# Supplementary material for: Predicting T cell receptor functionality against mutant epitopes
Source: Cell Genom. 2024 Aug 15;4(9):100634. doi: 10.1016/j.xgen.2024.100634 (PMC11480844; doi:10.1016/j.xgen.2024.100634)
Supplement: Data S8. Structural models of the neo-epitope dataset, related to Figure 6 and STAR Methods, Structural modeling — PDB files containing the structural models of the 6 human TCRs, VPSVWRSSL, and the HLA-B∗07:02 allele. [file mmc9.zip › structure_human/R27_VPSVWRSSL.pdb]

ATOM      1  N   GLY M   1      16.850 -44.152  47.279  1.00 14.99           N  
ATOM      2  CA  GLY M   1      16.533 -42.772  47.707  1.00 14.99           C  
ATOM      3  C   GLY M   1      17.760 -42.060  48.169  1.00 14.99           C  
ATOM      4  O   GLY M   1      18.811 -42.666  48.375  1.00 14.99           O  
ATOM      5  N   SER M   2      17.641 -40.730  48.331  1.00 68.73           N  
ATOM      6  CA  SER M   2      18.726 -39.915  48.783  0.99 68.73           C  
ATOM      7  CB  SER M   2      18.471 -38.414  48.542  0.98 68.73           C  
ATOM      8  OG  SER M   2      19.562 -37.635  49.006  0.98 68.73           O  
ATOM      9  C   SER M   2      18.852 -40.131  50.255  1.00 68.73           C  
ATOM     10  O   SER M   2      17.888 -40.508  50.918  1.00 68.73           O  
ATOM     11  N   HIS M   3      20.068 -39.923  50.799  1.00 65.54           N  
ATOM     12  CA  HIS M   3      20.269 -40.072  52.210  1.00 65.54           C  
ATOM     13  ND1 HIS M   3      18.962 -42.859  53.553  1.00 65.54           N  
ATOM     14  CG  HIS M   3      19.849 -42.542  52.549  1.00 65.54           C  
ATOM     15  CB  HIS M   3      20.851 -41.430  52.643  1.00 65.54           C  
ATOM     16  NE2 HIS M   3      18.555 -44.266  51.881  1.00 65.54           N  
ATOM     17  CD2 HIS M   3      19.587 -43.412  51.535  1.00 65.54           C  
ATOM     18  CE1 HIS M   3      18.212 -43.896  53.102  1.00 65.54           C  
ATOM     19  C   HIS M   3      21.215 -39.008  52.648  1.00 65.54           C  
ATOM     20  O   HIS M   3      21.885 -38.378  51.830  1.00 65.54           O  
ATOM     21  N   SER M   4      21.276 -38.764  53.971  1.00 51.51           N  
ATOM     22  CA  SER M   4      22.129 -37.721  54.450  1.00 51.51           C  
ATOM     23  CB  SER M   4      21.382 -36.389  54.626  1.00 51.51           C  
ATOM     24  OG  SER M   4      20.364 -36.535  55.607  1.00 51.51           O  
ATOM     25  C   SER M   4      22.659 -38.097  55.796  1.00 51.51           C  
ATOM     26  O   SER M   4      22.085 -38.926  56.501  1.00 51.51           O  
ATOM     27  N   MET M   5      23.810 -37.503  56.168  1.00 75.34           N  
ATOM     28  CA  MET M   5      24.361 -37.697  57.475  1.00 75.34           C  
ATOM     29  CB  MET M   5      25.698 -38.459  57.478  1.00 75.34           C  
ATOM     30  CG  MET M   5      26.194 -38.806  58.881  1.00 75.34           C  
ATOM     31  SD  MET M   5      27.592 -39.965  58.914  1.00 75.34           S  
ATOM     32  CE  MET M   5      28.740 -38.810  58.113  1.00 75.34           C  
ATOM     33  C   MET M   5      24.606 -36.316  57.997  1.00 75.34           C  
ATOM     34  O   MET M   5      25.107 -35.461  57.266  1.00 75.34           O  
ATOM     35  N   ARG M   6      24.236 -36.054  59.270  1.00 95.43           N  
ATOM     36  CA  ARG M   6      24.393 -34.729  59.802  1.00 95.43           C  
ATOM     37  CB  ARG M   6      23.076 -33.935  59.854  1.00 95.43           C  
ATOM     38  CG  ARG M   6      22.436 -33.634  58.499  1.00 95.43           C  
ATOM     39  CD  ARG M   6      22.661 -32.196  58.026  1.00 95.43           C  
ATOM     40  NE  ARG M   6      21.802 -31.976  56.828  1.00 95.43           N  
ATOM     41  CZ  ARG M   6      22.250 -32.342  55.593  1.00 95.43           C  
ATOM     42  NH1 ARG M   6      23.490 -32.894  55.457  1.00 95.43           N  
ATOM     43  NH2 ARG M   6      21.455 -32.166  54.499  1.00 95.43           N  
ATOM     44  C   ARG M   6      24.842 -34.809  61.229  1.00 95.43           C  
ATOM     45  O   ARG M   6      24.411 -35.678  61.985  1.00 95.43           O  
ATOM     46  N   TYR M   7      25.730 -33.877  61.631  1.00162.18           N  
ATOM     47  CA  TYR M   7      26.144 -33.778  63.002  1.00162.18           C  
ATOM     48  CB  TYR M   7      27.661 -33.908  63.241  1.00162.18           C  
ATOM     49  CG  TYR M   7      28.078 -35.338  63.163  1.00162.18           C  
ATOM     50  CD1 TYR M   7      28.457 -35.929  61.981  1.00162.18           C  
ATOM     51  CD2 TYR M   7      28.096 -36.099  64.305  1.00162.18           C  
ATOM     52  CE1 TYR M   7      28.844 -37.251  61.945  1.00162.18           C  
ATOM     53  CE2 TYR M   7      28.481 -37.417  64.276  1.00162.18           C  
ATOM     54  CZ  TYR M   7      28.858 -38.001  63.093  1.00162.18           C  
ATOM     55  OH  TYR M   7      29.255 -39.356  63.062  1.00162.18           O  
ATOM     56  C   TYR M   7      25.760 -32.412  63.465  1.00162.18           C  
ATOM     57  O   TYR M   7      25.971 -31.427  62.757  1.00162.18           O  
ATOM     58  N   PHE M   8      25.151 -32.328  64.666  1.00 84.51           N  
ATOM     59  CA  PHE M   8      24.767 -31.052  65.192  1.00 84.51           C  
ATOM     60  CB  PHE M   8      23.273 -30.936  65.542  1.00 84.51           C  
ATOM     61  CG  PHE M   8      22.468 -31.169  64.309  1.00 84.51           C  
ATOM     62  CD1 PHE M   8      22.223 -30.164  63.405  1.00 84.51           C  
ATOM     63  CD2 PHE M   8      21.957 -32.416  64.050  1.00 84.51           C  
ATOM     64  CE1 PHE M   8      21.477 -30.402  62.273  1.00 84.51           C  
ATOM     65  CE2 PHE M   8      21.210 -32.659  62.922  1.00 84.51           C  
ATOM     66  CZ  PHE M   8      20.965 -31.650  62.026  1.00 84.51           C  
ATOM     67  C   PHE M   8      25.511 -30.868  66.476  1.00 84.51           C  
ATOM     68  O   PHE M   8      25.517 -31.750  67.333  1.00 84.51           O  
ATOM     69  N   TYR M   9      26.160 -29.700  66.641  1.00 75.07           N  
ATOM     70  CA  TYR M   9      26.910 -29.442  67.837  1.00 75.07           C  
ATOM     71  CB  TYR M   9      28.408 -29.198  67.569  1.00 75.07           C  
ATOM     72  CG  TYR M   9      29.018 -30.427  66.981  1.00 75.07           C  
ATOM     73  CD1 TYR M   9      28.874 -30.718  65.643  1.00 75.07           C  
ATOM     74  CD2 TYR M   9      29.753 -31.283  67.769  1.00 75.07           C  
ATOM     75  CE1 TYR M   9      29.440 -31.850  65.102  1.00 75.07           C  
ATOM     76  CE2 TYR M   9      30.321 -32.415  67.235  1.00 75.07           C  
ATOM     77  CZ  TYR M   9      30.163 -32.702  65.902  1.00 75.07           C  
ATOM     78  OH  TYR M   9      30.749 -33.867  65.367  1.00 75.07           O  
ATOM     79  C   TYR M   9      26.399 -28.158  68.419  1.00 75.07           C  
ATOM     80  O   TYR M   9      26.171 -27.189  67.695  1.00 75.07           O  
ATOM     81  N   THR M  10      26.190 -28.123  69.753  1.00 58.19           N  
ATOM     82  CA  THR M  10      25.768 -26.908  70.392  1.00 58.19           C  
ATOM     83  CB  THR M  10      24.361 -26.958  70.918  1.00 58.19           C  
ATOM     84  OG1 THR M  10      23.446 -27.255  69.876  1.00 58.19           O  
ATOM     85  CG2 THR M  10      24.019 -25.589  71.519  1.00 58.19           C  
ATOM     86  C   THR M  10      26.656 -26.704  71.583  1.00 58.19           C  
ATOM     87  O   THR M  10      26.937 -27.648  72.320  1.00 58.19           O  
ATOM     88  N   SER M  11      27.135 -25.457  71.789  1.00 52.36           N  
ATOM     89  CA  SER M  11      27.942 -25.153  72.938  1.00 52.36           C  
ATOM     90  CB  SER M  11      29.399 -24.813  72.578  1.00 52.36           C  
ATOM     91  OG  SER M  11      30.144 -24.537  73.755  1.00 52.36           O  
ATOM     92  C   SER M  11      27.333 -23.937  73.564  1.00 52.36           C  
ATOM     93  O   SER M  11      27.088 -22.942  72.884  1.00 52.36           O  
ATOM     94  N   VAL M  12      27.069 -23.983  74.887  1.00 58.51           N  
ATOM     95  CA  VAL M  12      26.449 -22.850  75.517  1.00 58.51           C  
ATOM     96  CB  VAL M  12      25.082 -23.158  76.058  1.00 58.51           C  
ATOM     97  CG1 VAL M  12      24.525 -21.903  76.748  1.00 58.51           C  
ATOM     98  CG2 VAL M  12      24.204 -23.673  74.908  1.00 58.51           C  
ATOM     99  C   VAL M  12      27.294 -22.423  76.678  1.00 58.51           C  
ATOM    100  O   VAL M  12      27.667 -23.240  77.518  1.00 58.51           O  
ATOM    101  N   SER M  13      27.612 -21.114  76.756  1.00 53.02           N  
ATOM    102  CA  SER M  13      28.412 -20.617  77.841  1.00 53.02           C  
ATOM    103  CB  SER M  13      29.159 -19.309  77.506  1.00 53.02           C  
ATOM    104  OG  SER M  13      28.238 -18.268  77.215  1.00 53.02           O  
ATOM    105  C   SER M  13      27.528 -20.378  79.022  1.00 53.02           C  
ATOM    106  O   SER M  13      26.355 -20.043  78.872  1.00 53.02           O  
ATOM    107  N   ARG M  14      28.064 -20.585  80.242  1.00208.98           N  
ATOM    108  CA  ARG M  14      27.291 -20.316  81.421  1.00208.98           C  
ATOM    109  CB  ARG M  14      26.835 -21.602  82.136  1.00208.98           C  
ATOM    110  CG  ARG M  14      25.851 -22.428  81.300  1.00208.98           C  
ATOM    111  CD  ARG M  14      25.484 -23.781  81.912  1.00208.98           C  
ATOM    112  NE  ARG M  14      26.707 -24.631  81.872  1.00208.98           N  
ATOM    113  CZ  ARG M  14      26.616 -25.973  82.104  1.00208.98           C  
ATOM    114  NH1 ARG M  14      25.408 -26.535  82.397  1.00208.98           N  
ATOM    115  NH2 ARG M  14      27.731 -26.758  82.036  1.00208.98           N  
ATOM    116  C   ARG M  14      28.191 -19.562  82.345  1.00208.98           C  
ATOM    117  O   ARG M  14      29.020 -20.145  83.044  1.00208.98           O  
ATOM    118  N   PRO M  15      28.038 -18.267  82.365  1.00 97.48           N  
ATOM    119  CA  PRO M  15      28.891 -17.473  83.196  1.00 97.48           C  
ATOM    120  CD  PRO M  15      27.599 -17.531  81.194  1.00 97.48           C  
ATOM    121  CB  PRO M  15      28.817 -16.040  82.663  1.00 97.48           C  
ATOM    122  CG  PRO M  15      27.659 -16.064  81.647  1.00 97.48           C  
ATOM    123  C   PRO M  15      28.575 -17.611  84.642  1.00 97.48           C  
ATOM    124  O   PRO M  15      27.419 -17.451  85.032  1.00 97.48           O  
ATOM    125  N   GLY M  16      29.613 -17.884  85.448  1.00 39.42           N  
ATOM    126  CA  GLY M  16      29.486 -17.993  86.869  1.00 39.42           C  
ATOM    127  C   GLY M  16      29.222 -19.424  87.206  1.00 39.42           C  
ATOM    128  O   GLY M  16      29.658 -19.923  88.243  1.00 39.42           O  
ATOM    129  N   ARG M  17      28.471 -20.110  86.325  1.00138.32           N  
ATOM    130  CA  ARG M  17      28.122 -21.489  86.493  1.00138.32           C  
ATOM    131  CB  ARG M  17      26.997 -21.924  85.542  1.00138.32           C  
ATOM    132  CG  ARG M  17      25.666 -21.287  85.944  1.00138.32           C  
ATOM    133  CD  ARG M  17      24.718 -22.246  86.661  1.00138.32           C  
ATOM    134  NE  ARG M  17      23.832 -22.851  85.631  1.00138.32           N  
ATOM    135  CZ  ARG M  17      22.610 -22.288  85.397  1.00138.32           C  
ATOM    136  NH1 ARG M  17      22.207 -21.210  86.132  1.00138.32           N  
ATOM    137  NH2 ARG M  17      21.787 -22.809  84.442  1.00138.32           N  
ATOM    138  C   ARG M  17      29.323 -22.345  86.282  1.00138.32           C  
ATOM    139  O   ARG M  17      29.507 -23.350  86.964  1.00138.32           O  
ATOM    140  N   GLY M  18      30.187 -21.983  85.323  1.00 77.36           N  
ATOM    141  CA  GLY M  18      31.312 -22.840  85.128  1.00 77.36           C  
ATOM    142  C   GLY M  18      31.553 -22.944  83.663  1.00 77.36           C  
ATOM    143  O   GLY M  18      31.375 -21.984  82.915  1.00 77.36           O  
ATOM    144  N   GLU M  19      31.975 -24.143  83.226  1.00128.71           N  
ATOM    145  CA  GLU M  19      32.327 -24.385  81.862  1.00128.71           C  
ATOM    146  CB  GLU M  19      33.137 -25.678  81.685  1.00128.71           C  
ATOM    147  CG  GLU M  19      34.308 -25.811  82.668  1.00128.71           C  
ATOM    148  CD  GLU M  19      35.126 -24.526  82.696  1.00128.71           C  
ATOM    149  OE1 GLU M  19      35.393 -23.964  81.600  1.00128.71           O  
ATOM    150  OE2 GLU M  19      35.495 -24.089  83.819  1.00128.71           O  
ATOM    151  C   GLU M  19      31.064 -24.521  81.067  1.00128.71           C  
ATOM    152  O   GLU M  19      29.984 -24.769  81.599  1.00128.71           O  
ATOM    153  N   PRO M  20      31.192 -24.333  79.783  1.00148.86           N  
ATOM    154  CA  PRO M  20      30.052 -24.406  78.908  1.00148.86           C  
ATOM    155  CD  PRO M  20      32.211 -23.436  79.267  1.00148.86           C  
ATOM    156  CB  PRO M  20      30.456 -23.673  77.624  1.00148.86           C  
ATOM    157  CG  PRO M  20      31.972 -23.445  77.752  1.00148.86           C  
ATOM    158  C   PRO M  20      29.560 -25.802  78.688  1.00148.86           C  
ATOM    159  O   PRO M  20      30.334 -26.750  78.817  1.00148.86           O  
ATOM    160  N   ARG M  21      28.254 -25.946  78.382  1.00 95.30           N  
ATOM    161  CA  ARG M  21      27.692 -27.233  78.107  1.00 95.30           C  
ATOM    162  CB  ARG M  21      26.182 -27.310  78.390  1.00 95.30           C  
ATOM    163  CG  ARG M  21      25.620 -28.720  78.230  1.00 95.30           C  
ATOM    164  CD  ARG M  21      24.145 -28.846  78.602  1.00 95.30           C  
ATOM    165  NE  ARG M  21      23.764 -30.272  78.400  1.00 95.30           N  
ATOM    166  CZ  ARG M  21      22.621 -30.758  78.964  1.00 95.30           C  
ATOM    167  NH1 ARG M  21      21.823 -29.934  79.703  1.00 95.30           N  
ATOM    168  NH2 ARG M  21      22.280 -32.069  78.793  1.00 95.30           N  
ATOM    169  C   ARG M  21      27.913 -27.511  76.651  1.00 95.30           C  
ATOM    170  O   ARG M  21      27.767 -26.622  75.813  1.00 95.30           O  
ATOM    171  N   PHE M  22      28.287 -28.764  76.321  1.00 99.32           N  
ATOM    172  CA  PHE M  22      28.570 -29.155  74.965  1.00 99.32           C  
ATOM    173  CB  PHE M  22      30.060 -29.511  74.795  1.00 99.32           C  
ATOM    174  CG  PHE M  22      30.338 -29.931  73.397  1.00 99.32           C  
ATOM    175  CD1 PHE M  22      30.411 -29.006  72.382  1.00 99.32           C  
ATOM    176  CD2 PHE M  22      30.554 -31.258  73.110  1.00 99.32           C  
ATOM    177  CE1 PHE M  22      30.676 -29.404  71.093  1.00 99.32           C  
ATOM    178  CE2 PHE M  22      30.821 -31.660  71.823  1.00 99.32           C  
ATOM    179  CZ  PHE M  22      30.880 -30.733  70.811  1.00 99.32           C  
ATOM    180  C   PHE M  22      27.747 -30.372  74.646  1.00 99.32           C  
ATOM    181  O   PHE M  22      27.821 -31.381  75.348  1.00 99.32           O  
ATOM    182  N   ILE M  23      26.936 -30.302  73.565  1.00114.63           N  
ATOM    183  CA  ILE M  23      26.096 -31.404  73.170  0.99114.63           C  
ATOM    184  CB  ILE M  23      24.627 -31.078  73.212  0.99114.63           C  
ATOM    185  CG1 ILE M  23      24.148 -30.704  74.624  0.99114.63           C  
ATOM    186  CG2 ILE M  23      23.878 -32.284  72.623  0.99114.63           C  
ATOM    187  CD1 ILE M  23      24.198 -31.856  75.620  0.99114.63           C  
ATOM    188  C   ILE M  23      26.369 -31.698  71.726  1.00114.63           C  
ATOM    189  O   ILE M  23      26.433 -30.786  70.903  1.00114.63           O  
ATOM    190  N   SER M  24      26.535 -32.991  71.374  0.98 95.90           N  
ATOM    191  CA  SER M  24      26.756 -33.342  70.000  0.97 95.90           C  
ATOM    192  CB  SER M  24      28.211 -33.755  69.722  0.97 95.90           C  
ATOM    193  OG  SER M  24      28.378 -34.097  68.356  0.86 95.90           O  
ATOM    194  C   SER M  24      25.884 -34.515  69.672  0.98 95.90           C  
ATOM    195  O   SER M  24      25.789 -35.473  70.439  0.98 95.90           O  
ATOM    196  N   VAL M  25      25.209 -34.460  68.507  1.00116.00           N  
ATOM    197  CA  VAL M  25      24.366 -35.550  68.111  1.00116.00           C  
ATOM    198  CB  VAL M  25      22.900 -35.260  68.256  1.00116.00           C  
ATOM    199  CG1 VAL M  25      22.553 -35.167  69.749  1.00116.00           C  
ATOM    200  CG2 VAL M  25      22.591 -33.963  67.494  1.00116.00           C  
ATOM    201  C   VAL M  25      24.628 -35.834  66.668  1.00116.00           C  
ATOM    202  O   VAL M  25      24.906 -34.929  65.882  1.00116.00           O  
ATOM    203  N   GLY M  26      24.548 -37.124  66.287  1.00 33.19           N  
ATOM    204  CA  GLY M  26      24.765 -37.490  64.918  1.00 33.19           C  
ATOM    205  C   GLY M  26      23.508 -38.127  64.415  1.00 33.19           C  
ATOM    206  O   GLY M  26      22.853 -38.882  65.131  1.00 33.19           O  
ATOM    207  N   TYR M  27      23.141 -37.829  63.152  1.00 89.96           N  
ATOM    208  CA  TYR M  27      21.945 -38.383  62.585  1.00 89.96           C  
ATOM    209  CB  TYR M  27      20.844 -37.344  62.291  1.00 89.96           C  
ATOM    210  CG  TYR M  27      20.224 -36.776  63.523  1.00 89.96           C  
ATOM    211  CD1 TYR M  27      20.856 -35.799  64.257  1.00 89.96           C  
ATOM    212  CD2 TYR M  27      18.977 -37.200  63.923  1.00 89.96           C  
ATOM    213  CE1 TYR M  27      20.259 -35.274  65.380  1.00 89.96           C  
ATOM    214  CE2 TYR M  27      18.375 -36.679  65.044  1.00 89.96           C  
ATOM    215  CZ  TYR M  27      19.019 -35.713  65.777  1.00 89.96           C  
ATOM    216  OH  TYR M  27      18.409 -35.172  66.928  1.00 89.96           O  
ATOM    217  C   TYR M  27      22.250 -38.947  61.232  1.00 89.96           C  
ATOM    218  O   TYR M  27      23.061 -38.407  60.481  1.00 89.96           O  
ATOM    219  N   VAL M  28      21.609 -40.088  60.911  1.00 94.39           N  
ATOM    220  CA  VAL M  28      21.589 -40.595  59.571  1.00 94.39           C  
ATOM    221  CB  VAL M  28      21.876 -42.063  59.456  1.00 94.39           C  
ATOM    222  CG1 VAL M  28      21.598 -42.497  58.006  1.00 94.39           C  
ATOM    223  CG2 VAL M  28      23.330 -42.310  59.894  1.00 94.39           C  
ATOM    224  C   VAL M  28      20.161 -40.380  59.217  1.00 94.39           C  
ATOM    225  O   VAL M  28      19.290 -40.946  59.876  1.00 94.39           O  
ATOM    226  N   ASP M  29      19.901 -39.585  58.156  1.00230.52           N  
ATOM    227  CA  ASP M  29      18.587 -39.110  57.829  1.00230.52           C  
ATOM    228  CB  ASP M  29      17.827 -39.866  56.703  1.00230.52           C  
ATOM    229  CG  ASP M  29      17.717 -41.380  56.852  1.00230.52           C  
ATOM    230  OD1 ASP M  29      18.021 -41.939  57.934  1.00230.52           O  
ATOM    231  OD2 ASP M  29      17.329 -42.011  55.834  1.00230.52           O  
ATOM    232  C   ASP M  29      17.811 -38.809  59.080  1.00230.52           C  
ATOM    233  O   ASP M  29      18.224 -37.959  59.865  1.00230.52           O  
ATOM    234  N   ASP M  30      16.663 -39.459  59.290  1.00128.23           N  
ATOM    235  CA  ASP M  30      15.808 -39.192  60.412  1.00128.23           C  
ATOM    236  CB  ASP M  30      14.404 -39.775  60.194  1.00128.23           C  
ATOM    237  CG  ASP M  30      13.446 -38.995  61.074  1.00128.23           C  
ATOM    238  OD1 ASP M  30      13.920 -38.072  61.787  1.00128.23           O  
ATOM    239  OD2 ASP M  30      12.226 -39.304  61.037  1.00128.23           O  
ATOM    240  C   ASP M  30      16.329 -39.728  61.725  1.00128.23           C  
ATOM    241  O   ASP M  30      15.966 -39.208  62.779  1.00128.23           O  
ATOM    242  N   THR M  31      17.172 -40.783  61.718  1.00138.99           N  
ATOM    243  CA  THR M  31      17.483 -41.475  62.945  1.00138.99           C  
ATOM    244  CB  THR M  31      17.559 -42.957  62.721  1.00138.99           C  
ATOM    245  OG1 THR M  31      17.560 -43.652  63.956  1.00138.99           O  
ATOM    246  CG2 THR M  31      18.841 -43.267  61.929  1.00138.99           C  
ATOM    247  C   THR M  31      18.785 -41.031  63.557  1.00138.99           C  
ATOM    248  O   THR M  31      19.779 -40.812  62.869  1.00138.99           O  
ATOM    249  N   GLN M  32      18.795 -40.903  64.906  1.00 99.96           N  
ATOM    250  CA  GLN M  32      19.949 -40.476  65.655  1.00 99.96           C  
ATOM    251  CB  GLN M  32      19.558 -39.760  66.957  1.00 99.96           C  
ATOM    252  CG  GLN M  32      20.744 -39.285  67.791  1.00 99.96           C  
ATOM    253  CD  GLN M  32      20.179 -38.656  69.055  1.00 99.96           C  
ATOM    254  OE1 GLN M  32      19.175 -39.115  69.595  1.00 99.96           O  
ATOM    255  NE2 GLN M  32      20.836 -37.571  69.541  1.00 99.96           N  
ATOM    256  C   GLN M  32      20.742 -41.695  66.033  1.00 99.96           C  
ATOM    257  O   GLN M  32      20.192 -42.637  66.601  1.00 99.96           O  
ATOM    258  N   PHE M  33      22.018 -41.764  65.579  1.00139.21           N  
ATOM    259  CA  PHE M  33      22.923 -42.837  65.897  1.00139.21           C  
ATOM    260  CB  PHE M  33      23.706 -43.381  64.681  1.00139.21           C  
ATOM    261  CG  PHE M  33      24.604 -42.371  64.060  1.00139.21           C  
ATOM    262  CD1 PHE M  33      24.106 -41.351  63.280  1.00139.21           C  
ATOM    263  CD2 PHE M  33      25.962 -42.484  64.226  1.00139.21           C  
ATOM    264  CE1 PHE M  33      24.954 -40.437  62.699  1.00139.21           C  
ATOM    265  CE2 PHE M  33      26.813 -41.576  63.648  1.00139.21           C  
ATOM    266  CZ  PHE M  33      26.310 -40.549  62.886  1.00139.21           C  
ATOM    267  C   PHE M  33      23.821 -42.646  67.093  1.00139.21           C  
ATOM    268  O   PHE M  33      24.195 -43.635  67.719  1.00139.21           O  
ATOM    269  N   VAL M  34      24.262 -41.407  67.418  1.00135.12           N  
ATOM    270  CA  VAL M  34      25.173 -41.259  68.529  1.00135.12           C  
ATOM    271  CB  VAL M  34      26.623 -41.317  68.144  1.00135.12           C  
ATOM    272  CG1 VAL M  34      26.933 -42.727  67.623  1.00135.12           C  
ATOM    273  CG2 VAL M  34      26.912 -40.205  67.122  1.00135.12           C  
ATOM    274  C   VAL M  34      24.968 -39.943  69.213  1.00135.12           C  
ATOM    275  O   VAL M  34      24.431 -39.000  68.632  1.00135.12           O  
ATOM    276  N   ARG M  35      25.388 -39.857  70.497  1.00112.58           N  
ATOM    277  CA  ARG M  35      25.263 -38.616  71.205  1.00112.58           C  
ATOM    278  CB  ARG M  35      23.963 -38.465  72.017  1.00112.58           C  
ATOM    279  CG  ARG M  35      23.785 -39.494  73.133  1.00112.58           C  
ATOM    280  CD  ARG M  35      22.562 -39.221  74.013  1.00112.58           C  
ATOM    281  NE  ARG M  35      22.492 -40.301  75.037  1.00112.58           N  
ATOM    282  CZ  ARG M  35      21.617 -40.216  76.083  1.00112.58           C  
ATOM    283  NH1 ARG M  35      20.813 -39.122  76.227  1.00112.58           N  
ATOM    284  NH2 ARG M  35      21.545 -41.231  76.992  1.00112.58           N  
ATOM    285  C   ARG M  35      26.400 -38.474  72.170  1.00112.58           C  
ATOM    286  O   ARG M  35      26.996 -39.452  72.622  1.00112.58           O  
ATOM    287  N   PHE M  36      26.740 -37.208  72.480  1.00105.93           N  
ATOM    288  CA  PHE M  36      27.771 -36.902  73.423  1.00105.93           C  
ATOM    289  CB  PHE M  36      29.075 -36.472  72.719  1.00105.93           C  
ATOM    290  CG  PHE M  36      30.122 -36.162  73.731  1.00105.93           C  
ATOM    291  CD1 PHE M  36      30.791 -37.172  74.382  1.00105.93           C  
ATOM    292  CD2 PHE M  36      30.456 -34.858  74.013  1.00105.93           C  
ATOM    293  CE1 PHE M  36      31.761 -36.884  75.313  1.00105.93           C  
ATOM    294  CE2 PHE M  36      31.426 -34.566  74.942  1.00105.93           C  
ATOM    295  CZ  PHE M  36      32.082 -35.579  75.598  1.00105.93           C  
ATOM    296  C   PHE M  36      27.255 -35.750  74.237  1.00105.93           C  
ATOM    297  O   PHE M  36      26.711 -34.792  73.688  1.00105.93           O  
ATOM    298  N   ASP M  37      27.392 -35.829  75.578  1.00 72.43           N  
ATOM    299  CA  ASP M  37      26.928 -34.785  76.452  1.00 72.43           C  
ATOM    300  CB  ASP M  37      25.656 -35.179  77.227  1.00 72.43           C  
ATOM    301  CG  ASP M  37      25.143 -33.974  78.004  1.00 72.43           C  
ATOM    302  OD1 ASP M  37      25.821 -32.912  77.976  1.00 72.43           O  
ATOM    303  OD2 ASP M  37      24.062 -34.103  78.637  1.00 72.43           O  
ATOM    304  C   ASP M  37      28.005 -34.527  77.461  1.00 72.43           C  
ATOM    305  O   ASP M  37      28.440 -35.433  78.169  1.00 72.43           O  
ATOM    306  N   SER M  38      28.465 -33.265  77.549  1.00 61.93           N  
ATOM    307  CA  SER M  38      29.524 -32.909  78.451  1.00 61.93           C  
ATOM    308  CB  SER M  38      29.996 -31.458  78.254  1.00 61.93           C  
ATOM    309  OG  SER M  38      28.923 -30.558  78.489  1.00 61.93           O  
ATOM    310  C   SER M  38      29.071 -33.059  79.873  1.00 61.93           C  
ATOM    311  O   SER M  38      29.867 -33.394  80.749  1.00 61.93           O  
ATOM    312  N   ASP M  39      27.779 -32.795  80.146  1.00 61.28           N  
ATOM    313  CA  ASP M  39      27.253 -32.855  81.482  1.00 61.28           C  
ATOM    314  CB  ASP M  39      25.844 -32.250  81.614  1.00 61.28           C  
ATOM    315  CG  ASP M  39      25.986 -30.733  81.550  1.00 61.28           C  
ATOM    316  OD1 ASP M  39      27.141 -30.247  81.416  1.00 61.28           O  
ATOM    317  OD2 ASP M  39      24.939 -30.038  81.645  1.00 61.28           O  
ATOM    318  C   ASP M  39      27.216 -34.262  82.000  1.00 61.28           C  
ATOM    319  O   ASP M  39      27.373 -34.477  83.201  1.00 61.28           O  
ATOM    320  N   ALA M  40      27.008 -35.261  81.119  1.00 71.80           N  
ATOM    321  CA  ALA M  40      26.868 -36.623  81.561  1.00 71.80           C  
ATOM    322  CB  ALA M  40      26.647 -37.625  80.412  1.00 71.80           C  
ATOM    323  C   ALA M  40      28.099 -37.041  82.297  1.00 71.80           C  
ATOM    324  O   ALA M  40      29.192 -36.535  82.052  1.00 71.80           O  
ATOM    325  N   ALA M  41      27.932 -37.959  83.272  0.99232.77           N  
ATOM    326  CA  ALA M  41      29.059 -38.440  84.015  0.99232.77           C  
ATOM    327  CB  ALA M  41      28.675 -39.197  85.298  0.99232.77           C  
ATOM    328  C   ALA M  41      29.795 -39.389  83.125  0.99232.77           C  
ATOM    329  O   ALA M  41      29.176 -40.162  82.399  0.99232.77           O  
ATOM    330  N   SER M  42      31.140 -39.373  83.190  0.99239.17           N  
ATOM    331  CA  SER M  42      31.950 -40.236  82.374  0.99239.17           C  
ATOM    332  CB  SER M  42      31.748 -41.720  82.711  0.99239.17           C  
ATOM    333  OG  SER M  42      32.574 -42.521  81.881  0.99239.17           O  
ATOM    334  C   SER M  42      31.601 -40.048  80.931  0.99239.17           C  
ATOM    335  O   SER M  42      31.310 -41.007  80.219  0.99239.17           O  
ATOM    336  N   PRO M  43      31.652 -38.822  80.495  1.00117.97           N  
ATOM    337  CA  PRO M  43      31.330 -38.471  79.140  1.00117.97           C  
ATOM    338  CD  PRO M  43      32.519 -37.837  81.122  1.00117.97           C  
ATOM    339  CB  PRO M  43      31.703 -36.996  79.005  1.00117.97           C  
ATOM    340  CG  PRO M  43      32.859 -36.833  80.009  1.00117.97           C  
ATOM    341  C   PRO M  43      32.054 -39.316  78.138  1.00117.97           C  
ATOM    342  O   PRO M  43      33.285 -39.356  78.142  1.00117.97           O  
ATOM    343  N   ARG M  44      31.295 -39.967  77.237  1.00142.34           N  
ATOM    344  CA  ARG M  44      31.836 -40.796  76.202  0.99142.34           C  
ATOM    345  CB  ARG M  44      31.894 -42.284  76.580  0.99142.34           C  
ATOM    346  CG  ARG M  44      32.805 -42.604  77.762  0.99142.34           C  
ATOM    347  CD  ARG M  44      34.163 -43.159  77.333  0.99142.34           C  
ATOM    348  NE  ARG M  44      33.914 -44.451  76.631  0.99142.34           N  
ATOM    349  CZ  ARG M  44      34.833 -44.932  75.744  0.99142.34           C  
ATOM    350  NH1 ARG M  44      35.987 -44.239  75.519  0.99142.34           N  
ATOM    351  NH2 ARG M  44      34.603 -46.102  75.079  0.99142.34           N  
ATOM    352  C   ARG M  44      30.845 -40.721  75.088  1.00142.34           C  
ATOM    353  O   ARG M  44      29.685 -40.378  75.315  1.00142.34           O  
ATOM    354  N   GLU M  45      31.285 -41.006  73.848  1.00120.98           N  
ATOM    355  CA  GLU M  45      30.320 -41.055  72.796  1.00120.98           C  
ATOM    356  CB  GLU M  45      30.912 -41.155  71.383  1.00120.98           C  
ATOM    357  CG  GLU M  45      29.817 -41.215  70.317  1.00120.98           C  
ATOM    358  CD  GLU M  45      30.470 -41.263  68.949  1.00120.98           C  
ATOM    359  OE1 GLU M  45      31.327 -42.160  68.735  1.00120.98           O  
ATOM    360  OE2 GLU M  45      30.116 -40.404  68.100  1.00120.98           O  
ATOM    361  C   GLU M  45      29.564 -42.313  73.050  1.00120.98           C  
ATOM    362  O   GLU M  45      30.163 -43.326  73.412  1.00120.98           O  
ATOM    363  N   GLU M  46      28.231 -42.285  72.880  1.00168.51           N  
ATOM    364  CA  GLU M  46      27.456 -43.457  73.186  1.00168.51           C  
ATOM    365  CB  GLU M  46      26.659 -43.308  74.486  1.00168.51           C  
ATOM    366  CG  GLU M  46      26.022 -41.929  74.629  1.00168.51           C  
ATOM    367  CD  GLU M  46      25.533 -41.806  76.061  1.00168.51           C  
ATOM    368  OE1 GLU M  46      24.544 -42.502  76.401  1.00168.51           O  
ATOM    369  OE2 GLU M  46      26.143 -41.024  76.838  1.00168.51           O  
ATOM    370  C   GLU M  46      26.549 -43.771  72.039  1.00168.51           C  
ATOM    371  O   GLU M  46      26.080 -42.888  71.322  1.00168.51           O  
ATOM    372  N   PRO M  47      26.354 -45.057  71.849  1.00210.51           N  
ATOM    373  CA  PRO M  47      25.511 -45.571  70.798  1.00210.51           C  
ATOM    374  CD  PRO M  47      27.329 -46.029  72.301  1.00210.51           C  
ATOM    375  CB  PRO M  47      25.788 -47.072  70.739  1.00210.51           C  
ATOM    376  CG  PRO M  47      27.195 -47.218  71.335  1.00210.51           C  
ATOM    377  C   PRO M  47      24.063 -45.283  70.995  1.00210.51           C  
ATOM    378  O   PRO M  47      23.515 -45.616  72.045  1.00210.51           O  
ATOM    379  N   ARG M  48      23.446 -44.605  70.015  1.00240.09           N  
ATOM    380  CA  ARG M  48      22.049 -44.309  69.987  1.00240.09           C  
ATOM    381  CB  ARG M  48      21.751 -43.008  69.237  1.00240.09           C  
ATOM    382  CG  ARG M  48      20.497 -42.359  69.802  1.00240.09           C  
ATOM    383  CD  ARG M  48      20.689 -41.925  71.258  1.00240.09           C  
ATOM    384  NE  ARG M  48      19.377 -41.434  71.757  1.00240.09           N  
ATOM    385  CZ  ARG M  48      19.111 -41.460  73.096  1.00240.09           C  
ATOM    386  NH1 ARG M  48      20.069 -41.881  73.970  1.00240.09           N  
ATOM    387  NH2 ARG M  48      17.887 -41.077  73.558  1.00240.09           N  
ATOM    388  C   ARG M  48      21.253 -45.423  69.376  1.00240.09           C  
ATOM    389  O   ARG M  48      20.082 -45.599  69.706  1.00240.09           O  
ATOM    390  N   ALA M  49      21.850 -46.172  68.419  1.00 62.00           N  
ATOM    391  CA  ALA M  49      21.122 -47.198  67.723  1.00 62.00           C  
ATOM    392  CB  ALA M  49      20.861 -46.863  66.245  1.00 62.00           C  
ATOM    393  C   ALA M  49      21.934 -48.459  67.743  1.00 62.00           C  
ATOM    394  O   ALA M  49      23.157 -48.439  67.857  1.00 62.00           O  
ATOM    395  N   PRO M  50      21.255 -49.570  67.651  1.00 79.80           N  
ATOM    396  CA  PRO M  50      21.843 -50.882  67.703  1.00 79.80           C  
ATOM    397  CD  PRO M  50      19.813 -49.603  67.480  1.00 79.80           C  
ATOM    398  CB  PRO M  50      20.665 -51.858  67.697  1.00 79.80           C  
ATOM    399  CG  PRO M  50      19.510 -51.053  67.073  1.00 79.80           C  
ATOM    400  C   PRO M  50      22.851 -51.187  66.632  1.00 79.80           C  
ATOM    401  O   PRO M  50      23.801 -51.913  66.916  1.00 79.80           O  
ATOM    402  N   TRP M  51      22.672 -50.664  65.405  1.00111.78           N  
ATOM    403  CA  TRP M  51      23.546 -50.974  64.305  1.00111.78           C  
ATOM    404  CB  TRP M  51      22.963 -50.587  62.929  1.00111.78           C  
ATOM    405  CG  TRP M  51      22.289 -49.240  62.846  1.00111.78           C  
ATOM    406  CD2 TRP M  51      22.937 -48.010  62.493  1.00111.78           C  
ATOM    407  CD1 TRP M  51      20.975 -48.938  63.056  1.00111.78           C  
ATOM    408  NE1 TRP M  51      20.765 -47.595  62.860  1.00111.78           N  
ATOM    409  CE2 TRP M  51      21.964 -47.011  62.512  1.00111.78           C  
ATOM    410  CE3 TRP M  51      24.234 -47.736  62.176  1.00111.78           C  
ATOM    411  CZ2 TRP M  51      22.276 -45.717  62.214  1.00111.78           C  
ATOM    412  CZ3 TRP M  51      24.546 -46.429  61.879  1.00111.78           C  
ATOM    413  CH2 TRP M  51      23.586 -45.438  61.899  1.00111.78           C  
ATOM    414  C   TRP M  51      24.930 -50.422  64.502  1.00111.78           C  
ATOM    415  O   TRP M  51      25.892 -50.956  63.953  1.00111.78           O  
ATOM    416  N   ILE M  52      25.055 -49.301  65.233  1.00166.28           N  
ATOM    417  CA  ILE M  52      26.297 -48.649  65.566  1.00166.28           C  
ATOM    418  CB  ILE M  52      26.097 -47.282  66.153  1.00166.28           C  
ATOM    419  CG1 ILE M  52      25.909 -46.256  65.031  1.00166.28           C  
ATOM    420  CG2 ILE M  52      27.255 -46.959  67.096  1.00166.28           C  
ATOM    421  CD1 ILE M  52      27.131 -46.137  64.117  1.00166.28           C  
ATOM    422  C   ILE M  52      27.161 -49.451  66.498  1.00166.28           C  
ATOM    423  O   ILE M  52      28.387 -49.365  66.446  1.00166.28           O  
ATOM    424  N   GLU M  53      26.551 -50.248  67.387  1.00 65.44           N  
ATOM    425  CA  GLU M  53      27.258 -50.933  68.434  1.00 65.44           C  
ATOM    426  CB  GLU M  53      26.331 -51.827  69.269  1.00 65.44           C  
ATOM    427  CG  GLU M  53      25.234 -51.021  69.967  1.00 65.44           C  
ATOM    428  CD  GLU M  53      24.384 -51.981  70.778  1.00 65.44           C  
ATOM    429  OE1 GLU M  53      24.816 -53.151  70.951  1.00 65.44           O  
ATOM    430  OE2 GLU M  53      23.291 -51.557  71.240  1.00 65.44           O  
ATOM    431  C   GLU M  53      28.353 -51.782  67.862  1.00 65.44           C  
ATOM    432  O   GLU M  53      29.364 -52.022  68.520  1.00 65.44           O  
ATOM    433  N   GLN M  54      28.185 -52.247  66.616  1.00 72.53           N  
ATOM    434  CA  GLN M  54      29.116 -53.118  65.956  1.00 72.53           C  
ATOM    435  CB  GLN M  54      28.662 -53.451  64.525  1.00 72.53           C  
ATOM    436  CG  GLN M  54      27.327 -54.197  64.488  1.00 72.53           C  
ATOM    437  CD  GLN M  54      26.826 -54.231  63.051  1.00 72.53           C  
ATOM    438  OE1 GLN M  54      25.718 -53.783  62.761  1.00 72.53           O  
ATOM    439  NE2 GLN M  54      27.656 -54.778  62.124  1.00 72.53           N  
ATOM    440  C   GLN M  54      30.477 -52.474  65.860  1.00 72.53           C  
ATOM    441  O   GLN M  54      31.482 -53.180  65.892  1.00 72.53           O  
ATOM    442  N   GLU M  55      30.564 -51.132  65.726  1.00108.99           N  
ATOM    443  CA  GLU M  55      31.832 -50.458  65.550  1.00108.99           C  
ATOM    444  CB  GLU M  55      31.703 -48.925  65.492  1.00108.99           C  
ATOM    445  CG  GLU M  55      30.910 -48.438  64.276  1.00108.99           C  
ATOM    446  CD  GLU M  55      31.665 -48.840  63.015  1.00108.99           C  
ATOM    447  OE1 GLU M  55      32.879 -49.159  63.122  1.00108.99           O  
ATOM    448  OE2 GLU M  55      31.034 -48.831  61.924  1.00108.99           O  
ATOM    449  C   GLU M  55      32.776 -50.813  66.658  1.00108.99           C  
ATOM    450  O   GLU M  55      32.359 -51.046  67.792  1.00108.99           O  
ATOM    451  N   GLY M  56      34.089 -50.858  66.316  1.00 52.37           N  
ATOM    452  CA  GLY M  56      35.147 -51.288  67.192  1.00 52.37           C  
ATOM    453  C   GLY M  56      35.534 -50.185  68.119  1.00 52.37           C  
ATOM    454  O   GLY M  56      35.117 -49.037  67.987  1.00 52.37           O  
ATOM    455  N   PRO M  58      36.354 -50.566  69.063  1.00 99.71           N  
ATOM    456  CA  PRO M  58      36.856 -49.722  70.108  1.00 99.71           C  
ATOM    457  CD  PRO M  58      36.747 -51.954  69.227  1.00 99.71           C  
ATOM    458  CB  PRO M  58      37.643 -50.638  71.050  1.00 99.71           C  
ATOM    459  CG  PRO M  58      37.925 -51.900  70.213  1.00 99.71           C  
ATOM    460  C   PRO M  58      37.658 -48.571  69.587  1.00 99.71           C  
ATOM    461  O   PRO M  58      37.677 -47.536  70.249  1.00 99.71           O  
ATOM    462  N   GLU M  59      38.335 -48.709  68.430  1.00109.06           N  
ATOM    463  CA  GLU M  59      39.098 -47.601  67.930  0.99109.06           C  
ATOM    464  CB  GLU M  59      39.871 -47.890  66.630  0.99109.06           C  
ATOM    465  CG  GLU M  59      41.126 -48.745  66.824  0.98109.06           C  
ATOM    466  CD  GLU M  59      40.747 -50.216  66.745  0.98109.06           C  
ATOM    467  OE1 GLU M  59      39.654 -50.521  66.197  0.98109.06           O  
ATOM    468  OE2 GLU M  59      41.552 -51.058  67.226  0.98109.06           O  
ATOM    469  C   GLU M  59      38.125 -46.512  67.628  1.00109.06           C  
ATOM    470  O   GLU M  59      38.410 -45.336  67.834  1.00109.06           O  
ATOM    471  N   TYR M  60      36.942 -46.905  67.125  1.00159.45           N  
ATOM    472  CA  TYR M  60      35.891 -46.019  66.725  1.00159.45           C  
ATOM    473  CB  TYR M  60      34.701 -46.817  66.146  1.00159.45           C  
ATOM    474  CG  TYR M  60      33.567 -45.944  65.705  1.00159.45           C  
ATOM    475  CD1 TYR M  60      33.627 -45.276  64.501  1.00159.45           C  
ATOM    476  CD2 TYR M  60      32.428 -45.816  66.469  1.00159.45           C  
ATOM    477  CE1 TYR M  60      32.584 -44.486  64.075  1.00159.45           C  
ATOM    478  CE2 TYR M  60      31.379 -45.027  66.048  1.00159.45           C  
ATOM    479  CZ  TYR M  60      31.455 -44.359  64.848  1.00159.45           C  
ATOM    480  OH  TYR M  60      30.386 -43.551  64.407  1.00159.45           O  
ATOM    481  C   TYR M  60      35.411 -45.231  67.906  1.00159.45           C  
ATOM    482  O   TYR M  60      35.353 -44.007  67.842  1.00159.45           O  
ATOM    483  N   TRP M  61      35.083 -45.903  69.025  1.00126.72           N  
ATOM    484  CA  TRP M  61      34.524 -45.243  70.175  1.00126.72           C  
ATOM    485  CB  TRP M  61      34.000 -46.222  71.237  1.00126.72           C  
ATOM    486  CG  TRP M  61      32.842 -47.052  70.742  1.00126.72           C  
ATOM    487  CD2 TRP M  61      31.600 -46.506  70.264  1.00126.72           C  
ATOM    488  CD1 TRP M  61      32.751 -48.404  70.591  1.00126.72           C  
ATOM    489  NE1 TRP M  61      31.527 -48.736  70.061  1.00126.72           N  
ATOM    490  CE2 TRP M  61      30.811 -47.578  69.849  1.00126.72           C  
ATOM    491  CE3 TRP M  61      31.158 -45.218  70.166  1.00126.72           C  
ATOM    492  CZ2 TRP M  61      29.563 -47.376  69.330  1.00126.72           C  
ATOM    493  CZ3 TRP M  61      29.895 -45.020  69.651  1.00126.72           C  
ATOM    494  CH2 TRP M  61      29.112 -46.078  69.240  1.00126.72           C  
ATOM    495  C   TRP M  61      35.533 -44.361  70.836  1.00126.72           C  
ATOM    496  O   TRP M  61      35.230 -43.222  71.187  1.00126.72           O  
ATOM    497  N   ASP M  62      36.762 -44.874  71.036  0.99104.59           N  
ATOM    498  CA  ASP M  62      37.773 -44.131  71.729  0.99104.59           C  
ATOM    499  CB  ASP M  62      39.061 -44.939  71.965  0.99104.59           C  
ATOM    500  CG  ASP M  62      38.771 -45.984  73.035  0.99104.59           C  
ATOM    501  OD1 ASP M  62      37.810 -45.771  73.823  0.99104.59           O  
ATOM    502  OD2 ASP M  62      39.504 -47.006  73.082  0.99104.59           O  
ATOM    503  C   ASP M  62      38.125 -42.911  70.943  0.99104.59           C  
ATOM    504  O   ASP M  62      38.254 -41.825  71.503  0.99104.59           O  
ATOM    505  N   ARG M  63      38.287 -43.062  69.617  1.00284.85           N  
ATOM    506  CA  ARG M  63      38.642 -41.968  68.761  0.99284.85           C  
ATOM    507  CB  ARG M  63      38.758 -42.382  67.307  0.98284.85           C  
ATOM    508  CG  ARG M  63      39.025 -41.169  66.440  0.98284.85           C  
ATOM    509  CD  ARG M  63      38.887 -41.486  64.965  0.98284.85           C  
ATOM    510  NE  ARG M  63      39.300 -42.904  64.821  0.98284.85           N  
ATOM    511  CZ  ARG M  63      39.309 -43.448  63.574  0.98284.85           C  
ATOM    512  NH1 ARG M  63      38.963 -42.661  62.516  0.98284.85           N  
ATOM    513  NH2 ARG M  63      39.633 -44.762  63.387  0.98284.85           N  
ATOM    514  C   ARG M  63      37.558 -40.934  68.763  1.00284.85           C  
ATOM    515  O   ARG M  63      37.831 -39.742  68.871  1.00284.85           O  
ATOM    516  N   ASN M  64      36.292 -41.368  68.635  1.00108.37           N  
ATOM    517  CA  ASN M  64      35.181 -40.460  68.558  1.00108.37           C  
ATOM    518  CB  ASN M  64      33.836 -41.150  68.313  1.00108.37           C  
ATOM    519  CG  ASN M  64      33.745 -41.534  66.847  1.00108.37           C  
ATOM    520  OD1 ASN M  64      34.411 -40.955  65.990  1.00108.37           O  
ATOM    521  ND2 ASN M  64      32.873 -42.532  66.546  1.00108.37           N  
ATOM    522  C   ASN M  64      35.060 -39.704  69.837  1.00108.37           C  
ATOM    523  O   ASN M  64      34.715 -38.525  69.819  1.00108.37           O  
ATOM    524  N   THR M  65      35.300 -40.366  70.986  1.00192.49           N  
ATOM    525  CA  THR M  65      35.204 -39.681  72.244  1.00192.49           C  
ATOM    526  CB  THR M  65      35.248 -40.585  73.445  1.00192.49           C  
ATOM    527  OG1 THR M  65      36.438 -41.354  73.470  1.00192.49           O  
ATOM    528  CG2 THR M  65      34.029 -41.509  73.395  1.00192.49           C  
ATOM    529  C   THR M  65      36.306 -38.672  72.331  1.00192.49           C  
ATOM    530  O   THR M  65      36.102 -37.569  72.833  1.00192.49           O  
ATOM    531  N   GLN M  66      37.511 -39.014  71.835  1.00172.49           N  
ATOM    532  CA  GLN M  66      38.597 -38.081  71.898  0.98172.49           C  
ATOM    533  CB  GLN M  66      39.903 -38.581  71.260  0.98172.49           C  
ATOM    534  CG  GLN M  66      40.605 -39.725  71.985  0.98172.49           C  
ATOM    535  CD  GLN M  66      41.868 -40.019  71.186  0.98172.49           C  
ATOM    536  OE1 GLN M  66      42.618 -39.110  70.830  0.96172.49           O  
ATOM    537  NE2 GLN M  66      42.104 -41.323  70.883  0.96172.49           N  
ATOM    538  C   GLN M  66      38.215 -36.889  71.074  1.00172.49           C  
ATOM    539  O   GLN M  66      38.494 -35.755  71.456  1.00172.49           O  
ATOM    540  N   ILE M  67      37.573 -37.125  69.910  1.00134.85           N  
ATOM    541  CA  ILE M  67      37.217 -36.086  68.979  1.00134.85           C  
ATOM    542  CB  ILE M  67      36.604 -36.625  67.719  1.00134.85           C  
ATOM    543  CG1 ILE M  67      37.615 -37.519  66.983  1.00134.85           C  
ATOM    544  CG2 ILE M  67      36.109 -35.436  66.878  1.00134.85           C  
ATOM    545  CD1 ILE M  67      37.002 -38.335  65.846  1.00134.85           C  
ATOM    546  C   ILE M  67      36.234 -35.159  69.601  1.00134.85           C  
ATOM    547  O   ILE M  67      36.368 -33.943  69.478  1.00134.85           O  
ATOM    548  N   TYR M  68      35.212 -35.705  70.282  1.00185.14           N  
ATOM    549  CA  TYR M  68      34.226 -34.857  70.881  1.00185.14           C  
ATOM    550  CB  TYR M  68      33.036 -35.607  71.506  1.00185.14           C  
ATOM    551  CG  TYR M  68      32.217 -36.161  70.393  1.00185.14           C  
ATOM    552  CD1 TYR M  68      31.452 -35.325  69.614  1.00185.14           C  
ATOM    553  CD2 TYR M  68      32.192 -37.511  70.139  1.00185.14           C  
ATOM    554  CE1 TYR M  68      30.691 -35.828  68.584  1.00185.14           C  
ATOM    555  CE2 TYR M  68      31.434 -38.021  69.112  1.00185.14           C  
ATOM    556  CZ  TYR M  68      30.682 -37.178  68.329  1.00185.14           C  
ATOM    557  OH  TYR M  68      29.902 -37.696  67.271  1.00185.14           O  
ATOM    558  C   TYR M  68      34.859 -34.037  71.954  1.00185.14           C  
ATOM    559  O   TYR M  68      34.567 -32.850  72.082  1.00185.14           O  
ATOM    560  N   LYS M  69      35.748 -34.649  72.758  1.00 86.50           N  
ATOM    561  CA  LYS M  69      36.366 -33.953  73.846  1.00 86.50           C  
ATOM    562  CB  LYS M  69      37.280 -34.876  74.669  1.00 86.50           C  
ATOM    563  CG  LYS M  69      36.473 -35.938  75.422  1.00 86.50           C  
ATOM    564  CD  LYS M  69      37.295 -37.109  75.962  1.00 86.50           C  
ATOM    565  CE  LYS M  69      36.463 -38.080  76.803  1.00 86.50           C  
ATOM    566  NZ  LYS M  69      37.274 -39.261  77.173  1.00 86.50           N  
ATOM    567  C   LYS M  69      37.161 -32.833  73.270  1.00 86.50           C  
ATOM    568  O   LYS M  69      37.207 -31.736  73.826  1.00 86.50           O  
ATOM    569  N   ALA M  70      37.816 -33.093  72.127  1.00166.03           N  
ATOM    570  CA  ALA M  70      38.592 -32.074  71.474  1.00166.03           C  
ATOM    571  CB  ALA M  70      39.278 -32.590  70.199  1.00166.03           C  
ATOM    572  C   ALA M  70      37.670 -30.978  71.036  1.00166.03           C  
ATOM    573  O   ALA M  70      37.947 -29.798  71.243  1.00166.03           O  
ATOM    574  N   GLN M  71      36.517 -31.350  70.450  1.00157.56           N  
ATOM    575  CA  GLN M  71      35.619 -30.387  69.883  1.00157.56           C  
ATOM    576  CB  GLN M  71      34.381 -31.048  69.248  0.99157.56           C  
ATOM    577  CG  GLN M  71      33.339 -30.061  68.712  0.99157.56           C  
ATOM    578  CD  GLN M  71      33.832 -29.469  67.398  0.95157.56           C  
ATOM    579  OE1 GLN M  71      33.494 -29.954  66.319  1.00157.56           O  
ATOM    580  NE2 GLN M  71      34.648 -28.385  67.486  1.00157.56           N  
ATOM    581  C   GLN M  71      35.129 -29.490  70.966  1.00157.56           C  
ATOM    582  O   GLN M  71      35.011 -28.280  70.775  1.00157.56           O  
ATOM    583  N   ALA M  72      34.840 -30.071  72.143  1.00 77.46           N  
ATOM    584  CA  ALA M  72      34.278 -29.307  73.212  1.00 77.46           C  
ATOM    585  CB  ALA M  72      33.986 -30.150  74.466  1.00 77.46           C  
ATOM    586  C   ALA M  72      35.248 -28.254  73.606  1.00 77.46           C  
ATOM    587  O   ALA M  72      34.888 -27.102  73.833  1.00 77.46           O  
ATOM    588  N   GLN M  73      36.526 -28.636  73.685  1.00216.33           N  
ATOM    589  CA  GLN M  73      37.541 -27.742  74.129  0.97216.33           C  
ATOM    590  CB  GLN M  73      38.860 -28.488  74.330  0.97216.33           C  
ATOM    591  CG  GLN M  73      39.610 -27.971  75.547  0.97216.33           C  
ATOM    592  CD  GLN M  73      38.753 -28.424  76.716  0.97216.33           C  
ATOM    593  OE1 GLN M  73      37.613 -27.990  76.863  0.97216.33           O  
ATOM    594  NE2 GLN M  73      39.304 -29.325  77.569  0.97216.33           N  
ATOM    595  C   GLN M  73      37.701 -26.648  73.106  1.00216.33           C  
ATOM    596  O   GLN M  73      37.899 -25.489  73.463  1.00216.33           O  
ATOM    597  N   THR M  74      37.612 -26.988  71.801  1.00158.85           N  
ATOM    598  CA  THR M  74      37.795 -26.039  70.733  1.00158.85           C  
ATOM    599  CB  THR M  74      37.749 -26.686  69.383  0.99158.85           C  
ATOM    600  OG1 THR M  74      38.706 -27.732  69.328  0.99158.85           O  
ATOM    601  CG2 THR M  74      38.082 -25.627  68.316  0.99158.85           C  
ATOM    602  C   THR M  74      36.692 -25.021  70.798  1.00158.85           C  
ATOM    603  O   THR M  74      36.926 -23.821  70.671  1.00158.85           O  
ATOM    604  N   ASP M  75      35.448 -25.482  71.021  1.00105.68           N  
ATOM    605  CA  ASP M  75      34.303 -24.618  71.097  1.00105.68           C  
ATOM    606  CB  ASP M  75      32.975 -25.371  71.269  1.00105.68           C  
ATOM    607  CG  ASP M  75      32.630 -26.004  69.931  1.00105.68           C  
ATOM    608  OD1 ASP M  75      33.222 -25.582  68.901  1.00105.68           O  
ATOM    609  OD2 ASP M  75      31.762 -26.915  69.921  1.00105.68           O  
ATOM    610  C   ASP M  75      34.446 -23.684  72.258  1.00105.68           C  
ATOM    611  O   ASP M  75      33.982 -22.547  72.203  1.00105.68           O  
ATOM    612  N   ARG M  76      35.058 -24.146  73.361  1.00259.36           N  
ATOM    613  CA  ARG M  76      35.209 -23.308  74.515  0.99259.36           C  
ATOM    614  CB  ARG M  76      35.842 -24.031  75.712  0.99259.36           C  
ATOM    615  CG  ARG M  76      35.706 -23.238  77.008  0.99259.36           C  
ATOM    616  CD  ARG M  76      36.545 -23.784  78.162  0.99259.36           C  
ATOM    617  NE  ARG M  76      36.007 -25.118  78.542  0.99259.36           N  
ATOM    618  CZ  ARG M  76      36.665 -25.841  79.493  0.99259.36           C  
ATOM    619  NH1 ARG M  76      37.815 -25.350  80.041  0.99259.36           N  
ATOM    620  NH2 ARG M  76      36.174 -27.049  79.896  0.99259.36           N  
ATOM    621  C   ARG M  76      36.096 -22.152  74.161  1.00259.36           C  
ATOM    622  O   ARG M  76      35.824 -21.018  74.552  1.00259.36           O  
ATOM    623  N   GLU M  77      37.192 -22.409  73.416  1.00299.04           N  
ATOM    624  CA  GLU M  77      38.081 -21.350  73.039  1.00299.04           C  
ATOM    625  CB  GLU M  77      39.349 -21.830  72.320  1.00299.04           C  
ATOM    626  CG  GLU M  77      40.134 -20.687  71.673  1.00299.04           C  
ATOM    627  CD  GLU M  77      40.595 -19.708  72.744  0.98299.04           C  
ATOM    628  OE1 GLU M  77      40.219 -19.886  73.933  0.98299.04           O  
ATOM    629  OE2 GLU M  77      41.342 -18.761  72.378  0.98299.04           O  
ATOM    630  C   GLU M  77      37.359 -20.428  72.113  1.00299.04           C  
ATOM    631  O   GLU M  77      37.541 -19.214  72.173  1.00299.04           O  
ATOM    632  N   SER M  78      36.519 -20.992  71.225  1.00152.75           N  
ATOM    633  CA  SER M  78      35.806 -20.217  70.254  1.00152.75           C  
ATOM    634  CB  SER M  78      35.011 -21.092  69.271  1.00152.75           C  
ATOM    635  OG  SER M  78      35.903 -21.899  68.515  1.00152.75           O  
ATOM    636  C   SER M  78      34.842 -19.288  70.939  1.00152.75           C  
ATOM    637  O   SER M  78      34.657 -18.155  70.500  1.00152.75           O  
ATOM    638  N   LEU M  79      34.199 -19.726  72.038  1.00 90.68           N  
ATOM    639  CA  LEU M  79      33.253 -18.878  72.709  1.00 90.68           C  
ATOM    640  CB  LEU M  79      32.545 -19.560  73.893  1.00 90.68           C  
ATOM    641  CG  LEU M  79      31.543 -20.647  73.464  1.00 90.68           C  
ATOM    642  CD1 LEU M  79      30.862 -21.294  74.680  1.00 90.68           C  
ATOM    643  CD2 LEU M  79      30.531 -20.093  72.449  1.00 90.68           C  
ATOM    644  C   LEU M  79      33.965 -17.672  73.231  1.00 90.68           C  
ATOM    645  O   LEU M  79      33.432 -16.565  73.177  1.00 90.68           O  
ATOM    646  N   ARG M  80      35.185 -17.863  73.769  1.00155.03           N  
ATOM    647  CA  ARG M  80      35.943 -16.777  74.318  0.99155.03           C  
ATOM    648  CB  ARG M  80      37.228 -17.253  75.015  0.98155.03           C  
ATOM    649  CG  ARG M  80      36.945 -18.182  76.199  0.98155.03           C  
ATOM    650  CD  ARG M  80      38.195 -18.614  76.967  0.98155.03           C  
ATOM    651  NE  ARG M  80      38.687 -17.418  77.702  0.98155.03           N  
ATOM    652  CZ  ARG M  80      39.587 -16.584  77.105  0.98155.03           C  
ATOM    653  NH1 ARG M  80      40.099 -16.895  75.878  0.98155.03           N  
ATOM    654  NH2 ARG M  80      39.969 -15.435  77.731  0.98155.03           N  
ATOM    655  C   ARG M  80      36.324 -15.822  73.229  1.00155.03           C  
ATOM    656  O   ARG M  80      36.217 -14.607  73.394  1.00155.03           O  
ATOM    657  N   ASN M  81      36.764 -16.357  72.074  1.00108.13           N  
ATOM    658  CA  ASN M  81      37.229 -15.546  70.984  1.00108.13           C  
ATOM    659  CB  ASN M  81      37.790 -16.372  69.813  1.00108.13           C  
ATOM    660  CG  ASN M  81      39.137 -16.944  70.236  1.00108.13           C  
ATOM    661  OD1 ASN M  81      39.863 -16.343  71.026  1.00108.13           O  
ATOM    662  ND2 ASN M  81      39.486 -18.138  69.686  1.00108.13           N  
ATOM    663  C   ASN M  81      36.098 -14.702  70.463  1.00108.13           C  
ATOM    664  O   ASN M  81      36.287 -13.528  70.146  1.00108.13           O  
ATOM    665  N   LEU M  82      34.887 -15.284  70.367  1.00 74.21           N  
ATOM    666  CA  LEU M  82      33.719 -14.627  69.843  1.00 74.21           C  
ATOM    667  CB  LEU M  82      32.518 -15.586  69.745  1.00 74.21           C  
ATOM    668  CG  LEU M  82      32.680 -16.660  68.650  1.00 74.21           C  
ATOM    669  CD1 LEU M  82      31.544 -17.693  68.697  1.00 74.21           C  
ATOM    670  CD2 LEU M  82      32.798 -16.012  67.261  1.00 74.21           C  
ATOM    671  C   LEU M  82      33.328 -13.479  70.721  1.00 74.21           C  
ATOM    672  O   LEU M  82      32.917 -12.429  70.229  1.00 74.21           O  
ATOM    673  N   ARG M  83      33.442 -13.644  72.051  1.00126.59           N  
ATOM    674  CA  ARG M  83      33.044 -12.597  72.946  1.00126.59           C  
ATOM    675  CB  ARG M  83      33.263 -12.948  74.429  1.00126.59           C  
ATOM    676  CG  ARG M  83      32.755 -11.854  75.372  1.00126.59           C  
ATOM    677  CD  ARG M  83      33.120 -12.045  76.846  1.00126.59           C  
ATOM    678  NE  ARG M  83      32.499 -13.314  77.319  1.00126.59           N  
ATOM    679  CZ  ARG M  83      33.288 -14.402  77.551  1.00126.59           C  
ATOM    680  NH1 ARG M  83      34.638 -14.310  77.377  1.00126.59           N  
ATOM    681  NH2 ARG M  83      32.735 -15.577  77.971  1.00126.59           N  
ATOM    682  C   ARG M  83      33.893 -11.403  72.646  1.00126.59           C  
ATOM    683  O   ARG M  83      33.406 -10.273  72.628  1.00126.59           O  
ATOM    684  N   GLY M  84      35.196 -11.639  72.405  1.00 35.08           N  
ATOM    685  CA  GLY M  84      36.148 -10.597  72.137  1.00 35.08           C  
ATOM    686  C   GLY M  84      35.837  -9.888  70.848  1.00 35.08           C  
ATOM    687  O   GLY M  84      35.943  -8.664  70.773  1.00 35.08           O  
ATOM    688  N   TYR M  85      35.449 -10.628  69.789  1.00 91.28           N  
ATOM    689  CA  TYR M  85      35.229 -10.003  68.511  1.00 91.28           C  
ATOM    690  CB  TYR M  85      34.790 -10.977  67.401  1.00 91.28           C  
ATOM    691  CG  TYR M  85      35.847 -12.002  67.167  1.00 91.28           C  
ATOM    692  CD1 TYR M  85      37.148 -11.623  66.935  1.00 91.28           C  
ATOM    693  CD2 TYR M  85      35.529 -13.341  67.120  1.00 91.28           C  
ATOM    694  CE1 TYR M  85      38.126 -12.562  66.701  1.00 91.28           C  
ATOM    695  CE2 TYR M  85      36.503 -14.283  66.883  1.00 91.28           C  
ATOM    696  CZ  TYR M  85      37.805 -13.895  66.678  1.00 91.28           C  
ATOM    697  OH  TYR M  85      38.810 -14.856  66.434  1.00 91.28           O  
ATOM    698  C   TYR M  85      34.113  -9.014  68.638  1.00 91.28           C  
ATOM    699  O   TYR M  85      34.187  -7.902  68.116  1.00 91.28           O  
ATOM    700  N   TYR M  86      33.028  -9.449  69.300  1.00 95.42           N  
ATOM    701  CA  TYR M  86      31.831  -8.706  69.562  1.00 95.42           C  
ATOM    702  CB  TYR M  86      30.632  -9.610  69.897  1.00 95.42           C  
ATOM    703  CG  TYR M  86      30.325 -10.286  68.601  1.00 95.42           C  
ATOM    704  CD1 TYR M  86      29.626  -9.607  67.630  1.00 95.42           C  
ATOM    705  CD2 TYR M  86      30.736 -11.575  68.345  1.00 95.42           C  
ATOM    706  CE1 TYR M  86      29.339 -10.200  66.425  1.00 95.42           C  
ATOM    707  CE2 TYR M  86      30.451 -12.174  67.138  1.00 95.42           C  
ATOM    708  CZ  TYR M  86      29.752 -11.486  66.174  1.00 95.42           C  
ATOM    709  OH  TYR M  86      29.455 -12.087  64.933  1.00 95.42           O  
ATOM    710  C   TYR M  86      32.056  -7.668  70.619  1.00 95.42           C  
ATOM    711  O   TYR M  86      31.373  -6.646  70.641  1.00 95.42           O  
ATOM    712  N   ASN M  87      33.010  -7.905  71.542  1.00 67.30           N  
ATOM    713  CA  ASN M  87      33.226  -6.983  72.621  1.00 67.30           C  
ATOM    714  CB  ASN M  87      33.386  -5.530  72.132  1.00 67.30           C  
ATOM    715  CG  ASN M  87      33.871  -4.657  73.279  1.00 67.30           C  
ATOM    716  OD1 ASN M  87      33.938  -5.092  74.427  1.00 67.30           O  
ATOM    717  ND2 ASN M  87      34.215  -3.381  72.961  1.00 67.30           N  
ATOM    718  C   ASN M  87      32.035  -7.062  73.522  1.00 67.30           C  
ATOM    719  O   ASN M  87      31.606  -6.071  74.111  1.00 67.30           O  
ATOM    720  N   GLN M  88      31.483  -8.286  73.643  1.00 64.39           N  
ATOM    721  CA  GLN M  88      30.352  -8.570  74.476  1.00 64.39           C  
ATOM    722  CB  GLN M  88      29.593  -9.825  74.028  1.00 64.39           C  
ATOM    723  CG  GLN M  88      28.952  -9.657  72.652  1.00 64.39           C  
ATOM    724  CD  GLN M  88      28.504 -11.029  72.185  1.00 64.39           C  
ATOM    725  OE1 GLN M  88      29.186 -12.026  72.414  1.00 64.39           O  
ATOM    726  NE2 GLN M  88      27.329 -11.087  71.506  1.00 64.39           N  
ATOM    727  C   GLN M  88      30.840  -8.800  75.868  1.00 64.39           C  
ATOM    728  O   GLN M  88      32.013  -9.101  76.088  1.00 64.39           O  
ATOM    729  N   SER M  89      29.932  -8.636  76.851  1.00 35.35           N  
ATOM    730  CA  SER M  89      30.275  -8.799  78.234  1.00 35.35           C  
ATOM    731  CB  SER M  89      29.278  -8.128  79.195  0.99 35.35           C  
ATOM    732  OG  SER M  89      27.992  -8.715  79.055  0.99 35.35           O  
ATOM    733  C   SER M  89      30.328 -10.256  78.578  1.00 35.35           C  
ATOM    734  O   SER M  89      29.744 -11.105  77.906  1.00 35.35           O  
ATOM    735  N   GLU M  90      31.080 -10.560  79.652  1.00 67.74           N  
ATOM    736  CA  GLU M  90      31.273 -11.878  80.186  1.00 67.74           C  
ATOM    737  CB  GLU M  90      32.408 -11.945  81.217  0.99 67.74           C  
ATOM    738  CG  GLU M  90      33.791 -11.829  80.577  0.99 67.74           C  
ATOM    739  CD  GLU M  90      34.820 -11.812  81.691  0.98 67.74           C  
ATOM    740  OE1 GLU M  90      34.742 -10.890  82.546  0.98 67.74           O  
ATOM    741  OE2 GLU M  90      35.696 -12.717  81.706  0.98 67.74           O  
ATOM    742  C   GLU M  90      30.016 -12.353  80.844  1.00 67.74           C  
ATOM    743  O   GLU M  90      29.782 -13.553  80.967  1.00 67.74           O  
ATOM    744  N   ALA M  91      29.185 -11.413  81.319  1.00 38.21           N  
ATOM    745  CA  ALA M  91      28.012 -11.750  82.070  1.00 38.21           C  
ATOM    746  CB  ALA M  91      27.241 -10.508  82.549  1.00 38.21           C  
ATOM    747  C   ALA M  91      27.060 -12.585  81.265  1.00 38.21           C  
ATOM    748  O   ALA M  91      26.436 -13.493  81.811  1.00 38.21           O  
ATOM    749  N   GLY M  92      26.913 -12.309  79.956  1.00 38.41           N  
ATOM    750  CA  GLY M  92      25.906 -12.982  79.183  1.00 38.41           C  
ATOM    751  C   GLY M  92      26.273 -14.393  78.851  1.00 38.41           C  
ATOM    752  O   GLY M  92      27.436 -14.796  78.866  1.00 38.41           O  
ATOM    753  N   SER M  93      25.224 -15.173  78.515  1.00 50.67           N  
ATOM    754  CA  SER M  93      25.330 -16.539  78.104  1.00 50.67           C  
ATOM    755  CB  SER M  93      24.195 -17.407  78.680  1.00 50.67           C  
ATOM    756  OG  SER M  93      24.257 -18.727  78.166  1.00 50.67           O  
ATOM    757  C   SER M  93      25.175 -16.515  76.614  1.00 50.67           C  
ATOM    758  O   SER M  93      24.301 -15.827  76.089  1.00 50.67           O  
ATOM    759  N   HIS M  94      26.034 -17.260  75.888  1.00 59.80           N  
ATOM    760  CA  HIS M  94      25.966 -17.232  74.456  1.00 59.80           C  
ATOM    761  ND1 HIS M  94      26.248 -14.058  73.670  1.00 59.80           N  
ATOM    762  CG  HIS M  94      27.088 -14.995  74.229  1.00 59.80           C  
ATOM    763  CB  HIS M  94      27.120 -16.439  73.822  1.00 59.80           C  
ATOM    764  NE2 HIS M  94      27.435 -12.998  75.222  1.00 59.80           N  
ATOM    765  CD2 HIS M  94      27.806 -14.330  75.176  1.00 59.80           C  
ATOM    766  CE1 HIS M  94      26.497 -12.882  74.300  1.00 59.80           C  
ATOM    767  C   HIS M  94      26.025 -18.636  73.938  1.00 59.80           C  
ATOM    768  O   HIS M  94      26.434 -19.553  74.649  1.00 59.80           O  
ATOM    769  N   THR M  95      25.581 -18.840  72.677  1.00142.00           N  
ATOM    770  CA  THR M  95      25.593 -20.149  72.087  1.00142.00           C  
ATOM    771  CB  THR M  95      24.240 -20.718  71.772  1.00142.00           C  
ATOM    772  OG1 THR M  95      23.457 -19.753  71.091  1.00142.00           O  
ATOM    773  CG2 THR M  95      23.545 -21.212  73.038  1.00142.00           C  
ATOM    774  C   THR M  95      26.320 -20.147  70.787  1.00142.00           C  
ATOM    775  O   THR M  95      26.212 -19.220  69.983  1.00142.00           O  
ATOM    776  N   LEU M  96      27.097 -21.225  70.572  1.00 64.05           N  
ATOM    777  CA  LEU M  96      27.778 -21.470  69.337  1.00 64.05           C  
ATOM    778  CB  LEU M  96      29.298 -21.674  69.498  1.00 64.05           C  
ATOM    779  CG  LEU M  96      30.035 -21.942  68.171  1.00 64.05           C  
ATOM    780  CD1 LEU M  96      29.875 -20.768  67.193  1.00 64.05           C  
ATOM    781  CD2 LEU M  96      31.507 -22.316  68.413  1.00 64.05           C  
ATOM    782  C   LEU M  96      27.206 -22.753  68.809  1.00 64.05           C  
ATOM    783  O   LEU M  96      27.134 -23.749  69.531  1.00 64.05           O  
ATOM    784  N   GLN M  97      26.768 -22.758  67.532  1.00 61.56           N  
ATOM    785  CA  GLN M  97      26.184 -23.941  66.960  1.00 61.56           C  
ATOM    786  CB  GLN M  97      24.712 -23.754  66.547  1.00 61.56           C  
ATOM    787  CG  GLN M  97      23.766 -23.497  67.721  1.00 61.56           C  
ATOM    788  CD  GLN M  97      22.362 -23.304  67.164  1.00 61.56           C  
ATOM    789  OE1 GLN M  97      21.825 -22.198  67.178  1.00 61.56           O  
ATOM    790  NE2 GLN M  97      21.749 -24.405  66.652  1.00 61.56           N  
ATOM    791  C   GLN M  97      26.935 -24.273  65.707  1.00 61.56           C  
ATOM    792  O   GLN M  97      27.383 -23.383  64.985  1.00 61.56           O  
ATOM    793  N   SER M  98      27.110 -25.581  65.427  1.00 44.95           N  
ATOM    794  CA  SER M  98      27.776 -25.969  64.218  0.99 44.95           C  
ATOM    795  CB  SER M  98      29.253 -26.354  64.417  0.99 44.95           C  
ATOM    796  OG  SER M  98      29.357 -27.469  65.288  0.94 44.95           O  
ATOM    797  C   SER M  98      27.062 -27.156  63.658  1.00 44.95           C  
ATOM    798  O   SER M  98      26.622 -28.039  64.396  1.00 44.95           O  
ATOM    799  N   MET M  99      26.912 -27.191  62.319  1.00101.07           N  
ATOM    800  CA  MET M  99      26.238 -28.289  61.693  0.97101.07           C  
ATOM    801  CB  MET M  99      24.782 -27.936  61.328  0.96101.07           C  
ATOM    802  CG  MET M  99      23.987 -29.058  60.664  0.96101.07           C  
ATOM    803  SD  MET M  99      24.210 -29.192  58.869  0.96101.07           S  
ATOM    804  CE  MET M  99      22.871 -28.025  58.492  0.96101.07           C  
ATOM    805  C   MET M  99      26.986 -28.627  60.443  1.00101.07           C  
ATOM    806  O   MET M  99      27.244 -27.755  59.613  1.00101.07           O  
ATOM    807  N   TYR M 100      27.391 -29.908  60.295  1.00 95.50           N  
ATOM    808  CA  TYR M 100      28.068 -30.299  59.093  1.00 95.50           C  
ATOM    809  CB  TYR M 100      29.610 -30.254  59.180  1.00 95.50           C  
ATOM    810  CG  TYR M 100      30.138 -31.237  60.173  1.00 95.50           C  
ATOM    811  CD1 TYR M 100      30.271 -32.564  59.837  1.00 95.50           C  
ATOM    812  CD2 TYR M 100      30.525 -30.833  61.433  1.00 95.50           C  
ATOM    813  CE1 TYR M 100      30.770 -33.472  60.740  1.00 95.50           C  
ATOM    814  CE2 TYR M 100      31.026 -31.737  62.342  1.00 95.50           C  
ATOM    815  CZ  TYR M 100      31.148 -33.060  61.994  1.00 95.50           C  
ATOM    816  OH  TYR M 100      31.662 -33.995  62.916  1.00 95.50           O  
ATOM    817  C   TYR M 100      27.636 -31.680  58.702  1.00 95.50           C  
ATOM    818  O   TYR M 100      27.158 -32.455  59.531  1.00 95.50           O  
ATOM    819  N   GLY M 101      27.777 -32.019  57.402  1.00 31.97           N  
ATOM    820  CA  GLY M 101      27.389 -33.332  56.972  1.00 31.97           C  
ATOM    821  C   GLY M 101      27.350 -33.384  55.476  1.00 31.97           C  
ATOM    822  O   GLY M 101      27.724 -32.428  54.796  1.00 31.97           O  
ATOM    823  N   CYS M 102      26.890 -34.533  54.928  1.00110.93           N  
ATOM    824  CA  CYS M 102      26.848 -34.692  53.499  1.00110.93           C  
ATOM    825  CB  CYS M 102      27.772 -35.762  52.929  1.00110.93           C  
ATOM    826  SG  CYS M 102      29.461 -35.596  53.496  1.00110.93           S  
ATOM    827  C   CYS M 102      25.524 -35.239  53.088  1.00110.93           C  
ATOM    828  O   CYS M 102      24.827 -35.889  53.865  1.00110.93           O  
ATOM    829  N   ASP M 103      25.181 -34.996  51.808  1.00 63.98           N  
ATOM    830  CA  ASP M 103      23.993 -35.509  51.188  1.00 63.98           C  
ATOM    831  CB  ASP M 103      23.145 -34.411  50.522  1.00 63.98           C  
ATOM    832  CG  ASP M 103      22.606 -33.484  51.604  1.00 63.98           C  
ATOM    833  OD1 ASP M 103      22.613 -33.895  52.794  1.00 63.98           O  
ATOM    834  OD2 ASP M 103      22.182 -32.351  51.252  1.00 63.98           O  
ATOM    835  C   ASP M 103      24.455 -36.412  50.079  1.00 63.98           C  
ATOM    836  O   ASP M 103      25.397 -36.077  49.362  1.00 63.98           O  
ATOM    837  N   VAL M 104      23.814 -37.590  49.918  1.00 42.08           N  
ATOM    838  CA  VAL M 104      24.190 -38.503  48.871  1.00 42.08           C  
ATOM    839  CB  VAL M 104      24.744 -39.801  49.390  1.00 42.08           C  
ATOM    840  CG1 VAL M 104      26.041 -39.502  50.164  1.00 42.08           C  
ATOM    841  CG2 VAL M 104      23.664 -40.501  50.235  1.00 42.08           C  
ATOM    842  C   VAL M 104      22.958 -38.824  48.081  1.00 42.08           C  
ATOM    843  O   VAL M 104      21.847 -38.748  48.599  1.00 42.08           O  
ATOM    844  N   GLY M 105      23.128 -39.173  46.787  1.00 24.15           N  
ATOM    845  CA  GLY M 105      22.011 -39.494  45.940  1.00 24.15           C  
ATOM    846  C   GLY M 105      21.746 -40.962  46.054  1.00 24.15           C  
ATOM    847  O   GLY M 105      22.302 -41.649  46.908  1.00 24.15           O  
ATOM    848  N   PRO M 106      20.884 -41.456  45.207  1.00123.62           N  
ATOM    849  CA  PRO M 106      20.556 -42.855  45.223  1.00123.62           C  
ATOM    850  CD  PRO M 106      19.800 -40.647  44.675  1.00123.62           C  
ATOM    851  CB  PRO M 106      19.354 -43.009  44.296  1.00123.62           C  
ATOM    852  CG  PRO M 106      18.661 -41.636  44.373  1.00123.62           C  
ATOM    853  C   PRO M 106      21.730 -43.702  44.852  1.00123.62           C  
ATOM    854  O   PRO M 106      21.792 -44.850  45.289  1.00123.62           O  
ATOM    855  N   ASP M 107      22.645 -43.175  44.017  1.00 59.28           N  
ATOM    856  CA  ASP M 107      23.810 -43.917  43.633  1.00 59.28           C  
ATOM    857  CB  ASP M 107      24.557 -43.354  42.407  1.00 59.28           C  
ATOM    858  CG  ASP M 107      25.048 -41.947  42.688  1.00 59.28           C  
ATOM    859  OD1 ASP M 107      24.550 -41.324  43.662  1.00 59.28           O  
ATOM    860  OD2 ASP M 107      25.925 -41.474  41.916  1.00 59.28           O  
ATOM    861  C   ASP M 107      24.738 -44.009  44.801  1.00 59.28           C  
ATOM    862  O   ASP M 107      25.518 -44.954  44.903  1.00 59.28           O  
ATOM    863  N   GLY M 108      24.677 -43.027  45.722  1.00 36.93           N  
ATOM    864  CA  GLY M 108      25.546 -43.059  46.864  1.00 36.93           C  
ATOM    865  C   GLY M 108      26.656 -42.069  46.665  1.00 36.93           C  
ATOM    866  O   GLY M 108      27.583 -42.003  47.472  1.00 36.93           O  
ATOM    867  N   ARG M 109      26.603 -41.287  45.567  1.00 90.79           N  
ATOM    868  CA  ARG M 109      27.603 -40.284  45.306  0.99 90.79           C  
ATOM    869  CB  ARG M 109      27.817 -39.996  43.810  0.99 90.79           C  
ATOM    870  CG  ARG M 109      28.553 -41.132  43.096  0.99 90.79           C  
ATOM    871  CD  ARG M 109      30.069 -41.087  43.298  0.99 90.79           C  
ATOM    872  NE  ARG M 109      30.628 -42.364  42.779  0.99 90.79           N  
ATOM    873  CZ  ARG M 109      30.700 -43.446  43.607  0.99 90.79           C  
ATOM    874  NH1 ARG M 109      30.266 -43.346  44.897  0.99 90.79           N  
ATOM    875  NH2 ARG M 109      31.195 -44.631  43.144  0.99 90.79           N  
ATOM    876  C   ARG M 109      27.224 -39.002  45.992  1.00 90.79           C  
ATOM    877  O   ARG M 109      26.048 -38.720  46.214  1.00 90.79           O  
ATOM    878  N   LEU M 110      28.249 -38.189  46.331  1.00 79.89           N  
ATOM    879  CA  LEU M 110      28.099 -36.976  47.088  1.00 79.89           C  
ATOM    880  CB  LEU M 110      29.462 -36.372  47.479  1.00 79.89           C  
ATOM    881  CG  LEU M 110      29.375 -35.084  48.314  1.00 79.89           C  
ATOM    882  CD1 LEU M 110      28.742 -35.361  49.687  1.00 79.89           C  
ATOM    883  CD2 LEU M 110      30.747 -34.397  48.422  1.00 79.89           C  
ATOM    884  C   LEU M 110      27.336 -35.951  46.308  1.00 79.89           C  
ATOM    885  O   LEU M 110      27.733 -35.548  45.214  1.00 79.89           O  
ATOM    886  N   LEU M 111      26.148 -35.581  46.826  1.00 98.56           N  
ATOM    887  CA  LEU M 111      25.365 -34.535  46.240  1.00 98.56           C  
ATOM    888  CB  LEU M 111      23.873 -34.683  46.594  1.00 98.56           C  
ATOM    889  CG  LEU M 111      22.897 -33.861  45.724  1.00 98.56           C  
ATOM    890  CD1 LEU M 111      21.446 -34.092  46.173  1.00 98.56           C  
ATOM    891  CD2 LEU M 111      23.248 -32.367  45.664  1.00 98.56           C  
ATOM    892  C   LEU M 111      25.873 -33.191  46.694  1.00 98.56           C  
ATOM    893  O   LEU M 111      26.070 -32.285  45.886  1.00 98.56           O  
ATOM    894  N   ARG M 112      26.114 -33.029  48.016  0.99117.65           N  
ATOM    895  CA  ARG M 112      26.493 -31.730  48.496  0.99117.65           C  
ATOM    896  CB  ARG M 112      25.289 -30.776  48.541  0.98117.65           C  
ATOM    897  CG  ARG M 112      25.600 -29.369  49.035  0.98117.65           C  
ATOM    898  CD  ARG M 112      24.400 -28.435  48.901  0.98117.65           C  
ATOM    899  NE  ARG M 112      24.789 -27.132  49.499  0.98117.65           N  
ATOM    900  CZ  ARG M 112      23.824 -26.246  49.875  0.98117.65           C  
ATOM    901  NH1 ARG M 112      22.507 -26.533  49.659  0.98117.65           N  
ATOM    902  NH2 ARG M 112      24.176 -25.073  50.478  0.98117.65           N  
ATOM    903  C   ARG M 112      27.050 -31.866  49.882  0.99117.65           C  
ATOM    904  O   ARG M 112      26.743 -32.816  50.601  0.99117.65           O  
ATOM    905  N   GLY M 113      27.889 -30.892  50.295  1.00 39.12           N  
ATOM    906  CA  GLY M 113      28.501 -30.939  51.592  1.00 39.12           C  
ATOM    907  C   GLY M 113      28.134 -29.686  52.317  1.00 39.12           C  
ATOM    908  O   GLY M 113      27.967 -28.631  51.707  1.00 39.12           O  
ATOM    909  N   HIS M 114      28.017 -29.780  53.658  1.00 83.11           N  
ATOM    910  CA  HIS M 114      27.608 -28.660  54.451  1.00 83.11           C  
ATOM    911  ND1 HIS M 114      24.163 -28.180  53.744  1.00 83.11           N  
ATOM    912  CG  HIS M 114      25.126 -29.106  54.076  1.00 83.11           C  
ATOM    913  CB  HIS M 114      26.219 -28.866  55.079  1.00 83.11           C  
ATOM    914  NE2 HIS M 114      23.743 -29.991  52.526  1.00 83.11           N  
ATOM    915  CD2 HIS M 114      24.854 -30.206  53.322  1.00 83.11           C  
ATOM    916  CE1 HIS M 114      23.363 -28.761  52.815  1.00 83.11           C  
ATOM    917  C   HIS M 114      28.564 -28.526  55.595  1.00 83.11           C  
ATOM    918  O   HIS M 114      29.101 -29.515  56.095  1.00 83.11           O  
ATOM    919  N   ASP M 115      28.817 -27.269  56.011  1.00 82.30           N  
ATOM    920  CA  ASP M 115      29.667 -26.965  57.126  1.00 82.30           C  
ATOM    921  CB  ASP M 115      31.161 -27.011  56.755  1.00 82.30           C  
ATOM    922  CG  ASP M 115      31.994 -27.048  58.028  1.00 82.30           C  
ATOM    923  OD1 ASP M 115      31.397 -26.999  59.136  1.00 82.30           O  
ATOM    924  OD2 ASP M 115      33.245 -27.132  57.905  1.00 82.30           O  
ATOM    925  C   ASP M 115      29.331 -25.550  57.490  1.00 82.30           C  
ATOM    926  O   ASP M 115      29.810 -24.618  56.845  1.00 82.30           O  
ATOM    927  N   GLN M 116      28.492 -25.344  58.528  1.00 72.35           N  
ATOM    928  CA  GLN M 116      28.073 -24.004  58.842  1.00 72.35           C  
ATOM    929  CB  GLN M 116      26.602 -23.749  58.472  1.00 72.35           C  
ATOM    930  CG  GLN M 116      26.301 -23.903  56.980  1.00 72.35           C  
ATOM    931  CD  GLN M 116      24.789 -23.880  56.808  1.00 72.35           C  
ATOM    932  OE1 GLN M 116      24.042 -24.014  57.775  1.00 72.35           O  
ATOM    933  NE2 GLN M 116      24.321 -23.719  55.541  1.00 72.35           N  
ATOM    934  C   GLN M 116      28.175 -23.790  60.322  1.00 72.35           C  
ATOM    935  O   GLN M 116      28.108 -24.740  61.102  1.00 72.35           O  
ATOM    936  N   TYR M 117      28.349 -22.513  60.735  1.00 80.44           N  
ATOM    937  CA  TYR M 117      28.438 -22.153  62.124  1.00 80.44           C  
ATOM    938  CB  TYR M 117      29.825 -21.638  62.558  1.00 80.44           C  
ATOM    939  CG  TYR M 117      30.841 -22.730  62.510  1.00 80.44           C  
ATOM    940  CD1 TYR M 117      31.521 -23.011  61.348  1.00 80.44           C  
ATOM    941  CD2 TYR M 117      31.123 -23.465  63.638  1.00 80.44           C  
ATOM    942  CE1 TYR M 117      32.463 -24.011  61.310  1.00 80.44           C  
ATOM    943  CE2 TYR M 117      32.064 -24.467  63.607  1.00 80.44           C  
ATOM    944  CZ  TYR M 117      32.735 -24.740  62.441  1.00 80.44           C  
ATOM    945  OH  TYR M 117      33.703 -25.765  62.399  1.00 80.44           O  
ATOM    946  C   TYR M 117      27.497 -21.014  62.373  1.00 80.44           C  
ATOM    947  O   TYR M 117      27.241 -20.205  61.481  1.00 80.44           O  
ATOM    948  N   ALA M 118      26.948 -20.940  63.606  1.00 35.27           N  
ATOM    949  CA  ALA M 118      26.068 -19.864  63.968  1.00 35.27           C  
ATOM    950  CB  ALA M 118      24.584 -20.271  64.017  1.00 35.27           C  
ATOM    951  C   ALA M 118      26.446 -19.401  65.340  1.00 35.27           C  
ATOM    952  O   ALA M 118      26.922 -20.182  66.164  1.00 35.27           O  
ATOM    953  N   TYR M 119      26.270 -18.089  65.601  1.00 76.19           N  
ATOM    954  CA  TYR M 119      26.568 -17.547  66.894  1.00 76.19           C  
ATOM    955  CB  TYR M 119      27.762 -16.567  66.846  1.00 76.19           C  
ATOM    956  CG  TYR M 119      28.103 -16.053  68.206  1.00 76.19           C  
ATOM    957  CD1 TYR M 119      28.635 -16.891  69.160  1.00 76.19           C  
ATOM    958  CD2 TYR M 119      27.937 -14.722  68.517  1.00 76.19           C  
ATOM    959  CE1 TYR M 119      28.965 -16.420  70.410  1.00 76.19           C  
ATOM    960  CE2 TYR M 119      28.266 -14.245  69.765  1.00 76.19           C  
ATOM    961  CZ  TYR M 119      28.778 -15.095  70.716  1.00 76.19           C  
ATOM    962  OH  TYR M 119      29.117 -14.611  71.998  1.00 76.19           O  
ATOM    963  C   TYR M 119      25.335 -16.819  67.340  1.00 76.19           C  
ATOM    964  O   TYR M 119      24.848 -15.916  66.662  1.00 76.19           O  
ATOM    965  N   ASP M 120      24.790 -17.216  68.505  1.00 61.27           N  
ATOM    966  CA  ASP M 120      23.629 -16.589  69.071  1.00 61.27           C  
ATOM    967  CB  ASP M 120      23.860 -15.118  69.452  1.00 61.27           C  
ATOM    968  CG  ASP M 120      24.727 -15.081  70.697  1.00 61.27           C  
ATOM    969  OD1 ASP M 120      24.800 -16.120  71.405  1.00 61.27           O  
ATOM    970  OD2 ASP M 120      25.324 -14.004  70.960  1.00 61.27           O  
ATOM    971  C   ASP M 120      22.458 -16.628  68.135  1.00 61.27           C  
ATOM    972  O   ASP M 120      21.635 -15.713  68.134  1.00 61.27           O  
ATOM    973  N   GLY M 121      22.330 -17.691  67.321  1.00 31.80           N  
ATOM    974  CA  GLY M 121      21.156 -17.818  66.504  1.00 31.80           C  
ATOM    975  C   GLY M 121      21.387 -17.277  65.123  1.00 31.80           C  
ATOM    976  O   GLY M 121      20.606 -17.567  64.218  1.00 31.80           O  
ATOM    977  N   LYS M 122      22.454 -16.483  64.903  1.00107.68           N  
ATOM    978  CA  LYS M 122      22.671 -15.950  63.583  0.99107.68           C  
ATOM    979  CB  LYS M 122      22.958 -14.439  63.547  0.99107.68           C  
ATOM    980  CG  LYS M 122      21.693 -13.591  63.409  0.99107.68           C  
ATOM    981  CD  LYS M 122      20.996 -13.818  62.064  0.98107.68           C  
ATOM    982  CE  LYS M 122      19.734 -12.982  61.854  0.98107.68           C  
ATOM    983  NZ  LYS M 122      19.150 -13.279  60.526  0.98107.68           N  
ATOM    984  C   LYS M 122      23.824 -16.649  62.934  1.00107.68           C  
ATOM    985  O   LYS M 122      24.747 -17.112  63.601  1.00107.68           O  
ATOM    986  N   ASP M 123      23.771 -16.744  61.587  1.00111.27           N  
ATOM    987  CA  ASP M 123      24.767 -17.418  60.798  1.00111.27           C  
ATOM    988  CB  ASP M 123      24.345 -17.555  59.324  1.00111.27           C  
ATOM    989  CG  ASP M 123      25.286 -18.529  58.640  1.00111.27           C  
ATOM    990  OD1 ASP M 123      26.243 -18.994  59.313  1.00111.27           O  
ATOM    991  OD2 ASP M 123      25.060 -18.823  57.435  1.00111.27           O  
ATOM    992  C   ASP M 123      26.052 -16.645  60.844  1.00111.27           C  
ATOM    993  O   ASP M 123      26.080 -15.471  60.481  1.00111.27           O  
ATOM    994  N   TYR M 124      27.116 -17.252  61.423  1.00125.23           N  
ATOM    995  CA  TYR M 124      28.427 -16.666  61.481  1.00125.23           C  
ATOM    996  CB  TYR M 124      29.206 -17.265  62.667  1.00125.23           C  
ATOM    997  CG  TYR M 124      30.465 -16.517  62.939  1.00125.23           C  
ATOM    998  CD1 TYR M 124      30.431 -15.310  63.599  1.00125.23           C  
ATOM    999  CD2 TYR M 124      31.683 -17.034  62.567  1.00125.23           C  
ATOM   1000  CE1 TYR M 124      31.592 -14.625  63.870  1.00125.23           C  
ATOM   1001  CE2 TYR M 124      32.847 -16.353  62.836  1.00125.23           C  
ATOM   1002  CZ  TYR M 124      32.804 -15.146  63.489  1.00125.23           C  
ATOM   1003  OH  TYR M 124      33.998 -14.446  63.768  1.00125.23           O  
ATOM   1004  C   TYR M 124      29.226 -16.874  60.219  1.00125.23           C  
ATOM   1005  O   TYR M 124      29.610 -15.920  59.543  1.00125.23           O  
ATOM   1006  N   ILE M 125      29.466 -18.152  59.840  1.00 72.26           N  
ATOM   1007  CA  ILE M 125      30.265 -18.429  58.677  1.00 72.26           C  
ATOM   1008  CB  ILE M 125      31.736 -18.512  58.980  1.00 72.26           C  
ATOM   1009  CG1 ILE M 125      32.565 -18.445  57.687  1.00 72.26           C  
ATOM   1010  CG2 ILE M 125      31.984 -19.776  59.819  1.00 72.26           C  
ATOM   1011  CD1 ILE M 125      34.041 -18.138  57.933  1.00 72.26           C  
ATOM   1012  C   ILE M 125      29.823 -19.740  58.097  1.00 72.26           C  
ATOM   1013  O   ILE M 125      29.436 -20.656  58.823  1.00 72.26           O  
ATOM   1014  N   ALA M 126      29.871 -19.867  56.755  1.00 41.29           N  
ATOM   1015  CA  ALA M 126      29.451 -21.104  56.164  1.00 41.29           C  
ATOM   1016  CB  ALA M 126      28.016 -21.059  55.612  1.00 41.29           C  
ATOM   1017  C   ALA M 126      30.354 -21.435  55.019  1.00 41.29           C  
ATOM   1018  O   ALA M 126      30.851 -20.554  54.317  1.00 41.29           O  
ATOM   1019  N   LEU M 127      30.608 -22.743  54.825  1.00 59.98           N  
ATOM   1020  CA  LEU M 127      31.401 -23.194  53.719  1.00 59.98           C  
ATOM   1021  CB  LEU M 127      31.971 -24.607  53.942  1.00 59.98           C  
ATOM   1022  CG  LEU M 127      32.844 -25.150  52.796  1.00 59.98           C  
ATOM   1023  CD1 LEU M 127      34.111 -24.299  52.602  1.00 59.98           C  
ATOM   1024  CD2 LEU M 127      33.162 -26.638  53.016  1.00 59.98           C  
ATOM   1025  C   LEU M 127      30.487 -23.211  52.532  1.00 59.98           C  
ATOM   1026  O   LEU M 127      29.343 -23.654  52.627  1.00 59.98           O  
ATOM   1027  N   ASN M 128      30.977 -22.728  51.373  1.00 57.46           N  
ATOM   1028  CA  ASN M 128      30.185 -22.650  50.178  1.00 57.46           C  
ATOM   1029  CB  ASN M 128      30.756 -21.674  49.131  1.00 57.46           C  
ATOM   1030  CG  ASN M 128      30.595 -20.261  49.682  1.00 57.46           C  
ATOM   1031  OD1 ASN M 128      29.715 -19.996  50.499  1.00 57.46           O  
ATOM   1032  ND2 ASN M 128      31.466 -19.321  49.227  1.00 57.46           N  
ATOM   1033  C   ASN M 128      30.088 -24.017  49.569  1.00 57.46           C  
ATOM   1034  O   ASN M 128      30.809 -24.936  49.948  1.00 57.46           O  
ATOM   1035  N   GLU M 129      29.173 -24.168  48.591  1.00 91.25           N  
ATOM   1036  CA  GLU M 129      28.874 -25.411  47.936  1.00 91.25           C  
ATOM   1037  CB  GLU M 129      27.739 -25.250  46.911  1.00 91.25           C  
ATOM   1038  CG  GLU M 129      26.389 -24.983  47.582  1.00 91.25           C  
ATOM   1039  CD  GLU M 129      25.434 -24.417  46.545  1.00 91.25           C  
ATOM   1040  OE1 GLU M 129      25.475 -23.176  46.328  1.00 91.25           O  
ATOM   1041  OE2 GLU M 129      24.651 -25.211  45.960  1.00 91.25           O  
ATOM   1042  C   GLU M 129      30.104 -25.916  47.244  1.00 91.25           C  
ATOM   1043  O   GLU M 129      30.304 -27.125  47.127  1.00 91.25           O  
ATOM   1044  N   ASP M 130      30.957 -24.998  46.756  1.00 97.36           N  
ATOM   1045  CA  ASP M 130      32.170 -25.358  46.075  1.00 97.36           C  
ATOM   1046  CB  ASP M 130      32.872 -24.160  45.391  1.00 97.36           C  
ATOM   1047  CG  ASP M 130      33.244 -23.063  46.385  1.00 97.36           C  
ATOM   1048  OD1 ASP M 130      33.137 -23.280  47.621  1.00 97.36           O  
ATOM   1049  OD2 ASP M 130      33.634 -21.968  45.903  1.00 97.36           O  
ATOM   1050  C   ASP M 130      33.105 -26.062  47.021  1.00 97.36           C  
ATOM   1051  O   ASP M 130      33.944 -26.853  46.590  1.00 97.36           O  
ATOM   1052  N   LEU M 131      32.980 -25.791  48.338  1.00117.95           N  
ATOM   1053  CA  LEU M 131      33.788 -26.399  49.362  1.00117.95           C  
ATOM   1054  CB  LEU M 131      34.003 -27.905  49.131  1.00117.95           C  
ATOM   1055  CG  LEU M 131      32.707 -28.738  49.151  1.00117.95           C  
ATOM   1056  CD1 LEU M 131      33.003 -30.227  48.914  1.00117.95           C  
ATOM   1057  CD2 LEU M 131      31.895 -28.487  50.432  1.00117.95           C  
ATOM   1058  C   LEU M 131      35.143 -25.761  49.368  1.00117.95           C  
ATOM   1059  O   LEU M 131      36.021 -26.152  50.138  1.00117.95           O  
ATOM   1060  N   ARG M 132      35.365 -24.838  48.421  1.00288.40           N  
ATOM   1061  CA  ARG M 132      36.559 -24.054  48.289  0.99288.40           C  
ATOM   1062  CB  ARG M 132      36.749 -23.587  46.845  0.99288.40           C  
ATOM   1063  CG  ARG M 132      38.157 -23.085  46.581  1.00288.40           C  
ATOM   1064  CD  ARG M 132      39.185 -24.209  46.637  1.00288.40           C  
ATOM   1065  NE  ARG M 132      38.929 -25.086  45.464  1.00288.40           N  
ATOM   1066  CZ  ARG M 132      39.466 -24.742  44.260  0.98288.40           C  
ATOM   1067  NH1 ARG M 132      40.205 -23.601  44.163  0.98288.40           N  
ATOM   1068  NH2 ARG M 132      39.270 -25.533  43.166  0.98288.40           N  
ATOM   1069  C   ARG M 132      36.592 -22.816  49.148  1.00288.40           C  
ATOM   1070  O   ARG M 132      37.648 -22.441  49.656  1.00288.40           O  
ATOM   1071  N   SER M 133      35.439 -22.128  49.316  1.00 54.11           N  
ATOM   1072  CA  SER M 133      35.484 -20.822  49.921  1.00 54.11           C  
ATOM   1073  CB  SER M 133      35.233 -19.687  48.915  1.00 54.11           C  
ATOM   1074  OG  SER M 133      33.957 -19.843  48.311  1.00 54.11           O  
ATOM   1075  C   SER M 133      34.472 -20.689  51.013  1.00 54.11           C  
ATOM   1076  O   SER M 133      33.673 -21.591  51.260  1.00 54.11           O  
ATOM   1077  N   TRP M 134      34.499 -19.525  51.702  1.00 72.29           N  
ATOM   1078  CA  TRP M 134      33.661 -19.332  52.848  1.00 72.29           C  
ATOM   1079  CB  TRP M 134      34.479 -19.117  54.133  1.00 72.29           C  
ATOM   1080  CG  TRP M 134      35.453 -20.230  54.442  1.00 72.29           C  
ATOM   1081  CD2 TRP M 134      35.156 -21.397  55.224  1.00 72.29           C  
ATOM   1082  CD1 TRP M 134      36.757 -20.345  54.057  1.00 72.29           C  
ATOM   1083  NE1 TRP M 134      37.292 -21.509  54.551  1.00 72.29           N  
ATOM   1084  CE2 TRP M 134      36.319 -22.168  55.271  1.00 72.29           C  
ATOM   1085  CE3 TRP M 134      34.011 -21.795  55.852  1.00 72.29           C  
ATOM   1086  CZ2 TRP M 134      36.354 -23.352  55.949  1.00 72.29           C  
ATOM   1087  CZ3 TRP M 134      34.051 -22.992  56.534  1.00 72.29           C  
ATOM   1088  CH2 TRP M 134      35.200 -23.755  56.582  1.00 72.29           C  
ATOM   1089  C   TRP M 134      32.849 -18.085  52.668  1.00 72.29           C  
ATOM   1090  O   TRP M 134      33.204 -17.195  51.896  1.00 72.29           O  
ATOM   1091  N   THR M 135      31.706 -18.010  53.382  0.90 40.35           N  
ATOM   1092  CA  THR M 135      30.879 -16.837  53.359  0.90 40.35           C  
ATOM   1093  CB  THR M 135      29.469 -17.108  52.921  0.90 40.35           C  
ATOM   1094  OG1 THR M 135      29.457 -17.670  51.617  0.90 40.35           O  
ATOM   1095  CG2 THR M 135      28.687 -15.785  52.926  0.90 40.35           C  
ATOM   1096  C   THR M 135      30.813 -16.336  54.768  0.90 40.35           C  
ATOM   1097  O   THR M 135      30.443 -17.076  55.679  0.90 40.35           O  
ATOM   1098  N   ALA M 136      31.177 -15.054  54.981  1.00 39.90           N  
ATOM   1099  CA  ALA M 136      31.152 -14.499  56.306  1.00 39.90           C  
ATOM   1100  CB  ALA M 136      32.421 -13.705  56.664  1.00 39.90           C  
ATOM   1101  C   ALA M 136      30.000 -13.547  56.386  1.00 39.90           C  
ATOM   1102  O   ALA M 136      29.819 -12.687  55.527  1.00 39.90           O  
ATOM   1103  N   ALA M 137      29.152 -13.728  57.414  1.00 54.77           N  
ATOM   1104  CA  ALA M 137      27.994 -12.914  57.645  1.00 54.77           C  
ATOM   1105  CB  ALA M 137      27.055 -13.515  58.704  1.00 54.77           C  
ATOM   1106  C   ALA M 137      28.350 -11.532  58.107  1.00 54.77           C  
ATOM   1107  O   ALA M 137      27.716 -10.556  57.711  1.00 54.77           O  
ATOM   1108  N   ASP M 138      29.378 -11.427  58.969  1.00180.22           N  
ATOM   1109  CA  ASP M 138      29.661 -10.219  59.689  1.00180.22           C  
ATOM   1110  CB  ASP M 138      29.320 -10.506  61.170  1.00180.22           C  
ATOM   1111  CG  ASP M 138      29.428  -9.320  62.108  1.00180.22           C  
ATOM   1112  OD1 ASP M 138      30.566  -8.914  62.458  1.00180.22           O  
ATOM   1113  OD2 ASP M 138      28.348  -8.829  62.525  1.00180.22           O  
ATOM   1114  C   ASP M 138      31.122  -9.888  59.552  1.00180.22           C  
ATOM   1115  O   ASP M 138      31.899 -10.660  58.995  1.00180.22           O  
ATOM   1116  N   THR M 139      31.519  -8.695  60.042  1.00111.54           N  
ATOM   1117  CA  THR M 139      32.882  -8.240  60.027  1.00111.54           C  
ATOM   1118  CB  THR M 139      33.036  -6.856  60.588  1.00111.54           C  
ATOM   1119  OG1 THR M 139      32.612  -6.824  61.943  1.00111.54           O  
ATOM   1120  CG2 THR M 139      32.191  -5.884  59.750  1.00111.54           C  
ATOM   1121  C   THR M 139      33.702  -9.160  60.880  1.00111.54           C  
ATOM   1122  O   THR M 139      34.841  -9.475  60.541  1.00111.54           O  
ATOM   1123  N   ALA M 140      33.139  -9.601  62.024  1.00 38.93           N  
ATOM   1124  CA  ALA M 140      33.818 -10.475  62.939  1.00 38.93           C  
ATOM   1125  CB  ALA M 140      32.976 -10.790  64.190  1.00 38.93           C  
ATOM   1126  C   ALA M 140      34.102 -11.769  62.241  1.00 38.93           C  
ATOM   1127  O   ALA M 140      35.173 -12.351  62.395  1.00 38.93           O  
ATOM   1128  N   ALA M 141      33.137 -12.240  61.434  1.00 53.37           N  
ATOM   1129  CA  ALA M 141      33.222 -13.478  60.710  1.00 53.37           C  
ATOM   1130  CB  ALA M 141      31.950 -13.774  59.896  1.00 53.37           C  
ATOM   1131  C   ALA M 141      34.367 -13.410  59.746  1.00 53.37           C  
ATOM   1132  O   ALA M 141      34.980 -14.428  59.426  1.00 53.37           O  
ATOM   1133  N   GLN M 142      34.650 -12.206  59.221  1.00 69.85           N  
ATOM   1134  CA  GLN M 142      35.680 -12.020  58.241  1.00 69.85           C  
ATOM   1135  CB  GLN M 142      35.699 -10.579  57.715  1.00 69.85           C  
ATOM   1136  CG  GLN M 142      34.396 -10.236  56.992  1.00 69.85           C  
ATOM   1137  CD  GLN M 142      34.458  -8.792  56.543  1.00 69.85           C  
ATOM   1138  OE1 GLN M 142      33.478  -8.246  56.041  1.00 69.85           O  
ATOM   1139  NE2 GLN M 142      35.641  -8.150  56.734  1.00 69.85           N  
ATOM   1140  C   GLN M 142      37.024 -12.361  58.814  1.00 69.85           C  
ATOM   1141  O   GLN M 142      37.857 -12.960  58.135  1.00 69.85           O  
ATOM   1142  N   ILE M 143      37.291 -11.990  60.078  1.00146.16           N  
ATOM   1143  CA  ILE M 143      38.569 -12.317  60.637  1.00146.16           C  
ATOM   1144  CB  ILE M 143      38.875 -11.566  61.901  1.00146.16           C  
ATOM   1145  CG1 ILE M 143      37.789 -11.744  62.958  1.00146.16           C  
ATOM   1146  CG2 ILE M 143      39.135 -10.101  61.529  1.00146.16           C  
ATOM   1147  CD1 ILE M 143      38.121 -10.970  64.228  1.00146.16           C  
ATOM   1148  C   ILE M 143      38.735 -13.805  60.751  1.00146.16           C  
ATOM   1149  O   ILE M 143      39.824 -14.324  60.514  1.00146.16           O  
ATOM   1150  N   THR M 144      37.668 -14.542  61.114  1.00 77.78           N  
ATOM   1151  CA  THR M 144      37.742 -15.977  61.195  1.00 77.78           C  
ATOM   1152  CB  THR M 144      36.449 -16.583  61.657  1.00 77.78           C  
ATOM   1153  OG1 THR M 144      36.106 -16.094  62.945  1.00 77.78           O  
ATOM   1154  CG2 THR M 144      36.600 -18.112  61.689  1.00 77.78           C  
ATOM   1155  C   THR M 144      38.030 -16.514  59.826  1.00 77.78           C  
ATOM   1156  O   THR M 144      38.809 -17.451  59.660  1.00 77.78           O  
ATOM   1157  N   GLN M 145      37.406 -15.920  58.796  1.00 54.33           N  
ATOM   1158  CA  GLN M 145      37.568 -16.395  57.454  1.00 54.33           C  
ATOM   1159  CB  GLN M 145      36.695 -15.608  56.461  1.00 54.33           C  
ATOM   1160  CG  GLN M 145      36.676 -16.203  55.054  1.00 54.33           C  
ATOM   1161  CD  GLN M 145      35.713 -15.384  54.207  1.00 54.33           C  
ATOM   1162  OE1 GLN M 145      35.006 -14.512  54.710  1.00 54.33           O  
ATOM   1163  NE2 GLN M 145      35.679 -15.675  52.879  1.00 54.33           N  
ATOM   1164  C   GLN M 145      39.001 -16.257  57.038  1.00 54.33           C  
ATOM   1165  O   GLN M 145      39.560 -17.155  56.410  1.00 54.33           O  
ATOM   1166  N   ARG M 146      39.638 -15.129  57.399  1.00175.84           N  
ATOM   1167  CA  ARG M 146      40.991 -14.847  57.009  0.98175.84           C  
ATOM   1168  CB  ARG M 146      41.477 -13.509  57.586  0.98175.84           C  
ATOM   1169  CG  ARG M 146      40.466 -12.371  57.436  0.98175.84           C  
ATOM   1170  CD  ARG M 146      40.632 -11.506  56.188  0.97175.84           C  
ATOM   1171  NE  ARG M 146      39.556 -10.475  56.243  0.97175.84           N  
ATOM   1172  CZ  ARG M 146      39.742  -9.326  56.957  0.97175.84           C  
ATOM   1173  NH1 ARG M 146      40.928  -9.101  57.593  0.97175.84           N  
ATOM   1174  NH2 ARG M 146      38.742  -8.401  57.044  0.97175.84           N  
ATOM   1175  C   ARG M 146      41.876 -15.893  57.606  1.00175.84           C  
ATOM   1176  O   ARG M 146      42.768 -16.418  56.941  1.00175.84           O  
ATOM   1177  N   LYS M 147      41.641 -16.220  58.893  1.00142.82           N  
ATOM   1178  CA  LYS M 147      42.462 -17.171  59.581  0.98142.82           C  
ATOM   1179  CB  LYS M 147      42.070 -17.388  61.055  0.98142.82           C  
ATOM   1180  CG  LYS M 147      42.513 -16.285  62.018  0.98142.82           C  
ATOM   1181  CD  LYS M 147      41.944 -16.468  63.428  0.98142.82           C  
ATOM   1182  CE  LYS M 147      42.608 -15.584  64.486  0.98142.82           C  
ATOM   1183  NZ  LYS M 147      41.990 -15.828  65.810  0.98142.82           N  
ATOM   1184  C   LYS M 147      42.337 -18.506  58.924  1.00142.82           C  
ATOM   1185  O   LYS M 147      43.332 -19.191  58.699  1.00142.82           O  
ATOM   1186  N   TRP M 148      41.097 -18.908  58.601  1.00115.97           N  
ATOM   1187  CA  TRP M 148      40.838 -20.205  58.044  1.00115.97           C  
ATOM   1188  CB  TRP M 148      39.347 -20.574  58.055  1.00115.97           C  
ATOM   1189  CG  TRP M 148      38.892 -20.896  59.458  1.00115.97           C  
ATOM   1190  CD2 TRP M 148      37.565 -21.296  59.837  1.00115.97           C  
ATOM   1191  CD1 TRP M 148      39.635 -20.891  60.601  1.00115.97           C  
ATOM   1192  NE1 TRP M 148      38.860 -21.269  61.669  1.00115.97           N  
ATOM   1193  CE2 TRP M 148      37.583 -21.521  61.214  1.00115.97           C  
ATOM   1194  CE3 TRP M 148      36.428 -21.470  59.102  1.00115.97           C  
ATOM   1195  CZ2 TRP M 148      36.460 -21.923  61.879  1.00115.97           C  
ATOM   1196  CZ3 TRP M 148      35.296 -21.870  59.778  1.00115.97           C  
ATOM   1197  CH2 TRP M 148      35.311 -22.092  61.139  1.00115.97           C  
ATOM   1198  C   TRP M 148      41.400 -20.338  56.660  1.00115.97           C  
ATOM   1199  O   TRP M 148      41.806 -21.428  56.259  1.00115.97           O  
ATOM   1200  N   GLU M 149      41.399 -19.252  55.866  1.00 76.99           N  
ATOM   1201  CA  GLU M 149      41.920 -19.334  54.530  1.00 76.99           C  
ATOM   1202  CB  GLU M 149      41.687 -18.039  53.736  1.00 76.99           C  
ATOM   1203  CG  GLU M 149      40.199 -17.793  53.491  1.00 76.99           C  
ATOM   1204  CD  GLU M 149      40.030 -16.478  52.750  0.99 76.99           C  
ATOM   1205  OE1 GLU M 149      40.952 -16.101  51.979  0.99 76.99           O  
ATOM   1206  OE2 GLU M 149      38.967 -15.832  52.945  0.99 76.99           O  
ATOM   1207  C   GLU M 149      43.397 -19.612  54.577  1.00 76.99           C  
ATOM   1208  O   GLU M 149      43.906 -20.424  53.806  1.00 76.99           O  
ATOM   1209  N   ALA M 150      44.128 -18.943  55.490  1.00 62.70           N  
ATOM   1210  CA  ALA M 150      45.553 -19.120  55.599  1.00 62.70           C  
ATOM   1211  CB  ALA M 150      46.188 -18.188  56.645  1.00 62.70           C  
ATOM   1212  C   ALA M 150      45.855 -20.529  56.023  1.00 62.70           C  
ATOM   1213  O   ALA M 150      46.801 -21.148  55.541  1.00 62.70           O  
ATOM   1214  N   ALA M 151      45.050 -21.047  56.966  1.00109.62           N  
ATOM   1215  CA  ALA M 151      45.147 -22.361  57.557  1.00109.62           C  
ATOM   1216  CB  ALA M 151      44.171 -22.557  58.728  1.00109.62           C  
ATOM   1217  C   ALA M 151      44.847 -23.413  56.534  1.00109.62           C  
ATOM   1218  O   ALA M 151      45.289 -24.549  56.684  1.00109.62           O  
ATOM   1219  N   ARG M 152      44.055 -23.081  55.491  1.00260.25           N  
ATOM   1220  CA  ARG M 152      43.668 -24.040  54.490  1.00260.25           C  
ATOM   1221  CB  ARG M 152      44.846 -24.894  53.985  1.00260.25           C  
ATOM   1222  CG  ARG M 152      46.021 -24.089  53.424  0.99260.25           C  
ATOM   1223  CD  ARG M 152      45.813 -23.552  52.007  0.97260.25           C  
ATOM   1224  NE  ARG M 152      47.087 -22.894  51.603  0.97260.25           N  
ATOM   1225  CZ  ARG M 152      47.352 -22.675  50.283  0.97260.25           C  
ATOM   1226  NH1 ARG M 152      46.424 -23.002  49.337  1.00260.25           N  
ATOM   1227  NH2 ARG M 152      48.552 -22.140  49.911  1.00260.25           N  
ATOM   1228  C   ARG M 152      42.668 -24.994  55.075  1.00260.25           C  
ATOM   1229  O   ARG M 152      42.694 -26.190  54.790  1.00260.25           O  
ATOM   1230  N   GLU M 153      41.741 -24.458  55.895  1.00191.97           N  
ATOM   1231  CA  GLU M 153      40.727 -25.218  56.577  1.00191.97           C  
ATOM   1232  CB  GLU M 153      39.914 -24.388  57.584  1.00191.97           C  
ATOM   1233  CG  GLU M 153      40.696 -24.068  58.856  1.00191.97           C  
ATOM   1234  CD  GLU M 153      40.958 -25.393  59.560  1.00191.97           C  
ATOM   1235  OE1 GLU M 153      39.993 -26.189  59.713  1.00191.97           O  
ATOM   1236  OE2 GLU M 153      42.134 -25.631  59.941  1.00191.97           O  
ATOM   1237  C   GLU M 153      39.756 -25.834  55.612  1.00191.97           C  
ATOM   1238  O   GLU M 153      39.278 -26.945  55.834  1.00191.97           O  
ATOM   1239  N   ALA M 154      39.429 -25.134  54.512  1.00 83.33           N  
ATOM   1240  CA  ALA M 154      38.444 -25.624  53.588  1.00 83.33           C  
ATOM   1241  CB  ALA M 154      38.194 -24.661  52.415  1.00 83.33           C  
ATOM   1242  C   ALA M 154      38.894 -26.934  53.020  1.00 83.33           C  
ATOM   1243  O   ALA M 154      38.083 -27.832  52.804  1.00 83.33           O  
ATOM   1244  N   GLU M 155      40.204 -27.074  52.753  1.00 93.76           N  
ATOM   1245  CA  GLU M 155      40.733 -28.269  52.157  1.00 93.76           C  
ATOM   1246  CB  GLU M 155      42.247 -28.157  51.899  0.99 93.76           C  
ATOM   1247  CG  GLU M 155      42.604 -27.081  50.868  0.99 93.76           C  
ATOM   1248  CD  GLU M 155      44.103 -26.821  50.921  0.99 93.76           C  
ATOM   1249  OE1 GLU M 155      44.873 -27.803  51.089  0.99 93.76           O  
ATOM   1250  OE2 GLU M 155      44.498 -25.632  50.786  0.99 93.76           O  
ATOM   1251  C   GLU M 155      40.513 -29.446  53.067  1.00 93.76           C  
ATOM   1252  O   GLU M 155      40.146 -30.524  52.603  1.00 93.76           O  
ATOM   1253  N   GLN M 156      40.736 -29.279  54.387  1.00180.80           N  
ATOM   1254  CA  GLN M 156      40.600 -30.362  55.320  1.00180.80           C  
ATOM   1255  CB  GLN M 156      40.978 -29.958  56.757  1.00180.80           C  
ATOM   1256  CG  GLN M 156      41.027 -31.137  57.732  1.00180.80           C  
ATOM   1257  CD  GLN M 156      42.346 -31.857  57.494  1.00180.80           C  
ATOM   1258  OE1 GLN M 156      42.382 -33.063  57.254  1.00180.80           O  
ATOM   1259  NE2 GLN M 156      43.468 -31.092  57.563  1.00180.80           N  
ATOM   1260  C   GLN M 156      39.170 -30.786  55.357  1.00180.80           C  
ATOM   1261  O   GLN M 156      38.856 -31.975  55.401  1.00180.80           O  
ATOM   1262  N   ARG M 158      38.270 -29.789  55.356  1.00170.49           N  
ATOM   1263  CA  ARG M 158      36.860 -30.008  55.447  1.00170.49           C  
ATOM   1264  CB  ARG M 158      36.086 -28.684  55.566  1.00170.49           C  
ATOM   1265  CG  ARG M 158      36.589 -27.804  56.716  1.00170.49           C  
ATOM   1266  CD  ARG M 158      36.125 -28.246  58.106  1.00170.49           C  
ATOM   1267  NE  ARG M 158      36.870 -27.427  59.106  1.00170.49           N  
ATOM   1268  CZ  ARG M 158      36.397 -26.210  59.507  1.00170.49           C  
ATOM   1269  NH1 ARG M 158      35.219 -25.732  59.012  1.00170.49           N  
ATOM   1270  NH2 ARG M 158      37.106 -25.472  60.411  1.00170.49           N  
ATOM   1271  C   ARG M 158      36.380 -30.720  54.220  1.00170.49           C  
ATOM   1272  O   ARG M 158      35.578 -31.648  54.307  1.00170.49           O  
ATOM   1273  N   ARG M 159      36.862 -30.304  53.034  1.00208.85           N  
ATOM   1274  CA  ARG M 159      36.399 -30.902  51.815  1.00208.85           C  
ATOM   1275  CB  ARG M 159      36.838 -30.159  50.541  1.00208.85           C  
ATOM   1276  CG  ARG M 159      38.342 -30.061  50.330  1.00208.85           C  
ATOM   1277  CD  ARG M 159      38.712 -29.135  49.173  1.00208.85           C  
ATOM   1278  NE  ARG M 159      38.149 -29.723  47.927  1.00208.85           N  
ATOM   1279  CZ  ARG M 159      38.235 -29.019  46.762  1.00208.85           C  
ATOM   1280  NH1 ARG M 159      38.848 -27.802  46.760  1.00208.85           N  
ATOM   1281  NH2 ARG M 159      37.715 -29.522  45.605  1.00208.85           N  
ATOM   1282  C   ARG M 159      36.835 -32.331  51.751  1.00208.85           C  
ATOM   1283  O   ARG M 159      36.101 -33.180  51.248  1.00208.85           O  
ATOM   1284  N   ALA M 160      38.037 -32.644  52.268  1.00 73.04           N  
ATOM   1285  CA  ALA M 160      38.505 -33.995  52.203  1.00 73.04           C  
ATOM   1286  CB  ALA M 160      39.886 -34.178  52.854  1.00 73.04           C  
ATOM   1287  C   ALA M 160      37.536 -34.851  52.954  1.00 73.04           C  
ATOM   1288  O   ALA M 160      37.200 -35.947  52.512  1.00 73.04           O  
ATOM   1289  N   TYR M 161      37.074 -34.360  54.120  1.00135.01           N  
ATOM   1290  CA  TYR M 161      36.162 -35.064  54.980  1.00135.01           C  
ATOM   1291  CB  TYR M 161      35.967 -34.314  56.311  1.00135.01           C  
ATOM   1292  CG  TYR M 161      34.844 -34.939  57.059  1.00135.01           C  
ATOM   1293  CD1 TYR M 161      35.031 -36.085  57.797  1.00135.01           C  
ATOM   1294  CD2 TYR M 161      33.597 -34.358  57.028  1.00135.01           C  
ATOM   1295  CE1 TYR M 161      33.983 -36.650  58.485  1.00135.01           C  
ATOM   1296  CE2 TYR M 161      32.547 -34.918  57.713  1.00135.01           C  
ATOM   1297  CZ  TYR M 161      32.740 -36.066  58.440  1.00135.01           C  
ATOM   1298  OH  TYR M 161      31.658 -36.636  59.140  1.00135.01           O  
ATOM   1299  C   TYR M 161      34.815 -35.237  54.344  1.00135.01           C  
ATOM   1300  O   TYR M 161      34.279 -36.343  54.295  1.00135.01           O  
ATOM   1301  N   LEU M 162      34.243 -34.140  53.819  1.00131.98           N  
ATOM   1302  CA  LEU M 162      32.915 -34.166  53.263  1.00131.98           C  
ATOM   1303  CB  LEU M 162      32.469 -32.784  52.741  1.00131.98           C  
ATOM   1304  CG  LEU M 162      31.994 -31.783  53.813  1.00131.98           C  
ATOM   1305  CD1 LEU M 162      30.545 -32.068  54.229  1.00131.98           C  
ATOM   1306  CD2 LEU M 162      32.933 -31.757  55.026  1.00131.98           C  
ATOM   1307  C   LEU M 162      32.860 -35.079  52.089  1.00131.98           C  
ATOM   1308  O   LEU M 162      31.948 -35.897  51.970  1.00131.98           O  
ATOM   1309  N   GLU M 163      33.828 -34.932  51.170  0.99100.09           N  
ATOM   1310  CA  GLU M 163      33.822 -35.715  49.976  0.99100.09           C  
ATOM   1311  CB  GLU M 163      34.902 -35.239  48.986  0.98100.09           C  
ATOM   1312  CG  GLU M 163      34.721 -33.792  48.518  0.98100.09           C  
ATOM   1313  CD  GLU M 163      35.919 -33.414  47.656  0.98100.09           C  
ATOM   1314  OE1 GLU M 163      36.716 -34.325  47.308  0.97100.09           O  
ATOM   1315  OE2 GLU M 163      36.053 -32.204  47.332  0.97100.09           O  
ATOM   1316  C   GLU M 163      34.119 -37.152  50.281  0.99100.09           C  
ATOM   1317  O   GLU M 163      33.427 -38.044  49.798  0.99100.09           O  
ATOM   1318  N   GLY M 164      35.230 -37.430  50.994  1.00116.37           N  
ATOM   1319  CA  GLY M 164      35.554 -38.814  51.207  1.00116.37           C  
ATOM   1320  C   GLY M 164      34.907 -39.546  52.361  1.00116.37           C  
ATOM   1321  O   GLY M 164      34.026 -40.381  52.167  1.00116.37           O  
ATOM   1322  N   GLU M 165      35.289 -39.167  53.606  1.00134.43           N  
ATOM   1323  CA  GLU M 165      34.993 -39.919  54.811  1.00134.43           C  
ATOM   1324  CB  GLU M 165      35.595 -39.331  56.098  1.00134.43           C  
ATOM   1325  CG  GLU M 165      37.105 -39.449  56.266  1.00134.43           C  
ATOM   1326  CD  GLU M 165      37.407 -38.886  57.649  1.00134.43           C  
ATOM   1327  OE1 GLU M 165      37.296 -39.661  58.635  1.00134.43           O  
ATOM   1328  OE2 GLU M 165      37.732 -37.673  57.745  1.00134.43           O  
ATOM   1329  C   GLU M 165      33.543 -39.932  55.109  1.00134.43           C  
ATOM   1330  O   GLU M 165      32.953 -40.963  55.425  1.00134.43           O  
ATOM   1331  N   CYS M 166      32.940 -38.749  55.015  1.00 90.87           N  
ATOM   1332  CA  CYS M 166      31.582 -38.571  55.380  1.00 90.87           C  
ATOM   1333  CB  CYS M 166      31.222 -37.100  55.195  1.00 90.87           C  
ATOM   1334  SG  CYS M 166      29.460 -36.763  55.140  1.00 90.87           S  
ATOM   1335  C   CYS M 166      30.750 -39.465  54.520  1.00 90.87           C  
ATOM   1336  O   CYS M 166      29.847 -40.137  55.012  1.00 90.87           O  
ATOM   1337  N   VAL M 167      31.050 -39.511  53.211  1.00 56.01           N  
ATOM   1338  CA  VAL M 167      30.325 -40.326  52.279  0.99 56.01           C  
ATOM   1339  CB  VAL M 167      30.751 -40.082  50.861  0.98 56.01           C  
ATOM   1340  CG1 VAL M 167      29.964 -41.020  49.932  0.98 56.01           C  
ATOM   1341  CG2 VAL M 167      30.551 -38.592  50.546  0.98 56.01           C  
ATOM   1342  C   VAL M 167      30.548 -41.781  52.570  1.00 56.01           C  
ATOM   1343  O   VAL M 167      29.609 -42.574  52.536  1.00 56.01           O  
ATOM   1344  N   GLU M 168      31.803 -42.176  52.860  1.00 79.33           N  
ATOM   1345  CA  GLU M 168      32.103 -43.567  53.055  0.99 79.33           C  
ATOM   1346  CB  GLU M 168      33.597 -43.851  53.273  0.99 79.33           C  
ATOM   1347  CG  GLU M 168      34.456 -43.689  52.019  0.99 79.33           C  
ATOM   1348  CD  GLU M 168      35.871 -44.111  52.389  0.98 79.33           C  
ATOM   1349  OE1 GLU M 168      36.116 -44.341  53.603  0.98 79.33           O  
ATOM   1350  OE2 GLU M 168      36.724 -44.215  51.467  0.98 79.33           O  
ATOM   1351  C   GLU M 168      31.390 -44.089  54.257  1.00 79.33           C  
ATOM   1352  O   GLU M 168      30.830 -45.182  54.225  1.00 79.33           O  
ATOM   1353  N   TRP M 169      31.401 -43.318  55.355  1.00133.17           N  
ATOM   1354  CA  TRP M 169      30.795 -43.752  56.576  1.00133.17           C  
ATOM   1355  CB  TRP M 169      31.161 -42.840  57.751  1.00133.17           C  
ATOM   1356  CG  TRP M 169      32.609 -43.019  58.136  1.00133.17           C  
ATOM   1357  CD2 TRP M 169      33.053 -43.977  59.106  1.00133.17           C  
ATOM   1358  CD1 TRP M 169      33.728 -42.392  57.670  1.00133.17           C  
ATOM   1359  NE1 TRP M 169      34.841 -42.885  58.308  1.00133.17           N  
ATOM   1360  CE2 TRP M 169      34.441 -43.867  59.190  1.00133.17           C  
ATOM   1361  CE3 TRP M 169      32.359 -44.880  59.859  1.00133.17           C  
ATOM   1362  CZ2 TRP M 169      35.161 -44.662  60.033  1.00133.17           C  
ATOM   1363  CZ3 TRP M 169      33.089 -45.675  60.713  1.00133.17           C  
ATOM   1364  CH2 TRP M 169      34.462 -45.567  60.798  1.00133.17           C  
ATOM   1365  C   TRP M 169      29.314 -43.846  56.404  1.00133.17           C  
ATOM   1366  O   TRP M 169      28.682 -44.772  56.906  1.00133.17           O  
ATOM   1367  N   LEU M 170      28.727 -42.893  55.663  1.00140.61           N  
ATOM   1368  CA  LEU M 170      27.315 -42.823  55.429  1.00140.61           C  
ATOM   1369  CB  LEU M 170      27.033 -41.647  54.466  1.00140.61           C  
ATOM   1370  CG  LEU M 170      25.568 -41.226  54.251  1.00140.61           C  
ATOM   1371  CD1 LEU M 170      24.708 -42.390  53.764  1.00140.61           C  
ATOM   1372  CD2 LEU M 170      24.990 -40.499  55.469  1.00140.61           C  
ATOM   1373  C   LEU M 170      26.912 -44.107  54.752  1.00140.61           C  
ATOM   1374  O   LEU M 170      25.938 -44.754  55.136  1.00140.61           O  
ATOM   1375  N   ARG M 171      27.695 -44.522  53.741  1.00149.45           N  
ATOM   1376  CA  ARG M 171      27.450 -45.689  52.938  1.00149.45           C  
ATOM   1377  CB  ARG M 171      28.570 -45.833  51.893  0.99149.45           C  
ATOM   1378  CG  ARG M 171      28.242 -46.652  50.647  0.99149.45           C  
ATOM   1379  CD  ARG M 171      29.481 -46.904  49.781  0.99149.45           C  
ATOM   1380  NE  ARG M 171      30.200 -45.605  49.627  0.98149.45           N  
ATOM   1381  CZ  ARG M 171      30.055 -44.842  48.504  0.98149.45           C  
ATOM   1382  NH1 ARG M 171      29.268 -45.272  47.475  0.98149.45           N  
ATOM   1383  NH2 ARG M 171      30.711 -43.650  48.408  0.98149.45           N  
ATOM   1384  C   ARG M 171      27.511 -46.892  53.825  1.00149.45           C  
ATOM   1385  O   ARG M 171      26.673 -47.789  53.738  1.00149.45           O  
ATOM   1386  N   ARG M 172      28.526 -46.925  54.708  1.00 85.46           N  
ATOM   1387  CA  ARG M 172      28.757 -48.025  55.596  1.00 85.46           C  
ATOM   1388  CB  ARG M 172      30.021 -47.805  56.445  0.99 85.46           C  
ATOM   1389  CG  ARG M 172      30.358 -48.945  57.408  0.99 85.46           C  
ATOM   1390  CD  ARG M 172      31.601 -48.656  58.253  0.99 85.46           C  
ATOM   1391  NE  ARG M 172      31.895 -49.868  59.071  0.99 85.46           N  
ATOM   1392  CZ  ARG M 172      33.106 -49.992  59.688  0.99 85.46           C  
ATOM   1393  NH1 ARG M 172      34.022 -48.987  59.590  0.99 85.46           N  
ATOM   1394  NH2 ARG M 172      33.411 -51.113  60.404  0.99 85.46           N  
ATOM   1395  C   ARG M 172      27.602 -48.140  56.533  1.00 85.46           C  
ATOM   1396  O   ARG M 172      27.108 -49.238  56.787  1.00 85.46           O  
ATOM   1397  N   TYR M 173      27.133 -46.994  57.059  1.00 85.70           N  
ATOM   1398  CA  TYR M 173      26.062 -47.002  58.007  1.00 85.70           C  
ATOM   1399  CB  TYR M 173      25.707 -45.612  58.580  1.00 85.70           C  
ATOM   1400  CG  TYR M 173      26.843 -45.082  59.397  1.00 85.70           C  
ATOM   1401  CD1 TYR M 173      27.334 -45.797  60.466  1.00 85.70           C  
ATOM   1402  CD2 TYR M 173      27.380 -43.842  59.133  1.00 85.70           C  
ATOM   1403  CE1 TYR M 173      28.367 -45.305  61.229  1.00 85.70           C  
ATOM   1404  CE2 TYR M 173      28.413 -43.343  59.894  1.00 85.70           C  
ATOM   1405  CZ  TYR M 173      28.912 -44.077  60.944  1.00 85.70           C  
ATOM   1406  OH  TYR M 173      29.970 -43.575  61.731  1.00 85.70           O  
ATOM   1407  C   TYR M 173      24.835 -47.538  57.339  1.00 85.70           C  
ATOM   1408  O   TYR M 173      24.102 -48.335  57.921  1.00 85.70           O  
ATOM   1409  N   LEU M 174      24.575 -47.129  56.085  1.00125.23           N  
ATOM   1410  CA  LEU M 174      23.385 -47.603  55.440  1.00125.23           C  
ATOM   1411  CB  LEU M 174      23.113 -46.992  54.056  1.00125.23           C  
ATOM   1412  CG  LEU M 174      22.398 -45.631  54.153  1.00125.23           C  
ATOM   1413  CD1 LEU M 174      23.202 -44.613  54.964  1.00125.23           C  
ATOM   1414  CD2 LEU M 174      21.993 -45.114  52.768  1.00125.23           C  
ATOM   1415  C   LEU M 174      23.414 -49.095  55.328  1.00125.23           C  
ATOM   1416  O   LEU M 174      22.385 -49.738  55.525  1.00125.23           O  
ATOM   1417  N   GLU M 175      24.571 -49.702  55.002  1.00 75.26           N  
ATOM   1418  CA  GLU M 175      24.585 -51.136  54.909  1.00 75.26           C  
ATOM   1419  CB  GLU M 175      25.890 -51.736  54.361  1.00 75.26           C  
ATOM   1420  CG  GLU M 175      26.016 -51.658  52.842  1.00 75.26           C  
ATOM   1421  CD  GLU M 175      27.048 -52.697  52.432  1.00 75.26           C  
ATOM   1422  OE1 GLU M 175      26.985 -53.835  52.971  1.00 75.26           O  
ATOM   1423  OE2 GLU M 175      27.905 -52.372  51.567  1.00 75.26           O  
ATOM   1424  C   GLU M 175      24.374 -51.774  56.255  1.00 75.26           C  
ATOM   1425  O   GLU M 175      23.625 -52.742  56.369  1.00 75.26           O  
ATOM   1426  N   ASN M 176      25.026 -51.249  57.312  1.00 73.28           N  
ATOM   1427  CA  ASN M 176      24.965 -51.860  58.613  1.00 73.28           C  
ATOM   1428  CB  ASN M 176      25.836 -51.147  59.667  1.00 73.28           C  
ATOM   1429  CG  ASN M 176      27.306 -51.453  59.407  1.00 73.28           C  
ATOM   1430  OD1 ASN M 176      27.643 -52.376  58.667  1.00 73.28           O  
ATOM   1431  ND2 ASN M 176      28.212 -50.668  60.051  1.00 73.28           N  
ATOM   1432  C   ASN M 176      23.563 -51.860  59.143  1.00 73.28           C  
ATOM   1433  O   ASN M 176      23.109 -52.868  59.684  1.00 73.28           O  
ATOM   1434  N   GLY M 177      22.828 -50.737  59.013  1.00123.39           N  
ATOM   1435  CA  GLY M 177      21.501 -50.739  59.559  1.00123.39           C  
ATOM   1436  C   GLY M 177      20.522 -50.630  58.436  1.00123.39           C  
ATOM   1437  O   GLY M 177      19.640 -49.774  58.446  1.00123.39           O  
ATOM   1438  N   LYS M 178      20.605 -51.552  57.462  1.00118.14           N  
ATOM   1439  CA  LYS M 178      19.737 -51.468  56.324  1.00118.14           C  
ATOM   1440  CB  LYS M 178      19.976 -52.553  55.259  1.00118.14           C  
ATOM   1441  CG  LYS M 178      21.033 -52.216  54.206  1.00118.14           C  
ATOM   1442  CD  LYS M 178      21.322 -53.390  53.268  1.00118.14           C  
ATOM   1443  CE  LYS M 178      21.977 -52.982  51.947  1.00118.14           C  
ATOM   1444  NZ  LYS M 178      20.989 -52.291  51.085  1.00118.14           N  
ATOM   1445  C   LYS M 178      18.309 -51.606  56.741  1.00118.14           C  
ATOM   1446  O   LYS M 178      17.446 -50.887  56.241  1.00118.14           O  
ATOM   1447  N   ASP M 179      18.019 -52.525  57.678  1.00 61.22           N  
ATOM   1448  CA  ASP M 179      16.647 -52.771  58.011  0.98 61.22           C  
ATOM   1449  CB  ASP M 179      16.497 -53.803  59.140  0.98 61.22           C  
ATOM   1450  CG  ASP M 179      17.030 -55.134  58.634  0.98 61.22           C  
ATOM   1451  OD1 ASP M 179      18.279 -55.299  58.624  0.94 61.22           O  
ATOM   1452  OD2 ASP M 179      16.201 -56.003  58.257  0.94 61.22           O  
ATOM   1453  C   ASP M 179      16.024 -51.501  58.500  1.00 61.22           C  
ATOM   1454  O   ASP M 179      14.968 -51.095  58.013  1.00 61.22           O  
ATOM   1455  N   LYS M 180      16.657 -50.842  59.490  1.00130.38           N  
ATOM   1456  CA  LYS M 180      16.077 -49.638  60.007  1.00130.38           C  
ATOM   1457  CB  LYS M 180      16.705 -49.179  61.333  1.00130.38           C  
ATOM   1458  CG  LYS M 180      16.297 -50.055  62.519  1.00130.38           C  
ATOM   1459  CD  LYS M 180      14.787 -50.071  62.767  1.00130.38           C  
ATOM   1460  CE  LYS M 180      14.005 -50.864  61.719  1.00130.38           C  
ATOM   1461  NZ  LYS M 180      12.562 -50.853  62.046  1.00130.38           N  
ATOM   1462  C   LYS M 180      16.176 -48.503  59.036  1.00130.38           C  
ATOM   1463  O   LYS M 180      15.174 -47.868  58.715  1.00130.38           O  
ATOM   1464  N   LEU M 181      17.386 -48.243  58.507  1.00 56.59           N  
ATOM   1465  CA  LEU M 181      17.587 -47.093  57.670  1.00 56.59           C  
ATOM   1466  CB  LEU M 181      19.053 -46.930  57.236  1.00 56.59           C  
ATOM   1467  CG  LEU M 181      19.999 -46.728  58.436  1.00 56.59           C  
ATOM   1468  CD1 LEU M 181      21.457 -46.545  57.985  1.00 56.59           C  
ATOM   1469  CD2 LEU M 181      19.506 -45.596  59.351  1.00 56.59           C  
ATOM   1470  C   LEU M 181      16.712 -47.183  56.424  1.00 56.59           C  
ATOM   1471  O   LEU M 181      16.651 -46.166  55.680  1.00 56.59           O  
ATOM   1472  OXT LEU M 181      16.090 -48.257  56.204  1.00 56.59           O  
TER    1473      LEU M 181                                                       
ATOM   1473  N   VAL P   1      31.047 -40.825  61.354  1.00176.65           N  
ATOM   1474  CA  VAL P   1      32.265 -40.423  62.086  0.99176.65           C  
ATOM   1475  CB  VAL P   1      33.464 -41.094  61.493  0.99176.65           C  
ATOM   1476  CG1 VAL P   1      33.556 -40.662  60.035  1.00176.65           C  
ATOM   1477  CG2 VAL P   1      34.715 -40.737  62.304  1.00176.65           C  
ATOM   1478  C   VAL P   1      32.418 -38.951  62.044  1.00176.65           C  
ATOM   1479  O   VAL P   1      32.201 -38.311  61.019  1.00176.65           O  
ATOM   1480  N   PRO P   2      32.762 -38.402  63.167  1.00130.38           N  
ATOM   1481  CA  PRO P   2      32.861 -36.978  63.249  1.00130.38           C  
ATOM   1482  CD  PRO P   2      32.363 -38.988  64.433  1.00130.38           C  
ATOM   1483  CB  PRO P   2      32.725 -36.619  64.731  1.00130.38           C  
ATOM   1484  CG  PRO P   2      32.833 -37.962  65.474  1.00130.38           C  
ATOM   1485  C   PRO P   2      34.091 -36.462  62.615  1.00130.38           C  
ATOM   1486  O   PRO P   2      35.076 -37.192  62.527  1.00130.38           O  
ATOM   1487  N   SER P   3      34.033 -35.201  62.165  0.99133.06           N  
ATOM   1488  CA  SER P   3      35.156 -34.563  61.569  0.98133.06           C  
ATOM   1489  CB  SER P   3      34.779 -33.189  60.988  0.98133.06           C  
ATOM   1490  OG  SER P   3      35.903 -32.557  60.403  1.00133.06           O  
ATOM   1491  C   SER P   3      36.134 -34.363  62.674  0.99133.06           C  
ATOM   1492  O   SER P   3      35.750 -34.214  63.831  0.99133.06           O  
ATOM   1493  N   VAL P   4      37.436 -34.368  62.343  0.99157.11           N  
ATOM   1494  CA  VAL P   4      38.439 -34.229  63.353  0.99157.11           C  
ATOM   1495  CB  VAL P   4      39.483 -35.316  63.309  0.99157.11           C  
ATOM   1496  CG1 VAL P   4      40.573 -35.005  64.349  1.00157.11           C  
ATOM   1497  CG2 VAL P   4      38.796 -36.676  63.536  1.00157.11           C  
ATOM   1498  C   VAL P   4      39.133 -32.917  63.145  0.99157.11           C  
ATOM   1499  O   VAL P   4      39.215 -32.404  62.032  0.99157.11           O  
ATOM   1500  N   TRP P   5      39.629 -32.343  64.256  0.98406.62           N  
ATOM   1501  CA  TRP P   5      40.391 -31.139  64.337  0.98406.62           C  
ATOM   1502  CB  TRP P   5      41.917 -31.306  64.418  0.98406.62           C  
ATOM   1503  CG  TRP P   5      42.265 -31.478  65.873  0.97406.62           C  
ATOM   1504  CD2 TRP P   5      41.817 -30.504  66.822  0.94406.62           C  
ATOM   1505  CD1 TRP P   5      42.890 -32.459  66.586  0.94406.62           C  
ATOM   1506  NE1 TRP P   5      42.871 -32.142  67.928  0.50406.62           N  
ATOM   1507  CE2 TRP P   5      42.206 -30.941  68.085  0.92406.62           C  
ATOM   1508  CE3 TRP P   5      41.126 -29.342  66.646  0.50406.62           C  
ATOM   1509  CZ2 TRP P   5      41.907 -30.213  69.203  0.50406.62           C  
ATOM   1510  CZ3 TRP P   5      40.832 -28.611  67.769  0.50406.62           C  
ATOM   1511  CH2 TRP P   5      41.214 -29.035  69.024  0.50406.62           C  
ATOM   1512  C   TRP P   5      39.970 -29.987  63.497  0.98406.62           C  
ATOM   1513  O   TRP P   5      40.531 -29.700  62.444  0.98406.62           O  
ATOM   1514  N   ARG P   6      38.903 -29.303  63.939  0.99333.83           N  
ATOM   1515  CA  ARG P   6      38.611 -28.055  63.311  0.99333.83           C  
ATOM   1516  CB  ARG P   6      37.159 -27.580  63.459  0.99333.83           C  
ATOM   1517  CG  ARG P   6      36.114 -28.626  63.092  0.98333.83           C  
ATOM   1518  CD  ARG P   6      36.040 -29.748  64.126  0.94333.83           C  
ATOM   1519  NE  ARG P   6      34.915 -30.640  63.745  0.75333.83           N  
ATOM   1520  CZ  ARG P   6      34.679 -31.775  64.462  0.83333.83           C  
ATOM   1521  NH1 ARG P   6      35.495 -32.112  65.503  0.75333.83           N  
ATOM   1522  NH2 ARG P   6      33.639 -32.590  64.123  0.75333.83           N  
ATOM   1523  C   ARG P   6      39.406 -27.073  64.106  0.99333.83           C  
ATOM   1524  O   ARG P   6      39.793 -27.335  65.246  0.99333.83           O  
ATOM   1525  N   SER P   7      39.681 -25.909  63.505  0.99236.40           N  
ATOM   1526  CA  SER P   7      40.445 -24.898  64.170  0.99236.40           C  
ATOM   1527  CB  SER P   7      41.063 -23.858  63.215  0.99236.40           C  
ATOM   1528  OG  SER P   7      41.878 -24.474  62.233  1.00236.40           O  
ATOM   1529  C   SER P   7      39.481 -24.105  64.975  0.99236.40           C  
ATOM   1530  O   SER P   7      38.270 -24.239  64.808  0.99236.40           O  
ATOM   1531  N   SER P   8      40.005 -23.246  65.870  0.98275.57           N  
ATOM   1532  CA  SER P   8      39.148 -22.396  66.626  0.98275.57           C  
ATOM   1533  CB  SER P   8      39.839 -21.775  67.855  0.98275.57           C  
ATOM   1534  OG  SER P   8      40.893 -20.913  67.445  1.00275.57           O  
ATOM   1535  C   SER P   8      38.746 -21.278  65.721  0.98275.57           C  
ATOM   1536  O   SER P   8      39.412 -21.010  64.721  0.98275.57           O  
ATOM   1537  N   LEU P   9      37.621 -20.607  66.042  1.00270.37           N  
ATOM   1538  CA  LEU P   9      37.215 -19.505  65.229  1.00270.37           C  
ATOM   1539  CB  LEU P   9      35.757 -19.057  65.449  1.00270.37           C  
ATOM   1540  CG  LEU P   9      34.697 -20.056  64.943  1.00270.37           C  
ATOM   1541  CD1 LEU P   9      34.721 -21.371  65.735  1.00270.37           C  
ATOM   1542  CD2 LEU P   9      33.303 -19.414  64.906  1.00270.37           C  
ATOM   1543  C   LEU P   9      38.113 -18.344  65.624  1.00270.37           C  
ATOM   1544  O   LEU P   9      38.110 -17.322  64.890  1.00270.37           O  
ATOM   1545  OXT LEU P   9      38.814 -18.464  66.663  1.00270.37           O  
TER    1546      LEU P   9                                                       
ATOM   1546  N   GLN A   2      48.221 -48.221  63.351  1.00189.75           N  
ATOM   1547  CA  GLN A   2      49.057 -47.335  62.518  1.00189.75           C  
ATOM   1548  CB  GLN A   2      48.519 -45.885  62.568  1.00189.75           C  
ATOM   1549  CG  GLN A   2      49.396 -44.859  61.836  1.00189.75           C  
ATOM   1550  CD  GLN A   2      49.362 -45.133  60.337  1.00189.75           C  
ATOM   1551  OE1 GLN A   2      49.818 -46.176  59.871  1.00189.75           O  
ATOM   1552  NE2 GLN A   2      48.810 -44.166  59.555  1.00189.75           N  
ATOM   1553  C   GLN A   2      50.456 -47.331  63.036  1.00189.75           C  
ATOM   1554  O   GLN A   2      50.705 -47.083  64.216  1.00189.75           O  
ATOM   1555  N   GLU A   3      51.414 -47.646  62.151  1.00163.14           N  
ATOM   1556  CA  GLU A   3      52.784 -47.663  62.552  1.00163.14           C  
ATOM   1557  CB  GLU A   3      53.233 -49.052  63.043  1.00163.14           C  
ATOM   1558  CG  GLU A   3      52.867 -50.186  62.087  1.00163.14           C  
ATOM   1559  CD  GLU A   3      52.988 -51.513  62.828  1.00163.14           C  
ATOM   1560  OE1 GLU A   3      53.641 -51.544  63.906  1.00163.14           O  
ATOM   1561  OE2 GLU A   3      52.419 -52.518  62.323  1.00163.14           O  
ATOM   1562  C   GLU A   3      53.600 -47.211  61.383  1.00163.14           C  
ATOM   1563  O   GLU A   3      53.381 -47.645  60.254  1.00163.14           O  
ATOM   1564  N   VAL A   4      54.549 -46.283  61.626  1.00153.10           N  
ATOM   1565  CA  VAL A   4      55.403 -45.807  60.574  1.00153.10           C  
ATOM   1566  CB  VAL A   4      55.502 -44.310  60.469  1.00153.10           C  
ATOM   1567  CG1 VAL A   4      54.191 -43.770  59.884  1.00153.10           C  
ATOM   1568  CG2 VAL A   4      55.804 -43.741  61.864  1.00153.10           C  
ATOM   1569  C   VAL A   4      56.766 -46.342  60.818  1.00153.10           C  
ATOM   1570  O   VAL A   4      57.259 -46.326  61.944  1.00153.10           O  
ATOM   1571  N   THR A   5      57.403 -46.848  59.744  1.00 55.27           N  
ATOM   1572  CA  THR A   5      58.706 -47.421  59.872  1.00 55.27           C  
ATOM   1573  CB  THR A   5      58.745 -48.882  59.525  1.00 55.27           C  
ATOM   1574  OG1 THR A   5      57.853 -49.610  60.357  1.00 55.27           O  
ATOM   1575  CG2 THR A   5      60.182 -49.397  59.712  1.00 55.27           C  
ATOM   1576  C   THR A   5      59.621 -46.715  58.925  1.00 55.27           C  
ATOM   1577  O   THR A   5      59.256 -46.424  57.787  1.00 55.27           O  
ATOM   1578  N   GLN A   6      60.846 -46.403  59.391  1.00 78.24           N  
ATOM   1579  CA  GLN A   6      61.803 -45.757  58.543  1.00 78.24           C  
ATOM   1580  CB  GLN A   6      62.264 -44.366  59.024  1.00 78.24           C  
ATOM   1581  CG  GLN A   6      61.179 -43.289  58.955  1.00 78.24           C  
ATOM   1582  CD  GLN A   6      61.774 -41.979  59.453  1.00 78.24           C  
ATOM   1583  OE1 GLN A   6      61.406 -41.477  60.517  1.00 78.24           O  
ATOM   1584  NE2 GLN A   6      62.721 -41.402  58.667  1.00 78.24           N  
ATOM   1585  C   GLN A   6      63.027 -46.611  58.480  1.00 78.24           C  
ATOM   1586  O   GLN A   6      63.479 -47.157  59.485  1.00 78.24           O  
ATOM   1587  N   ILE A   7      63.574 -46.773  57.263  1.00209.02           N  
ATOM   1588  CA  ILE A   7      64.786 -47.512  57.090  1.00209.02           C  
ATOM   1589  CB  ILE A   7      64.559 -48.947  56.703  1.00209.02           C  
ATOM   1590  CG1 ILE A   7      63.732 -49.031  55.413  1.00209.02           C  
ATOM   1591  CG2 ILE A   7      63.944 -49.687  57.902  1.00209.02           C  
ATOM   1592  CD1 ILE A   7      63.523 -50.462  54.922  1.00209.02           C  
ATOM   1593  C   ILE A   7      65.578 -46.829  56.027  1.00209.02           C  
ATOM   1594  O   ILE A   7      65.025 -46.179  55.139  1.00209.02           O  
ATOM   1595  N   PRO A   8      66.875 -46.924  56.111  1.00172.03           N  
ATOM   1596  CA  PRO A   8      67.537 -47.601  57.198  1.00172.03           C  
ATOM   1597  CD  PRO A   8      67.674 -46.943  54.898  1.00172.03           C  
ATOM   1598  CB  PRO A   8      68.907 -48.025  56.664  1.00172.03           C  
ATOM   1599  CG  PRO A   8      69.106 -47.193  55.386  1.00172.03           C  
ATOM   1600  C   PRO A   8      67.625 -46.687  58.377  1.00172.03           C  
ATOM   1601  O   PRO A   8      67.342 -45.500  58.234  1.00172.03           O  
ATOM   1602  N   ALA A   9      67.990 -47.226  59.557  1.00 40.19           N  
ATOM   1603  CA  ALA A   9      68.118 -46.441  60.750  1.00 40.19           C  
ATOM   1604  CB  ALA A   9      68.454 -47.291  61.987  1.00 40.19           C  
ATOM   1605  C   ALA A   9      69.226 -45.446  60.584  1.00 40.19           C  
ATOM   1606  O   ALA A   9      69.099 -44.302  61.018  1.00 40.19           O  
ATOM   1607  N   ALA A  10      70.359 -45.855  59.975  1.00 46.33           N  
ATOM   1608  CA  ALA A  10      71.449 -44.931  59.812  1.00 46.33           C  
ATOM   1609  CB  ALA A  10      72.581 -45.136  60.833  1.00 46.33           C  
ATOM   1610  C   ALA A  10      72.037 -45.136  58.453  1.00 46.33           C  
ATOM   1611  O   ALA A  10      72.100 -46.262  57.963  1.00 46.33           O  
ATOM   1612  N   LEU A  11      72.460 -44.037  57.789  1.00149.97           N  
ATOM   1613  CA  LEU A  11      73.092 -44.197  56.511  1.00149.97           C  
ATOM   1614  CB  LEU A  11      72.161 -43.996  55.299  1.00149.97           C  
ATOM   1615  CG  LEU A  11      71.520 -42.605  55.168  1.00149.97           C  
ATOM   1616  CD1 LEU A  11      70.617 -42.546  53.927  1.00149.97           C  
ATOM   1617  CD2 LEU A  11      70.782 -42.188  56.448  1.00149.97           C  
ATOM   1618  C   LEU A  11      74.250 -43.249  56.405  1.00149.97           C  
ATOM   1619  O   LEU A  11      74.147 -42.076  56.761  1.00149.97           O  
ATOM   1620  N   SER A  12      75.403 -43.757  55.918  1.00101.57           N  
ATOM   1621  CA  SER A  12      76.563 -42.924  55.747  1.00101.57           C  
ATOM   1622  CB  SER A  12      77.802 -43.398  56.526  1.00101.57           C  
ATOM   1623  OG  SER A  12      78.311 -44.599  55.967  1.00101.57           O  
ATOM   1624  C   SER A  12      76.907 -42.956  54.291  1.00101.57           C  
ATOM   1625  O   SER A  12      77.000 -44.026  53.690  1.00101.57           O  
ATOM   1626  N   VAL A  13      77.133 -41.769  53.689  1.00 89.85           N  
ATOM   1627  CA  VAL A  13      77.317 -41.711  52.264  1.00 89.85           C  
ATOM   1628  CB  VAL A  13      76.018 -41.347  51.588  1.00 89.85           C  
ATOM   1629  CG1 VAL A  13      76.206 -41.233  50.077  1.00 89.85           C  
ATOM   1630  CG2 VAL A  13      74.959 -42.388  51.966  1.00 89.85           C  
ATOM   1631  C   VAL A  13      78.335 -40.652  51.910  1.00 89.85           C  
ATOM   1632  O   VAL A  13      78.662 -39.774  52.707  1.00 89.85           O  
ATOM   1633  N   PRO A  14      78.867 -40.761  50.712  1.00183.64           N  
ATOM   1634  CA  PRO A  14      79.790 -39.782  50.183  1.00183.64           C  
ATOM   1635  CD  PRO A  14      79.113 -42.084  50.158  1.00183.64           C  
ATOM   1636  CB  PRO A  14      80.486 -40.448  49.001  1.00183.64           C  
ATOM   1637  CG  PRO A  14      80.392 -41.949  49.316  1.00183.64           C  
ATOM   1638  C   PRO A  14      79.031 -38.555  49.774  1.00183.64           C  
ATOM   1639  O   PRO A  14      77.840 -38.664  49.492  1.00183.64           O  
ATOM   1640  N   GLU A  15      79.710 -37.396  49.654  1.00193.14           N  
ATOM   1641  CA  GLU A  15      78.994 -36.166  49.477  1.00193.14           C  
ATOM   1642  CB  GLU A  15      79.932 -34.957  49.284  1.00193.14           C  
ATOM   1643  CG  GLU A  15      79.195 -33.626  49.111  1.00193.14           C  
ATOM   1644  CD  GLU A  15      80.231 -32.518  48.976  1.00193.14           C  
ATOM   1645  OE1 GLU A  15      81.269 -32.589  49.687  1.00193.14           O  
ATOM   1646  OE2 GLU A  15      80.000 -31.587  48.160  1.00193.14           O  
ATOM   1647  C   GLU A  15      78.033 -36.184  48.318  1.00193.14           C  
ATOM   1648  O   GLU A  15      76.840 -36.296  48.533  1.00193.14           O  
ATOM   1649  N   GLY A  16      78.495 -36.261  47.068  1.00138.69           N  
ATOM   1650  CA  GLY A  16      77.718 -36.036  45.869  1.00138.69           C  
ATOM   1651  C   GLY A  16      76.567 -36.973  45.657  1.00138.69           C  
ATOM   1652  O   GLY A  16      75.665 -36.662  44.881  1.00138.69           O  
ATOM   1653  N   GLU A  17      76.592 -38.169  46.260  1.00102.25           N  
ATOM   1654  CA  GLU A  17      75.617 -39.186  45.977  1.00102.25           C  
ATOM   1655  CB  GLU A  17      75.841 -40.438  46.839  1.00102.25           C  
ATOM   1656  CG  GLU A  17      75.069 -41.672  46.380  1.00102.25           C  
ATOM   1657  CD  GLU A  17      75.591 -42.834  47.212  1.00102.25           C  
ATOM   1658  OE1 GLU A  17      76.831 -43.055  47.192  1.00102.25           O  
ATOM   1659  OE2 GLU A  17      74.766 -43.509  47.883  1.00102.25           O  
ATOM   1660  C   GLU A  17      74.197 -38.718  46.159  1.00102.25           C  
ATOM   1661  O   GLU A  17      73.901 -37.835  46.964  1.00102.25           O  
ATOM   1662  N   ASN A  18      73.281 -39.290  45.337  1.00 71.82           N  
ATOM   1663  CA  ASN A  18      71.872 -39.025  45.436  1.00 71.82           C  
ATOM   1664  CB  ASN A  18      71.106 -39.315  44.132  1.00 71.82           C  
ATOM   1665  CG  ASN A  18      71.556 -38.297  43.090  1.00 71.82           C  
ATOM   1666  OD1 ASN A  18      72.564 -38.488  42.412  1.00 71.82           O  
ATOM   1667  ND2 ASN A  18      70.789 -37.182  42.957  1.00 71.82           N  
ATOM   1668  C   ASN A  18      71.375 -39.963  46.494  1.00 71.82           C  
ATOM   1669  O   ASN A  18      71.802 -41.115  46.549  1.00 71.82           O  
ATOM   1670  N   LEU A  19      70.458 -39.505  47.370  1.00 96.19           N  
ATOM   1671  CA  LEU A  19      70.071 -40.337  48.476  1.00 96.19           C  
ATOM   1672  CB  LEU A  19      70.288 -39.668  49.844  1.00 96.19           C  
ATOM   1673  CG  LEU A  19      71.751 -39.351  50.195  1.00 96.19           C  
ATOM   1674  CD1 LEU A  19      71.846 -38.689  51.579  1.00 96.19           C  
ATOM   1675  CD2 LEU A  19      72.645 -40.595  50.073  1.00 96.19           C  
ATOM   1676  C   LEU A  19      68.609 -40.610  48.419  1.00 96.19           C  
ATOM   1677  O   LEU A  19      67.842 -39.840  47.842  1.00 96.19           O  
ATOM   1678  N   VAL A  20      68.205 -41.749  49.020  1.00 63.09           N  
ATOM   1679  CA  VAL A  20      66.826 -42.122  49.136  1.00 63.09           C  
ATOM   1680  CB  VAL A  20      66.456 -43.257  48.222  1.00 63.09           C  
ATOM   1681  CG1 VAL A  20      65.024 -43.715  48.531  1.00 63.09           C  
ATOM   1682  CG2 VAL A  20      66.640 -42.786  46.771  1.00 63.09           C  
ATOM   1683  C   VAL A  20      66.620 -42.580  50.553  1.00 63.09           C  
ATOM   1684  O   VAL A  20      67.368 -43.418  51.054  1.00 63.09           O  
ATOM   1685  N   LEU A  21      65.604 -42.015  51.243  1.00115.78           N  
ATOM   1686  CA  LEU A  21      65.259 -42.410  52.584  1.00115.78           C  
ATOM   1687  CB  LEU A  21      65.261 -41.255  53.598  1.00115.78           C  
ATOM   1688  CG  LEU A  21      66.660 -40.688  53.894  1.00115.78           C  
ATOM   1689  CD1 LEU A  21      67.291 -40.055  52.646  1.00115.78           C  
ATOM   1690  CD2 LEU A  21      66.622 -39.727  55.089  1.00115.78           C  
ATOM   1691  C   LEU A  21      63.861 -42.931  52.517  1.00115.78           C  
ATOM   1692  O   LEU A  21      62.995 -42.310  51.902  1.00115.78           O  
ATOM   1693  N   ASN A  22      63.594 -44.076  53.178  1.00 82.42           N  
ATOM   1694  CA  ASN A  22      62.313 -44.702  53.015  1.00 82.42           C  
ATOM   1695  CB  ASN A  22      62.399 -46.223  52.794  1.00 82.42           C  
ATOM   1696  CG  ASN A  22      63.196 -46.505  51.531  1.00 82.42           C  
ATOM   1697  OD1 ASN A  22      64.293 -47.055  51.591  1.00 82.42           O  
ATOM   1698  ND2 ASN A  22      62.638 -46.124  50.352  1.00 82.42           N  
ATOM   1699  C   ASN A  22      61.479 -44.531  54.241  1.00 82.42           C  
ATOM   1700  O   ASN A  22      61.980 -44.502  55.364  1.00 82.42           O  
ATOM   1701  N   CYS A  23      60.155 -44.394  54.020  1.00 53.65           N  
ATOM   1702  CA  CYS A  23      59.182 -44.316  55.069  1.00 53.65           C  
ATOM   1703  CB  CYS A  23      58.646 -42.887  55.293  1.00 53.65           C  
ATOM   1704  SG  CYS A  23      57.386 -42.781  56.599  1.00 53.65           S  
ATOM   1705  C   CYS A  23      58.038 -45.184  54.643  1.00 53.65           C  
ATOM   1706  O   CYS A  23      57.683 -45.215  53.465  1.00 53.65           O  
ATOM   1707  N   SER A  24      57.451 -45.943  55.593  1.00 42.44           N  
ATOM   1708  CA  SER A  24      56.333 -46.783  55.266  1.00 42.44           C  
ATOM   1709  CB  SER A  24      56.716 -48.260  55.070  1.00 42.44           C  
ATOM   1710  OG  SER A  24      57.241 -48.791  56.278  1.00 42.44           O  
ATOM   1711  C   SER A  24      55.362 -46.720  56.405  1.00 42.44           C  
ATOM   1712  O   SER A  24      55.750 -46.495  57.550  1.00 42.44           O  
ATOM   1713  N   PHE A  25      54.058 -46.892  56.102  1.00110.38           N  
ATOM   1714  CA  PHE A  25      53.042 -46.885  57.115  1.00110.38           C  
ATOM   1715  CB  PHE A  25      52.396 -45.499  57.342  1.00110.38           C  
ATOM   1716  CG  PHE A  25      52.088 -44.864  56.026  1.00110.38           C  
ATOM   1717  CD1 PHE A  25      53.064 -44.125  55.397  1.00110.38           C  
ATOM   1718  CD2 PHE A  25      50.857 -44.981  55.421  1.00110.38           C  
ATOM   1719  CE1 PHE A  25      52.830 -43.516  54.188  1.00110.38           C  
ATOM   1720  CE2 PHE A  25      50.615 -44.373  54.208  1.00110.38           C  
ATOM   1721  CZ  PHE A  25      51.601 -43.644  53.588  1.00110.38           C  
ATOM   1722  C   PHE A  25      52.011 -47.931  56.805  1.00110.38           C  
ATOM   1723  O   PHE A  25      51.681 -48.184  55.647  1.00110.38           O  
ATOM   1724  N   THR A  26      51.511 -48.592  57.871  1.00 79.21           N  
ATOM   1725  CA  THR A  26      50.576 -49.686  57.800  1.00 79.21           C  
ATOM   1726  CB  THR A  26      50.419 -50.407  59.107  1.00 79.21           C  
ATOM   1727  OG1 THR A  26      49.978 -49.514  60.120  1.00 79.21           O  
ATOM   1728  CG2 THR A  26      51.769 -51.037  59.485  1.00 79.21           C  
ATOM   1729  C   THR A  26      49.205 -49.275  57.345  1.00 79.21           C  
ATOM   1730  O   THR A  26      48.564 -50.019  56.604  1.00 79.21           O  
ATOM   1731  N   ASP A  27      48.704 -48.106  57.798  1.00121.11           N  
ATOM   1732  CA  ASP A  27      47.367 -47.665  57.467  1.00121.11           C  
ATOM   1733  CB  ASP A  27      46.635 -47.042  58.670  1.00121.11           C  
ATOM   1734  CG  ASP A  27      45.161 -46.876  58.329  1.00121.11           C  
ATOM   1735  OD1 ASP A  27      44.808 -46.987  57.125  1.00121.11           O  
ATOM   1736  OD2 ASP A  27      44.367 -46.634  59.277  1.00121.11           O  
ATOM   1737  C   ASP A  27      47.463 -46.621  56.389  1.00121.11           C  
ATOM   1738  O   ASP A  27      48.056 -45.562  56.581  1.00121.11           O  
ATOM   1739  N   SER A  28      46.872 -46.916  55.214  1.00181.47           N  
ATOM   1740  CA  SER A  28      46.932 -46.102  54.028  1.00181.47           C  
ATOM   1741  CB  SER A  28      46.455 -46.870  52.786  1.00181.47           C  
ATOM   1742  OG  SER A  28      47.264 -48.019  52.589  1.00181.47           O  
ATOM   1743  C   SER A  28      46.075 -44.873  54.127  1.00181.47           C  
ATOM   1744  O   SER A  28      46.344 -43.888  53.439  1.00181.47           O  
ATOM   1745  N   ALA A  36      45.011 -44.874  54.955  1.00 86.58           N  
ATOM   1746  CA  ALA A  36      44.186 -43.701  54.909  1.00 86.58           C  
ATOM   1747  CB  ALA A  36      42.767 -43.931  55.454  1.00 86.58           C  
ATOM   1748  C   ALA A  36      44.830 -42.659  55.769  1.00 86.58           C  
ATOM   1749  O   ALA A  36      44.561 -42.564  56.962  1.00 86.58           O  
ATOM   1750  N   ILE A  37      45.657 -41.798  55.151  1.00 82.97           N  
ATOM   1751  CA  ILE A  37      46.384 -40.778  55.848  1.00 82.97           C  
ATOM   1752  CB  ILE A  37      47.866 -40.901  55.667  1.00 82.97           C  
ATOM   1753  CG1 ILE A  37      48.227 -40.783  54.174  1.00 82.97           C  
ATOM   1754  CG2 ILE A  37      48.328 -42.208  56.332  1.00 82.97           C  
ATOM   1755  CD1 ILE A  37      49.726 -40.638  53.920  1.00 82.97           C  
ATOM   1756  C   ILE A  37      45.988 -39.462  55.275  1.00 82.97           C  
ATOM   1757  O   ILE A  37      45.754 -39.364  54.071  1.00 82.97           O  
ATOM   1758  N   TYR A  38      45.809 -38.436  56.138  1.00 88.08           N  
ATOM   1759  CA  TYR A  38      45.491 -37.139  55.611  1.00 88.08           C  
ATOM   1760  CB  TYR A  38      44.971 -36.141  56.659  1.00 88.08           C  
ATOM   1761  CG  TYR A  38      44.636 -34.918  55.879  1.00 88.08           C  
ATOM   1762  CD1 TYR A  38      43.507 -34.897  55.091  1.00 88.08           C  
ATOM   1763  CD2 TYR A  38      45.438 -33.801  55.928  1.00 88.08           C  
ATOM   1764  CE1 TYR A  38      43.184 -33.781  54.358  1.00 88.08           C  
ATOM   1765  CE2 TYR A  38      45.119 -32.681  55.198  1.00 88.08           C  
ATOM   1766  CZ  TYR A  38      43.992 -32.672  54.412  1.00 88.08           C  
ATOM   1767  OH  TYR A  38      43.664 -31.525  53.661  1.00 88.08           O  
ATOM   1768  C   TYR A  38      46.692 -36.517  54.941  1.00 88.08           C  
ATOM   1769  O   TYR A  38      46.603 -36.084  53.793  1.00 88.08           O  
ATOM   1770  N   ASN A  39      47.858 -36.467  55.628  1.00156.69           N  
ATOM   1771  CA  ASN A  39      49.040 -35.878  55.040  1.00156.69           C  
ATOM   1772  CB  ASN A  39      49.156 -34.354  55.238  1.00156.69           C  
ATOM   1773  CG  ASN A  39      49.335 -34.061  56.721  1.00156.69           C  
ATOM   1774  OD1 ASN A  39      50.432 -33.739  57.174  1.00156.69           O  
ATOM   1775  ND2 ASN A  39      48.228 -34.176  57.502  1.00156.69           N  
ATOM   1776  C   ASN A  39      50.232 -36.514  55.686  1.00156.69           C  
ATOM   1777  O   ASN A  39      50.101 -37.246  56.668  1.00156.69           O  
ATOM   1778  N   LEU A  40      51.430 -36.260  55.113  1.00139.12           N  
ATOM   1779  CA  LEU A  40      52.672 -36.808  55.590  1.00139.12           C  
ATOM   1780  CB  LEU A  40      53.286 -37.811  54.599  1.00139.12           C  
ATOM   1781  CG  LEU A  40      54.570 -38.497  55.101  1.00139.12           C  
ATOM   1782  CD1 LEU A  40      54.250 -39.663  56.050  1.00139.12           C  
ATOM   1783  CD2 LEU A  40      55.501 -38.875  53.942  1.00139.12           C  
ATOM   1784  C   LEU A  40      53.667 -35.686  55.658  1.00139.12           C  
ATOM   1785  O   LEU A  40      53.673 -34.813  54.792  1.00139.12           O  
ATOM   1786  N   GLN A  41      54.546 -35.680  56.685  1.00169.42           N  
ATOM   1787  CA  GLN A  41      55.548 -34.648  56.782  1.00169.42           C  
ATOM   1788  CB  GLN A  41      55.402 -33.698  57.989  1.00169.42           C  
ATOM   1789  CG  GLN A  41      54.378 -32.573  57.873  1.00169.42           C  
ATOM   1790  CD  GLN A  41      54.419 -31.780  59.178  1.00169.42           C  
ATOM   1791  OE1 GLN A  41      53.762 -32.145  60.151  1.00169.42           O  
ATOM   1792  NE2 GLN A  41      55.208 -30.672  59.211  1.00169.42           N  
ATOM   1793  C   GLN A  41      56.890 -35.259  57.016  1.00169.42           C  
ATOM   1794  O   GLN A  41      57.016 -36.303  57.653  1.00169.42           O  
ATOM   1795  N   TRP A  42      57.940 -34.591  56.495  1.00 87.21           N  
ATOM   1796  CA  TRP A  42      59.291 -34.979  56.777  1.00 87.21           C  
ATOM   1797  CB  TRP A  42      60.180 -35.162  55.535  1.00 87.21           C  
ATOM   1798  CG  TRP A  42      59.956 -36.463  54.807  1.00 87.21           C  
ATOM   1799  CD2 TRP A  42      60.695 -37.656  55.104  1.00 87.21           C  
ATOM   1800  CD1 TRP A  42      59.087 -36.782  53.806  1.00 87.21           C  
ATOM   1801  NE1 TRP A  42      59.235 -38.106  53.463  1.00 87.21           N  
ATOM   1802  CE2 TRP A  42      60.223 -38.655  54.256  1.00 87.21           C  
ATOM   1803  CE3 TRP A  42      61.686 -37.898  56.012  1.00 87.21           C  
ATOM   1804  CZ2 TRP A  42      60.739 -39.919  54.303  1.00 87.21           C  
ATOM   1805  CZ3 TRP A  42      62.205 -39.172  56.058  1.00 87.21           C  
ATOM   1806  CH2 TRP A  42      61.739 -40.163  55.220  1.00 87.21           C  
ATOM   1807  C   TRP A  42      59.898 -33.874  57.589  1.00 87.21           C  
ATOM   1808  O   TRP A  42      59.700 -32.697  57.289  1.00 87.21           O  
ATOM   1809  N   PHE A  43      60.648 -34.234  58.656  1.00114.87           N  
ATOM   1810  CA  PHE A  43      61.280 -33.254  59.500  1.00114.87           C  
ATOM   1811  CB  PHE A  43      60.845 -33.249  60.978  1.00114.87           C  
ATOM   1812  CG  PHE A  43      59.393 -32.967  61.155  1.00114.87           C  
ATOM   1813  CD1 PHE A  43      58.854 -31.736  60.875  1.00114.87           C  
ATOM   1814  CD2 PHE A  43      58.559 -33.959  61.598  1.00114.87           C  
ATOM   1815  CE1 PHE A  43      57.512 -31.495  61.051  1.00114.87           C  
ATOM   1816  CE2 PHE A  43      57.218 -33.724  61.777  1.00114.87           C  
ATOM   1817  CZ  PHE A  43      56.687 -32.489  61.506  1.00114.87           C  
ATOM   1818  C   PHE A  43      62.739 -33.578  59.581  1.00114.87           C  
ATOM   1819  O   PHE A  43      63.163 -34.709  59.343  1.00114.87           O  
ATOM   1820  N   ARG A  44      63.545 -32.557  59.936  1.00163.54           N  
ATOM   1821  CA  ARG A  44      64.964 -32.716  60.093  1.00163.54           C  
ATOM   1822  CB  ARG A  44      65.726 -31.846  59.087  1.00163.54           C  
ATOM   1823  CG  ARG A  44      67.235 -31.799  59.281  1.00163.54           C  
ATOM   1824  CD  ARG A  44      67.891 -30.825  58.307  1.00163.54           C  
ATOM   1825  NE  ARG A  44      69.325 -30.712  58.676  1.00163.54           N  
ATOM   1826  CZ  ARG A  44      70.099 -29.789  58.037  1.00163.54           C  
ATOM   1827  NH1 ARG A  44      69.553 -29.002  57.067  1.00163.54           N  
ATOM   1828  NH2 ARG A  44      71.410 -29.640  58.376  1.00163.54           N  
ATOM   1829  C   ARG A  44      65.326 -32.249  61.474  1.00163.54           C  
ATOM   1830  O   ARG A  44      64.831 -31.221  61.934  1.00163.54           O  
ATOM   1831  N   GLN A  45      66.183 -33.008  62.194  1.00140.44           N  
ATOM   1832  CA  GLN A  45      66.582 -32.541  63.495  1.00140.44           C  
ATOM   1833  CB  GLN A  45      66.028 -33.346  64.694  1.00140.44           C  
ATOM   1834  CG  GLN A  45      66.567 -34.770  64.854  1.00140.44           C  
ATOM   1835  CD  GLN A  45      65.997 -35.347  66.152  1.00140.44           C  
ATOM   1836  OE1 GLN A  45      65.362 -36.401  66.159  1.00140.44           O  
ATOM   1837  NE2 GLN A  45      66.231 -34.641  67.291  1.00140.44           N  
ATOM   1838  C   GLN A  45      68.078 -32.567  63.597  1.00140.44           C  
ATOM   1839  O   GLN A  45      68.712 -33.600  63.381  1.00140.44           O  
ATOM   1840  N   ASP A  46      68.678 -31.398  63.913  1.00 94.98           N  
ATOM   1841  CA  ASP A  46      70.100 -31.297  64.093  1.00 94.98           C  
ATOM   1842  CB  ASP A  46      70.666 -29.946  63.629  1.00 94.98           C  
ATOM   1843  CG  ASP A  46      70.536 -29.909  62.110  1.00 94.98           C  
ATOM   1844  OD1 ASP A  46      71.170 -30.765  61.437  1.00 94.98           O  
ATOM   1845  OD2 ASP A  46      69.782 -29.036  61.605  1.00 94.98           O  
ATOM   1846  C   ASP A  46      70.400 -31.474  65.550  1.00 94.98           C  
ATOM   1847  O   ASP A  46      69.513 -31.394  66.398  1.00 94.98           O  
ATOM   1848  N   PRO A  48      71.643 -31.725  65.868  1.00172.90           N  
ATOM   1849  CA  PRO A  48      71.962 -31.914  67.253  1.00172.90           C  
ATOM   1850  CD  PRO A  48      72.477 -32.546  65.005  1.00172.90           C  
ATOM   1851  CB  PRO A  48      73.331 -32.583  67.285  1.00172.90           C  
ATOM   1852  CG  PRO A  48      73.377 -33.357  65.955  1.00172.90           C  
ATOM   1853  C   PRO A  48      71.898 -30.623  67.991  1.00172.90           C  
ATOM   1854  O   PRO A  48      72.364 -29.607  67.479  1.00172.90           O  
ATOM   1855  N   GLY A  49      71.316 -30.642  69.198  1.00 90.69           N  
ATOM   1856  CA  GLY A  49      71.278 -29.473  70.010  1.00 90.69           C  
ATOM   1857  C   GLY A  49      70.156 -28.586  69.564  1.00 90.69           C  
ATOM   1858  O   GLY A  49      69.864 -27.600  70.236  1.00 90.69           O  
ATOM   1859  N   LYS A  50      69.493 -28.905  68.430  1.00194.22           N  
ATOM   1860  CA  LYS A  50      68.412 -28.084  67.949  1.00194.22           C  
ATOM   1861  CB  LYS A  50      68.686 -27.483  66.560  1.00194.22           C  
ATOM   1862  CG  LYS A  50      69.960 -26.637  66.540  1.00194.22           C  
ATOM   1863  CD  LYS A  50      69.943 -25.511  67.575  1.00194.22           C  
ATOM   1864  CE  LYS A  50      71.259 -24.739  67.673  1.00194.22           C  
ATOM   1865  NZ  LYS A  50      71.320 -23.718  66.606  1.00194.22           N  
ATOM   1866  C   LYS A  50      67.188 -28.959  67.857  1.00194.22           C  
ATOM   1867  O   LYS A  50      67.308 -30.182  67.845  1.00194.22           O  
ATOM   1868  N   GLY A  51      65.973 -28.357  67.829  1.00139.54           N  
ATOM   1869  CA  GLY A  51      64.731 -29.100  67.751  1.00139.54           C  
ATOM   1870  C   GLY A  51      64.397 -29.342  66.299  1.00139.54           C  
ATOM   1871  O   GLY A  51      65.150 -28.963  65.406  1.00139.54           O  
ATOM   1872  N   LEU A  52      63.221 -29.959  66.031  1.00192.00           N  
ATOM   1873  CA  LEU A  52      62.819 -30.364  64.701  1.00192.00           C  
ATOM   1874  CB  LEU A  52      61.647 -31.362  64.704  1.00192.00           C  
ATOM   1875  CG  LEU A  52      61.998 -32.743  65.287  1.00192.00           C  
ATOM   1876  CD1 LEU A  52      62.444 -32.651  66.754  1.00192.00           C  
ATOM   1877  CD2 LEU A  52      60.840 -33.732  65.090  1.00192.00           C  
ATOM   1878  C   LEU A  52      62.416 -29.216  63.814  1.00192.00           C  
ATOM   1879  O   LEU A  52      61.862 -28.219  64.271  1.00192.00           O  
ATOM   1880  N   THR A  53      62.708 -29.356  62.494  1.00150.32           N  
ATOM   1881  CA  THR A  53      62.338 -28.406  61.469  1.00150.32           C  
ATOM   1882  CB  THR A  53      63.506 -27.761  60.780  1.00150.32           C  
ATOM   1883  OG1 THR A  53      64.284 -28.741  60.110  1.00150.32           O  
ATOM   1884  CG2 THR A  53      64.364 -27.029  61.821  1.00150.32           C  
ATOM   1885  C   THR A  53      61.590 -29.164  60.403  1.00150.32           C  
ATOM   1886  O   THR A  53      61.935 -30.302  60.094  1.00150.32           O  
ATOM   1887  N   SER A  54      60.555 -28.545  59.787  1.00111.77           N  
ATOM   1888  CA  SER A  54      59.766 -29.260  58.813  1.00111.77           C  
ATOM   1889  CB  SER A  54      58.272 -28.886  58.854  1.00111.77           C  
ATOM   1890  OG  SER A  54      57.548 -29.635  57.890  1.00111.77           O  
ATOM   1891  C   SER A  54      60.280 -28.972  57.428  1.00111.77           C  
ATOM   1892  O   SER A  54      60.317 -27.822  56.994  1.00111.77           O  
ATOM   1893  N   LEU A  55      60.796 -30.020  56.742  1.00159.14           N  
ATOM   1894  CA  LEU A  55      61.283 -29.904  55.390  1.00159.14           C  
ATOM   1895  CB  LEU A  55      62.342 -30.960  55.038  1.00159.14           C  
ATOM   1896  CG  LEU A  55      63.696 -30.684  55.720  1.00159.14           C  
ATOM   1897  CD1 LEU A  55      63.583 -30.724  57.246  1.00159.14           C  
ATOM   1898  CD2 LEU A  55      64.790 -31.625  55.209  1.00159.14           C  
ATOM   1899  C   LEU A  55      60.232 -29.910  54.314  1.00159.14           C  
ATOM   1900  O   LEU A  55      60.222 -29.029  53.455  1.00159.14           O  
ATOM   1901  N   LEU A  56      59.316 -30.905  54.319  1.00 84.58           N  
ATOM   1902  CA  LEU A  56      58.358 -31.012  53.250  1.00 84.58           C  
ATOM   1903  CB  LEU A  56      58.796 -31.962  52.118  1.00 84.58           C  
ATOM   1904  CG  LEU A  56      59.960 -31.446  51.251  1.00 84.58           C  
ATOM   1905  CD1 LEU A  56      60.326 -32.459  50.153  1.00 84.58           C  
ATOM   1906  CD2 LEU A  56      59.645 -30.058  50.671  1.00 84.58           C  
ATOM   1907  C   LEU A  56      57.090 -31.595  53.780  1.00 84.58           C  
ATOM   1908  O   LEU A  56      57.103 -32.419  54.693  1.00 84.58           O  
ATOM   1909  N   LEU A  57      55.947 -31.166  53.212  1.00117.57           N  
ATOM   1910  CA  LEU A  57      54.692 -31.732  53.615  1.00117.57           C  
ATOM   1911  CB  LEU A  57      53.808 -30.748  54.420  1.00117.57           C  
ATOM   1912  CG  LEU A  57      52.452 -31.294  54.931  1.00117.57           C  
ATOM   1913  CD1 LEU A  57      51.811 -30.309  55.920  1.00117.57           C  
ATOM   1914  CD2 LEU A  57      51.478 -31.641  53.792  1.00117.57           C  
ATOM   1915  C   LEU A  57      53.990 -32.156  52.363  1.00117.57           C  
ATOM   1916  O   LEU A  57      53.929 -31.404  51.392  1.00117.57           O  
ATOM   1917  N   ILE A  58      53.455 -33.396  52.353  1.00 68.49           N  
ATOM   1918  CA  ILE A  58      52.761 -33.889  51.197  1.00 68.49           C  
ATOM   1919  CB  ILE A  58      53.337 -35.178  50.680  1.00 68.49           C  
ATOM   1920  CG1 ILE A  58      54.803 -34.981  50.255  1.00 68.49           C  
ATOM   1921  CG2 ILE A  58      52.431 -35.696  49.552  1.00 68.49           C  
ATOM   1922  CD1 ILE A  58      55.546 -36.293  50.004  1.00 68.49           C  
ATOM   1923  C   ILE A  58      51.341 -34.172  51.585  1.00 68.49           C  
ATOM   1924  O   ILE A  58      51.077 -34.890  52.549  1.00 68.49           O  
ATOM   1925  N   GLN A  59      50.387 -33.598  50.824  1.00126.67           N  
ATOM   1926  CA  GLN A  59      48.979 -33.779  51.062  1.00126.67           C  
ATOM   1927  CB  GLN A  59      48.117 -32.685  50.412  1.00126.67           C  
ATOM   1928  CG  GLN A  59      48.400 -31.274  50.933  1.00126.67           C  
ATOM   1929  CD  GLN A  59      47.742 -31.125  52.297  1.00126.67           C  
ATOM   1930  OE1 GLN A  59      48.124 -31.783  53.263  1.00126.67           O  
ATOM   1931  NE2 GLN A  59      46.716 -30.236  52.382  1.00126.67           N  
ATOM   1932  C   GLN A  59      48.593 -35.078  50.425  1.00126.67           C  
ATOM   1933  O   GLN A  59      49.258 -35.542  49.501  1.00126.67           O  
ATOM   1934  N   SER A  60      47.486 -35.688  50.893  1.00221.85           N  
ATOM   1935  CA  SER A  60      47.089 -36.981  50.406  1.00221.85           C  
ATOM   1936  CB  SER A  60      45.847 -37.549  51.116  1.00221.85           C  
ATOM   1937  OG  SER A  60      44.702 -36.768  50.809  1.00221.85           O  
ATOM   1938  C   SER A  60      46.766 -36.902  48.944  1.00221.85           C  
ATOM   1939  O   SER A  60      46.845 -37.904  48.231  1.00221.85           O  
ATOM   1940  N   SER A  65      46.347 -35.713  48.474  1.00 48.20           N  
ATOM   1941  CA  SER A  65      45.989 -35.510  47.097  1.00 48.20           C  
ATOM   1942  CB  SER A  65      45.113 -34.262  46.880  1.00 48.20           C  
ATOM   1943  OG  SER A  65      45.830 -33.087  47.227  1.00 48.20           O  
ATOM   1944  C   SER A  65      47.206 -35.384  46.221  1.00 48.20           C  
ATOM   1945  O   SER A  65      47.084 -35.455  44.999  1.00 48.20           O  
ATOM   1946  N   GLN A  66      48.410 -35.191  46.806  1.00 64.95           N  
ATOM   1947  CA  GLN A  66      49.583 -34.935  46.006  1.00 64.95           C  
ATOM   1948  CB  GLN A  66      50.458 -33.818  46.598  1.00 64.95           C  
ATOM   1949  CG  GLN A  66      49.758 -32.459  46.657  1.00 64.95           C  
ATOM   1950  CD  GLN A  66      50.612 -31.545  47.522  1.00 64.95           C  
ATOM   1951  OE1 GLN A  66      51.384 -32.013  48.357  1.00 64.95           O  
ATOM   1952  NE2 GLN A  66      50.473 -30.207  47.322  1.00 64.95           N  
ATOM   1953  C   GLN A  66      50.459 -36.156  45.896  1.00 64.95           C  
ATOM   1954  O   GLN A  66      50.555 -36.963  46.818  1.00 64.95           O  
ATOM   1955  N   ARG A  67      51.041 -36.353  44.692  1.00215.91           N  
ATOM   1956  CA  ARG A  67      51.983 -37.391  44.362  1.00215.91           C  
ATOM   1957  CB  ARG A  67      52.123 -37.541  42.838  1.00215.91           C  
ATOM   1958  CG  ARG A  67      52.628 -38.900  42.363  1.00215.91           C  
ATOM   1959  CD  ARG A  67      51.558 -39.988  42.467  1.00215.91           C  
ATOM   1960  NE  ARG A  67      52.016 -41.147  41.653  1.00215.91           N  
ATOM   1961  CZ  ARG A  67      52.811 -42.111  42.202  1.00215.91           C  
ATOM   1962  NH1 ARG A  67      53.165 -42.036  43.518  1.00215.91           N  
ATOM   1963  NH2 ARG A  67      53.261 -43.144  41.432  1.00215.91           N  
ATOM   1964  C   ARG A  67      53.351 -37.072  44.900  1.00215.91           C  
ATOM   1965  O   ARG A  67      54.052 -37.955  45.392  1.00215.91           O  
ATOM   1966  N   GLU A  68      53.787 -35.795  44.792  1.00111.48           N  
ATOM   1967  CA  GLU A  68      55.122 -35.456  45.211  1.00111.48           C  
ATOM   1968  CB  GLU A  68      56.188 -35.684  44.126  1.00111.48           C  
ATOM   1969  CG  GLU A  68      56.457 -37.152  43.798  1.00111.48           C  
ATOM   1970  CD  GLU A  68      57.526 -37.186  42.716  1.00111.48           C  
ATOM   1971  OE1 GLU A  68      57.985 -36.087  42.305  1.00111.48           O  
ATOM   1972  OE2 GLU A  68      57.898 -38.311  42.286  1.00111.48           O  
ATOM   1973  C   GLU A  68      55.186 -33.999  45.548  1.00111.48           C  
ATOM   1974  O   GLU A  68      54.274 -33.233  45.243  1.00111.48           O  
ATOM   1975  N   GLN A  69      56.282 -33.596  46.228  1.00 95.78           N  
ATOM   1976  CA  GLN A  69      56.513 -32.221  46.560  1.00 95.78           C  
ATOM   1977  CB  GLN A  69      56.035 -31.849  47.974  1.00 95.78           C  
ATOM   1978  CG  GLN A  69      56.118 -30.352  48.272  1.00 95.78           C  
ATOM   1979  CD  GLN A  69      55.050 -29.629  47.457  1.00 95.78           C  
ATOM   1980  OE1 GLN A  69      54.318 -30.236  46.676  1.00 95.78           O  
ATOM   1981  NE2 GLN A  69      54.958 -28.286  47.649  1.00 95.78           N  
ATOM   1982  C   GLN A  69      57.996 -32.017  46.491  1.00 95.78           C  
ATOM   1983  O   GLN A  69      58.764 -32.932  46.786  1.00 95.78           O  
ATOM   1984  N   THR A  70      58.443 -30.813  46.072  1.00127.38           N  
ATOM   1985  CA  THR A  70      59.855 -30.592  45.952  1.00127.38           C  
ATOM   1986  CB  THR A  70      60.335 -30.543  44.529  1.00127.38           C  
ATOM   1987  OG1 THR A  70      59.703 -29.479  43.833  1.00127.38           O  
ATOM   1988  CG2 THR A  70      60.016 -31.878  43.844  1.00127.38           C  
ATOM   1989  C   THR A  70      60.207 -29.276  46.559  1.00127.38           C  
ATOM   1990  O   THR A  70      59.427 -28.326  46.528  1.00127.38           O  
ATOM   1991  N   SER A  72      61.401 -29.217  47.177  1.00102.77           N  
ATOM   1992  CA  SER A  72      61.915 -27.977  47.666  1.00102.77           C  
ATOM   1993  CB  SER A  72      61.612 -27.717  49.156  1.00102.77           C  
ATOM   1994  OG  SER A  72      62.214 -28.705  49.979  1.00102.77           O  
ATOM   1995  C   SER A  72      63.393 -28.064  47.494  1.00102.77           C  
ATOM   1996  O   SER A  72      64.066 -28.820  48.192  1.00102.77           O  
ATOM   1997  N   GLY A  74      63.940 -27.284  46.545  1.00 34.96           N  
ATOM   1998  CA  GLY A  74      65.352 -27.294  46.319  1.00 34.96           C  
ATOM   1999  C   GLY A  74      65.782 -28.681  45.948  1.00 34.96           C  
ATOM   2000  O   GLY A  74      65.267 -29.294  45.015  1.00 34.96           O  
ATOM   2001  N   ARG A  75      66.791 -29.168  46.691  1.00134.99           N  
ATOM   2002  CA  ARG A  75      67.469 -30.425  46.567  1.00134.99           C  
ATOM   2003  CB  ARG A  75      68.775 -30.399  47.371  1.00134.99           C  
ATOM   2004  CG  ARG A  75      69.706 -29.314  46.817  1.00134.99           C  
ATOM   2005  CD  ARG A  75      70.853 -28.889  47.733  1.00134.99           C  
ATOM   2006  NE  ARG A  75      71.783 -30.038  47.873  1.00134.99           N  
ATOM   2007  CZ  ARG A  75      71.650 -30.879  48.938  1.00134.99           C  
ATOM   2008  NH1 ARG A  75      70.651 -30.685  49.846  1.00134.99           N  
ATOM   2009  NH2 ARG A  75      72.523 -31.912  49.094  1.00134.99           N  
ATOM   2010  C   ARG A  75      66.601 -31.577  46.999  1.00134.99           C  
ATOM   2011  O   ARG A  75      66.869 -32.717  46.613  1.00134.99           O  
ATOM   2012  N   LEU A  76      65.586 -31.322  47.857  1.00122.02           N  
ATOM   2013  CA  LEU A  76      64.754 -32.372  48.390  1.00122.02           C  
ATOM   2014  CB  LEU A  76      64.287 -32.117  49.830  1.00122.02           C  
ATOM   2015  CG  LEU A  76      65.411 -32.200  50.875  1.00122.02           C  
ATOM   2016  CD1 LEU A  76      66.473 -31.116  50.664  1.00122.02           C  
ATOM   2017  CD2 LEU A  76      64.837 -32.174  52.295  1.00122.02           C  
ATOM   2018  C   LEU A  76      63.515 -32.572  47.575  1.00122.02           C  
ATOM   2019  O   LEU A  76      62.920 -31.631  47.053  1.00122.02           O  
ATOM   2020  N   ASN A  77      63.114 -33.854  47.451  1.00104.94           N  
ATOM   2021  CA  ASN A  77      61.932 -34.248  46.745  1.00104.94           C  
ATOM   2022  CB  ASN A  77      62.256 -34.845  45.364  1.00104.94           C  
ATOM   2023  CG  ASN A  77      60.984 -34.947  44.540  1.00104.94           C  
ATOM   2024  OD1 ASN A  77      59.940 -34.409  44.903  1.00104.94           O  
ATOM   2025  ND2 ASN A  77      61.073 -35.663  43.388  1.00104.94           N  
ATOM   2026  C   ASN A  77      61.321 -35.346  47.556  1.00104.94           C  
ATOM   2027  O   ASN A  77      62.027 -36.211  48.070  1.00104.94           O  
ATOM   2028  N   ALA A  78      59.986 -35.340  47.715  1.00 41.74           N  
ATOM   2029  CA  ALA A  78      59.383 -36.405  48.459  1.00 41.74           C  
ATOM   2030  CB  ALA A  78      58.814 -35.951  49.813  1.00 41.74           C  
ATOM   2031  C   ALA A  78      58.245 -36.918  47.642  1.00 41.74           C  
ATOM   2032  O   ALA A  78      57.544 -36.146  46.990  1.00 41.74           O  
ATOM   2033  N   SER A  79      58.037 -38.249  47.654  1.00 42.39           N  
ATOM   2034  CA  SER A  79      56.966 -38.832  46.900  1.00 42.39           C  
ATOM   2035  CB  SER A  79      57.440 -39.891  45.887  1.00 42.39           C  
ATOM   2036  OG  SER A  79      58.065 -40.972  46.564  1.00 42.39           O  
ATOM   2037  C   SER A  79      56.062 -39.513  47.870  1.00 42.39           C  
ATOM   2038  O   SER A  79      56.468 -39.838  48.985  1.00 42.39           O  
ATOM   2039  N   LEU A  80      54.785 -39.700  47.483  1.00 81.31           N  
ATOM   2040  CA  LEU A  80      53.870 -40.372  48.353  1.00 81.31           C  
ATOM   2041  CB  LEU A  80      52.921 -39.408  49.086  1.00 81.31           C  
ATOM   2042  CG  LEU A  80      51.924 -40.101  50.034  1.00 81.31           C  
ATOM   2043  CD1 LEU A  80      52.627 -40.720  51.251  1.00 81.31           C  
ATOM   2044  CD2 LEU A  80      50.782 -39.155  50.428  1.00 81.31           C  
ATOM   2045  C   LEU A  80      53.032 -41.301  47.527  1.00 81.31           C  
ATOM   2046  O   LEU A  80      52.499 -40.914  46.488  1.00 81.31           O  
ATOM   2047  N   ASP A  82      52.932 -42.574  47.961  1.00 69.29           N  
ATOM   2048  CA  ASP A  82      52.074 -43.533  47.321  1.00 69.29           C  
ATOM   2049  CB  ASP A  82      52.839 -44.700  46.667  1.00 69.29           C  
ATOM   2050  CG  ASP A  82      51.863 -45.522  45.835  1.00 69.29           C  
ATOM   2051  OD1 ASP A  82      50.635 -45.253  45.923  1.00 69.29           O  
ATOM   2052  OD2 ASP A  82      52.332 -46.431  45.099  1.00 69.29           O  
ATOM   2053  C   ASP A  82      51.240 -44.089  48.432  1.00 69.29           C  
ATOM   2054  O   ASP A  82      51.662 -45.006  49.135  1.00 69.29           O  
ATOM   2055  N   LYS A  84      50.026 -43.538  48.629  1.00139.38           N  
ATOM   2056  CA  LYS A  84      49.255 -43.935  49.772  1.00139.38           C  
ATOM   2057  CB  LYS A  84      48.119 -42.965  50.157  1.00139.38           C  
ATOM   2058  CG  LYS A  84      47.213 -42.468  49.037  1.00139.38           C  
ATOM   2059  CD  LYS A  84      46.052 -41.634  49.583  1.00139.38           C  
ATOM   2060  CE  LYS A  84      45.166 -41.015  48.504  1.00139.38           C  
ATOM   2061  NZ  LYS A  84      44.130 -40.169  49.136  1.00139.38           N  
ATOM   2062  C   LYS A  84      48.795 -45.362  49.725  1.00139.38           C  
ATOM   2063  O   LYS A  84      48.786 -46.032  50.756  1.00139.38           O  
ATOM   2064  N   SER A  85      48.418 -45.885  48.544  1.00 88.63           N  
ATOM   2065  CA  SER A  85      47.927 -47.234  48.474  1.00 88.63           C  
ATOM   2066  CB  SER A  85      47.525 -47.628  47.044  1.00 88.63           C  
ATOM   2067  OG  SER A  85      46.521 -46.746  46.566  1.00 88.63           O  
ATOM   2068  C   SER A  85      49.006 -48.189  48.904  1.00 88.63           C  
ATOM   2069  O   SER A  85      48.733 -49.173  49.593  1.00 88.63           O  
ATOM   2070  N   SER A  86      50.259 -47.946  48.466  1.00 64.88           N  
ATOM   2071  CA  SER A  86      51.370 -48.795  48.813  1.00 64.88           C  
ATOM   2072  CB  SER A  86      52.577 -48.655  47.868  1.00 64.88           C  
ATOM   2073  OG  SER A  86      53.171 -47.373  47.996  1.00 64.88           O  
ATOM   2074  C   SER A  86      51.835 -48.511  50.215  1.00 64.88           C  
ATOM   2075  O   SER A  86      52.569 -49.308  50.797  1.00 64.88           O  
ATOM   2076  N   GLY A  87      51.448 -47.353  50.790  1.00 43.44           N  
ATOM   2077  CA  GLY A  87      51.819 -47.032  52.145  1.00 43.44           C  
ATOM   2078  C   GLY A  87      53.262 -46.634  52.208  1.00 43.44           C  
ATOM   2079  O   GLY A  87      53.961 -46.997  53.154  1.00 43.44           O  
ATOM   2080  N   ARG A  88      53.759 -45.882  51.202  1.00 87.80           N  
ATOM   2081  CA  ARG A  88      55.147 -45.525  51.248  1.00 87.80           C  
ATOM   2082  CB  ARG A  88      56.004 -46.310  50.243  1.00 87.80           C  
ATOM   2083  CG  ARG A  88      56.062 -47.816  50.504  1.00 87.80           C  
ATOM   2084  CD  ARG A  88      56.985 -48.550  49.529  1.00 87.80           C  
ATOM   2085  NE  ARG A  88      57.084 -49.970  49.967  1.00 87.80           N  
ATOM   2086  CZ  ARG A  88      58.147 -50.727  49.566  1.00 87.80           C  
ATOM   2087  NH1 ARG A  88      59.109 -50.174  48.770  1.00 87.80           N  
ATOM   2088  NH2 ARG A  88      58.253 -52.028  49.967  1.00 87.80           N  
ATOM   2089  C   ARG A  88      55.337 -44.079  50.906  1.00 87.80           C  
ATOM   2090  O   ARG A  88      54.544 -43.462  50.196  1.00 87.80           O  
ATOM   2091  N   SER A  89      56.421 -43.503  51.458  1.00 63.87           N  
ATOM   2092  CA  SER A  89      56.859 -42.181  51.137  1.00 63.87           C  
ATOM   2093  CB  SER A  89      56.558 -41.139  52.225  1.00 63.87           C  
ATOM   2094  OG  SER A  89      57.052 -39.870  51.824  1.00 63.87           O  
ATOM   2095  C   SER A  89      58.341 -42.301  51.042  1.00 63.87           C  
ATOM   2096  O   SER A  89      58.962 -43.058  51.788  1.00 63.87           O  
ATOM   2097  N   THR A  90      58.952 -41.587  50.085  1.00 60.56           N  
ATOM   2098  CA  THR A  90      60.377 -41.648  49.996  1.00 60.56           C  
ATOM   2099  CB  THR A  90      60.869 -42.384  48.785  1.00 60.56           C  
ATOM   2100  OG1 THR A  90      60.382 -43.719  48.791  1.00 60.56           O  
ATOM   2101  CG2 THR A  90      62.406 -42.382  48.797  1.00 60.56           C  
ATOM   2102  C   THR A  90      60.876 -40.246  49.926  1.00 60.56           C  
ATOM   2103  O   THR A  90      60.286 -39.396  49.258  1.00 60.56           O  
ATOM   2104  N   LEU A  91      61.971 -39.969  50.656  1.00 61.76           N  
ATOM   2105  CA  LEU A  91      62.570 -38.671  50.616  1.00 61.76           C  
ATOM   2106  CB  LEU A  91      62.960 -38.121  51.999  1.00 61.76           C  
ATOM   2107  CG  LEU A  91      63.610 -36.722  51.960  1.00 61.76           C  
ATOM   2108  CD1 LEU A  91      62.649 -35.658  51.405  1.00 61.76           C  
ATOM   2109  CD2 LEU A  91      64.185 -36.342  53.334  1.00 61.76           C  
ATOM   2110  C   LEU A  91      63.818 -38.812  49.813  1.00 61.76           C  
ATOM   2111  O   LEU A  91      64.637 -39.693  50.073  1.00 61.76           O  
ATOM   2112  N   TYR A  92      63.983 -37.937  48.803  1.00 67.60           N  
ATOM   2113  CA  TYR A  92      65.122 -38.013  47.939  1.00 67.60           C  
ATOM   2114  CB  TYR A  92      64.749 -38.077  46.445  1.00 67.60           C  
ATOM   2115  CG  TYR A  92      63.909 -39.288  46.188  1.00 67.60           C  
ATOM   2116  CD1 TYR A  92      64.487 -40.513  45.958  1.00 67.60           C  
ATOM   2117  CD2 TYR A  92      62.535 -39.207  46.186  1.00 67.60           C  
ATOM   2118  CE1 TYR A  92      63.715 -41.627  45.718  1.00 67.60           C  
ATOM   2119  CE2 TYR A  92      61.757 -40.317  45.945  1.00 67.60           C  
ATOM   2120  CZ  TYR A  92      62.347 -41.533  45.707  1.00 67.60           C  
ATOM   2121  OH  TYR A  92      61.555 -42.675  45.460  1.00 67.60           O  
ATOM   2122  C   TYR A  92      65.905 -36.754  48.127  1.00 67.60           C  
ATOM   2123  O   TYR A  92      65.343 -35.660  48.162  1.00 67.60           O  
ATOM   2124  N   ILE A  93      67.236 -36.893  48.291  1.00 59.07           N  
ATOM   2125  CA  ILE A  93      68.094 -35.752  48.439  1.00 59.07           C  
ATOM   2126  CB  ILE A  93      68.867 -35.782  49.725  1.00 59.07           C  
ATOM   2127  CG1 ILE A  93      67.893 -35.750  50.914  1.00 59.07           C  
ATOM   2128  CG2 ILE A  93      69.877 -34.625  49.717  1.00 59.07           C  
ATOM   2129  CD1 ILE A  93      68.545 -36.075  52.257  1.00 59.07           C  
ATOM   2130  C   ILE A  93      69.076 -35.791  47.307  1.00 59.07           C  
ATOM   2131  O   ILE A  93      69.901 -36.701  47.221  1.00 59.07           O  
ATOM   2132  N   ALA A  94      69.000 -34.802  46.393  1.00 48.42           N  
ATOM   2133  CA  ALA A  94      69.904 -34.775  45.276  1.00 48.42           C  
ATOM   2134  CB  ALA A  94      69.372 -33.970  44.076  1.00 48.42           C  
ATOM   2135  C   ALA A  94      71.194 -34.142  45.691  1.00 48.42           C  
ATOM   2136  O   ALA A  94      71.209 -33.222  46.506  1.00 48.42           O  
ATOM   2137  N   ALA A  95      72.310 -34.643  45.121  1.00 67.27           N  
ATOM   2138  CA  ALA A  95      73.640 -34.122  45.320  1.00 67.27           C  
ATOM   2139  CB  ALA A  95      73.938 -32.890  44.449  1.00 67.27           C  
ATOM   2140  C   ALA A  95      73.872 -33.759  46.759  1.00 67.27           C  
ATOM   2141  O   ALA A  95      74.107 -32.596  47.077  1.00 67.27           O  
ATOM   2142  N   SER A  96      73.847 -34.759  47.659  1.00111.24           N  
ATOM   2143  CA  SER A  96      73.973 -34.543  49.075  1.00111.24           C  
ATOM   2144  CB  SER A  96      74.055 -35.845  49.892  1.00111.24           C  
ATOM   2145  OG  SER A  96      72.850 -36.584  49.782  1.00111.24           O  
ATOM   2146  C   SER A  96      75.215 -33.767  49.406  1.00111.24           C  
ATOM   2147  O   SER A  96      76.237 -33.852  48.727  1.00111.24           O  
ATOM   2148  N   GLN A  97      75.133 -32.970  50.494  1.00136.69           N  
ATOM   2149  CA  GLN A  97      76.240 -32.181  50.944  1.00136.69           C  
ATOM   2150  CB  GLN A  97      75.998 -30.685  50.694  1.00136.69           C  
ATOM   2151  CG  GLN A  97      74.725 -30.163  51.352  1.00136.69           C  
ATOM   2152  CD  GLN A  97      74.375 -28.836  50.697  1.00136.69           C  
ATOM   2153  OE1 GLN A  97      73.462 -28.136  51.131  1.00136.69           O  
ATOM   2154  NE2 GLN A  97      75.115 -28.482  49.613  1.00136.69           N  
ATOM   2155  C   GLN A  97      76.431 -32.463  52.405  1.00136.69           C  
ATOM   2156  O   GLN A  97      75.573 -33.072  53.040  1.00136.69           O  
ATOM   2157  N   PRO A  98      77.550 -32.061  52.953  1.00105.78           N  
ATOM   2158  CA  PRO A  98      77.849 -32.354  54.327  1.00105.78           C  
ATOM   2159  CD  PRO A  98      78.752 -31.862  52.161  1.00105.78           C  
ATOM   2160  CB  PRO A  98      79.287 -31.898  54.539  1.00105.78           C  
ATOM   2161  CG  PRO A  98      79.919 -32.065  53.144  1.00105.78           C  
ATOM   2162  C   PRO A  98      76.860 -31.721  55.243  1.00105.78           C  
ATOM   2163  O   PRO A  98      76.622 -32.258  56.323  1.00105.78           O  
ATOM   2164  N   GLY A  99      76.269 -30.596  54.809  1.00 56.41           N  
ATOM   2165  CA  GLY A  99      75.316 -29.827  55.546  1.00 56.41           C  
ATOM   2166  C   GLY A  99      74.096 -30.655  55.806  1.00 56.41           C  
ATOM   2167  O   GLY A  99      73.387 -30.413  56.778  1.00 56.41           O  
ATOM   2168  N   ASP A 100      73.795 -31.615  54.910  1.00 90.90           N  
ATOM   2169  CA  ASP A 100      72.628 -32.457  54.974  1.00 90.90           C  
ATOM   2170  CB  ASP A 100      72.481 -33.406  53.776  1.00 90.90           C  
ATOM   2171  CG  ASP A 100      72.084 -32.607  52.551  1.00 90.90           C  
ATOM   2172  OD1 ASP A 100      71.562 -31.471  52.705  1.00 90.90           O  
ATOM   2173  OD2 ASP A 100      72.300 -33.142  51.434  1.00 90.90           O  
ATOM   2174  C   ASP A 100      72.636 -33.351  56.181  1.00 90.90           C  
ATOM   2175  O   ASP A 100      71.576 -33.821  56.590  1.00 90.90           O  
ATOM   2176  N   SER A 101      73.817 -33.668  56.751  1.00 59.20           N  
ATOM   2177  CA  SER A 101      73.873 -34.595  57.853  1.00 59.20           C  
ATOM   2178  CB  SER A 101      75.276 -34.727  58.470  1.00 59.20           C  
ATOM   2179  OG  SER A 101      76.189 -35.231  57.506  1.00 59.20           O  
ATOM   2180  C   SER A 101      72.938 -34.153  58.940  1.00 59.20           C  
ATOM   2181  O   SER A 101      72.966 -33.000  59.365  1.00 59.20           O  
ATOM   2182  N   ALA A 102      72.071 -35.085  59.403  1.00 59.26           N  
ATOM   2183  CA  ALA A 102      71.108 -34.812  60.438  1.00 59.26           C  
ATOM   2184  CB  ALA A 102      70.182 -33.625  60.118  1.00 59.26           C  
ATOM   2185  C   ALA A 102      70.232 -36.024  60.574  1.00 59.26           C  
ATOM   2186  O   ALA A 102      70.433 -37.026  59.890  1.00 59.26           O  
ATOM   2187  N   THR A 103      69.240 -35.972  61.491  1.00 62.38           N  
ATOM   2188  CA  THR A 103      68.334 -37.077  61.653  1.00 62.38           C  
ATOM   2189  CB  THR A 103      68.046 -37.417  63.085  1.00 62.38           C  
ATOM   2190  OG1 THR A 103      69.250 -37.749  63.760  1.00 62.38           O  
ATOM   2191  CG2 THR A 103      67.075 -38.608  63.119  1.00 62.38           C  
ATOM   2192  C   THR A 103      67.045 -36.680  60.998  1.00 62.38           C  
ATOM   2193  O   THR A 103      66.535 -35.587  61.239  1.00 62.38           O  
ATOM   2194  N   TYR A 104      66.485 -37.574  60.152  1.00 86.06           N  
ATOM   2195  CA  TYR A 104      65.292 -37.275  59.406  1.00 86.06           C  
ATOM   2196  CB  TYR A 104      65.429 -37.574  57.903  1.00 86.06           C  
ATOM   2197  CG  TYR A 104      66.392 -36.589  57.335  1.00 86.06           C  
ATOM   2198  CD1 TYR A 104      67.752 -36.786  57.414  1.00 86.06           C  
ATOM   2199  CD2 TYR A 104      65.923 -35.455  56.717  1.00 86.06           C  
ATOM   2200  CE1 TYR A 104      68.623 -35.863  56.882  1.00 86.06           C  
ATOM   2201  CE2 TYR A 104      66.788 -34.530  56.185  1.00 86.06           C  
ATOM   2202  CZ  TYR A 104      68.143 -34.732  56.266  1.00 86.06           C  
ATOM   2203  OH  TYR A 104      69.038 -33.786  55.721  1.00 86.06           O  
ATOM   2204  C   TYR A 104      64.154 -38.106  59.928  1.00 86.06           C  
ATOM   2205  O   TYR A 104      64.283 -39.315  60.118  1.00 86.06           O  
ATOM   2206  N   LEU A 105      62.995 -37.451  60.176  1.00 84.72           N  
ATOM   2207  CA  LEU A 105      61.840 -38.100  60.743  1.00 84.72           C  
ATOM   2208  CB  LEU A 105      61.417 -37.446  62.069  1.00 84.72           C  
ATOM   2209  CG  LEU A 105      62.472 -37.559  63.186  1.00 84.72           C  
ATOM   2210  CD1 LEU A 105      62.028 -36.807  64.449  1.00 84.72           C  
ATOM   2211  CD2 LEU A 105      62.817 -39.027  63.481  1.00 84.72           C  
ATOM   2212  C   LEU A 105      60.665 -37.974  59.809  1.00 84.72           C  
ATOM   2213  O   LEU A 105      60.397 -36.903  59.266  1.00 84.72           O  
ATOM   2214  N   CYS A 106      59.923 -39.088  59.621  1.00 83.13           N  
ATOM   2215  CA  CYS A 106      58.743 -39.168  58.797  1.00 83.13           C  
ATOM   2216  CB  CYS A 106      58.737 -40.491  58.006  1.00 83.13           C  
ATOM   2217  SG  CYS A 106      57.263 -40.790  56.997  1.00 83.13           S  
ATOM   2218  C   CYS A 106      57.562 -39.163  59.734  1.00 83.13           C  
ATOM   2219  O   CYS A 106      57.611 -39.795  60.788  1.00 83.13           O  
ATOM   2220  N   ALA A 107      56.473 -38.430  59.398  1.00 78.09           N  
ATOM   2221  CA  ALA A 107      55.327 -38.385  60.275  1.00 78.09           C  
ATOM   2222  CB  ALA A 107      55.292 -37.132  61.165  1.00 78.09           C  
ATOM   2223  C   ALA A 107      54.082 -38.371  59.443  1.00 78.09           C  
ATOM   2224  O   ALA A 107      54.070 -37.839  58.335  1.00 78.09           O  
ATOM   2225  N   VAL A 108      52.991 -38.965  59.972  1.00200.94           N  
ATOM   2226  CA  VAL A 108      51.749 -39.030  59.244  1.00200.94           C  
ATOM   2227  CB  VAL A 108      51.505 -40.432  58.745  1.00200.94           C  
ATOM   2228  CG1 VAL A 108      51.701 -41.400  59.918  1.00200.94           C  
ATOM   2229  CG2 VAL A 108      50.112 -40.536  58.112  1.00200.94           C  
ATOM   2230  C   VAL A 108      50.609 -38.595  60.135  1.00200.94           C  
ATOM   2231  O   VAL A 108      50.593 -38.899  61.327  1.00200.94           O  
ATOM   2232  N   SER A 109      49.630 -37.841  59.570  1.00195.07           N  
ATOM   2233  CA  SER A 109      48.456 -37.417  60.287  1.00195.07           C  
ATOM   2234  CB  SER A 109      48.110 -35.932  60.098  1.00195.07           C  
ATOM   2235  OG  SER A 109      49.118 -35.114  60.671  1.00195.07           O  
ATOM   2236  C   SER A 109      47.340 -38.205  59.709  1.00195.07           C  
ATOM   2237  O   SER A 109      47.129 -38.210  58.497  1.00195.07           O  
ATOM   2238  N   GLY A 110      46.599 -38.925  60.563  1.00210.94           N  
ATOM   2239  CA  GLY A 110      45.584 -39.722  59.970  1.00210.94           C  
ATOM   2240  C   GLY A 110      44.338 -38.905  59.814  1.00210.94           C  
ATOM   2241  O   GLY A 110      44.095 -37.920  60.506  1.00210.94           O  
ATOM   2242  N   ARG A 111      43.534 -39.265  58.810  1.00518.45           N  
ATOM   2243  CA  ARG A 111      42.213 -38.740  58.696  1.00518.45           C  
ATOM   2244  CB  ARG A 111      41.620 -38.983  57.299  1.00518.45           C  
ATOM   2245  CG  ARG A 111      40.323 -38.220  57.049  1.00518.45           C  
ATOM   2246  CD  ARG A 111      39.942 -38.090  55.571  1.00518.45           C  
ATOM   2247  NE  ARG A 111      39.916 -39.454  54.971  1.00518.45           N  
ATOM   2248  CZ  ARG A 111      39.181 -39.683  53.843  1.00518.45           C  
ATOM   2249  NH1 ARG A 111      38.435 -38.677  53.300  1.00518.45           N  
ATOM   2250  NH2 ARG A 111      39.188 -40.916  53.256  1.00518.45           N  
ATOM   2251  C   ARG A 111      41.492 -39.531  59.729  1.00518.45           C  
ATOM   2252  O   ARG A 111      40.498 -39.079  60.299  1.00518.45           O  
ATOM   2253  N   ASN A 112      42.088 -40.735  59.953  1.00250.52           N  
ATOM   2254  CA  ASN A 112      41.829 -41.877  60.791  1.00250.52           C  
ATOM   2255  CB  ASN A 112      43.040 -42.815  60.941  1.00250.52           C  
ATOM   2256  CG  ASN A 112      43.283 -43.480  59.597  1.00250.52           C  
ATOM   2257  OD1 ASN A 112      42.357 -43.674  58.811  1.00250.52           O  
ATOM   2258  ND2 ASN A 112      44.565 -43.845  59.327  1.00250.52           N  
ATOM   2259  C   ASN A 112      41.496 -41.393  62.120  1.00250.52           C  
ATOM   2260  O   ASN A 112      40.606 -40.573  62.320  1.00250.52           O  
ATOM   2261  N   ASN A 123      42.185 -41.992  63.072  1.00385.93           N  
ATOM   2262  CA  ASN A 123      41.885 -41.796  64.421  1.00385.93           C  
ATOM   2263  CB  ASN A 123      42.718 -42.724  65.325  1.00385.93           C  
ATOM   2264  CG  ASN A 123      42.356 -44.175  65.048  1.00385.93           C  
ATOM   2265  OD1 ASN A 123      41.303 -44.659  65.460  1.00385.93           O  
ATOM   2266  ND2 ASN A 123      43.263 -44.893  64.332  1.00385.93           N  
ATOM   2267  C   ASN A 123      42.168 -40.422  64.890  1.00385.93           C  
ATOM   2268  O   ASN A 123      41.210 -39.891  65.447  1.00385.93           O  
ATOM   2269  N   ASN A 124      43.413 -39.845  64.666  1.00761.58           N  
ATOM   2270  CA  ASN A 124      43.804 -38.620  65.350  1.00761.58           C  
ATOM   2271  CB  ASN A 124      43.746 -38.903  66.854  1.00761.58           C  
ATOM   2272  CG  ASN A 124      44.248 -40.345  66.962  1.00761.58           C  
ATOM   2273  OD1 ASN A 124      43.544 -41.221  67.464  1.00761.58           O  
ATOM   2274  ND2 ASN A 124      45.456 -40.621  66.405  1.00761.58           N  
ATOM   2275  C   ASN A 124      45.185 -38.140  64.959  1.00761.58           C  
ATOM   2276  O   ASN A 124      45.665 -38.420  63.859  1.00761.58           O  
ATOM   2277  N   ASP A 125      45.821 -37.395  65.912  1.00338.52           N  
ATOM   2278  CA  ASP A 125      47.071 -36.645  65.923  1.00338.52           C  
ATOM   2279  CB  ASP A 125      47.591 -36.362  67.356  1.00338.52           C  
ATOM   2280  CG  ASP A 125      46.636 -35.394  68.062  1.00338.52           C  
ATOM   2281  OD1 ASP A 125      46.376 -34.292  67.507  1.00338.52           O  
ATOM   2282  OD2 ASP A 125      46.145 -35.758  69.164  1.00338.52           O  
ATOM   2283  C   ASP A 125      48.207 -37.243  65.090  1.00338.52           C  
ATOM   2284  O   ASP A 125      48.081 -38.323  64.522  1.00338.52           O  
ATOM   2285  N   MET A 126      49.361 -36.517  64.969  1.00301.34           N  
ATOM   2286  CA  MET A 126      50.491 -36.898  64.130  1.00301.34           C  
ATOM   2287  CB  MET A 126      51.450 -35.725  63.837  1.00301.34           C  
ATOM   2288  CG  MET A 126      52.461 -36.030  62.728  1.00301.34           C  
ATOM   2289  SD  MET A 126      53.288 -34.574  62.014  1.00301.34           S  
ATOM   2290  CE  MET A 126      54.256 -34.152  63.490  1.00301.34           C  
ATOM   2291  C   MET A 126      51.278 -38.028  64.748  1.00301.34           C  
ATOM   2292  O   MET A 126      51.437 -38.090  65.965  1.00301.34           O  
ATOM   2293  N   ARG A 127      51.795 -38.964  63.908  1.00188.37           N  
ATOM   2294  CA  ARG A 127      52.547 -40.091  64.401  1.00188.37           C  
ATOM   2295  CB  ARG A 127      51.879 -41.448  64.132  1.00188.37           C  
ATOM   2296  CG  ARG A 127      50.585 -41.638  64.924  1.00188.37           C  
ATOM   2297  CD  ARG A 127      50.093 -43.083  64.920  1.00188.37           C  
ATOM   2298  NE  ARG A 127      51.222 -43.912  65.425  1.00188.37           N  
ATOM   2299  CZ  ARG A 127      50.978 -45.085  66.077  1.00188.37           C  
ATOM   2300  NH1 ARG A 127      49.692 -45.504  66.259  1.00188.37           N  
ATOM   2301  NH2 ARG A 127      52.019 -45.837  66.539  1.00188.37           N  
ATOM   2302  C   ARG A 127      53.887 -40.104  63.717  1.00188.37           C  
ATOM   2303  O   ARG A 127      53.971 -39.972  62.497  1.00188.37           O  
ATOM   2304  N   PHE A 128      54.973 -40.319  64.496  1.00139.17           N  
ATOM   2305  CA  PHE A 128      56.311 -40.189  63.980  1.00139.17           C  
ATOM   2306  CB  PHE A 128      57.265 -39.428  64.927  1.00139.17           C  
ATOM   2307  CG  PHE A 128      56.873 -37.999  65.097  1.00139.17           C  
ATOM   2308  CD1 PHE A 128      55.885 -37.642  65.986  1.00139.17           C  
ATOM   2309  CD2 PHE A 128      57.514 -37.010  64.387  1.00139.17           C  
ATOM   2310  CE1 PHE A 128      55.531 -36.323  66.150  1.00139.17           C  
ATOM   2311  CE2 PHE A 128      57.164 -35.690  64.548  1.00139.17           C  
ATOM   2312  CZ  PHE A 128      56.169 -35.344  65.429  1.00139.17           C  
ATOM   2313  C   PHE A 128      56.975 -41.528  63.840  1.00139.17           C  
ATOM   2314  O   PHE A 128      56.703 -42.465  64.590  1.00139.17           O  
ATOM   2315  N   GLY A 129      57.889 -41.631  62.848  1.00 53.33           N  
ATOM   2316  CA  GLY A 129      58.706 -42.797  62.661  1.00 53.33           C  
ATOM   2317  C   GLY A 129      59.907 -42.644  63.560  1.00 53.33           C  
ATOM   2318  O   GLY A 129      60.091 -41.613  64.204  1.00 53.33           O  
ATOM   2319  N   ALA A 130      60.758 -43.691  63.608  1.00 75.62           N  
ATOM   2320  CA  ALA A 130      61.937 -43.775  64.437  1.00 75.62           C  
ATOM   2321  CB  ALA A 130      62.589 -45.167  64.390  1.00 75.62           C  
ATOM   2322  C   ALA A 130      62.980 -42.771  64.038  1.00 75.62           C  
ATOM   2323  O   ALA A 130      63.683 -42.222  64.889  1.00 75.62           O  
ATOM   2324  N   GLY A 131      63.141 -42.535  62.724  1.00 56.04           N  
ATOM   2325  CA  GLY A 131      64.102 -41.574  62.258  1.00 56.04           C  
ATOM   2326  C   GLY A 131      65.287 -42.271  61.651  1.00 56.04           C  
ATOM   2327  O   GLY A 131      65.654 -43.374  62.054  1.00 56.04           O  
ATOM   2328  N   THR A 132      65.907 -41.615  60.640  1.00154.63           N  
ATOM   2329  CA  THR A 132      67.092 -42.090  59.972  1.00154.63           C  
ATOM   2330  CB  THR A 132      66.998 -42.098  58.475  1.00154.63           C  
ATOM   2331  OG1 THR A 132      66.628 -40.809  58.016  1.00154.63           O  
ATOM   2332  CG2 THR A 132      65.983 -43.134  58.004  1.00154.63           C  
ATOM   2333  C   THR A 132      68.184 -41.112  60.256  1.00154.63           C  
ATOM   2334  O   THR A 132      68.006 -39.907  60.089  1.00154.63           O  
ATOM   2335  N   ARG A 133      69.361 -41.608  60.678  1.00129.18           N  
ATOM   2336  CA  ARG A 133      70.450 -40.716  60.944  1.00129.18           C  
ATOM   2337  CB  ARG A 133      71.303 -41.143  62.153  1.00129.18           C  
ATOM   2338  CG  ARG A 133      72.379 -40.126  62.537  1.00129.18           C  
ATOM   2339  CD  ARG A 133      73.805 -40.563  62.197  1.00129.18           C  
ATOM   2340  NE  ARG A 133      74.177 -41.678  63.113  1.00129.18           N  
ATOM   2341  CZ  ARG A 133      75.495 -41.919  63.380  1.00129.18           C  
ATOM   2342  NH1 ARG A 133      76.458 -41.151  62.795  1.00129.18           N  
ATOM   2343  NH2 ARG A 133      75.848 -42.917  64.242  1.00129.18           N  
ATOM   2344  C   ARG A 133      71.312 -40.716  59.719  1.00129.18           C  
ATOM   2345  O   ARG A 133      71.814 -41.756  59.297  1.00129.18           O  
ATOM   2346  N   LEU A 134      71.496 -39.527  59.111  1.00 72.60           N  
ATOM   2347  CA  LEU A 134      72.234 -39.410  57.884  1.00 72.60           C  
ATOM   2348  CB  LEU A 134      71.483 -38.556  56.842  1.00 72.60           C  
ATOM   2349  CG  LEU A 134      72.237 -38.308  55.520  1.00 72.60           C  
ATOM   2350  CD1 LEU A 134      72.534 -39.617  54.773  1.00 72.60           C  
ATOM   2351  CD2 LEU A 134      71.483 -37.291  54.644  1.00 72.60           C  
ATOM   2352  C   LEU A 134      73.554 -38.752  58.140  1.00 72.60           C  
ATOM   2353  O   LEU A 134      73.636 -37.726  58.814  1.00 72.60           O  
ATOM   2354  N   THR A 135      74.634 -39.359  57.603  1.00 48.97           N  
ATOM   2355  CA  THR A 135      75.954 -38.803  57.704  1.00 48.97           C  
ATOM   2356  CB  THR A 135      76.916 -39.706  58.421  1.00 48.97           C  
ATOM   2357  OG1 THR A 135      76.450 -39.972  59.735  1.00 48.97           O  
ATOM   2358  CG2 THR A 135      78.298 -39.032  58.468  1.00 48.97           C  
ATOM   2359  C   THR A 135      76.475 -38.653  56.304  1.00 48.97           C  
ATOM   2360  O   THR A 135      76.553 -39.627  55.554  1.00 48.97           O  
ATOM   2361  N   VAL A 136      76.844 -37.419  55.905  1.00 60.10           N  
ATOM   2362  CA  VAL A 136      77.375 -37.246  54.578  1.00 60.10           C  
ATOM   2363  CB  VAL A 136      76.690 -36.161  53.797  1.00 60.10           C  
ATOM   2364  CG1 VAL A 136      77.351 -36.056  52.412  1.00 60.10           C  
ATOM   2365  CG2 VAL A 136      75.184 -36.470  53.745  1.00 60.10           C  
ATOM   2366  C   VAL A 136      78.814 -36.858  54.731  1.00 60.10           C  
ATOM   2367  O   VAL A 136      79.124 -35.792  55.260  1.00 60.10           O  
ATOM   2368  N   LYS A 137      79.734 -37.718  54.247  1.00 75.70           N  
ATOM   2369  CA  LYS A 137      81.145 -37.490  54.403  1.00 75.70           C  
ATOM   2370  CB  LYS A 137      81.958 -38.795  54.385  1.00 75.70           C  
ATOM   2371  CG  LYS A 137      81.509 -39.799  55.451  1.00 75.70           C  
ATOM   2372  CD  LYS A 137      82.052 -41.214  55.233  1.00 75.70           C  
ATOM   2373  CE  LYS A 137      81.380 -42.272  56.113  1.00 75.70           C  
ATOM   2374  NZ  LYS A 137      81.536 -41.921  57.543  1.00 75.70           N  
ATOM   2375  C   LYS A 137      81.633 -36.642  53.271  1.00 75.70           C  
ATOM   2376  O   LYS A 137      81.206 -36.789  52.128  1.00 75.70           O  
ATOM   2377  N   PRO A 138      82.538 -35.751  53.572  1.00 64.72           N  
ATOM   2378  CA  PRO A 138      83.063 -34.893  52.545  1.00 64.72           C  
ATOM   2379  CD  PRO A 138      82.506 -35.085  54.863  1.00 64.72           C  
ATOM   2380  CB  PRO A 138      83.500 -33.600  53.237  1.00 64.72           C  
ATOM   2381  CG  PRO A 138      83.540 -33.957  54.734  1.00 64.72           C  
ATOM   2382  C   PRO A 138      84.155 -35.578  51.795  1.00 64.72           C  
ATOM   2383  O   PRO A 138      84.837 -36.449  52.396  1.00 64.72           O  
ATOM   2384  OXT PRO A 138      84.351 -35.233  50.598  1.00 64.72           O  
TER    2385      PRO A 138                                                       
ATOM   2385  N   GLY B   2      59.482 -17.253  67.701  1.00 28.06           N  
ATOM   2386  CA  GLY B   2      59.629 -18.713  67.871  1.00 28.06           C  
ATOM   2387  C   GLY B   2      59.206 -19.125  69.242  1.00 28.06           C  
ATOM   2388  O   GLY B   2      59.023 -18.291  70.127  1.00 28.06           O  
ATOM   2389  N   VAL B   3      59.033 -20.443  69.443  1.00 54.54           N  
ATOM   2390  CA  VAL B   3      58.645 -20.948  70.726  1.00 54.54           C  
ATOM   2391  CB  VAL B   3      58.105 -22.348  70.684  1.00 54.54           C  
ATOM   2392  CG1 VAL B   3      57.831 -22.816  72.124  1.00 54.54           C  
ATOM   2393  CG2 VAL B   3      56.866 -22.365  69.775  1.00 54.54           C  
ATOM   2394  C   VAL B   3      59.858 -20.964  71.600  1.00 54.54           C  
ATOM   2395  O   VAL B   3      60.967 -21.237  71.143  1.00 54.54           O  
ATOM   2396  N   SER B   4      59.669 -20.660  72.899  1.00 88.81           N  
ATOM   2397  CA  SER B   4      60.778 -20.625  73.808  1.00 88.81           C  
ATOM   2398  CB  SER B   4      60.955 -19.248  74.470  1.00 88.81           C  
ATOM   2399  OG  SER B   4      62.052 -19.273  75.369  1.00 88.81           O  
ATOM   2400  C   SER B   4      60.537 -21.621  74.903  1.00 88.81           C  
ATOM   2401  O   SER B   4      59.398 -21.857  75.305  1.00 88.81           O  
ATOM   2402  N   GLN B   5      61.625 -22.256  75.394  1.00 65.29           N  
ATOM   2403  CA  GLN B   5      61.519 -23.192  76.478  1.00 65.29           C  
ATOM   2404  CB  GLN B   5      61.674 -24.674  76.075  1.00 65.29           C  
ATOM   2405  CG  GLN B   5      60.506 -25.225  75.255  1.00 65.29           C  
ATOM   2406  CD  GLN B   5      60.790 -26.687  74.934  1.00 65.29           C  
ATOM   2407  OE1 GLN B   5      60.617 -27.133  73.801  1.00 65.29           O  
ATOM   2408  NE2 GLN B   5      61.228 -27.461  75.963  1.00 65.29           N  
ATOM   2409  C   GLN B   5      62.613 -22.898  77.455  1.00 65.29           C  
ATOM   2410  O   GLN B   5      63.697 -22.447  77.084  1.00 65.29           O  
ATOM   2411  N   SER B   6      62.329 -23.126  78.754  1.00 46.55           N  
ATOM   2412  CA  SER B   6      63.308 -22.935  79.785  1.00 46.55           C  
ATOM   2413  CB  SER B   6      63.223 -21.556  80.461  1.00 46.55           C  
ATOM   2414  OG  SER B   6      61.956 -21.400  81.083  1.00 46.55           O  
ATOM   2415  C   SER B   6      63.033 -23.960  80.839  1.00 46.55           C  
ATOM   2416  O   SER B   6      61.883 -24.345  81.045  1.00 46.55           O  
ATOM   2417  N   PRO B   7      64.042 -24.446  81.514  1.00 82.61           N  
ATOM   2418  CA  PRO B   7      65.413 -24.098  81.263  1.00 82.61           C  
ATOM   2419  CD  PRO B   7      63.850 -24.992  82.847  1.00 82.61           C  
ATOM   2420  CB  PRO B   7      66.166 -24.385  82.563  1.00 82.61           C  
ATOM   2421  CG  PRO B   7      65.262 -25.376  83.313  1.00 82.61           C  
ATOM   2422  C   PRO B   7      65.910 -24.927  80.123  1.00 82.61           C  
ATOM   2423  O   PRO B   7      65.241 -25.889  79.752  1.00 82.61           O  
ATOM   2424  N   ARG B   8      67.053 -24.552  79.522  1.00 73.46           N  
ATOM   2425  CA  ARG B   8      67.608 -25.328  78.455  1.00 73.46           C  
ATOM   2426  CB  ARG B   8      68.755 -24.608  77.735  1.00 73.46           C  
ATOM   2427  CG  ARG B   8      68.253 -23.366  76.999  1.00 73.46           C  
ATOM   2428  CD  ARG B   8      69.297 -22.675  76.125  1.00 73.46           C  
ATOM   2429  NE  ARG B   8      68.622 -21.507  75.489  1.00 73.46           N  
ATOM   2430  CZ  ARG B   8      69.293 -20.739  74.583  1.00 73.46           C  
ATOM   2431  NH1 ARG B   8      70.585 -21.041  74.264  1.00 73.46           N  
ATOM   2432  NH2 ARG B   8      68.672 -19.676  73.993  1.00 73.46           N  
ATOM   2433  C   ARG B   8      68.113 -26.634  78.986  1.00 73.46           C  
ATOM   2434  O   ARG B   8      67.927 -27.676  78.360  1.00 73.46           O  
ATOM   2435  N   TYR B   9      68.779 -26.612  80.160  1.00 51.82           N  
ATOM   2436  CA  TYR B   9      69.318 -27.827  80.706  1.00 51.82           C  
ATOM   2437  CB  TYR B   9      70.854 -27.908  80.615  1.00 51.82           C  
ATOM   2438  CG  TYR B   9      71.229 -27.961  79.168  1.00 51.82           C  
ATOM   2439  CD1 TYR B   9      71.296 -26.812  78.413  1.00 51.82           C  
ATOM   2440  CD2 TYR B   9      71.521 -29.163  78.563  1.00 51.82           C  
ATOM   2441  CE1 TYR B   9      71.644 -26.861  77.081  1.00 51.82           C  
ATOM   2442  CE2 TYR B   9      71.869 -29.220  77.233  1.00 51.82           C  
ATOM   2443  CZ  TYR B   9      71.930 -28.067  76.488  1.00 51.82           C  
ATOM   2444  OH  TYR B   9      72.286 -28.125  75.124  1.00 51.82           O  
ATOM   2445  C   TYR B   9      68.936 -27.902  82.152  1.00 51.82           C  
ATOM   2446  O   TYR B   9      68.806 -26.879  82.823  1.00 51.82           O  
ATOM   2447  N   LYS B  10      68.720 -29.134  82.663  1.00 95.73           N  
ATOM   2448  CA  LYS B  10      68.334 -29.308  84.036  1.00 95.73           C  
ATOM   2449  CB  LYS B  10      66.808 -29.427  84.209  1.00 95.73           C  
ATOM   2450  CG  LYS B  10      66.334 -29.651  85.649  1.00 95.73           C  
ATOM   2451  CD  LYS B  10      66.528 -28.458  86.586  1.00 95.73           C  
ATOM   2452  CE  LYS B  10      66.017 -28.722  88.006  1.00 95.73           C  
ATOM   2453  NZ  LYS B  10      66.243 -27.534  88.859  1.00 95.73           N  
ATOM   2454  C   LYS B  10      68.931 -30.578  84.557  1.00 95.73           C  
ATOM   2455  O   LYS B  10      68.934 -31.607  83.883  1.00 95.73           O  
ATOM   2456  N   VAL B  11      69.461 -30.530  85.795  1.00 95.05           N  
ATOM   2457  CA  VAL B  11      70.019 -31.698  86.410  1.00 95.05           C  
ATOM   2458  CB  VAL B  11      71.488 -31.556  86.691  1.00 95.05           C  
ATOM   2459  CG1 VAL B  11      71.702 -30.345  87.616  1.00 95.05           C  
ATOM   2460  CG2 VAL B  11      72.017 -32.881  87.264  1.00 95.05           C  
ATOM   2461  C   VAL B  11      69.304 -31.874  87.713  1.00 95.05           C  
ATOM   2462  O   VAL B  11      69.170 -30.931  88.492  1.00 95.05           O  
ATOM   2463  N   THR B  12      68.808 -33.099  87.980  1.00118.07           N  
ATOM   2464  CA  THR B  12      68.075 -33.306  89.194  1.00118.07           C  
ATOM   2465  CB  THR B  12      66.591 -33.236  88.986  1.00118.07           C  
ATOM   2466  OG1 THR B  12      65.904 -33.432  90.212  1.00118.07           O  
ATOM   2467  CG2 THR B  12      66.190 -34.306  87.961  1.00118.07           C  
ATOM   2468  C   THR B  12      68.406 -34.656  89.753  1.00118.07           C  
ATOM   2469  O   THR B  12      68.850 -35.553  89.037  1.00118.07           O  
ATOM   2470  N   LYS B  13      68.212 -34.816  91.079  1.00 97.16           N  
ATOM   2471  CA  LYS B  13      68.461 -36.075  91.720  1.00 97.16           C  
ATOM   2472  CB  LYS B  13      68.907 -35.981  93.192  1.00 97.16           C  
ATOM   2473  CG  LYS B  13      67.754 -35.794  94.181  1.00 97.16           C  
ATOM   2474  CD  LYS B  13      68.145 -36.085  95.632  1.00 97.16           C  
ATOM   2475  CE  LYS B  13      66.942 -36.241  96.563  1.00 97.16           C  
ATOM   2476  NZ  LYS B  13      66.172 -34.980  96.613  1.00 97.16           N  
ATOM   2477  C   LYS B  13      67.163 -36.810  91.706  1.00 97.16           C  
ATOM   2478  O   LYS B  13      66.103 -36.201  91.572  1.00 97.16           O  
ATOM   2479  N   ARG B  14      67.209 -38.149  91.844  1.00134.11           N  
ATOM   2480  CA  ARG B  14      65.989 -38.895  91.786  1.00134.11           C  
ATOM   2481  CB  ARG B  14      66.167 -40.424  91.796  1.00134.11           C  
ATOM   2482  CG  ARG B  14      66.989 -40.966  90.627  1.00134.11           C  
ATOM   2483  CD  ARG B  14      68.498 -41.034  90.879  1.00134.11           C  
ATOM   2484  NE  ARG B  14      68.782 -42.384  91.450  1.00134.11           N  
ATOM   2485  CZ  ARG B  14      70.042 -42.911  91.411  1.00134.11           C  
ATOM   2486  NH1 ARG B  14      71.076 -42.190  90.889  1.00134.11           N  
ATOM   2487  NH2 ARG B  14      70.268 -44.169  91.892  1.00134.11           N  
ATOM   2488  C   ARG B  14      65.154 -38.554  92.974  1.00134.11           C  
ATOM   2489  O   ARG B  14      65.659 -38.420  94.087  1.00134.11           O  
ATOM   2490  N   GLY B  15      63.832 -38.404  92.756  1.00 25.60           N  
ATOM   2491  CA  GLY B  15      62.933 -38.142  93.841  1.00 25.60           C  
ATOM   2492  C   GLY B  15      62.576 -36.686  93.904  1.00 25.60           C  
ATOM   2493  O   GLY B  15      61.633 -36.320  94.603  1.00 25.60           O  
ATOM   2494  N   GLN B  16      63.303 -35.810  93.184  1.00 74.57           N  
ATOM   2495  CA  GLN B  16      62.992 -34.406  93.243  1.00 74.57           C  
ATOM   2496  CB  GLN B  16      64.161 -33.465  92.899  1.00 74.57           C  
ATOM   2497  CG  GLN B  16      65.285 -33.431  93.930  1.00 74.57           C  
ATOM   2498  CD  GLN B  16      66.220 -32.287  93.553  1.00 74.57           C  
ATOM   2499  OE1 GLN B  16      67.294 -32.499  92.994  1.00 74.57           O  
ATOM   2500  NE2 GLN B  16      65.796 -31.033  93.864  1.00 74.57           N  
ATOM   2501  C   GLN B  16      61.924 -34.095  92.242  1.00 74.57           C  
ATOM   2502  O   GLN B  16      61.670 -34.868  91.321  1.00 74.57           O  
ATOM   2503  N   ASP B  17      61.251 -32.938  92.423  1.00 53.97           N  
ATOM   2504  CA  ASP B  17      60.239 -32.497  91.503  1.00 53.97           C  
ATOM   2505  CB  ASP B  17      59.013 -31.844  92.174  1.00 53.97           C  
ATOM   2506  CG  ASP B  17      58.195 -32.917  92.877  1.00 53.97           C  
ATOM   2507  OD1 ASP B  17      58.418 -34.118  92.580  1.00 53.97           O  
ATOM   2508  OD2 ASP B  17      57.331 -32.551  93.719  1.00 53.97           O  
ATOM   2509  C   ASP B  17      60.851 -31.456  90.611  1.00 53.97           C  
ATOM   2510  O   ASP B  17      61.668 -30.652  91.059  1.00 53.97           O  
ATOM   2511  N   VAL B  18      60.482 -31.454  89.309  1.00121.02           N  
ATOM   2512  CA  VAL B  18      61.030 -30.476  88.403  1.00121.02           C  
ATOM   2513  CB  VAL B  18      62.028 -31.041  87.432  1.00121.02           C  
ATOM   2514  CG1 VAL B  18      63.256 -31.542  88.204  1.00121.02           C  
ATOM   2515  CG2 VAL B  18      61.341 -32.135  86.603  1.00121.02           C  
ATOM   2516  C   VAL B  18      59.923 -29.881  87.581  1.00121.02           C  
ATOM   2517  O   VAL B  18      58.899 -30.518  87.341  1.00121.02           O  
ATOM   2518  N   ALA B  19      60.110 -28.618  87.131  1.00 43.31           N  
ATOM   2519  CA  ALA B  19      59.118 -27.956  86.326  1.00 43.31           C  
ATOM   2520  CB  ALA B  19      58.484 -26.738  87.022  1.00 43.31           C  
ATOM   2521  C   ALA B  19      59.768 -27.456  85.067  1.00 43.31           C  
ATOM   2522  O   ALA B  19      60.843 -26.859  85.104  1.00 43.31           O  
ATOM   2523  N   LEU B  20      59.108 -27.691  83.911  1.00127.09           N  
ATOM   2524  CA  LEU B  20      59.585 -27.259  82.620  1.00127.09           C  
ATOM   2525  CB  LEU B  20      59.564 -28.373  81.554  1.00127.09           C  
ATOM   2526  CG  LEU B  20      60.509 -29.565  81.807  1.00127.09           C  
ATOM   2527  CD1 LEU B  20      61.982 -29.176  81.647  1.00127.09           C  
ATOM   2528  CD2 LEU B  20      60.223 -30.237  83.153  1.00127.09           C  
ATOM   2529  C   LEU B  20      58.613 -26.229  82.126  1.00127.09           C  
ATOM   2530  O   LEU B  20      57.405 -26.389  82.289  1.00127.09           O  
ATOM   2531  N   ARG B  21      59.108 -25.146  81.489  1.00 78.79           N  
ATOM   2532  CA  ARG B  21      58.216 -24.110  81.045  1.00 78.79           C  
ATOM   2533  CB  ARG B  21      58.544 -22.741  81.668  1.00 78.79           C  
ATOM   2534  CG  ARG B  21      57.603 -21.606  81.259  1.00 78.79           C  
ATOM   2535  CD  ARG B  21      57.965 -20.272  81.917  1.00 78.79           C  
ATOM   2536  NE  ARG B  21      56.989 -19.249  81.449  1.00 78.79           N  
ATOM   2537  CZ  ARG B  21      57.042 -17.981  81.953  1.00 78.79           C  
ATOM   2538  NH1 ARG B  21      57.992 -17.656  82.876  1.00 78.79           N  
ATOM   2539  NH2 ARG B  21      56.149 -17.038  81.532  1.00 78.79           N  
ATOM   2540  C   ARG B  21      58.316 -23.971  79.555  1.00 78.79           C  
ATOM   2541  O   ARG B  21      59.371 -24.201  78.965  1.00 78.79           O  
ATOM   2542  N   CYS B  22      57.185 -23.611  78.906  1.00 73.90           N  
ATOM   2543  CA  CYS B  22      57.151 -23.421  77.481  1.00 73.90           C  
ATOM   2544  CB  CYS B  22      56.482 -24.596  76.734  1.00 73.90           C  
ATOM   2545  SG  CYS B  22      56.216 -24.262  74.965  1.00 73.90           S  
ATOM   2546  C   CYS B  22      56.354 -22.187  77.177  1.00 73.90           C  
ATOM   2547  O   CYS B  22      55.241 -22.019  77.676  1.00 73.90           O  
ATOM   2548  N   ASP B  23      56.932 -21.283  76.349  1.00119.05           N  
ATOM   2549  CA  ASP B  23      56.270 -20.083  75.905  1.00119.05           C  
ATOM   2550  CB  ASP B  23      57.100 -18.795  76.085  1.00119.05           C  
ATOM   2551  CG  ASP B  23      57.160 -18.390  77.552  1.00119.05           C  
ATOM   2552  OD1 ASP B  23      56.541 -19.094  78.393  1.00119.05           O  
ATOM   2553  OD2 ASP B  23      57.822 -17.360  77.850  1.00119.05           O  
ATOM   2554  C   ASP B  23      56.081 -20.226  74.421  1.00119.05           C  
ATOM   2555  O   ASP B  23      57.042 -20.160  73.657  1.00119.05           O  
ATOM   2556  N   PRO B  24      54.863 -20.420  73.997  1.00111.64           N  
ATOM   2557  CA  PRO B  24      54.540 -20.598  72.601  1.00111.64           C  
ATOM   2558  CD  PRO B  24      53.881 -21.043  74.865  1.00111.64           C  
ATOM   2559  CB  PRO B  24      53.201 -21.341  72.571  1.00111.64           C  
ATOM   2560  CG  PRO B  24      52.629 -21.180  73.990  1.00111.64           C  
ATOM   2561  C   PRO B  24      54.496 -19.300  71.860  1.00111.64           C  
ATOM   2562  O   PRO B  24      54.526 -18.245  72.488  1.00111.64           O  
ATOM   2563  N   ILE B  25      54.436 -19.353  70.515  1.00 80.24           N  
ATOM   2564  CA  ILE B  25      54.345 -18.138  69.763  1.00 80.24           C  
ATOM   2565  CB  ILE B  25      54.431 -18.338  68.278  1.00 80.24           C  
ATOM   2566  CG1 ILE B  25      55.783 -18.965  67.897  1.00 80.24           C  
ATOM   2567  CG2 ILE B  25      54.147 -16.995  67.586  1.00 80.24           C  
ATOM   2568  CD1 ILE B  25      55.832 -19.479  66.458  1.00 80.24           C  
ATOM   2569  C   ILE B  25      53.015 -17.537  70.090  1.00 80.24           C  
ATOM   2570  O   ILE B  25      52.005 -18.234  70.157  1.00 80.24           O  
ATOM   2571  N   SER B  26      52.991 -16.209  70.313  1.00116.58           N  
ATOM   2572  CA  SER B  26      51.788 -15.560  70.741  1.00116.58           C  
ATOM   2573  CB  SER B  26      51.931 -14.043  70.956  1.00116.58           C  
ATOM   2574  OG  SER B  26      52.799 -13.790  72.050  1.00116.58           O  
ATOM   2575  C   SER B  26      50.690 -15.768  69.753  1.00116.58           C  
ATOM   2576  O   SER B  26      50.885 -15.732  68.537  1.00116.58           O  
ATOM   2577  N   GLY B  33      49.483 -16.014  70.296  1.00 39.46           N  
ATOM   2578  CA  GLY B  33      48.314 -16.135  69.480  1.00 39.46           C  
ATOM   2579  C   GLY B  33      48.069 -17.568  69.117  1.00 39.46           C  
ATOM   2580  O   GLY B  33      46.979 -17.896  68.651  1.00 39.46           O  
ATOM   2581  N   HIS B  34      49.053 -18.469  69.322  1.00 83.35           N  
ATOM   2582  CA  HIS B  34      48.808 -19.833  68.923  1.00 83.35           C  
ATOM   2583  ND1 HIS B  34      50.815 -20.567  66.590  1.00 83.35           N  
ATOM   2584  CG  HIS B  34      51.059 -20.602  67.943  1.00 83.35           C  
ATOM   2585  CB  HIS B  34      50.012 -20.787  68.990  1.00 83.35           C  
ATOM   2586  NE2 HIS B  34      53.018 -20.425  66.844  1.00 83.35           N  
ATOM   2587  CD2 HIS B  34      52.407 -20.513  68.081  1.00 83.35           C  
ATOM   2588  CE1 HIS B  34      52.022 -20.461  65.980  1.00 83.35           C  
ATOM   2589  C   HIS B  34      47.827 -20.445  69.867  1.00 83.35           C  
ATOM   2590  O   HIS B  34      47.991 -20.375  71.083  1.00 83.35           O  
ATOM   2591  N   VAL B  35      46.758 -21.040  69.308  1.00122.16           N  
ATOM   2592  CA  VAL B  35      45.749 -21.736  70.053  1.00122.16           C  
ATOM   2593  CB  VAL B  35      44.519 -21.989  69.234  1.00122.16           C  
ATOM   2594  CG1 VAL B  35      43.845 -20.640  68.943  1.00122.16           C  
ATOM   2595  CG2 VAL B  35      44.933 -22.728  67.951  1.00122.16           C  
ATOM   2596  C   VAL B  35      46.234 -23.062  70.567  1.00122.16           C  
ATOM   2597  O   VAL B  35      46.050 -23.376  71.742  1.00122.16           O  
ATOM   2598  N   SER B  36      46.870 -23.880  69.699  1.00196.71           N  
ATOM   2599  CA  SER B  36      47.234 -25.221  70.089  1.00196.71           C  
ATOM   2600  CB  SER B  36      47.159 -26.235  68.933  1.00196.71           C  
ATOM   2601  OG  SER B  36      45.820 -26.365  68.481  1.00196.71           O  
ATOM   2602  C   SER B  36      48.635 -25.306  70.653  1.00196.71           C  
ATOM   2603  O   SER B  36      49.522 -24.559  70.246  1.00196.71           O  
ATOM   2604  N   LEU B  37      48.871 -26.257  71.600  1.00153.29           N  
ATOM   2605  CA  LEU B  37      50.169 -26.430  72.224  1.00153.29           C  
ATOM   2606  CB  LEU B  37      50.280 -25.794  73.617  1.00153.29           C  
ATOM   2607  CG  LEU B  37      51.704 -25.875  74.196  1.00153.29           C  
ATOM   2608  CD1 LEU B  37      52.583 -24.746  73.644  1.00153.29           C  
ATOM   2609  CD2 LEU B  37      51.711 -25.992  75.725  1.00153.29           C  
ATOM   2610  C   LEU B  37      50.384 -27.904  72.495  1.00153.29           C  
ATOM   2611  O   LEU B  37      49.504 -28.559  73.053  1.00153.29           O  
ATOM   2612  N   TYR B  38      51.583 -28.455  72.165  1.00187.50           N  
ATOM   2613  CA  TYR B  38      51.840 -29.866  72.359  1.00187.50           C  
ATOM   2614  CB  TYR B  38      52.155 -30.604  71.052  1.00187.50           C  
ATOM   2615  CG  TYR B  38      51.075 -30.321  70.075  1.00187.50           C  
ATOM   2616  CD1 TYR B  38      51.046 -29.101  69.440  1.00187.50           C  
ATOM   2617  CD2 TYR B  38      50.117 -31.261  69.780  1.00187.50           C  
ATOM   2618  CE1 TYR B  38      50.068 -28.808  68.523  1.00187.50           C  
ATOM   2619  CE2 TYR B  38      49.136 -30.972  68.861  1.00187.50           C  
ATOM   2620  CZ  TYR B  38      49.112 -29.748  68.233  1.00187.50           C  
ATOM   2621  OH  TYR B  38      48.105 -29.456  67.290  1.00187.50           O  
ATOM   2622  C   TYR B  38      53.105 -30.047  73.160  1.00187.50           C  
ATOM   2623  O   TYR B  38      54.046 -29.266  73.028  1.00187.50           O  
ATOM   2624  N   TRP B  39      53.152 -31.102  74.011  1.00106.28           N  
ATOM   2625  CA  TRP B  39      54.338 -31.466  74.748  1.00106.28           C  
ATOM   2626  CB  TRP B  39      54.160 -31.553  76.276  1.00106.28           C  
ATOM   2627  CG  TRP B  39      54.145 -30.224  76.991  1.00106.28           C  
ATOM   2628  CD2 TRP B  39      55.343 -29.537  77.380  1.00106.28           C  
ATOM   2629  CD1 TRP B  39      53.102 -29.445  77.398  1.00106.28           C  
ATOM   2630  NE1 TRP B  39      53.579 -28.313  78.019  1.00106.28           N  
ATOM   2631  CE2 TRP B  39      54.958 -28.359  78.014  1.00106.28           C  
ATOM   2632  CE3 TRP B  39      56.659 -29.864  77.220  1.00106.28           C  
ATOM   2633  CZ2 TRP B  39      55.888 -27.484  78.501  1.00106.28           C  
ATOM   2634  CZ3 TRP B  39      57.595 -28.982  77.712  1.00106.28           C  
ATOM   2635  CH2 TRP B  39      57.216 -27.814  78.341  1.00106.28           C  
ATOM   2636  C   TRP B  39      54.769 -32.826  74.291  1.00106.28           C  
ATOM   2637  O   TRP B  39      53.942 -33.724  74.132  1.00106.28           O  
ATOM   2638  N   TYR B  40      56.090 -33.004  74.062  1.00 95.80           N  
ATOM   2639  CA  TYR B  40      56.633 -34.260  73.614  1.00 95.80           C  
ATOM   2640  CB  TYR B  40      57.165 -34.243  72.167  1.00 95.80           C  
ATOM   2641  CG  TYR B  40      56.045 -34.106  71.192  1.00 95.80           C  
ATOM   2642  CD1 TYR B  40      55.573 -32.868  70.818  1.00 95.80           C  
ATOM   2643  CD2 TYR B  40      55.470 -35.228  70.640  1.00 95.80           C  
ATOM   2644  CE1 TYR B  40      54.544 -32.751  69.910  1.00 95.80           C  
ATOM   2645  CE2 TYR B  40      54.442 -35.117  69.733  1.00 95.80           C  
ATOM   2646  CZ  TYR B  40      53.976 -33.878  69.367  1.00 95.80           C  
ATOM   2647  OH  TYR B  40      52.920 -33.768  68.436  1.00 95.80           O  
ATOM   2648  C   TYR B  40      57.826 -34.599  74.458  1.00 95.80           C  
ATOM   2649  O   TYR B  40      58.450 -33.727  75.064  1.00 95.80           O  
ATOM   2650  N   ARG B  41      58.151 -35.908  74.527  1.00170.06           N  
ATOM   2651  CA  ARG B  41      59.307 -36.389  75.233  1.00170.06           C  
ATOM   2652  CB  ARG B  41      58.964 -37.361  76.376  1.00170.06           C  
ATOM   2653  CG  ARG B  41      60.205 -38.038  76.958  1.00170.06           C  
ATOM   2654  CD  ARG B  41      59.935 -39.359  77.681  1.00170.06           C  
ATOM   2655  NE  ARG B  41      59.462 -39.057  79.058  1.00170.06           N  
ATOM   2656  CZ  ARG B  41      59.207 -40.084  79.920  1.00170.06           C  
ATOM   2657  NH1 ARG B  41      59.344 -41.378  79.507  1.00170.06           N  
ATOM   2658  NH2 ARG B  41      58.817 -39.816  81.199  1.00170.06           N  
ATOM   2659  C   ARG B  41      60.132 -37.171  74.249  1.00170.06           C  
ATOM   2660  O   ARG B  41      59.605 -38.004  73.514  1.00170.06           O  
ATOM   2661  N   GLN B  42      61.457 -36.920  74.191  1.00 99.40           N  
ATOM   2662  CA  GLN B  42      62.274 -37.671  73.274  1.00 99.40           C  
ATOM   2663  CB  GLN B  42      62.782 -36.819  72.091  1.00 99.40           C  
ATOM   2664  CG  GLN B  42      63.517 -37.618  71.011  1.00 99.40           C  
ATOM   2665  CD  GLN B  42      63.951 -36.656  69.910  1.00 99.40           C  
ATOM   2666  OE1 GLN B  42      63.549 -35.494  69.885  1.00 99.40           O  
ATOM   2667  NE2 GLN B  42      64.795 -37.156  68.969  1.00 99.40           N  
ATOM   2668  C   GLN B  42      63.463 -38.215  74.017  1.00 99.40           C  
ATOM   2669  O   GLN B  42      64.288 -37.454  74.519  1.00 99.40           O  
ATOM   2670  N   ALA B  43      63.580 -39.562  74.095  1.00 89.07           N  
ATOM   2671  CA  ALA B  43      64.691 -40.207  74.749  1.00 89.07           C  
ATOM   2672  CB  ALA B  43      64.502 -41.723  74.936  1.00 89.07           C  
ATOM   2673  C   ALA B  43      65.875 -39.989  73.850  1.00 89.07           C  
ATOM   2674  O   ALA B  43      65.699 -39.787  72.652  1.00 89.07           O  
ATOM   2675  N   LEU B  44      67.116 -40.088  74.378  1.00270.12           N  
ATOM   2676  CA  LEU B  44      68.276 -39.657  73.633  1.00270.12           C  
ATOM   2677  CB  LEU B  44      69.597 -39.976  74.358  1.00270.12           C  
ATOM   2678  CG  LEU B  44      69.791 -39.221  75.687  1.00270.12           C  
ATOM   2679  CD1 LEU B  44      68.727 -39.614  76.723  1.00270.12           C  
ATOM   2680  CD2 LEU B  44      71.218 -39.405  76.221  1.00270.12           C  
ATOM   2681  C   LEU B  44      68.356 -40.313  72.273  1.00270.12           C  
ATOM   2682  O   LEU B  44      68.484 -39.643  71.253  1.00270.12           O  
ATOM   2683  N   GLY B  45      68.275 -41.644  72.222  1.00217.99           N  
ATOM   2684  CA  GLY B  45      68.377 -42.453  71.041  1.00217.99           C  
ATOM   2685  C   GLY B  45      67.180 -42.406  70.134  1.00217.99           C  
ATOM   2686  O   GLY B  45      67.298 -42.866  69.003  1.00217.99           O  
ATOM   2687  N   GLN B  46      65.981 -41.978  70.599  1.00242.06           N  
ATOM   2688  CA  GLN B  46      64.808 -42.191  69.782  1.00242.06           C  
ATOM   2689  CB  GLN B  46      63.760 -43.093  70.454  1.00242.06           C  
ATOM   2690  CG  GLN B  46      64.223 -44.534  70.664  1.00242.06           C  
ATOM   2691  CD  GLN B  46      64.879 -44.644  72.030  1.00242.06           C  
ATOM   2692  OE1 GLN B  46      64.364 -44.133  73.023  1.00242.06           O  
ATOM   2693  NE2 GLN B  46      66.048 -45.334  72.087  1.00242.06           N  
ATOM   2694  C   GLN B  46      64.063 -40.955  69.352  1.00242.06           C  
ATOM   2695  O   GLN B  46      64.549 -39.828  69.420  1.00242.06           O  
ATOM   2696  N   GLY B  47      62.835 -41.201  68.828  1.00112.84           N  
ATOM   2697  CA  GLY B  47      61.933 -40.216  68.288  1.00112.84           C  
ATOM   2698  C   GLY B  47      61.114 -39.594  69.374  1.00112.84           C  
ATOM   2699  O   GLY B  47      61.226 -39.947  70.544  1.00112.84           O  
ATOM   2700  N   PRO B  48      60.286 -38.649  69.001  1.00218.60           N  
ATOM   2701  CA  PRO B  48      59.480 -37.958  69.973  1.00218.60           C  
ATOM   2702  CD  PRO B  48      60.553 -37.828  67.832  1.00218.60           C  
ATOM   2703  CB  PRO B  48      59.145 -36.595  69.363  1.00218.60           C  
ATOM   2704  CG  PRO B  48      59.455 -36.757  67.865  1.00218.60           C  
ATOM   2705  C   PRO B  48      58.261 -38.733  70.364  1.00218.60           C  
ATOM   2706  O   PRO B  48      57.720 -39.448  69.521  1.00218.60           O  
ATOM   2707  N   GLU B  49      57.811 -38.586  71.632  1.00156.92           N  
ATOM   2708  CA  GLU B  49      56.611 -39.217  72.109  1.00156.92           C  
ATOM   2709  CB  GLU B  49      56.798 -40.206  73.275  1.00156.92           C  
ATOM   2710  CG  GLU B  49      57.330 -41.582  72.878  1.00156.92           C  
ATOM   2711  CD  GLU B  49      58.839 -41.506  72.762  1.00156.92           C  
ATOM   2712  OE1 GLU B  49      59.315 -41.202  71.637  1.00156.92           O  
ATOM   2713  OE2 GLU B  49      59.534 -41.749  73.784  1.00156.92           O  
ATOM   2714  C   GLU B  49      55.699 -38.147  72.639  1.00156.92           C  
ATOM   2715  O   GLU B  49      56.095 -37.324  73.462  1.00156.92           O  
ATOM   2716  N   PHE B  50      54.431 -38.163  72.186  1.00149.34           N  
ATOM   2717  CA  PHE B  50      53.411 -37.205  72.548  1.00149.34           C  
ATOM   2718  CB  PHE B  50      52.175 -37.393  71.641  1.00149.34           C  
ATOM   2719  CG  PHE B  50      50.975 -36.691  72.182  1.00149.34           C  
ATOM   2720  CD1 PHE B  50      50.746 -35.359  71.929  1.00149.34           C  
ATOM   2721  CD2 PHE B  50      50.058 -37.390  72.935  1.00149.34           C  
ATOM   2722  CE1 PHE B  50      49.627 -34.736  72.433  1.00149.34           C  
ATOM   2723  CE2 PHE B  50      48.938 -36.775  73.442  1.00149.34           C  
ATOM   2724  CZ  PHE B  50      48.722 -35.441  73.192  1.00149.34           C  
ATOM   2725  C   PHE B  50      52.984 -37.413  73.966  1.00149.34           C  
ATOM   2726  O   PHE B  50      52.607 -38.521  74.340  1.00149.34           O  
ATOM   2727  N   LEU B  51      53.190 -36.387  74.825  1.00127.18           N  
ATOM   2728  CA  LEU B  51      52.698 -36.382  76.178  1.00127.18           C  
ATOM   2729  CB  LEU B  51      53.581 -35.506  77.082  1.00127.18           C  
ATOM   2730  CG  LEU B  51      55.013 -36.056  77.231  1.00127.18           C  
ATOM   2731  CD1 LEU B  51      55.870 -35.157  78.134  1.00127.18           C  
ATOM   2732  CD2 LEU B  51      54.999 -37.516  77.714  1.00127.18           C  
ATOM   2733  C   LEU B  51      51.280 -35.893  76.327  1.00127.18           C  
ATOM   2734  O   LEU B  51      50.407 -36.620  76.803  1.00127.18           O  
ATOM   2735  N   THR B  52      51.012 -34.635  75.889  1.00171.42           N  
ATOM   2736  CA  THR B  52      49.714 -34.034  76.100  1.00171.42           C  
ATOM   2737  CB  THR B  52      49.572 -33.406  77.458  1.00171.42           C  
ATOM   2738  OG1 THR B  52      48.219 -33.049  77.702  1.00171.42           O  
ATOM   2739  CG2 THR B  52      50.468 -32.156  77.516  1.00171.42           C  
ATOM   2740  C   THR B  52      49.489 -32.939  75.092  1.00171.42           C  
ATOM   2741  O   THR B  52      50.428 -32.451  74.462  1.00171.42           O  
ATOM   2742  N   TYR B  53      48.210 -32.524  74.925  1.00262.71           N  
ATOM   2743  CA  TYR B  53      47.848 -31.517  73.962  1.00262.71           C  
ATOM   2744  CB  TYR B  53      47.229 -32.181  72.718  1.00262.71           C  
ATOM   2745  CG  TYR B  53      46.521 -31.200  71.854  1.00262.71           C  
ATOM   2746  CD1 TYR B  53      47.205 -30.309  71.063  1.00262.71           C  
ATOM   2747  CD2 TYR B  53      45.147 -31.201  71.821  1.00262.71           C  
ATOM   2748  CE1 TYR B  53      46.522 -29.423  70.262  1.00262.71           C  
ATOM   2749  CE2 TYR B  53      44.459 -30.321  71.023  1.00262.71           C  
ATOM   2750  CZ  TYR B  53      45.148 -29.429  70.241  1.00262.71           C  
ATOM   2751  OH  TYR B  53      44.443 -28.526  69.420  1.00262.71           O  
ATOM   2752  C   TYR B  53      46.866 -30.533  74.551  1.00262.71           C  
ATOM   2753  O   TYR B  53      45.957 -30.904  75.296  1.00262.71           O  
ATOM   2754  N   PHE B  54      47.026 -29.231  74.213  1.00215.10           N  
ATOM   2755  CA  PHE B  54      46.147 -28.206  74.733  1.00215.10           C  
ATOM   2756  CB  PHE B  54      46.854 -27.142  75.603  1.00215.10           C  
ATOM   2757  CG  PHE B  54      47.326 -27.688  76.908  1.00215.10           C  
ATOM   2758  CD1 PHE B  54      48.502 -28.396  76.998  1.00215.10           C  
ATOM   2759  CD2 PHE B  54      46.603 -27.459  78.056  1.00215.10           C  
ATOM   2760  CE1 PHE B  54      48.936 -28.890  78.206  1.00215.10           C  
ATOM   2761  CE2 PHE B  54      47.032 -27.949  79.267  1.00215.10           C  
ATOM   2762  CZ  PHE B  54      48.200 -28.668  79.344  1.00215.10           C  
ATOM   2763  C   PHE B  54      45.550 -27.387  73.626  1.00215.10           C  
ATOM   2764  O   PHE B  54      46.228 -26.979  72.685  1.00215.10           O  
ATOM   2765  N   ASN B  55      44.234 -27.121  73.721  1.00380.68           N  
ATOM   2766  CA  ASN B  55      43.637 -26.147  72.855  1.00380.68           C  
ATOM   2767  CB  ASN B  55      42.404 -26.648  72.084  1.00380.68           C  
ATOM   2768  CG  ASN B  55      41.393 -27.149  73.084  1.00380.68           C  
ATOM   2769  OD1 ASN B  55      40.443 -26.446  73.424  1.00380.68           O  
ATOM   2770  ND2 ASN B  55      41.621 -28.400  73.566  1.00380.68           N  
ATOM   2771  C   ASN B  55      43.291 -25.007  73.761  1.00380.68           C  
ATOM   2772  O   ASN B  55      42.408 -25.111  74.610  1.00380.68           O  
ATOM   2773  N   TYR B  56      43.995 -23.869  73.611  1.00427.06           N  
ATOM   2774  CA  TYR B  56      43.765 -22.805  74.538  1.00427.06           C  
ATOM   2775  CB  TYR B  56      42.343 -22.236  74.560  1.00427.06           C  
ATOM   2776  CG  TYR B  56      42.584 -20.819  74.962  1.00427.06           C  
ATOM   2777  CD1 TYR B  56      43.207 -19.972  74.072  1.00427.06           C  
ATOM   2778  CD2 TYR B  56      42.204 -20.318  76.184  1.00427.06           C  
ATOM   2779  CE1 TYR B  56      43.445 -18.659  74.402  1.00427.06           C  
ATOM   2780  CE2 TYR B  56      42.439 -19.005  76.522  1.00427.06           C  
ATOM   2781  CZ  TYR B  56      43.062 -18.171  75.627  1.00427.06           C  
ATOM   2782  OH  TYR B  56      43.307 -16.822  75.961  1.00427.06           O  
ATOM   2783  C   TYR B  56      44.159 -23.345  75.892  1.00427.06           C  
ATOM   2784  O   TYR B  56      45.159 -24.048  76.013  1.00427.06           O  
ATOM   2785  N   GLU B  57      43.476 -22.914  76.969  1.00258.89           N  
ATOM   2786  CA  GLU B  57      43.821 -23.296  78.319  1.00258.89           C  
ATOM   2787  CB  GLU B  57      43.007 -22.554  79.394  1.00258.89           C  
ATOM   2788  CG  GLU B  57      41.549 -23.017  79.506  1.00258.89           C  
ATOM   2789  CD  GLU B  57      40.735 -22.440  78.358  1.00258.89           C  
ATOM   2790  OE1 GLU B  57      40.663 -21.186  78.271  1.00258.89           O  
ATOM   2791  OE2 GLU B  57      40.167 -23.235  77.561  1.00258.89           O  
ATOM   2792  C   GLU B  57      43.602 -24.757  78.607  1.00258.89           C  
ATOM   2793  O   GLU B  57      44.268 -25.318  79.478  1.00258.89           O  
ATOM   2794  N   ALA B  58      42.639 -25.411  77.929  1.00210.99           N  
ATOM   2795  CA  ALA B  58      42.265 -26.737  78.336  1.00210.99           C  
ATOM   2796  CB  ALA B  58      40.752 -26.964  78.293  1.00210.99           C  
ATOM   2797  C   ALA B  58      42.970 -27.810  77.574  1.00210.99           C  
ATOM   2798  O   ALA B  58      43.349 -27.661  76.414  1.00210.99           O  
ATOM   2799  N   GLN B  59      43.156 -28.949  78.270  1.00232.27           N  
ATOM   2800  CA  GLN B  59      43.910 -30.055  77.775  1.00232.27           C  
ATOM   2801  CB  GLN B  59      44.802 -30.631  78.898  1.00232.27           C  
ATOM   2802  CG  GLN B  59      45.729 -31.788  78.522  1.00232.27           C  
ATOM   2803  CD  GLN B  59      46.499 -32.173  79.783  1.00232.27           C  
ATOM   2804  OE1 GLN B  59      47.153 -31.336  80.402  1.00232.27           O  
ATOM   2805  NE2 GLN B  59      46.414 -33.471  80.185  1.00232.27           N  
ATOM   2806  C   GLN B  59      42.972 -31.105  77.317  1.00232.27           C  
ATOM   2807  O   GLN B  59      42.278 -31.738  78.112  1.00232.27           O  
ATOM   2808  N   GLN B  60      42.911 -31.253  75.986  1.00 73.86           N  
ATOM   2809  CA  GLN B  60      42.080 -32.210  75.332  1.00 73.86           C  
ATOM   2810  CB  GLN B  60      42.043 -31.997  73.818  1.00 73.86           C  
ATOM   2811  CG  GLN B  60      41.358 -33.149  73.088  1.00 73.86           C  
ATOM   2812  CD  GLN B  60      41.798 -33.083  71.636  1.00 73.86           C  
ATOM   2813  OE1 GLN B  60      42.347 -32.079  71.184  1.00 73.86           O  
ATOM   2814  NE2 GLN B  60      41.558 -34.187  70.882  1.00 73.86           N  
ATOM   2815  C   GLN B  60      42.583 -33.612  75.497  1.00 73.86           C  
ATOM   2816  O   GLN B  60      41.803 -34.503  75.830  1.00 73.86           O  
ATOM   2817  N   ASP B  61      43.901 -33.836  75.276  1.00 90.99           N  
ATOM   2818  CA  ASP B  61      44.404 -35.187  75.201  1.00 90.99           C  
ATOM   2819  CB  ASP B  61      44.727 -35.593  73.751  1.00 90.99           C  
ATOM   2820  CG  ASP B  61      45.245 -37.026  73.693  1.00 90.99           C  
ATOM   2821  OD1 ASP B  61      45.178 -37.747  74.723  1.00 90.99           O  
ATOM   2822  OD2 ASP B  61      45.719 -37.417  72.593  1.00 90.99           O  
ATOM   2823  C   ASP B  61      45.675 -35.372  75.990  1.00 90.99           C  
ATOM   2824  O   ASP B  61      46.738 -34.897  75.592  1.00 90.99           O  
ATOM   2825  N   LYS B  68      45.544 -36.013  77.171  1.00148.16           N  
ATOM   2826  CA  LYS B  68      46.546 -36.459  78.108  1.00148.16           C  
ATOM   2827  CB  LYS B  68      46.097 -36.336  79.576  1.00148.16           C  
ATOM   2828  CG  LYS B  68      44.794 -37.054  79.915  1.00148.16           C  
ATOM   2829  CD  LYS B  68      44.502 -37.063  81.416  1.00148.16           C  
ATOM   2830  CE  LYS B  68      43.161 -37.703  81.777  1.00148.16           C  
ATOM   2831  NZ  LYS B  68      42.955 -37.642  83.241  1.00148.16           N  
ATOM   2832  C   LYS B  68      47.070 -37.857  77.859  1.00148.16           C  
ATOM   2833  O   LYS B  68      47.965 -38.307  78.571  1.00148.16           O  
ATOM   2834  N   SER B  69      46.512 -38.610  76.890  1.00 72.05           N  
ATOM   2835  CA  SER B  69      46.756 -40.029  76.750  1.00 72.05           C  
ATOM   2836  CB  SER B  69      46.209 -40.595  75.428  1.00 72.05           C  
ATOM   2837  OG  SER B  69      46.921 -40.047  74.329  1.00 72.05           O  
ATOM   2838  C   SER B  69      48.214 -40.402  76.822  1.00 72.05           C  
ATOM   2839  O   SER B  69      48.540 -41.517  77.226  1.00 72.05           O  
ATOM   2840  N   GLY B  70      49.121 -39.509  76.402  1.00 83.70           N  
ATOM   2841  CA  GLY B  70      50.549 -39.709  76.394  1.00 83.70           C  
ATOM   2842  C   GLY B  70      51.193 -39.721  77.759  1.00 83.70           C  
ATOM   2843  O   GLY B  70      52.287 -40.262  77.906  1.00 83.70           O  
ATOM   2844  N   LEU B  71      50.596 -39.061  78.773  1.00115.55           N  
ATOM   2845  CA  LEU B  71      51.254 -38.860  80.040  1.00115.55           C  
ATOM   2846  CB  LEU B  71      50.428 -38.000  81.011  1.00115.55           C  
ATOM   2847  CG  LEU B  71      50.170 -36.571  80.496  1.00115.55           C  
ATOM   2848  CD1 LEU B  71      49.414 -35.733  81.538  1.00115.55           C  
ATOM   2849  CD2 LEU B  71      51.469 -35.903  80.020  1.00115.55           C  
ATOM   2850  C   LEU B  71      51.577 -40.141  80.731  1.00115.55           C  
ATOM   2851  O   LEU B  71      50.719 -40.983  80.998  1.00115.55           O  
ATOM   2852  N   PRO B  72      52.848 -40.290  81.010  1.00336.75           N  
ATOM   2853  CA  PRO B  72      53.286 -41.400  81.785  1.00336.75           C  
ATOM   2854  CD  PRO B  72      53.906 -39.751  80.176  1.00336.75           C  
ATOM   2855  CB  PRO B  72      54.797 -41.522  81.566  1.00336.75           C  
ATOM   2856  CG  PRO B  72      55.195 -40.198  80.885  1.00336.75           C  
ATOM   2857  C   PRO B  72      52.871 -41.107  83.197  1.00336.75           C  
ATOM   2858  O   PRO B  72      53.290 -40.118  83.803  1.00336.75           O  
ATOM   2859  N   ASN B  73      52.049 -41.991  83.750  1.00163.61           N  
ATOM   2860  CA  ASN B  73      51.635 -41.937  85.115  1.00163.61           C  
ATOM   2861  CB  ASN B  73      52.681 -42.511  86.091  1.00163.61           C  
ATOM   2862  CG  ASN B  73      53.974 -41.730  85.924  1.00163.61           C  
ATOM   2863  OD1 ASN B  73      54.046 -40.544  86.243  1.00163.61           O  
ATOM   2864  ND2 ASN B  73      55.029 -42.416  85.408  1.00163.61           N  
ATOM   2865  C   ASN B  73      51.161 -40.603  85.613  1.00163.61           C  
ATOM   2866  O   ASN B  73      51.065 -39.611  84.892  1.00163.61           O  
ATOM   2867  N   ASP B  74      50.772 -40.622  86.905  1.00 79.10           N  
ATOM   2868  CA  ASP B  74      50.269 -39.527  87.685  1.00 79.10           C  
ATOM   2869  CB  ASP B  74      49.667 -39.980  89.030  1.00 79.10           C  
ATOM   2870  CG  ASP B  74      50.729 -40.710  89.842  1.00 79.10           C  
ATOM   2871  OD1 ASP B  74      51.394 -41.621  89.281  1.00 79.10           O  
ATOM   2872  OD2 ASP B  74      50.888 -40.360  91.042  1.00 79.10           O  
ATOM   2873  C   ASP B  74      51.358 -38.533  87.951  1.00 79.10           C  
ATOM   2874  O   ASP B  74      51.083 -37.359  88.194  1.00 79.10           O  
ATOM   2875  N   ARG B  75      52.628 -38.974  87.914  1.00126.08           N  
ATOM   2876  CA  ARG B  75      53.726 -38.116  88.253  1.00126.08           C  
ATOM   2877  CB  ARG B  75      55.093 -38.817  88.168  1.00126.08           C  
ATOM   2878  CG  ARG B  75      55.249 -39.924  89.211  1.00126.08           C  
ATOM   2879  CD  ARG B  75      56.659 -40.510  89.306  1.00126.08           C  
ATOM   2880  NE  ARG B  75      56.964 -41.175  88.010  1.00126.08           N  
ATOM   2881  CZ  ARG B  75      57.585 -40.476  87.016  1.00126.08           C  
ATOM   2882  NH1 ARG B  75      57.943 -39.174  87.218  1.00126.08           N  
ATOM   2883  NH2 ARG B  75      57.859 -41.082  85.825  1.00126.08           N  
ATOM   2884  C   ARG B  75      53.750 -36.935  87.333  1.00126.08           C  
ATOM   2885  O   ARG B  75      54.149 -35.853  87.757  1.00126.08           O  
ATOM   2886  N   PHE B  76      53.361 -37.103  86.051  1.00 94.11           N  
ATOM   2887  CA  PHE B  76      53.395 -35.979  85.149  1.00 94.11           C  
ATOM   2888  CB  PHE B  76      53.606 -36.399  83.682  1.00 94.11           C  
ATOM   2889  CG  PHE B  76      55.005 -36.897  83.521  1.00 94.11           C  
ATOM   2890  CD1 PHE B  76      55.369 -38.163  83.926  1.00 94.11           C  
ATOM   2891  CD2 PHE B  76      55.961 -36.094  82.944  1.00 94.11           C  
ATOM   2892  CE1 PHE B  76      56.660 -38.613  83.766  1.00 94.11           C  
ATOM   2893  CE2 PHE B  76      57.253 -36.538  82.782  1.00 94.11           C  
ATOM   2894  CZ  PHE B  76      57.609 -37.800  83.194  1.00 94.11           C  
ATOM   2895  C   PHE B  76      52.109 -35.199  85.219  1.00 94.11           C  
ATOM   2896  O   PHE B  76      51.025 -35.779  85.257  1.00 94.11           O  
ATOM   2897  N   SER B  77      52.218 -33.844  85.238  1.00106.42           N  
ATOM   2898  CA  SER B  77      51.089 -32.942  85.269  1.00106.42           C  
ATOM   2899  CB  SER B  77      50.813 -32.338  86.657  1.00106.42           C  
ATOM   2900  OG  SER B  77      50.487 -33.356  87.589  1.00106.42           O  
ATOM   2901  C   SER B  77      51.430 -31.767  84.396  1.00106.42           C  
ATOM   2902  O   SER B  77      52.570 -31.307  84.392  1.00106.42           O  
ATOM   2903  N   ALA B  78      50.443 -31.237  83.639  1.00 54.29           N  
ATOM   2904  CA  ALA B  78      50.706 -30.100  82.798  1.00 54.29           C  
ATOM   2905  CB  ALA B  78      50.820 -30.451  81.304  1.00 54.29           C  
ATOM   2906  C   ALA B  78      49.570 -29.138  82.930  1.00 54.29           C  
ATOM   2907  O   ALA B  78      48.425 -29.531  83.147  1.00 54.29           O  
ATOM   2908  N   GLU B  79      49.867 -27.831  82.803  1.00114.79           N  
ATOM   2909  CA  GLU B  79      48.829 -26.854  82.943  1.00114.79           C  
ATOM   2910  CB  GLU B  79      48.750 -26.290  84.371  1.00114.79           C  
ATOM   2911  CG  GLU B  79      50.057 -25.640  84.833  1.00114.79           C  
ATOM   2912  CD  GLU B  79      49.980 -25.442  86.340  1.00114.79           C  
ATOM   2913  OE1 GLU B  79      48.983 -25.912  86.951  1.00114.79           O  
ATOM   2914  OE2 GLU B  79      50.925 -24.827  86.902  1.00114.79           O  
ATOM   2915  C   GLU B  79      49.114 -25.719  82.018  1.00114.79           C  
ATOM   2916  O   GLU B  79      50.241 -25.525  81.566  1.00114.79           O  
ATOM   2917  N   ARG B  80      48.058 -24.976  81.648  1.00221.74           N  
ATOM   2918  CA  ARG B  80      48.243 -23.787  80.861  1.00221.74           C  
ATOM   2919  CB  ARG B  80      48.242 -24.120  79.349  1.00221.74           C  
ATOM   2920  CG  ARG B  80      48.842 -23.036  78.450  1.00221.74           C  
ATOM   2921  CD  ARG B  80      49.315 -23.536  77.079  1.00221.74           C  
ATOM   2922  NE  ARG B  80      48.124 -23.885  76.257  1.00221.74           N  
ATOM   2923  CZ  ARG B  80      48.140 -23.657  74.911  1.00221.74           C  
ATOM   2924  NH1 ARG B  80      49.222 -23.060  74.332  1.00221.74           N  
ATOM   2925  NH2 ARG B  80      47.078 -24.037  74.143  1.00221.74           N  
ATOM   2926  C   ARG B  80      47.081 -22.895  81.223  1.00221.74           C  
ATOM   2927  O   ARG B  80      46.183 -22.672  80.410  1.00221.74           O  
ATOM   2928  N   PRO B  81      47.115 -22.345  82.427  1.00193.89           N  
ATOM   2929  CA  PRO B  81      46.030 -21.580  83.002  1.00193.89           C  
ATOM   2930  CD  PRO B  81      48.143 -22.666  83.406  1.00193.89           C  
ATOM   2931  CB  PRO B  81      46.509 -21.156  84.391  1.00193.89           C  
ATOM   2932  CG  PRO B  81      47.565 -22.217  84.761  1.00193.89           C  
ATOM   2933  C   PRO B  81      45.586 -20.445  82.153  1.00193.89           C  
ATOM   2934  O   PRO B  81      44.387 -20.282  81.933  1.00193.89           O  
ATOM   2935  N   GLU B  82      46.544 -19.639  81.689  1.00302.62           N  
ATOM   2936  CA  GLU B  82      46.285 -18.619  80.735  1.00302.62           C  
ATOM   2937  CB  GLU B  82      47.205 -17.417  80.948  1.00302.62           C  
ATOM   2938  CG  GLU B  82      47.062 -16.822  82.345  1.00302.62           C  
ATOM   2939  CD  GLU B  82      48.404 -16.206  82.688  1.00302.62           C  
ATOM   2940  OE1 GLU B  82      49.037 -15.629  81.765  1.00302.62           O  
ATOM   2941  OE2 GLU B  82      48.826 -16.325  83.869  1.00302.62           O  
ATOM   2942  C   GLU B  82      46.813 -19.353  79.556  1.00302.62           C  
ATOM   2943  O   GLU B  82      47.977 -19.742  79.573  1.00302.62           O  
ATOM   2944  N   GLY B  83      46.012 -19.469  78.490  1.00173.11           N  
ATOM   2945  CA  GLY B  83      46.195 -20.304  77.338  1.00173.11           C  
ATOM   2946  C   GLY B  83      47.565 -20.141  76.742  1.00173.11           C  
ATOM   2947  O   GLY B  83      47.907 -20.870  75.818  1.00173.11           O  
ATOM   2948  N   SER B  84      48.307 -19.076  77.084  1.00150.29           N  
ATOM   2949  CA  SER B  84      49.653 -18.898  76.592  1.00150.29           C  
ATOM   2950  CB  SER B  84      50.234 -17.540  77.007  1.00150.29           C  
ATOM   2951  OG  SER B  84      49.346 -16.502  76.630  1.00150.29           O  
ATOM   2952  C   SER B  84      50.662 -19.920  77.077  1.00150.29           C  
ATOM   2953  O   SER B  84      50.818 -21.005  76.519  1.00150.29           O  
ATOM   2954  N   ILE B  85      51.364 -19.578  78.184  1.00192.13           N  
ATOM   2955  CA  ILE B  85      52.483 -20.330  78.697  1.00192.13           C  
ATOM   2956  CB  ILE B  85      53.278 -19.590  79.734  1.00192.13           C  
ATOM   2957  CG1 ILE B  85      52.427 -19.286  80.981  1.00192.13           C  
ATOM   2958  CG2 ILE B  85      53.868 -18.340  79.061  1.00192.13           C  
ATOM   2959  CD1 ILE B  85      51.249 -18.346  80.724  1.00192.13           C  
ATOM   2960  C   ILE B  85      52.009 -21.593  79.329  1.00192.13           C  
ATOM   2961  O   ILE B  85      50.946 -21.626  79.945  1.00192.13           O  
ATOM   2962  N   SER B  86      52.783 -22.688  79.153  1.00111.37           N  
ATOM   2963  CA  SER B  86      52.392 -23.926  79.761  1.00111.37           C  
ATOM   2964  CB  SER B  86      52.028 -25.044  78.769  1.00111.37           C  
ATOM   2965  OG  SER B  86      53.199 -25.580  78.176  1.00111.37           O  
ATOM   2966  C   SER B  86      53.537 -24.418  80.579  1.00111.37           C  
ATOM   2967  O   SER B  86      54.692 -24.103  80.301  1.00111.37           O  
ATOM   2968  N   THR B  87      53.227 -25.194  81.637  1.00 54.84           N  
ATOM   2969  CA  THR B  87      54.245 -25.721  82.494  1.00 54.84           C  
ATOM   2970  CB  THR B  87      54.175 -25.163  83.886  1.00 54.84           C  
ATOM   2971  OG1 THR B  87      54.295 -23.749  83.847  1.00 54.84           O  
ATOM   2972  CG2 THR B  87      55.314 -25.759  84.728  1.00 54.84           C  
ATOM   2973  C   THR B  87      54.039 -27.199  82.593  1.00 54.84           C  
ATOM   2974  O   THR B  87      52.915 -27.676  82.745  1.00 54.84           O  
ATOM   2975  N   LEU B  88      55.138 -27.970  82.486  1.00 73.87           N  
ATOM   2976  CA  LEU B  88      55.051 -29.394  82.624  1.00 73.87           C  
ATOM   2977  CB  LEU B  88      55.728 -30.136  81.459  1.00 73.87           C  
ATOM   2978  CG  LEU B  88      55.644 -31.667  81.548  1.00 73.87           C  
ATOM   2979  CD1 LEU B  88      54.186 -32.145  81.457  1.00 73.87           C  
ATOM   2980  CD2 LEU B  88      56.550 -32.334  80.500  1.00 73.87           C  
ATOM   2981  C   LEU B  88      55.773 -29.725  83.896  1.00 73.87           C  
ATOM   2982  O   LEU B  88      56.946 -29.387  84.047  1.00 73.87           O  
ATOM   2983  N   THR B  89      55.086 -30.400  84.846  1.00 64.34           N  
ATOM   2984  CA  THR B  89      55.660 -30.698  86.134  1.00 64.34           C  
ATOM   2985  CB  THR B  89      54.781 -30.307  87.286  1.00 64.34           C  
ATOM   2986  OG1 THR B  89      54.551 -28.907  87.285  1.00 64.34           O  
ATOM   2987  CG2 THR B  89      55.449 -30.748  88.600  1.00 64.34           C  
ATOM   2988  C   THR B  89      55.838 -32.174  86.276  1.00 64.34           C  
ATOM   2989  O   THR B  89      54.990 -32.964  85.862  1.00 64.34           O  
ATOM   2990  N   ILE B  90      56.972 -32.577  86.884  1.00 68.41           N  
ATOM   2991  CA  ILE B  90      57.244 -33.966  87.107  1.00 68.41           C  
ATOM   2992  CB  ILE B  90      58.509 -34.418  86.433  1.00 68.41           C  
ATOM   2993  CG1 ILE B  90      58.411 -34.195  84.915  1.00 68.41           C  
ATOM   2994  CG2 ILE B  90      58.775 -35.880  86.825  1.00 68.41           C  
ATOM   2995  CD1 ILE B  90      59.753 -34.331  84.196  1.00 68.41           C  
ATOM   2996  C   ILE B  90      57.450 -34.165  88.576  1.00 68.41           C  
ATOM   2997  O   ILE B  90      58.335 -33.558  89.177  1.00 68.41           O  
ATOM   2998  N   GLN B  91      56.628 -35.029  89.201  1.00132.95           N  
ATOM   2999  CA  GLN B  91      56.805 -35.288  90.602  1.00132.95           C  
ATOM   3000  CB  GLN B  91      55.467 -35.400  91.350  1.00132.95           C  
ATOM   3001  CG  GLN B  91      54.570 -36.518  90.830  1.00132.95           C  
ATOM   3002  CD  GLN B  91      53.161 -36.226  91.318  1.00132.95           C  
ATOM   3003  OE1 GLN B  91      52.721 -35.077  91.308  1.00132.95           O  
ATOM   3004  NE2 GLN B  91      52.429 -37.285  91.755  1.00132.95           N  
ATOM   3005  C   GLN B  91      57.611 -36.549  90.748  1.00132.95           C  
ATOM   3006  O   GLN B  91      57.539 -37.439  89.903  1.00132.95           O  
ATOM   3007  N   ARG B  92      58.442 -36.616  91.813  1.00133.20           N  
ATOM   3008  CA  ARG B  92      59.276 -37.740  92.154  1.00133.20           C  
ATOM   3009  CB  ARG B  92      58.587 -38.807  93.020  1.00133.20           C  
ATOM   3010  CG  ARG B  92      57.290 -39.374  92.457  1.00133.20           C  
ATOM   3011  CD  ARG B  92      56.573 -40.249  93.485  1.00133.20           C  
ATOM   3012  NE  ARG B  92      55.182 -40.468  93.006  1.00133.20           N  
ATOM   3013  CZ  ARG B  92      54.209 -39.569  93.338  1.00133.20           C  
ATOM   3014  NH1 ARG B  92      54.525 -38.461  94.069  1.00133.20           N  
ATOM   3015  NH2 ARG B  92      52.920 -39.772  92.939  1.00133.20           N  
ATOM   3016  C   ARG B  92      59.909 -38.326  90.936  1.00133.20           C  
ATOM   3017  O   ARG B  92      59.591 -39.436  90.511  1.00133.20           O  
ATOM   3018  N   THR B  93      60.859 -37.569  90.361  1.00129.78           N  
ATOM   3019  CA  THR B  93      61.519 -37.905  89.137  1.00129.78           C  
ATOM   3020  CB  THR B  93      62.536 -36.871  88.756  1.00129.78           C  
ATOM   3021  OG1 THR B  93      61.943 -35.583  88.764  1.00129.78           O  
ATOM   3022  CG2 THR B  93      63.023 -37.169  87.335  1.00129.78           C  
ATOM   3023  C   THR B  93      62.227 -39.223  89.285  1.00129.78           C  
ATOM   3024  O   THR B  93      62.723 -39.567  90.357  1.00129.78           O  
ATOM   3025  N   GLU B  94      62.269 -39.995  88.175  1.00 79.13           N  
ATOM   3026  CA  GLU B  94      62.885 -41.293  88.089  1.00 79.13           C  
ATOM   3027  CB  GLU B  94      61.899 -42.406  87.682  1.00 79.13           C  
ATOM   3028  CG  GLU B  94      60.783 -42.664  88.696  1.00 79.13           C  
ATOM   3029  CD  GLU B  94      59.745 -43.581  88.058  1.00 79.13           C  
ATOM   3030  OE1 GLU B  94      59.907 -43.935  86.860  1.00 79.13           O  
ATOM   3031  OE2 GLU B  94      58.768 -43.936  88.768  1.00 79.13           O  
ATOM   3032  C   GLU B  94      63.892 -41.222  86.976  1.00 79.13           C  
ATOM   3033  O   GLU B  94      63.868 -40.305  86.159  1.00 79.13           O  
ATOM   3034  N   GLN B  95      64.795 -42.221  86.901  1.00101.58           N  
ATOM   3035  CA  GLN B  95      65.837 -42.253  85.908  1.00101.58           C  
ATOM   3036  CB  GLN B  95      66.754 -43.484  86.024  1.00101.58           C  
ATOM   3037  CG  GLN B  95      67.571 -43.538  87.316  1.00101.58           C  
ATOM   3038  CD  GLN B  95      66.674 -44.055  88.431  1.00101.58           C  
ATOM   3039  OE1 GLN B  95      65.722 -44.793  88.192  1.00101.58           O  
ATOM   3040  NE2 GLN B  95      66.989 -43.668  89.694  1.00101.58           N  
ATOM   3041  C   GLN B  95      65.229 -42.304  84.535  1.00101.58           C  
ATOM   3042  O   GLN B  95      65.764 -41.732  83.588  1.00101.58           O  
ATOM   3043  N   ARG B  96      64.078 -42.985  84.405  1.00139.88           N  
ATOM   3044  CA  ARG B  96      63.391 -43.205  83.161  1.00139.88           C  
ATOM   3045  CB  ARG B  96      62.091 -44.001  83.370  1.00139.88           C  
ATOM   3046  CG  ARG B  96      61.494 -44.595  82.095  1.00139.88           C  
ATOM   3047  CD  ARG B  96      60.149 -45.285  82.335  1.00139.88           C  
ATOM   3048  NE  ARG B  96      60.333 -46.256  83.451  1.00139.88           N  
ATOM   3049  CZ  ARG B  96      60.732 -47.537  83.200  1.00139.88           C  
ATOM   3050  NH1 ARG B  96      60.960 -47.947  81.918  1.00139.88           N  
ATOM   3051  NH2 ARG B  96      60.896 -48.408  84.238  1.00139.88           N  
ATOM   3052  C   ARG B  96      63.015 -41.874  82.572  1.00139.88           C  
ATOM   3053  O   ARG B  96      62.836 -41.747  81.362  1.00139.88           O  
ATOM   3054  N   ASP B  97      62.836 -40.859  83.434  1.00 83.48           N  
ATOM   3055  CA  ASP B  97      62.415 -39.530  83.075  1.00 83.48           C  
ATOM   3056  CB  ASP B  97      62.125 -38.650  84.302  1.00 83.48           C  
ATOM   3057  CG  ASP B  97      60.891 -39.200  85.003  1.00 83.48           C  
ATOM   3058  OD1 ASP B  97      60.239 -40.117  84.436  1.00 83.48           O  
ATOM   3059  OD2 ASP B  97      60.582 -38.705  86.120  1.00 83.48           O  
ATOM   3060  C   ASP B  97      63.451 -38.812  82.259  1.00 83.48           C  
ATOM   3061  O   ASP B  97      63.124 -37.837  81.583  1.00 83.48           O  
ATOM   3062  N   SER B  98      64.736 -39.215  82.340  1.00 54.40           N  
ATOM   3063  CA  SER B  98      65.750 -38.498  81.618  1.00 54.40           C  
ATOM   3064  CB  SER B  98      67.155 -39.115  81.746  1.00 54.40           C  
ATOM   3065  OG  SER B  98      67.592 -39.058  83.096  1.00 54.40           O  
ATOM   3066  C   SER B  98      65.383 -38.480  80.169  1.00 54.40           C  
ATOM   3067  O   SER B  98      65.073 -39.514  79.580  1.00 54.40           O  
ATOM   3068  N   ALA B  99      65.399 -37.275  79.560  1.00 62.04           N  
ATOM   3069  CA  ALA B  99      65.041 -37.158  78.176  1.00 62.04           C  
ATOM   3070  CB  ALA B  99      63.630 -37.688  77.869  1.00 62.04           C  
ATOM   3071  C   ALA B  99      65.046 -35.705  77.812  1.00 62.04           C  
ATOM   3072  O   ALA B  99      65.273 -34.834  78.651  1.00 62.04           O  
ATOM   3073  N   MET B 100      64.815 -35.422  76.515  1.00105.57           N  
ATOM   3074  CA  MET B 100      64.723 -34.081  76.021  1.00105.57           C  
ATOM   3075  CB  MET B 100      65.283 -33.917  74.597  1.00105.57           C  
ATOM   3076  CG  MET B 100      66.761 -34.280  74.441  1.00105.57           C  
ATOM   3077  SD  MET B 100      67.328 -34.314  72.713  1.00105.57           S  
ATOM   3078  CE  MET B 100      68.921 -35.102  73.086  1.00105.57           C  
ATOM   3079  C   MET B 100      63.252 -33.810  75.913  1.00105.57           C  
ATOM   3080  O   MET B 100      62.527 -34.560  75.262  1.00105.57           O  
ATOM   3081  N   TYR B 101      62.761 -32.720  76.535  1.00 93.41           N  
ATOM   3082  CA  TYR B 101      61.352 -32.459  76.472  1.00 93.41           C  
ATOM   3083  CB  TYR B 101      60.747 -32.002  77.811  1.00 93.41           C  
ATOM   3084  CG  TYR B 101      60.791 -33.155  78.754  1.00 93.41           C  
ATOM   3085  CD1 TYR B 101      61.947 -33.466  79.434  1.00 93.41           C  
ATOM   3086  CD2 TYR B 101      59.668 -33.923  78.960  1.00 93.41           C  
ATOM   3087  CE1 TYR B 101      61.979 -34.531  80.303  1.00 93.41           C  
ATOM   3088  CE2 TYR B 101      59.695 -34.989  79.828  1.00 93.41           C  
ATOM   3089  CZ  TYR B 101      60.853 -35.295  80.501  1.00 93.41           C  
ATOM   3090  OH  TYR B 101      60.885 -36.388  81.393  1.00 93.41           O  
ATOM   3091  C   TYR B 101      61.148 -31.355  75.487  1.00 93.41           C  
ATOM   3092  O   TYR B 101      61.752 -30.288  75.598  1.00 93.41           O  
ATOM   3093  N   ARG B 102      60.280 -31.605  74.482  1.00 78.55           N  
ATOM   3094  CA  ARG B 102      60.062 -30.653  73.436  1.00 78.55           C  
ATOM   3095  CB  ARG B 102      60.292 -31.231  72.030  1.00 78.55           C  
ATOM   3096  CG  ARG B 102      61.742 -31.675  71.824  1.00 78.55           C  
ATOM   3097  CD  ARG B 102      62.108 -31.975  70.372  1.00 78.55           C  
ATOM   3098  NE  ARG B 102      63.539 -32.389  70.362  1.00 78.55           N  
ATOM   3099  CZ  ARG B 102      64.528 -31.448  70.381  1.00 78.55           C  
ATOM   3100  NH1 ARG B 102      64.209 -30.122  70.440  1.00 78.55           N  
ATOM   3101  NH2 ARG B 102      65.836 -31.836  70.341  1.00 78.55           N  
ATOM   3102  C   ARG B 102      58.663 -30.129  73.521  1.00 78.55           C  
ATOM   3103  O   ARG B 102      57.739 -30.811  73.962  1.00 78.55           O  
ATOM   3104  N   CYS B 103      58.499 -28.854  73.125  0.90 64.68           N  
ATOM   3105  CA  CYS B 103      57.228 -28.191  73.137  0.90 64.68           C  
ATOM   3106  CB  CYS B 103      57.242 -26.967  74.077  0.90 64.68           C  
ATOM   3107  SG  CYS B 103      55.674 -26.057  74.170  0.90 64.68           S  
ATOM   3108  C   CYS B 103      56.991 -27.718  71.739  0.90 64.68           C  
ATOM   3109  O   CYS B 103      57.902 -27.219  71.080  0.90 64.68           O  
ATOM   3110  N   ALA B 104      55.753 -27.882  71.236  1.00 69.21           N  
ATOM   3111  CA  ALA B 104      55.462 -27.456  69.899  1.00 69.21           C  
ATOM   3112  CB  ALA B 104      55.307 -28.621  68.906  1.00 69.21           C  
ATOM   3113  C   ALA B 104      54.156 -26.723  69.923  1.00 69.21           C  
ATOM   3114  O   ALA B 104      53.342 -26.925  70.823  1.00 69.21           O  
ATOM   3115  N   SER B 105      53.945 -25.821  68.939  1.00145.67           N  
ATOM   3116  CA  SER B 105      52.717 -25.070  68.841  1.00145.67           C  
ATOM   3117  CB  SER B 105      52.820 -23.628  69.369  1.00145.67           C  
ATOM   3118  OG  SER B 105      53.066 -23.618  70.765  1.00145.67           O  
ATOM   3119  C   SER B 105      52.361 -24.920  67.388  1.00145.67           C  
ATOM   3120  O   SER B 105      53.201 -25.120  66.511  1.00145.67           O  
ATOM   3121  N   SER B 106      51.080 -24.573  67.110  1.00170.03           N  
ATOM   3122  CA  SER B 106      50.585 -24.344  65.771  1.00170.03           C  
ATOM   3123  CB  SER B 106      49.937 -25.594  65.147  1.00170.03           C  
ATOM   3124  OG  SER B 106      48.804 -25.990  65.906  1.00170.03           O  
ATOM   3125  C   SER B 106      49.528 -23.269  65.831  1.00170.03           C  
ATOM   3126  O   SER B 106      48.793 -23.180  66.811  1.00170.03           O  
ATOM   3127  N   LEU B 107      49.389 -22.461  64.749  1.00178.77           N  
ATOM   3128  CA  LEU B 107      48.535 -21.291  64.703  1.00178.77           C  
ATOM   3129  CB  LEU B 107      48.514 -20.650  63.299  1.00178.77           C  
ATOM   3130  CG  LEU B 107      49.856 -20.086  62.791  1.00178.77           C  
ATOM   3131  CD1 LEU B 107      49.705 -19.478  61.386  1.00178.77           C  
ATOM   3132  CD2 LEU B 107      50.452 -19.083  63.788  1.00178.77           C  
ATOM   3133  C   LEU B 107      47.096 -21.625  64.982  1.00178.77           C  
ATOM   3134  O   LEU B 107      46.475 -21.072  65.889  1.00178.77           O  
ATOM   3135  N   ALA B 108      46.507 -22.548  64.211  1.00245.22           N  
ATOM   3136  CA  ALA B 108      45.136 -22.890  64.448  1.00245.22           C  
ATOM   3137  CB  ALA B 108      44.198 -22.535  63.282  1.00245.22           C  
ATOM   3138  C   ALA B 108      45.213 -24.358  64.541  1.00245.22           C  
ATOM   3139  O   ALA B 108      45.954 -24.991  63.788  1.00245.22           O  
ATOM   3140  N   THR B 109      44.450 -24.936  65.476  1.00580.34           N  
ATOM   3141  CA  THR B 109      44.446 -26.359  65.632  1.00580.34           C  
ATOM   3142  CB  THR B 109      43.633 -26.797  66.810  1.00580.34           C  
ATOM   3143  OG1 THR B 109      43.656 -28.211  66.934  1.00580.34           O  
ATOM   3144  CG2 THR B 109      42.197 -26.280  66.609  1.00580.34           C  
ATOM   3145  C   THR B 109      43.766 -26.880  64.417  1.00580.34           C  
ATOM   3146  O   THR B 109      43.365 -26.098  63.562  1.00580.34           O  
ATOM   3147  N   GLY B 122      43.743 -28.218  64.251  1.00 46.07           N  
ATOM   3148  CA  GLY B 122      43.017 -28.855  63.185  1.00 46.07           C  
ATOM   3149  C   GLY B 122      43.411 -28.241  61.879  1.00 46.07           C  
ATOM   3150  O   GLY B 122      42.679 -28.336  60.895  1.00 46.07           O  
ATOM   3151  N   GLY B 123      44.593 -27.605  61.827  1.00 51.61           N  
ATOM   3152  CA  GLY B 123      44.945 -26.885  60.647  1.00 51.61           C  
ATOM   3153  C   GLY B 123      46.129 -27.549  60.036  1.00 51.61           C  
ATOM   3154  O   GLY B 123      46.680 -28.498  60.590  1.00 51.61           O  
ATOM   3155  N   PHE B 124      46.498 -27.052  58.841  1.00105.04           N  
ATOM   3156  CA  PHE B 124      47.563 -27.513  57.999  1.00105.04           C  
ATOM   3157  CB  PHE B 124      47.481 -26.865  56.604  1.00105.04           C  
ATOM   3158  CG  PHE B 124      48.507 -27.464  55.699  1.00105.04           C  
ATOM   3159  CD1 PHE B 124      48.239 -28.620  55.002  1.00105.04           C  
ATOM   3160  CD2 PHE B 124      49.734 -26.866  55.534  1.00105.04           C  
ATOM   3161  CE1 PHE B 124      49.179 -29.172  54.161  1.00105.04           C  
ATOM   3162  CE2 PHE B 124      50.678 -27.413  54.695  1.00105.04           C  
ATOM   3163  CZ  PHE B 124      50.403 -28.568  54.005  1.00105.04           C  
ATOM   3164  C   PHE B 124      48.920 -27.202  58.552  1.00105.04           C  
ATOM   3165  O   PHE B 124      49.816 -28.043  58.494  1.00105.04           O  
ATOM   3166  N   TYR B 125      49.092 -25.978  59.097  1.00121.54           N  
ATOM   3167  CA  TYR B 125      50.348 -25.444  59.556  1.00121.54           C  
ATOM   3168  CB  TYR B 125      50.211 -24.225  60.484  1.00121.54           C  
ATOM   3169  CG  TYR B 125      49.932 -23.047  59.619  1.00121.54           C  
ATOM   3170  CD1 TYR B 125      48.683 -22.821  59.088  1.00121.54           C  
ATOM   3171  CD2 TYR B 125      50.947 -22.161  59.343  1.00121.54           C  
ATOM   3172  CE1 TYR B 125      48.454 -21.724  58.289  1.00121.54           C  
ATOM   3173  CE2 TYR B 125      50.725 -21.064  58.547  1.00121.54           C  
ATOM   3174  CZ  TYR B 125      49.477 -20.845  58.019  1.00121.54           C  
ATOM   3175  OH  TYR B 125      49.252 -19.717  57.201  1.00121.54           O  
ATOM   3176  C   TYR B 125      51.215 -26.453  60.232  1.00121.54           C  
ATOM   3177  O   TYR B 125      50.760 -27.304  60.993  1.00121.54           O  
ATOM   3178  N   GLY B 126      52.526 -26.382  59.926  1.00 28.59           N  
ATOM   3179  CA  GLY B 126      53.467 -27.270  60.532  1.00 28.59           C  
ATOM   3180  C   GLY B 126      53.647 -26.799  61.930  1.00 28.59           C  
ATOM   3181  O   GLY B 126      53.424 -25.629  62.242  1.00 28.59           O  
ATOM   3182  N   TYR B 127      54.073 -27.715  62.813  1.00132.17           N  
ATOM   3183  CA  TYR B 127      54.253 -27.350  64.181  1.00132.17           C  
ATOM   3184  CB  TYR B 127      54.140 -28.547  65.140  1.00132.17           C  
ATOM   3185  CG  TYR B 127      52.789 -29.150  64.945  1.00132.17           C  
ATOM   3186  CD1 TYR B 127      51.686 -28.670  65.613  1.00132.17           C  
ATOM   3187  CD2 TYR B 127      52.631 -30.206  64.076  1.00132.17           C  
ATOM   3188  CE1 TYR B 127      50.449 -29.240  65.418  1.00132.17           C  
ATOM   3189  CE2 TYR B 127      51.398 -30.780  63.877  1.00132.17           C  
ATOM   3190  CZ  TYR B 127      50.303 -30.296  64.550  1.00132.17           C  
ATOM   3191  OH  TYR B 127      49.034 -30.881  64.350  1.00132.17           O  
ATOM   3192  C   TYR B 127      55.633 -26.788  64.314  1.00132.17           C  
ATOM   3193  O   TYR B 127      56.598 -27.361  63.809  1.00132.17           O  
ATOM   3194  N   THR B 128      55.749 -25.624  64.983  1.00 85.86           N  
ATOM   3195  CA  THR B 128      57.027 -25.023  65.210  1.00 85.86           C  
ATOM   3196  CB  THR B 128      56.986 -23.525  65.236  1.00 85.86           C  
ATOM   3197  OG1 THR B 128      56.503 -23.026  63.998  1.00 85.86           O  
ATOM   3198  CG2 THR B 128      58.403 -22.996  65.515  1.00 85.86           C  
ATOM   3199  C   THR B 128      57.420 -25.459  66.580  1.00 85.86           C  
ATOM   3200  O   THR B 128      56.784 -25.098  67.568  1.00 85.86           O  
ATOM   3201  N   PHE B 129      58.489 -26.269  66.657  1.00114.65           N  
ATOM   3202  CA  PHE B 129      58.965 -26.832  67.885  1.00114.65           C  
ATOM   3203  CB  PHE B 129      59.748 -28.145  67.688  1.00114.65           C  
ATOM   3204  CG  PHE B 129      58.801 -29.248  67.348  1.00114.65           C  
ATOM   3205  CD1 PHE B 129      58.321 -29.423  66.069  1.00114.65           C  
ATOM   3206  CD2 PHE B 129      58.403 -30.126  68.330  1.00114.65           C  
ATOM   3207  CE1 PHE B 129      57.454 -30.454  65.783  1.00114.65           C  
ATOM   3208  CE2 PHE B 129      57.538 -31.158  68.052  1.00114.65           C  
ATOM   3209  CZ  PHE B 129      57.060 -31.322  66.775  1.00114.65           C  
ATOM   3210  C   PHE B 129      59.895 -25.868  68.555  1.00114.65           C  
ATOM   3211  O   PHE B 129      60.448 -24.968  67.925  1.00114.65           O  
ATOM   3212  N   GLY B 130      60.049 -26.027  69.887  1.00 40.88           N  
ATOM   3213  CA  GLY B 130      60.957 -25.226  70.655  1.00 40.88           C  
ATOM   3214  C   GLY B 130      62.292 -25.912  70.629  1.00 40.88           C  
ATOM   3215  O   GLY B 130      62.443 -26.977  70.033  1.00 40.88           O  
ATOM   3216  N   SER B 131      63.296 -25.301  71.293  1.00 95.06           N  
ATOM   3217  CA  SER B 131      64.643 -25.806  71.336  1.00 95.06           C  
ATOM   3218  CB  SER B 131      65.632 -24.818  71.980  1.00 95.06           C  
ATOM   3219  OG  SER B 131      65.697 -23.628  71.209  1.00 95.06           O  
ATOM   3220  C   SER B 131      64.706 -27.060  72.152  1.00 95.06           C  
ATOM   3221  O   SER B 131      65.581 -27.898  71.942  1.00 95.06           O  
ATOM   3222  N   GLY B 132      63.799 -27.208  73.134  1.00 46.16           N  
ATOM   3223  CA  GLY B 132      63.782 -28.398  73.935  1.00 46.16           C  
ATOM   3224  C   GLY B 132      64.527 -28.157  75.211  1.00 46.16           C  
ATOM   3225  O   GLY B 132      65.324 -27.227  75.325  1.00 46.16           O  
ATOM   3226  N   THR B 133      64.254 -29.012  76.218  1.00153.10           N  
ATOM   3227  CA  THR B 133      64.912 -28.957  77.492  1.00153.10           C  
ATOM   3228  CB  THR B 133      63.974 -28.766  78.644  1.00153.10           C  
ATOM   3229  OG1 THR B 133      62.997 -29.792  78.630  1.00153.10           O  
ATOM   3230  CG2 THR B 133      63.298 -27.397  78.544  1.00153.10           C  
ATOM   3231  C   THR B 133      65.550 -30.290  77.708  1.00153.10           C  
ATOM   3232  O   THR B 133      64.908 -31.327  77.562  1.00153.10           O  
ATOM   3233  N   ARG B 134      66.841 -30.295  78.076  1.00116.65           N  
ATOM   3234  CA  ARG B 134      67.517 -31.535  78.316  1.00116.65           C  
ATOM   3235  CB  ARG B 134      68.997 -31.492  77.898  1.00116.65           C  
ATOM   3236  CG  ARG B 134      69.821 -32.671  78.415  1.00116.65           C  
ATOM   3237  CD  ARG B 134      69.506 -34.015  77.760  1.00116.65           C  
ATOM   3238  NE  ARG B 134      70.218 -35.056  78.555  1.00116.65           N  
ATOM   3239  CZ  ARG B 134      71.027 -35.963  77.935  1.00116.65           C  
ATOM   3240  NH1 ARG B 134      71.193 -35.908  76.582  1.00116.65           N  
ATOM   3241  NH2 ARG B 134      71.666 -36.926  78.662  1.00116.65           N  
ATOM   3242  C   ARG B 134      67.471 -31.778  79.789  1.00116.65           C  
ATOM   3243  O   ARG B 134      67.999 -30.990  80.571  1.00116.65           O  
ATOM   3244  N   LEU B 135      66.827 -32.887  80.209  1.00 68.04           N  
ATOM   3245  CA  LEU B 135      66.723 -33.173  81.613  1.00 68.04           C  
ATOM   3246  CB  LEU B 135      65.269 -33.356  82.087  1.00 68.04           C  
ATOM   3247  CG  LEU B 135      65.146 -33.763  83.569  1.00 68.04           C  
ATOM   3248  CD1 LEU B 135      65.685 -32.670  84.502  1.00 68.04           C  
ATOM   3249  CD2 LEU B 135      63.711 -34.185  83.923  1.00 68.04           C  
ATOM   3250  C   LEU B 135      67.449 -34.445  81.918  1.00 68.04           C  
ATOM   3251  O   LEU B 135      67.254 -35.459  81.249  1.00 68.04           O  
ATOM   3252  N   THR B 136      68.323 -34.417  82.947  1.00104.05           N  
ATOM   3253  CA  THR B 136      69.010 -35.614  83.331  1.00104.05           C  
ATOM   3254  CB  THR B 136      70.503 -35.545  83.164  1.00104.05           C  
ATOM   3255  OG1 THR B 136      71.060 -36.844  83.288  1.00104.05           O  
ATOM   3256  CG2 THR B 136      71.100 -34.608  84.227  1.00104.05           C  
ATOM   3257  C   THR B 136      68.707 -35.869  84.776  1.00104.05           C  
ATOM   3258  O   THR B 136      68.759 -34.964  85.609  1.00104.05           O  
ATOM   3259  N   VAL B 137      68.358 -37.128  85.100  1.00 28.66           N  
ATOM   3260  CA  VAL B 137      68.043 -37.484  86.451  1.00 28.66           C  
ATOM   3261  CB  VAL B 137      66.767 -38.259  86.569  1.00 28.66           C  
ATOM   3262  CG1 VAL B 137      66.556 -38.648  88.042  1.00 28.66           C  
ATOM   3263  CG2 VAL B 137      65.635 -37.407  85.978  1.00 28.66           C  
ATOM   3264  C   VAL B 137      69.149 -38.405  86.932  1.00 28.66           C  
ATOM   3265  O   VAL B 137      69.205 -39.559  86.428  1.00 28.66           O  
ATOM   3266  OXT VAL B 137      69.945 -37.977  87.810  1.00 28.66           O  
TER    3267      VAL B 137                                                       
END
