# Supplementary material for: Predicting T cell receptor functionality against mutant epitopes
Source: Cell Genom. 2024 Aug 15;4(9):100634. doi: 10.1016/j.xgen.2024.100634 (PMC11480844; doi:10.1016/j.xgen.2024.100634)
Supplement: Data S8. Structural models of the neo-epitope dataset, related to Figure 6 and STAR Methods, Structural modeling — PDB files containing the structural models of the 6 human TCRs, VPSVWRSSL, and the HLA-B∗07:02 allele. [file mmc9.zip › structure_human/R28_VPSVWRSSL.pdb]

ATOM      1  N   GLY M   1     120.840  44.017 181.047  1.00 20.47           N  
ATOM      2  CA  GLY M   1     121.979  44.870 180.651  1.00 20.47           C  
ATOM      3  C   GLY M   1     122.575  44.455 179.348  1.00 20.47           C  
ATOM      4  O   GLY M   1     122.033  43.618 178.626  1.00 20.47           O  
ATOM      5  N   SER M   2     123.726  45.064 179.017  1.00 30.72           N  
ATOM      6  CA  SER M   2     124.385  44.770 177.786  0.99 30.72           C  
ATOM      7  CB  SER M   2     125.304  45.902 177.297  0.98 30.72           C  
ATOM      8  OG  SER M   2     124.538  47.064 177.013  0.98 30.72           O  
ATOM      9  C   SER M   2     125.238  43.562 177.977  1.00 30.72           C  
ATOM     10  O   SER M   2     125.579  43.186 179.098  1.00 30.72           O  
ATOM     11  N   HIS M   3     125.591  42.907 176.857  1.00 50.45           N  
ATOM     12  CA  HIS M   3     126.449  41.764 176.934  1.00 50.45           C  
ATOM     13  ND1 HIS M   3     125.260  39.574 179.172  1.00 50.45           N  
ATOM     14  CG  HIS M   3     124.826  40.140 177.995  1.00 50.45           C  
ATOM     15  CB  HIS M   3     125.715  40.418 176.820  1.00 50.45           C  
ATOM     16  NE2 HIS M   3     123.083  39.957 179.415  1.00 50.45           N  
ATOM     17  CD2 HIS M   3     123.495  40.368 178.160  1.00 50.45           C  
ATOM     18  CE1 HIS M   3     124.177  39.487 179.986  1.00 50.45           C  
ATOM     19  C   HIS M   3     127.403  41.845 175.794  1.00 50.45           C  
ATOM     20  O   HIS M   3     127.189  42.587 174.837  1.00 50.45           O  
ATOM     21  N   SER M   4     128.512  41.088 175.883  1.00 47.89           N  
ATOM     22  CA  SER M   4     129.466  41.131 174.821  1.00 47.89           C  
ATOM     23  CB  SER M   4     130.664  42.042 175.128  1.00 47.89           C  
ATOM     24  OG  SER M   4     131.384  41.528 176.239  1.00 47.89           O  
ATOM     25  C   SER M   4     130.024  39.763 174.632  1.00 47.89           C  
ATOM     26  O   SER M   4     130.063  38.953 175.556  1.00 47.89           O  
ATOM     27  N   MET M   5     130.448  39.465 173.390  1.00 86.54           N  
ATOM     28  CA  MET M   5     131.111  38.227 173.126  1.00 86.54           C  
ATOM     29  CB  MET M   5     130.348  37.286 172.176  1.00 86.54           C  
ATOM     30  CG  MET M   5     131.088  35.970 171.916  1.00 86.54           C  
ATOM     31  SD  MET M   5     130.114  34.690 171.068  1.00 86.54           S  
ATOM     32  CE  MET M   5     130.102  35.503 169.447  1.00 86.54           C  
ATOM     33  C   MET M   5     132.391  38.595 172.453  1.00 86.54           C  
ATOM     34  O   MET M   5     132.395  39.384 171.508  1.00 86.54           O  
ATOM     35  N   ARG M   6     133.527  38.068 172.945  1.00187.61           N  
ATOM     36  CA  ARG M   6     134.730  38.404 172.251  1.00187.61           C  
ATOM     37  CB  ARG M   6     135.368  39.747 172.665  1.00187.61           C  
ATOM     38  CG  ARG M   6     135.647  39.962 174.149  1.00187.61           C  
ATOM     39  CD  ARG M   6     136.202  41.366 174.413  1.00187.61           C  
ATOM     40  NE  ARG M   6     135.066  42.320 174.593  1.00187.61           N  
ATOM     41  CZ  ARG M   6     134.445  42.906 173.525  1.00187.61           C  
ATOM     42  NH1 ARG M   6     134.736  42.515 172.251  1.00187.61           N  
ATOM     43  NH2 ARG M   6     133.523  43.891 173.735  1.00187.61           N  
ATOM     44  C   ARG M   6     135.698  37.274 172.262  1.00187.61           C  
ATOM     45  O   ARG M   6     135.686  36.413 173.141  1.00187.61           O  
ATOM     46  N   TYR M   7     136.539  37.237 171.212  1.00175.30           N  
ATOM     47  CA  TYR M   7     137.527  36.212 171.058  1.00175.30           C  
ATOM     48  CB  TYR M   7     137.425  35.405 169.748  1.00175.30           C  
ATOM     49  CG  TYR M   7     136.303  34.428 169.820  1.00175.30           C  
ATOM     50  CD1 TYR M   7     135.020  34.763 169.460  1.00175.30           C  
ATOM     51  CD2 TYR M   7     136.551  33.147 170.248  1.00175.30           C  
ATOM     52  CE1 TYR M   7     134.007  33.833 169.530  1.00175.30           C  
ATOM     53  CE2 TYR M   7     135.546  32.215 170.322  1.00175.30           C  
ATOM     54  CZ  TYR M   7     134.267  32.557 169.962  1.00175.30           C  
ATOM     55  OH  TYR M   7     133.227  31.605 170.032  1.00175.30           O  
ATOM     56  C   TYR M   7     138.868  36.867 171.021  1.00175.30           C  
ATOM     57  O   TYR M   7     139.032  37.942 170.444  1.00175.30           O  
ATOM     58  N   PHE M   8     139.859  36.224 171.672  1.00 96.73           N  
ATOM     59  CA  PHE M   8     141.198  36.732 171.675  1.00 96.73           C  
ATOM     60  CB  PHE M   8     141.779  36.944 173.082  1.00 96.73           C  
ATOM     61  CG  PHE M   8     140.940  37.956 173.779  1.00 96.73           C  
ATOM     62  CD1 PHE M   8     141.204  39.296 173.654  1.00 96.73           C  
ATOM     63  CD2 PHE M   8     139.878  37.565 174.555  1.00 96.73           C  
ATOM     64  CE1 PHE M   8     140.428  40.229 174.298  1.00 96.73           C  
ATOM     65  CE2 PHE M   8     139.099  38.495 175.201  1.00 96.73           C  
ATOM     66  CZ  PHE M   8     139.371  39.833 175.076  1.00 96.73           C  
ATOM     67  C   PHE M   8     142.058  35.690 171.033  1.00 96.73           C  
ATOM     68  O   PHE M   8     141.981  34.510 171.371  1.00 96.73           O  
ATOM     69  N   TYR M   9     142.905  36.106 170.074  1.00 76.18           N  
ATOM     70  CA  TYR M   9     143.778  35.169 169.431  1.00 76.18           C  
ATOM     71  CB  TYR M   9     143.555  35.052 167.914  1.00 76.18           C  
ATOM     72  CG  TYR M   9     142.208  34.476 167.662  1.00 76.18           C  
ATOM     73  CD1 TYR M   9     141.084  35.267 167.715  1.00 76.18           C  
ATOM     74  CD2 TYR M   9     142.078  33.142 167.359  1.00 76.18           C  
ATOM     75  CE1 TYR M   9     139.842  34.728 167.476  1.00 76.18           C  
ATOM     76  CE2 TYR M   9     140.840  32.599 167.120  1.00 76.18           C  
ATOM     77  CZ  TYR M   9     139.722  33.392 167.178  1.00 76.18           C  
ATOM     78  OH  TYR M   9     138.456  32.824 166.930  1.00 76.18           O  
ATOM     79  C   TYR M   9     145.170  35.684 169.578  1.00 76.18           C  
ATOM     80  O   TYR M   9     145.416  36.880 169.431  1.00 76.18           O  
ATOM     81  N   THR M  10     146.122  34.788 169.901  1.00144.20           N  
ATOM     82  CA  THR M  10     147.491  35.200 169.983  1.00144.20           C  
ATOM     83  CB  THR M  10     148.025  35.295 171.381  1.00144.20           C  
ATOM     84  OG1 THR M  10     147.761  34.098 172.091  1.00144.20           O  
ATOM     85  CG2 THR M  10     147.393  36.492 172.091  1.00144.20           C  
ATOM     86  C   THR M  10     148.332  34.209 169.254  1.00144.20           C  
ATOM     87  O   THR M  10     148.133  33.000 169.365  1.00144.20           O  
ATOM     88  N   SER M  11     149.290  34.719 168.457  1.00106.17           N  
ATOM     89  CA  SER M  11     150.223  33.864 167.786  1.00106.17           C  
ATOM     90  CB  SER M  11     150.120  33.868 166.251  1.00106.17           C  
ATOM     91  OG  SER M  11     148.965  33.164 165.826  1.00106.17           O  
ATOM     92  C   SER M  11     151.576  34.398 168.108  1.00106.17           C  
ATOM     93  O   SER M  11     151.844  35.584 167.916  1.00106.17           O  
ATOM     94  N   VAL M  12     152.470  33.526 168.609  1.00 48.68           N  
ATOM     95  CA  VAL M  12     153.782  33.980 168.952  1.00 48.68           C  
ATOM     96  CB  VAL M  12     154.083  33.829 170.413  1.00 48.68           C  
ATOM     97  CG1 VAL M  12     155.520  34.307 170.678  1.00 48.68           C  
ATOM     98  CG2 VAL M  12     153.007  34.588 171.210  1.00 48.68           C  
ATOM     99  C   VAL M  12     154.768  33.147 168.199  1.00 48.68           C  
ATOM    100  O   VAL M  12     154.720  31.919 168.230  1.00 48.68           O  
ATOM    101  N   SER M  13     155.699  33.817 167.499  1.00 94.18           N  
ATOM    102  CA  SER M  13     156.694  33.134 166.729  1.00 94.18           C  
ATOM    103  CB  SER M  13     157.307  34.065 165.665  1.00 94.18           C  
ATOM    104  OG  SER M  13     158.269  33.382 164.880  1.00 94.18           O  
ATOM    105  C   SER M  13     157.774  32.686 167.663  1.00 94.18           C  
ATOM    106  O   SER M  13     158.089  33.366 168.640  1.00 94.18           O  
ATOM    107  N   ARG M  14     158.354  31.500 167.394  1.00193.52           N  
ATOM    108  CA  ARG M  14     159.436  31.000 168.192  1.00193.52           C  
ATOM    109  CB  ARG M  14     159.093  29.673 168.878  1.00193.52           C  
ATOM    110  CG  ARG M  14     157.927  29.735 169.864  1.00193.52           C  
ATOM    111  CD  ARG M  14     157.509  28.347 170.353  1.00193.52           C  
ATOM    112  NE  ARG M  14     156.428  28.516 171.361  1.00193.52           N  
ATOM    113  CZ  ARG M  14     155.385  27.637 171.388  1.00193.52           C  
ATOM    114  NH1 ARG M  14     155.295  26.651 170.448  1.00193.52           N  
ATOM    115  NH2 ARG M  14     154.428  27.745 172.353  1.00193.52           N  
ATOM    116  C   ARG M  14     160.528  30.685 167.225  1.00193.52           C  
ATOM    117  O   ARG M  14     160.522  29.626 166.596  1.00193.52           O  
ATOM    118  N   PRO M  15     161.489  31.546 167.089  1.00146.31           N  
ATOM    119  CA  PRO M  15     162.485  31.252 166.105  1.00146.31           C  
ATOM    120  CD  PRO M  15     161.240  32.976 167.194  1.00146.31           C  
ATOM    121  CB  PRO M  15     163.231  32.560 165.855  1.00146.31           C  
ATOM    122  CG  PRO M  15     162.168  33.633 166.154  1.00146.31           C  
ATOM    123  C   PRO M  15     163.359  30.102 166.457  1.00146.31           C  
ATOM    124  O   PRO M  15     163.923  30.087 167.549  1.00146.31           O  
ATOM    125  N   GLY M  16     163.476  29.131 165.534  1.00 35.68           N  
ATOM    126  CA  GLY M  16     164.375  28.028 165.679  1.00 35.68           C  
ATOM    127  C   GLY M  16     163.689  26.905 166.383  1.00 35.68           C  
ATOM    128  O   GLY M  16     163.852  25.743 166.012  1.00 35.68           O  
ATOM    129  N   ARG M  17     162.902  27.215 167.429  1.00136.12           N  
ATOM    130  CA  ARG M  17     162.284  26.151 168.160  1.00136.12           C  
ATOM    131  CB  ARG M  17     161.898  26.486 169.616  1.00136.12           C  
ATOM    132  CG  ARG M  17     161.104  27.761 169.862  1.00136.12           C  
ATOM    133  CD  ARG M  17     160.802  27.949 171.351  1.00136.12           C  
ATOM    134  NE  ARG M  17     160.696  29.408 171.628  1.00136.12           N  
ATOM    135  CZ  ARG M  17     161.791  30.066 172.106  1.00136.12           C  
ATOM    136  NH1 ARG M  17     162.947  29.373 172.322  1.00136.12           N  
ATOM    137  NH2 ARG M  17     161.734  31.404 172.371  1.00136.12           N  
ATOM    138  C   ARG M  17     161.193  25.464 167.410  1.00136.12           C  
ATOM    139  O   ARG M  17     161.045  24.248 167.518  1.00136.12           O  
ATOM    140  N   GLY M  18     160.392  26.188 166.615  1.00 31.91           N  
ATOM    141  CA  GLY M  18     159.363  25.452 165.945  1.00 31.91           C  
ATOM    142  C   GLY M  18     158.403  26.418 165.351  1.00 31.91           C  
ATOM    143  O   GLY M  18     158.733  27.573 165.089  1.00 31.91           O  
ATOM    144  N   GLU M  19     157.173  25.936 165.106  1.00100.21           N  
ATOM    145  CA  GLU M  19     156.149  26.743 164.522  1.00100.21           C  
ATOM    146  CB  GLU M  19     155.012  25.910 163.911  1.00100.21           C  
ATOM    147  CG  GLU M  19     155.500  24.891 162.875  1.00100.21           C  
ATOM    148  CD  GLU M  19     156.363  25.599 161.839  1.00100.21           C  
ATOM    149  OE1 GLU M  19     156.008  26.742 161.446  1.00100.21           O  
ATOM    150  OE2 GLU M  19     157.395  25.003 161.428  1.00100.21           O  
ATOM    151  C   GLU M  19     155.576  27.589 165.616  1.00100.21           C  
ATOM    152  O   GLU M  19     155.741  27.300 166.801  1.00100.21           O  
ATOM    153  N   PRO M  20     154.898  28.636 165.243  1.00147.16           N  
ATOM    154  CA  PRO M  20     154.374  29.554 166.217  1.00147.16           C  
ATOM    155  CD  PRO M  20     155.152  29.282 163.965  1.00147.16           C  
ATOM    156  CB  PRO M  20     153.889  30.765 165.424  1.00147.16           C  
ATOM    157  CG  PRO M  20     154.784  30.761 164.172  1.00147.16           C  
ATOM    158  C   PRO M  20     153.313  28.966 167.090  1.00147.16           C  
ATOM    159  O   PRO M  20     152.616  28.047 166.663  1.00147.16           O  
ATOM    160  N   ARG M  21     153.199  29.473 168.335  1.00106.41           N  
ATOM    161  CA  ARG M  21     152.183  28.997 169.224  1.00106.41           C  
ATOM    162  CB  ARG M  21     152.490  29.235 170.711  1.00106.41           C  
ATOM    163  CG  ARG M  21     151.528  28.481 171.626  1.00106.41           C  
ATOM    164  CD  ARG M  21     151.803  28.661 173.117  1.00106.41           C  
ATOM    165  NE  ARG M  21     151.135  27.528 173.820  1.00106.41           N  
ATOM    166  CZ  ARG M  21     150.887  27.589 175.160  1.00106.41           C  
ATOM    167  NH1 ARG M  21     151.124  28.742 175.849  1.00106.41           N  
ATOM    168  NH2 ARG M  21     150.403  26.493 175.815  1.00106.41           N  
ATOM    169  C   ARG M  21     150.929  29.749 168.909  1.00106.41           C  
ATOM    170  O   ARG M  21     150.962  30.958 168.684  1.00106.41           O  
ATOM    171  N   PHE M  22     149.783  29.040 168.883  1.00 95.03           N  
ATOM    172  CA  PHE M  22     148.527  29.660 168.565  1.00 95.03           C  
ATOM    173  CB  PHE M  22     147.949  29.115 167.245  1.00 95.03           C  
ATOM    174  CG  PHE M  22     146.592  29.675 167.002  1.00 95.03           C  
ATOM    175  CD1 PHE M  22     146.422  30.970 166.573  1.00 95.03           C  
ATOM    176  CD2 PHE M  22     145.481  28.884 167.181  1.00 95.03           C  
ATOM    177  CE1 PHE M  22     145.162  31.472 166.344  1.00 95.03           C  
ATOM    178  CE2 PHE M  22     144.219  29.380 166.953  1.00 95.03           C  
ATOM    179  CZ  PHE M  22     144.057  30.678 166.535  1.00 95.03           C  
ATOM    180  C   PHE M  22     147.554  29.365 169.668  1.00 95.03           C  
ATOM    181  O   PHE M  22     147.329  28.208 170.020  1.00 95.03           O  
ATOM    182  N   ILE M  23     146.949  30.423 170.249  1.00 75.55           N  
ATOM    183  CA  ILE M  23     145.999  30.226 171.309  0.99 75.55           C  
ATOM    184  CB  ILE M  23     146.513  30.641 172.657  0.99 75.55           C  
ATOM    185  CG1 ILE M  23     147.707  29.774 173.083  0.99 75.55           C  
ATOM    186  CG2 ILE M  23     145.340  30.603 173.648  0.99 75.55           C  
ATOM    187  CD1 ILE M  23     148.458  30.336 174.288  0.99 75.55           C  
ATOM    188  C   ILE M  23     144.801  31.081 171.040  1.00 75.55           C  
ATOM    189  O   ILE M  23     144.930  32.221 170.595  1.00 75.55           O  
ATOM    190  N   SER M  24     143.590  30.542 171.292  0.98 72.87           N  
ATOM    191  CA  SER M  24     142.419  31.348 171.118  0.97 72.87           C  
ATOM    192  CB  SER M  24     141.597  31.018 169.862  0.97 72.87           C  
ATOM    193  OG  SER M  24     140.874  29.814 170.056  0.86 72.87           O  
ATOM    194  C   SER M  24     141.519  31.105 172.287  0.98 72.87           C  
ATOM    195  O   SER M  24     141.364  29.975 172.747  0.98 72.87           O  
ATOM    196  N   VAL M  25     140.895  32.179 172.806  1.00 97.84           N  
ATOM    197  CA  VAL M  25     140.017  31.998 173.923  1.00 97.84           C  
ATOM    198  CB  VAL M  25     140.545  32.576 175.207  1.00 97.84           C  
ATOM    199  CG1 VAL M  25     139.611  32.145 176.336  1.00 97.84           C  
ATOM    200  CG2 VAL M  25     142.006  32.178 175.422  1.00 97.84           C  
ATOM    201  C   VAL M  25     138.782  32.786 173.607  1.00 97.84           C  
ATOM    202  O   VAL M  25     138.851  33.805 172.922  1.00 97.84           O  
ATOM    203  N   GLY M  26     137.611  32.335 174.103  1.00 41.41           N  
ATOM    204  CA  GLY M  26     136.392  33.045 173.832  1.00 41.41           C  
ATOM    205  C   GLY M  26     135.759  33.401 175.140  1.00 41.41           C  
ATOM    206  O   GLY M  26     135.764  32.608 176.081  1.00 41.41           O  
ATOM    207  N   TYR M  27     135.181  34.620 175.215  1.00105.58           N  
ATOM    208  CA  TYR M  27     134.559  35.088 176.422  1.00105.58           C  
ATOM    209  CB  TYR M  27     135.242  36.312 177.062  1.00105.58           C  
ATOM    210  CG  TYR M  27     136.533  35.941 177.701  1.00105.58           C  
ATOM    211  CD1 TYR M  27     137.670  35.742 176.954  1.00105.58           C  
ATOM    212  CD2 TYR M  27     136.605  35.818 179.069  1.00105.58           C  
ATOM    213  CE1 TYR M  27     138.858  35.409 177.562  1.00105.58           C  
ATOM    214  CE2 TYR M  27     137.789  35.486 179.681  1.00105.58           C  
ATOM    215  CZ  TYR M  27     138.919  35.279 178.928  1.00105.58           C  
ATOM    216  OH  TYR M  27     140.137  34.938 179.554  1.00105.58           O  
ATOM    217  C   TYR M  27     133.184  35.587 176.128  1.00105.58           C  
ATOM    218  O   TYR M  27     132.913  36.159 175.071  1.00105.58           O  
ATOM    219  N   VAL M  28     132.269  35.340 177.082  1.00 93.59           N  
ATOM    220  CA  VAL M  28     130.976  35.945 177.050  1.00 93.59           C  
ATOM    221  CB  VAL M  28     129.852  34.951 177.145  1.00 93.59           C  
ATOM    222  CG1 VAL M  28     128.522  35.716 177.242  1.00 93.59           C  
ATOM    223  CG2 VAL M  28     129.931  34.003 175.937  1.00 93.59           C  
ATOM    224  C   VAL M  28     130.968  36.768 178.298  1.00 93.59           C  
ATOM    225  O   VAL M  28     130.904  36.211 179.393  1.00 93.59           O  
ATOM    226  N   ASP M  29     131.080  38.108 178.145  1.00259.90           N  
ATOM    227  CA  ASP M  29     131.096  39.065 179.220  1.00259.90           C  
ATOM    228  CB  ASP M  29     129.740  39.744 179.529  1.00259.90           C  
ATOM    229  CG  ASP M  29     128.645  38.729 179.822  1.00259.90           C  
ATOM    230  OD1 ASP M  29     128.391  37.870 178.938  1.00259.90           O  
ATOM    231  OD2 ASP M  29     128.032  38.810 180.920  1.00259.90           O  
ATOM    232  C   ASP M  29     131.761  38.553 180.470  1.00259.90           C  
ATOM    233  O   ASP M  29     131.096  38.120 181.401  1.00259.90           O  
ATOM    234  N   ASP M  30     133.105  38.551 180.499  1.00221.22           N  
ATOM    235  CA  ASP M  30     133.924  38.182 181.625  1.00221.22           C  
ATOM    236  CB  ASP M  30     133.592  38.979 182.900  1.00221.22           C  
ATOM    237  CG  ASP M  30     134.027  40.420 182.672  1.00221.22           C  
ATOM    238  OD1 ASP M  30     134.580  40.701 181.575  1.00221.22           O  
ATOM    239  OD2 ASP M  30     133.818  41.256 183.591  1.00221.22           O  
ATOM    240  C   ASP M  30     133.860  36.720 181.964  1.00221.22           C  
ATOM    241  O   ASP M  30     134.334  36.326 183.028  1.00221.22           O  
ATOM    242  N   THR M  31     133.321  35.854 181.087  1.00 84.10           N  
ATOM    243  CA  THR M  31     133.376  34.454 181.422  1.00 84.10           C  
ATOM    244  CB  THR M  31     132.040  33.843 181.732  1.00 84.10           C  
ATOM    245  OG1 THR M  31     131.438  34.510 182.832  1.00 84.10           O  
ATOM    246  CG2 THR M  31     132.244  32.354 182.060  1.00 84.10           C  
ATOM    247  C   THR M  31     133.920  33.733 180.229  1.00 84.10           C  
ATOM    248  O   THR M  31     133.377  33.858 179.133  1.00 84.10           O  
ATOM    249  N   GLN M  32     135.002  32.941 180.399  1.00146.79           N  
ATOM    250  CA  GLN M  32     135.533  32.291 179.231  1.00146.79           C  
ATOM    251  CB  GLN M  32     137.041  31.976 179.246  1.00146.79           C  
ATOM    252  CG  GLN M  32     137.455  30.850 180.192  1.00146.79           C  
ATOM    253  CD  GLN M  32     138.908  30.510 179.882  1.00146.79           C  
ATOM    254  OE1 GLN M  32     139.814  30.838 180.647  1.00146.79           O  
ATOM    255  NE2 GLN M  32     139.144  29.843 178.720  1.00146.79           N  
ATOM    256  C   GLN M  32     134.840  30.982 179.047  1.00146.79           C  
ATOM    257  O   GLN M  32     134.798  30.157 179.960  1.00146.79           O  
ATOM    258  N   PHE M  33     134.170  30.827 177.887  1.00228.89           N  
ATOM    259  CA  PHE M  33     133.513  29.608 177.521  1.00228.89           C  
ATOM    260  CB  PHE M  33     132.170  29.793 176.780  1.00228.89           C  
ATOM    261  CG  PHE M  33     132.333  30.398 175.431  1.00228.89           C  
ATOM    262  CD1 PHE M  33     132.678  29.620 174.359  1.00228.89           C  
ATOM    263  CD2 PHE M  33     132.105  31.733 175.215  1.00228.89           C  
ATOM    264  CE1 PHE M  33     132.816  30.168 173.107  1.00228.89           C  
ATOM    265  CE2 PHE M  33     132.243  32.286 173.965  1.00228.89           C  
ATOM    266  CZ  PHE M  33     132.602  31.505 172.900  1.00228.89           C  
ATOM    267  C   PHE M  33     134.370  28.612 176.789  1.00228.89           C  
ATOM    268  O   PHE M  33     134.115  27.414 176.892  1.00228.89           O  
ATOM    269  N   VAL M  34     135.369  29.044 175.983  1.00180.83           N  
ATOM    270  CA  VAL M  34     136.044  28.037 175.200  1.00180.83           C  
ATOM    271  CB  VAL M  34     135.348  27.842 173.883  1.00180.83           C  
ATOM    272  CG1 VAL M  34     135.552  29.084 173.007  1.00180.83           C  
ATOM    273  CG2 VAL M  34     135.807  26.527 173.266  1.00180.83           C  
ATOM    274  C   VAL M  34     137.490  28.395 174.973  1.00180.83           C  
ATOM    275  O   VAL M  34     137.897  29.534 175.196  1.00180.83           O  
ATOM    276  N   ARG M  35     138.329  27.404 174.566  1.00137.13           N  
ATOM    277  CA  ARG M  35     139.711  27.718 174.295  1.00137.13           C  
ATOM    278  CB  ARG M  35     140.640  27.658 175.515  1.00137.13           C  
ATOM    279  CG  ARG M  35     140.805  26.256 176.096  1.00137.13           C  
ATOM    280  CD  ARG M  35     141.939  26.175 177.117  1.00137.13           C  
ATOM    281  NE  ARG M  35     142.006  24.774 177.611  1.00137.13           N  
ATOM    282  CZ  ARG M  35     142.893  24.450 178.595  1.00137.13           C  
ATOM    283  NH1 ARG M  35     143.699  25.407 179.138  1.00137.13           N  
ATOM    284  NH2 ARG M  35     142.964  23.169 179.053  1.00137.13           N  
ATOM    285  C   ARG M  35     140.292  26.735 173.313  1.00137.13           C  
ATOM    286  O   ARG M  35     139.827  25.602 173.187  1.00137.13           O  
ATOM    287  N   PHE M  36     141.339  27.172 172.580  1.00100.69           N  
ATOM    288  CA  PHE M  36     142.038  26.325 171.652  1.00100.69           C  
ATOM    289  CB  PHE M  36     141.650  26.617 170.187  1.00100.69           C  
ATOM    290  CG  PHE M  36     142.391  25.717 169.255  1.00100.69           C  
ATOM    291  CD1 PHE M  36     142.102  24.377 169.167  1.00100.69           C  
ATOM    292  CD2 PHE M  36     143.367  26.235 168.431  1.00100.69           C  
ATOM    293  CE1 PHE M  36     142.788  23.562 168.293  1.00100.69           C  
ATOM    294  CE2 PHE M  36     144.053  25.427 167.557  1.00100.69           C  
ATOM    295  CZ  PHE M  36     143.768  24.085 167.486  1.00100.69           C  
ATOM    296  C   PHE M  36     143.502  26.591 171.837  1.00100.69           C  
ATOM    297  O   PHE M  36     143.915  27.738 172.006  1.00100.69           O  
ATOM    298  N   ASP M  37     144.329  25.523 171.834  1.00 75.16           N  
ATOM    299  CA  ASP M  37     145.744  25.677 172.033  1.00 75.16           C  
ATOM    300  CB  ASP M  37     146.177  25.284 173.456  1.00 75.16           C  
ATOM    301  CG  ASP M  37     147.625  25.693 173.670  1.00 75.16           C  
ATOM    302  OD1 ASP M  37     148.288  26.091 172.676  1.00 75.16           O  
ATOM    303  OD2 ASP M  37     148.086  25.609 174.840  1.00 75.16           O  
ATOM    304  C   ASP M  37     146.455  24.766 171.073  1.00 75.16           C  
ATOM    305  O   ASP M  37     146.224  23.558 171.059  1.00 75.16           O  
ATOM    306  N   SER M  38     147.354  25.332 170.243  1.00 55.10           N  
ATOM    307  CA  SER M  38     148.062  24.566 169.253  1.00 55.10           C  
ATOM    308  CB  SER M  38     148.877  25.447 168.290  1.00 55.10           C  
ATOM    309  OG  SER M  38     149.867  26.171 169.004  1.00 55.10           O  
ATOM    310  C   SER M  38     149.005  23.602 169.913  1.00 55.10           C  
ATOM    311  O   SER M  38     149.317  22.553 169.351  1.00 55.10           O  
ATOM    312  N   ASP M  39     149.506  23.939 171.115  1.00 61.69           N  
ATOM    313  CA  ASP M  39     150.437  23.086 171.801  1.00 61.69           C  
ATOM    314  CB  ASP M  39     151.068  23.736 173.044  1.00 61.69           C  
ATOM    315  CG  ASP M  39     152.148  24.702 172.577  1.00 61.69           C  
ATOM    316  OD1 ASP M  39     152.412  24.751 171.346  1.00 61.69           O  
ATOM    317  OD2 ASP M  39     152.733  25.396 173.450  1.00 61.69           O  
ATOM    318  C   ASP M  39     149.785  21.810 172.244  1.00 61.69           C  
ATOM    319  O   ASP M  39     150.422  20.758 172.246  1.00 61.69           O  
ATOM    320  N   ALA M  40     148.494  21.858 172.624  0.90 71.61           N  
ATOM    321  CA  ALA M  40     147.858  20.697 173.179  0.90 71.61           C  
ATOM    322  CB  ALA M  40     146.380  20.918 173.541  0.90 71.61           C  
ATOM    323  C   ALA M  40     147.917  19.562 172.208  0.90 71.61           C  
ATOM    324  O   ALA M  40     147.839  19.747 170.995  0.90 71.61           O  
ATOM    325  N   ALA M  41     148.097  18.334 172.733  0.89236.78           N  
ATOM    326  CA  ALA M  41     148.101  17.198 171.862  0.89236.78           C  
ATOM    327  CB  ALA M  41     148.574  15.902 172.541  0.89236.78           C  
ATOM    328  C   ALA M  41     146.679  17.006 171.443  0.89236.78           C  
ATOM    329  O   ALA M  41     145.771  17.156 172.255  0.89236.78           O  
ATOM    330  N   SER M  42     146.455  16.615 170.174  0.89277.00           N  
ATOM    331  CA  SER M  42     145.114  16.463 169.681  0.89277.00           C  
ATOM    332  CB  SER M  42     144.317  15.374 170.414  0.89277.00           C  
ATOM    333  OG  SER M  42     143.006  15.285 169.878  0.86277.00           O  
ATOM    334  C   SER M  42     144.367  17.746 169.838  0.89277.00           C  
ATOM    335  O   SER M  42     143.292  17.790 170.432  0.89277.00           O  
ATOM    336  N   PRO M  43     144.928  18.789 169.303  0.90140.34           N  
ATOM    337  CA  PRO M  43     144.341  20.093 169.402  0.90140.34           C  
ATOM    338  CD  PRO M  43     145.787  18.667 168.135  0.90140.34           C  
ATOM    339  CB  PRO M  43     145.184  20.985 168.495  0.90140.34           C  
ATOM    340  CG  PRO M  43     145.655  20.012 167.400  0.90140.34           C  
ATOM    341  C   PRO M  43     142.909  20.085 168.965  0.90140.34           C  
ATOM    342  O   PRO M  43     142.617  19.695 167.835  0.90140.34           O  
ATOM    343  N   ARG M  44     142.004  20.540 169.849  0.90148.49           N  
ATOM    344  CA  ARG M  44     140.620  20.671 169.514  0.89148.49           C  
ATOM    345  CB  ARG M  44     139.755  19.437 169.828  0.89148.49           C  
ATOM    346  CG  ARG M  44     140.032  18.248 168.905  0.89148.49           C  
ATOM    347  CD  ARG M  44     138.924  17.193 168.911  0.89148.49           C  
ATOM    348  NE  ARG M  44     137.748  17.777 168.204  0.86148.49           N  
ATOM    349  CZ  ARG M  44     136.958  16.992 167.414  0.86148.49           C  
ATOM    350  NH1 ARG M  44     137.248  15.669 167.255  0.86148.49           N  
ATOM    351  NH2 ARG M  44     135.876  17.531 166.780  0.86148.49           N  
ATOM    352  C   ARG M  44     140.109  21.800 170.341  0.90148.49           C  
ATOM    353  O   ARG M  44     140.748  22.203 171.312  0.90148.49           O  
ATOM    354  N   GLU M  45     138.959  22.377 169.946  0.90103.90           N  
ATOM    355  CA  GLU M  45     138.391  23.422 170.740  0.90103.90           C  
ATOM    356  CB  GLU M  45     137.261  24.171 170.018  0.90103.90           C  
ATOM    357  CG  GLU M  45     136.843  25.449 170.737  0.90103.90           C  
ATOM    358  CD  GLU M  45     135.645  26.055 170.021  0.75103.90           C  
ATOM    359  OE1 GLU M  45     134.723  25.284 169.645  0.75103.90           O  
ATOM    360  OE2 GLU M  45     135.638  27.302 169.840  0.75103.90           O  
ATOM    361  C   GLU M  45     137.810  22.739 171.939  0.90103.90           C  
ATOM    362  O   GLU M  45     137.245  21.654 171.815  0.90103.90           O  
ATOM    363  N   GLU M  46     137.937  23.350 173.136  1.00106.05           N  
ATOM    364  CA  GLU M  46     137.463  22.694 174.326  1.00106.05           C  
ATOM    365  CB  GLU M  46     138.604  22.242 175.250  1.00106.05           C  
ATOM    366  CG  GLU M  46     139.477  21.141 174.651  1.00106.05           C  
ATOM    367  CD  GLU M  46     140.747  21.050 175.483  1.00106.05           C  
ATOM    368  OE1 GLU M  46     141.432  22.097 175.622  1.00106.05           O  
ATOM    369  OE2 GLU M  46     141.050  19.938 175.990  1.00106.05           O  
ATOM    370  C   GLU M  46     136.621  23.648 175.121  1.00106.05           C  
ATOM    371  O   GLU M  46     136.872  24.852 175.156  1.00106.05           O  
ATOM    372  N   PRO M  47     135.613  23.106 175.758  1.00101.99           N  
ATOM    373  CA  PRO M  47     134.700  23.864 176.572  1.00101.99           C  
ATOM    374  CD  PRO M  47     135.088  21.799 175.405  1.00101.99           C  
ATOM    375  CB  PRO M  47     133.471  22.973 176.764  1.00101.99           C  
ATOM    376  CG  PRO M  47     133.967  21.555 176.426  1.00101.99           C  
ATOM    377  C   PRO M  47     135.332  24.273 177.862  1.00101.99           C  
ATOM    378  O   PRO M  47     136.164  23.534 178.384  1.00101.99           O  
ATOM    379  N   ARG M  48     134.951  25.450 178.394  1.00185.40           N  
ATOM    380  CA  ARG M  48     135.495  25.892 179.641  1.00185.40           C  
ATOM    381  CB  ARG M  48     136.386  27.133 179.486  1.00185.40           C  
ATOM    382  CG  ARG M  48     137.615  26.876 178.611  1.00185.40           C  
ATOM    383  CD  ARG M  48     138.624  25.910 179.236  1.00185.40           C  
ATOM    384  NE  ARG M  48     139.213  26.584 180.424  1.00185.40           N  
ATOM    385  CZ  ARG M  48     140.001  25.892 181.298  1.00185.40           C  
ATOM    386  NH1 ARG M  48     140.244  24.562 181.113  1.00185.40           N  
ATOM    387  NH2 ARG M  48     140.550  26.536 182.367  1.00185.40           N  
ATOM    388  C   ARG M  48     134.351  26.268 180.533  1.00185.40           C  
ATOM    389  O   ARG M  48     134.558  26.683 181.672  1.00185.40           O  
ATOM    390  N   ALA M  49     133.105  26.122 180.038  1.00 52.50           N  
ATOM    391  CA  ALA M  49     131.944  26.420 180.831  1.00 52.50           C  
ATOM    392  CB  ALA M  49     131.248  27.734 180.439  1.00 52.50           C  
ATOM    393  C   ALA M  49     130.975  25.302 180.584  1.00 52.50           C  
ATOM    394  O   ALA M  49     130.944  24.733 179.496  1.00 52.50           O  
ATOM    395  N   PRO M  50     130.194  24.952 181.569  1.00130.61           N  
ATOM    396  CA  PRO M  50     129.283  23.847 181.412  1.00130.61           C  
ATOM    397  CD  PRO M  50     130.631  25.101 182.947  1.00130.61           C  
ATOM    398  CB  PRO M  50     128.786  23.520 182.818  1.00130.61           C  
ATOM    399  CG  PRO M  50     129.954  23.956 183.720  1.00130.61           C  
ATOM    400  C   PRO M  50     128.183  24.048 180.417  1.00130.61           C  
ATOM    401  O   PRO M  50     127.741  23.070 179.817  1.00130.61           O  
ATOM    402  N   TRP M  51     127.726  25.296 180.228  1.00111.93           N  
ATOM    403  CA  TRP M  51     126.626  25.598 179.358  1.00111.93           C  
ATOM    404  CB  TRP M  51     126.093  27.034 179.551  1.00111.93           C  
ATOM    405  CG  TRP M  51     127.145  28.110 179.694  1.00111.93           C  
ATOM    406  CD2 TRP M  51     127.681  28.909 178.627  1.00111.93           C  
ATOM    407  CD1 TRP M  51     127.749  28.544 180.839  1.00111.93           C  
ATOM    408  NE1 TRP M  51     128.630  29.558 180.553  1.00111.93           N  
ATOM    409  CE2 TRP M  51     128.597  29.795 179.196  1.00111.93           C  
ATOM    410  CE3 TRP M  51     127.427  28.909 177.287  1.00111.93           C  
ATOM    411  CZ2 TRP M  51     129.277  30.697 178.430  1.00111.93           C  
ATOM    412  CZ3 TRP M  51     128.118  29.818 176.517  1.00111.93           C  
ATOM    413  CH2 TRP M  51     129.026  30.694 177.077  1.00111.93           C  
ATOM    414  C   TRP M  51     126.952  25.335 177.915  1.00111.93           C  
ATOM    415  O   TRP M  51     126.061  25.003 177.136  1.00111.93           O  
ATOM    416  N   ILE M  52     128.226  25.512 177.517  1.00180.91           N  
ATOM    417  CA  ILE M  52     128.695  25.340 176.163  1.00180.91           C  
ATOM    418  CB  ILE M  52     130.112  25.819 175.975  1.00180.91           C  
ATOM    419  CG1 ILE M  52     130.418  26.053 174.485  1.00180.91           C  
ATOM    420  CG2 ILE M  52     131.058  24.811 176.646  1.00180.91           C  
ATOM    421  CD1 ILE M  52     129.661  27.238 173.883  1.00180.91           C  
ATOM    422  C   ILE M  52     128.608  23.900 175.745  1.00180.91           C  
ATOM    423  O   ILE M  52     128.423  23.600 174.569  1.00180.91           O  
ATOM    424  N   GLU M  53     128.754  22.964 176.699  1.00 73.21           N  
ATOM    425  CA  GLU M  53     128.823  21.558 176.409  1.00 73.21           C  
ATOM    426  CB  GLU M  53     129.010  20.699 177.670  1.00 73.21           C  
ATOM    427  CG  GLU M  53     130.361  20.949 178.344  1.00 73.21           C  
ATOM    428  CD  GLU M  53     130.528  19.950 179.476  1.00 73.21           C  
ATOM    429  OE1 GLU M  53     130.385  18.729 179.203  1.00 73.21           O  
ATOM    430  OE2 GLU M  53     130.803  20.390 180.624  1.00 73.21           O  
ATOM    431  C   GLU M  53     127.596  21.091 175.684  1.00 73.21           C  
ATOM    432  O   GLU M  53     127.651  20.112 174.942  1.00 73.21           O  
ATOM    433  N   GLN M  54     126.449  21.758 175.878  1.00127.92           N  
ATOM    434  CA  GLN M  54     125.231  21.323 175.254  1.00127.92           C  
ATOM    435  CB  GLN M  54     124.004  22.131 175.711  1.00127.92           C  
ATOM    436  CG  GLN M  54     124.051  23.621 175.384  1.00127.92           C  
ATOM    437  CD  GLN M  54     122.838  24.248 176.052  1.00127.92           C  
ATOM    438  OE1 GLN M  54     122.941  24.842 177.124  1.00127.92           O  
ATOM    439  NE2 GLN M  54     121.649  24.098 175.410  1.00127.92           N  
ATOM    440  C   GLN M  54     125.340  21.337 173.748  1.00127.92           C  
ATOM    441  O   GLN M  54     124.732  20.488 173.100  1.00127.92           O  
ATOM    442  N   GLU M  55     126.099  22.280 173.139  1.00162.36           N  
ATOM    443  CA  GLU M  55     126.233  22.330 171.696  1.00162.36           C  
ATOM    444  CB  GLU M  55     127.279  23.340 171.188  1.00162.36           C  
ATOM    445  CG  GLU M  55     126.741  24.745 170.905  1.00162.36           C  
ATOM    446  CD  GLU M  55     126.114  25.340 172.148  1.00162.36           C  
ATOM    447  OE1 GLU M  55     126.807  25.409 173.195  1.00162.36           O  
ATOM    448  OE2 GLU M  55     124.924  25.744 172.062  1.00162.36           O  
ATOM    449  C   GLU M  55     126.623  20.986 171.173  1.00162.36           C  
ATOM    450  O   GLU M  55     127.343  20.228 171.823  1.00162.36           O  
ATOM    451  N   GLY M  56     126.125  20.667 169.957  1.00 75.81           N  
ATOM    452  CA  GLY M  56     126.354  19.388 169.343  1.00 75.81           C  
ATOM    453  C   GLY M  56     127.741  19.306 168.789  1.00 75.81           C  
ATOM    454  O   GLY M  56     128.493  20.276 168.713  1.00 75.81           O  
ATOM    455  N   PRO M  58     128.053  18.098 168.399  1.00104.46           N  
ATOM    456  CA  PRO M  58     129.336  17.731 167.874  1.00104.46           C  
ATOM    457  CD  PRO M  58     127.031  17.111 168.091  1.00104.46           C  
ATOM    458  CB  PRO M  58     129.221  16.250 167.520  1.00104.46           C  
ATOM    459  CG  PRO M  58     127.729  16.087 167.180  1.00104.46           C  
ATOM    460  C   PRO M  58     129.664  18.542 166.672  1.00104.46           C  
ATOM    461  O   PRO M  58     130.847  18.792 166.453  1.00104.46           O  
ATOM    462  N   GLU M  59     128.654  18.945 165.875  1.00229.82           N  
ATOM    463  CA  GLU M  59     128.952  19.673 164.682  0.99229.82           C  
ATOM    464  CB  GLU M  59     127.745  19.911 163.747  0.99229.82           C  
ATOM    465  CG  GLU M  59     126.509  20.531 164.398  0.98229.82           C  
ATOM    466  CD  GLU M  59     125.580  19.388 164.787  0.88229.82           C  
ATOM    467  OE1 GLU M  59     126.033  18.488 165.542  0.88229.82           O  
ATOM    468  OE2 GLU M  59     124.407  19.395 164.326  0.88229.82           O  
ATOM    469  C   GLU M  59     129.576  20.981 165.048  1.00229.82           C  
ATOM    470  O   GLU M  59     130.506  21.446 164.399  1.00229.82           O  
ATOM    471  N   TYR M  60     129.094  21.598 166.131  1.00214.85           N  
ATOM    472  CA  TYR M  60     129.599  22.842 166.622  1.00214.85           C  
ATOM    473  CB  TYR M  60     128.857  23.238 167.918  1.00214.85           C  
ATOM    474  CG  TYR M  60     129.415  24.478 168.537  1.00214.85           C  
ATOM    475  CD1 TYR M  60     129.080  25.721 168.053  1.00214.85           C  
ATOM    476  CD2 TYR M  60     130.254  24.395 169.626  1.00214.85           C  
ATOM    477  CE1 TYR M  60     129.586  26.858 168.637  1.00214.85           C  
ATOM    478  CE2 TYR M  60     130.763  25.532 170.213  1.00214.85           C  
ATOM    479  CZ  TYR M  60     130.429  26.768 169.717  1.00214.85           C  
ATOM    480  OH  TYR M  60     130.946  27.938 170.314  1.00214.85           O  
ATOM    481  C   TYR M  60     131.073  22.696 166.939  1.00214.85           C  
ATOM    482  O   TYR M  60     131.896  23.519 166.544  1.00214.85           O  
ATOM    483  N   TRP M  61     131.456  21.630 167.659  1.00157.40           N  
ATOM    484  CA  TRP M  61     132.809  21.427 168.121  1.00157.40           C  
ATOM    485  CB  TRP M  61     132.933  20.263 169.112  1.00157.40           C  
ATOM    486  CG  TRP M  61     132.209  20.527 170.405  1.00157.40           C  
ATOM    487  CD2 TRP M  61     132.592  21.553 171.330  1.00157.40           C  
ATOM    488  CD1 TRP M  61     131.091  19.937 170.915  1.00157.40           C  
ATOM    489  NE1 TRP M  61     130.755  20.529 172.109  1.00157.40           N  
ATOM    490  CE2 TRP M  61     131.669  21.527 172.375  1.00157.40           C  
ATOM    491  CE3 TRP M  61     133.623  22.448 171.307  1.00157.40           C  
ATOM    492  CZ2 TRP M  61     131.765  22.402 173.418  1.00157.40           C  
ATOM    493  CZ3 TRP M  61     133.722  23.326 172.363  1.00157.40           C  
ATOM    494  CH2 TRP M  61     132.809  23.301 173.397  1.00157.40           C  
ATOM    495  C   TRP M  61     133.744  21.138 166.998  1.00157.40           C  
ATOM    496  O   TRP M  61     134.843  21.695 166.925  1.00157.40           O  
ATOM    497  N   ASP M  62     133.342  20.228 166.095  0.99176.35           N  
ATOM    498  CA  ASP M  62     134.275  19.884 165.075  0.99176.35           C  
ATOM    499  CB  ASP M  62     133.931  18.613 164.254  0.99176.35           C  
ATOM    500  CG  ASP M  62     132.618  18.701 163.493  0.99176.35           C  
ATOM    501  OD1 ASP M  62     131.622  19.195 164.075  0.99176.35           O  
ATOM    502  OD2 ASP M  62     132.591  18.250 162.316  0.99176.35           O  
ATOM    503  C   ASP M  62     134.478  21.072 164.196  0.99176.35           C  
ATOM    504  O   ASP M  62     135.604  21.346 163.782  0.99176.35           O  
ATOM    505  N   ARG M  63     133.396  21.837 163.936  1.00345.45           N  
ATOM    506  CA  ARG M  63     133.478  22.938 163.024  0.99345.45           C  
ATOM    507  CB  ARG M  63     132.133  23.631 162.826  0.99345.45           C  
ATOM    508  CG  ARG M  63     131.630  24.468 164.007  0.99345.45           C  
ATOM    509  CD  ARG M  63     130.123  24.508 164.247  0.99345.45           C  
ATOM    510  NE  ARG M  63     129.877  25.539 165.292  0.98345.45           N  
ATOM    511  CZ  ARG M  63     129.367  26.761 164.959  0.98345.45           C  
ATOM    512  NH1 ARG M  63     129.003  27.042 163.674  0.98345.45           N  
ATOM    513  NH2 ARG M  63     129.191  27.702 165.929  0.98345.45           N  
ATOM    514  C   ARG M  63     134.415  23.988 163.557  1.00345.45           C  
ATOM    515  O   ARG M  63     135.260  24.522 162.835  1.00345.45           O  
ATOM    516  N   ASN M  64     134.293  24.303 164.859  1.00120.50           N  
ATOM    517  CA  ASN M  64     135.071  25.358 165.440  1.00120.50           C  
ATOM    518  CB  ASN M  64     134.733  25.626 166.916  1.00120.50           C  
ATOM    519  CG  ASN M  64     133.351  26.259 166.973  1.00120.50           C  
ATOM    520  OD1 ASN M  64     132.995  27.097 166.146  1.00120.50           O  
ATOM    521  ND2 ASN M  64     132.545  25.844 167.985  1.00120.50           N  
ATOM    522  C   ASN M  64     136.510  24.972 165.374  1.00120.50           C  
ATOM    523  O   ASN M  64     137.386  25.810 165.161  1.00120.50           O  
ATOM    524  N   THR M  65     136.792  23.674 165.566  1.00109.32           N  
ATOM    525  CA  THR M  65     138.151  23.224 165.561  1.00109.32           C  
ATOM    526  CB  THR M  65     138.266  21.753 165.830  1.00109.32           C  
ATOM    527  OG1 THR M  65     137.752  21.449 167.119  1.00109.32           O  
ATOM    528  CG2 THR M  65     139.741  21.343 165.725  1.00109.32           C  
ATOM    529  C   THR M  65     138.761  23.487 164.221  1.00109.32           C  
ATOM    530  O   THR M  65     139.900  23.940 164.126  1.00109.32           O  
ATOM    531  N   GLN M  66     138.011  23.216 163.142  1.00147.81           N  
ATOM    532  CA  GLN M  66     138.515  23.385 161.813  0.98147.81           C  
ATOM    533  CB  GLN M  66     137.514  22.864 160.772  0.98147.81           C  
ATOM    534  CG  GLN M  66     137.304  21.356 160.928  0.98147.81           C  
ATOM    535  CD  GLN M  66     136.233  20.900 159.956  0.98147.81           C  
ATOM    536  OE1 GLN M  66     135.343  21.665 159.590  0.96147.81           O  
ATOM    537  NE2 GLN M  66     136.315  19.611 159.530  0.96147.81           N  
ATOM    538  C   GLN M  66     138.801  24.833 161.562  1.00147.81           C  
ATOM    539  O   GLN M  66     139.771  25.176 160.886  1.00147.81           O  
ATOM    540  N   ILE M  67     137.955  25.724 162.105  1.00161.64           N  
ATOM    541  CA  ILE M  67     138.120  27.131 161.914  1.00161.64           C  
ATOM    542  CB  ILE M  67     137.144  27.930 162.720  1.00161.64           C  
ATOM    543  CG1 ILE M  67     135.708  27.531 162.397  1.00161.64           C  
ATOM    544  CG2 ILE M  67     137.447  29.421 162.498  1.00161.64           C  
ATOM    545  CD1 ILE M  67     134.717  28.001 163.454  1.00161.64           C  
ATOM    546  C   ILE M  67     139.422  27.517 162.514  1.00161.64           C  
ATOM    547  O   ILE M  67     140.208  28.247 161.912  1.00161.64           O  
ATOM    548  N   TYR M  68     139.672  27.023 163.738  1.00178.39           N  
ATOM    549  CA  TYR M  68     140.856  27.397 164.451  1.00178.39           C  
ATOM    550  CB  TYR M  68     140.945  26.845 165.886  1.00178.39           C  
ATOM    551  CG  TYR M  68     139.929  27.541 166.725  1.00178.39           C  
ATOM    552  CD1 TYR M  68     140.072  28.872 167.042  1.00178.39           C  
ATOM    553  CD2 TYR M  68     138.847  26.857 167.224  1.00178.39           C  
ATOM    554  CE1 TYR M  68     139.135  29.513 167.820  1.00178.39           C  
ATOM    555  CE2 TYR M  68     137.907  27.490 168.001  1.00178.39           C  
ATOM    556  CZ  TYR M  68     138.046  28.824 168.299  1.00178.39           C  
ATOM    557  OH  TYR M  68     137.082  29.479 169.097  1.00178.39           O  
ATOM    558  C   TYR M  68     142.079  26.932 163.727  1.00178.39           C  
ATOM    559  O   TYR M  68     143.078  27.647 163.674  1.00178.39           O  
ATOM    560  N   LYS M  69     142.051  25.710 163.169  1.00 77.38           N  
ATOM    561  CA  LYS M  69     143.225  25.224 162.508  1.00 77.38           C  
ATOM    562  CB  LYS M  69     143.070  23.792 161.970  1.00 77.38           C  
ATOM    563  CG  LYS M  69     143.013  22.742 163.079  1.00 77.38           C  
ATOM    564  CD  LYS M  69     142.608  21.351 162.594  1.00 77.38           C  
ATOM    565  CE  LYS M  69     142.613  20.299 163.705  1.00 77.38           C  
ATOM    566  NZ  LYS M  69     142.213  18.983 163.160  1.00 77.38           N  
ATOM    567  C   LYS M  69     143.533  26.115 161.351  1.00 77.38           C  
ATOM    568  O   LYS M  69     144.692  26.450 161.103  1.00 77.38           O  
ATOM    569  N   ALA M  70     142.492  26.529 160.610  1.00 79.69           N  
ATOM    570  CA  ALA M  70     142.710  27.388 159.485  1.00 79.69           C  
ATOM    571  CB  ALA M  70     141.404  27.729 158.750  1.00 79.69           C  
ATOM    572  C   ALA M  70     143.313  28.675 159.966  1.00 79.69           C  
ATOM    573  O   ALA M  70     144.239  29.210 159.357  1.00 79.69           O  
ATOM    574  N   GLN M  71     142.817  29.188 161.105  1.00137.88           N  
ATOM    575  CA  GLN M  71     143.261  30.452 161.642  1.00137.88           C  
ATOM    576  CB  GLN M  71     142.546  30.805 162.959  0.99137.88           C  
ATOM    577  CG  GLN M  71     143.148  32.002 163.699  0.99137.88           C  
ATOM    578  CD  GLN M  71     142.839  33.276 162.929  0.95137.88           C  
ATOM    579  OE1 GLN M  71     141.984  34.064 163.330  1.00137.88           O  
ATOM    580  NE2 GLN M  71     143.560  33.497 161.799  1.00137.88           N  
ATOM    581  C   GLN M  71     144.729  30.382 161.950  1.00137.88           C  
ATOM    582  O   GLN M  71     145.474  31.338 161.726  1.00137.88           O  
ATOM    583  N   ALA M  72     145.188  29.236 162.479  1.00 57.34           N  
ATOM    584  CA  ALA M  72     146.563  29.128 162.868  1.00 57.34           C  
ATOM    585  CB  ALA M  72     146.890  27.759 163.489  1.00 57.34           C  
ATOM    586  C   ALA M  72     147.433  29.303 161.661  1.00 57.34           C  
ATOM    587  O   ALA M  72     148.447  29.999 161.716  1.00 57.34           O  
ATOM    588  N   GLN M  73     147.046  28.687 160.528  1.00108.97           N  
ATOM    589  CA  GLN M  73     147.848  28.758 159.340  0.97108.97           C  
ATOM    590  CB  GLN M  73     147.275  27.923 158.183  0.97108.97           C  
ATOM    591  CG  GLN M  73     147.294  26.419 158.456  0.97108.97           C  
ATOM    592  CD  GLN M  73     148.749  25.975 158.498  0.97108.97           C  
ATOM    593  OE1 GLN M  73     149.116  25.080 159.258  0.97108.97           O  
ATOM    594  NE2 GLN M  73     149.605  26.614 157.656  0.97108.97           N  
ATOM    595  C   GLN M  73     147.928  30.179 158.872  1.00108.97           C  
ATOM    596  O   GLN M  73     148.982  30.632 158.432  1.00108.97           O  
ATOM    597  N   THR M  74     146.809  30.922 158.949  1.00 98.94           N  
ATOM    598  CA  THR M  74     146.780  32.279 158.468  1.00 98.94           C  
ATOM    599  CB  THR M  74     145.421  32.901 158.577  0.99 98.94           C  
ATOM    600  OG1 THR M  74     144.470  32.126 157.868  0.99 98.94           O  
ATOM    601  CG2 THR M  74     145.482  34.323 157.994  0.99 98.94           C  
ATOM    602  C   THR M  74     147.707  33.132 159.276  1.00 98.94           C  
ATOM    603  O   THR M  74     148.433  33.969 158.739  1.00 98.94           O  
ATOM    604  N   ASP M  75     147.698  32.953 160.605  1.00 77.69           N  
ATOM    605  CA  ASP M  75     148.524  33.774 161.437  1.00 77.69           C  
ATOM    606  CB  ASP M  75     148.276  33.565 162.939  1.00 77.69           C  
ATOM    607  CG  ASP M  75     146.940  34.218 163.271  0.90 77.69           C  
ATOM    608  OD1 ASP M  75     146.335  34.833 162.353  0.83 77.69           O  
ATOM    609  OD2 ASP M  75     146.511  34.118 164.451  0.83 77.69           O  
ATOM    610  C   ASP M  75     149.961  33.493 161.145  1.00 77.69           C  
ATOM    611  O   ASP M  75     150.793  34.395 161.218  1.00 77.69           O  
ATOM    612  N   ARG M  76     150.301  32.233 160.814  1.00144.56           N  
ATOM    613  CA  ARG M  76     151.674  31.921 160.536  0.99144.56           C  
ATOM    614  CB  ARG M  76     151.911  30.446 160.171  0.99144.56           C  
ATOM    615  CG  ARG M  76     151.752  29.483 161.346  0.99144.56           C  
ATOM    616  CD  ARG M  76     152.003  28.023 160.967  0.99144.56           C  
ATOM    617  NE  ARG M  76     151.817  27.204 162.197  0.99144.56           N  
ATOM    618  CZ  ARG M  76     151.943  25.847 162.135  0.99144.56           C  
ATOM    619  NH1 ARG M  76     152.232  25.240 160.946  0.99144.56           N  
ATOM    620  NH2 ARG M  76     151.784  25.098 163.263  0.99144.56           N  
ATOM    621  C   ARG M  76     152.111  32.732 159.363  1.00144.56           C  
ATOM    622  O   ARG M  76     153.213  33.279 159.353  1.00144.56           O  
ATOM    623  N   GLU M  77     151.252  32.826 158.335  1.00155.11           N  
ATOM    624  CA  GLU M  77     151.594  33.568 157.156  1.00155.11           C  
ATOM    625  CB  GLU M  77     150.564  33.424 156.014  1.00155.11           C  
ATOM    626  CG  GLU M  77     151.050  34.038 154.697  1.00155.11           C  
ATOM    627  CD  GLU M  77     150.105  33.623 153.579  0.98155.11           C  
ATOM    628  OE1 GLU M  77     148.869  33.604 153.820  0.98155.11           O  
ATOM    629  OE2 GLU M  77     150.610  33.314 152.467  0.98155.11           O  
ATOM    630  C   GLU M  77     151.704  35.017 157.503  1.00155.11           C  
ATOM    631  O   GLU M  77     152.599  35.711 157.023  1.00155.11           O  
ATOM    632  N   SER M  78     150.797  35.514 158.363  1.00 86.70           N  
ATOM    633  CA  SER M  78     150.794  36.905 158.714  1.00 86.70           C  
ATOM    634  CB  SER M  78     149.643  37.285 159.664  1.00 86.70           C  
ATOM    635  OG  SER M  78     148.392  37.134 159.011  1.00 86.70           O  
ATOM    636  C   SER M  78     152.074  37.235 159.412  1.00 86.70           C  
ATOM    637  O   SER M  78     152.634  38.311 159.223  1.00 86.70           O  
ATOM    638  N   LEU M  79     152.595  36.319 160.246  1.00 55.74           N  
ATOM    639  CA  LEU M  79     153.804  36.630 160.946  1.00 55.74           C  
ATOM    640  CB  LEU M  79     154.238  35.528 161.931  1.00 55.74           C  
ATOM    641  CG  LEU M  79     153.358  35.455 163.194  1.00 55.74           C  
ATOM    642  CD1 LEU M  79     153.824  34.342 164.146  1.00 55.74           C  
ATOM    643  CD2 LEU M  79     153.292  36.825 163.891  1.00 55.74           C  
ATOM    644  C   LEU M  79     154.907  36.832 159.960  1.00 55.74           C  
ATOM    645  O   LEU M  79     155.698  37.766 160.093  1.00 55.74           O  
ATOM    646  N   ARG M  80     154.993  35.962 158.939  0.90149.77           N  
ATOM    647  CA  ARG M  80     156.047  36.106 157.981  0.89149.77           C  
ATOM    648  CB  ARG M  80     156.110  34.965 156.952  0.82149.77           C  
ATOM    649  CG  ARG M  80     156.894  33.745 157.444  0.82149.77           C  
ATOM    650  CD  ARG M  80     156.267  33.020 158.635  0.82149.77           C  
ATOM    651  NE  ARG M  80     157.181  31.899 158.998  0.82149.77           N  
ATOM    652  CZ  ARG M  80     156.806  30.990 159.946  0.82149.77           C  
ATOM    653  NH1 ARG M  80     155.576  31.087 160.530  0.82149.77           N  
ATOM    654  NH2 ARG M  80     157.660  29.991 160.313  0.82149.77           N  
ATOM    655  C   ARG M  80     155.898  37.392 157.238  0.90149.77           C  
ATOM    656  O   ARG M  80     156.882  38.106 157.053  0.90149.77           O  
ATOM    657  N   ASN M  81     154.673  37.743 156.792  1.00175.49           N  
ATOM    658  CA  ASN M  81     154.601  38.951 156.027  1.00175.49           C  
ATOM    659  CB  ASN M  81     153.397  39.108 155.060  1.00175.49           C  
ATOM    660  CG  ASN M  81     152.021  39.011 155.688  1.00175.49           C  
ATOM    661  OD1 ASN M  81     151.856  38.651 156.848  1.00175.49           O  
ATOM    662  ND2 ASN M  81     150.988  39.316 154.858  1.00175.49           N  
ATOM    663  C   ASN M  81     154.890  40.161 156.869  1.00175.49           C  
ATOM    664  O   ASN M  81     155.516  41.097 156.375  1.00175.49           O  
ATOM    665  N   LEU M  82     154.499  40.192 158.162  1.00170.05           N  
ATOM    666  CA  LEU M  82     154.819  41.367 158.932  1.00170.05           C  
ATOM    667  CB  LEU M  82     154.279  41.455 160.378  1.00170.05           C  
ATOM    668  CG  LEU M  82     152.805  41.886 160.488  1.00170.05           C  
ATOM    669  CD1 LEU M  82     151.836  40.760 160.146  1.00170.05           C  
ATOM    670  CD2 LEU M  82     152.503  42.533 161.839  1.00170.05           C  
ATOM    671  C   LEU M  82     156.296  41.524 159.057  1.00170.05           C  
ATOM    672  O   LEU M  82     156.797  42.647 159.059  1.00170.05           O  
ATOM    673  N   ARG M  83     157.040  40.412 159.184  1.00221.82           N  
ATOM    674  CA  ARG M  83     158.457  40.540 159.340  1.00221.82           C  
ATOM    675  CB  ARG M  83     159.214  39.202 159.383  1.00221.82           C  
ATOM    676  CG  ARG M  83     158.873  38.302 160.569  1.00221.82           C  
ATOM    677  CD  ARG M  83     159.868  37.153 160.770  1.00221.82           C  
ATOM    678  NE  ARG M  83     159.997  36.415 159.481  1.00221.82           N  
ATOM    679  CZ  ARG M  83     161.138  36.532 158.739  1.00221.82           C  
ATOM    680  NH1 ARG M  83     162.189  37.263 159.211  1.00221.82           N  
ATOM    681  NH2 ARG M  83     161.234  35.911 157.528  1.00221.82           N  
ATOM    682  C   ARG M  83     158.968  41.248 158.132  1.00221.82           C  
ATOM    683  O   ARG M  83     159.861  42.084 158.234  1.00221.82           O  
ATOM    684  N   GLY M  84     158.423  40.907 156.950  1.00 32.88           N  
ATOM    685  CA  GLY M  84     158.852  41.506 155.719  1.00 32.88           C  
ATOM    686  C   GLY M  84     158.524  42.972 155.682  1.00 32.88           C  
ATOM    687  O   GLY M  84     159.348  43.779 155.255  1.00 32.88           O  
ATOM    688  N   TYR M  85     157.317  43.369 156.134  1.00 91.77           N  
ATOM    689  CA  TYR M  85     156.933  44.751 156.018  1.00 91.77           C  
ATOM    690  CB  TYR M  85     155.543  45.071 156.607  1.00 91.77           C  
ATOM    691  CG  TYR M  85     154.476  44.404 155.809  1.00 91.77           C  
ATOM    692  CD1 TYR M  85     154.240  44.783 154.508  1.00 91.77           C  
ATOM    693  CD2 TYR M  85     153.683  43.430 156.372  1.00 91.77           C  
ATOM    694  CE1 TYR M  85     153.249  44.179 153.772  1.00 91.77           C  
ATOM    695  CE2 TYR M  85     152.689  42.823 155.641  1.00 91.77           C  
ATOM    696  CZ  TYR M  85     152.473  43.196 154.336  1.00 91.77           C  
ATOM    697  OH  TYR M  85     151.455  42.576 153.581  1.00 91.77           O  
ATOM    698  C   TYR M  85     157.899  45.591 156.794  1.00 91.77           C  
ATOM    699  O   TYR M  85     158.347  46.637 156.328  1.00 91.77           O  
ATOM    700  N   TYR M  86     158.188  45.150 158.029  1.00180.68           N  
ATOM    701  CA  TYR M  86     159.069  45.753 158.986  1.00180.68           C  
ATOM    702  CB  TYR M  86     158.801  45.238 160.409  1.00180.68           C  
ATOM    703  CG  TYR M  86     157.459  45.796 160.761  1.00180.68           C  
ATOM    704  CD1 TYR M  86     156.317  45.313 160.167  1.00180.68           C  
ATOM    705  CD2 TYR M  86     157.334  46.804 161.686  1.00180.68           C  
ATOM    706  CE1 TYR M  86     155.080  45.825 160.481  1.00180.68           C  
ATOM    707  CE2 TYR M  86     156.099  47.319 162.008  1.00180.68           C  
ATOM    708  CZ  TYR M  86     154.967  46.833 161.405  1.00180.68           C  
ATOM    709  OH  TYR M  86     153.702  47.363 161.734  1.00180.68           O  
ATOM    710  C   TYR M  86     160.508  45.568 158.595  1.00180.68           C  
ATOM    711  O   TYR M  86     161.361  46.376 158.957  1.00180.68           O  
ATOM    712  N   ASN M  87     160.825  44.486 157.858  1.00100.80           N  
ATOM    713  CA  ASN M  87     162.181  44.197 157.483  1.00100.80           C  
ATOM    714  CB  ASN M  87     162.862  45.378 156.767  1.00100.80           C  
ATOM    715  CG  ASN M  87     164.112  44.862 156.072  1.00100.80           C  
ATOM    716  OD1 ASN M  87     165.189  44.804 156.661  1.00100.80           O  
ATOM    717  ND2 ASN M  87     163.963  44.466 154.780  1.00100.80           N  
ATOM    718  C   ASN M  87     162.958  43.852 158.714  1.00100.80           C  
ATOM    719  O   ASN M  87     164.103  44.266 158.890  1.00100.80           O  
ATOM    720  N   GLN M  88     162.325  43.064 159.605  1.00 79.96           N  
ATOM    721  CA  GLN M  88     162.937  42.633 160.827  1.00 79.96           C  
ATOM    722  CB  GLN M  88     161.933  42.513 161.975  1.00 79.96           C  
ATOM    723  CG  GLN M  88     161.396  43.878 162.399  1.00 79.96           C  
ATOM    724  CD  GLN M  88     160.197  43.627 163.287  1.00 79.96           C  
ATOM    725  OE1 GLN M  88     159.092  43.401 162.796  1.00 79.96           O  
ATOM    726  NE2 GLN M  88     160.420  43.654 164.626  1.00 79.96           N  
ATOM    727  C   GLN M  88     163.580  41.300 160.612  1.00 79.96           C  
ATOM    728  O   GLN M  88     163.278  40.588 159.656  1.00 79.96           O  
ATOM    729  N   SER M  89     164.515  40.947 161.514  1.00 39.85           N  
ATOM    730  CA  SER M  89     165.256  39.726 161.411  1.00 39.85           C  
ATOM    731  CB  SER M  89     166.544  39.738 162.249  0.99 39.85           C  
ATOM    732  OG  SER M  89     166.235  39.968 163.616  0.99 39.85           O  
ATOM    733  C   SER M  89     164.413  38.574 161.855  1.00 39.85           C  
ATOM    734  O   SER M  89     163.447  38.722 162.602  1.00 39.85           O  
ATOM    735  N   GLU M  90     164.780  37.378 161.361  0.90108.94           N  
ATOM    736  CA  GLU M  90     164.119  36.139 161.646  0.90108.94           C  
ATOM    737  CB  GLU M  90     164.571  34.997 160.724  0.89108.94           C  
ATOM    738  CG  GLU M  90     166.077  34.755 160.734  0.86108.94           C  
ATOM    739  CD  GLU M  90     166.346  33.574 159.817  0.85108.94           C  
ATOM    740  OE1 GLU M  90     166.085  32.424 160.259  0.85108.94           O  
ATOM    741  OE2 GLU M  90     166.804  33.799 158.665  0.85108.94           O  
ATOM    742  C   GLU M  90     164.364  35.744 163.068  0.90108.94           C  
ATOM    743  O   GLU M  90     163.566  35.023 163.663  0.90108.94           O  
ATOM    744  N   ALA M  91     165.490  36.198 163.644  1.00 39.48           N  
ATOM    745  CA  ALA M  91     165.902  35.798 164.960  1.00 39.48           C  
ATOM    746  CB  ALA M  91     167.242  36.428 165.376  1.00 39.48           C  
ATOM    747  C   ALA M  91     164.897  36.171 166.011  1.00 39.48           C  
ATOM    748  O   ALA M  91     164.666  35.392 166.933  1.00 39.48           O  
ATOM    749  N   GLY M  92     164.266  37.358 165.922  1.00 32.17           N  
ATOM    750  CA  GLY M  92     163.413  37.788 166.999  1.00 32.17           C  
ATOM    751  C   GLY M  92     162.117  37.038 167.025  1.00 32.17           C  
ATOM    752  O   GLY M  92     161.695  36.428 166.043  1.00 32.17           O  
ATOM    753  N   SER M  93     161.440  37.088 168.192  1.00 92.99           N  
ATOM    754  CA  SER M  93     160.160  36.462 168.332  1.00 92.99           C  
ATOM    755  CB  SER M  93     159.942  35.759 169.684  1.00 92.99           C  
ATOM    756  OG  SER M  93     159.872  36.715 170.729  1.00 92.99           O  
ATOM    757  C   SER M  93     159.164  37.572 168.228  1.00 92.99           C  
ATOM    758  O   SER M  93     159.423  38.690 168.671  1.00 92.99           O  
ATOM    759  N   HIS M  94     157.998  37.299 167.615  1.00 79.93           N  
ATOM    760  CA  HIS M  94     157.053  38.360 167.430  1.00 79.93           C  
ATOM    761  ND1 HIS M  94     158.731  40.616 165.528  1.00 79.93           N  
ATOM    762  CG  HIS M  94     158.307  39.310 165.475  1.00 79.93           C  
ATOM    763  CB  HIS M  94     156.977  38.835 165.973  1.00 79.93           C  
ATOM    764  NE2 HIS M  94     160.385  39.452 164.612  1.00 79.93           N  
ATOM    765  CD2 HIS M  94     159.329  38.611 164.915  1.00 79.93           C  
ATOM    766  CE1 HIS M  94     159.979  40.646 164.998  1.00 79.93           C  
ATOM    767  C   HIS M  94     155.697  37.859 167.800  1.00 79.93           C  
ATOM    768  O   HIS M  94     155.440  36.655 167.798  1.00 79.93           O  
ATOM    769  N   THR M  95     154.788  38.797 168.136  1.00 48.83           N  
ATOM    770  CA  THR M  95     153.473  38.417 168.552  1.00 48.83           C  
ATOM    771  CB  THR M  95     153.171  38.849 169.959  1.00 48.83           C  
ATOM    772  OG1 THR M  95     154.122  38.300 170.858  1.00 48.83           O  
ATOM    773  CG2 THR M  95     151.756  38.380 170.332  1.00 48.83           C  
ATOM    774  C   THR M  95     152.467  39.103 167.684  1.00 48.83           C  
ATOM    775  O   THR M  95     152.587  40.287 167.379  1.00 48.83           O  
ATOM    776  N   LEU M  96     151.446  38.339 167.248  1.00 61.01           N  
ATOM    777  CA  LEU M  96     150.340  38.889 166.522  1.00 61.01           C  
ATOM    778  CB  LEU M  96     150.089  38.217 165.162  1.00 61.01           C  
ATOM    779  CG  LEU M  96     148.892  38.810 164.395  1.00 61.01           C  
ATOM    780  CD1 LEU M  96     149.114  40.294 164.061  1.00 61.01           C  
ATOM    781  CD2 LEU M  96     148.553  37.969 163.154  1.00 61.01           C  
ATOM    782  C   LEU M  96     149.140  38.636 167.380  1.00 61.01           C  
ATOM    783  O   LEU M  96     148.924  37.516 167.839  1.00 61.01           O  
ATOM    784  N   GLN M  97     148.330  39.682 167.638  1.00 63.60           N  
ATOM    785  CA  GLN M  97     147.186  39.482 168.476  1.00 63.60           C  
ATOM    786  CB  GLN M  97     147.298  40.194 169.834  1.00 63.60           C  
ATOM    787  CG  GLN M  97     148.424  39.632 170.704  1.00 63.60           C  
ATOM    788  CD  GLN M  97     148.457  40.401 172.016  1.00 63.60           C  
ATOM    789  OE1 GLN M  97     149.454  41.041 172.348  1.00 63.60           O  
ATOM    790  NE2 GLN M  97     147.339  40.340 172.787  1.00 63.60           N  
ATOM    791  C   GLN M  97     145.991  40.028 167.772  1.00 63.60           C  
ATOM    792  O   GLN M  97     146.063  41.040 167.076  1.00 63.60           O  
ATOM    793  N   SER M  98     144.847  39.339 167.921  1.00 56.03           N  
ATOM    794  CA  SER M  98     143.659  39.830 167.297  0.99 56.03           C  
ATOM    795  CB  SER M  98     143.293  39.096 165.996  0.99 56.03           C  
ATOM    796  OG  SER M  98     142.987  37.737 166.264  0.94 56.03           O  
ATOM    797  C   SER M  98     142.529  39.653 168.252  1.00 56.03           C  
ATOM    798  O   SER M  98     142.455  38.649 168.959  1.00 56.03           O  
ATOM    799  N   MET M  99     141.627  40.655 168.324  1.00131.68           N  
ATOM    800  CA  MET M  99     140.483  40.476 169.164  0.97131.68           C  
ATOM    801  CB  MET M  99     140.526  41.219 170.514  0.96131.68           C  
ATOM    802  CG  MET M  99     140.025  42.661 170.458  0.96131.68           C  
ATOM    803  SD  MET M  99     139.941  43.500 172.070  0.96131.68           S  
ATOM    804  CE  MET M  99     141.739  43.673 172.240  0.96131.68           C  
ATOM    805  C   MET M  99     139.294  40.980 168.415  1.00131.68           C  
ATOM    806  O   MET M  99     139.338  42.058 167.823  1.00131.68           O  
ATOM    807  N   TYR M 100     138.201  40.187 168.397  1.00 88.63           N  
ATOM    808  CA  TYR M 100     137.019  40.625 167.712  1.00 88.63           C  
ATOM    809  CB  TYR M 100     136.936  40.183 166.238  1.00 88.63           C  
ATOM    810  CG  TYR M 100     136.907  38.696 166.144  1.00 88.63           C  
ATOM    811  CD1 TYR M 100     135.738  38.004 166.360  1.00 88.63           C  
ATOM    812  CD2 TYR M 100     138.047  37.996 165.822  1.00 88.63           C  
ATOM    813  CE1 TYR M 100     135.707  36.634 166.262  1.00 88.63           C  
ATOM    814  CE2 TYR M 100     138.023  36.625 165.722  1.00 88.63           C  
ATOM    815  CZ  TYR M 100     136.850  35.944 165.943  1.00 88.63           C  
ATOM    816  OH  TYR M 100     136.811  34.539 165.841  1.00 88.63           O  
ATOM    817  C   TYR M 100     135.804  40.143 168.439  1.00 88.63           C  
ATOM    818  O   TYR M 100     135.875  39.243 169.275  1.00 88.63           O  
ATOM    819  N   GLY M 101     134.641  40.763 168.149  1.00 37.05           N  
ATOM    820  CA  GLY M 101     133.438  40.333 168.794  1.00 37.05           C  
ATOM    821  C   GLY M 101     132.389  41.384 168.639  1.00 37.05           C  
ATOM    822  O   GLY M 101     132.562  42.364 167.917  1.00 37.05           O  
ATOM    823  N   CYS M 102     131.248  41.185 169.327  1.00 76.05           N  
ATOM    824  CA  CYS M 102     130.171  42.124 169.218  1.00 76.05           C  
ATOM    825  CB  CYS M 102     129.041  41.657 168.286  1.00 76.05           C  
ATOM    826  SG  CYS M 102     128.715  39.877 168.415  1.00 76.05           S  
ATOM    827  C   CYS M 102     129.586  42.396 170.559  1.00 76.05           C  
ATOM    828  O   CYS M 102     129.668  41.582 171.477  1.00 76.05           O  
ATOM    829  N   ASP M 103     128.997  43.598 170.689  1.00 59.23           N  
ATOM    830  CA  ASP M 103     128.351  44.017 171.893  1.00 59.23           C  
ATOM    831  CB  ASP M 103     128.838  45.390 172.389  1.00 59.23           C  
ATOM    832  CG  ASP M 103     130.289  45.237 172.827  1.00 59.23           C  
ATOM    833  OD1 ASP M 103     130.720  44.075 173.052  1.00 59.23           O  
ATOM    834  OD2 ASP M 103     130.987  46.280 172.942  1.00 59.23           O  
ATOM    835  C   ASP M 103     126.893  44.130 171.580  1.00 59.23           C  
ATOM    836  O   ASP M 103     126.517  44.658 170.534  1.00 59.23           O  
ATOM    837  N   VAL M 104     126.032  43.603 172.472  1.00 99.15           N  
ATOM    838  CA  VAL M 104     124.614  43.685 172.256  1.00 99.15           C  
ATOM    839  CB  VAL M 104     123.939  42.347 172.157  1.00 99.15           C  
ATOM    840  CG1 VAL M 104     124.430  41.636 170.886  1.00 99.15           C  
ATOM    841  CG2 VAL M 104     124.223  41.562 173.448  1.00 99.15           C  
ATOM    842  C   VAL M 104     124.011  44.401 173.427  1.00 99.15           C  
ATOM    843  O   VAL M 104     124.566  44.402 174.525  1.00 99.15           O  
ATOM    844  N   GLY M 105     122.851  45.055 173.203  1.00 26.75           N  
ATOM    845  CA  GLY M 105     122.185  45.797 174.238  1.00 26.75           C  
ATOM    846  C   GLY M 105     121.233  44.886 174.949  1.00 26.75           C  
ATOM    847  O   GLY M 105     121.229  43.674 174.744  1.00 26.75           O  
ATOM    848  N   PRO M 106     120.428  45.463 175.803  1.00124.50           N  
ATOM    849  CA  PRO M 106     119.460  44.696 176.539  1.00124.50           C  
ATOM    850  CD  PRO M 106     120.823  46.668 176.513  1.00124.50           C  
ATOM    851  CB  PRO M 106     118.885  45.651 177.582  1.00124.50           C  
ATOM    852  CG  PRO M 106     120.042  46.636 177.839  1.00124.50           C  
ATOM    853  C   PRO M 106     118.450  44.090 175.621  1.00124.50           C  
ATOM    854  O   PRO M 106     117.930  43.018 175.930  1.00124.50           O  
ATOM    855  N   ASP M 107     118.145  44.765 174.499  1.00 63.18           N  
ATOM    856  CA  ASP M 107     117.211  44.241 173.550  1.00 63.18           C  
ATOM    857  CB  ASP M 107     116.694  45.275 172.525  1.00 63.18           C  
ATOM    858  CG  ASP M 107     117.835  45.909 171.749  1.00 63.18           C  
ATOM    859  OD1 ASP M 107     118.992  45.873 172.243  1.00 63.18           O  
ATOM    860  OD2 ASP M 107     117.554  46.460 170.651  1.00 63.18           O  
ATOM    861  C   ASP M 107     117.822  43.056 172.873  1.00 63.18           C  
ATOM    862  O   ASP M 107     117.112  42.177 172.388  1.00 63.18           O  
ATOM    863  N   GLY M 108     119.168  42.993 172.828  1.00 42.31           N  
ATOM    864  CA  GLY M 108     119.815  41.875 172.201  1.00 42.31           C  
ATOM    865  C   GLY M 108     120.216  42.262 170.807  1.00 42.31           C  
ATOM    866  O   GLY M 108     120.597  41.406 170.008  1.00 42.31           O  
ATOM    867  N   ARG M 109     120.106  43.566 170.477  1.00 62.19           N  
ATOM    868  CA  ARG M 109     120.500  44.078 169.189  0.99 62.19           C  
ATOM    869  CB  ARG M 109     119.721  45.329 168.748  0.99 62.19           C  
ATOM    870  CG  ARG M 109     118.276  45.053 168.326  0.99 62.19           C  
ATOM    871  CD  ARG M 109     117.525  46.317 167.899  0.99 62.19           C  
ATOM    872  NE  ARG M 109     116.190  45.904 167.386  0.99 62.19           N  
ATOM    873  CZ  ARG M 109     116.012  45.684 166.050  0.99 62.19           C  
ATOM    874  NH1 ARG M 109     117.057  45.843 165.186  0.99 62.19           N  
ATOM    875  NH2 ARG M 109     114.789  45.309 165.579  0.99 62.19           N  
ATOM    876  C   ARG M 109     121.948  44.460 169.240  1.00 62.19           C  
ATOM    877  O   ARG M 109     122.484  44.760 170.304  1.00 62.19           O  
ATOM    878  N   LEU M 110     122.617  44.460 168.067  1.00 83.33           N  
ATOM    879  CA  LEU M 110     124.020  44.754 167.985  1.00 83.33           C  
ATOM    880  CB  LEU M 110     124.604  44.416 166.600  1.00 83.33           C  
ATOM    881  CG  LEU M 110     126.107  44.715 166.455  1.00 83.33           C  
ATOM    882  CD1 LEU M 110     126.947  43.838 167.402  1.00 83.33           C  
ATOM    883  CD2 LEU M 110     126.555  44.599 164.987  1.00 83.33           C  
ATOM    884  C   LEU M 110     124.264  46.203 168.250  1.00 83.33           C  
ATOM    885  O   LEU M 110     123.757  47.073 167.543  1.00 83.33           O  
ATOM    886  N   LEU M 111     124.999  46.496 169.348  1.00 69.49           N  
ATOM    887  CA  LEU M 111     125.432  47.834 169.627  1.00 69.49           C  
ATOM    888  CB  LEU M 111     125.918  48.008 171.076  1.00 69.49           C  
ATOM    889  CG  LEU M 111     124.784  47.905 172.110  1.00 69.49           C  
ATOM    890  CD1 LEU M 111     125.313  48.083 173.541  1.00 69.49           C  
ATOM    891  CD2 LEU M 111     123.648  48.887 171.782  1.00 69.49           C  
ATOM    892  C   LEU M 111     126.568  48.173 168.717  1.00 69.49           C  
ATOM    893  O   LEU M 111     126.544  49.180 168.012  1.00 69.49           O  
ATOM    894  N   ARG M 112     127.605  47.307 168.700  0.99146.81           N  
ATOM    895  CA  ARG M 112     128.694  47.560 167.808  0.99146.81           C  
ATOM    896  CB  ARG M 112     129.598  48.758 168.160  0.98146.81           C  
ATOM    897  CG  ARG M 112     130.387  48.673 169.462  0.98146.81           C  
ATOM    898  CD  ARG M 112     131.305  49.885 169.624  0.98146.81           C  
ATOM    899  NE  ARG M 112     132.157  49.662 170.819  0.98146.81           N  
ATOM    900  CZ  ARG M 112     133.452  50.090 170.812  0.98146.81           C  
ATOM    901  NH1 ARG M 112     133.965  50.710 169.711  0.98146.81           N  
ATOM    902  NH2 ARG M 112     134.240  49.897 171.908  0.98146.81           N  
ATOM    903  C   ARG M 112     129.543  46.335 167.694  0.99146.81           C  
ATOM    904  O   ARG M 112     129.405  45.378 168.456  0.99146.81           O  
ATOM    905  N   GLY M 113     130.454  46.344 166.701  1.00 44.24           N  
ATOM    906  CA  GLY M 113     131.290  45.209 166.453  1.00 44.24           C  
ATOM    907  C   GLY M 113     132.718  45.646 166.506  1.00 44.24           C  
ATOM    908  O   GLY M 113     133.034  46.808 166.256  1.00 44.24           O  
ATOM    909  N   HIS M 114     133.624  44.695 166.816  1.00113.38           N  
ATOM    910  CA  HIS M 114     135.014  45.027 166.950  1.00113.38           C  
ATOM    911  ND1 HIS M 114     134.965  45.412 170.790  1.00113.38           N  
ATOM    912  CG  HIS M 114     134.730  45.547 169.441  1.00113.38           C  
ATOM    913  CB  HIS M 114     135.548  44.866 168.387  1.00113.38           C  
ATOM    914  NE2 HIS M 114     133.194  46.737 170.584  1.00113.38           N  
ATOM    915  CD2 HIS M 114     133.646  46.360 169.333  1.00113.38           C  
ATOM    916  CE1 HIS M 114     134.018  46.144 171.427  1.00113.38           C  
ATOM    917  C   HIS M 114     135.815  44.035 166.164  1.00113.38           C  
ATOM    918  O   HIS M 114     135.456  42.862 166.070  1.00113.38           O  
ATOM    919  N   ASP M 115     136.931  44.496 165.567  1.00 86.33           N  
ATOM    920  CA  ASP M 115     137.823  43.622 164.863  1.00 86.33           C  
ATOM    921  CB  ASP M 115     137.362  43.335 163.424  1.00 86.33           C  
ATOM    922  CG  ASP M 115     138.197  42.195 162.863  1.00 86.33           C  
ATOM    923  OD1 ASP M 115     139.127  41.736 163.578  1.00 86.33           O  
ATOM    924  OD2 ASP M 115     137.917  41.771 161.710  1.00 86.33           O  
ATOM    925  C   ASP M 115     139.129  44.355 164.785  1.00 86.33           C  
ATOM    926  O   ASP M 115     139.268  45.275 163.982  1.00 86.33           O  
ATOM    927  N   GLN M 116     140.125  43.982 165.615  1.00126.12           N  
ATOM    928  CA  GLN M 116     141.347  44.737 165.594  1.00126.12           C  
ATOM    929  CB  GLN M 116     141.357  45.850 166.655  1.00126.12           C  
ATOM    930  CG  GLN M 116     141.118  45.347 168.077  1.00126.12           C  
ATOM    931  CD  GLN M 116     140.757  46.554 168.931  1.00126.12           C  
ATOM    932  OE1 GLN M 116     141.633  47.237 169.456  1.00126.12           O  
ATOM    933  NE2 GLN M 116     139.431  46.828 169.076  1.00126.12           N  
ATOM    934  C   GLN M 116     142.532  43.837 165.761  1.00126.12           C  
ATOM    935  O   GLN M 116     142.436  42.757 166.343  1.00126.12           O  
ATOM    936  N   TYR M 117     143.692  44.273 165.219  1.00 73.12           N  
ATOM    937  CA  TYR M 117     144.900  43.493 165.257  1.00 73.12           C  
ATOM    938  CB  TYR M 117     145.415  43.080 163.869  1.00 73.12           C  
ATOM    939  CG  TYR M 117     144.439  42.150 163.244  1.00 73.12           C  
ATOM    940  CD1 TYR M 117     143.303  42.634 162.641  1.00 73.12           C  
ATOM    941  CD2 TYR M 117     144.670  40.794 163.251  1.00 73.12           C  
ATOM    942  CE1 TYR M 117     142.404  41.775 162.057  1.00 73.12           C  
ATOM    943  CE2 TYR M 117     143.774  39.930 162.669  1.00 73.12           C  
ATOM    944  CZ  TYR M 117     142.640  40.422 162.071  1.00 73.12           C  
ATOM    945  OH  TYR M 117     141.718  39.541 161.471  1.00 73.12           O  
ATOM    946  C   TYR M 117     146.003  44.317 165.837  1.00 73.12           C  
ATOM    947  O   TYR M 117     146.067  45.529 165.634  1.00 73.12           O  
ATOM    948  N   ALA M 118     146.907  43.650 166.584  1.00 35.79           N  
ATOM    949  CA  ALA M 118     148.039  44.315 167.155  1.00 35.79           C  
ATOM    950  CB  ALA M 118     147.990  44.410 168.688  1.00 35.79           C  
ATOM    951  C   ALA M 118     149.247  43.511 166.814  1.00 35.79           C  
ATOM    952  O   ALA M 118     149.205  42.283 166.732  1.00 35.79           O  
ATOM    953  N   TYR M 119     150.366  44.215 166.593  1.00135.79           N  
ATOM    954  CA  TYR M 119     151.595  43.581 166.252  1.00135.79           C  
ATOM    955  CB  TYR M 119     152.079  44.015 164.862  1.00135.79           C  
ATOM    956  CG  TYR M 119     153.520  43.710 164.833  1.00135.79           C  
ATOM    957  CD1 TYR M 119     153.954  42.414 164.702  1.00135.79           C  
ATOM    958  CD2 TYR M 119     154.424  44.741 164.935  1.00135.79           C  
ATOM    959  CE1 TYR M 119     155.300  42.152 164.695  1.00135.79           C  
ATOM    960  CE2 TYR M 119     155.768  44.487 164.928  1.00135.79           C  
ATOM    961  CZ  TYR M 119     156.195  43.191 164.811  1.00135.79           C  
ATOM    962  OH  TYR M 119     157.572  42.934 164.810  1.00135.79           O  
ATOM    963  C   TYR M 119     152.620  43.978 167.258  1.00135.79           C  
ATOM    964  O   TYR M 119     152.947  45.153 167.413  1.00135.79           O  
ATOM    965  N   ASP M 120     153.161  42.980 167.973  1.00132.25           N  
ATOM    966  CA  ASP M 120     154.226  43.226 168.888  1.00132.25           C  
ATOM    967  CB  ASP M 120     155.461  43.706 168.101  1.00132.25           C  
ATOM    968  CG  ASP M 120     156.731  43.129 168.710  1.00132.25           C  
ATOM    969  OD1 ASP M 120     157.169  43.616 169.785  1.00132.25           O  
ATOM    970  OD2 ASP M 120     157.275  42.170 168.103  1.00132.25           O  
ATOM    971  C   ASP M 120     153.768  44.252 169.882  1.00132.25           C  
ATOM    972  O   ASP M 120     154.540  45.102 170.322  1.00132.25           O  
ATOM    973  N   GLY M 121     152.474  44.183 170.262  1.00 29.97           N  
ATOM    974  CA  GLY M 121     151.941  45.002 171.315  1.00 29.97           C  
ATOM    975  C   GLY M 121     151.469  46.346 170.832  1.00 29.97           C  
ATOM    976  O   GLY M 121     151.054  47.171 171.645  1.00 29.97           O  
ATOM    977  N   LYS M 122     151.516  46.627 169.517  1.00136.94           N  
ATOM    978  CA  LYS M 122     151.062  47.923 169.088  0.99136.94           C  
ATOM    979  CB  LYS M 122     152.188  48.771 168.482  0.99136.94           C  
ATOM    980  CG  LYS M 122     151.871  50.266 168.417  0.99136.94           C  
ATOM    981  CD  LYS M 122     153.112  51.133 168.211  0.98136.94           C  
ATOM    982  CE  LYS M 122     154.148  50.955 169.321  0.98136.94           C  
ATOM    983  NZ  LYS M 122     154.931  49.718 169.092  0.98136.94           N  
ATOM    984  C   LYS M 122     149.996  47.727 168.046  1.00136.94           C  
ATOM    985  O   LYS M 122     150.092  46.819 167.223  1.00136.94           O  
ATOM    986  N   ASP M 123     148.952  48.586 168.053  1.00 76.80           N  
ATOM    987  CA  ASP M 123     147.835  48.409 167.157  1.00 76.80           C  
ATOM    988  CB  ASP M 123     146.647  49.342 167.452  1.00 76.80           C  
ATOM    989  CG  ASP M 123     145.881  48.716 168.614  1.00 76.80           C  
ATOM    990  OD1 ASP M 123     145.523  47.511 168.497  1.00 76.80           O  
ATOM    991  OD2 ASP M 123     145.648  49.420 169.630  1.00 76.80           O  
ATOM    992  C   ASP M 123     148.245  48.551 165.721  1.00 76.80           C  
ATOM    993  O   ASP M 123     148.835  49.554 165.324  1.00 76.80           O  
ATOM    994  N   TYR M 124     148.052  47.459 164.947  1.00133.32           N  
ATOM    995  CA  TYR M 124     148.313  47.367 163.540  1.00133.32           C  
ATOM    996  CB  TYR M 124     148.545  45.892 163.179  1.00133.32           C  
ATOM    997  CG  TYR M 124     149.105  45.767 161.809  1.00133.32           C  
ATOM    998  CD1 TYR M 124     150.440  46.008 161.572  1.00133.32           C  
ATOM    999  CD2 TYR M 124     148.316  45.385 160.755  1.00133.32           C  
ATOM   1000  CE1 TYR M 124     150.976  45.877 160.313  1.00133.32           C  
ATOM   1001  CE2 TYR M 124     148.848  45.248 159.494  1.00133.32           C  
ATOM   1002  CZ  TYR M 124     150.180  45.491 159.260  1.00133.32           C  
ATOM   1003  OH  TYR M 124     150.733  45.349 157.970  1.00133.32           O  
ATOM   1004  C   TYR M 124     147.187  47.901 162.680  1.00133.32           C  
ATOM   1005  O   TYR M 124     147.376  48.827 161.893  1.00133.32           O  
ATOM   1006  N   ILE M 125     145.969  47.335 162.843  1.00 70.92           N  
ATOM   1007  CA  ILE M 125     144.856  47.751 162.027  1.00 70.92           C  
ATOM   1008  CB  ILE M 125     144.760  47.014 160.720  1.00 70.92           C  
ATOM   1009  CG1 ILE M 125     143.809  47.742 159.756  1.00 70.92           C  
ATOM   1010  CG2 ILE M 125     144.350  45.561 161.018  1.00 70.92           C  
ATOM   1011  CD1 ILE M 125     143.884  47.234 158.315  1.00 70.92           C  
ATOM   1012  C   ILE M 125     143.594  47.476 162.784  1.00 70.92           C  
ATOM   1013  O   ILE M 125     143.518  46.535 163.576  1.00 70.92           O  
ATOM   1014  N   ALA M 126     142.548  48.294 162.553  1.00 44.04           N  
ATOM   1015  CA  ALA M 126     141.324  48.039 163.251  1.00 44.04           C  
ATOM   1016  CB  ALA M 126     141.178  48.865 164.537  1.00 44.04           C  
ATOM   1017  C   ALA M 126     140.172  48.381 162.362  1.00 44.04           C  
ATOM   1018  O   ALA M 126     140.246  49.286 161.534  1.00 44.04           O  
ATOM   1019  N   LEU M 127     139.065  47.628 162.515  1.00 59.46           N  
ATOM   1020  CA  LEU M 127     137.875  47.886 161.756  1.00 59.46           C  
ATOM   1021  CB  LEU M 127     136.921  46.678 161.734  1.00 59.46           C  
ATOM   1022  CG  LEU M 127     135.629  46.888 160.928  1.00 59.46           C  
ATOM   1023  CD1 LEU M 127     135.934  47.164 159.447  1.00 59.46           C  
ATOM   1024  CD2 LEU M 127     134.675  45.698 161.118  1.00 59.46           C  
ATOM   1025  C   LEU M 127     137.181  49.034 162.418  1.00 59.46           C  
ATOM   1026  O   LEU M 127     137.071  49.081 163.642  1.00 59.46           O  
ATOM   1027  N   ASN M 128     136.673  49.984 161.611  1.00 63.75           N  
ATOM   1028  CA  ASN M 128     136.018  51.150 162.132  1.00 63.75           C  
ATOM   1029  CB  ASN M 128     135.837  52.265 161.086  1.00 63.75           C  
ATOM   1030  CG  ASN M 128     137.218  52.724 160.640  1.00 63.75           C  
ATOM   1031  OD1 ASN M 128     138.179  51.957 160.653  1.00 63.75           O  
ATOM   1032  ND2 ASN M 128     137.329  54.016 160.236  1.00 63.75           N  
ATOM   1033  C   ASN M 128     134.661  50.741 162.613  1.00 63.75           C  
ATOM   1034  O   ASN M 128     134.188  49.647 162.310  1.00 63.75           O  
ATOM   1035  N   GLU M 129     133.995  51.631 163.376  1.00105.73           N  
ATOM   1036  CA  GLU M 129     132.726  51.343 163.987  1.00105.73           C  
ATOM   1037  CB  GLU M 129     132.186  52.519 164.824  1.00105.73           C  
ATOM   1038  CG  GLU M 129     133.162  53.038 165.887  1.00105.73           C  
ATOM   1039  CD  GLU M 129     133.656  51.884 166.743  1.00105.73           C  
ATOM   1040  OE1 GLU M 129     132.998  50.810 166.743  1.00105.73           O  
ATOM   1041  OE2 GLU M 129     134.710  52.066 167.409  1.00105.73           O  
ATOM   1042  C   GLU M 129     131.721  51.055 162.909  1.00105.73           C  
ATOM   1043  O   GLU M 129     130.828  50.227 163.085  1.00105.73           O  
ATOM   1044  N   ASP M 130     131.851  51.733 161.755  1.00 82.64           N  
ATOM   1045  CA  ASP M 130     130.935  51.588 160.659  1.00 82.64           C  
ATOM   1046  CB  ASP M 130     131.185  52.596 159.515  1.00 82.64           C  
ATOM   1047  CG  ASP M 130     132.584  52.433 158.937  1.00 82.64           C  
ATOM   1048  OD1 ASP M 130     133.362  51.586 159.441  1.00 82.64           O  
ATOM   1049  OD2 ASP M 130     132.903  53.169 157.970  1.00 82.64           O  
ATOM   1050  C   ASP M 130     130.984  50.182 160.135  1.00 82.64           C  
ATOM   1051  O   ASP M 130     130.026  49.716 159.521  1.00 82.64           O  
ATOM   1052  N   LEU M 131     132.112  49.478 160.352  1.00112.43           N  
ATOM   1053  CA  LEU M 131     132.288  48.122 159.910  1.00112.43           C  
ATOM   1054  CB  LEU M 131     131.067  47.229 160.202  1.00112.43           C  
ATOM   1055  CG  LEU M 131     130.742  47.080 161.702  1.00112.43           C  
ATOM   1056  CD1 LEU M 131     129.574  46.106 161.930  1.00112.43           C  
ATOM   1057  CD2 LEU M 131     131.993  46.714 162.516  1.00112.43           C  
ATOM   1058  C   LEU M 131     132.505  48.134 158.430  1.00112.43           C  
ATOM   1059  O   LEU M 131     132.604  47.078 157.806  1.00112.43           O  
ATOM   1060  N   ARG M 132     132.461  49.339 157.829  1.00183.15           N  
ATOM   1061  CA  ARG M 132     132.760  49.591 156.444  0.99183.15           C  
ATOM   1062  CB  ARG M 132     132.016  50.826 155.902  0.99183.15           C  
ATOM   1063  CG  ARG M 132     130.508  50.615 155.728  1.00183.15           C  
ATOM   1064  CD  ARG M 132     129.764  51.893 155.330  1.00183.15           C  
ATOM   1065  NE  ARG M 132     128.370  51.533 154.939  1.00183.15           N  
ATOM   1066  CZ  ARG M 132     127.374  51.434 155.869  0.98183.15           C  
ATOM   1067  NH1 ARG M 132     127.657  51.583 157.195  0.98183.15           N  
ATOM   1068  NH2 ARG M 132     126.092  51.186 155.473  0.98183.15           N  
ATOM   1069  C   ARG M 132     134.227  49.786 156.154  1.00183.15           C  
ATOM   1070  O   ARG M 132     134.704  49.356 155.105  1.00183.15           O  
ATOM   1071  N   SER M 133     134.987  50.444 157.065  1.00117.50           N  
ATOM   1072  CA  SER M 133     136.325  50.869 156.716  1.00117.50           C  
ATOM   1073  CB  SER M 133     136.462  52.397 156.594  1.00117.50           C  
ATOM   1074  OG  SER M 133     135.618  52.888 155.566  1.00117.50           O  
ATOM   1075  C   SER M 133     137.329  50.450 157.747  1.00117.50           C  
ATOM   1076  O   SER M 133     136.983  49.910 158.796  1.00117.50           O  
ATOM   1077  N   TRP M 134     138.628  50.704 157.449  1.00 81.84           N  
ATOM   1078  CA  TRP M 134     139.687  50.272 158.317  1.00 81.84           C  
ATOM   1079  CB  TRP M 134     140.610  49.247 157.643  1.00 81.84           C  
ATOM   1080  CG  TRP M 134     139.885  48.031 157.121  1.00 81.84           C  
ATOM   1081  CD2 TRP M 134     139.616  46.840 157.875  1.00 81.84           C  
ATOM   1082  CD1 TRP M 134     139.358  47.831 155.879  1.00 81.84           C  
ATOM   1083  NE1 TRP M 134     138.774  46.591 155.810  1.00 81.84           N  
ATOM   1084  CE2 TRP M 134     138.926  45.968 157.030  1.00 81.84           C  
ATOM   1085  CE3 TRP M 134     139.915  46.499 159.163  1.00 81.84           C  
ATOM   1086  CZ2 TRP M 134     138.524  44.739 157.464  1.00 81.84           C  
ATOM   1087  CZ3 TRP M 134     139.512  45.256 159.596  1.00 81.84           C  
ATOM   1088  CH2 TRP M 134     138.830  44.394 158.762  1.00 81.84           C  
ATOM   1089  C   TRP M 134     140.563  51.441 158.648  1.00 81.84           C  
ATOM   1090  O   TRP M 134     140.626  52.424 157.911  1.00 81.84           O  
ATOM   1091  N   THR M 135     141.258  51.355 159.803  1.00 40.11           N  
ATOM   1092  CA  THR M 135     142.197  52.363 160.199  1.00 40.11           C  
ATOM   1093  CB  THR M 135     141.882  52.974 161.533  1.00 40.11           C  
ATOM   1094  OG1 THR M 135     140.591  53.563 161.509  1.00 40.11           O  
ATOM   1095  CG2 THR M 135     142.940  54.042 161.853  1.00 40.11           C  
ATOM   1096  C   THR M 135     143.526  51.679 160.314  1.00 40.11           C  
ATOM   1097  O   THR M 135     143.673  50.714 161.064  1.00 40.11           O  
ATOM   1098  N   ALA M 136     144.535  52.171 159.565  1.00 35.78           N  
ATOM   1099  CA  ALA M 136     145.833  51.554 159.583  1.00 35.78           C  
ATOM   1100  CB  ALA M 136     146.463  51.421 158.185  1.00 35.78           C  
ATOM   1101  C   ALA M 136     146.747  52.412 160.399  1.00 35.78           C  
ATOM   1102  O   ALA M 136     146.823  53.624 160.205  1.00 35.78           O  
ATOM   1103  N   ALA M 137     147.451  51.788 161.363  1.00 40.53           N  
ATOM   1104  CA  ALA M 137     148.343  52.503 162.229  1.00 40.53           C  
ATOM   1105  CB  ALA M 137     148.893  51.628 163.369  1.00 40.53           C  
ATOM   1106  C   ALA M 137     149.515  53.036 161.463  1.00 40.53           C  
ATOM   1107  O   ALA M 137     149.901  54.190 161.643  1.00 40.53           O  
ATOM   1108  N   ASP M 138     150.115  52.210 160.581  1.00 95.81           N  
ATOM   1109  CA  ASP M 138     151.289  52.651 159.884  1.00 95.81           C  
ATOM   1110  CB  ASP M 138     152.600  52.063 160.450  1.00 95.81           C  
ATOM   1111  CG  ASP M 138     152.576  50.545 160.341  1.00 95.81           C  
ATOM   1112  OD1 ASP M 138     151.997  49.881 161.242  1.00 95.81           O  
ATOM   1113  OD2 ASP M 138     153.162  50.025 159.359  1.00 95.81           O  
ATOM   1114  C   ASP M 138     151.185  52.302 158.429  1.00 95.81           C  
ATOM   1115  O   ASP M 138     150.153  51.832 157.953  1.00 95.81           O  
ATOM   1116  N   THR M 139     152.278  52.561 157.682  1.00118.21           N  
ATOM   1117  CA  THR M 139     152.348  52.347 156.263  1.00118.21           C  
ATOM   1118  CB  THR M 139     153.659  52.786 155.675  1.00118.21           C  
ATOM   1119  OG1 THR M 139     154.726  52.021 156.215  0.75118.21           O  
ATOM   1120  CG2 THR M 139     153.866  54.275 155.991  1.00118.21           C  
ATOM   1121  C   THR M 139     152.198  50.891 155.957  1.00118.21           C  
ATOM   1122  O   THR M 139     151.520  50.515 155.003  1.00118.21           O  
ATOM   1123  N   ALA M 140     152.837  50.028 156.765  1.00 48.62           N  
ATOM   1124  CA  ALA M 140     152.795  48.614 156.537  1.00 48.62           C  
ATOM   1125  CB  ALA M 140     153.625  47.815 157.557  1.00 48.62           C  
ATOM   1126  C   ALA M 140     151.372  48.160 156.635  1.00 48.62           C  
ATOM   1127  O   ALA M 140     150.918  47.318 155.862  1.00 48.62           O  
ATOM   1128  N   ALA M 141     150.629  48.729 157.599  1.00 43.44           N  
ATOM   1129  CA  ALA M 141     149.251  48.406 157.823  1.00 43.44           C  
ATOM   1130  CB  ALA M 141     148.646  49.165 159.015  1.00 43.44           C  
ATOM   1131  C   ALA M 141     148.482  48.779 156.597  1.00 43.44           C  
ATOM   1132  O   ALA M 141     147.473  48.155 156.272  1.00 43.44           O  
ATOM   1133  N   GLN M 142     148.933  49.836 155.896  1.00 67.85           N  
ATOM   1134  CA  GLN M 142     148.265  50.312 154.718  1.00 67.85           C  
ATOM   1135  CB  GLN M 142     148.984  51.496 154.053  1.00 67.85           C  
ATOM   1136  CG  GLN M 142     149.015  52.777 154.884  1.00 67.85           C  
ATOM   1137  CD  GLN M 142     149.916  53.750 154.140  1.00 67.85           C  
ATOM   1138  OE1 GLN M 142     150.133  54.879 154.576  1.00 67.85           O  
ATOM   1139  NE2 GLN M 142     150.466  53.296 152.982  1.00 67.85           N  
ATOM   1140  C   GLN M 142     148.254  49.218 153.698  1.00 67.85           C  
ATOM   1141  O   GLN M 142     147.287  49.065 152.953  1.00 67.85           O  
ATOM   1142  N   ILE M 143     149.341  48.429 153.630  1.00110.23           N  
ATOM   1143  CA  ILE M 143     149.428  47.392 152.642  1.00110.23           C  
ATOM   1144  CB  ILE M 143     150.675  46.572 152.799  1.00110.23           C  
ATOM   1145  CG1 ILE M 143     151.939  47.445 152.731  1.00110.23           C  
ATOM   1146  CG2 ILE M 143     150.627  45.453 151.747  1.00110.23           C  
ATOM   1147  CD1 ILE M 143     152.143  48.153 151.398  1.00110.23           C  
ATOM   1148  C   ILE M 143     148.293  46.449 152.881  1.00110.23           C  
ATOM   1149  O   ILE M 143     147.561  46.082 151.962  1.00110.23           O  
ATOM   1150  N   THR M 144     148.106  46.061 154.152  1.00 76.18           N  
ATOM   1151  CA  THR M 144     147.089  45.137 154.538  1.00 76.18           C  
ATOM   1152  CB  THR M 144     147.126  44.852 156.012  1.00 76.18           C  
ATOM   1153  OG1 THR M 144     148.389  44.315 156.379  1.00 76.18           O  
ATOM   1154  CG2 THR M 144     146.006  43.857 156.349  1.00 76.18           C  
ATOM   1155  C   THR M 144     145.759  45.742 154.221  1.00 76.18           C  
ATOM   1156  O   THR M 144     144.861  45.074 153.711  1.00 76.18           O  
ATOM   1157  N   GLN M 145     145.613  47.050 154.492  1.00 49.64           N  
ATOM   1158  CA  GLN M 145     144.355  47.706 154.300  1.00 49.64           C  
ATOM   1159  CB  GLN M 145     144.427  49.200 154.662  1.00 49.64           C  
ATOM   1160  CG  GLN M 145     143.099  49.945 154.525  1.00 49.64           C  
ATOM   1161  CD  GLN M 145     143.343  51.394 154.917  1.00 49.64           C  
ATOM   1162  OE1 GLN M 145     144.086  51.682 155.855  1.00 49.64           O  
ATOM   1163  NE2 GLN M 145     142.714  52.338 154.168  1.00 49.64           N  
ATOM   1164  C   GLN M 145     143.966  47.608 152.860  1.00 49.64           C  
ATOM   1165  O   GLN M 145     142.822  47.297 152.536  1.00 49.64           O  
ATOM   1166  N   ARG M 146     144.926  47.847 151.951  1.00152.47           N  
ATOM   1167  CA  ARG M 146     144.639  47.838 150.547  0.98152.47           C  
ATOM   1168  CB  ARG M 146     145.876  48.221 149.716  0.98152.47           C  
ATOM   1169  CG  ARG M 146     145.648  48.247 148.206  0.98152.47           C  
ATOM   1170  CD  ARG M 146     146.897  48.658 147.419  0.98152.47           C  
ATOM   1171  NE  ARG M 146     147.902  47.565 147.558  0.98152.47           N  
ATOM   1172  CZ  ARG M 146     149.236  47.842 147.470  0.98152.47           C  
ATOM   1173  NH1 ARG M 146     149.653  49.129 147.290  0.98152.47           N  
ATOM   1174  NH2 ARG M 146     150.153  46.836 147.557  0.98152.47           N  
ATOM   1175  C   ARG M 146     144.191  46.473 150.123  1.00152.47           C  
ATOM   1176  O   ARG M 146     143.208  46.333 149.397  1.00152.47           O  
ATOM   1177  N   LYS M 147     144.892  45.425 150.589  1.00 78.34           N  
ATOM   1178  CA  LYS M 147     144.583  44.092 150.171  0.98 78.34           C  
ATOM   1179  CB  LYS M 147     145.561  43.048 150.740  0.98 78.34           C  
ATOM   1180  CG  LYS M 147     146.973  43.186 150.165  0.98 78.34           C  
ATOM   1181  CD  LYS M 147     148.044  42.411 150.935  0.98 78.34           C  
ATOM   1182  CE  LYS M 147     148.450  41.089 150.278  0.98 78.34           C  
ATOM   1183  NZ  LYS M 147     149.620  40.517 150.981  0.98 78.34           N  
ATOM   1184  C   LYS M 147     143.205  43.747 150.631  1.00 78.34           C  
ATOM   1185  O   LYS M 147     142.421  43.157 149.889  1.00 78.34           O  
ATOM   1186  N   TRP M 148     142.876  44.124 151.877  1.00136.54           N  
ATOM   1187  CA  TRP M 148     141.604  43.815 152.458  1.00136.54           C  
ATOM   1188  CB  TRP M 148     141.549  44.096 153.970  1.00136.54           C  
ATOM   1189  CG  TRP M 148     142.368  43.090 154.746  1.00136.54           C  
ATOM   1190  CD2 TRP M 148     142.466  43.017 156.178  1.00136.54           C  
ATOM   1191  CD1 TRP M 148     143.132  42.071 154.256  1.00136.54           C  
ATOM   1192  NE1 TRP M 148     143.697  41.367 155.290  1.00136.54           N  
ATOM   1193  CE2 TRP M 148     143.297  41.937 156.479  1.00136.54           C  
ATOM   1194  CE3 TRP M 148     141.910  43.782 157.163  1.00136.54           C  
ATOM   1195  CZ2 TRP M 148     143.584  41.605 157.771  1.00136.54           C  
ATOM   1196  CZ3 TRP M 148     142.205  43.446 158.466  1.00136.54           C  
ATOM   1197  CH2 TRP M 148     143.025  42.378 158.764  1.00136.54           C  
ATOM   1198  C   TRP M 148     140.500  44.543 151.754  1.00136.54           C  
ATOM   1199  O   TRP M 148     139.395  44.024 151.618  1.00136.54           O  
ATOM   1200  N   GLU M 149     140.751  45.785 151.312  1.00141.66           N  
ATOM   1201  CA  GLU M 149     139.722  46.535 150.652  1.00141.66           C  
ATOM   1202  CB  GLU M 149     140.165  47.976 150.353  1.00141.66           C  
ATOM   1203  CG  GLU M 149     140.399  48.784 151.630  0.90141.66           C  
ATOM   1204  CD  GLU M 149     140.859  50.183 151.252  0.89141.66           C  
ATOM   1205  OE1 GLU M 149     141.259  50.380 150.074  0.89141.66           O  
ATOM   1206  OE2 GLU M 149     140.820  51.074 152.141  0.89141.66           O  
ATOM   1207  C   GLU M 149     139.371  45.874 149.354  1.00141.66           C  
ATOM   1208  O   GLU M 149     138.199  45.780 148.992  1.00141.66           O  
ATOM   1209  N   ALA M 150     140.383  45.384 148.615  1.00147.77           N  
ATOM   1210  CA  ALA M 150     140.128  44.782 147.338  1.00147.77           C  
ATOM   1211  CB  ALA M 150     141.416  44.320 146.634  1.00147.77           C  
ATOM   1212  C   ALA M 150     139.270  43.573 147.541  1.00147.77           C  
ATOM   1213  O   ALA M 150     138.349  43.307 146.771  1.00147.77           O  
ATOM   1214  N   ALA M 151     139.586  42.814 148.603  1.00334.61           N  
ATOM   1215  CA  ALA M 151     138.956  41.591 149.014  1.00334.61           C  
ATOM   1216  CB  ALA M 151     139.719  40.887 150.149  1.00334.61           C  
ATOM   1217  C   ALA M 151     137.537  41.801 149.472  1.00334.61           C  
ATOM   1218  O   ALA M 151     136.718  40.887 149.393  1.00334.61           O  
ATOM   1219  N   ARG M 152     137.203  42.996 149.994  1.00466.33           N  
ATOM   1220  CA  ARG M 152     135.897  43.219 150.562  1.00466.33           C  
ATOM   1221  CB  ARG M 152     134.711  42.734 149.703  1.00466.33           C  
ATOM   1222  CG  ARG M 152     134.530  43.483 148.384  0.99466.33           C  
ATOM   1223  CD  ARG M 152     133.261  43.079 147.630  0.97466.33           C  
ATOM   1224  NE  ARG M 152     132.201  44.065 147.979  0.97466.33           N  
ATOM   1225  CZ  ARG M 152     130.984  44.001 147.366  0.97466.33           C  
ATOM   1226  NH1 ARG M 152     130.718  42.996 146.480  1.00466.33           N  
ATOM   1227  NH2 ARG M 152     130.032  44.941 147.635  1.00466.33           N  
ATOM   1228  C   ARG M 152     135.811  42.443 151.834  1.00466.33           C  
ATOM   1229  O   ARG M 152     134.776  41.860 152.150  1.00466.33           O  
ATOM   1230  N   GLU M 153     136.922  42.437 152.594  1.00276.00           N  
ATOM   1231  CA  GLU M 153     137.040  41.771 153.859  1.00276.00           C  
ATOM   1232  CB  GLU M 153     138.448  41.903 154.467  1.00276.00           C  
ATOM   1233  CG  GLU M 153     139.508  41.069 153.746  1.00276.00           C  
ATOM   1234  CD  GLU M 153     139.297  39.615 154.143  1.00276.00           C  
ATOM   1235  OE1 GLU M 153     138.973  39.369 155.335  1.00276.00           O  
ATOM   1236  OE2 GLU M 153     139.456  38.732 153.258  1.00276.00           O  
ATOM   1237  C   GLU M 153     136.082  42.374 154.844  1.00276.00           C  
ATOM   1238  O   GLU M 153     135.487  41.661 155.650  1.00276.00           O  
ATOM   1239  N   ALA M 154     135.888  43.705 154.800  1.00150.47           N  
ATOM   1240  CA  ALA M 154     135.059  44.363 155.770  1.00150.47           C  
ATOM   1241  CB  ALA M 154     134.946  45.878 155.525  1.00150.47           C  
ATOM   1242  C   ALA M 154     133.675  43.792 155.701  1.00150.47           C  
ATOM   1243  O   ALA M 154     133.050  43.563 156.735  1.00150.47           O  
ATOM   1244  N   GLU M 155     133.160  43.537 154.484  1.00421.54           N  
ATOM   1245  CA  GLU M 155     131.825  43.023 154.339  1.00421.54           C  
ATOM   1246  CB  GLU M 155     131.363  42.867 152.881  0.99421.54           C  
ATOM   1247  CG  GLU M 155     129.906  42.410 152.779  0.99421.54           C  
ATOM   1248  CD  GLU M 155     129.560  42.218 151.312  0.89421.54           C  
ATOM   1249  OE1 GLU M 155     130.484  42.330 150.464  0.89421.54           O  
ATOM   1250  OE2 GLU M 155     128.364  41.951 151.019  0.89421.54           O  
ATOM   1251  C   GLU M 155     131.728  41.654 154.955  1.00421.54           C  
ATOM   1252  O   GLU M 155     130.723  41.291 155.563  1.00421.54           O  
ATOM   1253  N   GLN M 156     132.768  40.829 154.792  1.00441.74           N  
ATOM   1254  CA  GLN M 156     132.723  39.490 155.303  1.00441.74           C  
ATOM   1255  CB  GLN M 156     133.973  38.674 154.949  1.00441.74           C  
ATOM   1256  CG  GLN M 156     134.146  38.405 153.456  1.00441.74           C  
ATOM   1257  CD  GLN M 156     135.501  37.739 153.279  1.00441.74           C  
ATOM   1258  OE1 GLN M 156     135.607  36.515 153.228  1.00441.74           O  
ATOM   1259  NE2 GLN M 156     136.574  38.570 153.195  1.00441.74           N  
ATOM   1260  C   GLN M 156     132.673  39.542 156.798  1.00441.74           C  
ATOM   1261  O   GLN M 156     131.965  38.768 157.443  1.00441.74           O  
ATOM   1262  N   ARG M 158     133.464  40.461 157.373  1.00199.42           N  
ATOM   1263  CA  ARG M 158     133.598  40.656 158.785  1.00199.42           C  
ATOM   1264  CB  ARG M 158     134.600  41.772 159.130  1.00199.42           C  
ATOM   1265  CG  ARG M 158     135.962  41.615 158.451  1.00199.42           C  
ATOM   1266  CD  ARG M 158     136.853  40.530 159.054  1.00199.42           C  
ATOM   1267  NE  ARG M 158     138.098  40.485 158.236  1.00199.42           N  
ATOM   1268  CZ  ARG M 158     139.298  40.208 158.823  1.00199.42           C  
ATOM   1269  NH1 ARG M 158     139.367  39.987 160.167  1.00199.42           N  
ATOM   1270  NH2 ARG M 158     140.429  40.154 158.061  1.00199.42           N  
ATOM   1271  C   ARG M 158     132.285  41.108 159.304  1.00199.42           C  
ATOM   1272  O   ARG M 158     131.815  40.649 160.345  1.00199.42           O  
ATOM   1273  N   ARG M 159     131.654  42.024 158.554  1.00261.61           N  
ATOM   1274  CA  ARG M 159     130.414  42.601 158.967  1.00261.61           C  
ATOM   1275  CB  ARG M 159     129.866  43.616 157.952  1.00261.61           C  
ATOM   1276  CG  ARG M 159     128.665  44.408 158.468  1.00261.61           C  
ATOM   1277  CD  ARG M 159     127.954  45.203 157.374  1.00261.61           C  
ATOM   1278  NE  ARG M 159     128.998  45.975 156.649  1.00261.61           N  
ATOM   1279  CZ  ARG M 159     128.663  47.108 155.970  1.00261.61           C  
ATOM   1280  NH1 ARG M 159     127.386  47.587 156.024  1.00261.61           N  
ATOM   1281  NH2 ARG M 159     129.611  47.756 155.234  1.00261.61           N  
ATOM   1282  C   ARG M 159     129.408  41.492 159.066  1.00261.61           C  
ATOM   1283  O   ARG M 159     128.646  41.433 160.026  1.00261.61           O  
ATOM   1284  N   ALA M 160     129.401  40.558 158.091  1.00289.06           N  
ATOM   1285  CA  ALA M 160     128.420  39.503 158.054  1.00289.06           C  
ATOM   1286  CB  ALA M 160     128.583  38.553 156.864  1.00289.06           C  
ATOM   1287  C   ALA M 160     128.525  38.643 159.271  1.00289.06           C  
ATOM   1288  O   ALA M 160     127.526  38.164 159.807  1.00289.06           O  
ATOM   1289  N   TYR M 161     129.758  38.348 159.695  1.00198.77           N  
ATOM   1290  CA  TYR M 161     129.948  37.574 160.884  1.00198.77           C  
ATOM   1291  CB  TYR M 161     131.432  37.203 161.066  1.00198.77           C  
ATOM   1292  CG  TYR M 161     131.652  36.697 162.448  1.00198.77           C  
ATOM   1293  CD1 TYR M 161     131.390  35.390 162.792  1.00198.77           C  
ATOM   1294  CD2 TYR M 161     132.141  37.554 163.405  1.00198.77           C  
ATOM   1295  CE1 TYR M 161     131.607  34.950 164.078  1.00198.77           C  
ATOM   1296  CE2 TYR M 161     132.360  37.122 164.689  1.00198.77           C  
ATOM   1297  CZ  TYR M 161     132.094  35.819 165.026  1.00198.77           C  
ATOM   1298  OH  TYR M 161     132.325  35.388 166.348  1.00198.77           O  
ATOM   1299  C   TYR M 161     129.505  38.338 162.086  1.00198.77           C  
ATOM   1300  O   TYR M 161     128.759  37.822 162.917  1.00198.77           O  
ATOM   1301  N   LEU M 162     129.942  39.607 162.192  1.00146.24           N  
ATOM   1302  CA  LEU M 162     129.682  40.406 163.362  1.00146.24           C  
ATOM   1303  CB  LEU M 162     130.392  41.769 163.302  1.00146.24           C  
ATOM   1304  CG  LEU M 162     131.929  41.661 163.328  1.00146.24           C  
ATOM   1305  CD1 LEU M 162     132.590  43.048 163.271  1.00146.24           C  
ATOM   1306  CD2 LEU M 162     132.408  40.835 164.534  1.00146.24           C  
ATOM   1307  C   LEU M 162     128.221  40.665 163.501  1.00146.24           C  
ATOM   1308  O   LEU M 162     127.659  40.579 164.592  1.00146.24           O  
ATOM   1309  N   GLU M 163     127.561  41.060 162.406  0.99177.03           N  
ATOM   1310  CA  GLU M 163     126.168  41.306 162.542  0.99177.03           C  
ATOM   1311  CB  GLU M 163     125.611  42.085 161.337  0.98177.03           C  
ATOM   1312  CG  GLU M 163     126.190  43.501 161.247  0.98177.03           C  
ATOM   1313  CD  GLU M 163     125.748  44.142 159.938  0.98177.03           C  
ATOM   1314  OE1 GLU M 163     125.513  43.391 158.955  0.97177.03           O  
ATOM   1315  OE2 GLU M 163     125.646  45.398 159.905  0.97177.03           O  
ATOM   1316  C   GLU M 163     125.421  40.010 162.668  0.99177.03           C  
ATOM   1317  O   GLU M 163     124.575  39.870 163.547  0.99177.03           O  
ATOM   1318  N   GLY M 164     125.648  39.040 161.755  1.00216.49           N  
ATOM   1319  CA  GLY M 164     124.836  37.860 161.841  1.00216.49           C  
ATOM   1320  C   GLY M 164     125.201  36.825 162.852  1.00216.49           C  
ATOM   1321  O   GLY M 164     124.551  36.660 163.883  1.00216.49           O  
ATOM   1322  N   GLU M 165     126.325  36.141 162.600  1.00175.35           N  
ATOM   1323  CA  GLU M 165     126.656  34.997 163.392  1.00175.35           C  
ATOM   1324  CB  GLU M 165     127.853  34.219 162.826  1.00175.35           C  
ATOM   1325  CG  GLU M 165     127.551  33.515 161.503  1.00175.35           C  
ATOM   1326  CD  GLU M 165     128.826  32.822 161.061  1.00175.35           C  
ATOM   1327  OE1 GLU M 165     129.888  33.105 161.675  1.00175.35           O  
ATOM   1328  OE2 GLU M 165     128.758  32.010 160.100  1.00175.35           O  
ATOM   1329  C   GLU M 165     126.989  35.363 164.801  1.00175.35           C  
ATOM   1330  O   GLU M 165     126.507  34.724 165.736  1.00175.35           O  
ATOM   1331  N   CYS M 166     127.816  36.403 165.016  1.00175.40           N  
ATOM   1332  CA  CYS M 166     128.190  36.609 166.390  1.00175.40           C  
ATOM   1333  CB  CYS M 166     129.426  37.493 166.658  1.00175.40           C  
ATOM   1334  SG  CYS M 166     129.204  39.279 166.540  1.00175.40           S  
ATOM   1335  C   CYS M 166     127.025  37.025 167.232  1.00175.40           C  
ATOM   1336  O   CYS M 166     126.896  36.573 168.369  1.00175.40           O  
ATOM   1337  N   VAL M 167     126.132  37.887 166.713  1.00123.20           N  
ATOM   1338  CA  VAL M 167     125.019  38.312 167.519  0.99123.20           C  
ATOM   1339  CB  VAL M 167     124.173  39.343 166.830  0.98123.20           C  
ATOM   1340  CG1 VAL M 167     122.944  39.639 167.706  0.98123.20           C  
ATOM   1341  CG2 VAL M 167     125.047  40.574 166.541  0.98123.20           C  
ATOM   1342  C   VAL M 167     124.133  37.137 167.808  1.00123.20           C  
ATOM   1343  O   VAL M 167     123.735  36.915 168.951  1.00123.20           O  
ATOM   1344  N   GLU M 168     123.821  36.332 166.773  1.00159.75           N  
ATOM   1345  CA  GLU M 168     122.891  35.258 166.951  0.99159.75           C  
ATOM   1346  CB  GLU M 168     122.470  34.658 165.602  0.99159.75           C  
ATOM   1347  CG  GLU M 168     121.568  35.671 164.875  0.99159.75           C  
ATOM   1348  CD  GLU M 168     121.463  35.365 163.393  0.97159.75           C  
ATOM   1349  OE1 GLU M 168     122.490  35.522 162.680  0.97159.75           O  
ATOM   1350  OE2 GLU M 168     120.352  34.972 162.950  0.97159.75           O  
ATOM   1351  C   GLU M 168     123.433  34.254 167.922  1.00159.75           C  
ATOM   1352  O   GLU M 168     122.701  33.742 168.767  1.00159.75           O  
ATOM   1353  N   TRP M 169     124.736  33.948 167.849  1.00221.74           N  
ATOM   1354  CA  TRP M 169     125.304  33.023 168.787  1.00221.74           C  
ATOM   1355  CB  TRP M 169     126.701  32.563 168.363  1.00221.74           C  
ATOM   1356  CG  TRP M 169     126.577  31.627 167.191  1.00221.74           C  
ATOM   1357  CD2 TRP M 169     126.444  30.209 167.344  1.00221.74           C  
ATOM   1358  CD1 TRP M 169     126.514  31.884 165.853  1.00221.74           C  
ATOM   1359  NE1 TRP M 169     126.361  30.707 165.159  1.00221.74           N  
ATOM   1360  CE2 TRP M 169     126.310  29.670 166.067  1.00221.74           C  
ATOM   1361  CE3 TRP M 169     126.421  29.426 168.461  1.00221.74           C  
ATOM   1362  CZ2 TRP M 169     126.153  28.326 165.887  1.00221.74           C  
ATOM   1363  CZ3 TRP M 169     126.272  28.072 168.276  1.00221.74           C  
ATOM   1364  CH2 TRP M 169     126.141  27.534 167.013  1.00221.74           C  
ATOM   1365  C   TRP M 169     125.327  33.578 170.192  1.00221.74           C  
ATOM   1366  O   TRP M 169     125.052  32.863 171.154  1.00221.74           O  
ATOM   1367  N   LEU M 170     125.641  34.875 170.366  1.00102.36           N  
ATOM   1368  CA  LEU M 170     125.726  35.438 171.690  1.00102.36           C  
ATOM   1369  CB  LEU M 170     126.078  36.937 171.668  1.00102.36           C  
ATOM   1370  CG  LEU M 170     126.176  37.575 173.066  1.00102.36           C  
ATOM   1371  CD1 LEU M 170     127.276  36.915 173.910  1.00102.36           C  
ATOM   1372  CD2 LEU M 170     126.348  39.100 172.963  1.00102.36           C  
ATOM   1373  C   LEU M 170     124.399  35.280 172.357  1.00102.36           C  
ATOM   1374  O   LEU M 170     124.334  34.930 173.535  1.00102.36           O  
ATOM   1375  N   ARG M 171     123.294  35.525 171.623  1.00170.23           N  
ATOM   1376  CA  ARG M 171     121.999  35.407 172.226  1.00170.23           C  
ATOM   1377  CB  ARG M 171     120.837  35.881 171.328  0.99170.23           C  
ATOM   1378  CG  ARG M 171     120.692  35.146 169.996  0.99170.23           C  
ATOM   1379  CD  ARG M 171     119.525  35.658 169.151  0.99170.23           C  
ATOM   1380  NE  ARG M 171     119.684  37.134 169.026  0.98170.23           N  
ATOM   1381  CZ  ARG M 171     118.870  37.842 168.190  0.98170.23           C  
ATOM   1382  NH1 ARG M 171     117.922  37.195 167.452  0.98170.23           N  
ATOM   1383  NH2 ARG M 171     119.005  39.197 168.094  0.98170.23           N  
ATOM   1384  C   ARG M 171     121.765  33.982 172.611  1.00170.23           C  
ATOM   1385  O   ARG M 171     121.215  33.709 173.677  1.00170.23           O  
ATOM   1386  N   ARG M 172     122.184  33.023 171.764  1.00160.78           N  
ATOM   1387  CA  ARG M 172     121.940  31.654 172.113  1.00160.78           C  
ATOM   1388  CB  ARG M 172     122.365  30.645 171.031  0.99160.78           C  
ATOM   1389  CG  ARG M 172     122.040  29.205 171.435  0.99160.78           C  
ATOM   1390  CD  ARG M 172     123.251  28.280 171.561  0.99160.78           C  
ATOM   1391  NE  ARG M 172     123.518  27.706 170.215  0.99160.78           N  
ATOM   1392  CZ  ARG M 172     122.813  26.610 169.808  0.99160.78           C  
ATOM   1393  NH1 ARG M 172     121.841  26.091 170.613  0.99160.78           N  
ATOM   1394  NH2 ARG M 172     123.073  26.031 168.600  0.99160.78           N  
ATOM   1395  C   ARG M 172     122.701  31.332 173.361  1.00160.78           C  
ATOM   1396  O   ARG M 172     122.201  30.627 174.236  1.00160.78           O  
ATOM   1397  N   TYR M 173     123.942  31.842 173.478  1.00106.14           N  
ATOM   1398  CA  TYR M 173     124.738  31.563 174.641  1.00106.14           C  
ATOM   1399  CB  TYR M 173     126.171  32.132 174.588  1.00106.14           C  
ATOM   1400  CG  TYR M 173     126.931  31.521 173.457  1.00106.14           C  
ATOM   1401  CD1 TYR M 173     127.105  30.159 173.373  1.00106.14           C  
ATOM   1402  CD2 TYR M 173     127.520  32.320 172.503  1.00106.14           C  
ATOM   1403  CE1 TYR M 173     127.819  29.605 172.335  1.00106.14           C  
ATOM   1404  CE2 TYR M 173     128.237  31.774 171.464  1.00106.14           C  
ATOM   1405  CZ  TYR M 173     128.384  30.411 171.376  1.00106.14           C  
ATOM   1406  OH  TYR M 173     129.117  29.846 170.311  1.00106.14           O  
ATOM   1407  C   TYR M 173     124.084  32.180 175.832  1.00106.14           C  
ATOM   1408  O   TYR M 173     124.074  31.606 176.914  1.00106.14           O  
ATOM   1409  N   LEU M 174     123.529  33.390 175.688  1.00 65.92           N  
ATOM   1410  CA  LEU M 174     122.968  34.010 176.847  1.00 65.92           C  
ATOM   1411  CB  LEU M 174     122.429  35.420 176.555  1.00 65.92           C  
ATOM   1412  CG  LEU M 174     123.533  36.417 176.155  1.00 65.92           C  
ATOM   1413  CD1 LEU M 174     122.954  37.811 175.869  1.00 65.92           C  
ATOM   1414  CD2 LEU M 174     124.660  36.449 177.200  1.00 65.92           C  
ATOM   1415  C   LEU M 174     121.841  33.175 177.360  1.00 65.92           C  
ATOM   1416  O   LEU M 174     121.744  32.935 178.561  1.00 65.92           O  
ATOM   1417  N   GLU M 175     120.954  32.692 176.472  1.00114.68           N  
ATOM   1418  CA  GLU M 175     119.845  31.937 176.975  1.00114.68           C  
ATOM   1419  CB  GLU M 175     118.765  31.670 175.924  1.00114.68           C  
ATOM   1420  CG  GLU M 175     119.253  30.952 174.676  1.00114.68           C  
ATOM   1421  CD  GLU M 175     118.063  30.980 173.743  0.90114.68           C  
ATOM   1422  OE1 GLU M 175     117.010  31.526 174.167  0.88114.68           O  
ATOM   1423  OE2 GLU M 175     118.185  30.468 172.601  0.88114.68           O  
ATOM   1424  C   GLU M 175     120.314  30.646 177.573  1.00114.68           C  
ATOM   1425  O   GLU M 175     119.823  30.244 178.626  1.00114.68           O  
ATOM   1426  N   ASN M 176     121.278  29.954 176.932  1.00238.97           N  
ATOM   1427  CA  ASN M 176     121.762  28.738 177.518  1.00238.97           C  
ATOM   1428  CB  ASN M 176     122.301  27.742 176.479  1.00238.97           C  
ATOM   1429  CG  ASN M 176     121.139  27.304 175.600  1.00238.97           C  
ATOM   1430  OD1 ASN M 176     120.122  26.815 176.086  1.00238.97           O  
ATOM   1431  ND2 ASN M 176     121.288  27.492 174.262  1.00238.97           N  
ATOM   1432  C   ASN M 176     122.922  29.139 178.365  1.00238.97           C  
ATOM   1433  O   ASN M 176     124.035  29.295 177.874  1.00238.97           O  
ATOM   1434  N   GLY M 177     122.733  29.220 179.690  1.00245.87           N  
ATOM   1435  CA  GLY M 177     123.796  29.736 180.498  1.00245.87           C  
ATOM   1436  C   GLY M 177     123.283  30.953 181.199  1.00245.87           C  
ATOM   1437  O   GLY M 177     124.017  31.622 181.922  1.00245.87           O  
ATOM   1438  N   LYS M 178     121.974  31.223 181.056  1.00192.72           N  
ATOM   1439  CA  LYS M 178     121.365  32.405 181.599  1.00192.72           C  
ATOM   1440  CB  LYS M 178     119.832  32.400 181.439  1.00192.72           C  
ATOM   1441  CG  LYS M 178     119.312  32.733 180.040  1.00192.72           C  
ATOM   1442  CD  LYS M 178     119.554  34.186 179.625  1.00192.72           C  
ATOM   1443  CE  LYS M 178     118.975  34.535 178.254  1.00192.72           C  
ATOM   1444  NZ  LYS M 178     117.521  34.778 178.373  1.00192.72           N  
ATOM   1445  C   LYS M 178     121.631  32.506 183.069  1.00192.72           C  
ATOM   1446  O   LYS M 178     121.950  33.587 183.561  1.00192.72           O  
ATOM   1447  N   ASP M 179     121.524  31.398 183.824  1.00113.36           N  
ATOM   1448  CA  ASP M 179     121.684  31.559 185.242  0.98113.36           C  
ATOM   1449  CB  ASP M 179     121.423  30.269 186.053  0.98113.36           C  
ATOM   1450  CG  ASP M 179     122.416  29.176 185.681  0.85113.36           C  
ATOM   1451  OD1 ASP M 179     122.822  29.115 184.490  0.69113.36           O  
ATOM   1452  OD2 ASP M 179     122.780  28.382 186.590  0.69113.36           O  
ATOM   1453  C   ASP M 179     123.059  32.076 185.558  1.00113.36           C  
ATOM   1454  O   ASP M 179     123.208  32.999 186.359  1.00113.36           O  
ATOM   1455  N   LYS M 180     124.103  31.489 184.944  1.00152.03           N  
ATOM   1456  CA  LYS M 180     125.456  31.894 185.206  1.00152.03           C  
ATOM   1457  CB  LYS M 180     126.470  30.905 184.607  1.00152.03           C  
ATOM   1458  CG  LYS M 180     126.283  29.469 185.105  1.00152.03           C  
ATOM   1459  CD  LYS M 180     126.444  29.304 186.617  1.00152.03           C  
ATOM   1460  CE  LYS M 180     127.866  28.934 187.043  1.00152.03           C  
ATOM   1461  NZ  LYS M 180     128.785  30.060 186.767  1.00152.03           N  
ATOM   1462  C   LYS M 180     125.753  33.241 184.615  1.00152.03           C  
ATOM   1463  O   LYS M 180     126.286  34.121 185.291  1.00152.03           O  
ATOM   1464  N   LEU M 181     125.391  33.446 183.330  1.00115.24           N  
ATOM   1465  CA  LEU M 181     125.760  34.667 182.657  1.00115.24           C  
ATOM   1466  CB  LEU M 181     125.557  34.657 181.126  1.00115.24           C  
ATOM   1467  CG  LEU M 181     126.533  33.765 180.323  1.00115.24           C  
ATOM   1468  CD1 LEU M 181     127.994  34.175 180.547  1.00115.24           C  
ATOM   1469  CD2 LEU M 181     126.295  32.271 180.549  1.00115.24           C  
ATOM   1470  C   LEU M 181     124.970  35.841 183.208  1.00115.24           C  
ATOM   1471  O   LEU M 181     125.333  36.994 182.844  1.00115.24           O  
ATOM   1472  OXT LEU M 181     124.009  35.612 183.990  1.00115.24           O  
TER    1473      LEU M 181                                                       
ATOM   1473  N   VAL P   1     130.596  31.381 168.573  1.00178.13           N  
ATOM   1474  CA  VAL P   1     131.202  30.760 167.361  0.99178.13           C  
ATOM   1475  CB  VAL P   1     130.138  30.508 166.344  0.99178.13           C  
ATOM   1476  CG1 VAL P   1     129.439  31.840 166.097  1.00178.13           C  
ATOM   1477  CG2 VAL P   1     130.771  29.933 165.071  1.00178.13           C  
ATOM   1478  C   VAL P   1     132.234  31.659 166.761  1.00178.13           C  
ATOM   1479  O   VAL P   1     131.995  32.849 166.598  1.00178.13           O  
ATOM   1480  N   PRO P   2     133.374  31.126 166.418  1.00158.97           N  
ATOM   1481  CA  PRO P   2     134.454  31.951 165.933  1.00158.97           C  
ATOM   1482  CD  PRO P   2     133.876  29.972 167.141  1.00158.97           C  
ATOM   1483  CB  PRO P   2     135.741  31.150 166.151  1.00158.97           C  
ATOM   1484  CG  PRO P   2     135.267  29.738 166.539  1.00158.97           C  
ATOM   1485  C   PRO P   2     134.234  32.375 164.529  1.00158.97           C  
ATOM   1486  O   PRO P   2     133.456  31.730 163.838  1.00158.97           O  
ATOM   1487  N   SER P   3     134.879  33.472 164.098  0.99127.84           N  
ATOM   1488  CA  SER P   3     134.759  33.935 162.757  0.98127.84           C  
ATOM   1489  CB  SER P   3     135.162  35.405 162.553  0.98127.84           C  
ATOM   1490  OG  SER P   3     136.560  35.558 162.749  1.00127.84           O  
ATOM   1491  C   SER P   3     135.697  33.118 161.969  0.99127.84           C  
ATOM   1492  O   SER P   3     136.654  32.560 162.507  0.99127.84           O  
ATOM   1493  N   VAL P   4     135.452  33.061 160.653  0.99311.86           N  
ATOM   1494  CA  VAL P   4     136.247  32.166 159.877  0.99311.86           C  
ATOM   1495  CB  VAL P   4     135.385  31.089 159.277  0.98311.86           C  
ATOM   1496  CG1 VAL P   4     135.007  31.488 157.843  1.00311.86           C  
ATOM   1497  CG2 VAL P   4     136.022  29.708 159.500  1.00311.86           C  
ATOM   1498  C   VAL P   4     136.908  32.936 158.762  0.99311.86           C  
ATOM   1499  O   VAL P   4     136.523  34.058 158.446  0.99311.86           O  
ATOM   1500  N   TRP P   5     138.010  32.369 158.232  0.98401.24           N  
ATOM   1501  CA  TRP P   5     138.747  32.739 157.056  0.98401.24           C  
ATOM   1502  CB  TRP P   5     138.378  31.980 155.775  0.98401.24           C  
ATOM   1503  CG  TRP P   5     139.234  30.751 155.817  0.97401.24           C  
ATOM   1504  CD2 TRP P   5     140.657  30.893 155.790  0.91401.24           C  
ATOM   1505  CD1 TRP P   5     138.973  29.427 156.009  0.94401.24           C  
ATOM   1506  NE1 TRP P   5     140.157  28.733 156.118  0.50401.24           N  
ATOM   1507  CE2 TRP P   5     141.203  29.626 155.987  0.88401.24           C  
ATOM   1508  CE3 TRP P   5     141.439  32.002 155.638  0.50401.24           C  
ATOM   1509  CZ2 TRP P   5     142.556  29.450 156.036  0.50401.24           C  
ATOM   1510  CZ3 TRP P   5     142.801  31.822 155.660  0.50401.24           C  
ATOM   1511  CH2 TRP P   5     143.345  30.568 155.856  0.50401.24           C  
ATOM   1512  C   TRP P   5     139.008  34.162 156.850  0.98401.24           C  
ATOM   1513  O   TRP P   5     138.826  34.777 155.797  0.98401.24           O  
ATOM   1514  N   ARG P   6     139.533  34.755 157.890  0.99356.32           N  
ATOM   1515  CA  ARG P   6     139.908  36.046 157.523  0.99356.32           C  
ATOM   1516  CB  ARG P   6     140.185  36.972 158.717  0.99356.32           C  
ATOM   1517  CG  ARG P   6     141.246  36.455 159.691  0.97356.32           C  
ATOM   1518  CD  ARG P   6     140.678  36.055 161.057  0.91356.32           C  
ATOM   1519  NE  ARG P   6     140.245  34.632 160.983  0.75356.32           N  
ATOM   1520  CZ  ARG P   6     139.558  34.071 162.022  0.83356.32           C  
ATOM   1521  NH1 ARG P   6     139.184  34.832 163.092  0.75356.32           N  
ATOM   1522  NH2 ARG P   6     139.259  32.740 161.992  0.75356.32           N  
ATOM   1523  C   ARG P   6     141.166  35.854 156.738  0.99356.32           C  
ATOM   1524  O   ARG P   6     141.871  34.862 156.915  0.99356.32           O  
ATOM   1525  N   SER P   7     141.450  36.791 155.819  0.99236.35           N  
ATOM   1526  CA  SER P   7     142.579  36.701 154.948  0.99236.35           C  
ATOM   1527  CB  SER P   7     142.499  37.647 153.738  0.99236.35           C  
ATOM   1528  OG  SER P   7     142.581  38.997 154.167  1.00236.35           O  
ATOM   1529  C   SER P   7     143.803  37.057 155.725  0.99236.35           C  
ATOM   1530  O   SER P   7     143.734  37.468 156.883  0.99236.35           O  
ATOM   1531  N   SER P   8     144.976  36.891 155.088  0.98163.34           N  
ATOM   1532  CA  SER P   8     146.219  37.176 155.738  0.98163.34           C  
ATOM   1533  CB  SER P   8     147.452  36.675 154.970  0.97163.34           C  
ATOM   1534  OG  SER P   8     147.585  37.379 153.745  1.00163.34           O  
ATOM   1535  C   SER P   8     146.338  38.652 155.857  0.98163.34           C  
ATOM   1536  O   SER P   8     145.496  39.406 155.370  0.98163.34           O  
ATOM   1537  N   LEU P   9     147.417  39.092 156.522  1.00243.26           N  
ATOM   1538  CA  LEU P   9     147.571  40.472 156.853  1.00243.26           C  
ATOM   1539  CB  LEU P   9     147.841  40.583 158.364  1.00243.26           C  
ATOM   1540  CG  LEU P   9     147.664  41.968 158.984  1.00243.26           C  
ATOM   1541  CD1 LEU P   9     146.195  42.390 158.905  1.00243.26           C  
ATOM   1542  CD2 LEU P   9     148.183  42.005 160.428  1.00243.26           C  
ATOM   1543  C   LEU P   9     148.782  41.066 156.135  1.00243.26           C  
ATOM   1544  O   LEU P   9     148.612  41.710 155.066  1.00243.26           O  
ATOM   1545  OXT LEU P   9     149.904  40.910 156.685  1.00243.26           O  
TER    1546      LEU P   9                                                       
ATOM   1546  N   THR A   5     112.646  21.127 152.557  1.00118.43           N  
ATOM   1547  CA  THR A   5     111.703  20.325 151.758  1.00118.43           C  
ATOM   1548  CB  THR A   5     110.753  19.575 152.659  1.00118.43           C  
ATOM   1549  OG1 THR A   5     110.058  18.577 151.927  1.00118.43           O  
ATOM   1550  CG2 THR A   5     109.752  20.555 153.291  1.00118.43           C  
ATOM   1551  C   THR A   5     110.947  21.178 150.791  1.00118.43           C  
ATOM   1552  O   THR A   5     110.317  22.170 151.157  1.00118.43           O  
ATOM   1553  N   GLN A   6     111.055  20.829 149.496  1.00 83.09           N  
ATOM   1554  CA  GLN A   6     110.333  21.521 148.477  1.00 83.09           C  
ATOM   1555  CB  GLN A   6     111.217  21.929 147.285  1.00 83.09           C  
ATOM   1556  CG  GLN A   6     112.336  22.905 147.650  1.00 83.09           C  
ATOM   1557  CD  GLN A   6     113.123  23.217 146.385  1.00 83.09           C  
ATOM   1558  OE1 GLN A   6     114.268  22.794 146.232  1.00 83.09           O  
ATOM   1559  NE2 GLN A   6     112.493  23.976 145.449  1.00 83.09           N  
ATOM   1560  C   GLN A   6     109.355  20.523 147.958  1.00 83.09           C  
ATOM   1561  O   GLN A   6     109.731  19.578 147.265  1.00 83.09           O  
ATOM   1562  N   SER A   7     108.070  20.701 148.305  1.00186.52           N  
ATOM   1563  CA  SER A   7     107.042  19.835 147.819  1.00186.52           C  
ATOM   1564  CB  SER A   7     105.762  19.877 148.669  1.00186.52           C  
ATOM   1565  OG  SER A   7     105.254  21.202 148.711  1.00186.52           O  
ATOM   1566  C   SER A   7     106.722  20.350 146.454  1.00186.52           C  
ATOM   1567  O   SER A   7     107.323  21.319 145.997  1.00186.52           O  
ATOM   1568  N   GLN A   8     105.771  19.711 145.755  1.00139.36           N  
ATOM   1569  CA  GLN A   8     105.457  20.124 144.419  1.00139.36           C  
ATOM   1570  CB  GLN A   8     105.114  21.618 144.305  1.00139.36           C  
ATOM   1571  CG  GLN A   8     103.894  22.059 145.111  1.00139.36           C  
ATOM   1572  CD  GLN A   8     103.845  23.579 145.052  1.00139.36           C  
ATOM   1573  OE1 GLN A   8     104.633  24.211 144.348  1.00139.36           O  
ATOM   1574  NE2 GLN A   8     102.900  24.188 145.817  1.00139.36           N  
ATOM   1575  C   GLN A   8     106.689  19.916 143.594  1.00139.36           C  
ATOM   1576  O   GLN A   8     107.555  20.785 143.496  1.00139.36           O  
ATOM   1577  N   PRO A   9     106.795  18.761 143.008  1.00185.58           N  
ATOM   1578  CA  PRO A   9     107.918  18.498 142.160  1.00185.58           C  
ATOM   1579  CD  PRO A   9     106.285  17.552 143.631  1.00185.58           C  
ATOM   1580  CB  PRO A   9     107.925  16.990 141.928  1.00185.58           C  
ATOM   1581  CG  PRO A   9     107.238  16.430 143.185  1.00185.58           C  
ATOM   1582  C   PRO A   9     107.828  19.295 140.907  1.00185.58           C  
ATOM   1583  O   PRO A   9     108.863  19.593 140.314  1.00185.58           O  
ATOM   1584  N   GLU A  10     106.603  19.628 140.464  1.00 99.78           N  
ATOM   1585  CA  GLU A  10     106.497  20.389 139.260  1.00 99.78           C  
ATOM   1586  CB  GLU A  10     106.170  19.549 138.012  1.00 99.78           C  
ATOM   1587  CG  GLU A  10     104.833  18.811 138.073  1.00 99.78           C  
ATOM   1588  CD  GLU A  10     104.698  18.019 136.779  1.00 99.78           C  
ATOM   1589  OE1 GLU A  10     105.538  17.106 136.564  1.00 99.78           O  
ATOM   1590  OE2 GLU A  10     103.765  18.318 135.986  1.00 99.78           O  
ATOM   1591  C   GLU A  10     105.416  21.396 139.451  1.00 99.78           C  
ATOM   1592  O   GLU A  10     104.527  21.218 140.282  1.00 99.78           O  
ATOM   1593  N   MET A  11     105.509  22.512 138.703  1.00119.09           N  
ATOM   1594  CA  MET A  11     104.527  23.556 138.752  1.00119.09           C  
ATOM   1595  CB  MET A  11     104.896  24.720 139.688  1.00119.09           C  
ATOM   1596  CG  MET A  11     104.555  24.461 141.155  0.92119.09           C  
ATOM   1597  SD  MET A  11     102.815  24.788 141.582  0.86119.09           S  
ATOM   1598  CE  MET A  11     102.081  23.613 140.408  1.00119.09           C  
ATOM   1599  C   MET A  11     104.391  24.131 137.379  1.00119.09           C  
ATOM   1600  O   MET A  11     105.361  24.229 136.626  1.00119.09           O  
ATOM   1601  N   SER A  12     103.155  24.524 137.017  1.00 43.11           N  
ATOM   1602  CA  SER A  12     102.936  25.120 135.734  1.00 43.11           C  
ATOM   1603  CB  SER A  12     101.973  24.329 134.830  1.00 43.11           C  
ATOM   1604  OG  SER A  12     102.565  23.097 134.446  1.00 43.11           O  
ATOM   1605  C   SER A  12     102.328  26.460 135.973  1.00 43.11           C  
ATOM   1606  O   SER A  12     101.615  26.667 136.956  1.00 43.11           O  
ATOM   1607  N   VAL A  13     102.638  27.425 135.086  1.00105.28           N  
ATOM   1608  CA  VAL A  13     102.076  28.734 135.231  1.00105.28           C  
ATOM   1609  CB  VAL A  13     102.954  29.655 136.029  1.00105.28           C  
ATOM   1610  CG1 VAL A  13     104.237  29.928 135.228  1.00105.28           C  
ATOM   1611  CG2 VAL A  13     102.159  30.916 136.396  1.00105.28           C  
ATOM   1612  C   VAL A  13     101.922  29.312 133.858  1.00105.28           C  
ATOM   1613  O   VAL A  13     102.680  28.987 132.946  1.00105.28           O  
ATOM   1614  N   GLN A  14     100.906  30.177 133.671  1.00 85.06           N  
ATOM   1615  CA  GLN A  14     100.714  30.814 132.401  1.00 85.06           C  
ATOM   1616  CB  GLN A  14      99.272  31.283 132.139  1.00 85.06           C  
ATOM   1617  CG  GLN A  14      98.302  30.141 131.833  1.00 85.06           C  
ATOM   1618  CD  GLN A  14      98.565  29.690 130.403  1.00 85.06           C  
ATOM   1619  OE1 GLN A  14      99.232  30.380 129.634  1.00 85.06           O  
ATOM   1620  NE2 GLN A  14      98.025  28.499 130.032  1.00 85.06           N  
ATOM   1621  C   GLN A  14     101.592  32.019 132.381  1.00 85.06           C  
ATOM   1622  O   GLN A  14     101.907  32.584 133.426  1.00 85.06           O  
ATOM   1623  N   GLU A  15     102.006  32.448 131.175  1.00 69.72           N  
ATOM   1624  CA  GLU A  15     102.869  33.587 131.066  1.00 69.72           C  
ATOM   1625  CB  GLU A  15     103.166  34.041 129.627  1.00 69.72           C  
ATOM   1626  CG  GLU A  15     103.968  33.070 128.769  1.00 69.72           C  
ATOM   1627  CD  GLU A  15     104.164  33.757 127.423  1.00 69.72           C  
ATOM   1628  OE1 GLU A  15     104.891  34.786 127.390  1.00 69.72           O  
ATOM   1629  OE2 GLU A  15     103.590  33.269 126.414  1.00 69.72           O  
ATOM   1630  C   GLU A  15     102.182  34.762 131.686  1.00 69.72           C  
ATOM   1631  O   GLU A  15     100.956  34.852 131.700  1.00 69.72           O  
ATOM   1632  N   ALA A  16     102.999  35.690 132.221  1.00 61.96           N  
ATOM   1633  CA  ALA A  16     102.583  36.935 132.808  1.00 61.96           C  
ATOM   1634  CB  ALA A  16     101.603  37.718 131.917  1.00 61.96           C  
ATOM   1635  C   ALA A  16     101.922  36.727 134.138  1.00 61.96           C  
ATOM   1636  O   ALA A  16     101.579  37.699 134.811  1.00 61.96           O  
ATOM   1637  N   GLU A  17     101.759  35.469 134.584  1.00 86.54           N  
ATOM   1638  CA  GLU A  17     101.153  35.243 135.868  1.00 86.54           C  
ATOM   1639  CB  GLU A  17     100.358  33.927 135.963  1.00 86.54           C  
ATOM   1640  CG  GLU A  17      99.126  33.872 135.056  1.00 86.54           C  
ATOM   1641  CD  GLU A  17      98.055  34.800 135.613  1.00 86.54           C  
ATOM   1642  OE1 GLU A  17      98.231  35.299 136.756  1.00 86.54           O  
ATOM   1643  OE2 GLU A  17      97.041  35.019 134.898  1.00 86.54           O  
ATOM   1644  C   GLU A  17     102.255  35.167 136.881  1.00 86.54           C  
ATOM   1645  O   GLU A  17     103.422  35.009 136.529  1.00 86.54           O  
ATOM   1646  N   THR A  18     101.911  35.320 138.177  1.00107.93           N  
ATOM   1647  CA  THR A  18     102.896  35.205 139.215  1.00107.93           C  
ATOM   1648  CB  THR A  18     102.651  36.123 140.376  1.00107.93           C  
ATOM   1649  OG1 THR A  18     103.753  36.090 141.270  1.00107.93           O  
ATOM   1650  CG2 THR A  18     101.368  35.673 141.096  1.00107.93           C  
ATOM   1651  C   THR A  18     102.838  33.802 139.733  1.00107.93           C  
ATOM   1652  O   THR A  18     101.808  33.137 139.630  1.00107.93           O  
ATOM   1653  N   VAL A  19     103.955  33.302 140.302  1.00134.17           N  
ATOM   1654  CA  VAL A  19     103.934  31.957 140.796  1.00134.17           C  
ATOM   1655  CB  VAL A  19     104.537  30.977 139.827  1.00134.17           C  
ATOM   1656  CG1 VAL A  19     106.046  31.239 139.724  1.00134.17           C  
ATOM   1657  CG2 VAL A  19     104.170  29.551 140.259  1.00134.17           C  
ATOM   1658  C   VAL A  19     104.703  31.905 142.082  1.00134.17           C  
ATOM   1659  O   VAL A  19     105.567  32.743 142.337  1.00134.17           O  
ATOM   1660  N   THR A  20     104.367  30.931 142.955  1.00142.15           N  
ATOM   1661  CA  THR A  20     105.085  30.759 144.188  1.00142.15           C  
ATOM   1662  CB  THR A  20     104.258  30.934 145.426  1.00142.15           C  
ATOM   1663  OG1 THR A  20     103.130  30.075 145.385  1.00142.15           O  
ATOM   1664  CG2 THR A  20     103.834  32.398 145.562  1.00142.15           C  
ATOM   1665  C   THR A  20     105.604  29.356 144.239  1.00142.15           C  
ATOM   1666  O   THR A  20     104.868  28.400 143.994  1.00142.15           O  
ATOM   1667  N   LEU A  21     106.909  29.208 144.551  1.00155.77           N  
ATOM   1668  CA  LEU A  21     107.514  27.915 144.723  1.00155.77           C  
ATOM   1669  CB  LEU A  21     108.925  27.789 144.113  1.00155.77           C  
ATOM   1670  CG  LEU A  21     109.029  27.928 142.580  1.00155.77           C  
ATOM   1671  CD1 LEU A  21     108.344  26.776 141.844  1.00155.77           C  
ATOM   1672  CD2 LEU A  21     108.535  29.290 142.094  1.00155.77           C  
ATOM   1673  C   LEU A  21     107.705  27.762 146.203  1.00155.77           C  
ATOM   1674  O   LEU A  21     108.306  28.621 146.845  1.00155.77           O  
ATOM   1675  N   SER A  22     107.202  26.655 146.786  1.00101.35           N  
ATOM   1676  CA  SER A  22     107.268  26.489 148.214  1.00101.35           C  
ATOM   1677  CB  SER A  22     106.138  25.606 148.771  1.00101.35           C  
ATOM   1678  OG  SER A  22     106.284  24.274 148.302  1.00101.35           O  
ATOM   1679  C   SER A  22     108.570  25.874 148.652  1.00101.35           C  
ATOM   1680  O   SER A  22     109.180  25.084 147.933  1.00101.35           O  
ATOM   1681  N   CYS A  23     109.022  26.238 149.876  1.00 72.70           N  
ATOM   1682  CA  CYS A  23     110.220  25.697 150.463  1.00 72.70           C  
ATOM   1683  CB  CYS A  23     111.514  26.431 150.042  1.00 72.70           C  
ATOM   1684  SG  CYS A  23     112.984  25.840 150.942  1.00 72.70           S  
ATOM   1685  C   CYS A  23     110.110  25.821 151.954  1.00 72.70           C  
ATOM   1686  O   CYS A  23     109.795  26.891 152.472  1.00 72.70           O  
ATOM   1687  N   THR A  24     110.366  24.713 152.683  1.00115.08           N  
ATOM   1688  CA  THR A  24     110.347  24.747 154.120  1.00115.08           C  
ATOM   1689  CB  THR A  24     109.358  23.802 154.731  1.00115.08           C  
ATOM   1690  OG1 THR A  24     108.052  24.058 154.237  1.00115.08           O  
ATOM   1691  CG2 THR A  24     109.381  24.015 156.250  1.00115.08           C  
ATOM   1692  C   THR A  24     111.707  24.293 154.557  1.00115.08           C  
ATOM   1693  O   THR A  24     112.303  23.428 153.920  1.00115.08           O  
ATOM   1694  N   TYR A  25     112.247  24.863 155.655  1.00139.02           N  
ATOM   1695  CA  TYR A  25     113.573  24.495 156.073  1.00139.02           C  
ATOM   1696  CB  TYR A  25     114.605  25.628 155.894  1.00139.02           C  
ATOM   1697  CG  TYR A  25     114.159  26.830 156.661  1.00139.02           C  
ATOM   1698  CD1 TYR A  25     114.487  26.991 157.987  1.00139.02           C  
ATOM   1699  CD2 TYR A  25     113.413  27.808 156.046  1.00139.02           C  
ATOM   1700  CE1 TYR A  25     114.073  28.103 158.685  1.00139.02           C  
ATOM   1701  CE2 TYR A  25     112.995  28.921 156.737  1.00139.02           C  
ATOM   1702  CZ  TYR A  25     113.325  29.071 158.061  1.00139.02           C  
ATOM   1703  OH  TYR A  25     112.899  30.212 158.773  1.00139.02           O  
ATOM   1704  C   TYR A  25     113.565  24.086 157.516  1.00139.02           C  
ATOM   1705  O   TYR A  25     112.738  24.545 158.304  1.00139.02           O  
ATOM   1706  N   ASP A  26     114.493  23.173 157.884  1.00 71.04           N  
ATOM   1707  CA  ASP A  26     114.576  22.665 159.227  1.00 71.04           C  
ATOM   1708  CB  ASP A  26     114.312  21.149 159.299  1.00 71.04           C  
ATOM   1709  CG  ASP A  26     114.355  20.685 160.750  1.00 71.04           C  
ATOM   1710  OD1 ASP A  26     114.505  21.550 161.654  1.00 71.04           O  
ATOM   1711  OD2 ASP A  26     114.240  19.450 160.972  1.00 71.04           O  
ATOM   1712  C   ASP A  26     115.962  22.895 159.755  1.00 71.04           C  
ATOM   1713  O   ASP A  26     116.936  22.346 159.241  1.00 71.04           O  
ATOM   1714  N   THR A  27     116.091  23.748 160.791  1.00196.73           N  
ATOM   1715  CA  THR A  27     117.367  23.954 161.407  1.00196.73           C  
ATOM   1716  CB  THR A  27     118.116  25.116 160.823  1.00196.73           C  
ATOM   1717  OG1 THR A  27     119.416  25.201 161.387  1.00196.73           O  
ATOM   1718  CG2 THR A  27     117.319  26.406 161.091  1.00196.73           C  
ATOM   1719  C   THR A  27     117.151  24.235 162.864  1.00196.73           C  
ATOM   1720  O   THR A  27     116.170  24.859 163.262  1.00196.73           O  
ATOM   1721  N   SER A  28     118.050  23.708 163.711  1.00163.71           N  
ATOM   1722  CA  SER A  28     118.009  23.959 165.123  1.00163.71           C  
ATOM   1723  CB  SER A  28     118.751  22.886 165.937  1.00163.71           C  
ATOM   1724  OG  SER A  28     118.117  21.627 165.777  1.00163.71           O  
ATOM   1725  C   SER A  28     118.678  25.277 165.433  1.00163.71           C  
ATOM   1726  O   SER A  28     118.528  25.792 166.541  1.00163.71           O  
ATOM   1727  N   GLU A  29     119.462  25.831 164.475  1.00105.01           N  
ATOM   1728  CA  GLU A  29     120.253  27.030 164.661  1.00105.01           C  
ATOM   1729  CB  GLU A  29     121.352  27.205 163.600  1.00105.01           C  
ATOM   1730  CG  GLU A  29     122.457  26.149 163.662  1.00105.01           C  
ATOM   1731  CD  GLU A  29     123.456  26.459 162.555  1.00105.01           C  
ATOM   1732  OE1 GLU A  29     123.161  27.362 161.728  1.00105.01           O  
ATOM   1733  OE2 GLU A  29     124.527  25.795 162.521  1.00105.01           O  
ATOM   1734  C   GLU A  29     119.379  28.287 164.595  1.00105.01           C  
ATOM   1735  O   GLU A  29     118.347  28.324 163.926  1.00105.01           O  
ATOM   1736  N   SER A  36     119.751  29.357 165.346  1.00 57.69           N  
ATOM   1737  CA  SER A  36     119.064  30.636 165.355  1.00 57.69           C  
ATOM   1738  CB  SER A  36     119.426  31.487 166.584  1.00 57.69           C  
ATOM   1739  OG  SER A  36     120.803  31.832 166.549  1.00 57.69           O  
ATOM   1740  C   SER A  36     119.428  31.445 164.141  1.00 57.69           C  
ATOM   1741  O   SER A  36     118.607  32.179 163.590  1.00 57.69           O  
ATOM   1742  N   ASP A  37     120.697  31.347 163.703  1.00119.85           N  
ATOM   1743  CA  ASP A  37     121.173  32.143 162.606  1.00119.85           C  
ATOM   1744  CB  ASP A  37     122.586  32.709 162.849  1.00119.85           C  
ATOM   1745  CG  ASP A  37     123.572  31.559 163.047  1.00119.85           C  
ATOM   1746  OD1 ASP A  37     123.196  30.553 163.707  1.00119.85           O  
ATOM   1747  OD2 ASP A  37     124.718  31.675 162.536  1.00119.85           O  
ATOM   1748  C   ASP A  37     121.269  31.278 161.384  1.00119.85           C  
ATOM   1749  O   ASP A  37     121.809  30.178 161.459  1.00119.85           O  
ATOM   1750  N   TYR A  38     120.692  31.722 160.239  1.00105.23           N  
ATOM   1751  CA  TYR A  38     120.822  30.980 159.006  1.00105.23           C  
ATOM   1752  CB  TYR A  38     119.943  29.714 158.954  1.00105.23           C  
ATOM   1753  CG  TYR A  38     118.549  30.061 159.353  1.00105.23           C  
ATOM   1754  CD1 TYR A  38     117.647  30.573 158.449  1.00105.23           C  
ATOM   1755  CD2 TYR A  38     118.146  29.859 160.654  1.00105.23           C  
ATOM   1756  CE1 TYR A  38     116.365  30.883 158.844  1.00105.23           C  
ATOM   1757  CE2 TYR A  38     116.868  30.166 161.054  1.00105.23           C  
ATOM   1758  CZ  TYR A  38     115.974  30.679 160.146  1.00105.23           C  
ATOM   1759  OH  TYR A  38     114.660  30.995 160.552  1.00105.23           O  
ATOM   1760  C   TYR A  38     120.524  31.860 157.815  1.00105.23           C  
ATOM   1761  O   TYR A  38     120.074  32.993 157.978  1.00105.23           O  
ATOM   1762  N   TYR A  39     120.792  31.351 156.581  1.00162.86           N  
ATOM   1763  CA  TYR A  39     120.581  32.075 155.350  1.00162.86           C  
ATOM   1764  CB  TYR A  39     121.900  32.420 154.640  1.00162.86           C  
ATOM   1765  CG  TYR A  39     122.793  33.098 155.623  1.00162.86           C  
ATOM   1766  CD1 TYR A  39     122.677  34.440 155.899  1.00162.86           C  
ATOM   1767  CD2 TYR A  39     123.761  32.369 156.275  1.00162.86           C  
ATOM   1768  CE1 TYR A  39     123.515  35.044 156.811  1.00162.86           C  
ATOM   1769  CE2 TYR A  39     124.601  32.963 157.186  1.00162.86           C  
ATOM   1770  CZ  TYR A  39     124.479  34.304 157.456  1.00162.86           C  
ATOM   1771  OH  TYR A  39     125.340  34.917 158.391  1.00162.86           O  
ATOM   1772  C   TYR A  39     119.835  31.180 154.403  1.00162.86           C  
ATOM   1773  O   TYR A  39     120.055  29.971 154.355  1.00162.86           O  
ATOM   1774  N   LEU A  40     118.915  31.760 153.611  1.00190.99           N  
ATOM   1775  CA  LEU A  40     118.191  30.984 152.644  1.00190.99           C  
ATOM   1776  CB  LEU A  40     116.661  31.147 152.723  1.00190.99           C  
ATOM   1777  CG  LEU A  40     115.971  30.370 153.861  1.00190.99           C  
ATOM   1778  CD1 LEU A  40     115.933  28.868 153.551  1.00190.99           C  
ATOM   1779  CD2 LEU A  40     116.590  30.681 155.229  1.00190.99           C  
ATOM   1780  C   LEU A  40     118.600  31.466 151.297  1.00190.99           C  
ATOM   1781  O   LEU A  40     118.751  32.670 151.090  1.00190.99           O  
ATOM   1782  N   PHE A  41     118.812  30.530 150.347  1.00160.14           N  
ATOM   1783  CA  PHE A  41     119.189  30.954 149.033  1.00160.14           C  
ATOM   1784  CB  PHE A  41     120.650  30.655 148.636  1.00160.14           C  
ATOM   1785  CG  PHE A  41     121.600  31.150 149.677  1.00160.14           C  
ATOM   1786  CD1 PHE A  41     121.655  32.475 150.046  1.00160.14           C  
ATOM   1787  CD2 PHE A  41     122.423  30.255 150.321  1.00160.14           C  
ATOM   1788  CE1 PHE A  41     122.538  32.897 151.014  1.00160.14           C  
ATOM   1789  CE2 PHE A  41     123.309  30.671 151.286  1.00160.14           C  
ATOM   1790  CZ  PHE A  41     123.371  31.998 151.633  1.00160.14           C  
ATOM   1791  C   PHE A  41     118.352  30.203 148.044  1.00160.14           C  
ATOM   1792  O   PHE A  41     117.952  29.062 148.275  1.00160.14           O  
ATOM   1793  N   TRP A  42     118.045  30.856 146.908  1.00 98.95           N  
ATOM   1794  CA  TRP A  42     117.354  30.187 145.849  1.00 98.95           C  
ATOM   1795  CB  TRP A  42     116.029  30.837 145.417  1.00 98.95           C  
ATOM   1796  CG  TRP A  42     114.880  30.597 146.366  1.00 98.95           C  
ATOM   1797  CD2 TRP A  42     113.949  29.513 146.222  1.00 98.95           C  
ATOM   1798  CD1 TRP A  42     114.492  31.296 147.470  1.00 98.95           C  
ATOM   1799  NE1 TRP A  42     113.375  30.712 148.024  1.00 98.95           N  
ATOM   1800  CE2 TRP A  42     113.030  29.614 147.265  1.00 98.95           C  
ATOM   1801  CE3 TRP A  42     113.865  28.515 145.294  1.00 98.95           C  
ATOM   1802  CZ2 TRP A  42     112.010  28.714 147.398  1.00 98.95           C  
ATOM   1803  CZ3 TRP A  42     112.836  27.609 145.429  1.00 98.95           C  
ATOM   1804  CH2 TRP A  42     111.926  27.708 146.461  1.00 98.95           C  
ATOM   1805  C   TRP A  42     118.260  30.194 144.665  1.00 98.95           C  
ATOM   1806  O   TRP A  42     118.953  31.177 144.407  1.00 98.95           O  
ATOM   1807  N   TYR A  43     118.296  29.063 143.935  1.00207.08           N  
ATOM   1808  CA  TYR A  43     119.109  28.965 142.759  1.00207.08           C  
ATOM   1809  CB  TYR A  43     120.273  27.958 142.846  1.00207.08           C  
ATOM   1810  CG  TYR A  43     121.319  28.418 143.802  1.00207.08           C  
ATOM   1811  CD1 TYR A  43     122.361  29.203 143.365  1.00207.08           C  
ATOM   1812  CD2 TYR A  43     121.271  28.060 145.129  1.00207.08           C  
ATOM   1813  CE1 TYR A  43     123.336  29.628 144.236  1.00207.08           C  
ATOM   1814  CE2 TYR A  43     122.245  28.481 146.004  1.00207.08           C  
ATOM   1815  CZ  TYR A  43     123.280  29.267 145.558  1.00207.08           C  
ATOM   1816  OH  TYR A  43     124.282  29.703 146.452  1.00207.08           O  
ATOM   1817  C   TYR A  43     118.254  28.431 141.664  1.00207.08           C  
ATOM   1818  O   TYR A  43     117.377  27.599 141.898  1.00207.08           O  
ATOM   1819  N   LYS A  44     118.476  28.910 140.424  1.00152.77           N  
ATOM   1820  CA  LYS A  44     117.732  28.294 139.368  1.00152.77           C  
ATOM   1821  CB  LYS A  44     116.817  29.210 138.534  1.00152.77           C  
ATOM   1822  CG  LYS A  44     117.490  30.116 137.509  1.00152.77           C  
ATOM   1823  CD  LYS A  44     116.491  30.574 136.443  1.00152.77           C  
ATOM   1824  CE  LYS A  44     116.983  31.710 135.553  1.00152.77           C  
ATOM   1825  NZ  LYS A  44     116.711  33.007 136.209  1.00152.77           N  
ATOM   1826  C   LYS A  44     118.692  27.607 138.459  1.00152.77           C  
ATOM   1827  O   LYS A  44     119.842  28.025 138.321  1.00152.77           O  
ATOM   1828  N   GLN A  45     118.242  26.486 137.856  1.00 86.80           N  
ATOM   1829  CA  GLN A  45     119.084  25.758 136.954  1.00 86.80           C  
ATOM   1830  CB  GLN A  45     119.565  24.412 137.527  1.00 86.80           C  
ATOM   1831  CG  GLN A  45     120.546  23.672 136.616  1.00 86.80           C  
ATOM   1832  CD  GLN A  45     120.960  22.378 137.305  1.00 86.80           C  
ATOM   1833  OE1 GLN A  45     120.138  21.683 137.898  1.00 86.80           O  
ATOM   1834  NE2 GLN A  45     122.278  22.048 137.232  1.00 86.80           N  
ATOM   1835  C   GLN A  45     118.331  25.480 135.686  1.00 86.80           C  
ATOM   1836  O   GLN A  45     117.348  24.739 135.656  1.00 86.80           O  
ATOM   1837  N   PRO A  46     118.844  26.068 134.636  1.00184.81           N  
ATOM   1838  CA  PRO A  46     118.296  25.956 133.304  1.00184.81           C  
ATOM   1839  CD  PRO A  46     119.583  27.309 134.814  1.00184.81           C  
ATOM   1840  CB  PRO A  46     118.929  27.084 132.495  1.00184.81           C  
ATOM   1841  CG  PRO A  46     119.324  28.133 133.546  1.00184.81           C  
ATOM   1842  C   PRO A  46     118.678  24.622 132.744  1.00184.81           C  
ATOM   1843  O   PRO A  46     119.336  23.840 133.427  1.00184.81           O  
ATOM   1844  N   PRO A  48     118.278  24.357 131.536  0.93188.19           N  
ATOM   1845  CA  PRO A  48     118.579  23.116 130.884  0.93188.19           C  
ATOM   1846  CD  PRO A  48     117.150  25.037 130.928  1.00188.19           C  
ATOM   1847  CB  PRO A  48     117.766  23.118 129.583  1.00188.19           C  
ATOM   1848  CG  PRO A  48     117.190  24.545 129.474  1.00188.19           C  
ATOM   1849  C   PRO A  48     120.055  22.819 130.722  0.93188.19           C  
ATOM   1850  O   PRO A  48     120.408  21.641 130.717  0.93188.19           O  
ATOM   1851  N   SER A  49     120.930  23.841 130.578  1.00256.32           N  
ATOM   1852  CA  SER A  49     122.360  23.675 130.412  1.00256.32           C  
ATOM   1853  CB  SER A  49     123.046  24.964 129.932  1.00256.32           C  
ATOM   1854  OG  SER A  49     122.741  26.032 130.814  1.00256.32           O  
ATOM   1855  C   SER A  49     122.981  23.227 131.711  1.00256.32           C  
ATOM   1856  O   SER A  49     124.113  22.738 131.762  1.00256.32           O  
ATOM   1857  N   ARG A  50     122.202  23.355 132.793  1.00236.08           N  
ATOM   1858  CA  ARG A  50     122.536  22.935 134.118  1.00236.08           C  
ATOM   1859  CB  ARG A  50     123.103  21.514 134.136  1.00236.08           C  
ATOM   1860  CG  ARG A  50     122.099  20.479 133.634  1.00236.08           C  
ATOM   1861  CD  ARG A  50     121.057  20.112 134.688  1.00236.08           C  
ATOM   1862  NE  ARG A  50     120.159  19.079 134.102  1.00236.08           N  
ATOM   1863  CZ  ARG A  50     119.730  18.040 134.877  1.00236.08           C  
ATOM   1864  NH1 ARG A  50     120.137  17.947 136.177  1.00236.08           N  
ATOM   1865  NH2 ARG A  50     118.898  17.094 134.353  1.00236.08           N  
ATOM   1866  C   ARG A  50     123.493  23.807 134.887  1.00236.08           C  
ATOM   1867  O   ARG A  50     124.153  23.300 135.789  1.00236.08           O  
ATOM   1868  N   GLN A  51     123.606  25.123 134.611  1.00173.21           N  
ATOM   1869  CA  GLN A  51     124.423  25.943 135.478  1.00173.21           C  
ATOM   1870  CB  GLN A  51     124.860  27.289 134.878  1.00173.21           C  
ATOM   1871  CG  GLN A  51     125.791  27.183 133.677  1.00173.21           C  
ATOM   1872  CD  GLN A  51     124.946  27.198 132.415  1.00173.21           C  
ATOM   1873  OE1 GLN A  51     123.843  27.740 132.401  1.00173.21           O  
ATOM   1874  NE2 GLN A  51     125.479  26.593 131.320  1.00173.21           N  
ATOM   1875  C   GLN A  51     123.559  26.303 136.652  1.00173.21           C  
ATOM   1876  O   GLN A  51     122.340  26.340 136.519  1.00173.21           O  
ATOM   1877  N   MET A  52     124.155  26.565 137.839  1.00102.03           N  
ATOM   1878  CA  MET A  52     123.390  26.958 138.995  1.00102.03           C  
ATOM   1879  CB  MET A  52     123.896  26.334 140.309  1.00102.03           C  
ATOM   1880  CG  MET A  52     123.542  24.860 140.492  1.00102.03           C  
ATOM   1881  SD  MET A  52     121.799  24.583 140.921  1.00102.03           S  
ATOM   1882  CE  MET A  52     121.938  22.774 140.942  1.00102.03           C  
ATOM   1883  C   MET A  52     123.558  28.435 139.146  1.00102.03           C  
ATOM   1884  O   MET A  52     124.646  28.925 139.445  1.00102.03           O  
ATOM   1885  N   ILE A  53     122.454  29.185 138.978  1.00 67.96           N  
ATOM   1886  CA  ILE A  53     122.516  30.615 139.036  1.00 67.96           C  
ATOM   1887  CB  ILE A  53     121.791  31.247 137.884  1.00 67.96           C  
ATOM   1888  CG1 ILE A  53     122.410  30.758 136.559  1.00 67.96           C  
ATOM   1889  CG2 ILE A  53     121.826  32.775 138.059  1.00 67.96           C  
ATOM   1890  CD1 ILE A  53     121.549  31.033 135.327  1.00 67.96           C  
ATOM   1891  C   ILE A  53     121.861  31.046 140.311  1.00 67.96           C  
ATOM   1892  O   ILE A  53     120.770  30.589 140.648  1.00 67.96           O  
ATOM   1893  N   LEU A  54     122.535  31.936 141.067  1.00148.16           N  
ATOM   1894  CA  LEU A  54     122.030  32.385 142.336  1.00148.16           C  
ATOM   1895  CB  LEU A  54     123.142  32.937 143.241  1.00148.16           C  
ATOM   1896  CG  LEU A  54     122.636  33.596 144.535  1.00148.16           C  
ATOM   1897  CD1 LEU A  54     121.910  32.596 145.450  1.00148.16           C  
ATOM   1898  CD2 LEU A  54     123.780  34.340 145.236  1.00148.16           C  
ATOM   1899  C   LEU A  54     121.027  33.491 142.136  1.00148.16           C  
ATOM   1900  O   LEU A  54     121.371  34.545 141.605  1.00148.16           O  
ATOM   1901  N   VAL A  55     119.734  33.234 142.465  1.00156.73           N  
ATOM   1902  CA  VAL A  55     118.687  34.223 142.364  1.00156.73           C  
ATOM   1903  CB  VAL A  55     117.337  33.614 142.113  1.00156.73           C  
ATOM   1904  CG1 VAL A  55     117.384  32.905 140.745  1.00156.73           C  
ATOM   1905  CG2 VAL A  55     116.964  32.699 143.288  1.00156.73           C  
ATOM   1906  C   VAL A  55     118.570  35.185 143.529  1.00156.73           C  
ATOM   1907  O   VAL A  55     118.571  36.398 143.320  1.00156.73           O  
ATOM   1908  N   ILE A  56     118.440  34.690 144.790  1.00214.28           N  
ATOM   1909  CA  ILE A  56     118.269  35.620 145.888  1.00214.28           C  
ATOM   1910  CB  ILE A  56     116.854  36.022 146.212  1.00214.28           C  
ATOM   1911  CG1 ILE A  56     116.063  34.848 146.793  1.00214.28           C  
ATOM   1912  CG2 ILE A  56     116.205  36.580 144.942  1.00214.28           C  
ATOM   1913  CD1 ILE A  56     115.789  33.751 145.780  1.00214.28           C  
ATOM   1914  C   ILE A  56     118.773  35.026 147.174  1.00214.28           C  
ATOM   1915  O   ILE A  56     118.880  33.808 147.312  1.00214.28           O  
ATOM   1916  N   ARG A  57     119.070  35.903 148.167  1.00299.54           N  
ATOM   1917  CA  ARG A  57     119.552  35.481 149.459  1.00299.54           C  
ATOM   1918  CB  ARG A  57     121.016  35.872 149.722  1.00299.54           C  
ATOM   1919  CG  ARG A  57     121.972  35.441 148.615  1.00299.54           C  
ATOM   1920  CD  ARG A  57     121.832  36.289 147.347  1.00299.54           C  
ATOM   1921  NE  ARG A  57     122.603  37.549 147.560  1.00299.54           N  
ATOM   1922  CZ  ARG A  57     122.010  38.635 148.139  1.00299.54           C  
ATOM   1923  NH1 ARG A  57     120.709  38.573 148.546  1.00299.54           N  
ATOM   1924  NH2 ARG A  57     122.722  39.787 148.315  1.00299.54           N  
ATOM   1925  C   ARG A  57     118.765  36.207 150.519  1.00299.54           C  
ATOM   1926  O   ARG A  57     118.440  37.382 150.360  1.00299.54           O  
ATOM   1927  N   GLN A  58     118.432  35.516 151.633  1.00260.82           N  
ATOM   1928  CA  GLN A  58     117.746  36.130 152.745  1.00260.82           C  
ATOM   1929  CB  GLN A  58     116.276  35.691 152.857  1.00260.82           C  
ATOM   1930  CG  GLN A  58     115.533  36.204 154.095  1.00260.82           C  
ATOM   1931  CD  GLN A  58     114.980  37.590 153.808  1.00260.82           C  
ATOM   1932  OE1 GLN A  58     114.384  37.831 152.759  1.00260.82           O  
ATOM   1933  NE2 GLN A  58     115.177  38.530 154.770  1.00260.82           N  
ATOM   1934  C   GLN A  58     118.418  35.662 154.005  1.00260.82           C  
ATOM   1935  O   GLN A  58     118.529  34.459 154.230  1.00260.82           O  
ATOM   1936  N   GLU A  59     118.900  36.601 154.855  1.00635.00           N  
ATOM   1937  CA  GLU A  59     119.510  36.243 156.115  1.00635.00           C  
ATOM   1938  CB  GLU A  59     120.630  37.241 156.524  1.00635.00           C  
ATOM   1939  CG  GLU A  59     121.819  37.242 155.558  1.00635.00           C  
ATOM   1940  CD  GLU A  59     122.846  38.251 156.054  1.00635.00           C  
ATOM   1941  OE1 GLU A  59     122.429  39.366 156.466  1.00635.00           O  
ATOM   1942  OE2 GLU A  59     124.061  37.917 156.032  1.00635.00           O  
ATOM   1943  C   GLU A  59     118.399  36.198 157.154  1.00635.00           C  
ATOM   1944  O   GLU A  59     117.464  36.993 157.094  1.00635.00           O  
ATOM   1945  N   ALA A  60     118.485  35.271 158.144  1.00707.93           N  
ATOM   1946  CA  ALA A  60     117.500  35.019 159.181  1.00707.93           C  
ATOM   1947  CB  ALA A  60     117.877  33.837 160.089  1.00707.93           C  
ATOM   1948  C   ALA A  60     117.324  36.226 160.060  1.00707.93           C  
ATOM   1949  O   ALA A  60     116.260  36.417 160.646  1.00707.93           O  
ATOM   1950  N   TYR A  61     118.394  37.005 160.284  1.00270.85           N  
ATOM   1951  CA  TYR A  61     118.294  38.175 161.108  1.00270.85           C  
ATOM   1952  CB  TYR A  61     119.574  38.614 161.860  1.00270.85           C  
ATOM   1953  CG  TYR A  61     120.609  39.232 160.994  1.00270.85           C  
ATOM   1954  CD1 TYR A  61     120.448  40.520 160.541  1.00270.85           C  
ATOM   1955  CD2 TYR A  61     121.759  38.549 160.680  1.00270.85           C  
ATOM   1956  CE1 TYR A  61     121.408  41.110 159.756  1.00270.85           C  
ATOM   1957  CE2 TYR A  61     122.724  39.134 159.895  1.00270.85           C  
ATOM   1958  CZ  TYR A  61     122.549  40.416 159.429  1.00270.85           C  
ATOM   1959  OH  TYR A  61     123.539  41.016 158.624  1.00270.85           O  
ATOM   1960  C   TYR A  61     117.635  39.341 160.424  1.00270.85           C  
ATOM   1961  O   TYR A  61     117.217  40.262 161.118  1.00270.85           O  
ATOM   1962  N   LYS A  65     117.625  39.395 159.068  1.00 91.38           N  
ATOM   1963  CA  LYS A  65     117.078  40.507 158.316  1.00 91.38           C  
ATOM   1964  CB  LYS A  65     117.413  40.443 156.814  1.00 91.38           C  
ATOM   1965  CG  LYS A  65     116.845  41.613 156.005  1.00 91.38           C  
ATOM   1966  CD  LYS A  65     117.408  41.710 154.585  1.00 91.38           C  
ATOM   1967  CE  LYS A  65     116.835  42.878 153.778  1.00 91.38           C  
ATOM   1968  NZ  LYS A  65     117.426  42.895 152.421  1.00 91.38           N  
ATOM   1969  C   LYS A  65     115.577  40.600 158.428  1.00 91.38           C  
ATOM   1970  O   LYS A  65     114.845  39.638 158.202  1.00 91.38           O  
ATOM   1971  N   GLN A  66     115.094  41.808 158.794  1.00105.65           N  
ATOM   1972  CA  GLN A  66     113.702  42.142 158.959  1.00105.65           C  
ATOM   1973  CB  GLN A  66     113.493  43.478 159.690  1.00105.65           C  
ATOM   1974  CG  GLN A  66     112.025  43.908 159.747  1.00105.65           C  
ATOM   1975  CD  GLN A  66     111.229  42.817 160.447  1.00105.65           C  
ATOM   1976  OE1 GLN A  66     110.104  42.508 160.057  1.00105.65           O  
ATOM   1977  NE2 GLN A  66     111.823  42.219 161.515  1.00105.65           N  
ATOM   1978  C   GLN A  66     112.961  42.243 157.655  1.00105.65           C  
ATOM   1979  O   GLN A  66     111.789  41.877 157.584  1.00105.65           O  
ATOM   1980  N   GLN A  67     113.607  42.769 156.594  0.90 73.30           N  
ATOM   1981  CA  GLN A  67     112.897  43.024 155.368  0.90 73.30           C  
ATOM   1982  CB  GLN A  67     113.412  44.276 154.636  0.88 73.30           C  
ATOM   1983  CG  GLN A  67     112.634  44.601 153.362  0.88 73.30           C  
ATOM   1984  CD  GLN A  67     111.219  44.965 153.781  0.88 73.30           C  
ATOM   1985  OE1 GLN A  67     110.925  45.090 154.968  0.76 73.30           O  
ATOM   1986  NE2 GLN A  67     110.313  45.133 152.783  0.52 73.30           N  
ATOM   1987  C   GLN A  67     113.035  41.861 154.434  0.90 73.30           C  
ATOM   1988  O   GLN A  67     114.090  41.233 154.363  0.90 73.30           O  
ATOM   1989  N   ASN A  68     111.950  41.552 153.684  1.00 52.95           N  
ATOM   1990  CA  ASN A  68     111.965  40.450 152.762  1.00 52.95           C  
ATOM   1991  CB  ASN A  68     110.579  40.051 152.221  1.00 52.95           C  
ATOM   1992  CG  ASN A  68     109.838  39.285 153.310  1.00 52.95           C  
ATOM   1993  OD1 ASN A  68     110.408  38.423 153.975  1.00 52.95           O  
ATOM   1994  ND2 ASN A  68     108.529  39.603 153.497  1.00 52.95           N  
ATOM   1995  C   ASN A  68     112.829  40.811 151.600  1.00 52.95           C  
ATOM   1996  O   ASN A  68     112.784  41.931 151.093  1.00 52.95           O  
ATOM   1997  N   ALA A  69     113.647  39.839 151.152  1.00 45.33           N  
ATOM   1998  CA  ALA A  69     114.565  40.066 150.077  1.00 45.33           C  
ATOM   1999  CB  ALA A  69     115.595  38.936 149.898  1.00 45.33           C  
ATOM   2000  C   ALA A  69     113.809  40.177 148.796  1.00 45.33           C  
ATOM   2001  O   ALA A  69     112.832  39.467 148.561  1.00 45.33           O  
ATOM   2002  N   THR A  70     114.256  41.110 147.936  1.00116.06           N  
ATOM   2003  CA  THR A  70     113.656  41.271 146.651  1.00116.06           C  
ATOM   2004  CB  THR A  70     112.702  42.428 146.610  1.00116.06           C  
ATOM   2005  OG1 THR A  70     112.040  42.490 145.357  1.00116.06           O  
ATOM   2006  CG2 THR A  70     113.483  43.722 146.882  1.00116.06           C  
ATOM   2007  C   THR A  70     114.770  41.516 145.686  1.00116.06           C  
ATOM   2008  O   THR A  70     115.680  42.294 145.963  1.00116.06           O  
ATOM   2009  N   GLU A  72     114.748  40.808 144.540  1.00140.56           N  
ATOM   2010  CA  GLU A  72     115.728  41.005 143.512  1.00140.56           C  
ATOM   2011  CB  GLU A  72     116.785  39.888 143.451  1.00140.56           C  
ATOM   2012  CG  GLU A  72     117.784  39.909 144.606  1.00140.56           C  
ATOM   2013  CD  GLU A  72     118.754  41.053 144.350  1.00140.56           C  
ATOM   2014  OE1 GLU A  72     118.589  41.746 143.311  1.00140.56           O  
ATOM   2015  OE2 GLU A  72     119.674  41.247 145.187  1.00140.56           O  
ATOM   2016  C   GLU A  72     114.970  40.920 142.236  1.00140.56           C  
ATOM   2017  O   GLU A  72     114.467  39.849 141.903  1.00140.56           O  
ATOM   2018  N   ASN A  74     114.888  42.040 141.490  1.00206.51           N  
ATOM   2019  CA  ASN A  74     114.160  42.076 140.254  1.00206.51           C  
ATOM   2020  CB  ASN A  74     114.894  41.456 139.040  1.00206.51           C  
ATOM   2021  CG  ASN A  74     115.218  39.988 139.274  1.00206.51           C  
ATOM   2022  OD1 ASN A  74     114.512  39.097 138.805  1.00206.51           O  
ATOM   2023  ND2 ASN A  74     116.332  39.725 140.008  1.00206.51           N  
ATOM   2024  C   ASN A  74     112.809  41.459 140.450  1.00206.51           C  
ATOM   2025  O   ASN A  74     112.070  41.824 141.362  1.00206.51           O  
ATOM   2026  N   ARG A  75     112.446  40.524 139.556  1.00145.08           N  
ATOM   2027  CA  ARG A  75     111.179  39.850 139.560  1.00145.08           C  
ATOM   2028  CB  ARG A  75     110.899  39.099 138.244  1.00145.08           C  
ATOM   2029  CG  ARG A  75     110.659  40.080 137.091  1.00145.08           C  
ATOM   2030  CD  ARG A  75     110.203  39.463 135.765  1.00145.08           C  
ATOM   2031  NE  ARG A  75     111.362  38.760 135.148  1.00145.08           N  
ATOM   2032  CZ  ARG A  75     111.506  37.414 135.311  1.00145.08           C  
ATOM   2033  NH1 ARG A  75     110.574  36.715 136.023  1.00145.08           N  
ATOM   2034  NH2 ARG A  75     112.565  36.764 134.747  1.00145.08           N  
ATOM   2035  C   ARG A  75     111.045  38.915 140.735  1.00145.08           C  
ATOM   2036  O   ARG A  75     109.924  38.573 141.114  1.00145.08           O  
ATOM   2037  N   PHE A  76     112.176  38.431 141.298  1.00165.45           N  
ATOM   2038  CA  PHE A  76     112.169  37.479 142.383  1.00165.45           C  
ATOM   2039  CB  PHE A  76     113.483  36.683 142.458  1.00165.45           C  
ATOM   2040  CG  PHE A  76     113.529  35.714 141.322  1.00165.45           C  
ATOM   2041  CD1 PHE A  76     113.671  36.126 140.018  1.00165.45           C  
ATOM   2042  CD2 PHE A  76     113.456  34.367 141.570  1.00165.45           C  
ATOM   2043  CE1 PHE A  76     113.718  35.218 138.984  1.00165.45           C  
ATOM   2044  CE2 PHE A  76     113.504  33.454 140.544  1.00165.45           C  
ATOM   2045  CZ  PHE A  76     113.633  33.875 139.245  1.00165.45           C  
ATOM   2046  C   PHE A  76     111.957  38.134 143.723  1.00165.45           C  
ATOM   2047  O   PHE A  76     112.482  39.212 143.998  1.00165.45           O  
ATOM   2048  N   SER A  77     111.162  37.471 144.601  1.00 47.46           N  
ATOM   2049  CA  SER A  77     110.921  37.937 145.942  1.00 47.46           C  
ATOM   2050  CB  SER A  77     109.592  38.693 146.117  1.00 47.46           C  
ATOM   2051  OG  SER A  77     109.632  39.928 145.418  1.00 47.46           O  
ATOM   2052  C   SER A  77     110.857  36.730 146.829  1.00 47.46           C  
ATOM   2053  O   SER A  77     110.332  35.687 146.441  1.00 47.46           O  
ATOM   2054  N   VAL A  78     111.398  36.839 148.059  1.00108.88           N  
ATOM   2055  CA  VAL A  78     111.360  35.715 148.947  1.00108.88           C  
ATOM   2056  CB  VAL A  78     112.702  35.354 149.497  1.00108.88           C  
ATOM   2057  CG1 VAL A  78     113.558  34.831 148.338  1.00108.88           C  
ATOM   2058  CG2 VAL A  78     113.308  36.579 150.203  1.00108.88           C  
ATOM   2059  C   VAL A  78     110.452  36.038 150.091  1.00108.88           C  
ATOM   2060  O   VAL A  78     110.675  36.985 150.845  1.00108.88           O  
ATOM   2061  N   ASN A  79     109.391  35.223 150.247  1.00 72.04           N  
ATOM   2062  CA  ASN A  79     108.456  35.421 151.315  1.00 72.04           C  
ATOM   2063  CB  ASN A  79     107.056  34.869 150.989  1.00 72.04           C  
ATOM   2064  CG  ASN A  79     106.104  35.158 152.145  1.00 72.04           C  
ATOM   2065  OD1 ASN A  79     106.500  35.684 153.183  1.00 72.04           O  
ATOM   2066  ND2 ASN A  79     104.807  34.791 151.964  1.00 72.04           N  
ATOM   2067  C   ASN A  79     108.989  34.649 152.479  1.00 72.04           C  
ATOM   2068  O   ASN A  79     108.680  33.472 152.658  1.00 72.04           O  
ATOM   2069  N   PHE A  80     109.789  35.327 153.319  1.00112.58           N  
ATOM   2070  CA  PHE A  80     110.438  34.701 154.434  1.00112.58           C  
ATOM   2071  CB  PHE A  80     111.782  35.403 154.740  1.00112.58           C  
ATOM   2072  CG  PHE A  80     112.493  34.810 155.910  1.00112.58           C  
ATOM   2073  CD1 PHE A  80     112.986  33.527 155.880  1.00112.58           C  
ATOM   2074  CD2 PHE A  80     112.715  35.574 157.032  1.00112.58           C  
ATOM   2075  CE1 PHE A  80     113.653  33.007 156.965  1.00112.58           C  
ATOM   2076  CE2 PHE A  80     113.382  35.060 158.119  1.00112.58           C  
ATOM   2077  CZ  PHE A  80     113.850  33.770 158.090  1.00112.58           C  
ATOM   2078  C   PHE A  80     109.530  34.786 155.618  1.00112.58           C  
ATOM   2079  O   PHE A  80     109.155  35.872 156.058  1.00112.58           O  
ATOM   2080  N   GLN A  82     109.122  33.613 156.146  1.00132.89           N  
ATOM   2081  CA  GLN A  82     108.274  33.568 157.300  1.00132.89           C  
ATOM   2082  CB  GLN A  82     106.862  33.079 156.945  1.00132.89           C  
ATOM   2083  CG  GLN A  82     106.842  31.740 156.218  1.00132.89           C  
ATOM   2084  CD  GLN A  82     105.460  31.607 155.601  1.00132.89           C  
ATOM   2085  OE1 GLN A  82     104.445  31.748 156.281  1.00132.89           O  
ATOM   2086  NE2 GLN A  82     105.419  31.349 154.267  1.00132.89           N  
ATOM   2087  C   GLN A  82     108.941  32.691 158.309  1.00132.89           C  
ATOM   2088  O   GLN A  82     108.867  31.464 158.255  1.00132.89           O  
ATOM   2089  N   LYS A  84     109.598  33.345 159.285  1.00 76.94           N  
ATOM   2090  CA  LYS A  84     110.431  32.698 160.257  1.00 76.94           C  
ATOM   2091  CB  LYS A  84     111.160  33.699 161.170  1.00 76.94           C  
ATOM   2092  CG  LYS A  84     112.261  33.058 162.017  1.00 76.94           C  
ATOM   2093  CD  LYS A  84     113.224  34.074 162.633  1.00 76.94           C  
ATOM   2094  CE  LYS A  84     114.342  33.435 163.459  1.00 76.94           C  
ATOM   2095  NZ  LYS A  84     115.277  34.479 163.935  1.00 76.94           N  
ATOM   2096  C   LYS A  84     109.655  31.759 161.132  1.00 76.94           C  
ATOM   2097  O   LYS A  84     110.108  30.646 161.396  1.00 76.94           O  
ATOM   2098  N   ALA A  85     108.467  32.175 161.611  1.00 42.97           N  
ATOM   2099  CA  ALA A  85     107.715  31.344 162.512  1.00 42.97           C  
ATOM   2100  CB  ALA A  85     106.422  32.019 163.002  1.00 42.97           C  
ATOM   2101  C   ALA A  85     107.321  30.075 161.817  1.00 42.97           C  
ATOM   2102  O   ALA A  85     107.402  28.988 162.388  1.00 42.97           O  
ATOM   2103  N   ALA A  86     106.858  30.211 160.562  1.00 65.38           N  
ATOM   2104  CA  ALA A  86     106.418  29.154 159.694  1.00 65.38           C  
ATOM   2105  CB  ALA A  86     105.731  29.672 158.419  1.00 65.38           C  
ATOM   2106  C   ALA A  86     107.584  28.302 159.276  1.00 65.38           C  
ATOM   2107  O   ALA A  86     107.418  27.125 158.962  1.00 65.38           O  
ATOM   2108  N   LYS A  87     108.800  28.882 159.229  1.00 94.49           N  
ATOM   2109  CA  LYS A  87     109.954  28.178 158.742  1.00 94.49           C  
ATOM   2110  CB  LYS A  87     110.212  26.823 159.429  1.00 94.49           C  
ATOM   2111  CG  LYS A  87     110.755  26.935 160.854  1.00 94.49           C  
ATOM   2112  CD  LYS A  87     110.827  25.594 161.586  1.00 94.49           C  
ATOM   2113  CE  LYS A  87     111.580  25.667 162.915  0.81 94.49           C  
ATOM   2114  NZ  LYS A  87     111.633  24.328 163.541  1.00 94.49           N  
ATOM   2115  C   LYS A  87     109.812  27.914 157.275  1.00 94.49           C  
ATOM   2116  O   LYS A  87     110.165  26.837 156.796  1.00 94.49           O  
ATOM   2117  N   SER A  88     109.300  28.910 156.520  1.00102.48           N  
ATOM   2118  CA  SER A  88     109.154  28.761 155.097  1.00102.48           C  
ATOM   2119  CB  SER A  88     107.698  28.802 154.603  1.00102.48           C  
ATOM   2120  OG  SER A  88     106.984  27.661 155.047  1.00102.48           O  
ATOM   2121  C   SER A  88     109.841  29.901 154.412  1.00102.48           C  
ATOM   2122  O   SER A  88     109.917  31.013 154.935  1.00102.48           O  
ATOM   2123  N   PHE A  89     110.388  29.622 153.211  1.00168.35           N  
ATOM   2124  CA  PHE A  89     111.051  30.624 152.429  1.00168.35           C  
ATOM   2125  CB  PHE A  89     112.572  30.405 152.491  1.00168.35           C  
ATOM   2126  CG  PHE A  89     113.308  31.566 151.927  1.00168.35           C  
ATOM   2127  CD1 PHE A  89     113.443  32.716 152.666  1.00168.35           C  
ATOM   2128  CD2 PHE A  89     113.889  31.498 150.683  1.00168.35           C  
ATOM   2129  CE1 PHE A  89     114.133  33.789 152.161  1.00168.35           C  
ATOM   2130  CE2 PHE A  89     114.582  32.570 150.173  1.00168.35           C  
ATOM   2131  CZ  PHE A  89     114.702  33.720 150.913  1.00168.35           C  
ATOM   2132  C   PHE A  89     110.607  30.412 151.010  1.00168.35           C  
ATOM   2133  O   PHE A  89     111.380  29.936 150.177  1.00168.35           O  
ATOM   2134  N   SER A  90     109.355  30.804 150.689  1.00 94.42           N  
ATOM   2135  CA  SER A  90     108.823  30.590 149.372  1.00 94.42           C  
ATOM   2136  CB  SER A  90     107.287  30.661 149.308  1.00 94.42           C  
ATOM   2137  OG  SER A  90     106.843  31.963 149.661  1.00 94.42           O  
ATOM   2138  C   SER A  90     109.365  31.630 148.444  1.00 94.42           C  
ATOM   2139  O   SER A  90     109.643  32.759 148.841  1.00 94.42           O  
ATOM   2140  N   LEU A  91     109.519  31.252 147.161  1.00 86.44           N  
ATOM   2141  CA  LEU A  91     110.028  32.148 146.167  1.00 86.44           C  
ATOM   2142  CB  LEU A  91     111.008  31.454 145.208  1.00 86.44           C  
ATOM   2143  CG  LEU A  91     111.586  32.370 144.121  1.00 86.44           C  
ATOM   2144  CD1 LEU A  91     112.499  33.452 144.723  1.00 86.44           C  
ATOM   2145  CD2 LEU A  91     112.271  31.543 143.021  1.00 86.44           C  
ATOM   2146  C   LEU A  91     108.860  32.611 145.359  1.00 86.44           C  
ATOM   2147  O   LEU A  91     108.006  31.817 144.971  1.00 86.44           O  
ATOM   2148  N   LYS A  92     108.782  33.931 145.104  1.00 64.55           N  
ATOM   2149  CA  LYS A  92     107.693  34.441 144.325  1.00 64.55           C  
ATOM   2150  CB  LYS A  92     106.908  35.553 145.036  1.00 64.55           C  
ATOM   2151  CG  LYS A  92     106.213  35.089 146.316  1.00 64.55           C  
ATOM   2152  CD  LYS A  92     105.741  36.249 147.196  1.00 64.55           C  
ATOM   2153  CE  LYS A  92     105.040  35.807 148.482  1.00 64.55           C  
ATOM   2154  NZ  LYS A  92     103.718  35.224 148.166  1.00 64.55           N  
ATOM   2155  C   LYS A  92     108.279  35.045 143.091  1.00 64.55           C  
ATOM   2156  O   LYS A  92     109.135  35.925 143.162  1.00 64.55           O  
ATOM   2157  N   ILE A  93     107.824  34.577 141.916  1.00 66.40           N  
ATOM   2158  CA  ILE A  93     108.303  35.116 140.679  1.00 66.40           C  
ATOM   2159  CB  ILE A  93     108.724  34.053 139.703  1.00 66.40           C  
ATOM   2160  CG1 ILE A  93     109.874  33.216 140.289  1.00 66.40           C  
ATOM   2161  CG2 ILE A  93     109.084  34.733 138.374  1.00 66.40           C  
ATOM   2162  CD1 ILE A  93     110.153  31.929 139.512  1.00 66.40           C  
ATOM   2163  C   ILE A  93     107.140  35.846 140.086  1.00 66.40           C  
ATOM   2164  O   ILE A  93     106.079  35.265 139.869  1.00 66.40           O  
ATOM   2165  N   SER A  94     107.299  37.162 139.841  1.00 41.59           N  
ATOM   2166  CA  SER A  94     106.212  37.921 139.294  1.00 41.59           C  
ATOM   2167  CB  SER A  94     106.090  39.336 139.887  1.00 41.59           C  
ATOM   2168  OG  SER A  94     107.244  40.101 139.573  1.00 41.59           O  
ATOM   2169  C   SER A  94     106.409  38.061 137.816  1.00 41.59           C  
ATOM   2170  O   SER A  94     107.529  37.959 137.317  1.00 41.59           O  
ATOM   2171  N   ASP A  95     105.298  38.302 137.086  1.00 58.02           N  
ATOM   2172  CA  ASP A  95     105.314  38.513 135.663  1.00 58.02           C  
ATOM   2173  CB  ASP A  95     105.864  39.895 135.272  1.00 58.02           C  
ATOM   2174  CG  ASP A  95     104.875  40.940 135.770  1.00 58.02           C  
ATOM   2175  OD1 ASP A  95     103.759  40.541 136.197  1.00 58.02           O  
ATOM   2176  OD2 ASP A  95     105.225  42.150 135.739  1.00 58.02           O  
ATOM   2177  C   ASP A  95     106.146  37.456 135.004  1.00 58.02           C  
ATOM   2178  O   ASP A  95     107.104  37.758 134.293  1.00 58.02           O  
ATOM   2179  N   SER A  96     105.771  36.178 135.204  1.00 47.87           N  
ATOM   2180  CA  SER A  96     106.547  35.086 134.693  1.00 47.87           C  
ATOM   2181  CB  SER A  96     105.964  33.703 135.039  1.00 47.87           C  
ATOM   2182  OG  SER A  96     104.693  33.536 134.426  1.00 47.87           O  
ATOM   2183  C   SER A  96     106.667  35.180 133.208  1.00 47.87           C  
ATOM   2184  O   SER A  96     105.784  35.668 132.506  1.00 47.87           O  
ATOM   2185  N   GLN A  97     107.819  34.716 132.696  1.00152.24           N  
ATOM   2186  CA  GLN A  97     108.058  34.741 131.289  1.00152.24           C  
ATOM   2187  CB  GLN A  97     109.001  35.890 130.887  1.00152.24           C  
ATOM   2188  CG  GLN A  97     110.352  35.862 131.598  1.00152.24           C  
ATOM   2189  CD  GLN A  97     111.054  37.184 131.320  1.00152.24           C  
ATOM   2190  OE1 GLN A  97     112.171  37.211 130.808  1.00152.24           O  
ATOM   2191  NE2 GLN A  97     110.384  38.315 131.670  1.00152.24           N  
ATOM   2192  C   GLN A  97     108.637  33.422 130.906  1.00152.24           C  
ATOM   2193  O   GLN A  97     109.099  32.663 131.757  1.00152.24           O  
ATOM   2194  N   LEU A  98     108.563  33.073 129.608  1.00331.04           N  
ATOM   2195  CA  LEU A  98     109.229  31.873 129.222  1.00331.04           C  
ATOM   2196  CB  LEU A  98     109.024  31.471 127.755  1.00331.04           C  
ATOM   2197  CG  LEU A  98     107.587  31.015 127.469  1.00331.04           C  
ATOM   2198  CD1 LEU A  98     106.590  32.127 127.804  1.00331.04           C  
ATOM   2199  CD2 LEU A  98     107.435  30.501 126.032  1.00331.04           C  
ATOM   2200  C   LEU A  98     110.645  32.250 129.408  1.00331.04           C  
ATOM   2201  O   LEU A  98     110.986  33.418 129.286  1.00331.04           O  
ATOM   2202  N   GLY A  99     111.514  31.293 129.730  1.00259.47           N  
ATOM   2203  CA  GLY A  99     112.865  31.646 130.033  1.00259.47           C  
ATOM   2204  C   GLY A  99     112.995  31.423 131.499  1.00259.47           C  
ATOM   2205  O   GLY A  99     114.084  31.176 132.013  1.00259.47           O  
ATOM   2206  N   ASP A 100     111.860  31.559 132.206  1.00131.62           N  
ATOM   2207  CA  ASP A 100     111.725  31.249 133.598  1.00131.62           C  
ATOM   2208  CB  ASP A 100     110.485  31.871 134.263  1.00131.62           C  
ATOM   2209  CG  ASP A 100     110.771  33.345 134.515  1.00131.62           C  
ATOM   2210  OD1 ASP A 100     111.971  33.719 134.575  1.00131.62           O  
ATOM   2211  OD2 ASP A 100     109.789  34.117 134.661  1.00131.62           O  
ATOM   2212  C   ASP A 100     111.631  29.768 133.739  1.00131.62           C  
ATOM   2213  O   ASP A 100     111.752  29.249 134.846  1.00131.62           O  
ATOM   2214  N   ALA A 101     111.309  29.052 132.641  1.00 67.56           N  
ATOM   2215  CA  ALA A 101     111.215  27.626 132.763  1.00 67.56           C  
ATOM   2216  CB  ALA A 101     110.837  26.898 131.462  1.00 67.56           C  
ATOM   2217  C   ALA A 101     112.569  27.138 133.152  1.00 67.56           C  
ATOM   2218  O   ALA A 101     113.559  27.410 132.472  1.00 67.56           O  
ATOM   2219  N   ALA A 102     112.630  26.379 134.262  1.00 70.84           N  
ATOM   2220  CA  ALA A 102     113.890  25.893 134.752  1.00 70.84           C  
ATOM   2221  CB  ALA A 102     114.865  27.021 135.135  1.00 70.84           C  
ATOM   2222  C   ALA A 102     113.588  25.131 136.000  1.00 70.84           C  
ATOM   2223  O   ALA A 102     112.432  25.032 136.407  1.00 70.84           O  
ATOM   2224  N   MET A 103     114.624  24.535 136.623  1.00122.98           N  
ATOM   2225  CA  MET A 103     114.397  23.854 137.861  1.00122.98           C  
ATOM   2226  CB  MET A 103     115.163  22.530 137.995  1.00122.98           C  
ATOM   2227  CG  MET A 103     114.617  21.657 139.124  0.78122.98           C  
ATOM   2228  SD  MET A 103     115.285  19.972 139.167  0.89122.98           S  
ATOM   2229  CE  MET A 103     114.352  19.396 137.723  1.00122.98           C  
ATOM   2230  C   MET A 103     114.851  24.791 138.938  1.00122.98           C  
ATOM   2231  O   MET A 103     115.855  25.485 138.780  1.00122.98           O  
ATOM   2232  N   TYR A 104     114.110  24.856 140.064  1.00136.71           N  
ATOM   2233  CA  TYR A 104     114.457  25.804 141.088  1.00136.71           C  
ATOM   2234  CB  TYR A 104     113.307  26.772 141.434  1.00136.71           C  
ATOM   2235  CG  TYR A 104     113.092  27.695 140.279  1.00136.71           C  
ATOM   2236  CD1 TYR A 104     112.322  27.340 139.196  1.00136.71           C  
ATOM   2237  CD2 TYR A 104     113.666  28.942 140.283  1.00136.71           C  
ATOM   2238  CE1 TYR A 104     112.138  28.210 138.143  1.00136.71           C  
ATOM   2239  CE2 TYR A 104     113.486  29.814 139.237  1.00136.71           C  
ATOM   2240  CZ  TYR A 104     112.721  29.452 138.159  1.00136.71           C  
ATOM   2241  OH  TYR A 104     112.537  30.347 137.083  1.00136.71           O  
ATOM   2242  C   TYR A 104     114.826  25.068 142.343  1.00136.71           C  
ATOM   2243  O   TYR A 104     114.118  24.156 142.769  1.00136.71           O  
ATOM   2244  N   PHE A 105     115.960  25.467 142.968  1.00 86.68           N  
ATOM   2245  CA  PHE A 105     116.460  24.810 144.145  1.00 86.68           C  
ATOM   2246  CB  PHE A 105     117.905  24.298 144.000  1.00 86.68           C  
ATOM   2247  CG  PHE A 105     117.954  23.176 143.020  1.00 86.68           C  
ATOM   2248  CD1 PHE A 105     117.678  21.889 143.420  1.00 86.68           C  
ATOM   2249  CD2 PHE A 105     118.288  23.408 141.705  1.00 86.68           C  
ATOM   2250  CE1 PHE A 105     117.728  20.850 142.520  1.00 86.68           C  
ATOM   2251  CE2 PHE A 105     118.339  22.373 140.802  1.00 86.68           C  
ATOM   2252  CZ  PHE A 105     118.058  21.091 141.208  1.00 86.68           C  
ATOM   2253  C   PHE A 105     116.493  25.775 145.294  1.00 86.68           C  
ATOM   2254  O   PHE A 105     116.933  26.917 145.163  1.00 86.68           O  
ATOM   2255  N   CYS A 106     116.029  25.302 146.468  1.00 66.07           N  
ATOM   2256  CA  CYS A 106     116.031  26.058 147.689  1.00 66.07           C  
ATOM   2257  CB  CYS A 106     114.711  25.852 148.463  1.00 66.07           C  
ATOM   2258  SG  CYS A 106     114.567  26.748 150.035  1.00 66.07           S  
ATOM   2259  C   CYS A 106     117.167  25.487 148.491  1.00 66.07           C  
ATOM   2260  O   CYS A 106     117.355  24.271 148.516  1.00 66.07           O  
ATOM   2261  N   ALA A 107     117.983  26.345 149.143  1.00 73.21           N  
ATOM   2262  CA  ALA A 107     119.097  25.822 149.888  1.00 73.21           C  
ATOM   2263  CB  ALA A 107     120.434  25.902 149.128  1.00 73.21           C  
ATOM   2264  C   ALA A 107     119.268  26.598 151.151  1.00 73.21           C  
ATOM   2265  O   ALA A 107     118.975  27.792 151.212  1.00 73.21           O  
ATOM   2266  N   TYR A 108     119.737  25.904 152.208  1.00199.21           N  
ATOM   2267  CA  TYR A 108     120.026  26.550 153.453  1.00199.21           C  
ATOM   2268  CB  TYR A 108     119.075  26.194 154.613  1.00199.21           C  
ATOM   2269  CG  TYR A 108     119.121  24.737 154.919  1.00199.21           C  
ATOM   2270  CD1 TYR A 108     120.117  24.217 155.713  1.00199.21           C  
ATOM   2271  CD2 TYR A 108     118.154  23.893 154.424  1.00199.21           C  
ATOM   2272  CE1 TYR A 108     120.150  22.873 156.002  1.00199.21           C  
ATOM   2273  CE2 TYR A 108     118.182  22.548 154.709  1.00199.21           C  
ATOM   2274  CZ  TYR A 108     119.181  22.038 155.500  1.00199.21           C  
ATOM   2275  OH  TYR A 108     119.213  20.658 155.795  1.00199.21           O  
ATOM   2276  C   TYR A 108     121.428  26.196 153.822  1.00199.21           C  
ATOM   2277  O   TYR A 108     121.892  25.077 153.612  1.00199.21           O  
ATOM   2278  N   ARG A 109     122.154  27.172 154.386  1.00465.55           N  
ATOM   2279  CA  ARG A 109     123.546  26.968 154.662  1.00465.55           C  
ATOM   2280  CB  ARG A 109     124.341  28.252 154.377  1.00465.55           C  
ATOM   2281  CG  ARG A 109     125.847  28.190 154.611  1.00465.55           C  
ATOM   2282  CD  ARG A 109     126.289  28.909 155.884  1.00465.55           C  
ATOM   2283  NE  ARG A 109     127.718  29.279 155.694  1.00465.55           N  
ATOM   2284  CZ  ARG A 109     128.021  30.477 155.116  1.00465.55           C  
ATOM   2285  NH1 ARG A 109     127.022  31.361 154.823  1.00465.55           N  
ATOM   2286  NH2 ARG A 109     129.319  30.785 154.823  1.00465.55           N  
ATOM   2287  C   ARG A 109     123.697  26.622 156.092  1.00465.55           C  
ATOM   2288  O   ARG A 109     123.185  27.324 156.959  1.00465.55           O  
ATOM   2289  N   SER A 110     124.367  25.490 156.379  1.00291.19           N  
ATOM   2290  CA  SER A 110     124.630  25.235 157.761  1.00291.19           C  
ATOM   2291  CB  SER A 110     124.011  23.921 158.278  1.00291.19           C  
ATOM   2292  OG  SER A 110     124.527  22.810 157.561  1.00291.19           O  
ATOM   2293  C   SER A 110     126.120  25.159 157.952  1.00291.19           C  
ATOM   2294  O   SER A 110     126.734  24.136 157.689  1.00291.19           O  
ATOM   2295  N   ALA A 111     126.787  26.210 158.459  1.00853.53           N  
ATOM   2296  CA  ALA A 111     128.206  26.034 158.554  1.00853.53           C  
ATOM   2297  CB  ALA A 111     129.014  27.319 158.296  1.00853.53           C  
ATOM   2298  C   ALA A 111     128.522  25.556 159.922  1.00853.53           C  
ATOM   2299  O   ALA A 111     128.117  26.114 160.935  1.00853.53           O  
ATOM   2300  N   GLY A 112     129.182  24.413 160.040  1.00505.62           N  
ATOM   2301  CA  GLY A 112     129.734  24.369 161.351  1.00505.62           C  
ATOM   2302  C   GLY A 112     130.751  25.494 161.035  1.00505.62           C  
ATOM   2303  O   GLY A 112     131.408  25.343 160.007  1.00505.62           O  
ATOM   2304  N   ASN A 113     131.011  26.550 161.884  1.00720.98           N  
ATOM   2305  CA  ASN A 113     131.596  27.800 161.443  1.00720.98           C  
ATOM   2306  CB  ASN A 113     132.001  28.721 162.596  1.00720.98           C  
ATOM   2307  CG  ASN A 113     132.435  30.034 161.969  1.00720.98           C  
ATOM   2308  OD1 ASN A 113     133.553  30.168 161.475  1.00720.98           O  
ATOM   2309  ND2 ASN A 113     131.532  31.048 162.002  1.00720.98           N  
ATOM   2310  C   ASN A 113     132.743  27.685 160.510  1.00720.98           C  
ATOM   2311  O   ASN A 113     132.814  28.567 159.659  1.00720.98           O  
ATOM   2312  N   GLN A 121     133.679  26.710 160.638  1.00241.58           N  
ATOM   2313  CA  GLN A 121     134.721  26.671 159.641  1.00241.58           C  
ATOM   2314  CB  GLN A 121     135.769  25.577 159.931  1.00241.58           C  
ATOM   2315  CG  GLN A 121     136.940  25.526 158.944  1.00241.58           C  
ATOM   2316  CD  GLN A 121     136.736  24.372 157.968  1.00241.58           C  
ATOM   2317  OE1 GLN A 121     135.620  24.065 157.554  1.00241.58           O  
ATOM   2318  NE2 GLN A 121     137.855  23.696 157.598  1.00241.58           N  
ATOM   2319  C   GLN A 121     134.055  26.391 158.320  1.00241.58           C  
ATOM   2320  O   GLN A 121     134.175  27.202 157.403  1.00241.58           O  
ATOM   2321  N   GLY A 122     133.369  25.220 158.215  1.00263.50           N  
ATOM   2322  CA  GLY A 122     132.414  24.791 157.211  1.00263.50           C  
ATOM   2323  C   GLY A 122     132.480  25.612 155.967  1.00263.50           C  
ATOM   2324  O   GLY A 122     131.861  26.669 155.912  1.00263.50           O  
ATOM   2325  N   ALA A 123     133.245  25.242 154.934  1.00196.33           N  
ATOM   2326  CA  ALA A 123     133.231  26.254 153.923  1.00196.33           C  
ATOM   2327  CB  ALA A 123     134.282  26.019 152.838  1.00196.33           C  
ATOM   2328  C   ALA A 123     131.928  26.476 153.202  1.00196.33           C  
ATOM   2329  O   ALA A 123     131.343  27.553 153.255  1.00196.33           O  
ATOM   2330  N   GLN A 124     131.452  25.479 152.460  1.00718.08           N  
ATOM   2331  CA  GLN A 124     130.246  25.655 151.722  1.00718.08           C  
ATOM   2332  CB  GLN A 124     130.270  25.061 150.285  1.00718.08           C  
ATOM   2333  CG  GLN A 124     130.565  23.554 150.114  1.00718.08           C  
ATOM   2334  CD  GLN A 124     129.642  22.644 150.910  1.00718.08           C  
ATOM   2335  OE1 GLN A 124     130.056  22.074 151.919  1.00718.08           O  
ATOM   2336  NE2 GLN A 124     128.365  22.492 150.476  1.00718.08           N  
ATOM   2337  C   GLN A 124     128.970  25.183 152.320  1.00718.08           C  
ATOM   2338  O   GLN A 124     127.952  25.773 151.978  1.00718.08           O  
ATOM   2339  N   LYS A 125     129.008  24.125 153.173  1.00299.11           N  
ATOM   2340  CA  LYS A 125     127.915  23.246 153.532  1.00299.11           C  
ATOM   2341  CB  LYS A 125     128.001  22.695 154.962  1.00299.11           C  
ATOM   2342  CG  LYS A 125     128.959  21.516 155.128  1.00299.11           C  
ATOM   2343  CD  LYS A 125     128.519  20.268 154.359  1.00299.11           C  
ATOM   2344  CE  LYS A 125     129.313  19.013 154.725  1.00299.11           C  
ATOM   2345  NZ  LYS A 125     128.939  18.558 156.083  1.00299.11           N  
ATOM   2346  C   LYS A 125     126.573  23.856 153.326  1.00299.11           C  
ATOM   2347  O   LYS A 125     126.000  24.499 154.202  1.00299.11           O  
ATOM   2348  N   LEU A 126     126.025  23.645 152.117  1.00181.32           N  
ATOM   2349  CA  LEU A 126     124.711  24.121 151.844  1.00181.32           C  
ATOM   2350  CB  LEU A 126     124.575  24.893 150.519  1.00181.32           C  
ATOM   2351  CG  LEU A 126     125.279  26.262 150.509  1.00181.32           C  
ATOM   2352  CD1 LEU A 126     125.095  26.970 149.157  1.00181.32           C  
ATOM   2353  CD2 LEU A 126     124.821  27.129 151.691  1.00181.32           C  
ATOM   2354  C   LEU A 126     123.886  22.891 151.716  1.00181.32           C  
ATOM   2355  O   LEU A 126     124.358  21.871 151.214  1.00181.32           O  
ATOM   2356  N   VAL A 127     122.640  22.939 152.214  1.00 76.71           N  
ATOM   2357  CA  VAL A 127     121.799  21.796 152.044  1.00 76.71           C  
ATOM   2358  CB  VAL A 127     121.017  21.452 153.272  1.00 76.71           C  
ATOM   2359  CG1 VAL A 127     120.095  20.262 152.953  1.00 76.71           C  
ATOM   2360  CG2 VAL A 127     122.007  21.187 154.418  1.00 76.71           C  
ATOM   2361  C   VAL A 127     120.826  22.166 150.962  1.00 76.71           C  
ATOM   2362  O   VAL A 127     120.194  23.219 151.037  1.00 76.71           O  
ATOM   2363  N   PHE A 128     120.679  21.308 149.925  1.00107.40           N  
ATOM   2364  CA  PHE A 128     119.831  21.644 148.809  1.00107.40           C  
ATOM   2365  CB  PHE A 128     120.484  21.430 147.427  1.00107.40           C  
ATOM   2366  CG  PHE A 128     121.487  22.502 147.156  1.00107.40           C  
ATOM   2367  CD1 PHE A 128     122.770  22.422 147.646  1.00107.40           C  
ATOM   2368  CD2 PHE A 128     121.141  23.590 146.388  1.00107.40           C  
ATOM   2369  CE1 PHE A 128     123.684  23.417 147.380  1.00107.40           C  
ATOM   2370  CE2 PHE A 128     122.050  24.585 146.119  1.00107.40           C  
ATOM   2371  CZ  PHE A 128     123.327  24.502 146.617  1.00107.40           C  
ATOM   2372  C   PHE A 128     118.594  20.802 148.808  1.00107.40           C  
ATOM   2373  O   PHE A 128     118.587  19.656 149.255  1.00107.40           O  
ATOM   2374  N   GLY A 129     117.493  21.384 148.288  1.00 42.56           N  
ATOM   2375  CA  GLY A 129     116.241  20.687 148.189  1.00 42.56           C  
ATOM   2376  C   GLY A 129     116.263  19.868 146.933  1.00 42.56           C  
ATOM   2377  O   GLY A 129     117.214  19.927 146.157  1.00 42.56           O  
ATOM   2378  N   GLN A 130     115.194  19.071 146.720  1.00 95.07           N  
ATOM   2379  CA  GLN A 130     115.024  18.215 145.576  1.00 95.07           C  
ATOM   2380  CB  GLN A 130     113.793  17.296 145.671  1.00 95.07           C  
ATOM   2381  CG  GLN A 130     113.631  16.395 144.444  1.00 95.07           C  
ATOM   2382  CD  GLN A 130     112.395  15.529 144.638  1.00 95.07           C  
ATOM   2383  OE1 GLN A 130     111.781  15.526 145.703  1.00 95.07           O  
ATOM   2384  NE2 GLN A 130     112.016  14.773 143.572  1.00 95.07           N  
ATOM   2385  C   GLN A 130     114.860  19.058 144.350  1.00 95.07           C  
ATOM   2386  O   GLN A 130     115.233  18.655 143.250  1.00 95.07           O  
ATOM   2387  N   GLY A 131     114.233  20.236 144.498  1.00 56.15           N  
ATOM   2388  CA  GLY A 131     114.078  21.128 143.381  1.00 56.15           C  
ATOM   2389  C   GLY A 131     112.693  21.010 142.821  1.00 56.15           C  
ATOM   2390  O   GLY A 131     112.088  19.939 142.836  1.00 56.15           O  
ATOM   2391  N   THR A 132     112.167  22.138 142.296  1.00 68.07           N  
ATOM   2392  CA  THR A 132     110.854  22.168 141.711  1.00 68.07           C  
ATOM   2393  CB  THR A 132     109.931  23.146 142.384  1.00 68.07           C  
ATOM   2394  OG1 THR A 132     109.829  22.857 143.770  1.00 68.07           O  
ATOM   2395  CG2 THR A 132     108.544  23.045 141.731  1.00 68.07           C  
ATOM   2396  C   THR A 132     111.005  22.623 140.288  1.00 68.07           C  
ATOM   2397  O   THR A 132     111.607  23.662 140.019  1.00 68.07           O  
ATOM   2398  N   ARG A 133     110.450  21.856 139.326  1.00100.32           N  
ATOM   2399  CA  ARG A 133     110.552  22.253 137.947  1.00100.32           C  
ATOM   2400  CB  ARG A 133     110.463  21.104 136.928  1.00100.32           C  
ATOM   2401  CG  ARG A 133     111.767  20.361 136.670  1.00100.32           C  
ATOM   2402  CD  ARG A 133     111.648  19.353 135.525  1.00100.32           C  
ATOM   2403  NE  ARG A 133     113.003  18.795 135.267  1.00100.32           N  
ATOM   2404  CZ  ARG A 133     113.839  19.426 134.391  1.00100.32           C  
ATOM   2405  NH1 ARG A 133     113.431  20.565 133.760  1.00100.32           N  
ATOM   2406  NH2 ARG A 133     115.080  18.915 134.144  1.00100.32           N  
ATOM   2407  C   ARG A 133     109.403  23.140 137.626  1.00100.32           C  
ATOM   2408  O   ARG A 133     108.246  22.802 137.868  1.00100.32           O  
ATOM   2409  N   LEU A 134     109.704  24.316 137.052  1.00 75.42           N  
ATOM   2410  CA  LEU A 134     108.666  25.235 136.699  1.00 75.42           C  
ATOM   2411  CB  LEU A 134     108.946  26.670 137.182  1.00 75.42           C  
ATOM   2412  CG  LEU A 134     107.845  27.687 136.820  1.00 75.42           C  
ATOM   2413  CD1 LEU A 134     106.528  27.370 137.536  1.00 75.42           C  
ATOM   2414  CD2 LEU A 134     108.319  29.129 137.062  1.00 75.42           C  
ATOM   2415  C   LEU A 134     108.563  25.276 135.208  1.00 75.42           C  
ATOM   2416  O   LEU A 134     109.562  25.431 134.509  1.00 75.42           O  
ATOM   2417  N   THR A 135     107.334  25.119 134.682  1.00 47.43           N  
ATOM   2418  CA  THR A 135     107.131  25.188 133.264  1.00 47.43           C  
ATOM   2419  CB  THR A 135     106.443  23.978 132.702  1.00 47.43           C  
ATOM   2420  OG1 THR A 135     107.202  22.810 132.981  1.00 47.43           O  
ATOM   2421  CG2 THR A 135     106.287  24.159 131.183  1.00 47.43           C  
ATOM   2422  C   THR A 135     106.238  26.362 133.004  1.00 47.43           C  
ATOM   2423  O   THR A 135     105.139  26.441 133.554  1.00 47.43           O  
ATOM   2424  N   ILE A 136     106.685  27.306 132.145  1.00158.65           N  
ATOM   2425  CA  ILE A 136     105.859  28.448 131.869  1.00158.65           C  
ATOM   2426  CB  ILE A 136     106.597  29.762 131.818  1.00158.65           C  
ATOM   2427  CG1 ILE A 136     107.593  29.818 130.648  1.00158.65           C  
ATOM   2428  CG2 ILE A 136     107.251  29.973 133.193  1.00158.65           C  
ATOM   2429  CD1 ILE A 136     108.662  28.732 130.702  1.00158.65           C  
ATOM   2430  C   ILE A 136     105.226  28.219 130.534  1.00158.65           C  
ATOM   2431  O   ILE A 136     105.898  27.979 129.534  1.00158.65           O  
ATOM   2432  N   ASN A 137     103.884  28.279 130.496  1.00 74.63           N  
ATOM   2433  CA  ASN A 137     103.176  27.993 129.282  1.00 74.63           C  
ATOM   2434  CB  ASN A 137     101.896  27.168 129.518  1.00 74.63           C  
ATOM   2435  CG  ASN A 137     101.409  26.597 128.193  1.00 74.63           C  
ATOM   2436  OD1 ASN A 137     101.919  26.933 127.126  1.00 74.63           O  
ATOM   2437  ND2 ASN A 137     100.385  25.705 128.261  1.00 74.63           N  
ATOM   2438  C   ASN A 137     102.771  29.291 128.662  1.00 74.63           C  
ATOM   2439  O   ASN A 137     102.306  30.211 129.332  1.00 74.63           O  
ATOM   2440  N   PRO A 138     102.965  29.379 127.377  1.00 63.82           N  
ATOM   2441  CA  PRO A 138     102.578  30.562 126.664  1.00 63.82           C  
ATOM   2442  CD  PRO A 138     104.082  28.707 126.738  1.00 63.82           C  
ATOM   2443  CB  PRO A 138     103.401  30.578 125.372  1.00 63.82           C  
ATOM   2444  CG  PRO A 138     104.002  29.164 125.275  1.00 63.82           C  
ATOM   2445  C   PRO A 138     101.104  30.552 126.439  1.00 63.82           C  
ATOM   2446  O   PRO A 138     100.550  29.458 126.149  1.00 63.82           O  
ATOM   2447  OXT PRO A 138     100.488  31.647 126.536  1.00 63.82           O  
TER    2448      PRO A 138                                                       
ATOM   2448  N   GLY B   2     134.264  35.172 136.687  1.00 23.10           N  
ATOM   2449  CA  GLY B   2     133.377  34.176 137.333  1.00 23.10           C  
ATOM   2450  C   GLY B   2     134.092  32.875 137.503  1.00 23.10           C  
ATOM   2451  O   GLY B   2     135.292  32.779 137.251  1.00 23.10           O  
ATOM   2452  N   VAL B   3     133.357  31.835 137.944  1.00 56.97           N  
ATOM   2453  CA  VAL B   3     133.941  30.543 138.176  1.00 56.97           C  
ATOM   2454  CB  VAL B   3     133.152  29.710 139.143  1.00 56.97           C  
ATOM   2455  CG1 VAL B   3     133.816  28.329 139.260  1.00 56.97           C  
ATOM   2456  CG2 VAL B   3     133.043  30.471 140.475  1.00 56.97           C  
ATOM   2457  C   VAL B   3     134.000  29.784 136.882  1.00 56.97           C  
ATOM   2458  O   VAL B   3     133.037  29.775 136.116  1.00 56.97           O  
ATOM   2459  N   THR B   4     135.137  29.100 136.613  1.00119.24           N  
ATOM   2460  CA  THR B   4     135.275  28.374 135.376  1.00119.24           C  
ATOM   2461  CB  THR B   4     136.430  28.825 134.532  1.00119.24           C  
ATOM   2462  OG1 THR B   4     137.654  28.605 135.218  1.00119.24           O  
ATOM   2463  CG2 THR B   4     136.260  30.318 134.210  1.00119.24           C  
ATOM   2464  C   THR B   4     135.517  26.920 135.671  1.00119.24           C  
ATOM   2465  O   THR B   4     136.053  26.577 136.723  1.00119.24           O  
ATOM   2466  N   GLN B   5     135.099  26.022 134.745  1.00 67.75           N  
ATOM   2467  CA  GLN B   5     135.326  24.611 134.927  1.00 67.75           C  
ATOM   2468  CB  GLN B   5     134.113  23.830 135.469  1.00 67.75           C  
ATOM   2469  CG  GLN B   5     133.733  24.150 136.916  1.00 67.75           C  
ATOM   2470  CD  GLN B   5     132.528  23.292 137.283  1.00 67.75           C  
ATOM   2471  OE1 GLN B   5     131.466  23.804 137.639  1.00 67.75           O  
ATOM   2472  NE2 GLN B   5     132.693  21.946 137.196  1.00 67.75           N  
ATOM   2473  C   GLN B   5     135.655  23.978 133.608  1.00 67.75           C  
ATOM   2474  O   GLN B   5     135.138  24.370 132.563  1.00 67.75           O  
ATOM   2475  N   SER B   6     136.548  22.964 133.635  1.00 50.77           N  
ATOM   2476  CA  SER B   6     136.884  22.232 132.445  1.00 50.77           C  
ATOM   2477  CB  SER B   6     138.183  22.707 131.771  1.00 50.77           C  
ATOM   2478  OG  SER B   6     139.293  22.456 132.619  1.00 50.77           O  
ATOM   2479  C   SER B   6     137.101  20.807 132.851  1.00 50.77           C  
ATOM   2480  O   SER B   6     137.536  20.549 133.972  1.00 50.77           O  
ATOM   2481  N   PRO B   7     136.804  19.849 132.005  1.00 88.50           N  
ATOM   2482  CA  PRO B   7     136.200  20.078 130.719  1.00 88.50           C  
ATOM   2483  CD  PRO B   7     137.545  18.599 132.036  1.00 88.50           C  
ATOM   2484  CB  PRO B   7     136.622  18.907 129.831  1.00 88.50           C  
ATOM   2485  CG  PRO B   7     137.034  17.809 130.823  1.00 88.50           C  
ATOM   2486  C   PRO B   7     134.717  20.156 130.898  1.00 88.50           C  
ATOM   2487  O   PRO B   7     134.235  19.861 131.989  1.00 88.50           O  
ATOM   2488  N   THR B   8     133.984  20.584 129.852  1.00 58.00           N  
ATOM   2489  CA  THR B   8     132.554  20.673 129.889  1.00 58.00           C  
ATOM   2490  CB  THR B   8     131.986  21.331 128.669  1.00 58.00           C  
ATOM   2491  OG1 THR B   8     132.486  22.653 128.537  1.00 58.00           O  
ATOM   2492  CG2 THR B   8     130.456  21.343 128.798  1.00 58.00           C  
ATOM   2493  C   THR B   8     131.960  19.305 129.937  1.00 58.00           C  
ATOM   2494  O   THR B   8     130.996  19.069 130.664  1.00 58.00           O  
ATOM   2495  N   HIS B   9     132.515  18.363 129.148  1.00123.88           N  
ATOM   2496  CA  HIS B   9     131.899  17.071 129.086  1.00123.88           C  
ATOM   2497  ND1 HIS B   9     130.173  14.579 127.329  1.00123.88           N  
ATOM   2498  CG  HIS B   9     130.032  15.838 127.868  1.00123.88           C  
ATOM   2499  CB  HIS B   9     131.062  16.919 127.805  1.00123.88           C  
ATOM   2500  NE2 HIS B   9     128.153  14.651 128.256  1.00123.88           N  
ATOM   2501  CD2 HIS B   9     128.794  15.865 128.431  1.00123.88           C  
ATOM   2502  CE1 HIS B   9     129.020  13.911 127.589  1.00123.88           C  
ATOM   2503  C   HIS B   9     132.982  16.034 129.079  1.00123.88           C  
ATOM   2504  O   HIS B   9     134.081  16.279 128.582  1.00123.88           O  
ATOM   2505  N   LEU B  10     132.701  14.851 129.668  1.00 92.58           N  
ATOM   2506  CA  LEU B  10     133.654  13.776 129.722  1.00 92.58           C  
ATOM   2507  CB  LEU B  10     134.382  13.676 131.075  1.00 92.58           C  
ATOM   2508  CG  LEU B  10     135.388  14.807 131.345  1.00 92.58           C  
ATOM   2509  CD1 LEU B  10     136.038  14.659 132.729  1.00 92.58           C  
ATOM   2510  CD2 LEU B  10     136.439  14.883 130.228  1.00 92.58           C  
ATOM   2511  C   LEU B  10     132.920  12.479 129.558  1.00 92.58           C  
ATOM   2512  O   LEU B  10     131.837  12.292 130.111  1.00 92.58           O  
ATOM   2513  N   ILE B  11     133.494  11.543 128.775  1.00 49.06           N  
ATOM   2514  CA  ILE B  11     132.893  10.249 128.614  1.00 49.06           C  
ATOM   2515  CB  ILE B  11     132.481   9.962 127.201  1.00 49.06           C  
ATOM   2516  CG1 ILE B  11     131.413  10.970 126.746  1.00 49.06           C  
ATOM   2517  CG2 ILE B  11     132.026   8.495 127.118  1.00 49.06           C  
ATOM   2518  CD1 ILE B  11     131.166  10.958 125.240  1.00 49.06           C  
ATOM   2519  C   ILE B  11     133.935   9.239 128.980  1.00 49.06           C  
ATOM   2520  O   ILE B  11     135.031   9.247 128.421  1.00 49.06           O  
ATOM   2521  N   LYS B  12     133.625   8.340 129.938  1.00168.15           N  
ATOM   2522  CA  LYS B  12     134.591   7.351 130.325  1.00168.15           C  
ATOM   2523  CB  LYS B  12     135.335   7.656 131.628  1.00168.15           C  
ATOM   2524  CG  LYS B  12     136.588   8.513 131.485  1.00168.15           C  
ATOM   2525  CD  LYS B  12     136.344   9.997 131.280  1.00168.15           C  
ATOM   2526  CE  LYS B  12     137.660  10.758 131.150  1.00168.15           C  
ATOM   2527  NZ  LYS B  12     138.610  10.286 132.182  1.00168.15           N  
ATOM   2528  C   LYS B  12     133.937   6.014 130.505  1.00168.15           C  
ATOM   2529  O   LYS B  12     132.715   5.886 130.472  1.00168.15           O  
ATOM   2530  N   THR B  13     134.776   4.970 130.681  1.00 71.62           N  
ATOM   2531  CA  THR B  13     134.322   3.620 130.877  1.00 71.62           C  
ATOM   2532  CB  THR B  13     134.998   2.629 129.991  1.00 71.62           C  
ATOM   2533  OG1 THR B  13     134.793   2.965 128.631  1.00 71.62           O  
ATOM   2534  CG2 THR B  13     134.410   1.244 130.288  1.00 71.62           C  
ATOM   2535  C   THR B  13     134.723   3.232 132.258  1.00 71.62           C  
ATOM   2536  O   THR B  13     135.765   3.666 132.736  1.00 71.62           O  
ATOM   2537  N   ARG B  14     133.939   2.348 132.906  1.00188.23           N  
ATOM   2538  CA  ARG B  14     134.153   2.000 134.285  1.00188.23           C  
ATOM   2539  CB  ARG B  14     133.286   0.824 134.765  1.00188.23           C  
ATOM   2540  CG  ARG B  14     131.787   1.112 134.806  1.00188.23           C  
ATOM   2541  CD  ARG B  14     130.951  -0.122 135.151  1.00188.23           C  
ATOM   2542  NE  ARG B  14     131.100  -1.084 134.023  1.00188.23           N  
ATOM   2543  CZ  ARG B  14     130.448  -2.284 134.046  1.00188.23           C  
ATOM   2544  NH1 ARG B  14     129.650  -2.609 135.105  1.00188.23           N  
ATOM   2545  NH2 ARG B  14     130.593  -3.159 133.008  1.00188.23           N  
ATOM   2546  C   ARG B  14     135.574   1.589 134.512  1.00188.23           C  
ATOM   2547  O   ARG B  14     136.209   0.972 133.660  1.00188.23           O  
ATOM   2548  N   GLY B  15     136.104   1.960 135.698  1.00 28.27           N  
ATOM   2549  CA  GLY B  15     137.434   1.602 136.109  1.00 28.27           C  
ATOM   2550  C   GLY B  15     138.393   2.668 135.679  1.00 28.27           C  
ATOM   2551  O   GLY B  15     139.585   2.601 135.972  1.00 28.27           O  
ATOM   2552  N   GLN B  16     137.874   3.692 134.983  1.00187.79           N  
ATOM   2553  CA  GLN B  16     138.640   4.778 134.446  1.00187.79           C  
ATOM   2554  CB  GLN B  16     137.877   5.597 133.382  1.00187.79           C  
ATOM   2555  CG  GLN B  16     136.787   6.541 133.935  1.00187.79           C  
ATOM   2556  CD  GLN B  16     135.496   5.831 134.342  1.00187.79           C  
ATOM   2557  OE1 GLN B  16     135.518   4.792 134.993  1.00187.79           O  
ATOM   2558  NE2 GLN B  16     134.316   6.392 133.968  1.00187.79           N  
ATOM   2559  C   GLN B  16     138.892   5.759 135.547  1.00187.79           C  
ATOM   2560  O   GLN B  16     138.288   5.683 136.614  1.00187.79           O  
ATOM   2561  N   GLN B  17     139.826   6.700 135.295  1.00 63.31           N  
ATOM   2562  CA  GLN B  17     140.153   7.751 136.213  1.00 63.31           C  
ATOM   2563  CB  GLN B  17     141.653   7.778 136.549  1.00 63.31           C  
ATOM   2564  CG  GLN B  17     142.058   8.879 137.525  1.00 63.31           C  
ATOM   2565  CD  GLN B  17     143.571   8.826 137.684  1.00 63.31           C  
ATOM   2566  OE1 GLN B  17     144.269   9.805 137.423  1.00 63.31           O  
ATOM   2567  NE2 GLN B  17     144.095   7.651 138.125  1.00 63.31           N  
ATOM   2568  C   GLN B  17     139.842   9.041 135.510  1.00 63.31           C  
ATOM   2569  O   GLN B  17     139.961   9.130 134.290  1.00 63.31           O  
ATOM   2570  N   VAL B  18     139.405  10.077 136.258  1.00160.76           N  
ATOM   2571  CA  VAL B  18     139.095  11.315 135.601  1.00160.76           C  
ATOM   2572  CB  VAL B  18     137.629  11.408 135.283  1.00160.76           C  
ATOM   2573  CG1 VAL B  18     136.840  11.607 136.580  1.00160.76           C  
ATOM   2574  CG2 VAL B  18     137.396  12.493 134.234  1.00160.76           C  
ATOM   2575  C   VAL B  18     139.476  12.435 136.517  1.00160.76           C  
ATOM   2576  O   VAL B  18     139.482  12.269 137.735  1.00160.76           O  
ATOM   2577  N   THR B  19     139.847  13.603 135.954  1.00136.62           N  
ATOM   2578  CA  THR B  19     140.185  14.713 136.798  1.00136.62           C  
ATOM   2579  CB  THR B  19     141.660  15.001 136.832  1.00136.62           C  
ATOM   2580  OG1 THR B  19     141.974  15.839 137.932  1.00136.62           O  
ATOM   2581  CG2 THR B  19     142.073  15.676 135.517  1.00136.62           C  
ATOM   2582  C   THR B  19     139.456  15.916 136.272  1.00136.62           C  
ATOM   2583  O   THR B  19     139.407  16.141 135.064  1.00136.62           O  
ATOM   2584  N   LEU B  20     138.841  16.714 137.174  1.00146.56           N  
ATOM   2585  CA  LEU B  20     138.121  17.883 136.740  1.00146.56           C  
ATOM   2586  CB  LEU B  20     136.680  18.013 137.277  1.00146.56           C  
ATOM   2587  CG  LEU B  20     135.707  16.858 136.965  1.00146.56           C  
ATOM   2588  CD1 LEU B  20     135.603  16.574 135.465  1.00146.56           C  
ATOM   2589  CD2 LEU B  20     136.003  15.616 137.809  1.00146.56           C  
ATOM   2590  C   LEU B  20     138.824  19.087 137.298  1.00146.56           C  
ATOM   2591  O   LEU B  20     139.400  19.025 138.383  1.00146.56           O  
ATOM   2592  N   ARG B  21     138.786  20.227 136.572  1.00152.05           N  
ATOM   2593  CA  ARG B  21     139.434  21.420 137.052  1.00152.05           C  
ATOM   2594  CB  ARG B  21     140.465  22.034 136.086  1.00152.05           C  
ATOM   2595  CG  ARG B  21     141.753  21.227 135.914  1.00152.05           C  
ATOM   2596  CD  ARG B  21     141.605  20.017 134.995  1.00152.05           C  
ATOM   2597  NE  ARG B  21     141.366  20.538 133.620  1.00152.05           N  
ATOM   2598  CZ  ARG B  21     141.338  19.680 132.560  1.00152.05           C  
ATOM   2599  NH1 ARG B  21     141.537  18.344 132.760  1.00152.05           N  
ATOM   2600  NH2 ARG B  21     141.107  20.157 131.302  1.00152.05           N  
ATOM   2601  C   ARG B  21     138.409  22.491 137.287  1.00152.05           C  
ATOM   2602  O   ARG B  21     137.379  22.545 136.616  1.00152.05           O  
ATOM   2603  N   CYS B  22     138.672  23.370 138.281  1.00 63.38           N  
ATOM   2604  CA  CYS B  22     137.784  24.461 138.588  1.00 63.38           C  
ATOM   2605  CB  CYS B  22     136.772  24.141 139.705  0.90 63.38           C  
ATOM   2606  SG  CYS B  22     135.899  25.629 140.277  0.90 63.38           S  
ATOM   2607  C   CYS B  22     138.582  25.640 139.062  1.00 63.38           C  
ATOM   2608  O   CYS B  22     139.536  25.497 139.826  1.00 63.38           O  
ATOM   2609  N   SER B  23     138.199  26.854 138.612  1.00 91.40           N  
ATOM   2610  CA  SER B  23     138.866  28.043 139.062  1.00 91.40           C  
ATOM   2611  CB  SER B  23     139.552  28.818 137.928  1.00 91.40           C  
ATOM   2612  OG  SER B  23     140.193  29.972 138.449  1.00 91.40           O  
ATOM   2613  C   SER B  23     137.813  28.932 139.662  1.00 91.40           C  
ATOM   2614  O   SER B  23     136.792  29.209 139.036  1.00 91.40           O  
ATOM   2615  N   SER B  24     138.051  29.425 140.895  1.00 54.20           N  
ATOM   2616  CA  SER B  24     137.065  30.209 141.595  1.00 54.20           C  
ATOM   2617  CB  SER B  24     137.338  30.335 143.102  1.00 54.20           C  
ATOM   2618  OG  SER B  24     138.542  31.056 143.317  1.00 54.20           O  
ATOM   2619  C   SER B  24     137.004  31.598 141.037  1.00 54.20           C  
ATOM   2620  O   SER B  24     137.896  32.037 140.312  1.00 54.20           O  
ATOM   2621  N   GLN B  25     135.911  32.321 141.369  1.00 76.49           N  
ATOM   2622  CA  GLN B  25     135.739  33.674 140.924  1.00 76.49           C  
ATOM   2623  CB  GLN B  25     134.349  34.260 141.224  1.00 76.49           C  
ATOM   2624  CG  GLN B  25     134.181  35.703 140.742  1.00 76.49           C  
ATOM   2625  CD  GLN B  25     132.771  36.160 141.090  1.00 76.49           C  
ATOM   2626  OE1 GLN B  25     132.371  37.277 140.768  1.00 76.49           O  
ATOM   2627  NE2 GLN B  25     131.990  35.269 141.757  1.00 76.49           N  
ATOM   2628  C   GLN B  25     136.750  34.493 141.648  1.00 76.49           C  
ATOM   2629  O   GLN B  25     137.139  34.162 142.764  1.00 76.49           O  
ATOM   2630  N   SER B  26     137.226  35.586 141.026  1.00173.68           N  
ATOM   2631  CA  SER B  26     138.232  36.350 141.701  1.00173.68           C  
ATOM   2632  CB  SER B  26     138.742  37.544 140.881  1.00173.68           C  
ATOM   2633  OG  SER B  26     139.731  38.249 141.614  1.00173.68           O  
ATOM   2634  C   SER B  26     137.641  36.877 142.974  1.00173.68           C  
ATOM   2635  O   SER B  26     136.534  37.415 142.972  1.00173.68           O  
ATOM   2636  N   GLY B  33     138.394  36.753 144.091  1.00 60.26           N  
ATOM   2637  CA  GLY B  33     137.951  37.186 145.393  1.00 60.26           C  
ATOM   2638  C   GLY B  33     137.599  35.980 146.190  1.00 60.26           C  
ATOM   2639  O   GLY B  33     137.565  36.018 147.422  1.00 60.26           O  
ATOM   2640  N   HIS B  34     137.301  34.869 145.497  1.00 83.11           N  
ATOM   2641  CA  HIS B  34     137.002  33.679 146.231  1.00 83.11           C  
ATOM   2642  ND1 HIS B  34     133.483  33.020 144.877  1.00 83.11           N  
ATOM   2643  CG  HIS B  34     134.592  33.477 145.554  1.00 83.11           C  
ATOM   2644  CB  HIS B  34     135.933  32.799 145.560  1.00 83.11           C  
ATOM   2645  NE2 HIS B  34     132.865  34.887 145.911  1.00 83.11           N  
ATOM   2646  CD2 HIS B  34     134.195  34.619 146.180  1.00 83.11           C  
ATOM   2647  CE1 HIS B  34     132.480  33.900 145.125  1.00 83.11           C  
ATOM   2648  C   HIS B  34     138.281  32.916 146.374  1.00 83.11           C  
ATOM   2649  O   HIS B  34     139.126  32.902 145.476  1.00 83.11           O  
ATOM   2650  N   ASN B  35     138.467  32.277 147.543  1.00113.98           N  
ATOM   2651  CA  ASN B  35     139.682  31.560 147.773  1.00113.98           C  
ATOM   2652  CB  ASN B  35     140.519  32.200 148.890  1.00113.98           C  
ATOM   2653  CG  ASN B  35     141.050  33.530 148.371  1.00113.98           C  
ATOM   2654  OD1 ASN B  35     141.045  33.789 147.168  1.00113.98           O  
ATOM   2655  ND2 ASN B  35     141.534  34.397 149.302  1.00113.98           N  
ATOM   2656  C   ASN B  35     139.358  30.154 148.175  1.00113.98           C  
ATOM   2657  O   ASN B  35     140.260  29.328 148.317  1.00113.98           O  
ATOM   2658  N   THR B  36     138.054  29.838 148.329  1.00207.83           N  
ATOM   2659  CA  THR B  36     137.640  28.534 148.757  1.00207.83           C  
ATOM   2660  CB  THR B  36     136.818  28.581 150.015  1.00207.83           C  
ATOM   2661  OG1 THR B  36     137.467  29.359 151.007  1.00207.83           O  
ATOM   2662  CG2 THR B  36     136.707  27.154 150.555  1.00207.83           C  
ATOM   2663  C   THR B  36     136.760  27.962 147.678  1.00207.83           C  
ATOM   2664  O   THR B  36     135.976  28.684 147.060  1.00207.83           O  
ATOM   2665  N   VAL B  37     136.875  26.636 147.426  1.00147.59           N  
ATOM   2666  CA  VAL B  37     136.107  26.006 146.385  1.00147.59           C  
ATOM   2667  CB  VAL B  37     136.947  25.537 145.229  1.00147.59           C  
ATOM   2668  CG1 VAL B  37     136.067  24.711 144.276  1.00147.59           C  
ATOM   2669  CG2 VAL B  37     137.584  26.765 144.557  1.00147.59           C  
ATOM   2670  C   VAL B  37     135.408  24.800 146.937  1.00147.59           C  
ATOM   2671  O   VAL B  37     135.934  24.090 147.793  1.00147.59           O  
ATOM   2672  N   SER B  38     134.170  24.557 146.459  1.00152.17           N  
ATOM   2673  CA  SER B  38     133.387  23.441 146.900  1.00152.17           C  
ATOM   2674  CB  SER B  38     132.090  23.858 147.613  1.00152.17           C  
ATOM   2675  OG  SER B  38     131.360  24.781 146.820  1.00152.17           O  
ATOM   2676  C   SER B  38     133.054  22.605 145.707  1.00152.17           C  
ATOM   2677  O   SER B  38     132.853  23.124 144.610  1.00152.17           O  
ATOM   2678  N   TRP B  39     133.030  21.268 145.889  1.00108.39           N  
ATOM   2679  CA  TRP B  39     132.693  20.390 144.804  1.00108.39           C  
ATOM   2680  CB  TRP B  39     133.770  19.344 144.476  1.00108.39           C  
ATOM   2681  CG  TRP B  39     134.978  19.932 143.791  1.00108.39           C  
ATOM   2682  CD2 TRP B  39     135.089  20.097 142.368  1.00108.39           C  
ATOM   2683  CD1 TRP B  39     136.137  20.412 144.326  1.00108.39           C  
ATOM   2684  NE1 TRP B  39     136.962  20.869 143.326  1.00108.39           N  
ATOM   2685  CE2 TRP B  39     136.329  20.679 142.116  1.00108.39           C  
ATOM   2686  CE3 TRP B  39     134.225  19.789 141.357  1.00108.39           C  
ATOM   2687  CZ2 TRP B  39     136.728  20.964 140.842  1.00108.39           C  
ATOM   2688  CZ3 TRP B  39     134.630  20.075 140.072  1.00108.39           C  
ATOM   2689  CH2 TRP B  39     135.858  20.651 139.821  1.00108.39           C  
ATOM   2690  C   TRP B  39     131.429  19.673 145.143  1.00108.39           C  
ATOM   2691  O   TRP B  39     131.241  19.209 146.268  1.00108.39           O  
ATOM   2692  N   TYR B  40     130.521  19.584 144.149  1.00117.06           N  
ATOM   2693  CA  TYR B  40     129.253  18.937 144.329  1.00117.06           C  
ATOM   2694  CB  TYR B  40     128.026  19.855 144.206  1.00117.06           C  
ATOM   2695  CG  TYR B  40     127.940  20.883 145.281  1.00117.06           C  
ATOM   2696  CD1 TYR B  40     128.612  22.076 145.160  1.00117.06           C  
ATOM   2697  CD2 TYR B  40     127.164  20.662 146.397  1.00117.06           C  
ATOM   2698  CE1 TYR B  40     128.512  23.033 146.139  1.00117.06           C  
ATOM   2699  CE2 TYR B  40     127.060  21.618 147.381  1.00117.06           C  
ATOM   2700  CZ  TYR B  40     127.737  22.807 147.248  1.00117.06           C  
ATOM   2701  OH  TYR B  40     127.641  23.804 148.241  1.00117.06           O  
ATOM   2702  C   TYR B  40     129.050  17.989 143.196  1.00117.06           C  
ATOM   2703  O   TYR B  40     129.608  18.157 142.113  1.00117.06           O  
ATOM   2704  N   GLN B  41     128.227  16.957 143.455  1.00 84.94           N  
ATOM   2705  CA  GLN B  41     127.831  16.013 142.455  1.00 84.94           C  
ATOM   2706  CB  GLN B  41     128.124  14.558 142.860  1.00 84.94           C  
ATOM   2707  CG  GLN B  41     127.715  13.525 141.810  1.00 84.94           C  
ATOM   2708  CD  GLN B  41     127.848  12.153 142.452  1.00 84.94           C  
ATOM   2709  OE1 GLN B  41     127.140  11.832 143.406  1.00 84.94           O  
ATOM   2710  NE2 GLN B  41     128.783  11.319 141.924  1.00 84.94           N  
ATOM   2711  C   GLN B  41     126.343  16.150 142.347  1.00 84.94           C  
ATOM   2712  O   GLN B  41     125.650  16.274 143.356  1.00 84.94           O  
ATOM   2713  N   GLN B  42     125.809  16.167 141.108  1.00 87.52           N  
ATOM   2714  CA  GLN B  42     124.387  16.298 140.961  1.00 87.52           C  
ATOM   2715  CB  GLN B  42     123.980  17.638 140.318  1.00 87.52           C  
ATOM   2716  CG  GLN B  42     122.470  17.873 140.275  1.00 87.52           C  
ATOM   2717  CD  GLN B  42     122.214  19.226 139.622  1.00 87.52           C  
ATOM   2718  OE1 GLN B  42     123.110  19.830 139.034  1.00 87.52           O  
ATOM   2719  NE2 GLN B  42     120.953  19.720 139.732  1.00 87.52           N  
ATOM   2720  C   GLN B  42     123.895  15.189 140.078  1.00 87.52           C  
ATOM   2721  O   GLN B  42     124.225  15.136 138.894  1.00 87.52           O  
ATOM   2722  N   ALA B  43     123.082  14.275 140.654  1.00107.52           N  
ATOM   2723  CA  ALA B  43     122.487  13.174 139.946  1.00107.52           C  
ATOM   2724  CB  ALA B  43     122.042  12.017 140.856  1.00107.52           C  
ATOM   2725  C   ALA B  43     121.279  13.721 139.232  1.00107.52           C  
ATOM   2726  O   ALA B  43     120.858  14.851 139.477  1.00107.52           O  
ATOM   2727  N   LEU B  44     120.645  12.893 138.378  1.00254.40           N  
ATOM   2728  CA  LEU B  44     119.647  13.335 137.440  1.00254.40           C  
ATOM   2729  CB  LEU B  44     119.038  12.173 136.636  1.00254.40           C  
ATOM   2730  CG  LEU B  44     117.962  12.623 135.629  0.88254.40           C  
ATOM   2731  CD1 LEU B  44     118.554  13.536 134.540  0.75254.40           C  
ATOM   2732  CD2 LEU B  44     117.203  11.419 135.052  0.75254.40           C  
ATOM   2733  C   LEU B  44     118.488  14.089 138.042  1.00254.40           C  
ATOM   2734  O   LEU B  44     118.141  15.150 137.524  1.00254.40           O  
ATOM   2735  N   GLY B  45     117.841  13.619 139.126  1.00136.65           N  
ATOM   2736  CA  GLY B  45     116.699  14.375 139.547  1.00136.65           C  
ATOM   2737  C   GLY B  45     116.919  14.859 140.940  1.00136.65           C  
ATOM   2738  O   GLY B  45     115.992  14.899 141.747  1.00136.65           O  
ATOM   2739  N   GLN B  46     118.154  15.288 141.253  1.00139.23           N  
ATOM   2740  CA  GLN B  46     118.409  15.742 142.588  1.00139.23           C  
ATOM   2741  CB  GLN B  46     119.322  14.806 143.401  1.00139.23           C  
ATOM   2742  CG  GLN B  46     118.652  13.500 143.842  1.00139.23           C  
ATOM   2743  CD  GLN B  46     118.665  12.505 142.694  1.00139.23           C  
ATOM   2744  OE1 GLN B  46     119.534  12.552 141.827  1.00139.23           O  
ATOM   2745  NE2 GLN B  46     117.677  11.571 142.689  1.00139.23           N  
ATOM   2746  C   GLN B  46     119.074  17.086 142.535  1.00139.23           C  
ATOM   2747  O   GLN B  46     119.404  17.591 141.463  1.00139.23           O  
ATOM   2748  N   GLY B  47     119.217  17.732 143.714  1.00 69.64           N  
ATOM   2749  CA  GLY B  47     119.926  18.975 143.834  1.00 69.64           C  
ATOM   2750  C   GLY B  47     121.340  18.586 144.095  1.00 69.64           C  
ATOM   2751  O   GLY B  47     121.647  17.402 144.207  1.00 69.64           O  
ATOM   2752  N   PRO B  48     122.224  19.524 144.221  1.00234.97           N  
ATOM   2753  CA  PRO B  48     123.574  19.089 144.425  1.00234.97           C  
ATOM   2754  CD  PRO B  48     122.168  20.723 143.405  1.00234.97           C  
ATOM   2755  CB  PRO B  48     124.472  20.245 143.974  1.00234.97           C  
ATOM   2756  CG  PRO B  48     123.508  21.413 143.688  1.00234.97           C  
ATOM   2757  C   PRO B  48     123.849  18.553 145.802  1.00234.97           C  
ATOM   2758  O   PRO B  48     123.176  18.954 146.755  1.00234.97           O  
ATOM   2759  N   GLN B  49     124.827  17.619 145.900  1.00126.58           N  
ATOM   2760  CA  GLN B  49     125.255  17.006 147.130  1.00126.58           C  
ATOM   2761  CB  GLN B  49     125.085  15.478 147.131  1.00126.58           C  
ATOM   2762  CG  GLN B  49     123.644  15.032 146.875  1.00126.58           C  
ATOM   2763  CD  GLN B  49     122.770  15.570 147.999  1.00126.58           C  
ATOM   2764  OE1 GLN B  49     123.254  15.892 149.082  1.00126.58           O  
ATOM   2765  NE2 GLN B  49     121.440  15.671 147.734  1.00126.58           N  
ATOM   2766  C   GLN B  49     126.731  17.284 147.247  1.00126.58           C  
ATOM   2767  O   GLN B  49     127.486  17.101 146.293  1.00126.58           O  
ATOM   2768  N   PHE B  50     127.175  17.698 148.450  1.00174.53           N  
ATOM   2769  CA  PHE B  50     128.516  18.169 148.692  1.00174.53           C  
ATOM   2770  CB  PHE B  50     128.489  19.090 149.929  1.00174.53           C  
ATOM   2771  CG  PHE B  50     129.833  19.546 150.360  1.00174.53           C  
ATOM   2772  CD1 PHE B  50     130.650  20.264 149.522  1.00174.53           C  
ATOM   2773  CD2 PHE B  50     130.248  19.299 151.646  1.00174.53           C  
ATOM   2774  CE1 PHE B  50     131.879  20.695 149.962  1.00174.53           C  
ATOM   2775  CE2 PHE B  50     131.475  19.729 152.088  1.00174.53           C  
ATOM   2776  CZ  PHE B  50     132.298  20.426 151.243  1.00174.53           C  
ATOM   2777  C   PHE B  50     129.534  17.077 148.854  1.00174.53           C  
ATOM   2778  O   PHE B  50     129.387  16.201 149.705  1.00174.53           O  
ATOM   2779  N   ILE B  51     130.549  17.043 147.944  1.00218.52           N  
ATOM   2780  CA  ILE B  51     131.680  16.155 148.073  1.00218.52           C  
ATOM   2781  CB  ILE B  51     132.256  15.701 146.750  1.00218.52           C  
ATOM   2782  CG1 ILE B  51     132.631  16.849 145.824  1.00218.52           C  
ATOM   2783  CG2 ILE B  51     131.271  14.739 146.081  1.00218.52           C  
ATOM   2784  CD1 ILE B  51     133.205  16.313 144.512  1.00218.52           C  
ATOM   2785  C   ILE B  51     132.742  16.658 149.028  1.00218.52           C  
ATOM   2786  O   ILE B  51     133.066  15.977 150.000  1.00218.52           O  
ATOM   2787  N   PHE B  52     133.291  17.877 148.817  1.00242.26           N  
ATOM   2788  CA  PHE B  52     134.293  18.398 149.717  1.00242.26           C  
ATOM   2789  CB  PHE B  52     135.534  17.499 149.896  1.00242.26           C  
ATOM   2790  CG  PHE B  52     136.016  16.979 148.586  1.00242.26           C  
ATOM   2791  CD1 PHE B  52     136.773  17.736 147.733  1.00242.26           C  
ATOM   2792  CD2 PHE B  52     135.712  15.689 148.222  1.00242.26           C  
ATOM   2793  CE1 PHE B  52     137.210  17.223 146.535  1.00242.26           C  
ATOM   2794  CE2 PHE B  52     136.145  15.167 147.028  1.00242.26           C  
ATOM   2795  CZ  PHE B  52     136.895  15.938 146.178  1.00242.26           C  
ATOM   2796  C   PHE B  52     134.667  19.800 149.361  1.00242.26           C  
ATOM   2797  O   PHE B  52     134.436  20.263 148.243  1.00242.26           O  
ATOM   2798  N   GLN B  53     135.221  20.533 150.352  1.00226.13           N  
ATOM   2799  CA  GLN B  53     135.640  21.883 150.136  1.00226.13           C  
ATOM   2800  CB  GLN B  53     134.985  22.936 151.041  1.00226.13           C  
ATOM   2801  CG  GLN B  53     135.487  24.354 150.736  1.00226.13           C  
ATOM   2802  CD  GLN B  53     134.377  25.121 150.037  1.00226.13           C  
ATOM   2803  OE1 GLN B  53     134.602  26.025 149.234  1.00226.13           O  
ATOM   2804  NE2 GLN B  53     133.120  24.780 150.404  1.00226.13           N  
ATOM   2805  C   GLN B  53     137.089  21.973 150.457  1.00226.13           C  
ATOM   2806  O   GLN B  53     137.575  21.354 151.404  1.00226.13           O  
ATOM   2807  N   TYR B  54     137.823  22.765 149.656  1.00220.45           N  
ATOM   2808  CA  TYR B  54     139.216  22.946 149.908  1.00220.45           C  
ATOM   2809  CB  TYR B  54     140.163  22.531 148.763  1.00220.45           C  
ATOM   2810  CG  TYR B  54     140.173  21.048 148.613  1.00220.45           C  
ATOM   2811  CD1 TYR B  54     140.727  20.264 149.594  1.00220.45           C  
ATOM   2812  CD2 TYR B  54     139.615  20.431 147.518  1.00220.45           C  
ATOM   2813  CE1 TYR B  54     140.750  18.896 149.483  1.00220.45           C  
ATOM   2814  CE2 TYR B  54     139.636  19.060 147.400  1.00220.45           C  
ATOM   2815  CZ  TYR B  54     140.206  18.288 148.383  1.00220.45           C  
ATOM   2816  OH  TYR B  54     140.234  16.882 148.276  1.00220.45           O  
ATOM   2817  C   TYR B  54     139.450  24.403 150.116  1.00220.45           C  
ATOM   2818  O   TYR B  54     138.862  25.238 149.426  1.00220.45           O  
ATOM   2819  N   TYR B  55     140.250  24.733 151.153  1.00262.70           N  
ATOM   2820  CA  TYR B  55     140.710  26.072 151.350  1.00262.70           C  
ATOM   2821  CB  TYR B  55     139.888  26.951 152.306  1.00262.70           C  
ATOM   2822  CG  TYR B  55     140.529  28.301 152.264  1.00262.70           C  
ATOM   2823  CD1 TYR B  55     140.231  29.210 151.273  1.00262.70           C  
ATOM   2824  CD2 TYR B  55     141.447  28.667 153.215  1.00262.70           C  
ATOM   2825  CE1 TYR B  55     140.825  30.452 151.238  1.00262.70           C  
ATOM   2826  CE2 TYR B  55     142.043  29.905 153.177  1.00262.70           C  
ATOM   2827  CZ  TYR B  55     141.742  30.807 152.196  1.00262.70           C  
ATOM   2828  OH  TYR B  55     142.376  32.070 152.191  1.00262.70           O  
ATOM   2829  C   TYR B  55     142.108  25.987 151.896  1.00262.70           C  
ATOM   2830  O   TYR B  55     142.390  25.214 152.815  1.00262.70           O  
ATOM   2831  N   ARG B  56     143.011  26.837 151.367  1.00232.17           N  
ATOM   2832  CA  ARG B  56     144.397  26.852 151.757  1.00232.17           C  
ATOM   2833  CB  ARG B  56     144.643  27.098 153.258  1.00232.17           C  
ATOM   2834  CG  ARG B  56     144.608  28.563 153.690  1.00232.17           C  
ATOM   2835  CD  ARG B  56     145.980  29.241 153.681  1.00232.17           C  
ATOM   2836  NE  ARG B  56     145.779  30.651 154.117  1.00232.17           N  
ATOM   2837  CZ  ARG B  56     146.843  31.401 154.529  1.00232.17           C  
ATOM   2838  NH1 ARG B  56     148.100  30.869 154.515  1.00232.17           N  
ATOM   2839  NH2 ARG B  56     146.646  32.680 154.962  1.00232.17           N  
ATOM   2840  C   ARG B  56     145.043  25.548 151.450  1.00232.17           C  
ATOM   2841  O   ARG B  56     145.846  25.059 152.245  1.00232.17           O  
ATOM   2842  N   GLU B  57     144.684  24.967 150.288  1.00158.75           N  
ATOM   2843  CA  GLU B  57     145.249  23.760 149.759  1.00158.75           C  
ATOM   2844  CB  GLU B  57     146.764  23.866 149.516  1.00158.75           C  
ATOM   2845  CG  GLU B  57     147.127  24.870 148.421  1.00158.75           C  
ATOM   2846  CD  GLU B  57     148.642  24.878 148.281  1.00158.75           C  
ATOM   2847  OE1 GLU B  57     149.225  23.774 148.114  1.00158.75           O  
ATOM   2848  OE2 GLU B  57     149.236  25.987 148.344  1.00158.75           O  
ATOM   2849  C   GLU B  57     145.007  22.635 150.705  1.00158.75           C  
ATOM   2850  O   GLU B  57     145.608  21.572 150.573  1.00158.75           O  
ATOM   2851  N   GLU B  58     144.065  22.810 151.643  1.00225.19           N  
ATOM   2852  CA  GLU B  58     143.796  21.789 152.608  1.00225.19           C  
ATOM   2853  CB  GLU B  58     144.039  22.274 154.050  1.00225.19           C  
ATOM   2854  CG  GLU B  58     143.460  21.372 155.142  1.00225.19           C  
ATOM   2855  CD  GLU B  58     144.322  20.131 155.291  0.50225.19           C  
ATOM   2856  OE1 GLU B  58     145.504  20.163 154.855  0.50225.19           O  
ATOM   2857  OE2 GLU B  58     143.799  19.130 155.850  0.50225.19           O  
ATOM   2858  C   GLU B  58     142.345  21.429 152.506  1.00225.19           C  
ATOM   2859  O   GLU B  58     141.500  22.300 152.296  1.00225.19           O  
ATOM   2860  N   GLU B  59     142.025  20.124 152.665  1.00197.74           N  
ATOM   2861  CA  GLU B  59     140.666  19.668 152.573  1.00197.74           C  
ATOM   2862  CB  GLU B  59     140.524  18.152 152.328  1.00197.74           C  
ATOM   2863  CG  GLU B  59     139.089  17.714 152.014  1.00197.74           C  
ATOM   2864  CD  GLU B  59     139.090  16.228 151.675  1.00197.74           C  
ATOM   2865  OE1 GLU B  59     139.697  15.856 150.635  1.00197.74           O  
ATOM   2866  OE2 GLU B  59     138.481  15.444 152.450  1.00197.74           O  
ATOM   2867  C   GLU B  59     140.020  20.004 153.876  1.00197.74           C  
ATOM   2868  O   GLU B  59     140.351  19.429 154.909  1.00197.74           O  
ATOM   2869  N   ASN B  60     139.109  20.995 153.858  1.00 64.07           N  
ATOM   2870  CA  ASN B  60     138.470  21.441 155.063  1.00 64.07           C  
ATOM   2871  CB  ASN B  60     137.661  22.729 154.858  1.00 64.07           C  
ATOM   2872  CG  ASN B  60     138.635  23.801 154.401  1.00 64.07           C  
ATOM   2873  OD1 ASN B  60     138.789  24.029 153.204  1.00 64.07           O  
ATOM   2874  ND2 ASN B  60     139.322  24.472 155.365  1.00 64.07           N  
ATOM   2875  C   ASN B  60     137.518  20.411 155.586  1.00 64.07           C  
ATOM   2876  O   ASN B  60     137.571  20.056 156.763  1.00 64.07           O  
ATOM   2877  N   GLY B  61     136.627  19.889 154.717  1.00 26.08           N  
ATOM   2878  CA  GLY B  61     135.640  18.956 155.186  1.00 26.08           C  
ATOM   2879  C   GLY B  61     135.136  18.164 154.021  1.00 26.08           C  
ATOM   2880  O   GLY B  61     135.252  18.583 152.870  1.00 26.08           O  
ATOM   2881  N   ARG B  69     134.538  16.988 154.304  1.00 50.69           N  
ATOM   2882  CA  ARG B  69     134.069  16.143 153.244  1.00 50.69           C  
ATOM   2883  CB  ARG B  69     134.931  14.883 153.050  1.00 50.69           C  
ATOM   2884  CG  ARG B  69     134.445  13.969 151.923  1.00 50.69           C  
ATOM   2885  CD  ARG B  69     135.348  12.759 151.680  1.00 50.69           C  
ATOM   2886  NE  ARG B  69     136.592  13.252 151.024  1.00 50.69           N  
ATOM   2887  CZ  ARG B  69     136.661  13.294 149.663  1.00 50.69           C  
ATOM   2888  NH1 ARG B  69     135.583  12.909 148.919  1.00 50.69           N  
ATOM   2889  NH2 ARG B  69     137.799  13.722 149.043  1.00 50.69           N  
ATOM   2890  C   ARG B  69     132.664  15.704 153.530  1.00 50.69           C  
ATOM   2891  O   ARG B  69     132.218  15.689 154.677  1.00 50.69           O  
ATOM   2892  N   GLY B  70     131.925  15.353 152.453  1.00 35.69           N  
ATOM   2893  CA  GLY B  70     130.567  14.894 152.544  1.00 35.69           C  
ATOM   2894  C   GLY B  70     130.607  13.402 152.554  1.00 35.69           C  
ATOM   2895  O   GLY B  70     131.612  12.803 152.930  1.00 35.69           O  
ATOM   2896  N   ASN B  71     129.503  12.751 152.138  1.00 93.46           N  
ATOM   2897  CA  ASN B  71     129.524  11.320 152.167  1.00 93.46           C  
ATOM   2898  CB  ASN B  71     128.138  10.699 152.419  1.00 93.46           C  
ATOM   2899  CG  ASN B  71     128.315   9.213 152.706  1.00 93.46           C  
ATOM   2900  OD1 ASN B  71     129.394   8.653 152.523  1.00 93.46           O  
ATOM   2901  ND2 ASN B  71     127.219   8.551 153.164  1.00 93.46           N  
ATOM   2902  C   ASN B  71     130.005  10.820 150.835  1.00 93.46           C  
ATOM   2903  O   ASN B  71     129.216  10.337 150.024  1.00 93.46           O  
ATOM   2904  N   PHE B  72     131.333  10.904 150.595  1.00186.43           N  
ATOM   2905  CA  PHE B  72     131.936  10.431 149.375  1.00186.43           C  
ATOM   2906  CB  PHE B  72     132.370  11.570 148.433  1.00186.43           C  
ATOM   2907  CG  PHE B  72     131.141  12.120 147.785  1.00186.43           C  
ATOM   2908  CD1 PHE B  72     130.349  13.050 148.422  1.00186.43           C  
ATOM   2909  CD2 PHE B  72     130.768  11.685 146.534  1.00186.43           C  
ATOM   2910  CE1 PHE B  72     129.216  13.546 147.818  1.00186.43           C  
ATOM   2911  CE2 PHE B  72     129.638  12.178 145.923  1.00186.43           C  
ATOM   2912  CZ  PHE B  72     128.859  13.111 146.564  1.00186.43           C  
ATOM   2913  C   PHE B  72     133.142   9.617 149.749  1.00186.43           C  
ATOM   2914  O   PHE B  72     133.816   9.889 150.740  1.00186.43           O  
ATOM   2915  N   PRO B  73     133.416   8.615 148.955  1.00103.75           N  
ATOM   2916  CA  PRO B  73     134.495   7.685 149.206  1.00103.75           C  
ATOM   2917  CD  PRO B  73     132.379   8.029 148.124  1.00103.75           C  
ATOM   2918  CB  PRO B  73     134.144   6.412 148.432  1.00103.75           C  
ATOM   2919  CG  PRO B  73     133.069   6.850 147.424  1.00103.75           C  
ATOM   2920  C   PRO B  73     135.858   8.213 148.865  1.00103.75           C  
ATOM   2921  O   PRO B  73     135.984   9.315 148.335  1.00103.75           O  
ATOM   2922  N   PRO B  74     136.855   7.430 149.194  1.00162.69           N  
ATOM   2923  CA  PRO B  74     138.233   7.774 148.949  1.00162.69           C  
ATOM   2924  CD  PRO B  74     136.715   6.507 150.308  0.83162.69           C  
ATOM   2925  CB  PRO B  74     139.057   6.724 149.693  1.00162.69           C  
ATOM   2926  CG  PRO B  74     138.137   6.298 150.852  0.83162.69           C  
ATOM   2927  C   PRO B  74     138.576   7.905 147.500  1.00162.69           C  
ATOM   2928  O   PRO B  74     139.543   8.598 147.187  1.00162.69           O  
ATOM   2929  N   ARG B  75     137.816   7.262 146.596  1.00149.57           N  
ATOM   2930  CA  ARG B  75     138.139   7.378 145.205  1.00149.57           C  
ATOM   2931  CB  ARG B  75     137.258   6.513 144.291  1.00149.57           C  
ATOM   2932  CG  ARG B  75     135.766   6.791 144.426  1.00149.57           C  
ATOM   2933  CD  ARG B  75     134.910   5.735 143.732  1.00149.57           C  
ATOM   2934  NE  ARG B  75     133.486   6.068 144.007  1.00149.57           N  
ATOM   2935  CZ  ARG B  75     132.525   5.656 143.135  1.00149.57           C  
ATOM   2936  NH1 ARG B  75     132.891   4.936 142.037  1.00149.57           N  
ATOM   2937  NH2 ARG B  75     131.214   5.966 143.355  1.00149.57           N  
ATOM   2938  C   ARG B  75     138.000   8.818 144.847  1.00149.57           C  
ATOM   2939  O   ARG B  75     138.710   9.309 143.970  1.00149.57           O  
ATOM   2940  N   PHE B  76     137.054   9.525 145.499  1.00120.04           N  
ATOM   2941  CA  PHE B  76     136.939  10.936 145.276  1.00120.04           C  
ATOM   2942  CB  PHE B  76     135.617  11.534 145.792  1.00120.04           C  
ATOM   2943  CG  PHE B  76     134.518  11.014 144.931  1.00120.04           C  
ATOM   2944  CD1 PHE B  76     134.027   9.741 145.109  1.00120.04           C  
ATOM   2945  CD2 PHE B  76     133.968  11.801 143.947  1.00120.04           C  
ATOM   2946  CE1 PHE B  76     133.013   9.260 144.314  1.00120.04           C  
ATOM   2947  CE2 PHE B  76     132.954  11.326 143.149  1.00120.04           C  
ATOM   2948  CZ  PHE B  76     132.473  10.052 143.331  1.00120.04           C  
ATOM   2949  C   PHE B  76     138.067  11.561 146.034  1.00120.04           C  
ATOM   2950  O   PHE B  76     138.197  11.376 147.244  1.00120.04           O  
ATOM   2951  N   SER B  77     138.918  12.319 145.319  1.00 98.18           N  
ATOM   2952  CA  SER B  77     140.079  12.933 145.897  1.00 98.18           C  
ATOM   2953  CB  SER B  77     141.359  12.185 145.490  1.00 98.18           C  
ATOM   2954  OG  SER B  77     142.506  12.790 146.059  1.00 98.18           O  
ATOM   2955  C   SER B  77     140.146  14.317 145.329  1.00 98.18           C  
ATOM   2956  O   SER B  77     139.706  14.546 144.204  1.00 98.18           O  
ATOM   2957  N   GLY B  78     140.700  15.291 146.085  1.00 41.61           N  
ATOM   2958  CA  GLY B  78     140.724  16.624 145.548  1.00 41.61           C  
ATOM   2959  C   GLY B  78     142.013  17.295 145.918  1.00 41.61           C  
ATOM   2960  O   GLY B  78     142.723  16.852 146.819  1.00 41.61           O  
ATOM   2961  N   LEU B  79     142.357  18.385 145.191  1.00152.77           N  
ATOM   2962  CA  LEU B  79     143.545  19.143 145.473  1.00152.77           C  
ATOM   2963  CB  LEU B  79     144.782  18.705 144.660  1.00152.77           C  
ATOM   2964  CG  LEU B  79     144.627  18.740 143.124  0.75152.77           C  
ATOM   2965  CD1 LEU B  79     143.487  17.820 142.662  1.00152.77           C  
ATOM   2966  CD2 LEU B  79     144.538  20.171 142.569  1.00152.77           C  
ATOM   2967  C   LEU B  79     143.272  20.592 145.189  1.00152.77           C  
ATOM   2968  O   LEU B  79     142.448  20.923 144.337  1.00152.77           O  
ATOM   2969  N   GLN B  80     143.944  21.503 145.924  1.00 64.59           N  
ATOM   2970  CA  GLN B  80     143.778  22.907 145.669  1.00 64.59           C  
ATOM   2971  CB  GLN B  80     143.066  23.671 146.801  1.00 64.59           C  
ATOM   2972  CG  GLN B  80     142.813  25.141 146.459  1.00 64.59           C  
ATOM   2973  CD  GLN B  80     142.110  25.802 147.636  1.00 64.59           C  
ATOM   2974  OE1 GLN B  80     142.166  25.316 148.763  1.00 64.59           O  
ATOM   2975  NE2 GLN B  80     141.430  26.950 147.368  1.00 64.59           N  
ATOM   2976  C   GLN B  80     145.154  23.495 145.506  1.00 64.59           C  
ATOM   2977  O   GLN B  80     146.074  23.162 146.252  1.00 64.59           O  
ATOM   2978  N   PHE B  81     145.318  24.396 144.512  1.00 88.02           N  
ATOM   2979  CA  PHE B  81     146.583  24.999 144.169  1.00 88.02           C  
ATOM   2980  CB  PHE B  81     146.701  25.341 142.672  1.00 88.02           C  
ATOM   2981  CG  PHE B  81     146.428  24.095 141.900  1.00 88.02           C  
ATOM   2982  CD1 PHE B  81     147.416  23.167 141.678  1.00 88.02           C  
ATOM   2983  CD2 PHE B  81     145.167  23.847 141.410  1.00 88.02           C  
ATOM   2984  CE1 PHE B  81     147.156  22.018 140.969  1.00 88.02           C  
ATOM   2985  CE2 PHE B  81     144.901  22.702 140.699  1.00 88.02           C  
ATOM   2986  CZ  PHE B  81     145.898  21.784 140.476  1.00 88.02           C  
ATOM   2987  C   PHE B  81     146.737  26.293 144.926  1.00 88.02           C  
ATOM   2988  O   PHE B  81     145.798  26.778 145.553  1.00 88.02           O  
ATOM   2989  N   PRO B  82     147.927  26.845 144.912  1.00128.39           N  
ATOM   2990  CA  PRO B  82     148.194  28.089 145.599  1.00128.39           C  
ATOM   2991  CD  PRO B  82     149.123  26.028 144.778  1.00128.39           C  
ATOM   2992  CB  PRO B  82     149.712  28.248 145.579  1.00128.39           C  
ATOM   2993  CG  PRO B  82     150.232  26.799 145.514  1.00128.39           C  
ATOM   2994  C   PRO B  82     147.444  29.248 145.002  1.00128.39           C  
ATOM   2995  O   PRO B  82     147.286  30.259 145.684  1.00128.39           O  
ATOM   2996  N   ASN B  83     147.040  29.137 143.720  1.00167.23           N  
ATOM   2997  CA  ASN B  83     146.284  30.108 142.968  1.00167.23           C  
ATOM   2998  CB  ASN B  83     146.431  29.981 141.435  1.00167.23           C  
ATOM   2999  CG  ASN B  83     145.896  28.647 140.945  1.00167.23           C  
ATOM   3000  OD1 ASN B  83     145.593  27.752 141.731  1.00167.23           O  
ATOM   3001  ND2 ASN B  83     145.791  28.502 139.597  1.00167.23           N  
ATOM   3002  C   ASN B  83     144.826  30.075 143.352  1.00167.23           C  
ATOM   3003  O   ASN B  83     144.048  30.925 142.921  1.00167.23           O  
ATOM   3004  N   TYR B  84     144.421  29.070 144.154  1.00137.71           N  
ATOM   3005  CA  TYR B  84     143.073  28.833 144.610  1.00137.71           C  
ATOM   3006  CB  TYR B  84     142.268  30.122 144.861  1.00137.71           C  
ATOM   3007  CG  TYR B  84     142.902  30.825 146.014  1.00137.71           C  
ATOM   3008  CD1 TYR B  84     142.611  30.439 147.301  1.00137.71           C  
ATOM   3009  CD2 TYR B  84     143.800  31.848 145.816  1.00137.71           C  
ATOM   3010  CE1 TYR B  84     143.193  31.074 148.372  1.00137.71           C  
ATOM   3011  CE2 TYR B  84     144.385  32.488 146.884  1.00137.71           C  
ATOM   3012  CZ  TYR B  84     144.081  32.102 148.166  1.00137.71           C  
ATOM   3013  OH  TYR B  84     144.679  32.755 149.265  1.00137.71           O  
ATOM   3014  C   TYR B  84     142.309  27.986 143.643  1.00137.71           C  
ATOM   3015  O   TYR B  84     141.161  27.633 143.904  1.00137.71           O  
ATOM   3016  N   SER B  85     142.955  27.562 142.543  1.00104.52           N  
ATOM   3017  CA  SER B  85     142.348  26.686 141.581  1.00104.52           C  
ATOM   3018  CB  SER B  85     143.190  26.614 140.297  1.00104.52           C  
ATOM   3019  OG  SER B  85     142.599  25.747 139.349  1.00104.52           O  
ATOM   3020  C   SER B  85     142.294  25.314 142.195  1.00104.52           C  
ATOM   3021  O   SER B  85     143.130  24.975 143.034  1.00104.52           O  
ATOM   3022  N   SER B  86     141.315  24.473 141.789  1.00 57.65           N  
ATOM   3023  CA  SER B  86     141.169  23.184 142.415  1.00 57.65           C  
ATOM   3024  CB  SER B  86     139.970  23.131 143.380  1.00 57.65           C  
ATOM   3025  OG  SER B  86     139.866  21.843 143.968  1.00 57.65           O  
ATOM   3026  C   SER B  86     140.954  22.111 141.387  1.00 57.65           C  
ATOM   3027  O   SER B  86     140.520  22.372 140.265  1.00 57.65           O  
ATOM   3028  N   GLU B  87     141.285  20.854 141.759  1.00 61.64           N  
ATOM   3029  CA  GLU B  87     141.079  19.730 140.887  1.00 61.64           C  
ATOM   3030  CB  GLU B  87     142.381  19.172 140.286  1.00 61.64           C  
ATOM   3031  CG  GLU B  87     143.041  20.140 139.299  1.00 61.64           C  
ATOM   3032  CD  GLU B  87     144.315  19.503 138.761  1.00 61.64           C  
ATOM   3033  OE1 GLU B  87     144.835  18.562 139.421  1.00 61.64           O  
ATOM   3034  OE2 GLU B  87     144.786  19.950 137.682  1.00 61.64           O  
ATOM   3035  C   GLU B  87     140.406  18.638 141.667  1.00 61.64           C  
ATOM   3036  O   GLU B  87     140.652  18.454 142.859  1.00 61.64           O  
ATOM   3037  N   LEU B  88     139.500  17.906 140.990  1.00 82.72           N  
ATOM   3038  CA  LEU B  88     138.761  16.809 141.553  1.00 82.72           C  
ATOM   3039  CB  LEU B  88     137.242  17.004 141.393  1.00 82.72           C  
ATOM   3040  CG  LEU B  88     136.366  15.805 141.800  1.00 82.72           C  
ATOM   3041  CD1 LEU B  88     136.484  15.483 143.296  1.00 82.72           C  
ATOM   3042  CD2 LEU B  88     134.910  16.020 141.358  1.00 82.72           C  
ATOM   3043  C   LEU B  88     139.146  15.599 140.769  1.00 82.72           C  
ATOM   3044  O   LEU B  88     139.152  15.624 139.540  1.00 82.72           O  
ATOM   3045  N   ASN B  89     139.493  14.509 141.476  1.00 73.92           N  
ATOM   3046  CA  ASN B  89     139.893  13.302 140.814  1.00 73.92           C  
ATOM   3047  CB  ASN B  89     141.332  12.896 141.172  0.90 73.92           C  
ATOM   3048  CG  ASN B  89     141.683  11.616 140.436  0.88 73.92           C  
ATOM   3049  OD1 ASN B  89     140.990  11.202 139.507  0.75 73.92           O  
ATOM   3050  ND2 ASN B  89     142.793  10.961 140.867  0.75 73.92           N  
ATOM   3051  C   ASN B  89     139.002  12.207 141.297  1.00 73.92           C  
ATOM   3052  O   ASN B  89     138.741  12.078 142.493  1.00 73.92           O  
ATOM   3053  N   VAL B  90     138.489  11.390 140.358  1.00 96.50           N  
ATOM   3054  CA  VAL B  90     137.668  10.286 140.733  1.00 96.50           C  
ATOM   3055  CB  VAL B  90     136.283  10.376 140.152  1.00 96.50           C  
ATOM   3056  CG1 VAL B  90     135.470   9.158 140.604  1.00 96.50           C  
ATOM   3057  CG2 VAL B  90     135.672  11.733 140.539  1.00 96.50           C  
ATOM   3058  C   VAL B  90     138.320   9.078 140.147  1.00 96.50           C  
ATOM   3059  O   VAL B  90     138.564   9.017 138.944  1.00 96.50           O  
ATOM   3060  N   ASN B  91     138.644   8.089 140.995  1.00147.96           N  
ATOM   3061  CA  ASN B  91     139.283   6.901 140.504  1.00147.96           C  
ATOM   3062  CB  ASN B  91     140.455   6.440 141.387  1.00147.96           C  
ATOM   3063  CG  ASN B  91     141.476   7.560 141.397  1.00147.96           C  
ATOM   3064  OD1 ASN B  91     141.504   8.384 140.486  1.00147.96           O  
ATOM   3065  ND2 ASN B  91     142.330   7.606 142.454  1.00147.96           N  
ATOM   3066  C   ASN B  91     138.264   5.814 140.558  1.00147.96           C  
ATOM   3067  O   ASN B  91     137.238   5.956 141.222  1.00147.96           O  
ATOM   3068  N   ALA B  92     138.536   4.701 139.842  1.00135.86           N  
ATOM   3069  CA  ALA B  92     137.682   3.544 139.822  1.00135.86           C  
ATOM   3070  CB  ALA B  92     137.732   2.731 141.127  1.00135.86           C  
ATOM   3071  C   ALA B  92     136.274   3.983 139.609  1.00135.86           C  
ATOM   3072  O   ALA B  92     135.400   3.708 140.428  1.00135.86           O  
ATOM   3073  N   LEU B  93     136.025   4.673 138.486  1.00175.16           N  
ATOM   3074  CA  LEU B  93     134.748   5.273 138.267  1.00175.16           C  
ATOM   3075  CB  LEU B  93     134.890   6.340 137.162  1.00175.16           C  
ATOM   3076  CG  LEU B  93     133.816   7.425 137.015  1.00175.16           C  
ATOM   3077  CD1 LEU B  93     134.240   8.453 135.954  1.00175.16           C  
ATOM   3078  CD2 LEU B  93     132.442   6.839 136.708  1.00175.16           C  
ATOM   3079  C   LEU B  93     133.735   4.189 138.016  1.00175.16           C  
ATOM   3080  O   LEU B  93     134.032   3.159 137.410  1.00175.16           O  
ATOM   3081  N   GLU B  94     132.511   4.392 138.555  1.00 97.10           N  
ATOM   3082  CA  GLU B  94     131.420   3.452 138.494  1.00 97.10           C  
ATOM   3083  CB  GLU B  94     130.806   3.159 139.877  1.00 97.10           C  
ATOM   3084  CG  GLU B  94     131.799   2.558 140.874  1.00 97.10           C  
ATOM   3085  CD  GLU B  94     131.131   2.408 142.237  1.00 97.10           C  
ATOM   3086  OE1 GLU B  94     130.008   2.947 142.422  1.00 97.10           O  
ATOM   3087  OE2 GLU B  94     131.745   1.749 143.118  1.00 97.10           O  
ATOM   3088  C   GLU B  94     130.328   4.095 137.692  1.00 97.10           C  
ATOM   3089  O   GLU B  94     130.312   5.308 137.505  1.00 97.10           O  
ATOM   3090  N   LEU B  95     129.358   3.286 137.226  1.00 70.67           N  
ATOM   3091  CA  LEU B  95     128.279   3.753 136.399  1.00 70.67           C  
ATOM   3092  CB  LEU B  95     127.285   2.641 136.022  1.00 70.67           C  
ATOM   3093  CG  LEU B  95     127.872   1.558 135.097  1.00 70.67           C  
ATOM   3094  CD1 LEU B  95     126.822   0.486 134.762  1.00 70.67           C  
ATOM   3095  CD2 LEU B  95     128.501   2.179 133.838  1.00 70.67           C  
ATOM   3096  C   LEU B  95     127.509   4.790 137.157  1.00 70.67           C  
ATOM   3097  O   LEU B  95     126.970   5.734 136.580  1.00 70.67           O  
ATOM   3098  N   ASP B  96     127.434   4.621 138.483  1.00124.72           N  
ATOM   3099  CA  ASP B  96     126.695   5.483 139.357  1.00124.72           C  
ATOM   3100  CB  ASP B  96     126.756   4.998 140.808  1.00124.72           C  
ATOM   3101  CG  ASP B  96     125.832   5.888 141.607  0.75124.72           C  
ATOM   3102  OD1 ASP B  96     124.932   6.518 140.991  1.00124.72           O  
ATOM   3103  OD2 ASP B  96     126.012   5.949 142.850  1.00124.72           O  
ATOM   3104  C   ASP B  96     127.266   6.872 139.330  1.00124.72           C  
ATOM   3105  O   ASP B  96     126.557   7.848 139.566  1.00124.72           O  
ATOM   3106  N   ASP B  97     128.574   6.991 139.053  1.00 90.65           N  
ATOM   3107  CA  ASP B  97     129.317   8.222 139.086  1.00 90.65           C  
ATOM   3108  CB  ASP B  97     130.825   8.005 138.889  1.00 90.65           C  
ATOM   3109  CG  ASP B  97     131.329   7.303 140.140  1.00 90.65           C  
ATOM   3110  OD1 ASP B  97     130.643   7.411 141.191  1.00 90.65           O  
ATOM   3111  OD2 ASP B  97     132.400   6.647 140.062  1.00 90.65           O  
ATOM   3112  C   ASP B  97     128.843   9.182 138.043  1.00 90.65           C  
ATOM   3113  O   ASP B  97     129.172  10.365 138.109  1.00 90.65           O  
ATOM   3114  N   SER B  98     128.129   8.706 137.009  1.00109.55           N  
ATOM   3115  CA  SER B  98     127.675   9.621 136.004  1.00109.55           C  
ATOM   3116  CB  SER B  98     126.831   8.926 134.925  1.00109.55           C  
ATOM   3117  OG  SER B  98     126.408   9.868 133.956  1.00109.55           O  
ATOM   3118  C   SER B  98     126.852  10.679 136.676  1.00109.55           C  
ATOM   3119  O   SER B  98     125.926  10.383 137.430  1.00109.55           O  
ATOM   3120  N   ALA B  99     127.188  11.961 136.415  1.00 78.44           N  
ATOM   3121  CA  ALA B  99     126.485  13.039 137.043  1.00 78.44           C  
ATOM   3122  CB  ALA B  99     126.625  13.049 138.575  1.00 78.44           C  
ATOM   3123  C   ALA B  99     127.066  14.323 136.546  1.00 78.44           C  
ATOM   3124  O   ALA B  99     127.968  14.341 135.709  1.00 78.44           O  
ATOM   3125  N   LEU B 100     126.511  15.449 137.028  1.00163.06           N  
ATOM   3126  CA  LEU B 100     127.060  16.717 136.678  1.00163.06           C  
ATOM   3127  CB  LEU B 100     125.974  17.759 136.351  1.00163.06           C  
ATOM   3128  CG  LEU B 100     126.491  19.121 135.850  1.00163.06           C  
ATOM   3129  CD1 LEU B 100     125.327  19.979 135.346  1.00163.06           C  
ATOM   3130  CD2 LEU B 100     127.306  19.861 136.919  1.00163.06           C  
ATOM   3131  C   LEU B 100     127.861  17.129 137.869  1.00163.06           C  
ATOM   3132  O   LEU B 100     127.367  17.109 138.995  1.00163.06           O  
ATOM   3133  N   TYR B 101     129.140  17.495 137.652  1.00116.28           N  
ATOM   3134  CA  TYR B 101     129.981  17.862 138.753  1.00116.28           C  
ATOM   3135  CB  TYR B 101     131.393  17.254 138.685  1.00116.28           C  
ATOM   3136  CG  TYR B 101     131.258  15.791 138.943  1.00116.28           C  
ATOM   3137  CD1 TYR B 101     130.954  14.910 137.930  1.00116.28           C  
ATOM   3138  CD2 TYR B 101     131.438  15.300 140.215  1.00116.28           C  
ATOM   3139  CE1 TYR B 101     130.831  13.564 138.188  1.00116.28           C  
ATOM   3140  CE2 TYR B 101     131.317  13.957 140.478  1.00116.28           C  
ATOM   3141  CZ  TYR B 101     131.013  13.084 139.463  1.00116.28           C  
ATOM   3142  OH  TYR B 101     130.887  11.703 139.726  1.00116.28           O  
ATOM   3143  C   TYR B 101     130.103  19.352 138.729  1.00116.28           C  
ATOM   3144  O   TYR B 101     130.557  19.939 137.747  1.00116.28           O  
ATOM   3145  N   LEU B 102     129.670  19.998 139.832  1.00164.72           N  
ATOM   3146  CA  LEU B 102     129.656  21.430 139.910  1.00164.72           C  
ATOM   3147  CB  LEU B 102     128.394  22.053 140.547  1.00164.72           C  
ATOM   3148  CG  LEU B 102     127.017  21.763 139.926  1.00164.72           C  
ATOM   3149  CD1 LEU B 102     126.866  22.334 138.513  1.00164.72           C  
ATOM   3150  CD2 LEU B 102     126.661  20.284 140.049  1.00164.72           C  
ATOM   3151  C   LEU B 102     130.685  21.859 140.891  1.00164.72           C  
ATOM   3152  O   LEU B 102     130.899  21.202 141.909  1.00164.72           O  
ATOM   3153  N   CYS B 103     131.341  22.996 140.602  1.00128.03           N  
ATOM   3154  CA  CYS B 103     132.220  23.557 141.575  1.00128.03           C  
ATOM   3155  CB  CYS B 103     133.682  23.756 141.128  0.90128.03           C  
ATOM   3156  SG  CYS B 103     133.930  25.193 140.056  0.90128.03           S  
ATOM   3157  C   CYS B 103     131.638  24.891 141.925  1.00128.03           C  
ATOM   3158  O   CYS B 103     130.953  25.520 141.118  1.00128.03           O  
ATOM   3159  N   ALA B 104     131.856  25.339 143.173  1.00103.29           N  
ATOM   3160  CA  ALA B 104     131.326  26.605 143.579  1.00103.29           C  
ATOM   3161  CB  ALA B 104     130.085  26.493 144.478  1.00103.29           C  
ATOM   3162  C   ALA B 104     132.386  27.280 144.370  1.00103.29           C  
ATOM   3163  O   ALA B 104     133.240  26.631 144.972  1.00103.29           O  
ATOM   3164  N   SER B 105     132.358  28.622 144.382  1.00113.95           N  
ATOM   3165  CA  SER B 105     133.390  29.313 145.084  1.00113.95           C  
ATOM   3166  CB  SER B 105     134.435  29.956 144.154  1.00113.95           C  
ATOM   3167  OG  SER B 105     133.812  30.879 143.274  1.00113.95           O  
ATOM   3168  C   SER B 105     132.780  30.379 145.915  1.00113.95           C  
ATOM   3169  O   SER B 105     131.650  30.819 145.699  1.00113.95           O  
ATOM   3170  N   SER B 106     133.541  30.785 146.938  1.00225.40           N  
ATOM   3171  CA  SER B 106     133.106  31.812 147.824  1.00225.40           C  
ATOM   3172  CB  SER B 106     132.273  31.262 148.996  1.00225.40           C  
ATOM   3173  OG  SER B 106     132.009  32.283 149.945  1.00225.40           O  
ATOM   3174  C   SER B 106     134.343  32.416 148.428  1.00225.40           C  
ATOM   3175  O   SER B 106     135.426  31.829 148.394  1.00225.40           O  
ATOM   3176  N   LEU B 107     134.215  33.643 148.974  1.00363.87           N  
ATOM   3177  CA  LEU B 107     135.308  34.223 149.701  1.00363.87           C  
ATOM   3178  CB  LEU B 107     135.393  35.754 149.613  1.00363.87           C  
ATOM   3179  CG  LEU B 107     136.516  36.353 150.481  1.00363.87           C  
ATOM   3180  CD1 LEU B 107     137.892  35.762 150.128  1.00363.87           C  
ATOM   3181  CD2 LEU B 107     136.495  37.888 150.412  1.00363.87           C  
ATOM   3182  C   LEU B 107     134.953  33.855 151.079  1.00363.87           C  
ATOM   3183  O   LEU B 107     133.844  34.122 151.525  1.00363.87           O  
ATOM   3184  N   GLY B 108     135.855  33.195 151.799  1.00526.61           N  
ATOM   3185  CA  GLY B 108     135.414  32.809 153.091  1.00526.61           C  
ATOM   3186  C   GLY B 108     134.744  31.462 153.003  1.00526.61           C  
ATOM   3187  O   GLY B 108     135.084  30.625 152.174  1.00526.61           O  
ATOM   3188  N   ARG B 109     133.779  31.180 153.896  1.00529.24           N  
ATOM   3189  CA  ARG B 109     133.198  29.872 153.906  1.00529.24           C  
ATOM   3190  CB  ARG B 109     134.335  28.915 154.260  1.00529.24           C  
ATOM   3191  CG  ARG B 109     135.010  29.301 155.581  1.00529.24           C  
ATOM   3192  CD  ARG B 109     136.190  28.418 155.992  1.00529.24           C  
ATOM   3193  NE  ARG B 109     136.864  27.950 154.751  1.00529.24           N  
ATOM   3194  CZ  ARG B 109     136.715  26.651 154.367  1.00529.24           C  
ATOM   3195  NH1 ARG B 109     135.987  25.791 155.139  1.00529.24           N  
ATOM   3196  NH2 ARG B 109     137.269  26.211 153.203  1.00529.24           N  
ATOM   3197  C   ARG B 109     132.277  29.913 155.034  1.00529.24           C  
ATOM   3198  O   ARG B 109     131.404  29.068 155.261  1.00529.24           O  
ATOM   3199  N   GLY B 123     132.466  30.979 155.793  1.00272.51           N  
ATOM   3200  CA  GLY B 123     131.652  30.945 156.920  1.00272.51           C  
ATOM   3201  C   GLY B 123     131.094  32.272 157.176  1.00272.51           C  
ATOM   3202  O   GLY B 123     130.460  32.459 158.203  1.00272.51           O  
ATOM   3203  N   THR B 124     131.434  33.256 156.340  1.00331.07           N  
ATOM   3204  CA  THR B 124     130.881  34.562 156.481  1.00331.07           C  
ATOM   3205  CB  THR B 124     131.781  35.605 155.892  1.00331.07           C  
ATOM   3206  OG1 THR B 124     131.137  36.867 155.936  1.00331.07           O  
ATOM   3207  CG2 THR B 124     132.132  35.233 154.441  1.00331.07           C  
ATOM   3208  C   THR B 124     129.533  34.751 155.816  1.00331.07           C  
ATOM   3209  O   THR B 124     128.650  35.210 156.577  1.00331.07           O  
ATOM   3210  N   TYR B 125     129.456  34.335 154.452  1.00233.14           N  
ATOM   3211  CA  TYR B 125     128.521  34.607 153.309  1.00233.14           C  
ATOM   3212  CB  TYR B 125     128.926  35.807 152.428  1.00233.14           C  
ATOM   3213  CG  TYR B 125     128.654  37.135 153.042  1.00233.14           C  
ATOM   3214  CD1 TYR B 125     127.365  37.615 153.093  1.00233.14           C  
ATOM   3215  CD2 TYR B 125     129.674  37.902 153.555  1.00233.14           C  
ATOM   3216  CE1 TYR B 125     127.093  38.844 153.644  1.00233.14           C  
ATOM   3217  CE2 TYR B 125     129.408  39.134 154.106  1.00233.14           C  
ATOM   3218  CZ  TYR B 125     128.117  39.606 154.150  1.00233.14           C  
ATOM   3219  OH  TYR B 125     127.841  40.870 154.716  1.00233.14           O  
ATOM   3220  C   TYR B 125     128.183  33.575 152.187  1.00233.14           C  
ATOM   3221  O   TYR B 125     127.906  32.390 152.364  1.00233.14           O  
ATOM   3222  N   GLU B 126     128.092  34.149 150.939  1.00194.30           N  
ATOM   3223  CA  GLU B 126     127.612  33.707 149.612  1.00194.30           C  
ATOM   3224  CB  GLU B 126     127.418  34.906 148.672  1.00194.30           C  
ATOM   3225  CG  GLU B 126     126.610  34.581 147.421  1.00194.30           C  
ATOM   3226  CD  GLU B 126     125.150  34.609 147.832  1.00194.30           C  
ATOM   3227  OE1 GLU B 126     124.676  33.612 148.438  1.00194.30           O  
ATOM   3228  OE2 GLU B 126     124.491  35.642 147.545  1.00194.30           O  
ATOM   3229  C   GLU B 126     128.421  32.697 148.817  1.00194.30           C  
ATOM   3230  O   GLU B 126     129.631  32.571 148.986  1.00194.30           O  
ATOM   3231  N   GLN B 127     127.737  31.960 147.880  1.00203.17           N  
ATOM   3232  CA  GLN B 127     128.384  30.968 147.036  1.00203.17           C  
ATOM   3233  CB  GLN B 127     128.104  29.535 147.521  1.00203.17           C  
ATOM   3234  CG  GLN B 127     128.820  28.444 146.730  1.00203.17           C  
ATOM   3235  CD  GLN B 127     128.430  27.112 147.351  1.00203.17           C  
ATOM   3236  OE1 GLN B 127     127.257  26.743 147.384  1.00203.17           O  
ATOM   3237  NE2 GLN B 127     129.443  26.371 147.873  1.00203.17           N  
ATOM   3238  C   GLN B 127     127.921  31.058 145.597  1.00203.17           C  
ATOM   3239  O   GLN B 127     126.733  31.212 145.315  1.00203.17           O  
ATOM   3240  N   TYR B 128     128.870  30.926 144.635  1.00108.71           N  
ATOM   3241  CA  TYR B 128     128.557  30.980 143.226  1.00108.71           C  
ATOM   3242  CB  TYR B 128     129.197  32.165 142.480  1.00108.71           C  
ATOM   3243  CG  TYR B 128     128.479  33.409 142.879  1.00108.71           C  
ATOM   3244  CD1 TYR B 128     127.306  33.758 142.249  1.00108.71           C  
ATOM   3245  CD2 TYR B 128     128.968  34.228 143.871  1.00108.71           C  
ATOM   3246  CE1 TYR B 128     126.631  34.903 142.600  1.00108.71           C  
ATOM   3247  CE2 TYR B 128     128.297  35.374 144.227  1.00108.71           C  
ATOM   3248  CZ  TYR B 128     127.127  35.713 143.592  1.00108.71           C  
ATOM   3249  OH  TYR B 128     126.438  36.890 143.956  1.00108.71           O  
ATOM   3250  C   TYR B 128     129.053  29.720 142.573  1.00108.71           C  
ATOM   3251  O   TYR B 128     130.075  29.164 142.971  1.00108.71           O  
ATOM   3252  N   PHE B 129     128.336  29.235 141.532  1.00189.79           N  
ATOM   3253  CA  PHE B 129     128.688  27.987 140.898  1.00189.79           C  
ATOM   3254  CB  PHE B 129     127.509  27.017 140.686  1.00189.79           C  
ATOM   3255  CG  PHE B 129     127.037  26.490 141.994  1.00189.79           C  
ATOM   3256  CD1 PHE B 129     127.690  25.435 142.580  1.00189.79           C  
ATOM   3257  CD2 PHE B 129     125.954  27.041 142.636  1.00189.79           C  
ATOM   3258  CE1 PHE B 129     127.268  24.934 143.786  1.00189.79           C  
ATOM   3259  CE2 PHE B 129     125.526  26.540 143.844  1.00189.79           C  
ATOM   3260  CZ  PHE B 129     126.183  25.484 144.422  1.00189.79           C  
ATOM   3261  C   PHE B 129     129.243  28.196 139.518  1.00189.79           C  
ATOM   3262  O   PHE B 129     129.022  29.225 138.881  1.00189.79           O  
ATOM   3263  N   GLY B 130     130.012  27.190 139.037  1.00 42.83           N  
ATOM   3264  CA  GLY B 130     130.570  27.182 137.710  1.00 42.83           C  
ATOM   3265  C   GLY B 130     129.595  26.500 136.789  1.00 42.83           C  
ATOM   3266  O   GLY B 130     128.539  26.031 137.209  1.00 42.83           O  
ATOM   3267  N   PRO B 131     129.947  26.443 135.527  1.00 78.27           N  
ATOM   3268  CA  PRO B 131     129.150  25.857 134.475  1.00 78.27           C  
ATOM   3269  CD  PRO B 131     131.279  26.812 135.080  1.00 78.27           C  
ATOM   3270  CB  PRO B 131     129.934  26.116 133.188  1.00 78.27           C  
ATOM   3271  CG  PRO B 131     131.395  26.222 133.665  1.00 78.27           C  
ATOM   3272  C   PRO B 131     128.878  24.395 134.682  1.00 78.27           C  
ATOM   3273  O   PRO B 131     127.853  23.911 134.202  1.00 78.27           O  
ATOM   3274  N   GLY B 132     129.789  23.662 135.345  1.00 44.34           N  
ATOM   3275  CA  GLY B 132     129.571  22.266 135.604  1.00 44.34           C  
ATOM   3276  C   GLY B 132     130.212  21.448 134.531  1.00 44.34           C  
ATOM   3277  O   GLY B 132     130.385  21.897 133.399  1.00 44.34           O  
ATOM   3278  N   THR B 133     130.579  20.200 134.886  1.00 60.09           N  
ATOM   3279  CA  THR B 133     131.152  19.280 133.949  1.00 60.09           C  
ATOM   3280  CB  THR B 133     132.495  18.763 134.377  1.00 60.09           C  
ATOM   3281  OG1 THR B 133     133.407  19.840 134.529  1.00 60.09           O  
ATOM   3282  CG2 THR B 133     133.013  17.775 133.319  1.00 60.09           C  
ATOM   3283  C   THR B 133     130.218  18.116 133.903  1.00 60.09           C  
ATOM   3284  O   THR B 133     129.767  17.632 134.940  1.00 60.09           O  
ATOM   3285  N   ARG B 134     129.877  17.628 132.698  1.00134.19           N  
ATOM   3286  CA  ARG B 134     128.975  16.518 132.704  1.00134.19           C  
ATOM   3287  CB  ARG B 134     127.821  16.619 131.697  1.00134.19           C  
ATOM   3288  CG  ARG B 134     126.706  15.625 132.021  1.00134.19           C  
ATOM   3289  CD  ARG B 134     125.482  15.746 131.119  1.00134.19           C  
ATOM   3290  NE  ARG B 134     125.774  14.987 129.873  1.00134.19           N  
ATOM   3291  CZ  ARG B 134     124.798  14.844 128.931  1.00134.19           C  
ATOM   3292  NH1 ARG B 134     123.571  15.405 129.136  1.00134.19           N  
ATOM   3293  NH2 ARG B 134     125.046  14.139 127.789  1.00134.19           N  
ATOM   3294  C   ARG B 134     129.766  15.289 132.410  1.00134.19           C  
ATOM   3295  O   ARG B 134     130.447  15.196 131.389  1.00134.19           O  
ATOM   3296  N   LEU B 135     129.691  14.312 133.332  1.00 72.05           N  
ATOM   3297  CA  LEU B 135     130.436  13.094 133.206  1.00 72.05           C  
ATOM   3298  CB  LEU B 135     131.226  12.742 134.478  1.00 72.05           C  
ATOM   3299  CG  LEU B 135     132.032  11.434 134.379  1.00 72.05           C  
ATOM   3300  CD1 LEU B 135     133.125  11.519 133.302  1.00 72.05           C  
ATOM   3301  CD2 LEU B 135     132.577  11.022 135.756  1.00 72.05           C  
ATOM   3302  C   LEU B 135     129.488  11.968 132.957  1.00 72.05           C  
ATOM   3303  O   LEU B 135     128.482  11.811 133.649  1.00 72.05           O  
ATOM   3304  N   THR B 136     129.789  11.158 131.926  1.00116.23           N  
ATOM   3305  CA  THR B 136     128.986  10.004 131.664  1.00116.23           C  
ATOM   3306  CB  THR B 136     128.313  10.031 130.319  1.00116.23           C  
ATOM   3307  OG1 THR B 136     127.405   8.946 130.203  1.00116.23           O  
ATOM   3308  CG2 THR B 136     129.373   9.968 129.208  1.00116.23           C  
ATOM   3309  C   THR B 136     129.910   8.831 131.726  1.00116.23           C  
ATOM   3310  O   THR B 136     130.977   8.827 131.113  1.00116.23           O  
ATOM   3311  N   VAL B 137     129.527   7.804 132.505  1.00 98.17           N  
ATOM   3312  CA  VAL B 137     130.362   6.650 132.638  1.00 98.17           C  
ATOM   3313  CB  VAL B 137     130.709   6.345 134.068  1.00 98.17           C  
ATOM   3314  CG1 VAL B 137     129.423   6.066 134.858  1.00 98.17           C  
ATOM   3315  CG2 VAL B 137     131.707   5.180 134.082  1.00 98.17           C  
ATOM   3316  C   VAL B 137     129.619   5.459 132.043  1.00 98.17           C  
ATOM   3317  O   VAL B 137     128.445   5.222 132.437  1.00 98.17           O  
ATOM   3318  OXT VAL B 137     130.221   4.770 131.176  1.00 98.17           O  
TER    3319      VAL B 137                                                       
END
