# Supplementary material for: Predicting T cell receptor functionality against mutant epitopes
Source: Cell Genom. 2024 Aug 15;4(9):100634. doi: 10.1016/j.xgen.2024.100634 (PMC11480844; doi:10.1016/j.xgen.2024.100634)
Supplement: Data S9. Structural models of the CMV dataset, related to STAR Methods, Structural modeling — PDB files containing the structural models of the 20 CMV TCRs, NLVPMVATV, and the HLA-B∗07:02 allele. [file mmc10.zip]

Archive with 20 entries (20 files):
- structures_cmv/TCR10-4_NLVPMVATV.pdb
- structures_cmv/TCR11-4_NLVPMVATV.pdb
- structures_cmv/TCR1-4_NLVPMVATV.pdb
- structures_cmv/TCR2-4_NLVPMVATV.pdb
- structures_cmv/TCR3-4_NLVPMVATV.pdb
- structures_cmv/TCR4-4_NLVPMVATV.pdb
- structures_cmv/TCR51-10_NLVPMVATV.pdb
- structures_cmv/TCR5-2_NLVPMVATV.pdb
- structures_cmv/TCR52-10_NLVPMVATV.pdb
- structures_cmv/TCR54-10_NLVPMVATV.pdb
- structures_cmv/TCR6-2_NLVPMVATV.pdb
- structures_cmv/TCR65-8_NLVPMVATV.pdb
- structures_cmv/TCR66-8_NLVPMVATV.pdb
- structures_cmv/TCR73-14_NLVPMVATV.pdb
- structures_cmv/TCR74-14_NLVPMVATV.pdb
- structures_cmv/TCR77-14_NLVPMVATV.pdb
- structures_cmv/TCR81-14_NLVPMVATV.pdb
- structures_cmv/TCR82-14_NLVPMVATV.pdb
- structures_cmv/TCR83-3_NLVPMVATV.pdb
- structures_cmv/TCR84-3_NLVPMVATV.pdb
