# Supplementary material for: Predicting T cell receptor functionality against mutant epitopes
Source: Cell Genom. 2024 Aug 15;4(9):100634. doi: 10.1016/j.xgen.2024.100634 (PMC11480844; doi:10.1016/j.xgen.2024.100634)
Supplement: Data S9. Structural models of the CMV dataset, related to STAR Methods, Structural modeling — PDB files containing the structural models of the 20 CMV TCRs, NLVPMVATV, and the HLA-B∗07:02 allele. [file mmc10.zip › structures_cmv/TCR10-4_NLVPMVATV.pdb]

ATOM      1  N   GLY M   1      31.372 -10.437   7.559  0.98  8.75           N  
ATOM      2  CA  GLY M   1      32.242 -10.798   8.701  1.00  8.75           C  
ATOM      3  C   GLY M   1      31.480 -10.705   9.981  1.00  8.75           C  
ATOM      4  O   GLY M   1      30.271 -10.475   9.985  1.00  8.75           O  
ATOM      5  N   SER M   2      32.189 -10.886  11.110  1.00 69.53           N  
ATOM      6  CA  SER M   2      31.591 -10.838  12.412  0.98 69.53           C  
ATOM      7  CB  SER M   2      32.481 -11.476  13.494  0.98 69.53           C  
ATOM      8  OG  SER M   2      31.857 -11.403  14.766  0.81 69.53           O  
ATOM      9  C   SER M   2      31.379  -9.405  12.785  1.00 69.53           C  
ATOM     10  O   SER M   2      31.953  -8.502  12.179  1.00 69.53           O  
ATOM     11  N   HIS M   3      30.512  -9.163  13.790  1.00 53.40           N  
ATOM     12  CA  HIS M   3      30.260  -7.823  14.240  1.00 53.40           C  
ATOM     13  ND1 HIS M   3      29.373  -5.708  11.744  1.00 53.40           N  
ATOM     14  CG  HIS M   3      28.988  -6.924  12.262  1.00 53.40           C  
ATOM     15  CB  HIS M   3      28.938  -7.228  13.728  1.00 53.40           C  
ATOM     16  NE2 HIS M   3      28.905  -7.018  10.010  1.00 53.40           N  
ATOM     17  CD2 HIS M   3      28.706  -7.712  11.190  1.00 53.40           C  
ATOM     18  CE1 HIS M   3      29.306  -5.820  10.393  1.00 53.40           C  
ATOM     19  C   HIS M   3      30.209  -7.835  15.731  1.00 53.40           C  
ATOM     20  O   HIS M   3      30.012  -8.880  16.352  1.00 53.40           O  
ATOM     21  N   SER M   4      30.402  -6.656  16.356  1.00 48.11           N  
ATOM     22  CA  SER M   4      30.430  -6.647  17.786  0.99 48.11           C  
ATOM     23  CB  SER M   4      31.851  -6.782  18.356  0.99 48.11           C  
ATOM     24  OG  SER M   4      32.637  -5.660  17.983  0.99 48.11           O  
ATOM     25  C   SER M   4      29.872  -5.368  18.317  1.00 48.11           C  
ATOM     26  O   SER M   4      29.812  -4.348  17.631  1.00 48.11           O  
ATOM     27  N   MET M   5      29.405  -5.426  19.580  1.00 67.00           N  
ATOM     28  CA  MET M   5      28.960  -4.259  20.278  1.00 67.00           C  
ATOM     29  CB  MET M   5      27.439  -4.210  20.492  1.00 67.00           C  
ATOM     30  CG  MET M   5      26.955  -2.905  21.125  1.00 67.00           C  
ATOM     31  SD  MET M   5      25.147  -2.746  21.215  1.00 67.00           S  
ATOM     32  CE  MET M   5      24.932  -4.080  22.427  1.00 67.00           C  
ATOM     33  C   MET M   5      29.622  -4.325  21.616  1.00 67.00           C  
ATOM     34  O   MET M   5      29.551  -5.348  22.298  1.00 67.00           O  
ATOM     35  N   ARG M   6      30.303  -3.235  22.023  1.00 94.50           N  
ATOM     36  CA  ARG M   6      30.998  -3.273  23.276  0.98 94.50           C  
ATOM     37  CB  ARG M   6      32.509  -3.502  23.108  0.98 94.50           C  
ATOM     38  CG  ARG M   6      32.838  -4.884  22.541  0.98 94.50           C  
ATOM     39  CD  ARG M   6      34.331  -5.130  22.319  0.98 94.50           C  
ATOM     40  NE  ARG M   6      34.475  -6.539  21.854  0.94 94.50           N  
ATOM     41  CZ  ARG M   6      35.337  -6.856  20.845  0.91 94.50           C  
ATOM     42  NH1 ARG M   6      36.062  -5.877  20.230  0.91 94.50           N  
ATOM     43  NH2 ARG M   6      35.477  -8.156  20.452  0.91 94.50           N  
ATOM     44  C   ARG M   6      30.818  -1.966  23.979  1.00 94.50           C  
ATOM     45  O   ARG M   6      30.707  -0.914  23.351  1.00 94.50           O  
ATOM     46  N   TYR M   7      30.769  -2.017  25.327  1.00180.60           N  
ATOM     47  CA  TYR M   7      30.664  -0.831  26.129  1.00180.60           C  
ATOM     48  CB  TYR M   7      29.436  -0.771  27.057  1.00180.60           C  
ATOM     49  CG  TYR M   7      28.207  -0.462  26.273  1.00180.60           C  
ATOM     50  CD1 TYR M   7      27.853   0.850  26.062  1.00180.60           C  
ATOM     51  CD2 TYR M   7      27.409  -1.456  25.756  1.00180.60           C  
ATOM     52  CE1 TYR M   7      26.723   1.171  25.351  1.00180.60           C  
ATOM     53  CE2 TYR M   7      26.275  -1.141  25.042  1.00180.60           C  
ATOM     54  CZ  TYR M   7      25.931   0.174  24.840  1.00180.60           C  
ATOM     55  OH  TYR M   7      24.769   0.500  24.110  1.00180.60           O  
ATOM     56  C   TYR M   7      31.858  -0.795  27.028  1.00180.60           C  
ATOM     57  O   TYR M   7      32.263  -1.817  27.580  1.00180.60           O  
ATOM     58  N   PHE M   8      32.466   0.399  27.182  1.00 64.88           N  
ATOM     59  CA  PHE M   8      33.618   0.517  28.025  1.00 64.88           C  
ATOM     60  CB  PHE M   8      34.857   1.057  27.289  1.00 64.88           C  
ATOM     61  CG  PHE M   8      35.238   0.070  26.239  1.00 64.88           C  
ATOM     62  CD1 PHE M   8      34.588   0.059  25.027  1.00 64.88           C  
ATOM     63  CD2 PHE M   8      36.245  -0.841  26.456  1.00 64.88           C  
ATOM     64  CE1 PHE M   8      34.934  -0.846  24.051  1.00 64.88           C  
ATOM     65  CE2 PHE M   8      36.595  -1.748  25.484  1.00 64.88           C  
ATOM     66  CZ  PHE M   8      35.938  -1.754  24.278  1.00 64.88           C  
ATOM     67  C   PHE M   8      33.290   1.509  29.095  1.00 64.88           C  
ATOM     68  O   PHE M   8      32.730   2.569  28.820  1.00 64.88           O  
ATOM     69  N   PHE M   9      33.627   1.182  30.359  1.00180.85           N  
ATOM     70  CA  PHE M   9      33.351   2.104  31.421  1.00180.85           C  
ATOM     71  CB  PHE M   9      32.320   1.581  32.436  1.00180.85           C  
ATOM     72  CG  PHE M   9      31.061   1.273  31.699  1.00180.85           C  
ATOM     73  CD1 PHE M   9      30.099   2.235  31.499  1.00180.85           C  
ATOM     74  CD2 PHE M   9      30.849   0.011  31.199  1.00180.85           C  
ATOM     75  CE1 PHE M   9      28.942   1.941  30.817  1.00180.85           C  
ATOM     76  CE2 PHE M   9      29.693  -0.287  30.517  1.00180.85           C  
ATOM     77  CZ  PHE M   9      28.735   0.676  30.325  1.00180.85           C  
ATOM     78  C   PHE M   9      34.620   2.306  32.178  1.00180.85           C  
ATOM     79  O   PHE M   9      35.329   1.349  32.485  1.00180.85           O  
ATOM     80  N   THR M  10      34.946   3.577  32.484  1.00 45.82           N  
ATOM     81  CA  THR M  10      36.128   3.852  33.243  0.99 45.82           C  
ATOM     82  CB  THR M  10      37.231   4.455  32.420  0.99 45.82           C  
ATOM     83  OG1 THR M  10      37.578   3.583  31.355  0.99 45.82           O  
ATOM     84  CG2 THR M  10      38.454   4.692  33.321  0.99 45.82           C  
ATOM     85  C   THR M  10      35.762   4.845  34.301  1.00 45.82           C  
ATOM     86  O   THR M  10      35.127   5.862  34.020  1.00 45.82           O  
ATOM     87  N   SER M  11      36.137   4.551  35.562  1.00105.88           N  
ATOM     88  CA  SER M  11      35.918   5.472  36.641  0.98105.88           C  
ATOM     89  CB  SER M  11      34.994   4.944  37.754  0.98105.88           C  
ATOM     90  OG  SER M  11      33.663   4.815  37.286  0.98105.88           O  
ATOM     91  C   SER M  11      37.246   5.657  37.296  1.00105.88           C  
ATOM     92  O   SER M  11      37.927   4.681  37.607  1.00105.88           O  
ATOM     93  N   VAL M  12      37.645   6.922  37.526  1.00 43.63           N  
ATOM     94  CA  VAL M  12      38.912   7.167  38.148  1.00 43.63           C  
ATOM     95  CB  VAL M  12      39.858   7.950  37.282  1.00 43.63           C  
ATOM     96  CG1 VAL M  12      41.145   8.226  38.077  1.00 43.63           C  
ATOM     97  CG2 VAL M  12      40.085   7.175  35.971  1.00 43.63           C  
ATOM     98  C   VAL M  12      38.658   7.996  39.359  1.00 43.63           C  
ATOM     99  O   VAL M  12      37.975   9.016  39.291  1.00 43.63           O  
ATOM    100  N   SER M  13      39.207   7.572  40.511  1.00 47.85           N  
ATOM    101  CA  SER M  13      39.016   8.332  41.707  1.00 47.85           C  
ATOM    102  CB  SER M  13      39.277   7.520  42.987  1.00 47.85           C  
ATOM    103  OG  SER M  13      40.598   7.001  42.975  1.00 47.85           O  
ATOM    104  C   SER M  13      39.952   9.495  41.684  1.00 47.85           C  
ATOM    105  O   SER M  13      41.035   9.428  41.103  1.00 47.85           O  
ATOM    106  N   ARG M  14      39.529  10.619  42.297  1.00183.40           N  
ATOM    107  CA  ARG M  14      40.379  11.769  42.365  1.00183.40           C  
ATOM    108  CB  ARG M  14      39.856  12.944  41.516  1.00183.40           C  
ATOM    109  CG  ARG M  14      39.922  12.653  40.013  1.00183.40           C  
ATOM    110  CD  ARG M  14      39.412  13.778  39.107  1.00183.40           C  
ATOM    111  NE  ARG M  14      37.922  13.779  39.164  1.00183.40           N  
ATOM    112  CZ  ARG M  14      37.195  14.308  38.135  0.99183.40           C  
ATOM    113  NH1 ARG M  14      37.825  14.842  37.048  0.99183.40           N  
ATOM    114  NH2 ARG M  14      35.831  14.301  38.191  0.99183.40           N  
ATOM    115  C   ARG M  14      40.414  12.185  43.799  1.00183.40           C  
ATOM    116  O   ARG M  14      39.460  12.753  44.330  1.00183.40           O  
ATOM    117  N   PRO M  15      41.509  11.893  44.438  0.99148.40           N  
ATOM    118  CA  PRO M  15      41.618  12.257  45.818  0.99148.40           C  
ATOM    119  CD  PRO M  15      42.197  10.641  44.162  0.99148.40           C  
ATOM    120  CB  PRO M  15      42.761  11.424  46.390  0.99148.40           C  
ATOM    121  CG  PRO M  15      42.744  10.160  45.517  0.99148.40           C  
ATOM    122  C   PRO M  15      41.809  13.726  45.960  0.99148.40           C  
ATOM    123  O   PRO M  15      42.468  14.335  45.118  0.99148.40           O  
ATOM    124  N   GLY M  16      41.225  14.316  47.015  1.00 45.61           N  
ATOM    125  CA  GLY M  16      41.401  15.713  47.262  1.00 45.61           C  
ATOM    126  C   GLY M  16      40.497  16.473  46.352  1.00 45.61           C  
ATOM    127  O   GLY M  16      40.455  17.701  46.388  1.00 45.61           O  
ATOM    128  N   ARG M  17      39.733  15.757  45.512  1.00211.35           N  
ATOM    129  CA  ARG M  17      38.853  16.427  44.609  1.00211.35           C  
ATOM    130  CB  ARG M  17      39.233  16.283  43.124  1.00211.35           C  
ATOM    131  CG  ARG M  17      40.557  16.971  42.792  1.00211.35           C  
ATOM    132  CD  ARG M  17      40.954  16.911  41.317  1.00211.35           C  
ATOM    133  NE  ARG M  17      42.287  17.566  41.212  1.00211.35           N  
ATOM    134  CZ  ARG M  17      42.373  18.927  41.160  1.00211.35           C  
ATOM    135  NH1 ARG M  17      41.239  19.686  41.188  1.00211.35           N  
ATOM    136  NH2 ARG M  17      43.597  19.527  41.092  1.00211.35           N  
ATOM    137  C   ARG M  17      37.520  15.811  44.817  1.00211.35           C  
ATOM    138  O   ARG M  17      37.276  15.142  45.819  1.00211.35           O  
ATOM    139  N   GLY M  18      36.616  16.020  43.856  1.00109.05           N  
ATOM    140  CA  GLY M  18      35.274  15.569  44.034  1.00109.05           C  
ATOM    141  C   GLY M  18      35.154  14.125  43.664  1.00109.05           C  
ATOM    142  O   GLY M  18      36.076  13.331  43.848  1.00109.05           O  
ATOM    143  N   GLU M  19      33.964  13.768  43.147  1.00 85.50           N  
ATOM    144  CA  GLU M  19      33.592  12.434  42.775  0.99 85.50           C  
ATOM    145  CB  GLU M  19      32.154  12.349  42.234  0.99 85.50           C  
ATOM    146  CG  GLU M  19      31.083  12.753  43.249  0.97 85.50           C  
ATOM    147  CD  GLU M  19      29.717  12.621  42.581  0.94 85.50           C  
ATOM    148  OE1 GLU M  19      29.674  12.232  41.384  0.94 85.50           O  
ATOM    149  OE2 GLU M  19      28.697  12.906  43.263  0.94 85.50           O  
ATOM    150  C   GLU M  19      34.494  11.986  41.675  1.00 85.50           C  
ATOM    151  O   GLU M  19      35.128  12.793  40.998  1.00 85.50           O  
ATOM    152  N   PRO M  20      34.570  10.691  41.512  1.00113.57           N  
ATOM    153  CA  PRO M  20      35.427  10.138  40.503  1.00113.57           C  
ATOM    154  CD  PRO M  20      34.404   9.786  42.638  1.00113.57           C  
ATOM    155  CB  PRO M  20      35.505   8.642  40.796  1.00113.57           C  
ATOM    156  CG  PRO M  20      35.280   8.563  42.317  1.00113.57           C  
ATOM    157  C   PRO M  20      34.929  10.456  39.137  1.00113.57           C  
ATOM    158  O   PRO M  20      33.724  10.624  38.952  1.00113.57           O  
ATOM    159  N   ARG M  21      35.861  10.567  38.176  1.00 86.82           N  
ATOM    160  CA  ARG M  21      35.508  10.840  36.818  1.00 86.82           C  
ATOM    161  CB  ARG M  21      36.735  11.195  35.959  1.00 86.82           C  
ATOM    162  CG  ARG M  21      36.427  11.515  34.495  1.00 86.82           C  
ATOM    163  CD  ARG M  21      35.834  12.909  34.293  1.00 86.82           C  
ATOM    164  NE  ARG M  21      35.754  13.165  32.828  1.00 86.82           N  
ATOM    165  CZ  ARG M  21      36.847  13.650  32.170  1.00 86.82           C  
ATOM    166  NH1 ARG M  21      38.026  13.806  32.837  1.00 86.82           N  
ATOM    167  NH2 ARG M  21      36.768  13.983  30.849  1.00 86.82           N  
ATOM    168  C   ARG M  21      34.930   9.576  36.267  1.00 86.82           C  
ATOM    169  O   ARG M  21      35.474   8.495  36.480  1.00 86.82           O  
ATOM    170  N   PHE M  22      33.797   9.683  35.544  1.00 88.65           N  
ATOM    171  CA  PHE M  22      33.164   8.516  34.999  1.00 88.65           C  
ATOM    172  CB  PHE M  22      31.792   8.260  35.651  1.00 88.65           C  
ATOM    173  CG  PHE M  22      31.154   7.049  35.063  1.00 88.65           C  
ATOM    174  CD1 PHE M  22      31.588   5.787  35.396  1.00 88.65           C  
ATOM    175  CD2 PHE M  22      30.097   7.178  34.196  1.00 88.65           C  
ATOM    176  CE1 PHE M  22      30.988   4.676  34.855  1.00 88.65           C  
ATOM    177  CE2 PHE M  22      29.493   6.070  33.653  1.00 88.65           C  
ATOM    178  CZ  PHE M  22      29.938   4.813  33.980  1.00 88.65           C  
ATOM    179  C   PHE M  22      32.952   8.730  33.531  1.00 88.65           C  
ATOM    180  O   PHE M  22      32.305   9.690  33.117  1.00 88.65           O  
ATOM    181  N   ILE M  23      33.508   7.827  32.698  1.00 46.11           N  
ATOM    182  CA  ILE M  23      33.326   7.964  31.284  1.00 46.11           C  
ATOM    183  CB  ILE M  23      34.586   8.305  30.544  1.00 46.11           C  
ATOM    184  CG1 ILE M  23      35.131   9.657  31.033  1.00 46.11           C  
ATOM    185  CG2 ILE M  23      34.280   8.284  29.037  1.00 46.11           C  
ATOM    186  CD1 ILE M  23      36.543   9.963  30.540  1.00 46.11           C  
ATOM    187  C   ILE M  23      32.830   6.657  30.757  1.00 46.11           C  
ATOM    188  O   ILE M  23      33.385   5.599  31.051  1.00 46.11           O  
ATOM    189  N   ALA M  24      31.743   6.705  29.964  1.00 38.64           N  
ATOM    190  CA  ALA M  24      31.214   5.508  29.384  1.00 38.64           C  
ATOM    191  CB  ALA M  24      29.782   5.183  29.843  1.00 38.64           C  
ATOM    192  C   ALA M  24      31.167   5.725  27.909  1.00 38.64           C  
ATOM    193  O   ALA M  24      30.782   6.796  27.442  1.00 38.64           O  
ATOM    194  N   VAL M  25      31.575   4.706  27.132  1.00 40.13           N  
ATOM    195  CA  VAL M  25      31.556   4.850  25.707  0.99 40.13           C  
ATOM    196  CB  VAL M  25      32.920   5.055  25.118  0.99 40.13           C  
ATOM    197  CG1 VAL M  25      33.488   6.376  25.667  0.99 40.13           C  
ATOM    198  CG2 VAL M  25      33.784   3.823  25.436  0.99 40.13           C  
ATOM    199  C   VAL M  25      31.001   3.585  25.141  1.00 40.13           C  
ATOM    200  O   VAL M  25      31.157   2.513  25.726  1.00 40.13           O  
ATOM    201  N   GLY M  26      30.325   3.684  23.978  1.00 27.71           N  
ATOM    202  CA  GLY M  26      29.758   2.513  23.372  1.00 27.71           C  
ATOM    203  C   GLY M  26      30.270   2.425  21.967  1.00 27.71           C  
ATOM    204  O   GLY M  26      30.389   3.431  21.270  1.00 27.71           O  
ATOM    205  N   TYR M  27      30.574   1.193  21.511  1.00 76.26           N  
ATOM    206  CA  TYR M  27      31.107   1.008  20.193  1.00 76.26           C  
ATOM    207  CB  TYR M  27      32.571   0.523  20.158  1.00 76.26           C  
ATOM    208  CG  TYR M  27      33.537   1.607  20.502  1.00 76.26           C  
ATOM    209  CD1 TYR M  27      33.808   1.944  21.808  1.00 76.26           C  
ATOM    210  CD2 TYR M  27      34.197   2.274  19.495  1.00 76.26           C  
ATOM    211  CE1 TYR M  27      34.715   2.939  22.096  1.00 76.26           C  
ATOM    212  CE2 TYR M  27      35.103   3.268  19.776  1.00 76.26           C  
ATOM    213  CZ  TYR M  27      35.364   3.602  21.082  1.00 76.26           C  
ATOM    214  OH  TYR M  27      36.295   4.621  21.379  1.00 76.26           O  
ATOM    215  C   TYR M  27      30.356  -0.066  19.477  1.00 76.26           C  
ATOM    216  O   TYR M  27      29.859  -1.021  20.073  1.00 76.26           O  
ATOM    217  N   VAL M  28      30.233   0.108  18.149  1.00 77.39           N  
ATOM    218  CA  VAL M  28      29.741  -0.933  17.301  0.99 77.39           C  
ATOM    219  CB  VAL M  28      28.558  -0.533  16.470  0.99 77.39           C  
ATOM    220  CG1 VAL M  28      28.273  -1.654  15.456  0.99 77.39           C  
ATOM    221  CG2 VAL M  28      27.378  -0.244  17.415  0.99 77.39           C  
ATOM    222  C   VAL M  28      30.885  -1.172  16.376  1.00 77.39           C  
ATOM    223  O   VAL M  28      31.263  -0.280  15.617  1.00 77.39           O  
ATOM    224  N   ASP M  29      31.456  -2.392  16.394  1.00158.20           N  
ATOM    225  CA  ASP M  29      32.635  -2.621  15.614  1.00158.20           C  
ATOM    226  CB  ASP M  29      32.412  -2.492  14.096  1.00158.20           C  
ATOM    227  CG  ASP M  29      31.574  -3.682  13.641  1.00158.20           C  
ATOM    228  OD1 ASP M  29      31.178  -4.499  14.515  1.00158.20           O  
ATOM    229  OD2 ASP M  29      31.324  -3.790  12.410  1.00158.20           O  
ATOM    230  C   ASP M  29      33.625  -1.591  16.066  1.00158.20           C  
ATOM    231  O   ASP M  29      33.835  -1.415  17.264  1.00158.20           O  
ATOM    232  N   ASP M  30      34.286  -0.888  15.130  1.00116.04           N  
ATOM    233  CA  ASP M  30      35.231   0.096  15.570  1.00116.04           C  
ATOM    234  CB  ASP M  30      36.542   0.077  14.768  1.00116.04           C  
ATOM    235  CG  ASP M  30      37.322  -1.173  15.154  1.00116.04           C  
ATOM    236  OD1 ASP M  30      37.174  -1.632  16.318  1.00116.04           O  
ATOM    237  OD2 ASP M  30      38.077  -1.688  14.287  1.00116.04           O  
ATOM    238  C   ASP M  30      34.631   1.458  15.394  1.00116.04           C  
ATOM    239  O   ASP M  30      35.322   2.394  14.997  1.00116.04           O  
ATOM    240  N   THR M  31      33.330   1.622  15.700  1.00137.00           N  
ATOM    241  CA  THR M  31      32.753   2.928  15.567  1.00137.00           C  
ATOM    242  CB  THR M  31      31.766   3.010  14.433  1.00137.00           C  
ATOM    243  OG1 THR M  31      31.464   4.362  14.140  1.00137.00           O  
ATOM    244  CG2 THR M  31      30.484   2.247  14.797  1.00137.00           C  
ATOM    245  C   THR M  31      32.069   3.259  16.864  1.00137.00           C  
ATOM    246  O   THR M  31      31.314   2.450  17.398  1.00137.00           O  
ATOM    247  N   GLN M  32      32.320   4.466  17.419  1.00 94.23           N  
ATOM    248  CA  GLN M  32      31.718   4.795  18.684  0.95 94.23           C  
ATOM    249  CB  GLN M  32      32.582   5.702  19.580  0.95 94.23           C  
ATOM    250  CG  GLN M  32      31.954   5.930  20.959  0.95 94.23           C  
ATOM    251  CD  GLN M  32      32.866   6.830  21.783  0.95 94.23           C  
ATOM    252  OE1 GLN M  32      33.474   6.397  22.757  0.95 94.23           O  
ATOM    253  NE2 GLN M  32      32.963   8.127  21.385  0.95 94.23           N  
ATOM    254  C   GLN M  32      30.422   5.501  18.430  1.00 94.23           C  
ATOM    255  O   GLN M  32      30.390   6.519  17.743  1.00 94.23           O  
ATOM    256  N   PHE M  33      29.305   4.887  18.883  1.00117.82           N  
ATOM    257  CA  PHE M  33      27.983   5.438  18.759  1.00117.82           C  
ATOM    258  CB  PHE M  33      26.885   4.403  18.435  1.00117.82           C  
ATOM    259  CG  PHE M  33      26.688   3.415  19.528  1.00117.82           C  
ATOM    260  CD1 PHE M  33      27.576   2.383  19.723  1.00117.82           C  
ATOM    261  CD2 PHE M  33      25.578   3.508  20.334  1.00117.82           C  
ATOM    262  CE1 PHE M  33      27.370   1.469  20.730  1.00117.82           C  
ATOM    263  CE2 PHE M  33      25.366   2.597  21.340  1.00117.82           C  
ATOM    264  CZ  PHE M  33      26.264   1.577  21.540  1.00117.82           C  
ATOM    265  C   PHE M  33      27.529   6.348  19.872  1.00117.82           C  
ATOM    266  O   PHE M  33      26.700   7.220  19.625  1.00117.82           O  
ATOM    267  N   VAL M  34      27.978   6.148  21.133  1.00 66.40           N  
ATOM    268  CA  VAL M  34      27.466   6.972  22.206  1.00 66.40           C  
ATOM    269  CB  VAL M  34      26.309   6.353  22.938  1.00 66.40           C  
ATOM    270  CG1 VAL M  34      25.118   6.241  21.973  1.00 66.40           C  
ATOM    271  CG2 VAL M  34      26.760   5.002  23.519  1.00 66.40           C  
ATOM    272  C   VAL M  34      28.539   7.245  23.218  1.00 66.40           C  
ATOM    273  O   VAL M  34      29.609   6.638  23.192  1.00 66.40           O  
ATOM    274  N   ARG M  35      28.268   8.204  24.135  0.99217.59           N  
ATOM    275  CA  ARG M  35      29.239   8.591  25.122  0.99217.59           C  
ATOM    276  CB  ARG M  35      30.167   9.685  24.575  0.99217.59           C  
ATOM    277  CG  ARG M  35      31.074  10.333  25.613  0.99217.59           C  
ATOM    278  CD  ARG M  35      31.794  11.580  25.099  0.99217.59           C  
ATOM    279  NE  ARG M  35      30.844  12.726  25.166  0.99217.59           N  
ATOM    280  CZ  ARG M  35      31.297  13.946  25.580  0.99217.59           C  
ATOM    281  NH1 ARG M  35      32.600  14.089  25.956  0.99217.59           N  
ATOM    282  NH2 ARG M  35      30.456  15.019  25.626  0.99217.59           N  
ATOM    283  C   ARG M  35      28.545   9.189  26.313  0.99217.59           C  
ATOM    284  O   ARG M  35      27.452   9.743  26.199  0.99217.59           O  
ATOM    285  N   PHE M  36      29.169   9.064  27.505  1.00 67.03           N  
ATOM    286  CA  PHE M  36      28.668   9.703  28.691  1.00 67.03           C  
ATOM    287  CB  PHE M  36      27.837   8.765  29.586  1.00 67.03           C  
ATOM    288  CG  PHE M  36      27.372   9.530  30.780  1.00 67.03           C  
ATOM    289  CD1 PHE M  36      26.251  10.326  30.708  1.00 67.03           C  
ATOM    290  CD2 PHE M  36      28.049   9.445  31.975  1.00 67.03           C  
ATOM    291  CE1 PHE M  36      25.815  11.029  31.807  1.00 67.03           C  
ATOM    292  CE2 PHE M  36      27.620  10.145  33.078  1.00 67.03           C  
ATOM    293  CZ  PHE M  36      26.501  10.940  32.995  1.00 67.03           C  
ATOM    294  C   PHE M  36      29.871  10.139  29.473  1.00 67.03           C  
ATOM    295  O   PHE M  36      30.802   9.359  29.670  1.00 67.03           O  
ATOM    296  N   ASP M  37      29.882  11.409  29.927  1.00 56.79           N  
ATOM    297  CA  ASP M  37      30.987  11.936  30.681  1.00 56.79           C  
ATOM    298  CB  ASP M  37      31.811  12.967  29.886  1.00 56.79           C  
ATOM    299  CG  ASP M  37      33.074  13.329  30.656  1.00 56.79           C  
ATOM    300  OD1 ASP M  37      33.120  13.090  31.892  1.00 56.79           O  
ATOM    301  OD2 ASP M  37      34.016  13.857  30.007  1.00 56.79           O  
ATOM    302  C   ASP M  37      30.415  12.630  31.878  1.00 56.79           C  
ATOM    303  O   ASP M  37      29.577  13.521  31.754  1.00 56.79           O  
ATOM    304  N   SER M  38      30.874  12.236  33.080  1.00 40.15           N  
ATOM    305  CA  SER M  38      30.356  12.786  34.299  1.00 40.15           C  
ATOM    306  CB  SER M  38      30.937  12.110  35.554  1.00 40.15           C  
ATOM    307  OG  SER M  38      32.334  12.352  35.638  1.00 40.15           O  
ATOM    308  C   SER M  38      30.675  14.248  34.388  1.00 40.15           C  
ATOM    309  O   SER M  38      29.931  15.009  35.005  1.00 40.15           O  
ATOM    310  N   ASP M  39      31.810  14.675  33.806  1.00 59.28           N  
ATOM    311  CA  ASP M  39      32.219  16.053  33.850  1.00 59.28           C  
ATOM    312  CB  ASP M  39      33.679  16.271  33.418  1.00 59.28           C  
ATOM    313  CG  ASP M  39      34.566  15.808  34.568  0.97 59.28           C  
ATOM    314  OD1 ASP M  39      34.015  15.555  35.672  0.97 59.28           O  
ATOM    315  OD2 ASP M  39      35.806  15.715  34.365  0.97 59.28           O  
ATOM    316  C   ASP M  39      31.339  16.921  32.999  1.00 59.28           C  
ATOM    317  O   ASP M  39      31.122  18.086  33.330  1.00 59.28           O  
ATOM    318  N   ALA M  40      30.807  16.382  31.883  1.00 38.86           N  
ATOM    319  CA  ALA M  40      30.056  17.175  30.945  1.00 38.86           C  
ATOM    320  CB  ALA M  40      29.609  16.390  29.700  1.00 38.86           C  
ATOM    321  C   ALA M  40      28.833  17.767  31.585  1.00 38.86           C  
ATOM    322  O   ALA M  40      28.256  17.217  32.521  1.00 38.86           O  
ATOM    323  N   ALA M  41      28.447  18.963  31.090  1.00 36.40           N  
ATOM    324  CA  ALA M  41      27.327  19.735  31.555  1.00 36.40           C  
ATOM    325  CB  ALA M  41      27.271  21.137  30.924  1.00 36.40           C  
ATOM    326  C   ALA M  41      26.016  19.059  31.264  1.00 36.40           C  
ATOM    327  O   ALA M  41      25.107  19.097  32.091  1.00 36.40           O  
ATOM    328  N   SER M  42      25.886  18.418  30.084  1.00 39.34           N  
ATOM    329  CA  SER M  42      24.630  17.870  29.638  1.00 39.34           C  
ATOM    330  CB  SER M  42      24.730  17.177  28.267  1.00 39.34           C  
ATOM    331  OG  SER M  42      25.539  16.014  28.363  1.00 39.34           O  
ATOM    332  C   SER M  42      24.111  16.852  30.605  1.00 39.34           C  
ATOM    333  O   SER M  42      22.914  16.815  30.885  1.00 39.34           O  
ATOM    334  N   GLN M  43      24.999  16.009  31.160  1.00 55.33           N  
ATOM    335  CA  GLN M  43      24.567  14.981  32.063  1.00 55.33           C  
ATOM    336  CB  GLN M  43      23.900  15.518  33.344  1.00 55.33           C  
ATOM    337  CG  GLN M  43      24.868  16.208  34.307  1.00 55.33           C  
ATOM    338  CD  GLN M  43      25.706  15.129  34.981  1.00 55.33           C  
ATOM    339  OE1 GLN M  43      25.180  14.128  35.466  1.00 55.33           O  
ATOM    340  NE2 GLN M  43      27.049  15.336  35.013  1.00 55.33           N  
ATOM    341  C   GLN M  43      23.584  14.093  31.365  1.00 55.33           C  
ATOM    342  O   GLN M  43      22.607  13.646  31.965  1.00 55.33           O  
ATOM    343  N   ARG M  44      23.820  13.811  30.068  1.00102.55           N  
ATOM    344  CA  ARG M  44      22.950  12.923  29.355  1.00102.55           C  
ATOM    345  CB  ARG M  44      21.936  13.644  28.451  1.00102.55           C  
ATOM    346  CG  ARG M  44      20.881  14.447  29.217  1.00102.55           C  
ATOM    347  CD  ARG M  44      19.621  13.644  29.556  1.00102.55           C  
ATOM    348  NE  ARG M  44      18.954  13.285  28.271  1.00102.55           N  
ATOM    349  CZ  ARG M  44      17.844  12.488  28.261  1.00102.55           C  
ATOM    350  NH1 ARG M  44      17.322  12.016  29.431  1.00102.55           N  
ATOM    351  NH2 ARG M  44      17.253  12.163  27.075  1.00102.55           N  
ATOM    352  C   ARG M  44      23.803  12.081  28.459  1.00102.55           C  
ATOM    353  O   ARG M  44      24.920  12.461  28.112  1.00102.55           O  
ATOM    354  N   MET M  45      23.299  10.887  28.083  1.00 71.10           N  
ATOM    355  CA  MET M  45      24.012  10.066  27.148  1.00 71.10           C  
ATOM    356  CB  MET M  45      23.380   8.676  26.959  1.00 71.10           C  
ATOM    357  CG  MET M  45      24.137   7.778  25.979  1.00 71.10           C  
ATOM    358  SD  MET M  45      25.707   7.118  26.617  1.00 71.10           S  
ATOM    359  CE  MET M  45      24.934   5.885  27.703  1.00 71.10           C  
ATOM    360  C   MET M  45      23.913  10.802  25.845  1.00 71.10           C  
ATOM    361  O   MET M  45      22.850  11.328  25.516  1.00 71.10           O  
ATOM    362  N   GLU M  46      25.017  10.855  25.067  1.00 89.28           N  
ATOM    363  CA  GLU M  46      25.049  11.659  23.870  1.00 89.28           C  
ATOM    364  CB  GLU M  46      26.143  12.737  23.945  1.00 89.28           C  
ATOM    365  CG  GLU M  46      25.956  13.696  25.122  1.00 89.28           C  
ATOM    366  CD  GLU M  46      27.132  14.660  25.147  1.00 89.28           C  
ATOM    367  OE1 GLU M  46      27.308  15.401  24.145  1.00 89.28           O  
ATOM    368  OE2 GLU M  46      27.870  14.668  26.167  1.00 89.28           O  
ATOM    369  C   GLU M  46      25.379  10.803  22.676  1.00 89.28           C  
ATOM    370  O   GLU M  46      26.097   9.811  22.790  1.00 89.28           O  
ATOM    371  N   PRO M  47      24.828  11.154  21.531  1.00108.88           N  
ATOM    372  CA  PRO M  47      25.093  10.456  20.294  1.00108.88           C  
ATOM    373  CD  PRO M  47      23.577  11.891  21.483  1.00108.88           C  
ATOM    374  CB  PRO M  47      23.918  10.774  19.366  1.00108.88           C  
ATOM    375  CG  PRO M  47      23.272  12.027  19.982  1.00108.88           C  
ATOM    376  C   PRO M  47      26.422  10.788  19.676  1.00108.88           C  
ATOM    377  O   PRO M  47      26.745  11.968  19.550  1.00108.88           O  
ATOM    378  N   ARG M  48      27.237   9.758  19.379  0.99205.82           N  
ATOM    379  CA  ARG M  48      28.488   9.817  18.671  0.99205.82           C  
ATOM    380  CB  ARG M  48      29.488   8.768  19.176  0.99205.82           C  
ATOM    381  CG  ARG M  48      29.910   9.023  20.626  0.99205.82           C  
ATOM    382  CD  ARG M  48      30.979  10.108  20.780  0.99205.82           C  
ATOM    383  NE  ARG M  48      30.306  11.436  20.794  0.99205.82           N  
ATOM    384  CZ  ARG M  48      31.048  12.566  20.985  0.99205.82           C  
ATOM    385  NH1 ARG M  48      32.401  12.472  21.133  0.99205.82           N  
ATOM    386  NH2 ARG M  48      30.439  13.786  21.029  0.99205.82           N  
ATOM    387  C   ARG M  48      28.353   9.670  17.179  0.99205.82           C  
ATOM    388  O   ARG M  48      29.176  10.200  16.437  0.99205.82           O  
ATOM    389  N   ALA M  49      27.355   8.892  16.697  1.00 50.63           N  
ATOM    390  CA  ALA M  49      27.245   8.616  15.285  1.00 50.63           C  
ATOM    391  CB  ALA M  49      27.478   7.136  14.935  1.00 50.63           C  
ATOM    392  C   ALA M  49      25.860   8.971  14.832  1.00 50.63           C  
ATOM    393  O   ALA M  49      24.899   8.857  15.588  1.00 50.63           O  
ATOM    394  N   PRO M  50      25.737   9.388  13.596  1.00100.02           N  
ATOM    395  CA  PRO M  50      24.471   9.858  13.088  1.00100.02           C  
ATOM    396  CD  PRO M  50      26.859  10.003  12.905  1.00100.02           C  
ATOM    397  CB  PRO M  50      24.781  10.493  11.735  1.00100.02           C  
ATOM    398  CG  PRO M  50      26.235  10.977  11.891  1.00100.02           C  
ATOM    399  C   PRO M  50      23.352   8.863  13.049  1.00100.02           C  
ATOM    400  O   PRO M  50      22.200   9.275  13.163  1.00100.02           O  
ATOM    401  N   TRP M  51      23.647   7.564  12.883  1.00100.17           N  
ATOM    402  CA  TRP M  51      22.623   6.563  12.791  1.00100.17           C  
ATOM    403  CB  TRP M  51      23.161   5.212  12.284  1.00100.17           C  
ATOM    404  CG  TRP M  51      24.472   4.777  12.887  1.00100.17           C  
ATOM    405  CD2 TRP M  51      24.613   3.982  14.073  1.00100.17           C  
ATOM    406  CD1 TRP M  51      25.735   5.025  12.435  1.00100.17           C  
ATOM    407  NE1 TRP M  51      26.655   4.433  13.263  1.00100.17           N  
ATOM    408  CE2 TRP M  51      25.979   3.787  14.276  1.00100.17           C  
ATOM    409  CE3 TRP M  51      23.683   3.457  14.921  1.00100.17           C  
ATOM    410  CZ2 TRP M  51      26.437   3.061  15.337  1.00100.17           C  
ATOM    411  CZ3 TRP M  51      24.149   2.725  15.990  1.00100.17           C  
ATOM    412  CH2 TRP M  51      25.499   2.530  16.194  1.00100.17           C  
ATOM    413  C   TRP M  51      21.878   6.407  14.087  1.00100.17           C  
ATOM    414  O   TRP M  51      20.718   6.000  14.080  1.00100.17           O  
ATOM    415  N   ILE M  52      22.540   6.659  15.232  1.00111.53           N  
ATOM    416  CA  ILE M  52      21.951   6.551  16.545  1.00111.53           C  
ATOM    417  CB  ILE M  52      22.946   6.584  17.671  1.00111.53           C  
ATOM    418  CG1 ILE M  52      22.284   6.062  18.959  1.00111.53           C  
ATOM    419  CG2 ILE M  52      23.497   8.014  17.797  1.00111.53           C  
ATOM    420  CD1 ILE M  52      21.888   4.586  18.885  1.00111.53           C  
ATOM    421  C   ILE M  52      20.930   7.625  16.789  1.00111.53           C  
ATOM    422  O   ILE M  52      19.973   7.420  17.534  1.00111.53           O  
ATOM    423  N   GLU M  53      21.123   8.811  16.183  1.00 56.40           N  
ATOM    424  CA  GLU M  53      20.292   9.963  16.414  1.00 56.40           C  
ATOM    425  CB  GLU M  53      20.705  11.192  15.586  1.00 56.40           C  
ATOM    426  CG  GLU M  53      22.039  11.790  16.039  1.00 56.40           C  
ATOM    427  CD  GLU M  53      22.346  13.002  15.172  0.94 56.40           C  
ATOM    428  OE1 GLU M  53      21.528  13.300  14.262  0.94 56.40           O  
ATOM    429  OE2 GLU M  53      23.403  13.647  15.407  0.94 56.40           O  
ATOM    430  C   GLU M  53      18.867   9.632  16.096  1.00 56.40           C  
ATOM    431  O   GLU M  53      17.950  10.281  16.595  1.00 56.40           O  
ATOM    432  N   GLN M  54      18.642   8.619  15.245  1.00117.34           N  
ATOM    433  CA  GLN M  54      17.323   8.229  14.836  1.00117.34           C  
ATOM    434  CB  GLN M  54      17.348   7.007  13.901  1.00117.34           C  
ATOM    435  CG  GLN M  54      18.161   7.232  12.626  1.00117.34           C  
ATOM    436  CD  GLN M  54      18.113   5.952  11.802  1.00117.34           C  
ATOM    437  OE1 GLN M  54      17.231   5.113  11.982  1.00117.34           O  
ATOM    438  NE2 GLN M  54      19.091   5.796  10.870  1.00117.34           N  
ATOM    439  C   GLN M  54      16.501   7.838  16.036  1.00117.34           C  
ATOM    440  O   GLN M  54      15.296   8.077  16.060  1.00117.34           O  
ATOM    441  N   GLU M  55      17.120   7.219  17.063  1.00105.84           N  
ATOM    442  CA  GLU M  55      16.399   6.719  18.210  1.00105.84           C  
ATOM    443  CB  GLU M  55      17.321   6.026  19.229  1.00105.84           C  
ATOM    444  CG  GLU M  55      18.112   4.847  18.647  1.00105.84           C  
ATOM    445  CD  GLU M  55      17.160   3.700  18.340  1.00105.84           C  
ATOM    446  OE1 GLU M  55      16.283   3.410  19.196  1.00105.84           O  
ATOM    447  OE2 GLU M  55      17.299   3.094  17.245  1.00105.84           O  
ATOM    448  C   GLU M  55      15.686   7.846  18.909  1.00105.84           C  
ATOM    449  O   GLU M  55      16.171   8.976  18.957  1.00105.84           O  
ATOM    450  N   GLY M  56      14.499   7.539  19.487  1.00 42.02           N  
ATOM    451  CA  GLY M  56      13.637   8.504  20.122  1.00 42.02           C  
ATOM    452  C   GLY M  56      14.167   8.891  21.469  1.00 42.02           C  
ATOM    453  O   GLY M  56      15.133   8.330  21.983  1.00 42.02           O  
ATOM    454  N   PRO M  58      13.514   9.876  22.037  1.00136.55           N  
ATOM    455  CA  PRO M  58      13.891  10.390  23.326  1.00136.55           C  
ATOM    456  CD  PRO M  58      12.858  10.887  21.225  1.00136.55           C  
ATOM    457  CB  PRO M  58      13.082  11.667  23.519  1.00136.55           C  
ATOM    458  CG  PRO M  58      12.860  12.165  22.081  1.00136.55           C  
ATOM    459  C   PRO M  58      13.702   9.377  24.403  1.00136.55           C  
ATOM    460  O   PRO M  58      14.328   9.494  25.455  1.00136.55           O  
ATOM    461  N   GLU M  59      12.830   8.385  24.173  1.00 72.30           N  
ATOM    462  CA  GLU M  59      12.597   7.364  25.146  1.00 72.30           C  
ATOM    463  CB  GLU M  59      11.553   6.351  24.656  1.00 72.30           C  
ATOM    464  CG  GLU M  59      12.024   5.624  23.396  0.97 72.30           C  
ATOM    465  CD  GLU M  59      10.830   4.991  22.710  0.94 72.30           C  
ATOM    466  OE1 GLU M  59      10.040   4.295  23.402  0.94 72.30           O  
ATOM    467  OE2 GLU M  59      10.692   5.203  21.475  0.94 72.30           O  
ATOM    468  C   GLU M  59      13.889   6.630  25.318  1.00 72.30           C  
ATOM    469  O   GLU M  59      14.255   6.235  26.422  1.00 72.30           O  
ATOM    470  N   TYR M  60      14.609   6.433  24.200  1.00 78.31           N  
ATOM    471  CA  TYR M  60      15.858   5.731  24.163  1.00 78.31           C  
ATOM    472  CB  TYR M  60      16.375   5.639  22.714  1.00 78.31           C  
ATOM    473  CG  TYR M  60      17.715   4.988  22.645  1.00 78.31           C  
ATOM    474  CD1 TYR M  60      17.842   3.618  22.664  1.00 78.31           C  
ATOM    475  CD2 TYR M  60      18.851   5.758  22.537  1.00 78.31           C  
ATOM    476  CE1 TYR M  60      19.083   3.029  22.585  1.00 78.31           C  
ATOM    477  CE2 TYR M  60      20.094   5.175  22.457  1.00 78.31           C  
ATOM    478  CZ  TYR M  60      20.212   3.806  22.482  1.00 78.31           C  
ATOM    479  OH  TYR M  60      21.486   3.202  22.398  1.00 78.31           O  
ATOM    480  C   TYR M  60      16.864   6.478  24.980  1.00 78.31           C  
ATOM    481  O   TYR M  60      17.554   5.902  25.821  1.00 78.31           O  
ATOM    482  N   TRP M  61      16.941   7.802  24.769  1.00 81.00           N  
ATOM    483  CA  TRP M  61      17.921   8.613  25.425  1.00 81.00           C  
ATOM    484  CB  TRP M  61      17.963  10.042  24.866  1.00 81.00           C  
ATOM    485  CG  TRP M  61      18.362  10.038  23.411  1.00 81.00           C  
ATOM    486  CD2 TRP M  61      19.635   9.582  22.929  1.00 81.00           C  
ATOM    487  CD1 TRP M  61      17.630  10.378  22.312  1.00 81.00           C  
ATOM    488  NE1 TRP M  61      18.371  10.172  21.173  1.00 81.00           N  
ATOM    489  CE2 TRP M  61      19.606   9.679  21.538  1.00 81.00           C  
ATOM    490  CE3 TRP M  61      20.735   9.114  23.591  1.00 81.00           C  
ATOM    491  CZ2 TRP M  61      20.682   9.308  20.784  1.00 81.00           C  
ATOM    492  CZ3 TRP M  61      21.821   8.747  22.829  1.00 81.00           C  
ATOM    493  CH2 TRP M  61      21.793   8.843  21.453  1.00 81.00           C  
ATOM    494  C   TRP M  61      17.667   8.647  26.897  1.00 81.00           C  
ATOM    495  O   TRP M  61      18.612   8.649  27.683  1.00 81.00           O  
ATOM    496  N   ASP M  62      16.391   8.712  27.323  1.00144.96           N  
ATOM    497  CA  ASP M  62      16.134   8.768  28.735  0.99144.96           C  
ATOM    498  CB  ASP M  62      14.693   9.198  29.090  0.99144.96           C  
ATOM    499  CG  ASP M  62      13.674   8.267  28.460  0.94144.96           C  
ATOM    500  OD1 ASP M  62      13.697   7.047  28.765  0.94144.96           O  
ATOM    501  OD2 ASP M  62      12.852   8.777  27.652  0.94144.96           O  
ATOM    502  C   ASP M  62      16.516   7.487  29.431  1.00144.96           C  
ATOM    503  O   ASP M  62      17.106   7.531  30.510  1.00144.96           O  
ATOM    504  N   GLY M  63      16.209   6.310  28.846  1.00104.19           N  
ATOM    505  CA  GLY M  63      16.536   5.067  29.493  1.00104.19           C  
ATOM    506  C   GLY M  63      18.026   4.926  29.570  1.00104.19           C  
ATOM    507  O   GLY M  63      18.568   4.522  30.598  1.00104.19           O  
ATOM    508  N   GLU M  64      18.730   5.265  28.472  1.00164.35           N  
ATOM    509  CA  GLU M  64      20.155   5.100  28.407  1.00164.35           C  
ATOM    510  CB  GLU M  64      20.738   5.461  27.030  1.00164.35           C  
ATOM    511  CG  GLU M  64      20.262   4.533  25.909  1.00164.35           C  
ATOM    512  CD  GLU M  64      20.712   3.118  26.248  1.00164.35           C  
ATOM    513  OE1 GLU M  64      21.931   2.924  26.499  1.00164.35           O  
ATOM    514  OE2 GLU M  64      19.841   2.208  26.254  1.00164.35           O  
ATOM    515  C   GLU M  64      20.799   5.996  29.417  1.00164.35           C  
ATOM    516  O   GLU M  64      21.792   5.626  30.043  1.00164.35           O  
ATOM    517  N   THR M  65      20.266   7.221  29.579  1.00146.90           N  
ATOM    518  CA  THR M  65      20.858   8.140  30.504  1.00146.90           C  
ATOM    519  CB  THR M  65      20.314   9.541  30.371  1.00146.90           C  
ATOM    520  OG1 THR M  65      21.222  10.468  30.942  1.00146.90           O  
ATOM    521  CG2 THR M  65      18.956   9.657  31.081  1.00146.90           C  
ATOM    522  C   THR M  65      20.659   7.643  31.908  1.00146.90           C  
ATOM    523  O   THR M  65      21.575   7.701  32.727  1.00146.90           O  
ATOM    524  N   ARG M  66      19.453   7.124  32.222  1.00271.48           N  
ATOM    525  CA  ARG M  66      19.172   6.659  33.557  0.98271.48           C  
ATOM    526  CB  ARG M  66      17.738   6.154  33.760  0.98271.48           C  
ATOM    527  CG  ARG M  66      16.680   7.245  33.634  0.98271.48           C  
ATOM    528  CD  ARG M  66      15.358   6.881  34.310  0.98271.48           C  
ATOM    529  NE  ARG M  66      15.599   6.961  35.778  0.98271.48           N  
ATOM    530  CZ  ARG M  66      15.554   8.172  36.408  0.98271.48           C  
ATOM    531  NH1 ARG M  66      15.264   9.301  35.697  0.98271.48           N  
ATOM    532  NH2 ARG M  66      15.811   8.257  37.746  0.98271.48           N  
ATOM    533  C   ARG M  66      20.062   5.503  33.872  1.00271.48           C  
ATOM    534  O   ARG M  66      20.630   5.428  34.959  1.00271.48           O  
ATOM    535  N   LYS M  67      20.206   4.560  32.924  1.00170.03           N  
ATOM    536  CA  LYS M  67      20.987   3.390  33.205  1.00170.03           C  
ATOM    537  CB  LYS M  67      20.922   2.335  32.089  1.00170.03           C  
ATOM    538  CG  LYS M  67      19.542   1.693  31.962  1.00170.03           C  
ATOM    539  CD  LYS M  67      19.374   0.814  30.722  1.00170.03           C  
ATOM    540  CE  LYS M  67      19.249   1.597  29.417  1.00170.03           C  
ATOM    541  NZ  LYS M  67      18.992   0.662  28.302  1.00170.03           N  
ATOM    542  C   LYS M  67      22.427   3.765  33.391  1.00170.03           C  
ATOM    543  O   LYS M  67      23.083   3.270  34.306  1.00170.03           O  
ATOM    544  N   VAL M  68      22.955   4.663  32.535  1.00153.87           N  
ATOM    545  CA  VAL M  68      24.353   4.990  32.595  0.99153.87           C  
ATOM    546  CB  VAL M  68      24.813   5.859  31.454  0.99153.87           C  
ATOM    547  CG1 VAL M  68      24.183   7.254  31.578  0.99153.87           C  
ATOM    548  CG2 VAL M  68      26.350   5.865  31.439  0.99153.87           C  
ATOM    549  C   VAL M  68      24.683   5.660  33.894  1.00153.87           C  
ATOM    550  O   VAL M  68      25.765   5.459  34.445  1.00153.87           O  
ATOM    551  N   LYS M  69      23.770   6.504  34.405  1.00116.44           N  
ATOM    552  CA  LYS M  69      23.999   7.156  35.662  1.00116.44           C  
ATOM    553  CB  LYS M  69      22.861   8.107  36.066  1.00116.44           C  
ATOM    554  CG  LYS M  69      22.755   9.359  35.195  1.00116.44           C  
ATOM    555  CD  LYS M  69      21.437  10.110  35.386  1.00116.44           C  
ATOM    556  CE  LYS M  69      21.358  11.424  34.608  1.00116.44           C  
ATOM    557  NZ  LYS M  69      22.158  12.464  35.290  1.00116.44           N  
ATOM    558  C   LYS M  69      24.092   6.119  36.737  1.00116.44           C  
ATOM    559  O   LYS M  69      24.919   6.213  37.641  1.00116.44           O  
ATOM    560  N   ALA M  70      23.233   5.092  36.660  1.00164.17           N  
ATOM    561  CA  ALA M  70      23.184   4.056  37.657  1.00164.17           C  
ATOM    562  CB  ALA M  70      22.101   3.001  37.373  1.00164.17           C  
ATOM    563  C   ALA M  70      24.506   3.351  37.666  1.00164.17           C  
ATOM    564  O   ALA M  70      25.020   2.989  38.724  1.00164.17           O  
ATOM    565  N   HIS M  71      25.092   3.134  36.474  1.00146.10           N  
ATOM    566  CA  HIS M  71      26.357   2.459  36.382  0.99146.10           C  
ATOM    567  ND1 HIS M  71      24.811   1.228  33.848  0.99146.10           N  
ATOM    568  CG  HIS M  71      26.155   1.226  34.147  0.99146.10           C  
ATOM    569  CB  HIS M  71      26.855   2.297  34.933  0.99146.10           C  
ATOM    570  NE2 HIS M  71      25.662  -0.610  32.930  0.99146.10           N  
ATOM    571  CD2 HIS M  71      26.659   0.096  33.579  0.99146.10           C  
ATOM    572  CE1 HIS M  71      24.570   0.108  33.120  0.99146.10           C  
ATOM    573  C   HIS M  71      27.392   3.262  37.099  1.00146.10           C  
ATOM    574  O   HIS M  71      28.230   2.715  37.815  1.00146.10           O  
ATOM    575  N   SER M  72      27.363   4.594  36.927  1.00 96.27           N  
ATOM    576  CA  SER M  72      28.391   5.394  37.520  0.94 96.27           C  
ATOM    577  CB  SER M  72      28.318   6.881  37.126  0.94 96.27           C  
ATOM    578  OG  SER M  72      27.162   7.489  37.682  0.94 96.27           O  
ATOM    579  C   SER M  72      28.306   5.296  39.012  1.00 96.27           C  
ATOM    580  O   SER M  72      29.334   5.206  39.681  1.00 96.27           O  
ATOM    581  N   GLN M  73      27.080   5.295  39.575  1.00178.95           N  
ATOM    582  CA  GLN M  73      26.936   5.261  41.005  1.00178.95           C  
ATOM    583  CB  GLN M  73      25.510   5.529  41.516  1.00178.95           C  
ATOM    584  CG  GLN M  73      25.115   7.009  41.412  1.00178.95           C  
ATOM    585  CD  GLN M  73      26.029   7.821  42.331  1.00178.95           C  
ATOM    586  OE1 GLN M  73      26.582   8.847  41.935  1.00178.95           O  
ATOM    587  NE2 GLN M  73      26.191   7.356  43.598  1.00178.95           N  
ATOM    588  C   GLN M  73      27.443   3.971  41.562  1.00178.95           C  
ATOM    589  O   GLN M  73      28.046   3.948  42.634  1.00178.95           O  
ATOM    590  N   THR M  74      27.213   2.858  40.850  1.00103.56           N  
ATOM    591  CA  THR M  74      27.704   1.589  41.300  1.00103.56           C  
ATOM    592  CB  THR M  74      27.377   0.502  40.318  1.00103.56           C  
ATOM    593  OG1 THR M  74      25.973   0.436  40.120  1.00103.56           O  
ATOM    594  CG2 THR M  74      27.903  -0.840  40.850  1.00103.56           C  
ATOM    595  C   THR M  74      29.200   1.658  41.400  1.00103.56           C  
ATOM    596  O   THR M  74      29.784   1.234  42.397  1.00103.56           O  
ATOM    597  N   HIS M  75      29.854   2.223  40.367  1.00125.91           N  
ATOM    598  CA  HIS M  75      31.292   2.287  40.276  0.99125.91           C  
ATOM    599  ND1 HIS M  75      31.916   1.950  36.506  0.99125.91           N  
ATOM    600  CG  HIS M  75      31.635   1.743  37.837  0.99125.91           C  
ATOM    601  CB  HIS M  75      31.797   2.780  38.909  0.99125.91           C  
ATOM    602  NE2 HIS M  75      31.240  -0.159  36.689  0.99125.91           N  
ATOM    603  CD2 HIS M  75      31.222   0.450  37.931  0.99125.91           C  
ATOM    604  CE1 HIS M  75      31.663   0.781  35.865  0.99125.91           C  
ATOM    605  C   HIS M  75      31.894   3.156  41.339  1.00125.91           C  
ATOM    606  O   HIS M  75      33.022   2.912  41.772  1.00125.91           O  
ATOM    607  N   ARG M  76      31.194   4.229  41.752  1.00209.57           N  
ATOM    608  CA  ARG M  76      31.746   5.071  42.775  1.00209.57           C  
ATOM    609  CB  ARG M  76      30.847   6.261  43.136  1.00209.57           C  
ATOM    610  CG  ARG M  76      30.785   7.343  42.060  1.00209.57           C  
ATOM    611  CD  ARG M  76      30.052   8.590  42.545  1.00209.57           C  
ATOM    612  NE  ARG M  76      30.794   9.080  43.740  1.00209.57           N  
ATOM    613  CZ  ARG M  76      30.120   9.494  44.853  1.00209.57           C  
ATOM    614  NH1 ARG M  76      28.754   9.489  44.875  1.00209.57           N  
ATOM    615  NH2 ARG M  76      30.816   9.908  45.951  1.00209.57           N  
ATOM    616  C   ARG M  76      31.911   4.269  44.018  1.00209.57           C  
ATOM    617  O   ARG M  76      32.968   4.290  44.649  1.00209.57           O  
ATOM    618  N   VAL M  77      30.855   3.515  44.370  1.00 89.09           N  
ATOM    619  CA  VAL M  77      30.833   2.701  45.551  0.99 89.09           C  
ATOM    620  CB  VAL M  77      29.529   1.981  45.740  0.99 89.09           C  
ATOM    621  CG1 VAL M  77      29.669   1.017  46.930  0.99 89.09           C  
ATOM    622  CG2 VAL M  77      28.416   3.028  45.922  0.99 89.09           C  
ATOM    623  C   VAL M  77      31.908   1.668  45.417  1.00 89.09           C  
ATOM    624  O   VAL M  77      32.588   1.351  46.390  1.00 89.09           O  
ATOM    625  N   ASP M  78      32.104   1.137  44.193  1.00 94.22           N  
ATOM    626  CA  ASP M  78      33.063   0.092  43.956  1.00 94.22           C  
ATOM    627  CB  ASP M  78      33.137  -0.341  42.479  1.00 94.22           C  
ATOM    628  CG  ASP M  78      31.900  -1.159  42.132  1.00 94.22           C  
ATOM    629  OD1 ASP M  78      31.118  -1.478  43.066  1.00 94.22           O  
ATOM    630  OD2 ASP M  78      31.726  -1.485  40.927  1.00 94.22           O  
ATOM    631  C   ASP M  78      34.443   0.559  44.337  1.00 94.22           C  
ATOM    632  O   ASP M  78      35.240  -0.220  44.858  1.00 94.22           O  
ATOM    633  N   LEU M  79      34.779   1.837  44.076  1.00 68.47           N  
ATOM    634  CA  LEU M  79      36.085   2.356  44.394  1.00 68.47           C  
ATOM    635  CB  LEU M  79      36.256   3.824  43.963  1.00 68.47           C  
ATOM    636  CG  LEU M  79      36.365   4.020  42.440  1.00 68.47           C  
ATOM    637  CD1 LEU M  79      36.423   5.509  42.070  1.00 68.47           C  
ATOM    638  CD2 LEU M  79      37.574   3.257  41.877  1.00 68.47           C  
ATOM    639  C   LEU M  79      36.304   2.303  45.875  1.00 68.47           C  
ATOM    640  O   LEU M  79      37.398   1.972  46.331  1.00 68.47           O  
ATOM    641  N   GLY M  80      35.276   2.662  46.667  1.00 43.13           N  
ATOM    642  CA  GLY M  80      35.417   2.656  48.095  1.00 43.13           C  
ATOM    643  C   GLY M  80      35.622   1.249  48.574  1.00 43.13           C  
ATOM    644  O   GLY M  80      36.499   0.993  49.398  1.00 43.13           O  
ATOM    645  N   THR M  81      34.820   0.293  48.056  1.00152.24           N  
ATOM    646  CA  THR M  81      34.893  -1.068  48.516  1.00152.24           C  
ATOM    647  CB  THR M  81      33.846  -1.974  47.924  1.00152.24           C  
ATOM    648  OG1 THR M  81      33.903  -1.945  46.508  1.00152.24           O  
ATOM    649  CG2 THR M  81      32.458  -1.546  48.413  1.00152.24           C  
ATOM    650  C   THR M  81      36.235  -1.657  48.197  1.00152.24           C  
ATOM    651  O   THR M  81      36.835  -2.333  49.032  1.00152.24           O  
ATOM    652  N   LEU M  82      36.748  -1.410  46.978  1.00 70.44           N  
ATOM    653  CA  LEU M  82      38.001  -1.965  46.549  1.00 70.44           C  
ATOM    654  CB  LEU M  82      38.306  -1.654  45.072  1.00 70.44           C  
ATOM    655  CG  LEU M  82      37.391  -2.429  44.102  1.00 70.44           C  
ATOM    656  CD1 LEU M  82      37.675  -2.071  42.637  1.00 70.44           C  
ATOM    657  CD2 LEU M  82      37.497  -3.944  44.346  1.00 70.44           C  
ATOM    658  C   LEU M  82      39.121  -1.442  47.393  1.00 70.44           C  
ATOM    659  O   LEU M  82      40.050  -2.185  47.710  1.00 70.44           O  
ATOM    660  N   ARG M  83      39.087  -0.152  47.780  1.00162.63           N  
ATOM    661  CA  ARG M  83      40.186   0.319  48.569  1.00162.63           C  
ATOM    662  CB  ARG M  83      40.182   1.827  48.907  1.00162.63           C  
ATOM    663  CG  ARG M  83      39.010   2.325  49.749  1.00162.63           C  
ATOM    664  CD  ARG M  83      39.296   3.653  50.462  1.00162.63           C  
ATOM    665  NE  ARG M  83      39.618   4.679  49.431  1.00162.63           N  
ATOM    666  CZ  ARG M  83      39.937   5.950  49.812  1.00162.63           C  
ATOM    667  NH1 ARG M  83      39.970   6.275  51.137  1.00162.63           N  
ATOM    668  NH2 ARG M  83      40.221   6.892  48.867  1.00162.63           N  
ATOM    669  C   ARG M  83      40.182  -0.451  49.848  1.00162.63           C  
ATOM    670  O   ARG M  83      41.239  -0.807  50.362  1.00162.63           O  
ATOM    671  N   GLY M  84      38.983  -0.734  50.393  1.00 29.82           N  
ATOM    672  CA  GLY M  84      38.865  -1.452  51.631  1.00 29.82           C  
ATOM    673  C   GLY M  84      39.411  -2.846  51.492  1.00 29.82           C  
ATOM    674  O   GLY M  84      40.135  -3.315  52.369  1.00 29.82           O  
ATOM    675  N   TYR M  85      39.096  -3.551  50.384  1.00 85.32           N  
ATOM    676  CA  TYR M  85      39.537  -4.915  50.262  1.00 85.32           C  
ATOM    677  CB  TYR M  85      39.094  -5.611  48.955  1.00 85.32           C  
ATOM    678  CG  TYR M  85      37.609  -5.789  48.917  1.00 85.32           C  
ATOM    679  CD1 TYR M  85      36.975  -6.588  49.839  1.00 85.32           C  
ATOM    680  CD2 TYR M  85      36.853  -5.200  47.928  1.00 85.32           C  
ATOM    681  CE1 TYR M  85      35.612  -6.768  49.801  1.00 85.32           C  
ATOM    682  CE2 TYR M  85      35.489  -5.377  47.883  1.00 85.32           C  
ATOM    683  CZ  TYR M  85      34.864  -6.160  48.822  1.00 85.32           C  
ATOM    684  OH  TYR M  85      33.464  -6.344  48.778  1.00 85.32           O  
ATOM    685  C   TYR M  85      41.036  -4.938  50.270  1.00 85.32           C  
ATOM    686  O   TYR M  85      41.655  -5.751  50.953  1.00 85.32           O  
ATOM    687  N   TYR M  86      41.643  -4.037  49.482  1.00 96.79           N  
ATOM    688  CA  TYR M  86      43.057  -3.884  49.299  1.00 96.79           C  
ATOM    689  CB  TYR M  86      43.413  -3.105  48.022  1.00 96.79           C  
ATOM    690  CG  TYR M  86      43.064  -4.036  46.909  1.00 96.79           C  
ATOM    691  CD1 TYR M  86      43.952  -5.015  46.524  1.00 96.79           C  
ATOM    692  CD2 TYR M  86      41.855  -3.946  46.256  1.00 96.79           C  
ATOM    693  CE1 TYR M  86      43.644  -5.887  45.506  1.00 96.79           C  
ATOM    694  CE2 TYR M  86      41.540  -4.815  45.237  1.00 96.79           C  
ATOM    695  CZ  TYR M  86      42.436  -5.786  44.859  1.00 96.79           C  
ATOM    696  OH  TYR M  86      42.117  -6.680  43.815  1.00 96.79           O  
ATOM    697  C   TYR M  86      43.723  -3.288  50.498  1.00 96.79           C  
ATOM    698  O   TYR M  86      44.913  -3.509  50.711  1.00 96.79           O  
ATOM    699  N   ASN M  87      42.992  -2.498  51.308  1.00 97.75           N  
ATOM    700  CA  ASN M  87      43.618  -1.837  52.417  0.99 97.75           C  
ATOM    701  CB  ASN M  87      44.407  -2.811  53.313  0.86 97.75           C  
ATOM    702  CG  ASN M  87      44.790  -2.118  54.609  0.83 97.75           C  
ATOM    703  OD1 ASN M  87      44.872  -0.893  54.681  0.83 97.75           O  
ATOM    704  ND2 ASN M  87      45.039  -2.930  55.669  0.83 97.75           N  
ATOM    705  C   ASN M  87      44.565  -0.826  51.856  1.00 97.75           C  
ATOM    706  O   ASN M  87      45.707  -0.698  52.294  1.00 97.75           O  
ATOM    707  N   GLN M  88      44.086  -0.083  50.839  1.00 65.18           N  
ATOM    708  CA  GLN M  88      44.859   0.938  50.198  1.00 65.18           C  
ATOM    709  CB  GLN M  88      44.636   0.968  48.681  1.00 65.18           C  
ATOM    710  CG  GLN M  88      45.120  -0.328  48.029  1.00 65.18           C  
ATOM    711  CD  GLN M  88      44.762  -0.304  46.554  1.00 65.18           C  
ATOM    712  OE1 GLN M  88      43.649   0.057  46.177  1.00 65.18           O  
ATOM    713  NE2 GLN M  88      45.734  -0.707  45.692  1.00 65.18           N  
ATOM    714  C   GLN M  88      44.468   2.260  50.774  1.00 65.18           C  
ATOM    715  O   GLN M  88      43.421   2.397  51.407  1.00 65.18           O  
ATOM    716  N   SER M  89      45.338   3.271  50.587  1.00 80.48           N  
ATOM    717  CA  SER M  89      45.122   4.578  51.138  1.00 80.48           C  
ATOM    718  CB  SER M  89      46.429   5.371  51.324  1.00 80.48           C  
ATOM    719  OG  SER M  89      46.162   6.653  51.872  1.00 80.48           O  
ATOM    720  C   SER M  89      44.224   5.381  50.251  1.00 80.48           C  
ATOM    721  O   SER M  89      44.054   5.089  49.067  1.00 80.48           O  
ATOM    722  N   GLU M  90      43.612   6.421  50.845  1.00117.31           N  
ATOM    723  CA  GLU M  90      42.731   7.345  50.191  0.99117.31           C  
ATOM    724  CB  GLU M  90      42.016   8.281  51.173  0.99117.31           C  
ATOM    725  CG  GLU M  90      42.977   9.135  51.992  0.98117.31           C  
ATOM    726  CD  GLU M  90      42.144  10.085  52.833  0.91117.31           C  
ATOM    727  OE1 GLU M  90      41.204   9.600  53.518  0.91117.31           O  
ATOM    728  OE2 GLU M  90      42.433  11.310  52.796  0.91117.31           O  
ATOM    729  C   GLU M  90      43.528   8.203  49.258  1.00117.31           C  
ATOM    730  O   GLU M  90      43.001   8.727  48.279  1.00117.31           O  
ATOM    731  N   ALA M  91      44.825   8.389  49.561  1.00 44.28           N  
ATOM    732  CA  ALA M  91      45.650   9.317  48.841  1.00 44.28           C  
ATOM    733  CB  ALA M  91      47.081   9.387  49.399  1.00 44.28           C  
ATOM    734  C   ALA M  91      45.769   8.997  47.379  1.00 44.28           C  
ATOM    735  O   ALA M  91      45.668   9.901  46.551  1.00 44.28           O  
ATOM    736  N   GLY M  92      45.970   7.721  47.001  1.00 32.45           N  
ATOM    737  CA  GLY M  92      46.227   7.447  45.612  1.00 32.45           C  
ATOM    738  C   GLY M  92      44.969   7.435  44.800  1.00 32.45           C  
ATOM    739  O   GLY M  92      43.863   7.273  45.317  1.00 32.45           O  
ATOM    740  N   SER M  93      45.135   7.597  43.468  1.00 94.16           N  
ATOM    741  CA  SER M  93      44.027   7.537  42.557  1.00 94.16           C  
ATOM    742  CB  SER M  93      44.161   8.409  41.296  1.00 94.16           C  
ATOM    743  OG  SER M  93      43.882   9.766  41.593  1.00 94.16           O  
ATOM    744  C   SER M  93      43.968   6.137  42.063  1.00 94.16           C  
ATOM    745  O   SER M  93      45.000   5.497  41.861  1.00 94.16           O  
ATOM    746  N   HIS M  94      42.744   5.621  41.857  1.00 62.13           N  
ATOM    747  CA  HIS M  94      42.638   4.277  41.392  1.00 62.13           C  
ATOM    748  ND1 HIS M  94      44.425   2.377  43.455  1.00 62.13           N  
ATOM    749  CG  HIS M  94      43.323   3.199  43.547  1.00 62.13           C  
ATOM    750  CB  HIS M  94      42.252   3.288  42.500  1.00 62.13           C  
ATOM    751  NE2 HIS M  94      44.617   3.483  45.374  1.00 62.13           N  
ATOM    752  CD2 HIS M  94      43.457   3.868  44.725  1.00 62.13           C  
ATOM    753  CE1 HIS M  94      45.165   2.587  44.573  1.00 62.13           C  
ATOM    754  C   HIS M  94      41.608   4.225  40.314  1.00 62.13           C  
ATOM    755  O   HIS M  94      40.737   5.091  40.223  1.00 62.13           O  
ATOM    756  N   THR M  95      41.695   3.190  39.454  1.00 55.52           N  
ATOM    757  CA  THR M  95      40.796   3.112  38.343  0.99 55.52           C  
ATOM    758  CB  THR M  95      41.501   3.182  37.017  0.99 55.52           C  
ATOM    759  OG1 THR M  95      42.251   4.384  36.924  0.99 55.52           O  
ATOM    760  CG2 THR M  95      40.453   3.129  35.892  0.99 55.52           C  
ATOM    761  C   THR M  95      40.054   1.814  38.375  1.00 55.52           C  
ATOM    762  O   THR M  95      40.583   0.777  38.768  1.00 55.52           O  
ATOM    763  N   VAL M  96      38.768   1.876  37.970  1.00 97.97           N  
ATOM    764  CA  VAL M  96      37.946   0.712  37.838  0.97 97.97           C  
ATOM    765  CB  VAL M  96      36.659   0.785  38.598  0.97 97.97           C  
ATOM    766  CG1 VAL M  96      35.895  -0.507  38.335  0.97 97.97           C  
ATOM    767  CG2 VAL M  96      36.939   1.010  40.082  0.97 97.97           C  
ATOM    768  C   VAL M  96      37.546   0.687  36.397  1.00 97.97           C  
ATOM    769  O   VAL M  96      37.248   1.730  35.816  1.00 97.97           O  
ATOM    770  N   GLN M  97      37.542  -0.511  35.776  1.00 63.67           N  
ATOM    771  CA  GLN M  97      37.174  -0.595  34.393  1.00 63.67           C  
ATOM    772  CB  GLN M  97      38.367  -0.894  33.473  1.00 63.67           C  
ATOM    773  CG  GLN M  97      39.398   0.232  33.482  1.00 63.67           C  
ATOM    774  CD  GLN M  97      40.626  -0.220  32.710  1.00 63.67           C  
ATOM    775  OE1 GLN M  97      41.710   0.336  32.881  1.00 63.67           O  
ATOM    776  NE2 GLN M  97      40.463  -1.257  31.844  1.00 63.67           N  
ATOM    777  C   GLN M  97      36.203  -1.719  34.241  1.00 63.67           C  
ATOM    778  O   GLN M  97      36.294  -2.734  34.931  1.00 63.67           O  
ATOM    779  N   ARG M  98      35.227  -1.549  33.329  1.00183.82           N  
ATOM    780  CA  ARG M  98      34.237  -2.561  33.114  1.00183.82           C  
ATOM    781  CB  ARG M  98      32.910  -2.183  33.776  1.00183.82           C  
ATOM    782  CG  ARG M  98      31.976  -3.346  34.074  1.00183.82           C  
ATOM    783  CD  ARG M  98      30.620  -2.852  34.570  1.00183.82           C  
ATOM    784  NE  ARG M  98      30.058  -3.919  35.434  1.00183.82           N  
ATOM    785  CZ  ARG M  98      30.335  -3.925  36.770  1.00183.82           C  
ATOM    786  NH1 ARG M  98      31.034  -2.899  37.335  1.00183.82           N  
ATOM    787  NH2 ARG M  98      29.890  -4.952  37.548  1.00183.82           N  
ATOM    788  C   ARG M  98      34.001  -2.586  31.636  1.00183.82           C  
ATOM    789  O   ARG M  98      33.878  -1.534  31.010  1.00183.82           O  
ATOM    790  N   MET M  99      33.960  -3.788  31.028  1.00 94.62           N  
ATOM    791  CA  MET M  99      33.703  -3.853  29.619  1.00 94.62           C  
ATOM    792  CB  MET M  99      34.981  -4.017  28.775  0.88 94.62           C  
ATOM    793  CG  MET M  99      34.745  -4.055  27.263  0.88 94.62           C  
ATOM    794  SD  MET M  99      34.061  -5.614  26.623  0.88 94.62           S  
ATOM    795  CE  MET M  99      35.630  -6.523  26.717  0.88 94.62           C  
ATOM    796  C   MET M  99      32.838  -5.043  29.382  1.00 94.62           C  
ATOM    797  O   MET M  99      33.121  -6.133  29.877  1.00 94.62           O  
ATOM    798  N   TYR M 100      31.728  -4.847  28.643  1.00101.68           N  
ATOM    799  CA  TYR M 100      30.901  -5.961  28.300  1.00101.68           C  
ATOM    800  CB  TYR M 100      29.734  -6.244  29.273  1.00101.68           C  
ATOM    801  CG  TYR M 100      28.805  -5.082  29.404  1.00101.68           C  
ATOM    802  CD1 TYR M 100      27.879  -4.794  28.428  1.00101.68           C  
ATOM    803  CD2 TYR M 100      28.841  -4.294  30.532  1.00101.68           C  
ATOM    804  CE1 TYR M 100      27.018  -3.729  28.570  1.00101.68           C  
ATOM    805  CE2 TYR M 100      27.984  -3.229  30.680  1.00101.68           C  
ATOM    806  CZ  TYR M 100      27.069  -2.942  29.696  1.00101.68           C  
ATOM    807  OH  TYR M 100      26.188  -1.851  29.846  1.00101.68           O  
ATOM    808  C   TYR M 100      30.365  -5.757  26.921  1.00101.68           C  
ATOM    809  O   TYR M 100      30.356  -4.642  26.401  1.00101.68           O  
ATOM    810  N   GLY M 101      29.926  -6.856  26.276  1.00 26.87           N  
ATOM    811  CA  GLY M 101      29.404  -6.733  24.949  1.00 26.87           C  
ATOM    812  C   GLY M 101      29.199  -8.102  24.387  1.00 26.87           C  
ATOM    813  O   GLY M 101      29.490  -9.107  25.034  1.00 26.87           O  
ATOM    814  N   CYS M 102      28.681  -8.163  23.143  1.00 53.46           N  
ATOM    815  CA  CYS M 102      28.420  -9.425  22.519  0.98 53.46           C  
ATOM    816  CB  CYS M 102      26.916  -9.783  22.498  0.98 53.46           C  
ATOM    817  SG  CYS M 102      25.870  -8.485  21.762  0.98 53.46           S  
ATOM    818  C   CYS M 102      28.933  -9.396  21.109  1.00 53.46           C  
ATOM    819  O   CYS M 102      29.122  -8.332  20.518  1.00 53.46           O  
ATOM    820  N   ASP M 103      29.207 -10.598  20.556  1.00 57.45           N  
ATOM    821  CA  ASP M 103      29.684 -10.749  19.209  1.00 57.45           C  
ATOM    822  CB  ASP M 103      31.002 -11.537  19.110  1.00 57.45           C  
ATOM    823  CG  ASP M 103      32.123 -10.695  19.704  1.00 57.45           C  
ATOM    824  OD1 ASP M 103      31.975  -9.445  19.729  1.00 57.45           O  
ATOM    825  OD2 ASP M 103      33.143 -11.292  20.141  1.00 57.45           O  
ATOM    826  C   ASP M 103      28.664 -11.543  18.450  1.00 57.45           C  
ATOM    827  O   ASP M 103      28.015 -12.428  19.005  1.00 57.45           O  
ATOM    828  N   VAL M 104      28.483 -11.221  17.152  1.00 38.94           N  
ATOM    829  CA  VAL M 104      27.579 -11.950  16.304  1.00 38.94           C  
ATOM    830  CB  VAL M 104      26.399 -11.145  15.839  1.00 38.94           C  
ATOM    831  CG1 VAL M 104      25.531 -10.781  17.056  0.75 38.94           C  
ATOM    832  CG2 VAL M 104      26.923  -9.927  15.058  0.86 38.94           C  
ATOM    833  C   VAL M 104      28.356 -12.341  15.085  1.00 38.94           C  
ATOM    834  O   VAL M 104      29.294 -11.649  14.697  1.00 38.94           O  
ATOM    835  N   GLY M 105      27.981 -13.467  14.443  1.00 24.46           N  
ATOM    836  CA  GLY M 105      28.708 -13.947  13.298  1.00 24.46           C  
ATOM    837  C   GLY M 105      28.155 -13.326  12.051  1.00 24.46           C  
ATOM    838  O   GLY M 105      27.407 -12.351  12.098  1.00 24.46           O  
ATOM    839  N   SER M 106      28.545 -13.885  10.886  1.00 29.24           N  
ATOM    840  CA  SER M 106      28.096 -13.405   9.609  0.99 29.24           C  
ATOM    841  CB  SER M 106      28.768 -14.122   8.426  0.99 29.24           C  
ATOM    842  OG  SER M 106      30.159 -13.835   8.408  0.99 29.24           O  
ATOM    843  C   SER M 106      26.627 -13.660   9.516  1.00 29.24           C  
ATOM    844  O   SER M 106      25.888 -12.890   8.903  1.00 29.24           O  
ATOM    845  N   ASP M 107      26.177 -14.770  10.128  1.00 83.16           N  
ATOM    846  CA  ASP M 107      24.795 -15.149  10.168  1.00 83.16           C  
ATOM    847  CB  ASP M 107      24.573 -16.592  10.667  1.00 83.16           C  
ATOM    848  CG  ASP M 107      25.175 -16.776  12.052  1.00 83.16           C  
ATOM    849  OD1 ASP M 107      25.751 -15.801  12.600  1.00 83.16           O  
ATOM    850  OD2 ASP M 107      25.080 -17.915  12.579  1.00 83.16           O  
ATOM    851  C   ASP M 107      24.067 -14.170  11.036  1.00 83.16           C  
ATOM    852  O   ASP M 107      22.849 -14.020  10.942  1.00 83.16           O  
ATOM    853  N   TRP M 108      24.823 -13.456  11.892  1.00 94.90           N  
ATOM    854  CA  TRP M 108      24.286 -12.503  12.821  1.00 94.90           C  
ATOM    855  CB  TRP M 108      23.294 -11.502  12.191  1.00 94.90           C  
ATOM    856  CG  TRP M 108      23.966 -10.481  11.296  1.00 94.90           C  
ATOM    857  CD2 TRP M 108      23.319  -9.325  10.739  1.00 94.90           C  
ATOM    858  CD1 TRP M 108      25.262 -10.437  10.869  1.00 94.90           C  
ATOM    859  NE1 TRP M 108      25.462  -9.326  10.084  1.00 94.90           N  
ATOM    860  CE2 TRP M 108      24.275  -8.632   9.995  1.00 94.90           C  
ATOM    861  CE3 TRP M 108      22.034  -8.873  10.839  1.00 94.90           C  
ATOM    862  CZ2 TRP M 108      23.959  -7.476   9.339  1.00 94.90           C  
ATOM    863  CZ3 TRP M 108      21.719  -7.708  10.176  1.00 94.90           C  
ATOM    864  CH2 TRP M 108      22.662  -7.023   9.440  1.00 94.90           C  
ATOM    865  C   TRP M 108      23.643 -13.204  13.975  1.00 94.90           C  
ATOM    866  O   TRP M 108      22.826 -12.625  14.689  1.00 94.90           O  
ATOM    867  N   ARG M 109      24.002 -14.485  14.188  1.00111.23           N  
ATOM    868  CA  ARG M 109      23.541 -15.170  15.361  0.99111.23           C  
ATOM    869  CB  ARG M 109      23.362 -16.686  15.194  0.99111.23           C  
ATOM    870  CG  ARG M 109      22.176 -17.045  14.299  0.77111.23           C  
ATOM    871  CD  ARG M 109      21.716 -18.490  14.468  0.78111.23           C  
ATOM    872  NE  ARG M 109      22.845 -19.377  14.071  0.82111.23           N  
ATOM    873  CZ  ARG M 109      22.835 -19.989  12.851  0.71111.23           C  
ATOM    874  NH1 ARG M 109      21.796 -19.779  11.991  0.81111.23           N  
ATOM    875  NH2 ARG M 109      23.856 -20.824  12.500  0.76111.23           N  
ATOM    876  C   ARG M 109      24.548 -14.928  16.449  1.00111.23           C  
ATOM    877  O   ARG M 109      25.694 -14.572  16.182  1.00111.23           O  
ATOM    878  N   PHE M 110      24.120 -15.116  17.716  1.00 90.20           N  
ATOM    879  CA  PHE M 110      24.924 -14.861  18.883  1.00 90.20           C  
ATOM    880  CB  PHE M 110      24.116 -15.140  20.166  1.00 90.20           C  
ATOM    881  CG  PHE M 110      24.990 -15.115  21.370  1.00 90.20           C  
ATOM    882  CD1 PHE M 110      25.348 -13.928  21.967  1.00 90.20           C  
ATOM    883  CD2 PHE M 110      25.433 -16.298  21.917  1.00 90.20           C  
ATOM    884  CE1 PHE M 110      26.149 -13.926  23.085  1.00 90.20           C  
ATOM    885  CE2 PHE M 110      26.233 -16.301  23.034  1.00 90.20           C  
ATOM    886  CZ  PHE M 110      26.593 -15.112  23.619  1.00 90.20           C  
ATOM    887  C   PHE M 110      26.146 -15.728  18.878  1.00 90.20           C  
ATOM    888  O   PHE M 110      26.060 -16.953  18.954  1.00 90.20           O  
ATOM    889  N   LEU M 111      27.322 -15.097  18.669  1.00136.62           N  
ATOM    890  CA  LEU M 111      28.583 -15.783  18.705  1.00136.62           C  
ATOM    891  CB  LEU M 111      29.646 -15.042  17.881  1.00136.62           C  
ATOM    892  CG  LEU M 111      30.978 -15.798  17.775  1.00136.62           C  
ATOM    893  CD1 LEU M 111      30.810 -17.122  17.014  1.00136.62           C  
ATOM    894  CD2 LEU M 111      32.069 -14.906  17.168  1.00136.62           C  
ATOM    895  C   LEU M 111      29.128 -15.969  20.095  1.00136.62           C  
ATOM    896  O   LEU M 111      29.426 -17.087  20.519  1.00136.62           O  
ATOM    897  N   ARG M 112      29.240 -14.862  20.864  1.00256.89           N  
ATOM    898  CA  ARG M 112      29.922 -14.926  22.129  0.98256.89           C  
ATOM    899  CB  ARG M 112      31.444 -14.869  21.924  0.98256.89           C  
ATOM    900  CG  ARG M 112      32.283 -14.931  23.195  0.98256.89           C  
ATOM    901  CD  ARG M 112      33.758 -14.615  22.938  0.95256.89           C  
ATOM    902  NE  ARG M 112      34.291 -15.680  22.045  0.79256.89           N  
ATOM    903  CZ  ARG M 112      34.824 -15.353  20.831  0.79256.89           C  
ATOM    904  NH1 ARG M 112      34.847 -14.052  20.422  0.79256.89           N  
ATOM    905  NH2 ARG M 112      35.324 -16.331  20.021  0.79256.89           N  
ATOM    906  C   ARG M 112      29.543 -13.724  22.943  1.00256.89           C  
ATOM    907  O   ARG M 112      29.104 -12.712  22.400  1.00256.89           O  
ATOM    908  N   GLY M 113      29.715 -13.807  24.281  1.00 36.65           N  
ATOM    909  CA  GLY M 113      29.387 -12.701  25.138  1.00 36.65           C  
ATOM    910  C   GLY M 113      30.477 -12.564  26.152  1.00 36.65           C  
ATOM    911  O   GLY M 113      31.097 -13.549  26.548  1.00 36.65           O  
ATOM    912  N   TYR M 114      30.753 -11.319  26.591  1.00111.73           N  
ATOM    913  CA  TYR M 114      31.788 -11.122  27.562  0.99111.73           C  
ATOM    914  CB  TYR M 114      33.176 -10.894  26.937  0.99111.73           C  
ATOM    915  CG  TYR M 114      32.968 -10.170  25.653  1.00111.73           C  
ATOM    916  CD1 TYR M 114      32.696  -8.823  25.608  1.00111.73           C  
ATOM    917  CD2 TYR M 114      33.058 -10.877  24.476  1.00111.73           C  
ATOM    918  CE1 TYR M 114      32.508  -8.200  24.397  1.00111.73           C  
ATOM    919  CE2 TYR M 114      32.873 -10.262  23.263  1.00111.73           C  
ATOM    920  CZ  TYR M 114      32.599  -8.918  23.227  1.00111.73           C  
ATOM    921  OH  TYR M 114      32.406  -8.273  21.988  1.00111.73           O  
ATOM    922  C   TYR M 114      31.449 -10.020  28.516  1.00111.73           C  
ATOM    923  O   TYR M 114      30.649  -9.134  28.223  1.00111.73           O  
ATOM    924  N   HIS M 115      32.043 -10.101  29.725  1.00 88.83           N  
ATOM    925  CA  HIS M 115      31.863  -9.133  30.766  1.00 88.83           C  
ATOM    926  ND1 HIS M 115      30.946  -8.531  33.986  1.00 88.83           N  
ATOM    927  CG  HIS M 115      30.392  -8.438  32.730  1.00 88.83           C  
ATOM    928  CB  HIS M 115      30.633  -9.436  31.639  1.00 88.83           C  
ATOM    929  NE2 HIS M 115      29.686  -6.701  33.983  1.00 88.83           N  
ATOM    930  CD2 HIS M 115      29.626  -7.314  32.744  1.00 88.83           C  
ATOM    931  CE1 HIS M 115      30.491  -7.468  34.695  1.00 88.83           C  
ATOM    932  C   HIS M 115      33.077  -9.233  31.637  1.00 88.83           C  
ATOM    933  O   HIS M 115      33.323 -10.270  32.251  1.00 88.83           O  
ATOM    934  N   GLN M 116      33.873  -8.150  31.722  1.00 81.88           N  
ATOM    935  CA  GLN M 116      35.068  -8.226  32.511  0.98 81.88           C  
ATOM    936  CB  GLN M 116      36.328  -8.434  31.658  0.98 81.88           C  
ATOM    937  CG  GLN M 116      36.591  -7.302  30.672  0.98 81.88           C  
ATOM    938  CD  GLN M 116      37.706  -7.768  29.751  0.95 81.88           C  
ATOM    939  OE1 GLN M 116      38.257  -6.986  28.981  0.95 81.88           O  
ATOM    940  NE2 GLN M 116      38.048  -9.082  29.824  0.95 81.88           N  
ATOM    941  C   GLN M 116      35.209  -6.973  33.318  1.00 81.88           C  
ATOM    942  O   GLN M 116      34.628  -5.937  32.993  1.00 81.88           O  
ATOM    943  N   TYR M 117      35.973  -7.068  34.427  1.00154.28           N  
ATOM    944  CA  TYR M 117      36.132  -5.989  35.359  0.99154.28           C  
ATOM    945  CB  TYR M 117      35.286  -6.304  36.606  0.99154.28           C  
ATOM    946  CG  TYR M 117      35.107  -5.166  37.547  1.00154.28           C  
ATOM    947  CD1 TYR M 117      36.039  -4.873  38.514  1.00154.28           C  
ATOM    948  CD2 TYR M 117      33.965  -4.405  37.474  1.00154.28           C  
ATOM    949  CE1 TYR M 117      35.835  -3.829  39.387  1.00154.28           C  
ATOM    950  CE2 TYR M 117      33.756  -3.361  38.342  1.00154.28           C  
ATOM    951  CZ  TYR M 117      34.694  -3.070  39.303  1.00154.28           C  
ATOM    952  OH  TYR M 117      34.481  -2.002  40.201  1.00154.28           O  
ATOM    953  C   TYR M 117      37.582  -5.955  35.753  1.00154.28           C  
ATOM    954  O   TYR M 117      38.192  -7.000  35.982  1.00154.28           O  
ATOM    955  N   ALA M 118      38.175  -4.746  35.854  1.00 37.40           N  
ATOM    956  CA  ALA M 118      39.567  -4.667  36.198  1.00 37.40           C  
ATOM    957  CB  ALA M 118      40.470  -4.318  35.002  1.00 37.40           C  
ATOM    958  C   ALA M 118      39.751  -3.590  37.213  1.00 37.40           C  
ATOM    959  O   ALA M 118      38.997  -2.617  37.256  1.00 37.40           O  
ATOM    960  N   TYR M 119      40.764  -3.766  38.084  1.00 79.04           N  
ATOM    961  CA  TYR M 119      41.049  -2.777  39.076  1.00 79.04           C  
ATOM    962  CB  TYR M 119      40.842  -3.320  40.500  1.00 79.04           C  
ATOM    963  CG  TYR M 119      41.128  -2.241  41.480  1.00 79.04           C  
ATOM    964  CD1 TYR M 119      40.284  -1.160  41.581  1.00 79.04           C  
ATOM    965  CD2 TYR M 119      42.217  -2.324  42.315  1.00 79.04           C  
ATOM    966  CE1 TYR M 119      40.532  -0.161  42.491  1.00 79.04           C  
ATOM    967  CE2 TYR M 119      42.469  -1.328  43.228  1.00 79.04           C  
ATOM    968  CZ  TYR M 119      41.627  -0.245  43.313  1.00 79.04           C  
ATOM    969  OH  TYR M 119      41.884   0.779  44.249  1.00 79.04           O  
ATOM    970  C   TYR M 119      42.486  -2.395  38.892  1.00 79.04           C  
ATOM    971  O   TYR M 119      43.379  -3.240  38.926  1.00 79.04           O  
ATOM    972  N   ASP M 120      42.740  -1.091  38.680  1.00 65.27           N  
ATOM    973  CA  ASP M 120      44.072  -0.584  38.508  1.00 65.27           C  
ATOM    974  CB  ASP M 120      44.951  -0.737  39.760  1.00 65.27           C  
ATOM    975  CG  ASP M 120      44.466   0.252  40.806  1.00 65.27           C  
ATOM    976  OD1 ASP M 120      43.789   1.244  40.423  1.00 65.27           O  
ATOM    977  OD2 ASP M 120      44.771   0.028  42.008  1.00 65.27           O  
ATOM    978  C   ASP M 120      44.773  -1.272  37.375  1.00 65.27           C  
ATOM    979  O   ASP M 120      45.978  -1.510  37.439  1.00 65.27           O  
ATOM    980  N   GLY M 121      44.042  -1.618  36.302  1.00 28.59           N  
ATOM    981  CA  GLY M 121      44.700  -2.135  35.137  1.00 28.59           C  
ATOM    982  C   GLY M 121      44.917  -3.615  35.232  1.00 28.59           C  
ATOM    983  O   GLY M 121      45.406  -4.219  34.280  1.00 28.59           O  
ATOM    984  N   LYS M 122      44.570  -4.255  36.366  1.00109.40           N  
ATOM    985  CA  LYS M 122      44.770  -5.679  36.433  1.00109.40           C  
ATOM    986  CB  LYS M 122      45.511  -6.172  37.689  1.00109.40           C  
ATOM    987  CG  LYS M 122      46.988  -5.782  37.740  0.85109.40           C  
ATOM    988  CD  LYS M 122      47.683  -6.223  39.030  0.82109.40           C  
ATOM    989  CE  LYS M 122      47.198  -5.489  40.282  0.69109.40           C  
ATOM    990  NZ  LYS M 122      45.818  -5.906  40.617  0.81109.40           N  
ATOM    991  C   LYS M 122      43.423  -6.337  36.448  1.00109.40           C  
ATOM    992  O   LYS M 122      42.455  -5.768  36.945  1.00109.40           O  
ATOM    993  N   ASP M 123      43.335  -7.567  35.892  1.00 67.08           N  
ATOM    994  CA  ASP M 123      42.087  -8.283  35.809  1.00 67.08           C  
ATOM    995  CB  ASP M 123      42.196  -9.618  35.048  1.00 67.08           C  
ATOM    996  CG  ASP M 123      42.434  -9.337  33.572  0.99 67.08           C  
ATOM    997  OD1 ASP M 123      42.105  -8.209  33.120  0.99 67.08           O  
ATOM    998  OD2 ASP M 123      42.951 -10.252  32.876  0.99 67.08           O  
ATOM    999  C   ASP M 123      41.604  -8.619  37.189  1.00 67.08           C  
ATOM   1000  O   ASP M 123      42.311  -9.282  37.944  1.00 67.08           O  
ATOM   1001  N   TYR M 124      40.439  -8.059  37.592  1.00106.24           N  
ATOM   1002  CA  TYR M 124      39.811  -8.363  38.853  1.00106.24           C  
ATOM   1003  CB  TYR M 124      38.909  -7.192  39.289  1.00106.24           C  
ATOM   1004  CG  TYR M 124      38.392  -7.380  40.675  1.00106.24           C  
ATOM   1005  CD1 TYR M 124      39.197  -7.117  41.761  1.00106.24           C  
ATOM   1006  CD2 TYR M 124      37.096  -7.787  40.895  1.00106.24           C  
ATOM   1007  CE1 TYR M 124      38.724  -7.272  43.044  1.00106.24           C  
ATOM   1008  CE2 TYR M 124      36.618  -7.944  42.176  1.00106.24           C  
ATOM   1009  CZ  TYR M 124      37.431  -7.688  43.254  1.00106.24           C  
ATOM   1010  OH  TYR M 124      36.940  -7.848  44.567  1.00106.24           O  
ATOM   1011  C   TYR M 124      38.974  -9.613  38.798  1.00106.24           C  
ATOM   1012  O   TYR M 124      39.199 -10.570  39.539  1.00106.24           O  
ATOM   1013  N   ILE M 125      37.979  -9.632  37.880  1.00 68.49           N  
ATOM   1014  CA  ILE M 125      37.080 -10.748  37.768  1.00 68.49           C  
ATOM   1015  CB  ILE M 125      35.938 -10.684  38.742  1.00 68.49           C  
ATOM   1016  CG1 ILE M 125      35.155 -12.007  38.754  1.00 68.49           C  
ATOM   1017  CG2 ILE M 125      35.087  -9.450  38.402  1.00 68.49           C  
ATOM   1018  CD1 ILE M 125      34.175 -12.121  39.921  1.00 68.49           C  
ATOM   1019  C   ILE M 125      36.504 -10.728  36.387  1.00 68.49           C  
ATOM   1020  O   ILE M 125      36.286  -9.660  35.817  1.00 68.49           O  
ATOM   1021  N   ALA M 126      36.225 -11.912  35.807  1.00 42.70           N  
ATOM   1022  CA  ALA M 126      35.671 -11.918  34.484  1.00 42.70           C  
ATOM   1023  CB  ALA M 126      36.717 -12.123  33.375  1.00 42.70           C  
ATOM   1024  C   ALA M 126      34.690 -13.038  34.374  1.00 42.70           C  
ATOM   1025  O   ALA M 126      34.754 -14.026  35.104  1.00 42.70           O  
ATOM   1026  N   LEU M 127      33.733 -12.884  33.442  1.00 57.24           N  
ATOM   1027  CA  LEU M 127      32.731 -13.883  33.226  1.00 57.24           C  
ATOM   1028  CB  LEU M 127      31.407 -13.284  32.715  1.00 57.24           C  
ATOM   1029  CG  LEU M 127      30.277 -14.305  32.501  1.00 57.24           C  
ATOM   1030  CD1 LEU M 127      29.862 -14.969  33.824  1.00 57.24           C  
ATOM   1031  CD2 LEU M 127      29.090 -13.662  31.765  1.00 57.24           C  
ATOM   1032  C   LEU M 127      33.279 -14.821  32.193  1.00 57.24           C  
ATOM   1033  O   LEU M 127      33.896 -14.396  31.218  1.00 57.24           O  
ATOM   1034  N   LYS M 128      33.070 -16.136  32.395  1.00 78.76           N  
ATOM   1035  CA  LYS M 128      33.590 -17.136  31.506  0.99 78.76           C  
ATOM   1036  CB  LYS M 128      33.681 -18.536  32.139  0.99 78.76           C  
ATOM   1037  CG  LYS M 128      34.764 -18.642  33.217  0.99 78.76           C  
ATOM   1038  CD  LYS M 128      34.664 -19.911  34.065  0.98 78.76           C  
ATOM   1039  CE  LYS M 128      35.743 -20.027  35.143  0.97 78.76           C  
ATOM   1040  NZ  LYS M 128      37.032 -20.415  34.531  0.97 78.76           N  
ATOM   1041  C   LYS M 128      32.742 -17.209  30.271  1.00 78.76           C  
ATOM   1042  O   LYS M 128      31.697 -16.570  30.173  1.00 78.76           O  
ATOM   1043  N   GLU M 129      33.207 -17.999  29.282  1.00112.43           N  
ATOM   1044  CA  GLU M 129      32.582 -18.141  27.994  1.00112.43           C  
ATOM   1045  CB  GLU M 129      33.312 -19.160  27.101  1.00112.43           C  
ATOM   1046  CG  GLU M 129      34.690 -18.706  26.618  0.99112.43           C  
ATOM   1047  CD  GLU M 129      34.492 -17.879  25.359  0.92112.43           C  
ATOM   1048  OE1 GLU M 129      33.781 -18.366  24.440  0.78112.43           O  
ATOM   1049  OE2 GLU M 129      35.056 -16.754  25.297  0.78112.43           O  
ATOM   1050  C   GLU M 129      31.190 -18.666  28.161  1.00112.43           C  
ATOM   1051  O   GLU M 129      30.273 -18.244  27.457  1.00112.43           O  
ATOM   1052  N   ASP M 130      31.001 -19.608  29.102  1.00 74.81           N  
ATOM   1053  CA  ASP M 130      29.729 -20.234  29.323  1.00 74.81           C  
ATOM   1054  CB  ASP M 130      29.793 -21.464  30.258  1.00 74.81           C  
ATOM   1055  CG  ASP M 130      30.314 -21.103  31.644  0.99 74.81           C  
ATOM   1056  OD1 ASP M 130      30.458 -19.892  31.952  0.99 74.81           O  
ATOM   1057  OD2 ASP M 130      30.587 -22.059  32.418  0.99 74.81           O  
ATOM   1058  C   ASP M 130      28.741 -19.231  29.834  1.00 74.81           C  
ATOM   1059  O   ASP M 130      27.534 -19.426  29.701  1.00 74.81           O  
ATOM   1060  N   LEU M 131      29.235 -18.137  30.446  1.00 92.75           N  
ATOM   1061  CA  LEU M 131      28.412 -17.084  30.972  1.00 92.75           C  
ATOM   1062  CB  LEU M 131      27.286 -16.675  30.006  1.00 92.75           C  
ATOM   1063  CG  LEU M 131      27.796 -16.150  28.650  1.00 92.75           C  
ATOM   1064  CD1 LEU M 131      26.630 -15.754  27.731  1.00 92.75           C  
ATOM   1065  CD2 LEU M 131      28.823 -15.021  28.833  1.00 92.75           C  
ATOM   1066  C   LEU M 131      27.765 -17.533  32.249  1.00 92.75           C  
ATOM   1067  O   LEU M 131      26.908 -16.833  32.786  1.00 92.75           O  
ATOM   1068  N   ARG M 132      28.076 -18.765  32.694  1.00177.49           N  
ATOM   1069  CA  ARG M 132      27.627 -19.336  33.937  1.00177.49           C  
ATOM   1070  CB  ARG M 132      27.545 -20.868  33.850  1.00177.49           C  
ATOM   1071  CG  ARG M 132      26.643 -21.328  32.703  1.00177.49           C  
ATOM   1072  CD  ARG M 132      25.154 -21.112  32.966  1.00177.49           C  
ATOM   1073  NE  ARG M 132      24.432 -21.411  31.698  0.98177.49           N  
ATOM   1074  CZ  ARG M 132      24.072 -22.692  31.395  0.95177.49           C  
ATOM   1075  NH1 ARG M 132      24.366 -23.706  32.260  0.95177.49           N  
ATOM   1076  NH2 ARG M 132      23.415 -22.957  30.229  0.95177.49           N  
ATOM   1077  C   ARG M 132      28.482 -18.991  35.134  1.00177.49           C  
ATOM   1078  O   ARG M 132      27.967 -18.799  36.235  1.00177.49           O  
ATOM   1079  N   SER M 133      29.820 -18.913  34.961  1.00 58.14           N  
ATOM   1080  CA  SER M 133      30.672 -18.833  36.121  1.00 58.14           C  
ATOM   1081  CB  SER M 133      31.446 -20.137  36.371  1.00 58.14           C  
ATOM   1082  OG  SER M 133      32.192 -20.482  35.215  1.00 58.14           O  
ATOM   1083  C   SER M 133      31.661 -17.717  36.001  1.00 58.14           C  
ATOM   1084  O   SER M 133      31.716 -17.021  34.990  1.00 58.14           O  
ATOM   1085  N   TRP M 134      32.470 -17.516  37.069  1.00 77.77           N  
ATOM   1086  CA  TRP M 134      33.363 -16.394  37.107  1.00 77.77           C  
ATOM   1087  CB  TRP M 134      33.009 -15.404  38.228  1.00 77.77           C  
ATOM   1088  CG  TRP M 134      31.625 -14.818  38.114  1.00 77.77           C  
ATOM   1089  CD2 TRP M 134      31.292 -13.676  37.312  1.00 77.77           C  
ATOM   1090  CD1 TRP M 134      30.465 -15.228  38.705  1.00 77.77           C  
ATOM   1091  NE1 TRP M 134      29.430 -14.411  38.322  1.00 77.77           N  
ATOM   1092  CE2 TRP M 134      29.925 -13.451  37.465  1.00 77.77           C  
ATOM   1093  CE3 TRP M 134      32.064 -12.881  36.515  1.00 77.77           C  
ATOM   1094  CZ2 TRP M 134      29.305 -12.421  36.818  1.00 77.77           C  
ATOM   1095  CZ3 TRP M 134      31.437 -11.843  35.864  1.00 77.77           C  
ATOM   1096  CH2 TRP M 134      30.084 -11.618  36.013  1.00 77.77           C  
ATOM   1097  C   TRP M 134      34.753 -16.852  37.402  1.00 77.77           C  
ATOM   1098  O   TRP M 134      34.976 -17.926  37.959  1.00 77.77           O  
ATOM   1099  N   THR M 135      35.740 -16.024  37.007  1.00117.44           N  
ATOM   1100  CA  THR M 135      37.101 -16.326  37.321  1.00117.44           C  
ATOM   1101  CB  THR M 135      37.970 -16.478  36.101  1.00117.44           C  
ATOM   1102  OG1 THR M 135      39.201 -17.084  36.454  1.00117.44           O  
ATOM   1103  CG2 THR M 135      38.213 -15.109  35.443  1.00117.44           C  
ATOM   1104  C   THR M 135      37.594 -15.195  38.177  1.00117.44           C  
ATOM   1105  O   THR M 135      37.439 -14.024  37.831  1.00117.44           O  
ATOM   1106  N   ALA M 136      38.179 -15.518  39.349  1.00 38.69           N  
ATOM   1107  CA  ALA M 136      38.627 -14.472  40.227  1.00 38.69           C  
ATOM   1108  CB  ALA M 136      38.153 -14.649  41.680  1.00 38.69           C  
ATOM   1109  C   ALA M 136      40.122 -14.462  40.241  1.00 38.69           C  
ATOM   1110  O   ALA M 136      40.768 -15.487  40.450  1.00 38.69           O  
ATOM   1111  N   ALA M 137      40.707 -13.275  39.991  1.00 41.81           N  
ATOM   1112  CA  ALA M 137      42.133 -13.121  39.956  1.00 41.81           C  
ATOM   1113  CB  ALA M 137      42.567 -11.728  39.469  1.00 41.81           C  
ATOM   1114  C   ALA M 137      42.734 -13.328  41.314  1.00 41.81           C  
ATOM   1115  O   ALA M 137      43.734 -14.033  41.450  1.00 41.81           O  
ATOM   1116  N   ASP M 138      42.138 -12.726  42.365  1.00 74.64           N  
ATOM   1117  CA  ASP M 138      42.740 -12.827  43.665  1.00 74.64           C  
ATOM   1118  CB  ASP M 138      43.554 -11.577  44.055  1.00 74.64           C  
ATOM   1119  CG  ASP M 138      42.662 -10.344  44.020  1.00 74.64           C  
ATOM   1120  OD1 ASP M 138      41.421 -10.494  43.865  1.00 74.64           O  
ATOM   1121  OD2 ASP M 138      43.224  -9.223  44.138  1.00 74.64           O  
ATOM   1122  C   ASP M 138      41.697 -13.092  44.705  1.00 74.64           C  
ATOM   1123  O   ASP M 138      40.550 -13.403  44.395  1.00 74.64           O  
ATOM   1124  N   MET M 139      42.111 -13.015  45.986  1.00115.79           N  
ATOM   1125  CA  MET M 139      41.261 -13.271  47.114  1.00115.79           C  
ATOM   1126  CB  MET M 139      42.034 -13.261  48.444  1.00115.79           C  
ATOM   1127  CG  MET M 139      41.164 -13.566  49.664  0.86115.79           C  
ATOM   1128  SD  MET M 139      40.537 -15.271  49.737  0.75115.79           S  
ATOM   1129  CE  MET M 139      42.166 -16.051  49.915  0.86115.79           C  
ATOM   1130  C   MET M 139      40.176 -12.239  47.196  1.00115.79           C  
ATOM   1131  O   MET M 139      39.037 -12.562  47.530  1.00115.79           O  
ATOM   1132  N   ALA M 140      40.502 -10.962  46.914  1.00 31.21           N  
ATOM   1133  CA  ALA M 140      39.527  -9.908  47.000  1.00 31.21           C  
ATOM   1134  CB  ALA M 140      40.128  -8.516  46.732  1.00 31.21           C  
ATOM   1135  C   ALA M 140      38.460 -10.146  45.979  1.00 31.21           C  
ATOM   1136  O   ALA M 140      37.272  -9.981  46.244  1.00 31.21           O  
ATOM   1137  N   ALA M 141      38.876 -10.553  44.770  1.00 37.84           N  
ATOM   1138  CA  ALA M 141      37.978 -10.813  43.685  1.00 37.84           C  
ATOM   1139  CB  ALA M 141      38.702 -11.216  42.389  1.00 37.84           C  
ATOM   1140  C   ALA M 141      37.094 -11.945  44.083  1.00 37.84           C  
ATOM   1141  O   ALA M 141      35.941 -12.022  43.664  1.00 37.84           O  
ATOM   1142  N   GLN M 142      37.637 -12.877  44.886  1.00 56.75           N  
ATOM   1143  CA  GLN M 142      36.909 -14.035  45.309  0.94 56.75           C  
ATOM   1144  CB  GLN M 142      37.749 -14.996  46.168  0.94 56.75           C  
ATOM   1145  CG  GLN M 142      36.995 -16.271  46.546  0.94 56.75           C  
ATOM   1146  CD  GLN M 142      36.841 -17.112  45.287  0.94 56.75           C  
ATOM   1147  OE1 GLN M 142      37.806 -17.686  44.785  0.81 56.75           O  
ATOM   1148  NE2 GLN M 142      35.592 -17.189  44.757  0.81 56.75           N  
ATOM   1149  C   GLN M 142      35.730 -13.601  46.122  1.00 56.75           C  
ATOM   1150  O   GLN M 142      34.662 -14.206  46.039  1.00 56.75           O  
ATOM   1151  N   THR M 143      35.887 -12.547  46.947  1.00106.37           N  
ATOM   1152  CA  THR M 143      34.781 -12.130  47.758  0.97106.37           C  
ATOM   1153  CB  THR M 143      35.107 -11.051  48.754  0.97106.37           C  
ATOM   1154  OG1 THR M 143      34.075 -10.983  49.725  0.97106.37           O  
ATOM   1155  CG2 THR M 143      35.221  -9.696  48.039  0.97106.37           C  
ATOM   1156  C   THR M 143      33.682 -11.634  46.863  1.00106.37           C  
ATOM   1157  O   THR M 143      32.506 -11.880  47.125  1.00106.37           O  
ATOM   1158  N   THR M 144      34.040 -10.912  45.781  1.00 44.48           N  
ATOM   1159  CA  THR M 144      33.078 -10.383  44.855  1.00 44.48           C  
ATOM   1160  CB  THR M 144      33.715  -9.537  43.790  1.00 44.48           C  
ATOM   1161  OG1 THR M 144      34.392  -8.437  44.381  1.00 44.48           O  
ATOM   1162  CG2 THR M 144      32.627  -9.043  42.822  1.00 44.48           C  
ATOM   1163  C   THR M 144      32.384 -11.528  44.183  1.00 44.48           C  
ATOM   1164  O   THR M 144      31.179 -11.480  43.949  1.00 44.48           O  
ATOM   1165  N   LYS M 145      33.134 -12.598  43.861  1.00 81.96           N  
ATOM   1166  CA  LYS M 145      32.594 -13.735  43.170  1.00 81.96           C  
ATOM   1167  CB  LYS M 145      33.636 -14.843  42.961  1.00 81.96           C  
ATOM   1168  CG  LYS M 145      33.050 -16.096  42.311  1.00 81.96           C  
ATOM   1169  CD  LYS M 145      34.070 -17.206  42.061  1.00 81.96           C  
ATOM   1170  CE  LYS M 145      34.743 -17.132  40.694  1.00 81.96           C  
ATOM   1171  NZ  LYS M 145      35.689 -18.259  40.547  1.00 81.96           N  
ATOM   1172  C   LYS M 145      31.497 -14.351  43.978  1.00 81.96           C  
ATOM   1173  O   LYS M 145      30.432 -14.658  43.447  1.00 81.96           O  
ATOM   1174  N   HIS M 146      31.723 -14.550  45.289  1.00 77.64           N  
ATOM   1175  CA  HIS M 146      30.723 -15.184  46.100  1.00 77.64           C  
ATOM   1176  ND1 HIS M 146      31.766 -17.924  47.735  1.00 77.64           N  
ATOM   1177  CG  HIS M 146      32.153 -16.607  47.621  1.00 77.64           C  
ATOM   1178  CB  HIS M 146      31.189 -15.462  47.539  1.00 77.64           C  
ATOM   1179  NE2 HIS M 146      33.987 -17.919  47.694  1.00 77.64           N  
ATOM   1180  CD2 HIS M 146      33.513 -16.622  47.597  1.00 77.64           C  
ATOM   1181  CE1 HIS M 146      32.901 -18.665  47.775  1.00 77.64           C  
ATOM   1182  C   HIS M 146      29.512 -14.313  46.174  1.00 77.64           C  
ATOM   1183  O   HIS M 146      28.385 -14.795  46.079  1.00 77.64           O  
ATOM   1184  N   LYS M 147      29.720 -12.997  46.341  1.00177.75           N  
ATOM   1185  CA  LYS M 147      28.632 -12.074  46.493  0.99177.75           C  
ATOM   1186  CB  LYS M 147      29.161 -10.651  46.761  0.99177.75           C  
ATOM   1187  CG  LYS M 147      28.172  -9.686  47.420  0.99177.75           C  
ATOM   1188  CD  LYS M 147      27.030  -9.215  46.525  0.99177.75           C  
ATOM   1189  CE  LYS M 147      27.448  -8.079  45.590  0.97177.75           C  
ATOM   1190  NZ  LYS M 147      28.178  -7.042  46.354  0.97177.75           N  
ATOM   1191  C   LYS M 147      27.811 -12.096  45.237  1.00177.75           C  
ATOM   1192  O   LYS M 147      26.584 -12.172  45.290  1.00177.75           O  
ATOM   1193  N   TRP M 148      28.478 -12.067  44.068  1.00121.21           N  
ATOM   1194  CA  TRP M 148      27.814 -12.067  42.794  1.00121.21           C  
ATOM   1195  CB  TRP M 148      28.751 -11.773  41.613  1.00121.21           C  
ATOM   1196  CG  TRP M 148      29.139 -10.316  41.578  1.00121.21           C  
ATOM   1197  CD2 TRP M 148      29.954  -9.701  40.569  1.00121.21           C  
ATOM   1198  CD1 TRP M 148      28.790  -9.327  42.450  1.00121.21           C  
ATOM   1199  NE1 TRP M 148      29.336  -8.132  42.049  1.00121.21           N  
ATOM   1200  CE2 TRP M 148      30.055  -8.347  40.892  1.00121.21           C  
ATOM   1201  CE3 TRP M 148      30.565 -10.218  39.463  1.00121.21           C  
ATOM   1202  CZ2 TRP M 148      30.772  -7.488  40.111  1.00121.21           C  
ATOM   1203  CZ3 TRP M 148      31.290  -9.349  38.679  1.00121.21           C  
ATOM   1204  CH2 TRP M 148      31.391  -8.011  38.998  1.00121.21           C  
ATOM   1205  C   TRP M 148      27.102 -13.362  42.557  1.00121.21           C  
ATOM   1206  O   TRP M 148      26.053 -13.388  41.914  1.00121.21           O  
ATOM   1207  N   GLU M 149      27.668 -14.489  43.022  1.00 59.20           N  
ATOM   1208  CA  GLU M 149      27.006 -15.742  42.803  1.00 59.20           C  
ATOM   1209  CB  GLU M 149      27.866 -16.947  43.224  1.00 59.20           C  
ATOM   1210  CG  GLU M 149      29.097 -17.105  42.323  1.00 59.20           C  
ATOM   1211  CD  GLU M 149      29.911 -18.308  42.780  1.00 59.20           C  
ATOM   1212  OE1 GLU M 149      30.069 -18.491  44.014  1.00 59.20           O  
ATOM   1213  OE2 GLU M 149      30.390 -19.062  41.890  1.00 59.20           O  
ATOM   1214  C   GLU M 149      25.713 -15.747  43.563  1.00 59.20           C  
ATOM   1215  O   GLU M 149      24.683 -16.182  43.049  1.00 59.20           O  
ATOM   1216  N   ALA M 150      25.734 -15.234  44.810  1.00 91.32           N  
ATOM   1217  CA  ALA M 150      24.557 -15.196  45.633  1.00 91.32           C  
ATOM   1218  CB  ALA M 150      24.826 -14.605  47.028  1.00 91.32           C  
ATOM   1219  C   ALA M 150      23.543 -14.317  44.959  1.00 91.32           C  
ATOM   1220  O   ALA M 150      22.348 -14.604  44.951  1.00 91.32           O  
ATOM   1221  N   ALA M 151      24.022 -13.201  44.387  1.00219.02           N  
ATOM   1222  CA  ALA M 151      23.258 -12.231  43.664  1.00219.02           C  
ATOM   1223  CB  ALA M 151      24.080 -10.983  43.290  1.00219.02           C  
ATOM   1224  C   ALA M 151      22.702 -12.844  42.401  1.00219.02           C  
ATOM   1225  O   ALA M 151      21.667 -12.408  41.904  1.00219.02           O  
ATOM   1226  N   HIS M 152      23.372 -13.873  41.839  1.00180.97           N  
ATOM   1227  CA  HIS M 152      22.993 -14.458  40.577  1.00180.97           C  
ATOM   1228  ND1 HIS M 152      20.233 -16.071  42.414  1.00180.97           N  
ATOM   1229  CG  HIS M 152      21.271 -16.076  41.508  1.00180.97           C  
ATOM   1230  CB  HIS M 152      21.541 -14.972  40.529  1.00180.97           C  
ATOM   1231  NE2 HIS M 152      21.353 -17.965  42.739  1.00180.97           N  
ATOM   1232  CD2 HIS M 152      21.944 -17.239  41.720  1.00180.97           C  
ATOM   1233  CE1 HIS M 152      20.329 -17.224  43.124  1.00180.97           C  
ATOM   1234  C   HIS M 152      23.158 -13.437  39.488  1.00180.97           C  
ATOM   1235  O   HIS M 152      22.316 -13.297  38.604  1.00180.97           O  
ATOM   1236  N   VAL M 153      24.287 -12.704  39.532  1.00 95.05           N  
ATOM   1237  CA  VAL M 153      24.630 -11.686  38.579  1.00 95.05           C  
ATOM   1238  CB  VAL M 153      25.886 -10.958  38.965  1.00 95.05           C  
ATOM   1239  CG1 VAL M 153      26.246  -9.950  37.862  1.00 95.05           C  
ATOM   1240  CG2 VAL M 153      25.664 -10.316  40.344  1.00 95.05           C  
ATOM   1241  C   VAL M 153      24.856 -12.283  37.216  1.00 95.05           C  
ATOM   1242  O   VAL M 153      24.504 -11.689  36.196  1.00 95.05           O  
ATOM   1243  N   ALA M 154      25.465 -13.479  37.157  1.00 58.54           N  
ATOM   1244  CA  ALA M 154      25.811 -14.092  35.905  1.00 58.54           C  
ATOM   1245  CB  ALA M 154      26.541 -15.434  36.081  1.00 58.54           C  
ATOM   1246  C   ALA M 154      24.580 -14.360  35.102  1.00 58.54           C  
ATOM   1247  O   ALA M 154      24.576 -14.196  33.882  1.00 58.54           O  
ATOM   1248  N   GLU M 155      23.498 -14.792  35.766  1.00 76.93           N  
ATOM   1249  CA  GLU M 155      22.306 -15.125  35.047  0.85 76.93           C  
ATOM   1250  CB  GLU M 155      21.185 -15.665  35.954  0.85 76.93           C  
ATOM   1251  CG  GLU M 155      21.475 -17.048  36.541  0.84 76.93           C  
ATOM   1252  CD  GLU M 155      20.290 -17.450  37.408  0.81 76.93           C  
ATOM   1253  OE1 GLU M 155      19.457 -16.563  37.734  0.81 76.93           O  
ATOM   1254  OE2 GLU M 155      20.200 -18.659  37.753  0.80 76.93           O  
ATOM   1255  C   GLU M 155      21.764 -13.911  34.354  1.00 76.93           C  
ATOM   1256  O   GLU M 155      21.339 -13.989  33.204  1.00 76.93           O  
ATOM   1257  N   GLN M 156      21.777 -12.747  35.029  1.00160.43           N  
ATOM   1258  CA  GLN M 156      21.185 -11.567  34.463  0.99160.43           C  
ATOM   1259  CB  GLN M 156      21.175 -10.354  35.416  0.99160.43           C  
ATOM   1260  CG  GLN M 156      22.547  -9.781  35.763  0.99160.43           C  
ATOM   1261  CD  GLN M 156      22.328  -8.565  36.652  0.93160.43           C  
ATOM   1262  OE1 GLN M 156      21.565  -7.663  36.311  0.93160.43           O  
ATOM   1263  NE2 GLN M 156      23.011  -8.540  37.829  0.93160.43           N  
ATOM   1264  C   GLN M 156      21.967 -11.198  33.246  1.00160.43           C  
ATOM   1265  O   GLN M 156      21.412 -10.762  32.238  1.00160.43           O  
ATOM   1266  N   LEU M 158      23.295 -11.371  33.330  1.00 86.10           N  
ATOM   1267  CA  LEU M 158      24.199 -11.044  32.268  1.00 86.10           C  
ATOM   1268  CB  LEU M 158      25.674 -11.252  32.651  1.00 86.10           C  
ATOM   1269  CG  LEU M 158      26.175 -10.286  33.740  1.00 86.10           C  
ATOM   1270  CD1 LEU M 158      27.651 -10.544  34.076  1.00 86.10           C  
ATOM   1271  CD2 LEU M 158      25.911  -8.823  33.348  1.00 86.10           C  
ATOM   1272  C   LEU M 158      23.942 -11.913  31.074  1.00 86.10           C  
ATOM   1273  O   LEU M 158      23.967 -11.442  29.939  1.00 86.10           O  
ATOM   1274  N   ARG M 159      23.689 -13.216  31.298  1.00 89.46           N  
ATOM   1275  CA  ARG M 159      23.529 -14.122  30.195  0.99 89.46           C  
ATOM   1276  CB  ARG M 159      23.277 -15.564  30.668  0.99 89.46           C  
ATOM   1277  CG  ARG M 159      23.301 -16.606  29.548  0.99 89.46           C  
ATOM   1278  CD  ARG M 159      22.936 -18.008  30.037  0.99 89.46           C  
ATOM   1279  NE  ARG M 159      23.130 -18.954  28.904  0.94 89.46           N  
ATOM   1280  CZ  ARG M 159      22.388 -20.097  28.839  0.93 89.46           C  
ATOM   1281  NH1 ARG M 159      21.409 -20.330  29.760  0.93 89.46           N  
ATOM   1282  NH2 ARG M 159      22.626 -21.013  27.855  0.93 89.46           N  
ATOM   1283  C   ARG M 159      22.345 -13.705  29.372  1.00 89.46           C  
ATOM   1284  O   ARG M 159      22.426 -13.652  28.146  1.00 89.46           O  
ATOM   1285  N   ALA M 160      21.217 -13.372  30.031  1.00115.66           N  
ATOM   1286  CA  ALA M 160      20.003 -13.035  29.335  1.00115.66           C  
ATOM   1287  CB  ALA M 160      18.841 -12.721  30.291  1.00115.66           C  
ATOM   1288  C   ALA M 160      20.246 -11.815  28.513  1.00115.66           C  
ATOM   1289  O   ALA M 160      19.806 -11.726  27.370  1.00115.66           O  
ATOM   1290  N   TYR M 161      20.948 -10.827  29.090  1.00112.27           N  
ATOM   1291  CA  TYR M 161      21.226  -9.617  28.386  1.00112.27           C  
ATOM   1292  CB  TYR M 161      21.893  -8.583  29.311  1.00112.27           C  
ATOM   1293  CG  TYR M 161      22.460  -7.468  28.504  1.00112.27           C  
ATOM   1294  CD1 TYR M 161      21.674  -6.441  28.033  1.00112.27           C  
ATOM   1295  CD2 TYR M 161      23.808  -7.455  28.236  1.00112.27           C  
ATOM   1296  CE1 TYR M 161      22.233  -5.420  27.297  1.00112.27           C  
ATOM   1297  CE2 TYR M 161      24.371  -6.440  27.503  1.00112.27           C  
ATOM   1298  CZ  TYR M 161      23.583  -5.421  27.031  1.00112.27           C  
ATOM   1299  OH  TYR M 161      24.170  -4.382  26.279  1.00112.27           O  
ATOM   1300  C   TYR M 161      22.141  -9.870  27.219  1.00112.27           C  
ATOM   1301  O   TYR M 161      21.870  -9.418  26.109  1.00112.27           O  
ATOM   1302  N   LEU M 162      23.235 -10.624  27.435  1.00 72.10           N  
ATOM   1303  CA  LEU M 162      24.220 -10.824  26.401  1.00 72.10           C  
ATOM   1304  CB  LEU M 162      25.450 -11.607  26.892  1.00 72.10           C  
ATOM   1305  CG  LEU M 162      26.283 -10.848  27.945  1.00 72.10           C  
ATOM   1306  CD1 LEU M 162      27.494 -11.676  28.401  1.00 72.10           C  
ATOM   1307  CD2 LEU M 162      26.681  -9.450  27.445  1.00 72.10           C  
ATOM   1308  C   LEU M 162      23.636 -11.569  25.238  1.00 72.10           C  
ATOM   1309  O   LEU M 162      23.930 -11.259  24.085  1.00 72.10           O  
ATOM   1310  N   GLU M 163      22.850 -12.626  25.512  1.00119.30           N  
ATOM   1311  CA  GLU M 163      22.240 -13.410  24.475  1.00119.30           C  
ATOM   1312  CB  GLU M 163      21.829 -14.808  24.960  1.00119.30           C  
ATOM   1313  CG  GLU M 163      23.043 -15.702  25.227  1.00119.30           C  
ATOM   1314  CD  GLU M 163      22.537 -17.053  25.699  1.00119.30           C  
ATOM   1315  OE1 GLU M 163      21.428 -17.084  26.293  1.00119.30           O  
ATOM   1316  OE2 GLU M 163      23.246 -18.071  25.481  1.00119.30           O  
ATOM   1317  C   GLU M 163      21.051 -12.735  23.868  1.00119.30           C  
ATOM   1318  O   GLU M 163      20.791 -12.870  22.675  1.00119.30           O  
ATOM   1319  N   GLY M 164      20.281 -11.984  24.669  1.00164.63           N  
ATOM   1320  CA  GLY M 164      19.060 -11.456  24.140  1.00164.63           C  
ATOM   1321  C   GLY M 164      19.255 -10.055  23.671  1.00164.63           C  
ATOM   1322  O   GLY M 164      19.546  -9.791  22.506  1.00164.63           O  
ATOM   1323  N   THR M 165      19.109  -9.115  24.608  1.00149.68           N  
ATOM   1324  CA  THR M 165      19.002  -7.726  24.294  1.00149.68           C  
ATOM   1325  CB  THR M 165      18.763  -6.920  25.535  1.00149.68           C  
ATOM   1326  OG1 THR M 165      17.655  -7.453  26.246  1.00149.68           O  
ATOM   1327  CG2 THR M 165      18.421  -5.486  25.117  1.00149.68           C  
ATOM   1328  C   THR M 165      20.235  -7.233  23.591  1.00149.68           C  
ATOM   1329  O   THR M 165      20.139  -6.460  22.637  1.00149.68           O  
ATOM   1330  N   CYS M 166      21.431  -7.679  24.020  1.00 86.44           N  
ATOM   1331  CA  CYS M 166      22.652  -7.185  23.440  0.98 86.44           C  
ATOM   1332  CB  CYS M 166      23.913  -7.850  24.035  0.98 86.44           C  
ATOM   1333  SG  CYS M 166      25.461  -7.224  23.308  0.98 86.44           S  
ATOM   1334  C   CYS M 166      22.672  -7.462  21.969  1.00 86.44           C  
ATOM   1335  O   CYS M 166      22.962  -6.573  21.169  1.00 86.44           O  
ATOM   1336  N   VAL M 167      22.372  -8.712  21.574  1.00 58.70           N  
ATOM   1337  CA  VAL M 167      22.403  -9.092  20.189  0.97 58.70           C  
ATOM   1338  CB  VAL M 167      22.220 -10.565  19.969  0.97 58.70           C  
ATOM   1339  CG1 VAL M 167      22.113 -10.813  18.457  0.97 58.70           C  
ATOM   1340  CG2 VAL M 167      23.391 -11.313  20.622  0.97 58.70           C  
ATOM   1341  C   VAL M 167      21.309  -8.411  19.435  1.00 58.70           C  
ATOM   1342  O   VAL M 167      21.509  -7.940  18.316  1.00 58.70           O  
ATOM   1343  N   GLU M 168      20.113  -8.330  20.036  1.00 67.23           N  
ATOM   1344  CA  GLU M 168      18.991  -7.804  19.320  0.97 67.23           C  
ATOM   1345  CB  GLU M 168      17.714  -7.787  20.176  0.97 67.23           C  
ATOM   1346  CG  GLU M 168      17.221  -9.190  20.532  0.94 67.23           C  
ATOM   1347  CD  GLU M 168      15.981  -9.061  21.403  0.92 67.23           C  
ATOM   1348  OE1 GLU M 168      15.357  -7.967  21.398  0.92 67.23           O  
ATOM   1349  OE2 GLU M 168      15.644 -10.062  22.088  0.92 67.23           O  
ATOM   1350  C   GLU M 168      19.284  -6.397  18.906  1.00 67.23           C  
ATOM   1351  O   GLU M 168      18.997  -6.010  17.776  1.00 67.23           O  
ATOM   1352  N   TRP M 169      19.852  -5.589  19.817  1.00105.42           N  
ATOM   1353  CA  TRP M 169      20.145  -4.218  19.513  1.00105.42           C  
ATOM   1354  CB  TRP M 169      20.449  -3.371  20.758  1.00105.42           C  
ATOM   1355  CG  TRP M 169      19.188  -3.031  21.512  1.00105.42           C  
ATOM   1356  CD2 TRP M 169      18.428  -1.835  21.278  1.00105.42           C  
ATOM   1357  CD1 TRP M 169      18.526  -3.730  22.477  1.00105.42           C  
ATOM   1358  NE1 TRP M 169      17.395  -3.045  22.857  1.00105.42           N  
ATOM   1359  CE2 TRP M 169      17.324  -1.876  22.128  1.00105.42           C  
ATOM   1360  CE3 TRP M 169      18.634  -0.791  20.422  1.00105.42           C  
ATOM   1361  CZ2 TRP M 169      16.402  -0.869  22.134  1.00105.42           C  
ATOM   1362  CZ3 TRP M 169      17.706   0.225  20.434  1.00105.42           C  
ATOM   1363  CH2 TRP M 169      16.613   0.186  21.273  1.00105.42           C  
ATOM   1364  C   TRP M 169      21.262  -4.094  18.529  1.00105.42           C  
ATOM   1365  O   TRP M 169      21.230  -3.223  17.661  1.00105.42           O  
ATOM   1366  N   LEU M 170      22.286  -4.959  18.627  1.00 54.40           N  
ATOM   1367  CA  LEU M 170      23.393  -4.847  17.723  1.00 54.40           C  
ATOM   1368  CB  LEU M 170      24.447  -5.944  17.948  1.00 54.40           C  
ATOM   1369  CG  LEU M 170      25.613  -5.900  16.945  1.00 54.40           C  
ATOM   1370  CD1 LEU M 170      26.354  -4.556  16.997  1.00 54.40           C  
ATOM   1371  CD2 LEU M 170      26.556  -7.097  17.143  1.00 54.40           C  
ATOM   1372  C   LEU M 170      22.863  -4.986  16.332  1.00 54.40           C  
ATOM   1373  O   LEU M 170      23.238  -4.238  15.430  1.00 54.40           O  
ATOM   1374  N   ARG M 171      21.941  -5.941  16.140  1.00159.72           N  
ATOM   1375  CA  ARG M 171      21.367  -6.203  14.857  0.97159.72           C  
ATOM   1376  CB  ARG M 171      20.375  -7.379  14.940  0.97159.72           C  
ATOM   1377  CG  ARG M 171      20.063  -8.042  13.603  0.97159.72           C  
ATOM   1378  CD  ARG M 171      19.157  -9.274  13.715  0.97159.72           C  
ATOM   1379  NE  ARG M 171      19.901 -10.340  14.449  0.97159.72           N  
ATOM   1380  CZ  ARG M 171      19.592 -10.630  15.747  0.97159.72           C  
ATOM   1381  NH1 ARG M 171      18.592  -9.947  16.377  0.97159.72           N  
ATOM   1382  NH2 ARG M 171      20.270 -11.612  16.410  0.97159.72           N  
ATOM   1383  C   ARG M 171      20.646  -4.966  14.407  1.00159.72           C  
ATOM   1384  O   ARG M 171      20.759  -4.560  13.250  1.00159.72           O  
ATOM   1385  N   ARG M 172      19.898  -4.314  15.320  1.00146.74           N  
ATOM   1386  CA  ARG M 172      19.171  -3.139  14.932  1.00146.74           C  
ATOM   1387  CB  ARG M 172      18.266  -2.546  16.028  1.00146.74           C  
ATOM   1388  CG  ARG M 172      17.906  -1.091  15.714  1.00146.74           C  
ATOM   1389  CD  ARG M 172      16.513  -0.626  16.142  1.00146.74           C  
ATOM   1390  NE  ARG M 172      16.224  -1.088  17.523  1.00146.74           N  
ATOM   1391  CZ  ARG M 172      15.110  -0.598  18.141  1.00146.74           C  
ATOM   1392  NH1 ARG M 172      14.376   0.377  17.531  1.00146.74           N  
ATOM   1393  NH2 ARG M 172      14.720  -1.085  19.354  1.00146.74           N  
ATOM   1394  C   ARG M 172      20.115  -2.061  14.507  1.00146.74           C  
ATOM   1395  O   ARG M 172      19.888  -1.398  13.496  1.00146.74           O  
ATOM   1396  N   TYR M 173      21.215  -1.863  15.254  1.00 71.11           N  
ATOM   1397  CA  TYR M 173      22.127  -0.814  14.909  1.00 71.11           C  
ATOM   1398  CB  TYR M 173      23.313  -0.656  15.883  1.00 71.11           C  
ATOM   1399  CG  TYR M 173      22.809  -0.248  17.230  1.00 71.11           C  
ATOM   1400  CD1 TYR M 173      22.121   0.931  17.404  1.00 71.11           C  
ATOM   1401  CD2 TYR M 173      23.069  -1.026  18.335  1.00 71.11           C  
ATOM   1402  CE1 TYR M 173      21.669   1.310  18.649  1.00 71.11           C  
ATOM   1403  CE2 TYR M 173      22.622  -0.653  19.582  1.00 71.11           C  
ATOM   1404  CZ  TYR M 173      21.917   0.515  19.741  1.00 71.11           C  
ATOM   1405  OH  TYR M 173      21.457   0.899  21.020  1.00 71.11           O  
ATOM   1406  C   TYR M 173      22.703  -1.102  13.557  1.00 71.11           C  
ATOM   1407  O   TYR M 173      22.836  -0.205  12.726  1.00 71.11           O  
ATOM   1408  N   LEU M 174      23.042  -2.375  13.284  1.00 53.86           N  
ATOM   1409  CA  LEU M 174      23.660  -2.698  12.028  1.00 53.86           C  
ATOM   1410  CB  LEU M 174      23.936  -4.206  11.870  1.00 53.86           C  
ATOM   1411  CG  LEU M 174      25.011  -4.753  12.830  1.00 53.86           C  
ATOM   1412  CD1 LEU M 174      25.232  -6.259  12.614  1.00 53.86           C  
ATOM   1413  CD2 LEU M 174      26.324  -3.960  12.709  1.00 53.86           C  
ATOM   1414  C   LEU M 174      22.739  -2.298  10.916  1.00 53.86           C  
ATOM   1415  O   LEU M 174      23.173  -1.723   9.918  1.00 53.86           O  
ATOM   1416  N   GLU M 175      21.435  -2.591  11.055  1.00 48.16           N  
ATOM   1417  CA  GLU M 175      20.500  -2.278  10.013  0.99 48.16           C  
ATOM   1418  CB  GLU M 175      19.097  -2.828  10.321  0.99 48.16           C  
ATOM   1419  CG  GLU M 175      18.058  -2.537   9.240  0.98 48.16           C  
ATOM   1420  CD  GLU M 175      16.742  -3.148   9.701  0.92 48.16           C  
ATOM   1421  OE1 GLU M 175      16.771  -4.319  10.165  0.92 48.16           O  
ATOM   1422  OE2 GLU M 175      15.696  -2.451   9.610  0.92 48.16           O  
ATOM   1423  C   GLU M 175      20.379  -0.789   9.853  1.00 48.16           C  
ATOM   1424  O   GLU M 175      20.424  -0.272   8.737  1.00 48.16           O  
ATOM   1425  N   ASN M 176      20.258  -0.056  10.977  1.00 67.39           N  
ATOM   1426  CA  ASN M 176      20.031   1.361  10.934  1.00 67.39           C  
ATOM   1427  CB  ASN M 176      19.836   1.991  12.324  1.00 67.39           C  
ATOM   1428  CG  ASN M 176      18.465   1.578  12.837  1.00 67.39           C  
ATOM   1429  OD1 ASN M 176      17.599   1.170  12.066  1.00 67.39           O  
ATOM   1430  ND2 ASN M 176      18.256   1.699  14.175  1.00 67.39           N  
ATOM   1431  C   ASN M 176      21.180   2.076  10.296  1.00 67.39           C  
ATOM   1432  O   ASN M 176      20.970   3.035   9.555  1.00 67.39           O  
ATOM   1433  N   GLY M 177      22.432   1.661  10.570  1.00124.55           N  
ATOM   1434  CA  GLY M 177      23.508   2.402   9.973  1.00124.55           C  
ATOM   1435  C   GLY M 177      24.305   1.496   9.092  1.00124.55           C  
ATOM   1436  O   GLY M 177      25.528   1.419   9.194  1.00124.55           O  
ATOM   1437  N   LYS M 178      23.628   0.846   8.136  1.00153.85           N  
ATOM   1438  CA  LYS M 178      24.264  -0.108   7.278  0.98153.85           C  
ATOM   1439  CB  LYS M 178      23.289  -0.750   6.289  0.98153.85           C  
ATOM   1440  CG  LYS M 178      22.181  -1.538   6.974  0.84153.85           C  
ATOM   1441  CD  LYS M 178      21.047  -1.909   6.024  0.82153.85           C  
ATOM   1442  CE  LYS M 178      21.306  -3.206   5.260  0.77153.85           C  
ATOM   1443  NZ  LYS M 178      22.506  -3.059   4.408  0.80153.85           N  
ATOM   1444  C   LYS M 178      25.308   0.557   6.448  1.00153.85           C  
ATOM   1445  O   LYS M 178      26.369  -0.012   6.196  1.00153.85           O  
ATOM   1446  N   GLU M 179      25.032   1.788   5.995  1.00119.10           N  
ATOM   1447  CA  GLU M 179      25.932   2.415   5.077  1.00119.10           C  
ATOM   1448  CB  GLU M 179      25.497   3.854   4.787  1.00119.10           C  
ATOM   1449  CG  GLU M 179      24.078   3.949   4.236  0.99119.10           C  
ATOM   1450  CD  GLU M 179      23.604   5.364   4.506  0.92119.10           C  
ATOM   1451  OE1 GLU M 179      24.326   6.314   4.103  0.91119.10           O  
ATOM   1452  OE2 GLU M 179      22.523   5.516   5.136  0.91119.10           O  
ATOM   1453  C   GLU M 179      27.287   2.525   5.705  1.00119.10           C  
ATOM   1454  O   GLU M 179      28.279   2.051   5.151  1.00119.10           O  
ATOM   1455  N   THR M 180      27.357   3.167   6.885  1.00114.60           N  
ATOM   1456  CA  THR M 180      28.623   3.381   7.521  1.00114.60           C  
ATOM   1457  CB  THR M 180      28.525   4.322   8.680  1.00114.60           C  
ATOM   1458  OG1 THR M 180      27.946   5.549   8.271  1.00114.60           O  
ATOM   1459  CG2 THR M 180      29.943   4.566   9.218  1.00114.60           C  
ATOM   1460  C   THR M 180      29.173   2.110   8.091  1.00114.60           C  
ATOM   1461  O   THR M 180      30.305   1.726   7.802  1.00114.60           O  
ATOM   1462  N   LEU M 181      28.353   1.411   8.900  1.00 49.55           N  
ATOM   1463  CA  LEU M 181      28.817   0.255   9.606  1.00 49.55           C  
ATOM   1464  CB  LEU M 181      27.749  -0.324  10.550  1.00 49.55           C  
ATOM   1465  CG  LEU M 181      27.357   0.663  11.670  1.00 49.55           C  
ATOM   1466  CD1 LEU M 181      26.292   0.070  12.605  1.00 49.55           C  
ATOM   1467  CD2 LEU M 181      28.595   1.164  12.425  1.00 49.55           C  
ATOM   1468  C   LEU M 181      29.250  -0.819   8.619  1.00 49.55           C  
ATOM   1469  O   LEU M 181      29.895  -1.809   9.065  1.00 49.55           O  
ATOM   1470  OXT LEU M 181      28.952  -0.659   7.404  1.00 49.55           O  
TER    1471      LEU M 181                                                       
ATOM   1471  N   ASN P   1      22.332  -0.689  23.480  1.00 73.26           N  
ATOM   1472  CA  ASN P   1      21.435  -0.675  24.660  1.00 73.26           C  
ATOM   1473  CB  ASN P   1      20.183  -1.521  24.368  1.00 73.26           C  
ATOM   1474  CG  ASN P   1      19.096  -1.172  25.372  1.00 73.26           C  
ATOM   1475  OD1 ASN P   1      19.241  -1.400  26.572  1.00 73.26           O  
ATOM   1476  ND2 ASN P   1      17.972  -0.595  24.867  1.00 73.26           N  
ATOM   1477  C   ASN P   1      22.159  -1.240  25.844  1.00 73.26           C  
ATOM   1478  O   ASN P   1      22.622  -2.376  25.814  1.00 73.26           O  
ATOM   1479  N   LEU P   2      22.262  -0.446  26.924  1.00125.74           N  
ATOM   1480  CA  LEU P   2      23.003  -0.796  28.105  1.00125.74           C  
ATOM   1481  CB  LEU P   2      23.199   0.395  29.060  1.00125.74           C  
ATOM   1482  CG  LEU P   2      24.123   1.503  28.525  1.00125.74           C  
ATOM   1483  CD1 LEU P   2      24.227   2.663  29.529  1.00125.74           C  
ATOM   1484  CD2 LEU P   2      25.503   0.939  28.148  1.00125.74           C  
ATOM   1485  C   LEU P   2      22.294  -1.842  28.885  1.00125.74           C  
ATOM   1486  O   LEU P   2      21.083  -2.016  28.768  1.00125.74           O  
ATOM   1487  N   VAL P   3      23.070  -2.596  29.691  1.00174.23           N  
ATOM   1488  CA  VAL P   3      22.478  -3.546  30.579  1.00174.23           C  
ATOM   1489  CB  VAL P   3      23.483  -4.402  31.296  1.00174.23           C  
ATOM   1490  CG1 VAL P   3      24.289  -3.511  32.256  1.00174.23           C  
ATOM   1491  CG2 VAL P   3      22.748  -5.567  31.977  1.00174.23           C  
ATOM   1492  C   VAL P   3      21.723  -2.731  31.587  1.00174.23           C  
ATOM   1493  O   VAL P   3      22.141  -1.650  32.004  1.00174.23           O  
ATOM   1494  N   PRO P   4      20.587  -3.233  31.957  1.00186.22           N  
ATOM   1495  CA  PRO P   4      19.710  -2.517  32.850  1.00186.22           C  
ATOM   1496  CD  PRO P   4      19.850  -4.118  31.069  1.00186.22           C  
ATOM   1497  CB  PRO P   4      18.387  -3.280  32.820  1.00186.22           C  
ATOM   1498  CG  PRO P   4      18.366  -3.915  31.418  1.00186.22           C  
ATOM   1499  C   PRO P   4      20.226  -2.277  34.252  1.00186.22           C  
ATOM   1500  O   PRO P   4      19.753  -1.339  34.911  1.00186.22           O  
ATOM   1501  N   MET P   5      21.159  -3.129  34.739  0.99258.06           N  
ATOM   1502  CA  MET P   5      21.650  -2.995  36.086  0.99258.06           C  
ATOM   1503  CB  MET P   5      20.893  -3.871  37.097  0.98258.06           C  
ATOM   1504  CG  MET P   5      19.400  -3.584  37.199  0.98258.06           C  
ATOM   1505  SD  MET P   5      18.979  -2.015  37.998  0.92258.06           S  
ATOM   1506  CE  MET P   5      18.960  -2.685  39.683  0.92258.06           C  
ATOM   1507  C   MET P   5      23.046  -3.539  36.156  0.99258.06           C  
ATOM   1508  O   MET P   5      23.395  -4.510  35.482  0.99258.06           O  
ATOM   1509  N   VAL P   6      23.880  -2.914  37.011  1.00141.93           N  
ATOM   1510  CA  VAL P   6      25.208  -3.407  37.263  0.99141.93           C  
ATOM   1511  CB  VAL P   6      26.274  -2.445  36.848  0.99141.93           C  
ATOM   1512  CG1 VAL P   6      27.617  -2.965  37.364  1.00141.93           C  
ATOM   1513  CG2 VAL P   6      26.222  -2.295  35.322  1.00141.93           C  
ATOM   1514  C   VAL P   6      25.311  -3.552  38.758  1.00141.93           C  
ATOM   1515  O   VAL P   6      24.915  -2.656  39.500  1.00141.93           O  
ATOM   1516  N   ALA P   7      25.829  -4.700  39.245  1.00107.05           N  
ATOM   1517  CA  ALA P   7      25.935  -4.932  40.664  1.00107.05           C  
ATOM   1518  CB  ALA P   7      25.829  -6.418  41.050  1.00107.05           C  
ATOM   1519  C   ALA P   7      27.249  -4.430  41.182  1.00107.05           C  
ATOM   1520  O   ALA P   7      28.254  -4.425  40.473  1.00107.05           O  
ATOM   1521  N   THR P   8      27.274  -4.021  42.470  1.00 76.03           N  
ATOM   1522  CA  THR P   8      28.474  -3.516  43.081  0.94 76.03           C  
ATOM   1523  CB  THR P   8      28.232  -2.810  44.385  0.94 76.03           C  
ATOM   1524  OG1 THR P   8      27.691  -3.712  45.340  0.94 76.03           O  
ATOM   1525  CG2 THR P   8      27.254  -1.648  44.146  0.94 76.03           C  
ATOM   1526  C   THR P   8      29.386  -4.668  43.373  1.00 76.03           C  
ATOM   1527  O   THR P   8      28.957  -5.817  43.439  1.00 76.03           O  
ATOM   1528  N   VAL P   9      30.695  -4.385  43.540  1.00105.82           N  
ATOM   1529  CA  VAL P   9      31.636  -5.428  43.832  1.00105.82           C  
ATOM   1530  CB  VAL P   9      33.048  -5.097  43.445  1.00105.82           C  
ATOM   1531  CG1 VAL P   9      33.130  -5.001  41.914  1.00105.82           C  
ATOM   1532  CG2 VAL P   9      33.463  -3.806  44.164  1.00105.82           C  
ATOM   1533  C   VAL P   9      31.619  -5.686  45.330  1.00105.82           C  
ATOM   1534  O   VAL P   9      32.331  -6.631  45.765  1.00105.82           O  
ATOM   1535  OXT VAL P   9      30.898  -4.950  46.056  1.00105.82           O  
TER    1536      VAL P   9                                                       
ATOM   1536  N   GLN A   2       7.305   1.645  32.148  1.00128.49           N  
ATOM   1537  CA  GLN A   2       7.420   0.439  32.992  1.00128.49           C  
ATOM   1538  CB  GLN A   2       8.748   0.441  33.770  1.00128.49           C  
ATOM   1539  CG  GLN A   2       9.992   0.454  32.880  1.00128.49           C  
ATOM   1540  CD  GLN A   2      10.193   1.880  32.386  1.00128.49           C  
ATOM   1541  OE1 GLN A   2       9.801   2.839  33.049  1.00128.49           O  
ATOM   1542  NE2 GLN A   2      10.821   2.029  31.189  1.00128.49           N  
ATOM   1543  C   GLN A   2       6.306   0.405  33.978  1.00128.49           C  
ATOM   1544  O   GLN A   2       6.195   1.269  34.847  1.00128.49           O  
ATOM   1545  N   SER A   3       5.431  -0.606  33.863  1.00 54.38           N  
ATOM   1546  CA  SER A   3       4.332  -0.626  34.775  1.00 54.38           C  
ATOM   1547  CB  SER A   3       3.083   0.093  34.241  1.00 54.38           C  
ATOM   1548  OG  SER A   3       2.591  -0.574  33.088  1.00 54.38           O  
ATOM   1549  C   SER A   3       3.941  -2.033  35.045  1.00 54.38           C  
ATOM   1550  O   SER A   3       4.330  -2.955  34.326  1.00 54.38           O  
ATOM   1551  N   VAL A   4       3.170  -2.210  36.137  1.00145.16           N  
ATOM   1552  CA  VAL A   4       2.679  -3.506  36.488  1.00145.16           C  
ATOM   1553  CB  VAL A   4       3.268  -4.057  37.753  1.00145.16           C  
ATOM   1554  CG1 VAL A   4       4.761  -4.325  37.517  1.00145.16           C  
ATOM   1555  CG2 VAL A   4       2.997  -3.062  38.893  1.00145.16           C  
ATOM   1556  C   VAL A   4       1.207  -3.385  36.692  1.00145.16           C  
ATOM   1557  O   VAL A   4       0.730  -2.442  37.325  1.00145.16           O  
ATOM   1558  N   ALA A   5       0.451  -4.358  36.142  1.00 53.21           N  
ATOM   1559  CA  ALA A   5      -0.973  -4.319  36.265  1.00 53.21           C  
ATOM   1560  CB  ALA A   5      -1.692  -4.130  34.918  1.00 53.21           C  
ATOM   1561  C   ALA A   5      -1.443  -5.621  36.828  1.00 53.21           C  
ATOM   1562  O   ALA A   5      -1.008  -6.695  36.415  1.00 53.21           O  
ATOM   1563  N   GLN A   6      -2.351  -5.543  37.817  1.00100.59           N  
ATOM   1564  CA  GLN A   6      -2.944  -6.717  38.376  1.00100.59           C  
ATOM   1565  CB  GLN A   6      -2.732  -6.811  39.896  1.00100.59           C  
ATOM   1566  CG  GLN A   6      -1.247  -6.950  40.251  1.00100.59           C  
ATOM   1567  CD  GLN A   6      -1.089  -7.011  41.763  1.00100.59           C  
ATOM   1568  OE1 GLN A   6      -0.726  -6.022  42.397  1.00100.59           O  
ATOM   1569  NE2 GLN A   6      -1.360  -8.202  42.361  1.00100.59           N  
ATOM   1570  C   GLN A   6      -4.402  -6.557  38.077  1.00100.59           C  
ATOM   1571  O   GLN A   6      -5.120  -5.820  38.744  1.00100.59           O  
ATOM   1572  N   PRO A   7      -4.850  -7.258  37.082  1.00218.28           N  
ATOM   1573  CA  PRO A   7      -6.179  -7.114  36.547  0.88218.28           C  
ATOM   1574  CD  PRO A   7      -4.228  -8.513  36.696  1.00218.28           C  
ATOM   1575  CB  PRO A   7      -6.281  -8.179  35.458  0.88218.28           C  
ATOM   1576  CG  PRO A   7      -5.326  -9.283  35.947  0.83218.28           C  
ATOM   1577  C   PRO A   7      -7.300  -7.254  37.534  1.00218.28           C  
ATOM   1578  O   PRO A   7      -8.328  -6.611  37.326  1.00218.28           O  
ATOM   1579  N   GLU A   8      -7.158  -8.082  38.590  1.00 96.77           N  
ATOM   1580  CA  GLU A   8      -8.276  -8.322  39.462  1.00 96.77           C  
ATOM   1581  CB  GLU A   8      -8.478  -9.817  39.748  1.00 96.77           C  
ATOM   1582  CG  GLU A   8      -8.679 -10.663  38.495  1.00 96.77           C  
ATOM   1583  CD  GLU A   8      -8.503 -12.121  38.894  1.00 96.77           C  
ATOM   1584  OE1 GLU A   8      -9.426 -12.680  39.543  1.00 96.77           O  
ATOM   1585  OE2 GLU A   8      -7.434 -12.696  38.557  1.00 96.77           O  
ATOM   1586  C   GLU A   8      -8.003  -7.718  40.796  1.00 96.77           C  
ATOM   1587  O   GLU A   8      -6.904  -7.837  41.334  1.00 96.77           O  
ATOM   1588  N   ASP A   9      -9.000  -6.999  41.338  1.00 68.08           N  
ATOM   1589  CA  ASP A   9      -8.882  -6.441  42.650  1.00 68.08           C  
ATOM   1590  CB  ASP A   9      -9.973  -5.395  42.937  1.00 68.08           C  
ATOM   1591  CG  ASP A   9      -9.708  -4.192  42.042  1.00 68.08           C  
ATOM   1592  OD1 ASP A   9      -8.639  -4.177  41.375  1.00 68.08           O  
ATOM   1593  OD2 ASP A   9     -10.568  -3.271  42.016  1.00 68.08           O  
ATOM   1594  C   ASP A   9      -9.011  -7.520  43.686  1.00 68.08           C  
ATOM   1595  O   ASP A   9      -8.207  -7.605  44.612  1.00 68.08           O  
ATOM   1596  N   GLN A  10     -10.026  -8.399  43.543  1.00108.69           N  
ATOM   1597  CA  GLN A  10     -10.281  -9.381  44.563  1.00108.69           C  
ATOM   1598  CB  GLN A  10     -11.620  -9.157  45.295  1.00108.69           C  
ATOM   1599  CG  GLN A  10     -11.948 -10.202  46.368  1.00108.69           C  
ATOM   1600  CD  GLN A  10     -11.113  -9.936  47.614  1.00108.69           C  
ATOM   1601  OE1 GLN A  10     -10.922  -8.791  48.021  1.00108.69           O  
ATOM   1602  NE2 GLN A  10     -10.604 -11.030  48.241  1.00108.69           N  
ATOM   1603  C   GLN A  10     -10.345 -10.735  43.942  1.00108.69           C  
ATOM   1604  O   GLN A  10     -10.786 -10.894  42.805  1.00108.69           O  
ATOM   1605  N   VAL A  11      -9.873 -11.752  44.691  1.00 47.50           N  
ATOM   1606  CA  VAL A  11      -9.920 -13.107  44.229  1.00 47.50           C  
ATOM   1607  CB  VAL A  11      -8.580 -13.627  43.795  1.00 47.50           C  
ATOM   1608  CG1 VAL A  11      -8.718 -15.116  43.442  1.00 47.50           C  
ATOM   1609  CG2 VAL A  11      -8.072 -12.758  42.631  1.00 47.50           C  
ATOM   1610  C   VAL A  11     -10.371 -13.932  45.392  1.00 47.50           C  
ATOM   1611  O   VAL A  11      -9.941 -13.715  46.523  1.00 47.50           O  
ATOM   1612  N   ASN A  12     -11.265 -14.908  45.149  1.00 41.96           N  
ATOM   1613  CA  ASN A  12     -11.728 -15.702  46.248  1.00 41.96           C  
ATOM   1614  CB  ASN A  12     -13.246 -15.598  46.475  1.00 41.96           C  
ATOM   1615  CG  ASN A  12     -13.559 -14.156  46.855  1.00 41.96           C  
ATOM   1616  OD1 ASN A  12     -12.937 -13.586  47.749  1.00 41.96           O  
ATOM   1617  ND2 ASN A  12     -14.542 -13.539  46.144  1.00 41.96           N  
ATOM   1618  C   ASN A  12     -11.422 -17.129  45.934  1.00 41.96           C  
ATOM   1619  O   ASN A  12     -11.647 -17.585  44.814  1.00 41.96           O  
ATOM   1620  N   VAL A  13     -10.876 -17.867  46.924  1.00116.75           N  
ATOM   1621  CA  VAL A  13     -10.592 -19.256  46.712  1.00116.75           C  
ATOM   1622  CB  VAL A  13      -9.133 -19.605  46.644  1.00116.75           C  
ATOM   1623  CG1 VAL A  13      -8.473 -18.824  45.503  1.00116.75           C  
ATOM   1624  CG2 VAL A  13      -8.505 -19.368  48.023  1.00116.75           C  
ATOM   1625  C   VAL A  13     -11.098 -19.999  47.903  1.00116.75           C  
ATOM   1626  O   VAL A  13     -11.135 -19.471  49.014  1.00116.75           O  
ATOM   1627  N   ALA A  14     -11.524 -21.256  47.687  1.00 29.29           N  
ATOM   1628  CA  ALA A  14     -11.975 -22.070  48.774  1.00 29.29           C  
ATOM   1629  CB  ALA A  14     -12.845 -23.259  48.331  1.00 29.29           C  
ATOM   1630  C   ALA A  14     -10.757 -22.610  49.449  1.00 29.29           C  
ATOM   1631  O   ALA A  14      -9.705 -22.758  48.833  1.00 29.29           O  
ATOM   1632  N   GLU A  15     -10.863 -22.922  50.752  1.00 73.18           N  
ATOM   1633  CA  GLU A  15      -9.715 -23.420  51.448  1.00 73.18           C  
ATOM   1634  CB  GLU A  15      -9.964 -23.666  52.945  1.00 73.18           C  
ATOM   1635  CG  GLU A  15     -10.213 -22.386  53.741  1.00 73.18           C  
ATOM   1636  CD  GLU A  15     -10.675 -22.776  55.137  1.00 73.18           C  
ATOM   1637  OE1 GLU A  15     -10.018 -23.651  55.762  1.00 73.18           O  
ATOM   1638  OE2 GLU A  15     -11.701 -22.206  55.596  1.00 73.18           O  
ATOM   1639  C   GLU A  15      -9.342 -24.732  50.841  1.00 73.18           C  
ATOM   1640  O   GLU A  15     -10.202 -25.552  50.523  1.00 73.18           O  
ATOM   1641  N   GLY A  16      -8.029 -24.946  50.637  1.00 35.90           N  
ATOM   1642  CA  GLY A  16      -7.557 -26.203  50.139  1.00 35.90           C  
ATOM   1643  C   GLY A  16      -7.427 -26.174  48.644  1.00 35.90           C  
ATOM   1644  O   GLY A  16      -6.762 -27.037  48.074  1.00 35.90           O  
ATOM   1645  N   ASN A  17      -8.045 -25.190  47.956  1.00111.00           N  
ATOM   1646  CA  ASN A  17      -7.965 -25.196  46.520  1.00111.00           C  
ATOM   1647  CB  ASN A  17      -9.227 -24.670  45.796  1.00111.00           C  
ATOM   1648  CG  ASN A  17      -9.456 -23.175  46.007  1.00111.00           C  
ATOM   1649  OD1 ASN A  17      -8.630 -22.453  46.564  1.00111.00           O  
ATOM   1650  ND2 ASN A  17     -10.630 -22.688  45.523  1.00111.00           N  
ATOM   1651  C   ASN A  17      -6.780 -24.398  46.070  1.00111.00           C  
ATOM   1652  O   ASN A  17      -6.163 -23.674  46.849  1.00111.00           O  
ATOM   1653  N   PRO A  18      -6.443 -24.542  44.814  1.00 95.10           N  
ATOM   1654  CA  PRO A  18      -5.339 -23.796  44.273  1.00 95.10           C  
ATOM   1655  CD  PRO A  18      -6.575 -25.844  44.178  1.00 95.10           C  
ATOM   1656  CB  PRO A  18      -4.953 -24.497  42.974  1.00 95.10           C  
ATOM   1657  CG  PRO A  18      -5.385 -25.954  43.210  1.00 95.10           C  
ATOM   1658  C   PRO A  18      -5.696 -22.354  44.100  1.00 95.10           C  
ATOM   1659  O   PRO A  18      -6.879 -22.043  43.963  1.00 95.10           O  
ATOM   1660  N   LEU A  19      -4.695 -21.450  44.119  1.00119.01           N  
ATOM   1661  CA  LEU A  19      -5.001 -20.059  43.970  1.00119.01           C  
ATOM   1662  CB  LEU A  19      -4.767 -19.237  45.256  1.00119.01           C  
ATOM   1663  CG  LEU A  19      -3.333 -19.288  45.835  1.00119.01           C  
ATOM   1664  CD1 LEU A  19      -2.318 -18.512  44.976  1.00119.01           C  
ATOM   1665  CD2 LEU A  19      -3.321 -18.846  47.307  1.00119.01           C  
ATOM   1666  C   LEU A  19      -4.145 -19.487  42.887  1.00119.01           C  
ATOM   1667  O   LEU A  19      -3.043 -19.969  42.626  1.00119.01           O  
ATOM   1668  N   THR A  20      -4.662 -18.451  42.196  1.00 57.95           N  
ATOM   1669  CA  THR A  20      -3.889 -17.791  41.186  1.00 57.95           C  
ATOM   1670  CB  THR A  20      -4.274 -18.177  39.788  1.00 57.95           C  
ATOM   1671  OG1 THR A  20      -4.101 -19.574  39.598  1.00 57.95           O  
ATOM   1672  CG2 THR A  20      -3.389 -17.398  38.802  1.00 57.95           C  
ATOM   1673  C   THR A  20      -4.097 -16.314  41.326  1.00 57.95           C  
ATOM   1674  O   THR A  20      -5.222 -15.845  41.499  1.00 57.95           O  
ATOM   1675  N   VAL A  21      -2.993 -15.542  41.270  1.00 71.50           N  
ATOM   1676  CA  VAL A  21      -3.058 -14.107  41.325  1.00 71.50           C  
ATOM   1677  CB  VAL A  21      -2.289 -13.530  42.479  1.00 71.50           C  
ATOM   1678  CG1 VAL A  21      -2.382 -11.996  42.422  1.00 71.50           C  
ATOM   1679  CG2 VAL A  21      -2.817 -14.149  43.785  1.00 71.50           C  
ATOM   1680  C   VAL A  21      -2.387 -13.638  40.071  1.00 71.50           C  
ATOM   1681  O   VAL A  21      -1.240 -13.999  39.813  1.00 71.50           O  
ATOM   1682  N   LYS A  22      -3.077 -12.809  39.263  1.00134.41           N  
ATOM   1683  CA  LYS A  22      -2.543 -12.414  37.987  1.00134.41           C  
ATOM   1684  CB  LYS A  22      -3.624 -12.291  36.898  1.00134.41           C  
ATOM   1685  CG  LYS A  22      -4.250 -13.630  36.497  1.00134.41           C  
ATOM   1686  CD  LYS A  22      -5.076 -14.288  37.604  1.00134.41           C  
ATOM   1687  CE  LYS A  22      -5.706 -15.622  37.193  1.00134.41           C  
ATOM   1688  NZ  LYS A  22      -6.723 -15.400  36.139  1.00134.41           N  
ATOM   1689  C   LYS A  22      -1.810 -11.104  38.063  1.00134.41           C  
ATOM   1690  O   LYS A  22      -2.147 -10.222  38.850  1.00134.41           O  
ATOM   1691  N   CYS A  23      -0.755 -10.967  37.229  1.00 75.42           N  
ATOM   1692  CA  CYS A  23       0.028  -9.763  37.142  1.00 75.42           C  
ATOM   1693  CB  CYS A  23       1.228  -9.734  38.116  1.00 75.42           C  
ATOM   1694  SG  CYS A  23       2.325  -8.299  37.881  1.00 75.42           S  
ATOM   1695  C   CYS A  23       0.591  -9.701  35.757  1.00 75.42           C  
ATOM   1696  O   CYS A  23       1.082 -10.698  35.230  1.00 75.42           O  
ATOM   1697  N   THR A  24       0.531  -8.514  35.125  1.00114.24           N  
ATOM   1698  CA  THR A  24       1.064  -8.380  33.800  1.00114.24           C  
ATOM   1699  CB  THR A  24       0.010  -8.090  32.775  1.00114.24           C  
ATOM   1700  OG1 THR A  24      -0.973  -9.113  32.780  1.00114.24           O  
ATOM   1701  CG2 THR A  24       0.682  -8.037  31.399  1.00114.24           C  
ATOM   1702  C   THR A  24       1.996  -7.209  33.834  1.00114.24           C  
ATOM   1703  O   THR A  24       1.824  -6.299  34.644  1.00114.24           O  
ATOM   1704  N   TYR A  25       3.025  -7.203  32.962  1.00140.98           N  
ATOM   1705  CA  TYR A  25       3.960  -6.113  32.994  1.00140.98           C  
ATOM   1706  CB  TYR A  25       5.332  -6.495  33.594  1.00140.98           C  
ATOM   1707  CG  TYR A  25       5.947  -7.548  32.733  1.00140.98           C  
ATOM   1708  CD1 TYR A  25       6.663  -7.206  31.608  1.00140.98           C  
ATOM   1709  CD2 TYR A  25       5.812  -8.881  33.048  1.00140.98           C  
ATOM   1710  CE1 TYR A  25       7.228  -8.173  30.810  1.00140.98           C  
ATOM   1711  CE2 TYR A  25       6.375  -9.853  32.253  1.00140.98           C  
ATOM   1712  CZ  TYR A  25       7.083  -9.500  31.130  1.00140.98           C  
ATOM   1713  OH  TYR A  25       7.662 -10.492  30.311  1.00140.98           O  
ATOM   1714  C   TYR A  25       4.199  -5.589  31.604  1.00140.98           C  
ATOM   1715  O   TYR A  25       3.954  -6.279  30.615  1.00140.98           O  
ATOM   1716  N   SER A  26       4.645  -4.313  31.506  1.00 85.15           N  
ATOM   1717  CA  SER A  26       5.007  -3.714  30.246  0.88 85.15           C  
ATOM   1718  CB  SER A  26       4.122  -2.517  29.860  0.88 85.15           C  
ATOM   1719  OG  SER A  26       2.781  -2.946  29.671  0.83 85.15           O  
ATOM   1720  C   SER A  26       6.395  -3.210  30.431  1.00 85.15           C  
ATOM   1721  O   SER A  26       6.625  -2.294  31.220  1.00 85.15           O  
ATOM   1722  N   VAL A  27       7.362  -3.786  29.690  1.00181.00           N  
ATOM   1723  CA  VAL A  27       8.706  -3.391  29.947  1.00181.00           C  
ATOM   1724  CB  VAL A  27       9.430  -4.370  30.820  1.00181.00           C  
ATOM   1725  CG1 VAL A  27       9.913  -5.541  29.949  1.00181.00           C  
ATOM   1726  CG2 VAL A  27      10.523  -3.629  31.596  1.00181.00           C  
ATOM   1727  C   VAL A  27       9.472  -3.279  28.665  1.00181.00           C  
ATOM   1728  O   VAL A  27       9.198  -3.993  27.703  1.00181.00           O  
ATOM   1729  N   SER A  28      10.438  -2.333  28.619  1.00289.17           N  
ATOM   1730  CA  SER A  28      11.280  -2.158  27.471  1.00289.17           C  
ATOM   1731  CB  SER A  28      12.132  -0.881  27.540  1.00289.17           C  
ATOM   1732  OG  SER A  28      11.291   0.261  27.475  1.00289.17           O  
ATOM   1733  C   SER A  28      12.219  -3.331  27.336  1.00289.17           C  
ATOM   1734  O   SER A  28      12.281  -3.941  26.267  1.00289.17           O  
ATOM   1735  N   GLY A  36      12.961  -3.672  28.425  1.00129.03           N  
ATOM   1736  CA  GLY A  36      13.988  -4.686  28.403  1.00129.03           C  
ATOM   1737  C   GLY A  36      13.660  -5.913  29.194  1.00129.03           C  
ATOM   1738  O   GLY A  36      12.543  -6.410  29.230  1.00129.03           O  
ATOM   1739  N   ASN A  37      14.677  -6.500  29.840  1.00 90.66           N  
ATOM   1740  CA  ASN A  37      14.353  -7.670  30.593  1.00 90.66           C  
ATOM   1741  CB  ASN A  37      15.585  -8.516  30.960  1.00 90.66           C  
ATOM   1742  CG  ASN A  37      15.115  -9.884  31.432  1.00 90.66           C  
ATOM   1743  OD1 ASN A  37      13.922 -10.115  31.621  1.00 90.66           O  
ATOM   1744  ND2 ASN A  37      16.080 -10.819  31.634  1.00 90.66           N  
ATOM   1745  C   ASN A  37      13.704  -7.213  31.857  1.00 90.66           C  
ATOM   1746  O   ASN A  37      14.190  -6.288  32.507  1.00 90.66           O  
ATOM   1747  N   PRO A  38      12.583  -7.787  32.202  1.00115.62           N  
ATOM   1748  CA  PRO A  38      11.957  -7.419  33.439  1.00115.62           C  
ATOM   1749  CD  PRO A  38      11.610  -8.204  31.205  1.00115.62           C  
ATOM   1750  CB  PRO A  38      10.451  -7.565  33.222  1.00115.62           C  
ATOM   1751  CG  PRO A  38      10.335  -8.502  32.010  1.00115.62           C  
ATOM   1752  C   PRO A  38      12.448  -8.244  34.586  1.00115.62           C  
ATOM   1753  O   PRO A  38      12.726  -9.427  34.398  1.00115.62           O  
ATOM   1754  N   TYR A  39      12.547  -7.645  35.787  1.00243.71           N  
ATOM   1755  CA  TYR A  39      12.793  -8.424  36.965  1.00243.71           C  
ATOM   1756  CB  TYR A  39      13.999  -7.992  37.816  1.00243.71           C  
ATOM   1757  CG  TYR A  39      15.192  -8.449  37.056  1.00243.71           C  
ATOM   1758  CD1 TYR A  39      15.758  -7.660  36.086  1.00243.71           C  
ATOM   1759  CD2 TYR A  39      15.736  -9.686  37.305  1.00243.71           C  
ATOM   1760  CE1 TYR A  39      16.853  -8.098  35.381  1.00243.71           C  
ATOM   1761  CE2 TYR A  39      16.830 -10.132  36.605  1.00243.71           C  
ATOM   1762  CZ  TYR A  39      17.388  -9.333  35.640  1.00243.71           C  
ATOM   1763  OH  TYR A  39      18.507  -9.778  34.911  1.00243.71           O  
ATOM   1764  C   TYR A  39      11.539  -8.250  37.759  1.00243.71           C  
ATOM   1765  O   TYR A  39      11.147  -7.123  38.067  1.00243.71           O  
ATOM   1766  N   LEU A  40      10.857  -9.371  38.081  1.00167.80           N  
ATOM   1767  CA  LEU A  40       9.581  -9.243  38.722  1.00167.80           C  
ATOM   1768  CB  LEU A  40       8.418  -9.923  37.979  1.00167.80           C  
ATOM   1769  CG  LEU A  40       8.278  -9.456  36.518  1.00167.80           C  
ATOM   1770  CD1 LEU A  40       9.216 -10.233  35.586  1.00167.80           C  
ATOM   1771  CD2 LEU A  40       6.819  -9.450  36.057  1.00167.80           C  
ATOM   1772  C   LEU A  40       9.608  -9.800  40.108  1.00167.80           C  
ATOM   1773  O   LEU A  40      10.338 -10.744  40.407  1.00167.80           O  
ATOM   1774  N   PHE A  41       8.778  -9.212  40.999  1.00106.35           N  
ATOM   1775  CA  PHE A  41       8.780  -9.632  42.370  1.00106.35           C  
ATOM   1776  CB  PHE A  41       9.492  -8.619  43.287  1.00106.35           C  
ATOM   1777  CG  PHE A  41      10.896  -8.482  42.800  1.00106.35           C  
ATOM   1778  CD1 PHE A  41      11.180  -7.679  41.719  1.00106.35           C  
ATOM   1779  CD2 PHE A  41      11.932  -9.137  43.425  1.00106.35           C  
ATOM   1780  CE1 PHE A  41      12.470  -7.542  41.259  1.00106.35           C  
ATOM   1781  CE2 PHE A  41      13.225  -9.004  42.969  1.00106.35           C  
ATOM   1782  CZ  PHE A  41      13.497  -8.207  41.884  1.00106.35           C  
ATOM   1783  C   PHE A  41       7.361  -9.729  42.864  1.00106.35           C  
ATOM   1784  O   PHE A  41       6.470  -9.040  42.366  1.00106.35           O  
ATOM   1785  N   TRP A  42       7.119 -10.623  43.853  1.00 99.45           N  
ATOM   1786  CA  TRP A  42       5.833 -10.741  44.487  1.00 99.45           C  
ATOM   1787  CB  TRP A  42       5.140 -12.109  44.332  1.00 99.45           C  
ATOM   1788  CG  TRP A  42       4.502 -12.359  42.988  1.00 99.45           C  
ATOM   1789  CD2 TRP A  42       3.186 -11.904  42.634  1.00 99.45           C  
ATOM   1790  CD1 TRP A  42       4.988 -13.019  41.899  1.00 99.45           C  
ATOM   1791  NE1 TRP A  42       4.056 -13.007  40.889  1.00 99.45           N  
ATOM   1792  CE2 TRP A  42       2.943 -12.323  41.327  1.00 99.45           C  
ATOM   1793  CE3 TRP A  42       2.257 -11.195  43.340  1.00 99.45           C  
ATOM   1794  CZ2 TRP A  42       1.762 -12.038  40.701  1.00 99.45           C  
ATOM   1795  CZ3 TRP A  42       1.067 -10.910  42.707  1.00 99.45           C  
ATOM   1796  CH2 TRP A  42       0.825 -11.323  41.414  1.00 99.45           C  
ATOM   1797  C   TRP A  42       6.029 -10.544  45.958  1.00 99.45           C  
ATOM   1798  O   TRP A  42       6.976 -11.061  46.549  1.00 99.45           O  
ATOM   1799  N   TYR A  43       5.117  -9.771  46.580  1.00108.89           N  
ATOM   1800  CA  TYR A  43       5.167  -9.499  47.990  1.00108.89           C  
ATOM   1801  CB  TYR A  43       5.402  -8.017  48.348  1.00108.89           C  
ATOM   1802  CG  TYR A  43       6.794  -7.581  48.032  1.00108.89           C  
ATOM   1803  CD1 TYR A  43       7.179  -7.282  46.746  1.00108.89           C  
ATOM   1804  CD2 TYR A  43       7.714  -7.439  49.045  1.00108.89           C  
ATOM   1805  CE1 TYR A  43       8.464  -6.869  46.476  1.00108.89           C  
ATOM   1806  CE2 TYR A  43       8.999  -7.028  48.782  1.00108.89           C  
ATOM   1807  CZ  TYR A  43       9.377  -6.743  47.493  1.00108.89           C  
ATOM   1808  OH  TYR A  43      10.694  -6.320  47.216  1.00108.89           O  
ATOM   1809  C   TYR A  43       3.812  -9.800  48.554  1.00108.89           C  
ATOM   1810  O   TYR A  43       2.797  -9.590  47.891  1.00108.89           O  
ATOM   1811  N   VAL A  44       3.766 -10.305  49.806  1.00124.98           N  
ATOM   1812  CA  VAL A  44       2.508 -10.564  50.453  1.00124.98           C  
ATOM   1813  CB  VAL A  44       2.377 -11.956  51.005  1.00124.98           C  
ATOM   1814  CG1 VAL A  44       3.507 -12.188  52.021  1.00124.98           C  
ATOM   1815  CG2 VAL A  44       0.976 -12.106  51.627  1.00124.98           C  
ATOM   1816  C   VAL A  44       2.407  -9.633  51.608  1.00124.98           C  
ATOM   1817  O   VAL A  44       3.395  -9.361  52.285  1.00124.98           O  
ATOM   1818  N   GLN A  45       1.192  -9.101  51.844  1.00 94.48           N  
ATOM   1819  CA  GLN A  45       1.031  -8.192  52.939  1.00 94.48           C  
ATOM   1820  CB  GLN A  45       0.830  -6.738  52.485  1.00 94.48           C  
ATOM   1821  CG  GLN A  45       0.658  -5.756  53.643  1.00 94.48           C  
ATOM   1822  CD  GLN A  45       0.429  -4.375  53.052  1.00 94.48           C  
ATOM   1823  OE1 GLN A  45      -0.410  -4.197  52.170  1.00 94.48           O  
ATOM   1824  NE2 GLN A  45       1.190  -3.367  53.555  1.00 94.48           N  
ATOM   1825  C   GLN A  45      -0.205  -8.552  53.707  1.00 94.48           C  
ATOM   1826  O   GLN A  45      -1.317  -8.482  53.190  1.00 94.48           O  
ATOM   1827  N   TYR A  46      -0.025  -8.914  54.992  1.00187.87           N  
ATOM   1828  CA  TYR A  46      -1.097  -9.245  55.890  1.00187.87           C  
ATOM   1829  CB  TYR A  46      -0.644 -10.068  57.109  1.00187.87           C  
ATOM   1830  CG  TYR A  46      -0.087 -11.345  56.570  1.00187.87           C  
ATOM   1831  CD1 TYR A  46      -0.911 -12.414  56.298  1.00187.87           C  
ATOM   1832  CD2 TYR A  46       1.260 -11.471  56.316  1.00187.87           C  
ATOM   1833  CE1 TYR A  46      -0.399 -13.588  55.794  1.00187.87           C  
ATOM   1834  CE2 TYR A  46       1.778 -12.643  55.813  1.00187.87           C  
ATOM   1835  CZ  TYR A  46       0.948 -13.706  55.551  1.00187.87           C  
ATOM   1836  OH  TYR A  46       1.475 -14.910  55.035  1.00187.87           O  
ATOM   1837  C   TYR A  46      -1.698  -7.941  56.348  1.00187.87           C  
ATOM   1838  O   TYR A  46      -1.033  -6.908  56.298  1.00187.87           O  
ATOM   1839  N   PRO A  48      -2.931  -7.952  56.801  1.00226.26           N  
ATOM   1840  CA  PRO A  48      -3.715  -6.763  57.051  1.00226.26           C  
ATOM   1841  CD  PRO A  48      -3.514  -9.137  57.405  1.00226.26           C  
ATOM   1842  CB  PRO A  48      -4.875  -7.205  57.946  1.00226.26           C  
ATOM   1843  CG  PRO A  48      -4.958  -8.730  57.745  1.00226.26           C  
ATOM   1844  C   PRO A  48      -3.026  -5.537  57.579  1.00226.26           C  
ATOM   1845  O   PRO A  48      -3.063  -4.532  56.879  1.00226.26           O  
ATOM   1846  N   ASN A  49      -2.398  -5.524  58.765  1.00207.35           N  
ATOM   1847  CA  ASN A  49      -1.768  -4.279  59.113  1.00207.35           C  
ATOM   1848  CB  ASN A  49      -2.290  -3.680  60.428  1.00207.35           C  
ATOM   1849  CG  ASN A  49      -3.733  -3.250  60.208  1.00207.35           C  
ATOM   1850  OD1 ASN A  49      -4.188  -3.103  59.075  1.00207.35           O  
ATOM   1851  ND2 ASN A  49      -4.476  -3.031  61.326  1.00207.35           N  
ATOM   1852  C   ASN A  49      -0.315  -4.558  59.312  1.00207.35           C  
ATOM   1853  O   ASN A  49       0.296  -4.062  60.259  1.00207.35           O  
ATOM   1854  N   ARG A  50       0.287  -5.322  58.381  1.00160.18           N  
ATOM   1855  CA  ARG A  50       1.673  -5.676  58.506  1.00160.18           C  
ATOM   1856  CB  ARG A  50       1.926  -7.193  58.516  1.00160.18           C  
ATOM   1857  CG  ARG A  50       1.270  -7.910  59.696  1.00160.18           C  
ATOM   1858  CD  ARG A  50      -0.245  -8.046  59.550  0.88160.18           C  
ATOM   1859  NE  ARG A  50      -0.761  -8.691  60.789  0.00160.18           N  
ATOM   1860  CZ  ARG A  50      -2.080  -8.572  61.118  0.00160.18           C  
ATOM   1861  NH1 ARG A  50      -2.924  -7.874  60.305  0.00160.18           N  
ATOM   1862  NH2 ARG A  50      -2.559  -9.156  62.254  0.00160.18           N  
ATOM   1863  C   ARG A  50       2.372  -5.132  57.302  1.00160.18           C  
ATOM   1864  O   ARG A  50       1.738  -4.567  56.414  1.00160.18           O  
ATOM   1865  N   GLY A  51       3.716  -5.251  57.268  1.00 55.52           N  
ATOM   1866  CA  GLY A  51       4.488  -4.766  56.157  1.00 55.52           C  
ATOM   1867  C   GLY A  51       4.495  -5.812  55.085  1.00 55.52           C  
ATOM   1868  O   GLY A  51       4.038  -6.933  55.301  1.00 55.52           O  
ATOM   1869  N   LEU A  52       5.029  -5.461  53.893  1.00 85.21           N  
ATOM   1870  CA  LEU A  52       5.075  -6.386  52.796  1.00 85.21           C  
ATOM   1871  CB  LEU A  52       5.370  -5.709  51.447  1.00 85.21           C  
ATOM   1872  CG  LEU A  52       4.368  -4.611  51.054  1.00 85.21           C  
ATOM   1873  CD1 LEU A  52       4.674  -4.058  49.652  1.00 85.21           C  
ATOM   1874  CD2 LEU A  52       2.920  -5.089  51.213  1.00 85.21           C  
ATOM   1875  C   LEU A  52       6.197  -7.336  53.046  1.00 85.21           C  
ATOM   1876  O   LEU A  52       7.241  -6.964  53.578  1.00 85.21           O  
ATOM   1877  N   GLN A  53       6.000  -8.608  52.662  1.00 74.12           N  
ATOM   1878  CA  GLN A  53       7.032  -9.583  52.830  1.00 74.12           C  
ATOM   1879  CB  GLN A  53       6.595 -10.767  53.713  1.00 74.12           C  
ATOM   1880  CG  GLN A  53       6.291 -10.342  55.153  1.00 74.12           C  
ATOM   1881  CD  GLN A  53       5.602 -11.487  55.882  1.00 74.12           C  
ATOM   1882  OE1 GLN A  53       6.050 -12.632  55.840  1.00 74.12           O  
ATOM   1883  NE2 GLN A  53       4.471 -11.169  56.570  1.00 74.12           N  
ATOM   1884  C   GLN A  53       7.338 -10.096  51.458  1.00 74.12           C  
ATOM   1885  O   GLN A  53       6.434 -10.291  50.650  1.00 74.12           O  
ATOM   1886  N   PHE A  54       8.633 -10.324  51.164  1.00112.15           N  
ATOM   1887  CA  PHE A  54       9.060 -10.751  49.860  1.00112.15           C  
ATOM   1888  CB  PHE A  54      10.559 -10.469  49.656  1.00112.15           C  
ATOM   1889  CG  PHE A  54      11.038 -11.129  48.414  1.00112.15           C  
ATOM   1890  CD1 PHE A  54      10.799 -10.580  47.177  1.00112.15           C  
ATOM   1891  CD2 PHE A  54      11.753 -12.300  48.502  1.00112.15           C  
ATOM   1892  CE1 PHE A  54      11.259 -11.206  46.042  1.00112.15           C  
ATOM   1893  CE2 PHE A  54      12.215 -12.928  47.371  1.00112.15           C  
ATOM   1894  CZ  PHE A  54      11.968 -12.379  46.136  1.00112.15           C  
ATOM   1895  C   PHE A  54       8.814 -12.227  49.710  1.00112.15           C  
ATOM   1896  O   PHE A  54       9.387 -13.032  50.441  1.00112.15           O  
ATOM   1897  N   LEU A  55       7.852 -12.608  48.835  1.00 97.52           N  
ATOM   1898  CA  LEU A  55       7.565 -13.993  48.542  1.00 97.52           C  
ATOM   1899  CB  LEU A  55       6.154 -14.194  47.972  1.00 97.52           C  
ATOM   1900  CG  LEU A  55       5.049 -13.855  48.985  1.00 97.52           C  
ATOM   1901  CD1 LEU A  55       3.652 -14.068  48.379  1.00 97.52           C  
ATOM   1902  CD2 LEU A  55       5.252 -14.623  50.302  1.00 97.52           C  
ATOM   1903  C   LEU A  55       8.521 -14.616  47.563  1.00 97.52           C  
ATOM   1904  O   LEU A  55       9.115 -15.655  47.850  1.00 97.52           O  
ATOM   1905  N   LEU A  56       8.695 -13.991  46.372  1.00215.83           N  
ATOM   1906  CA  LEU A  56       9.511 -14.613  45.362  1.00215.83           C  
ATOM   1907  CB  LEU A  56       8.811 -15.769  44.627  1.00215.83           C  
ATOM   1908  CG  LEU A  56       7.554 -15.344  43.838  1.00215.83           C  
ATOM   1909  CD1 LEU A  56       6.974 -16.522  43.046  1.00215.83           C  
ATOM   1910  CD2 LEU A  56       6.495 -14.701  44.745  1.00215.83           C  
ATOM   1911  C   LEU A  56       9.870 -13.604  44.313  1.00215.83           C  
ATOM   1912  O   LEU A  56       9.242 -12.552  44.216  1.00215.83           O  
ATOM   1913  N   LYS A  57      10.906 -13.908  43.496  1.00154.05           N  
ATOM   1914  CA  LYS A  57      11.322 -13.009  42.453  1.00154.05           C  
ATOM   1915  CB  LYS A  57      12.555 -12.172  42.826  1.00154.05           C  
ATOM   1916  CG  LYS A  57      13.808 -13.014  43.079  1.00154.05           C  
ATOM   1917  CD  LYS A  57      15.091 -12.186  43.132  1.00154.05           C  
ATOM   1918  CE  LYS A  57      16.353 -13.008  43.394  1.00154.05           C  
ATOM   1919  NZ  LYS A  57      17.529 -12.112  43.429  1.00154.05           N  
ATOM   1920  C   LYS A  57      11.710 -13.808  41.253  1.00154.05           C  
ATOM   1921  O   LYS A  57      12.159 -14.950  41.365  1.00154.05           O  
ATOM   1922  N   TYR A  58      11.518 -13.219  40.055  1.00178.21           N  
ATOM   1923  CA  TYR A  58      11.919 -13.890  38.858  1.00178.21           C  
ATOM   1924  CB  TYR A  58      10.747 -14.120  37.890  1.00178.21           C  
ATOM   1925  CG  TYR A  58      11.300 -14.622  36.602  1.00178.21           C  
ATOM   1926  CD1 TYR A  58      11.633 -15.946  36.444  1.00178.21           C  
ATOM   1927  CD2 TYR A  58      11.480 -13.757  35.549  1.00178.21           C  
ATOM   1928  CE1 TYR A  58      12.139 -16.400  35.249  1.00178.21           C  
ATOM   1929  CE2 TYR A  58      11.985 -14.204  34.352  1.00178.21           C  
ATOM   1930  CZ  TYR A  58      12.318 -15.528  34.202  1.00178.21           C  
ATOM   1931  OH  TYR A  58      12.838 -15.994  32.975  1.00178.21           O  
ATOM   1932  C   TYR A  58      12.906 -13.012  38.161  1.00178.21           C  
ATOM   1933  O   TYR A  58      12.530 -11.948  37.667  1.00178.21           O  
ATOM   1934  N   ILE A  59      14.213 -13.363  38.232  1.00409.63           N  
ATOM   1935  CA  ILE A  59      15.207 -12.692  37.437  1.00409.63           C  
ATOM   1936  CB  ILE A  59      16.581 -12.692  38.051  1.00409.63           C  
ATOM   1937  CG1 ILE A  59      17.027 -14.102  38.428  1.00409.63           C  
ATOM   1938  CG2 ILE A  59      16.571 -11.731  39.250  1.00409.63           C  
ATOM   1939  CD1 ILE A  59      16.290 -14.609  39.661  1.00409.63           C  
ATOM   1940  C   ILE A  59      15.286 -13.176  36.001  1.00409.63           C  
ATOM   1941  O   ILE A  59      15.092 -12.366  35.100  1.00409.63           O  
ATOM   1942  N   THR A  60      15.539 -14.498  35.754  1.00360.39           N  
ATOM   1943  CA  THR A  60      15.703 -15.117  34.445  0.83360.39           C  
ATOM   1944  CB  THR A  60      16.909 -14.689  33.640  0.83360.39           C  
ATOM   1945  OG1 THR A  60      18.096 -14.912  34.386  1.00360.39           O  
ATOM   1946  CG2 THR A  60      16.814 -13.230  33.176  1.00360.39           C  
ATOM   1947  C   THR A  60      15.973 -16.577  34.655  1.00360.39           C  
ATOM   1948  O   THR A  60      16.138 -17.062  35.775  1.00360.39           O  
ATOM   1949  N   GLY A  65      16.115 -17.311  33.538  1.00 25.43           N  
ATOM   1950  CA  GLY A  65      16.346 -18.718  33.648  1.00 25.43           C  
ATOM   1951  C   GLY A  65      15.020 -19.381  33.834  1.00 25.43           C  
ATOM   1952  O   GLY A  65      14.047 -19.043  33.162  1.00 25.43           O  
ATOM   1953  N   ASP A  66      14.955 -20.354  34.766  1.00 97.28           N  
ATOM   1954  CA  ASP A  66      13.761 -21.119  34.986  1.00 97.28           C  
ATOM   1955  CB  ASP A  66      13.873 -22.080  36.189  1.00 97.28           C  
ATOM   1956  CG  ASP A  66      14.227 -21.305  37.458  1.00 97.28           C  
ATOM   1957  OD1 ASP A  66      14.598 -20.106  37.353  1.00 97.28           O  
ATOM   1958  OD2 ASP A  66      14.146 -21.915  38.557  1.00 97.28           O  
ATOM   1959  C   ASP A  66      12.588 -20.206  35.174  1.00 97.28           C  
ATOM   1960  O   ASP A  66      12.589 -19.316  36.022  1.00 97.28           O  
ATOM   1961  N   ASN A  67      11.550 -20.415  34.337  1.00138.81           N  
ATOM   1962  CA  ASN A  67      10.355 -19.624  34.355  1.00138.81           C  
ATOM   1963  CB  ASN A  67       9.436 -19.893  33.152  1.00138.81           C  
ATOM   1964  CG  ASN A  67      10.139 -19.356  31.914  1.00138.81           C  
ATOM   1965  OD1 ASN A  67      10.710 -18.267  31.932  1.00138.81           O  
ATOM   1966  ND2 ASN A  67      10.103 -20.145  30.807  1.00138.81           N  
ATOM   1967  C   ASN A  67       9.582 -19.910  35.603  1.00138.81           C  
ATOM   1968  O   ASN A  67       8.880 -19.035  36.106  1.00138.81           O  
ATOM   1969  N   LEU A  68       9.653 -21.155  36.119  1.00 81.03           N  
ATOM   1970  CA  LEU A  68       8.910 -21.444  37.312  1.00 81.03           C  
ATOM   1971  CB  LEU A  68       8.437 -22.898  37.443  1.00 81.03           C  
ATOM   1972  CG  LEU A  68       7.657 -23.132  38.752  1.00 81.03           C  
ATOM   1973  CD1 LEU A  68       6.315 -22.383  38.763  1.00 81.03           C  
ATOM   1974  CD2 LEU A  68       7.517 -24.623  39.068  1.00 81.03           C  
ATOM   1975  C   LEU A  68       9.782 -21.183  38.498  1.00 81.03           C  
ATOM   1976  O   LEU A  68      10.870 -21.742  38.623  1.00 81.03           O  
ATOM   1977  N   VAL A  69       9.306 -20.323  39.419  1.00132.15           N  
ATOM   1978  CA  VAL A  69      10.078 -20.000  40.582  1.00132.15           C  
ATOM   1979  CB  VAL A  69      10.447 -18.547  40.664  1.00132.15           C  
ATOM   1980  CG1 VAL A  69      11.401 -18.215  39.505  1.00132.15           C  
ATOM   1981  CG2 VAL A  69       9.154 -17.714  40.646  1.00132.15           C  
ATOM   1982  C   VAL A  69       9.295 -20.330  41.812  1.00132.15           C  
ATOM   1983  O   VAL A  69       8.071 -20.224  41.837  1.00132.15           O  
ATOM   1984  N   LYS A  70      10.007 -20.749  42.877  1.00123.40           N  
ATOM   1985  CA  LYS A  70       9.392 -21.104  44.127  1.00123.40           C  
ATOM   1986  CB  LYS A  70       9.910 -22.438  44.688  1.00123.40           C  
ATOM   1987  CG  LYS A  70       9.760 -23.613  43.721  1.00123.40           C  
ATOM   1988  CD  LYS A  70       8.318 -23.946  43.345  1.00123.40           C  
ATOM   1989  CE  LYS A  70       8.219 -25.125  42.376  1.00123.40           C  
ATOM   1990  NZ  LYS A  70       6.805 -25.527  42.210  1.00123.40           N  
ATOM   1991  C   LYS A  70       9.798 -20.049  45.115  1.00123.40           C  
ATOM   1992  O   LYS A  70      10.855 -19.435  44.978  1.00123.40           O  
ATOM   1993  N   GLY A  72       8.976 -19.813  46.158  1.00 48.32           N  
ATOM   1994  CA  GLY A  72       9.307 -18.767  47.085  1.00 48.32           C  
ATOM   1995  C   GLY A  72       8.925 -19.174  48.473  1.00 48.32           C  
ATOM   1996  O   GLY A  72       8.649 -20.343  48.740  1.00 48.32           O  
ATOM   1997  N   SER A  73       8.912 -18.184  49.394  1.00 97.85           N  
ATOM   1998  CA  SER A  73       8.615 -18.403  50.781  1.00 97.85           C  
ATOM   1999  CB  SER A  73       8.711 -17.125  51.634  1.00 97.85           C  
ATOM   2000  OG  SER A  73       8.403 -17.414  52.989  1.00 97.85           O  
ATOM   2001  C   SER A  73       7.228 -18.904  50.851  1.00 97.85           C  
ATOM   2002  O   SER A  73       6.405 -18.594  49.992  1.00 97.85           O  
ATOM   2003  N   TYR A  74       6.925 -19.748  51.860  1.00230.39           N  
ATOM   2004  CA  TYR A  74       5.619 -20.325  51.827  1.00230.39           C  
ATOM   2005  CB  TYR A  74       4.481 -19.286  51.814  1.00230.39           C  
ATOM   2006  CG  TYR A  74       4.681 -18.425  53.015  1.00230.39           C  
ATOM   2007  CD1 TYR A  74       5.483 -17.308  52.946  1.00230.39           C  
ATOM   2008  CD2 TYR A  74       4.080 -18.739  54.210  1.00230.39           C  
ATOM   2009  CE1 TYR A  74       5.676 -16.510  54.049  1.00230.39           C  
ATOM   2010  CE2 TYR A  74       4.268 -17.946  55.317  1.00230.39           C  
ATOM   2011  CZ  TYR A  74       5.066 -16.830  55.239  1.00230.39           C  
ATOM   2012  OH  TYR A  74       5.258 -16.017  56.377  1.00230.39           O  
ATOM   2013  C   TYR A  74       5.597 -21.156  50.557  1.00230.39           C  
ATOM   2014  O   TYR A  74       6.523 -21.260  49.762  1.00230.39           O  
ATOM   2015  N   GLY A  75       4.541 -21.902  50.356  1.00157.66           N  
ATOM   2016  CA  GLY A  75       4.425 -22.765  49.220  1.00157.66           C  
ATOM   2017  C   GLY A  75       4.379 -22.025  47.905  1.00157.66           C  
ATOM   2018  O   GLY A  75       4.245 -22.672  46.870  1.00157.66           O  
ATOM   2019  N   PHE A  76       4.329 -20.674  47.902  1.00117.01           N  
ATOM   2020  CA  PHE A  76       4.118 -19.894  46.703  1.00117.01           C  
ATOM   2021  CB  PHE A  76       4.132 -18.378  46.953  1.00117.01           C  
ATOM   2022  CG  PHE A  76       2.951 -18.055  47.798  1.00117.01           C  
ATOM   2023  CD1 PHE A  76       3.031 -18.134  49.169  1.00117.01           C  
ATOM   2024  CD2 PHE A  76       1.762 -17.675  47.219  1.00117.01           C  
ATOM   2025  CE1 PHE A  76       1.940 -17.837  49.952  1.00117.01           C  
ATOM   2026  CE2 PHE A  76       0.668 -17.378  47.996  1.00117.01           C  
ATOM   2027  CZ  PHE A  76       0.758 -17.457  49.365  1.00117.01           C  
ATOM   2028  C   PHE A  76       5.091 -20.153  45.589  1.00117.01           C  
ATOM   2029  O   PHE A  76       6.263 -20.459  45.802  1.00117.01           O  
ATOM   2030  N   GLU A  77       4.574 -20.034  44.339  1.00 65.14           N  
ATOM   2031  CA  GLU A  77       5.341 -20.202  43.133  1.00 65.14           C  
ATOM   2032  CB  GLU A  77       5.205 -21.607  42.524  1.00 65.14           C  
ATOM   2033  CG  GLU A  77       3.768 -21.964  42.138  1.00 65.14           C  
ATOM   2034  CD  GLU A  77       3.772 -23.374  41.569  1.00 65.14           C  
ATOM   2035  OE1 GLU A  77       4.423 -24.254  42.191  1.00 65.14           O  
ATOM   2036  OE2 GLU A  77       3.127 -23.589  40.508  1.00 65.14           O  
ATOM   2037  C   GLU A  77       4.815 -19.220  42.124  1.00 65.14           C  
ATOM   2038  O   GLU A  77       3.765 -18.614  42.331  1.00 65.14           O  
ATOM   2039  N   ALA A  78       5.559 -18.996  41.017  1.00 59.00           N  
ATOM   2040  CA  ALA A  78       5.087 -18.100  39.996  1.00 59.00           C  
ATOM   2041  CB  ALA A  78       5.476 -16.632  40.237  1.00 59.00           C  
ATOM   2042  C   ALA A  78       5.711 -18.513  38.702  1.00 59.00           C  
ATOM   2043  O   ALA A  78       6.804 -19.077  38.687  1.00 59.00           O  
ATOM   2044  N   GLU A  79       5.021 -18.249  37.572  1.00 62.30           N  
ATOM   2045  CA  GLU A  79       5.589 -18.625  36.310  1.00 62.30           C  
ATOM   2046  CB  GLU A  79       4.767 -19.677  35.546  1.00 62.30           C  
ATOM   2047  CG  GLU A  79       5.479 -20.200  34.296  0.50 62.30           C  
ATOM   2048  CD  GLU A  79       4.727 -21.423  33.794  0.50 62.30           C  
ATOM   2049  OE1 GLU A  79       4.990 -22.533  34.328  0.00 62.30           O  
ATOM   2050  OE2 GLU A  79       3.878 -21.266  32.877  0.50 62.30           O  
ATOM   2051  C   GLU A  79       5.700 -17.413  35.444  1.00 62.30           C  
ATOM   2052  O   GLU A  79       4.739 -16.673  35.239  1.00 62.30           O  
ATOM   2053  N   PHE A  80       6.903 -17.200  34.887  1.00104.23           N  
ATOM   2054  CA  PHE A  80       7.167 -16.055  34.066  1.00104.23           C  
ATOM   2055  CB  PHE A  80       8.633 -15.606  34.212  1.00104.23           C  
ATOM   2056  CG  PHE A  80       8.975 -14.555  33.214  1.00104.23           C  
ATOM   2057  CD1 PHE A  80       8.531 -13.260  33.355  1.00104.23           C  
ATOM   2058  CD2 PHE A  80       9.780 -14.870  32.142  1.00104.23           C  
ATOM   2059  CE1 PHE A  80       8.868 -12.303  32.426  1.00104.23           C  
ATOM   2060  CE2 PHE A  80      10.121 -13.918  31.212  1.00104.23           C  
ATOM   2061  CZ  PHE A  80       9.662 -12.631  31.353  1.00104.23           C  
ATOM   2062  C   PHE A  80       6.914 -16.442  32.641  1.00104.23           C  
ATOM   2063  O   PHE A  80       7.516 -17.380  32.124  1.00104.23           O  
ATOM   2064  N   ASN A  82       5.983 -15.731  31.972  1.00122.38           N  
ATOM   2065  CA  ASN A  82       5.692 -16.033  30.598  1.00122.38           C  
ATOM   2066  CB  ASN A  82       4.204 -16.387  30.421  1.00122.38           C  
ATOM   2067  CG  ASN A  82       3.978 -17.044  29.070  1.00122.38           C  
ATOM   2068  OD1 ASN A  82       2.915 -17.609  28.819  1.00122.38           O  
ATOM   2069  ND2 ASN A  82       5.004 -16.983  28.180  1.00122.38           N  
ATOM   2070  C   ASN A  82       5.969 -14.800  29.774  1.00122.38           C  
ATOM   2071  O   ASN A  82       5.191 -13.848  29.823  1.00122.38           O  
ATOM   2072  N   LYS A  84       7.070 -14.795  28.977  1.00147.10           N  
ATOM   2073  CA  LYS A  84       7.429 -13.638  28.177  1.00147.10           C  
ATOM   2074  CB  LYS A  84       8.785 -13.753  27.439  1.00147.10           C  
ATOM   2075  CG  LYS A  84       9.303 -12.398  26.919  1.00147.10           C  
ATOM   2076  CD  LYS A  84      10.802 -12.348  26.565  1.00147.10           C  
ATOM   2077  CE  LYS A  84      11.300 -10.959  26.130  0.50147.10           C  
ATOM   2078  NZ  LYS A  84      12.779 -10.939  25.983  0.50147.10           N  
ATOM   2079  C   LYS A  84       6.318 -13.430  27.166  1.00147.10           C  
ATOM   2080  O   LYS A  84       5.810 -12.320  27.017  1.00147.10           O  
ATOM   2081  N   SER A  85       5.836 -14.511  26.507  1.00 79.18           N  
ATOM   2082  CA  SER A  85       4.859 -14.384  25.449  1.00 79.18           C  
ATOM   2083  CB  SER A  85       4.407 -15.740  24.879  1.00 79.18           C  
ATOM   2084  OG  SER A  85       3.698 -16.473  25.866  1.00 79.18           O  
ATOM   2085  C   SER A  85       3.644 -13.670  25.950  1.00 79.18           C  
ATOM   2086  O   SER A  85       3.110 -12.788  25.278  1.00 79.18           O  
ATOM   2087  N   GLN A  86       3.154 -14.084  27.128  1.00118.58           N  
ATOM   2088  CA  GLN A  86       2.021 -13.503  27.787  1.00118.58           C  
ATOM   2089  CB  GLN A  86       1.428 -14.404  28.880  1.00118.58           C  
ATOM   2090  CG  GLN A  86       0.802 -15.689  28.343  1.00118.58           C  
ATOM   2091  CD  GLN A  86       0.161 -16.413  29.518  1.00118.58           C  
ATOM   2092  OE1 GLN A  86      -1.037 -16.687  29.508  1.00118.58           O  
ATOM   2093  NE2 GLN A  86       0.974 -16.730  30.561  1.00118.58           N  
ATOM   2094  C   GLN A  86       2.367 -12.193  28.438  1.00118.58           C  
ATOM   2095  O   GLN A  86       1.480 -11.375  28.669  1.00118.58           O  
ATOM   2096  N   THR A  87       3.651 -11.986  28.803  1.00232.33           N  
ATOM   2097  CA  THR A  87       4.090 -10.852  29.581  1.00232.33           C  
ATOM   2098  CB  THR A  87       4.026  -9.503  28.907  1.00232.33           C  
ATOM   2099  OG1 THR A  87       2.692  -9.118  28.613  1.00232.33           O  
ATOM   2100  CG2 THR A  87       4.864  -9.571  27.619  1.00232.33           C  
ATOM   2101  C   THR A  87       3.295 -10.853  30.844  1.00232.33           C  
ATOM   2102  O   THR A  87       2.752  -9.834  31.269  1.00232.33           O  
ATOM   2103  N   SER A  88       3.217 -12.045  31.471  1.00138.49           N  
ATOM   2104  CA  SER A  88       2.493 -12.225  32.695  1.00138.49           C  
ATOM   2105  CB  SER A  88       1.295 -13.179  32.562  1.00138.49           C  
ATOM   2106  OG  SER A  88       0.384 -12.716  31.580  1.00138.49           O  
ATOM   2107  C   SER A  88       3.401 -12.907  33.668  1.00138.49           C  
ATOM   2108  O   SER A  88       4.361 -13.571  33.277  1.00138.49           O  
ATOM   2109  N   PHE A  89       3.138 -12.719  34.978  1.00160.01           N  
ATOM   2110  CA  PHE A  89       3.904 -13.407  35.981  1.00160.01           C  
ATOM   2111  CB  PHE A  89       5.045 -12.513  36.507  1.00160.01           C  
ATOM   2112  CG  PHE A  89       5.926 -13.265  37.442  1.00160.01           C  
ATOM   2113  CD1 PHE A  89       6.744 -14.264  36.971  1.00160.01           C  
ATOM   2114  CD2 PHE A  89       5.968 -12.945  38.779  1.00160.01           C  
ATOM   2115  CE1 PHE A  89       7.568 -14.952  37.830  1.00160.01           C  
ATOM   2116  CE2 PHE A  89       6.790 -13.629  39.641  1.00160.01           C  
ATOM   2117  CZ  PHE A  89       7.591 -14.639  39.168  1.00160.01           C  
ATOM   2118  C   PHE A  89       2.959 -13.704  37.107  1.00160.01           C  
ATOM   2119  O   PHE A  89       3.007 -13.051  38.148  1.00160.01           O  
ATOM   2120  N   HIS A  90       2.120 -14.750  36.942  1.00 95.85           N  
ATOM   2121  CA  HIS A  90       1.080 -15.064  37.885  1.00 95.85           C  
ATOM   2122  ND1 HIS A  90      -1.297 -14.128  36.061  1.00 95.85           N  
ATOM   2123  CG  HIS A  90      -0.648 -15.341  36.069  1.00 95.85           C  
ATOM   2124  CB  HIS A  90      -0.027 -15.949  37.291  1.00 95.85           C  
ATOM   2125  NE2 HIS A  90      -1.390 -14.908  33.983  1.00 95.85           N  
ATOM   2126  CD2 HIS A  90      -0.714 -15.805  34.791  1.00 95.85           C  
ATOM   2127  CE1 HIS A  90      -1.720 -13.917  34.789  1.00 95.85           C  
ATOM   2128  C   HIS A  90       1.631 -15.776  39.082  1.00 95.85           C  
ATOM   2129  O   HIS A  90       2.552 -16.584  38.982  1.00 95.85           O  
ATOM   2130  N   LEU A  91       1.045 -15.503  40.266  1.00109.87           N  
ATOM   2131  CA  LEU A  91       1.474 -16.116  41.490  1.00109.87           C  
ATOM   2132  CB  LEU A  91       1.406 -15.154  42.688  1.00109.87           C  
ATOM   2133  CG  LEU A  91       1.859 -15.771  44.019  1.00109.87           C  
ATOM   2134  CD1 LEU A  91       3.367 -16.047  44.026  1.00109.87           C  
ATOM   2135  CD2 LEU A  91       1.423 -14.919  45.210  1.00109.87           C  
ATOM   2136  C   LEU A  91       0.548 -17.260  41.778  1.00109.87           C  
ATOM   2137  O   LEU A  91      -0.669 -17.127  41.655  1.00109.87           O  
ATOM   2138  N   LYS A  92       1.101 -18.430  42.163  1.00 78.20           N  
ATOM   2139  CA  LYS A  92       0.241 -19.556  42.398  1.00 78.20           C  
ATOM   2140  CB  LYS A  92       0.199 -20.552  41.228  1.00 78.20           C  
ATOM   2141  CG  LYS A  92      -0.581 -19.994  40.037  1.00 78.20           C  
ATOM   2142  CD  LYS A  92      -0.414 -20.774  38.732  1.00 78.20           C  
ATOM   2143  CE  LYS A  92      -1.223 -20.169  37.583  1.00 78.20           C  
ATOM   2144  NZ  LYS A  92      -0.990 -20.921  36.333  1.00 78.20           N  
ATOM   2145  C   LYS A  92       0.649 -20.299  43.636  1.00 78.20           C  
ATOM   2146  O   LYS A  92       1.787 -20.206  44.094  1.00 78.20           O  
ATOM   2147  N   LYS A  93      -0.323 -21.023  44.239  1.00 75.63           N  
ATOM   2148  CA  LYS A  93      -0.093 -21.853  45.391  1.00 75.63           C  
ATOM   2149  CB  LYS A  93      -0.411 -21.150  46.723  1.00 75.63           C  
ATOM   2150  CG  LYS A  93      -0.046 -21.971  47.961  1.00 75.63           C  
ATOM   2151  CD  LYS A  93      -0.022 -21.145  49.250  1.00 75.63           C  
ATOM   2152  CE  LYS A  93       0.335 -21.957  50.498  1.00 75.63           C  
ATOM   2153  NZ  LYS A  93       0.373 -21.072  51.685  1.00 75.63           N  
ATOM   2154  C   LYS A  93      -1.013 -23.035  45.262  1.00 75.63           C  
ATOM   2155  O   LYS A  93      -2.215 -22.873  45.051  1.00 75.63           O  
ATOM   2156  N   PRO A  94      -0.480 -24.229  45.368  1.00112.78           N  
ATOM   2157  CA  PRO A  94      -1.292 -25.410  45.191  1.00112.78           C  
ATOM   2158  CD  PRO A  94       0.907 -24.468  45.002  1.00112.78           C  
ATOM   2159  CB  PRO A  94      -0.312 -26.577  45.116  1.00112.78           C  
ATOM   2160  CG  PRO A  94       0.961 -25.933  44.532  1.00112.78           C  
ATOM   2161  C   PRO A  94      -2.415 -25.601  46.166  1.00112.78           C  
ATOM   2162  O   PRO A  94      -3.517 -25.930  45.727  1.00112.78           O  
ATOM   2163  N   SER A  95      -2.179 -25.401  47.478  1.00 50.49           N  
ATOM   2164  CA  SER A  95      -3.265 -25.595  48.399  1.00 50.49           C  
ATOM   2165  CB  SER A  95      -3.060 -26.799  49.336  1.00 50.49           C  
ATOM   2166  OG  SER A  95      -4.167 -26.934  50.216  1.00 50.49           O  
ATOM   2167  C   SER A  95      -3.339 -24.376  49.255  1.00 50.49           C  
ATOM   2168  O   SER A  95      -2.453 -24.120  50.067  1.00 50.49           O  
ATOM   2169  N   ALA A  96      -4.427 -23.599  49.104  1.00 52.69           N  
ATOM   2170  CA  ALA A  96      -4.574 -22.369  49.822  1.00 52.69           C  
ATOM   2171  CB  ALA A  96      -5.603 -21.415  49.190  1.00 52.69           C  
ATOM   2172  C   ALA A  96      -4.994 -22.616  51.234  1.00 52.69           C  
ATOM   2173  O   ALA A  96      -5.789 -23.510  51.526  1.00 52.69           O  
ATOM   2174  N   LEU A  97      -4.461 -21.778  52.150  1.00 62.24           N  
ATOM   2175  CA  LEU A  97      -4.773 -21.849  53.551  1.00 62.24           C  
ATOM   2176  CB  LEU A  97      -3.534 -21.872  54.463  1.00 62.24           C  
ATOM   2177  CG  LEU A  97      -2.632 -23.104  54.276  1.00 62.24           C  
ATOM   2178  CD1 LEU A  97      -1.422 -23.050  55.219  1.00 62.24           C  
ATOM   2179  CD2 LEU A  97      -3.429 -24.411  54.401  1.00 62.24           C  
ATOM   2180  C   LEU A  97      -5.514 -20.592  53.889  1.00 62.24           C  
ATOM   2181  O   LEU A  97      -5.440 -19.602  53.168  1.00 62.24           O  
ATOM   2182  N   VAL A  98      -6.269 -20.610  55.003  1.00 42.04           N  
ATOM   2183  CA  VAL A  98      -7.012 -19.450  55.409  1.00 42.04           C  
ATOM   2184  CB  VAL A  98      -7.834 -19.681  56.641  1.00 42.04           C  
ATOM   2185  CG1 VAL A  98      -8.492 -18.352  57.046  1.00 42.04           C  
ATOM   2186  CG2 VAL A  98      -8.843 -20.802  56.348  1.00 42.04           C  
ATOM   2187  C   VAL A  98      -6.038 -18.350  55.714  1.00 42.04           C  
ATOM   2188  O   VAL A  98      -6.307 -17.178  55.459  1.00 42.04           O  
ATOM   2189  N   SER A  99      -4.868 -18.719  56.267  1.00 96.44           N  
ATOM   2190  CA  SER A  99      -3.851 -17.795  56.694  1.00 96.44           C  
ATOM   2191  CB  SER A  99      -2.653 -18.514  57.329  1.00 96.44           C  
ATOM   2192  OG  SER A  99      -3.093 -19.323  58.407  1.00 96.44           O  
ATOM   2193  C   SER A  99      -3.319 -17.042  55.514  1.00 96.44           C  
ATOM   2194  O   SER A  99      -2.730 -15.973  55.664  1.00 96.44           O  
ATOM   2195  N   ASP A 100      -3.500 -17.604  54.309  1.00 89.89           N  
ATOM   2196  CA  ASP A 100      -3.028 -17.053  53.072  1.00 89.89           C  
ATOM   2197  CB  ASP A 100      -3.167 -18.036  51.898  1.00 89.89           C  
ATOM   2198  CG  ASP A 100      -2.129 -19.129  52.117  1.00 89.89           C  
ATOM   2199  OD1 ASP A 100      -1.092 -18.828  52.767  1.00 89.89           O  
ATOM   2200  OD2 ASP A 100      -2.356 -20.276  51.649  1.00 89.89           O  
ATOM   2201  C   ASP A 100      -3.787 -15.804  52.737  1.00 89.89           C  
ATOM   2202  O   ASP A 100      -3.365 -15.046  51.869  1.00 89.89           O  
ATOM   2203  N   SER A 101      -4.965 -15.577  53.348  1.00 59.28           N  
ATOM   2204  CA  SER A 101      -5.707 -14.397  53.002  1.00 59.28           C  
ATOM   2205  CB  SER A 101      -7.006 -14.231  53.806  1.00 59.28           C  
ATOM   2206  OG  SER A 101      -7.890 -15.304  53.521  1.00 59.28           O  
ATOM   2207  C   SER A 101      -4.845 -13.199  53.246  1.00 59.28           C  
ATOM   2208  O   SER A 101      -4.282 -13.028  54.327  1.00 59.28           O  
ATOM   2209  N   ALA A 102      -4.720 -12.332  52.220  1.00 61.20           N  
ATOM   2210  CA  ALA A 102      -3.878 -11.176  52.343  1.00 61.20           C  
ATOM   2211  CB  ALA A 102      -2.408 -11.516  52.641  1.00 61.20           C  
ATOM   2212  C   ALA A 102      -3.908 -10.440  51.040  1.00 61.20           C  
ATOM   2213  O   ALA A 102      -4.660 -10.777  50.128  1.00 61.20           O  
ATOM   2214  N   LEU A 103      -3.097  -9.373  50.939  1.00176.77           N  
ATOM   2215  CA  LEU A 103      -3.035  -8.608  49.734  1.00176.77           C  
ATOM   2216  CB  LEU A 103      -3.059  -7.094  50.002  1.00176.77           C  
ATOM   2217  CG  LEU A 103      -3.094  -6.221  48.740  1.00176.77           C  
ATOM   2218  CD1 LEU A 103      -4.388  -6.433  47.944  1.00176.77           C  
ATOM   2219  CD2 LEU A 103      -2.869  -4.746  49.095  1.00176.77           C  
ATOM   2220  C   LEU A 103      -1.733  -8.954  49.090  1.00176.77           C  
ATOM   2221  O   LEU A 103      -0.696  -9.002  49.749  1.00176.77           O  
ATOM   2222  N   TYR A 104      -1.747  -9.215  47.771  1.00113.55           N  
ATOM   2223  CA  TYR A 104      -0.528  -9.598  47.132  1.00113.55           C  
ATOM   2224  CB  TYR A 104      -0.632 -10.929  46.372  1.00113.55           C  
ATOM   2225  CG  TYR A 104      -0.839 -11.998  47.389  1.00113.55           C  
ATOM   2226  CD1 TYR A 104      -2.096 -12.278  47.876  1.00113.55           C  
ATOM   2227  CD2 TYR A 104       0.235 -12.719  47.856  1.00113.55           C  
ATOM   2228  CE1 TYR A 104      -2.276 -13.267  48.816  1.00113.55           C  
ATOM   2229  CE2 TYR A 104       0.060 -13.708  48.793  1.00113.55           C  
ATOM   2230  CZ  TYR A 104      -1.196 -13.983  49.274  1.00113.55           C  
ATOM   2231  OH  TYR A 104      -1.370 -14.999  50.237  1.00113.55           O  
ATOM   2232  C   TYR A 104      -0.141  -8.536  46.158  1.00113.55           C  
ATOM   2233  O   TYR A 104      -0.972  -8.042  45.397  1.00113.55           O  
ATOM   2234  N   PHE A 105       1.154  -8.155  46.181  1.00196.47           N  
ATOM   2235  CA  PHE A 105       1.661  -7.116  45.330  1.00196.47           C  
ATOM   2236  CB  PHE A 105       2.413  -5.990  46.060  1.00196.47           C  
ATOM   2237  CG  PHE A 105       1.445  -5.130  46.784  1.00196.47           C  
ATOM   2238  CD1 PHE A 105       0.867  -4.059  46.146  1.00196.47           C  
ATOM   2239  CD2 PHE A 105       1.117  -5.388  48.092  1.00196.47           C  
ATOM   2240  CE1 PHE A 105      -0.028  -3.255  46.806  1.00196.47           C  
ATOM   2241  CE2 PHE A 105       0.221  -4.587  48.756  1.00196.47           C  
ATOM   2242  CZ  PHE A 105      -0.353  -3.518  48.113  1.00196.47           C  
ATOM   2243  C   PHE A 105       2.678  -7.689  44.402  1.00196.47           C  
ATOM   2244  O   PHE A 105       3.496  -8.528  44.774  1.00196.47           O  
ATOM   2245  N   CYS A 106       2.639  -7.215  43.148  1.00100.50           N  
ATOM   2246  CA  CYS A 106       3.555  -7.588  42.113  1.00100.50           C  
ATOM   2247  CB  CYS A 106       2.751  -7.939  40.843  1.00100.50           C  
ATOM   2248  SG  CYS A 106       3.698  -8.437  39.382  1.00100.50           S  
ATOM   2249  C   CYS A 106       4.345  -6.333  41.858  1.00100.50           C  
ATOM   2250  O   CYS A 106       3.762  -5.272  41.646  1.00100.50           O  
ATOM   2251  N   ALA A 107       5.692  -6.403  41.882  1.00 97.33           N  
ATOM   2252  CA  ALA A 107       6.484  -5.207  41.735  1.00 97.33           C  
ATOM   2253  CB  ALA A 107       7.232  -4.808  43.021  1.00 97.33           C  
ATOM   2254  C   ALA A 107       7.538  -5.432  40.689  1.00 97.33           C  
ATOM   2255  O   ALA A 107       7.995  -6.555  40.495  1.00 97.33           O  
ATOM   2256  N   VAL A 108       7.943  -4.358  39.972  1.00109.45           N  
ATOM   2257  CA  VAL A 108       8.983  -4.473  38.974  1.00109.45           C  
ATOM   2258  CB  VAL A 108       8.463  -4.426  37.561  1.00109.45           C  
ATOM   2259  CG1 VAL A 108       9.650  -4.511  36.588  1.00109.45           C  
ATOM   2260  CG2 VAL A 108       7.436  -5.558  37.380  1.00109.45           C  
ATOM   2261  C   VAL A 108       9.939  -3.323  39.173  1.00109.45           C  
ATOM   2262  O   VAL A 108       9.541  -2.280  39.684  1.00109.45           O  
ATOM   2263  N   TYR A 109      11.233  -3.454  38.778  1.00345.53           N  
ATOM   2264  CA  TYR A 109      12.124  -2.348  39.089  1.00345.53           C  
ATOM   2265  CB  TYR A 109      13.166  -2.626  40.190  1.00345.53           C  
ATOM   2266  CG  TYR A 109      14.237  -3.542  39.703  1.00345.53           C  
ATOM   2267  CD1 TYR A 109      14.102  -4.906  39.799  1.00345.53           C  
ATOM   2268  CD2 TYR A 109      15.391  -3.024  39.161  1.00345.53           C  
ATOM   2269  CE1 TYR A 109      15.103  -5.738  39.357  1.00345.53           C  
ATOM   2270  CE2 TYR A 109      16.394  -3.851  38.716  1.00345.53           C  
ATOM   2271  CZ  TYR A 109      16.251  -5.212  38.813  1.00345.53           C  
ATOM   2272  OH  TYR A 109      17.279  -6.065  38.359  1.00345.53           O  
ATOM   2273  C   TYR A 109      12.897  -1.755  37.910  1.00345.53           C  
ATOM   2274  O   TYR A 109      13.121  -2.434  36.911  1.00345.53           O  
ATOM   2275  N   TYR A 110      13.303  -0.440  38.061  1.00435.95           N  
ATOM   2276  CA  TYR A 110      14.044   0.538  37.245  1.00435.95           C  
ATOM   2277  CB  TYR A 110      13.207   1.756  36.846  1.00435.95           C  
ATOM   2278  CG  TYR A 110      13.935   2.464  35.759  1.00435.95           C  
ATOM   2279  CD1 TYR A 110      14.934   3.373  36.028  1.00435.95           C  
ATOM   2280  CD2 TYR A 110      13.601   2.205  34.451  1.00435.95           C  
ATOM   2281  CE1 TYR A 110      15.581   4.018  34.998  1.00435.95           C  
ATOM   2282  CE2 TYR A 110      14.243   2.845  33.421  1.00435.95           C  
ATOM   2283  CZ  TYR A 110      15.234   3.755  33.692  1.00435.95           C  
ATOM   2284  OH  TYR A 110      15.886   4.412  32.628  1.00435.95           O  
ATOM   2285  C   TYR A 110      15.132   0.985  38.167  1.00435.95           C  
ATOM   2286  O   TYR A 110      14.904   0.817  39.360  1.00435.95           O  
ATOM   2287  N   GLY A 111      16.315   1.463  37.656  1.00498.48           N  
ATOM   2288  CA  GLY A 111      17.458   1.988  38.392  1.00498.48           C  
ATOM   2289  C   GLY A 111      17.535   1.201  39.612  1.00498.48           C  
ATOM   2290  O   GLY A 111      17.818   0.003  39.643  1.00498.48           O  
ATOM   2291  N   GLN A 124      17.201   1.929  40.661  1.00620.43           N  
ATOM   2292  CA  GLN A 124      16.990   1.344  41.934  1.00620.43           C  
ATOM   2293  CB  GLN A 124      18.042   1.791  42.953  1.00620.43           C  
ATOM   2294  CG  GLN A 124      19.481   1.678  42.448  1.00620.43           C  
ATOM   2295  CD  GLN A 124      19.851   2.989  41.751  1.00620.43           C  
ATOM   2296  OE1 GLN A 124      19.448   3.259  40.621  1.00620.43           O  
ATOM   2297  NE2 GLN A 124      20.658   3.833  42.448  1.00620.43           N  
ATOM   2298  C   GLN A 124      15.698   1.927  42.422  1.00620.43           C  
ATOM   2299  O   GLN A 124      15.689   2.810  43.275  1.00620.43           O  
ATOM   2300  N   ASN A 125      14.567   1.483  41.857  1.00324.20           N  
ATOM   2301  CA  ASN A 125      13.283   1.891  42.330  1.00324.20           C  
ATOM   2302  CB  ASN A 125      12.715   3.173  41.687  1.00324.20           C  
ATOM   2303  CG  ASN A 125      12.404   2.955  40.213  1.00324.20           C  
ATOM   2304  OD1 ASN A 125      13.298   2.778  39.390  1.00324.20           O  
ATOM   2305  ND2 ASN A 125      11.088   2.987  39.869  1.00324.20           N  
ATOM   2306  C   ASN A 125      12.394   0.748  41.975  1.00324.20           C  
ATOM   2307  O   ASN A 125      12.598   0.113  40.945  1.00324.20           O  
ATOM   2308  N   PHE A 126      11.413   0.414  42.827  1.00201.15           N  
ATOM   2309  CA  PHE A 126      10.530  -0.668  42.497  1.00201.15           C  
ATOM   2310  CB  PHE A 126      10.520  -1.786  43.553  1.00201.15           C  
ATOM   2311  CG  PHE A 126      11.710  -2.643  43.292  1.00201.15           C  
ATOM   2312  CD1 PHE A 126      12.972  -2.266  43.695  1.00201.15           C  
ATOM   2313  CD2 PHE A 126      11.555  -3.827  42.609  1.00201.15           C  
ATOM   2314  CE1 PHE A 126      14.058  -3.072  43.431  1.00201.15           C  
ATOM   2315  CE2 PHE A 126      12.634  -4.637  42.344  1.00201.15           C  
ATOM   2316  CZ  PHE A 126      13.890  -4.261  42.758  1.00201.15           C  
ATOM   2317  C   PHE A 126       9.151  -0.109  42.375  1.00201.15           C  
ATOM   2318  O   PHE A 126       8.708   0.642  43.241  1.00201.15           O  
ATOM   2319  N   VAL A 127       8.439  -0.462  41.281  1.00185.04           N  
ATOM   2320  CA  VAL A 127       7.105   0.032  41.072  1.00185.04           C  
ATOM   2321  CB  VAL A 127       6.847   0.487  39.664  1.00185.04           C  
ATOM   2322  CG1 VAL A 127       7.063  -0.697  38.706  1.00185.04           C  
ATOM   2323  CG2 VAL A 127       5.432   1.087  39.601  1.00185.04           C  
ATOM   2324  C   VAL A 127       6.149  -1.076  41.392  1.00185.04           C  
ATOM   2325  O   VAL A 127       6.252  -2.183  40.866  1.00185.04           O  
ATOM   2326  N   PHE A 128       5.172  -0.778  42.271  1.00182.65           N  
ATOM   2327  CA  PHE A 128       4.232  -1.751  42.754  1.00182.65           C  
ATOM   2328  CB  PHE A 128       3.852  -1.558  44.241  1.00182.65           C  
ATOM   2329  CG  PHE A 128       4.984  -1.911  45.151  1.00182.65           C  
ATOM   2330  CD1 PHE A 128       6.036  -1.044  45.356  1.00182.65           C  
ATOM   2331  CD2 PHE A 128       4.969  -3.111  45.828  1.00182.65           C  
ATOM   2332  CE1 PHE A 128       7.068  -1.379  46.203  1.00182.65           C  
ATOM   2333  CE2 PHE A 128       5.998  -3.449  46.675  1.00182.65           C  
ATOM   2334  CZ  PHE A 128       7.051  -2.585  46.862  1.00182.65           C  
ATOM   2335  C   PHE A 128       2.936  -1.625  42.004  1.00182.65           C  
ATOM   2336  O   PHE A 128       2.557  -0.535  41.577  1.00182.65           O  
ATOM   2337  N   GLY A 129       2.231  -2.767  41.818  1.00112.36           N  
ATOM   2338  CA  GLY A 129       0.923  -2.781  41.216  1.00112.36           C  
ATOM   2339  C   GLY A 129      -0.033  -2.411  42.313  1.00112.36           C  
ATOM   2340  O   GLY A 129       0.374  -2.267  43.464  1.00112.36           O  
ATOM   2341  N   PRO A 130      -1.290  -2.248  41.998  1.00113.53           N  
ATOM   2342  CA  PRO A 130      -2.297  -1.871  42.959  1.00113.53           C  
ATOM   2343  CD  PRO A 130      -1.729  -2.057  40.628  1.00113.53           C  
ATOM   2344  CB  PRO A 130      -3.539  -1.506  42.140  1.00113.53           C  
ATOM   2345  CG  PRO A 130      -3.261  -2.068  40.732  1.00113.53           C  
ATOM   2346  C   PRO A 130      -2.541  -2.936  43.981  1.00113.53           C  
ATOM   2347  O   PRO A 130      -3.085  -2.615  45.036  1.00113.53           O  
ATOM   2348  N   GLY A 131      -2.196  -4.204  43.688  1.00 76.23           N  
ATOM   2349  CA  GLY A 131      -2.358  -5.247  44.662  1.00 76.23           C  
ATOM   2350  C   GLY A 131      -3.648  -5.974  44.423  1.00 76.23           C  
ATOM   2351  O   GLY A 131      -4.593  -5.433  43.852  1.00 76.23           O  
ATOM   2352  N   THR A 132      -3.712  -7.251  44.859  1.00 75.94           N  
ATOM   2353  CA  THR A 132      -4.926  -8.001  44.724  1.00 75.94           C  
ATOM   2354  CB  THR A 132      -4.814  -9.142  43.752  1.00 75.94           C  
ATOM   2355  OG1 THR A 132      -4.436  -8.661  42.471  1.00 75.94           O  
ATOM   2356  CG2 THR A 132      -6.174  -9.854  43.658  1.00 75.94           C  
ATOM   2357  C   THR A 132      -5.222  -8.588  46.067  1.00 75.94           C  
ATOM   2358  O   THR A 132      -4.332  -9.112  46.734  1.00 75.94           O  
ATOM   2359  N   ARG A 133      -6.491  -8.519  46.511  1.00154.75           N  
ATOM   2360  CA  ARG A 133      -6.799  -9.067  47.799  1.00154.75           C  
ATOM   2361  CB  ARG A 133      -7.903  -8.321  48.561  1.00154.75           C  
ATOM   2362  CG  ARG A 133      -7.465  -6.940  49.031  1.00154.75           C  
ATOM   2363  CD  ARG A 133      -8.420  -6.290  50.030  1.00154.75           C  
ATOM   2364  NE  ARG A 133      -7.755  -5.042  50.495  1.00154.75           N  
ATOM   2365  CZ  ARG A 133      -6.795  -5.114  51.463  1.00154.75           C  
ATOM   2366  NH1 ARG A 133      -6.471  -6.321  52.011  1.00154.75           N  
ATOM   2367  NH2 ARG A 133      -6.153  -3.982  51.873  1.00154.75           N  
ATOM   2368  C   ARG A 133      -7.265 -10.466  47.596  1.00154.75           C  
ATOM   2369  O   ARG A 133      -8.124 -10.736  46.757  1.00154.75           O  
ATOM   2370  N   LEU A 134      -6.691 -11.403  48.370  1.00128.85           N  
ATOM   2371  CA  LEU A 134      -7.058 -12.773  48.209  1.00128.85           C  
ATOM   2372  CB  LEU A 134      -5.831 -13.694  48.042  1.00128.85           C  
ATOM   2373  CG  LEU A 134      -6.113 -15.152  47.615  1.00128.85           C  
ATOM   2374  CD1 LEU A 134      -4.799 -15.935  47.485  1.00128.85           C  
ATOM   2375  CD2 LEU A 134      -7.101 -15.871  48.541  1.00128.85           C  
ATOM   2376  C   LEU A 134      -7.809 -13.163  49.434  1.00128.85           C  
ATOM   2377  O   LEU A 134      -7.369 -12.922  50.561  1.00128.85           O  
ATOM   2378  N   SER A 135      -8.989 -13.773  49.237  1.00 87.27           N  
ATOM   2379  CA  SER A 135      -9.759 -14.171  50.370  0.88 87.27           C  
ATOM   2380  CB  SER A 135     -11.174 -13.570  50.372  1.00 87.27           C  
ATOM   2381  OG  SER A 135     -11.888 -13.996  51.521  1.00 87.27           O  
ATOM   2382  C   SER A 135      -9.891 -15.657  50.310  1.00 87.27           C  
ATOM   2383  O   SER A 135     -10.320 -16.221  49.304  1.00 87.27           O  
ATOM   2384  N   VAL A 136      -9.491 -16.321  51.408  1.00116.90           N  
ATOM   2385  CA  VAL A 136      -9.587 -17.741  51.542  1.00116.90           C  
ATOM   2386  CB  VAL A 136      -8.350 -18.475  51.097  1.00116.90           C  
ATOM   2387  CG1 VAL A 136      -7.101 -17.903  51.789  1.00116.90           C  
ATOM   2388  CG2 VAL A 136      -8.566 -19.965  51.394  1.00116.90           C  
ATOM   2389  C   VAL A 136      -9.798 -17.987  53.038  1.00116.90           C  
ATOM   2390  O   VAL A 136     -10.896 -18.485  53.400  1.00116.90           O  
ATOM   2391  OXT VAL A 136      -8.887 -17.664  53.845  1.00116.90           O  
TER    2392      VAL A 136                                                       
ATOM   2392  N   VAL B   3      15.265  -5.083  59.742  1.00102.46           N  
ATOM   2393  CA  VAL B   3      15.035  -3.623  59.836  1.00102.46           C  
ATOM   2394  CB  VAL B   3      14.569  -3.062  58.523  1.00102.46           C  
ATOM   2395  CG1 VAL B   3      15.717  -3.160  57.506  1.00102.46           C  
ATOM   2396  CG2 VAL B   3      13.300  -3.816  58.095  1.00102.46           C  
ATOM   2397  C   VAL B   3      14.035  -3.286  60.883  1.00102.46           C  
ATOM   2398  O   VAL B   3      13.017  -3.961  61.034  1.00102.46           O  
ATOM   2399  N   THR B   4      14.320  -2.222  61.655  1.00 40.25           N  
ATOM   2400  CA  THR B   4      13.405  -1.854  62.687  1.00 40.25           C  
ATOM   2401  CB  THR B   4      13.975  -1.981  64.068  1.00 40.25           C  
ATOM   2402  OG1 THR B   4      15.069  -1.090  64.226  1.00 40.25           O  
ATOM   2403  CG2 THR B   4      14.440  -3.432  64.277  1.00 40.25           C  
ATOM   2404  C   THR B   4      13.039  -0.420  62.506  1.00 40.25           C  
ATOM   2405  O   THR B   4      13.832   0.389  62.024  1.00 40.25           O  
ATOM   2406  N   GLN B   5      11.785  -0.085  62.857  1.00140.11           N  
ATOM   2407  CA  GLN B   5      11.378   1.283  62.838  1.00140.11           C  
ATOM   2408  CB  GLN B   5      10.381   1.643  61.716  1.00140.11           C  
ATOM   2409  CG  GLN B   5       9.100   0.822  61.637  1.00140.11           C  
ATOM   2410  CD  GLN B   5       8.557   1.025  60.225  1.00140.11           C  
ATOM   2411  OE1 GLN B   5       8.917   0.301  59.299  1.00140.11           O  
ATOM   2412  NE2 GLN B   5       7.685   2.052  60.043  1.00140.11           N  
ATOM   2413  C   GLN B   5      10.954   1.646  64.230  1.00140.11           C  
ATOM   2414  O   GLN B   5      10.463   0.809  64.986  1.00140.11           O  
ATOM   2415  N   SER B   6      11.144   2.930  64.591  1.00111.21           N  
ATOM   2416  CA  SER B   6      11.071   3.401  65.949  1.00111.21           C  
ATOM   2417  CB  SER B   6      11.222   4.922  66.078  1.00111.21           C  
ATOM   2418  OG  SER B   6      12.561   5.298  65.816  1.00111.21           O  
ATOM   2419  C   SER B   6       9.800   3.070  66.642  1.00111.21           C  
ATOM   2420  O   SER B   6       9.836   2.610  67.782  1.00111.21           O  
ATOM   2421  N   SER B   7       8.638   3.312  66.018  1.00106.12           N  
ATOM   2422  CA  SER B   7       7.453   3.039  66.770  1.00106.12           C  
ATOM   2423  CB  SER B   7       6.785   4.308  67.320  1.00106.12           C  
ATOM   2424  OG  SER B   7       5.620   3.963  68.052  1.00106.12           O  
ATOM   2425  C   SER B   7       6.467   2.349  65.889  1.00106.12           C  
ATOM   2426  O   SER B   7       6.432   2.575  64.683  1.00106.12           O  
ATOM   2427  N   ARG B   8       5.707   1.409  66.483  1.00174.27           N  
ATOM   2428  CA  ARG B   8       4.680   0.661  65.818  1.00174.27           C  
ATOM   2429  CB  ARG B   8       4.276  -0.559  66.663  1.00174.27           C  
ATOM   2430  CG  ARG B   8       3.751  -0.164  68.046  1.00174.27           C  
ATOM   2431  CD  ARG B   8       4.075  -1.158  69.166  1.00174.27           C  
ATOM   2432  NE  ARG B   8       3.454  -2.472  68.843  1.00174.27           N  
ATOM   2433  CZ  ARG B   8       3.583  -3.498  69.733  1.00174.27           C  
ATOM   2434  NH1 ARG B   8       4.219  -3.289  70.923  1.00174.27           N  
ATOM   2435  NH2 ARG B   8       3.082  -4.733  69.436  1.00174.27           N  
ATOM   2436  C   ARG B   8       3.453   1.492  65.562  1.00174.27           C  
ATOM   2437  O   ARG B   8       2.913   1.483  64.457  1.00174.27           O  
ATOM   2438  N   TYR B   9       2.972   2.240  66.580  1.00 68.43           N  
ATOM   2439  CA  TYR B   9       1.759   2.998  66.417  1.00 68.43           C  
ATOM   2440  CB  TYR B   9       0.555   2.415  67.183  1.00 68.43           C  
ATOM   2441  CG  TYR B   9       0.252   1.054  66.654  1.00 68.43           C  
ATOM   2442  CD1 TYR B   9      -0.529   0.884  65.534  1.00 68.43           C  
ATOM   2443  CD2 TYR B   9       0.750  -0.060  67.290  1.00 68.43           C  
ATOM   2444  CE1 TYR B   9      -0.805  -0.377  65.055  1.00 68.43           C  
ATOM   2445  CE2 TYR B   9       0.478  -1.322  66.817  1.00 68.43           C  
ATOM   2446  CZ  TYR B   9      -0.300  -1.483  65.696  1.00 68.43           C  
ATOM   2447  OH  TYR B   9      -0.579  -2.778  65.209  1.00 68.43           O  
ATOM   2448  C   TYR B   9       1.988   4.359  66.985  1.00 68.43           C  
ATOM   2449  O   TYR B   9       2.789   4.527  67.903  1.00 68.43           O  
ATOM   2450  N   LEU B  10       1.314   5.386  66.427  1.00115.30           N  
ATOM   2451  CA  LEU B  10       1.462   6.691  67.000  1.00115.30           C  
ATOM   2452  CB  LEU B  10       2.584   7.551  66.395  1.00115.30           C  
ATOM   2453  CG  LEU B  10       3.992   6.957  66.562  1.00115.30           C  
ATOM   2454  CD1 LEU B  10       4.201   5.771  65.618  1.00115.30           C  
ATOM   2455  CD2 LEU B  10       5.081   8.027  66.420  1.00115.30           C  
ATOM   2456  C   LEU B  10       0.203   7.469  66.801  1.00115.30           C  
ATOM   2457  O   LEU B  10      -0.503   7.307  65.806  1.00115.30           O  
ATOM   2458  N   VAL B  11      -0.119   8.329  67.786  1.00 46.55           N  
ATOM   2459  CA  VAL B  11      -1.232   9.221  67.662  1.00 46.55           C  
ATOM   2460  CB  VAL B  11      -2.279   9.017  68.719  1.00 46.55           C  
ATOM   2461  CG1 VAL B  11      -3.385  10.067  68.527  1.00 46.55           C  
ATOM   2462  CG2 VAL B  11      -2.777   7.563  68.645  1.00 46.55           C  
ATOM   2463  C   VAL B  11      -0.652  10.583  67.869  1.00 46.55           C  
ATOM   2464  O   VAL B  11       0.004  10.828  68.881  1.00 46.55           O  
ATOM   2465  N   LYS B  12      -0.863  11.512  66.915  1.00106.12           N  
ATOM   2466  CA  LYS B  12      -0.267  12.805  67.085  1.00106.12           C  
ATOM   2467  CB  LYS B  12       0.938  13.047  66.161  1.00106.12           C  
ATOM   2468  CG  LYS B  12       2.109  12.110  66.472  1.00106.12           C  
ATOM   2469  CD  LYS B  12       2.613  12.229  67.913  1.00106.12           C  
ATOM   2470  CE  LYS B  12       3.678  11.194  68.284  1.00106.12           C  
ATOM   2471  NZ  LYS B  12       4.108  11.387  69.687  1.00106.12           N  
ATOM   2472  C   LYS B  12      -1.283  13.870  66.820  1.00106.12           C  
ATOM   2473  O   LYS B  12      -2.233  13.681  66.062  1.00106.12           O  
ATOM   2474  N   ARG B  13      -1.099  15.023  67.492  1.00 75.72           N  
ATOM   2475  CA  ARG B  13      -1.936  16.181  67.362  1.00 75.72           C  
ATOM   2476  CB  ARG B  13      -1.773  17.134  68.561  1.00 75.72           C  
ATOM   2477  CG  ARG B  13      -2.385  18.527  68.395  1.00 75.72           C  
ATOM   2478  CD  ARG B  13      -2.086  19.439  69.591  1.00 75.72           C  
ATOM   2479  NE  ARG B  13      -2.478  20.834  69.239  1.00 75.72           N  
ATOM   2480  CZ  ARG B  13      -1.525  21.812  69.193  1.00 75.72           C  
ATOM   2481  NH1 ARG B  13      -0.225  21.507  69.478  1.00 75.72           N  
ATOM   2482  NH2 ARG B  13      -1.871  23.094  68.874  1.00 75.72           N  
ATOM   2483  C   ARG B  13      -1.499  16.907  66.134  1.00 75.72           C  
ATOM   2484  O   ARG B  13      -0.306  17.003  65.854  1.00 75.72           O  
ATOM   2485  N   THR B  14      -2.466  17.466  65.382  1.00115.03           N  
ATOM   2486  CA  THR B  14      -2.143  18.136  64.158  1.00115.03           C  
ATOM   2487  CB  THR B  14      -3.356  18.619  63.412  1.00115.03           C  
ATOM   2488  OG1 THR B  14      -3.000  19.047  62.106  1.00115.03           O  
ATOM   2489  CG2 THR B  14      -3.994  19.776  64.200  1.00115.03           C  
ATOM   2490  C   THR B  14      -1.263  19.308  64.465  1.00115.03           C  
ATOM   2491  O   THR B  14      -1.470  20.022  65.444  1.00115.03           O  
ATOM   2492  N   GLY B  15      -0.228  19.511  63.624  1.00 24.69           N  
ATOM   2493  CA  GLY B  15       0.681  20.610  63.782  1.00 24.69           C  
ATOM   2494  C   GLY B  15       1.908  20.134  64.493  1.00 24.69           C  
ATOM   2495  O   GLY B  15       2.945  20.793  64.464  1.00 24.69           O  
ATOM   2496  N   GLU B  16       1.831  18.960  65.141  1.00 91.89           N  
ATOM   2497  CA  GLU B  16       2.955  18.464  65.880  1.00 91.89           C  
ATOM   2498  CB  GLU B  16       2.539  17.343  66.848  1.00 91.89           C  
ATOM   2499  CG  GLU B  16       3.538  17.050  67.963  1.00 91.89           C  
ATOM   2500  CD  GLU B  16       2.810  16.202  68.996  1.00 91.89           C  
ATOM   2501  OE1 GLU B  16       2.181  15.187  68.594  1.00 91.89           O  
ATOM   2502  OE2 GLU B  16       2.864  16.566  70.200  1.00 91.89           O  
ATOM   2503  C   GLU B  16       3.962  17.937  64.901  1.00 91.89           C  
ATOM   2504  O   GLU B  16       3.600  17.402  63.855  1.00 91.89           O  
ATOM   2505  N   LYS B  17       5.271  18.098  65.199  1.00133.86           N  
ATOM   2506  CA  LYS B  17       6.249  17.577  64.282  1.00133.86           C  
ATOM   2507  CB  LYS B  17       7.560  18.383  64.195  1.00133.86           C  
ATOM   2508  CG  LYS B  17       8.427  18.316  65.452  1.00133.86           C  
ATOM   2509  CD  LYS B  17       9.874  18.746  65.203  1.00133.86           C  
ATOM   2510  CE  LYS B  17      10.090  20.259  65.237  1.00133.86           C  
ATOM   2511  NZ  LYS B  17      10.279  20.699  66.636  1.00133.86           N  
ATOM   2512  C   LYS B  17       6.585  16.197  64.742  1.00133.86           C  
ATOM   2513  O   LYS B  17       6.860  15.973  65.919  1.00133.86           O  
ATOM   2514  N   VAL B  18       6.590  15.224  63.811  1.00 59.08           N  
ATOM   2515  CA  VAL B  18       6.774  13.866  64.221  1.00 59.08           C  
ATOM   2516  CB  VAL B  18       5.615  12.989  63.828  1.00 59.08           C  
ATOM   2517  CG1 VAL B  18       5.892  11.545  64.278  1.00 59.08           C  
ATOM   2518  CG2 VAL B  18       4.319  13.599  64.393  1.00 59.08           C  
ATOM   2519  C   VAL B  18       8.005  13.304  63.580  1.00 59.08           C  
ATOM   2520  O   VAL B  18       8.364  13.668  62.459  1.00 59.08           O  
ATOM   2521  N   PHE B  19       8.696  12.394  64.301  1.00 79.91           N  
ATOM   2522  CA  PHE B  19       9.900  11.813  63.778  1.00 79.91           C  
ATOM   2523  CB  PHE B  19      11.112  12.011  64.703  1.00 79.91           C  
ATOM   2524  CG  PHE B  19      11.319  13.469  64.920  1.00 79.91           C  
ATOM   2525  CD1 PHE B  19      12.031  14.228  64.022  1.00 79.91           C  
ATOM   2526  CD2 PHE B  19      10.800  14.071  66.042  1.00 79.91           C  
ATOM   2527  CE1 PHE B  19      12.216  15.573  64.239  1.00 79.91           C  
ATOM   2528  CE2 PHE B  19      10.981  15.415  66.265  1.00 79.91           C  
ATOM   2529  CZ  PHE B  19      11.691  16.168  65.361  1.00 79.91           C  
ATOM   2530  C   PHE B  19       9.705  10.330  63.704  1.00 79.91           C  
ATOM   2531  O   PHE B  19       9.376   9.695  64.705  1.00 79.91           O  
ATOM   2532  N   LEU B  20       9.900   9.735  62.509  1.00115.18           N  
ATOM   2533  CA  LEU B  20       9.852   8.305  62.390  1.00115.18           C  
ATOM   2534  CB  LEU B  20       8.926   7.768  61.281  1.00115.18           C  
ATOM   2535  CG  LEU B  20       7.414   7.919  61.548  1.00115.18           C  
ATOM   2536  CD1 LEU B  20       6.967   9.387  61.558  1.00115.18           C  
ATOM   2537  CD2 LEU B  20       6.601   7.067  60.563  1.00115.18           C  
ATOM   2538  C   LEU B  20      11.239   7.880  62.034  1.00115.18           C  
ATOM   2539  O   LEU B  20      11.829   8.393  61.085  1.00115.18           O  
ATOM   2540  N   GLU B  21      11.802   6.916  62.786  1.00120.75           N  
ATOM   2541  CA  GLU B  21      13.161   6.547  62.520  1.00120.75           C  
ATOM   2542  CB  GLU B  21      14.034   6.494  63.785  1.00120.75           C  
ATOM   2543  CG  GLU B  21      14.051   7.797  64.591  1.00120.75           C  
ATOM   2544  CD  GLU B  21      14.889   8.835  63.862  1.00120.75           C  
ATOM   2545  OE1 GLU B  21      14.408   9.371  62.828  1.00120.75           O  
ATOM   2546  OE2 GLU B  21      16.024   9.110  64.334  1.00120.75           O  
ATOM   2547  C   GLU B  21      13.166   5.173  61.936  1.00120.75           C  
ATOM   2548  O   GLU B  21      12.290   4.358  62.218  1.00120.75           O  
ATOM   2549  N   CYS B  22      14.148   4.900  61.057  1.00 52.48           N  
ATOM   2550  CA  CYS B  22      14.285   3.586  60.506  1.00 52.48           C  
ATOM   2551  CB  CYS B  22      13.982   3.514  59.000  1.00 52.48           C  
ATOM   2552  SG  CYS B  22      14.277   1.857  58.321  1.00 52.48           S  
ATOM   2553  C   CYS B  22      15.704   3.169  60.708  1.00 52.48           C  
ATOM   2554  O   CYS B  22      16.630   3.898  60.352  1.00 52.48           O  
ATOM   2555  N   VAL B  23      15.908   1.973  61.296  1.00 46.83           N  
ATOM   2556  CA  VAL B  23      17.246   1.529  61.559  1.00 46.83           C  
ATOM   2557  CB  VAL B  23      17.530   1.345  63.021  1.00 46.83           C  
ATOM   2558  CG1 VAL B  23      18.946   0.767  63.179  1.00 46.83           C  
ATOM   2559  CG2 VAL B  23      17.327   2.694  63.731  1.00 46.83           C  
ATOM   2560  C   VAL B  23      17.445   0.205  60.899  1.00 46.83           C  
ATOM   2561  O   VAL B  23      16.595  -0.681  60.968  1.00 46.83           O  
ATOM   2562  N   GLN B  24      18.607   0.053  60.240  1.00126.89           N  
ATOM   2563  CA  GLN B  24      18.938  -1.137  59.518  1.00126.89           C  
ATOM   2564  CB  GLN B  24      18.896  -0.880  58.000  1.00126.89           C  
ATOM   2565  CG  GLN B  24      19.655  -1.879  57.139  1.00126.89           C  
ATOM   2566  CD  GLN B  24      20.966  -1.183  56.812  1.00126.89           C  
ATOM   2567  OE1 GLN B  24      20.986  -0.168  56.116  1.00126.89           O  
ATOM   2568  NE2 GLN B  24      22.092  -1.723  57.343  1.00126.89           N  
ATOM   2569  C   GLN B  24      20.302  -1.607  59.944  1.00126.89           C  
ATOM   2570  O   GLN B  24      21.275  -0.855  59.937  1.00126.89           O  
ATOM   2571  N   ASP B  25      20.348  -2.865  60.426  1.00119.03           N  
ATOM   2572  CA  ASP B  25      21.486  -3.603  60.908  1.00119.03           C  
ATOM   2573  CB  ASP B  25      21.038  -4.708  61.888  1.00119.03           C  
ATOM   2574  CG  ASP B  25      22.220  -5.227  62.697  1.00119.03           C  
ATOM   2575  OD1 ASP B  25      23.070  -5.963  62.131  1.00119.03           O  
ATOM   2576  OD2 ASP B  25      22.283  -4.893  63.911  1.00119.03           O  
ATOM   2577  C   ASP B  25      22.300  -4.241  59.811  1.00119.03           C  
ATOM   2578  O   ASP B  25      23.455  -4.603  60.035  1.00119.03           O  
ATOM   2579  N   MET B  26      21.715  -4.438  58.609  1.00225.54           N  
ATOM   2580  CA  MET B  26      22.347  -5.286  57.629  1.00225.54           C  
ATOM   2581  CB  MET B  26      21.322  -5.893  56.661  1.00225.54           C  
ATOM   2582  CG  MET B  26      20.262  -6.771  57.326  1.00225.54           C  
ATOM   2583  SD  MET B  26      18.942  -7.284  56.185  1.00225.54           S  
ATOM   2584  CE  MET B  26      18.002  -8.254  57.396  1.00225.54           C  
ATOM   2585  C   MET B  26      23.359  -4.602  56.746  1.00225.54           C  
ATOM   2586  O   MET B  26      23.523  -5.014  55.598  1.00225.54           O  
ATOM   2587  N   ASP B  33      24.096  -3.590  57.242  1.00 85.18           N  
ATOM   2588  CA  ASP B  33      25.132  -2.948  56.468  1.00 85.18           C  
ATOM   2589  CB  ASP B  33      26.398  -3.806  56.296  1.00 85.18           C  
ATOM   2590  CG  ASP B  33      27.161  -3.790  57.613  1.00 85.18           C  
ATOM   2591  OD1 ASP B  33      26.858  -2.907  58.459  1.00 85.18           O  
ATOM   2592  OD2 ASP B  33      28.060  -4.656  57.787  1.00 85.18           O  
ATOM   2593  C   ASP B  33      24.638  -2.560  55.099  1.00 85.18           C  
ATOM   2594  O   ASP B  33      25.424  -2.546  54.151  1.00 85.18           O  
ATOM   2595  N   HIS B  34      23.342  -2.210  54.949  1.00 88.50           N  
ATOM   2596  CA  HIS B  34      22.816  -1.838  53.657  1.00 88.50           C  
ATOM   2597  ND1 HIS B  34      19.695  -4.089  53.414  1.00 88.50           N  
ATOM   2598  CG  HIS B  34      20.981  -3.594  53.384  1.00 88.50           C  
ATOM   2599  CB  HIS B  34      21.314  -2.132  53.478  1.00 88.50           C  
ATOM   2600  NE2 HIS B  34      21.044  -5.843  53.191  1.00 88.50           N  
ATOM   2601  CD2 HIS B  34      21.792  -4.679  53.247  1.00 88.50           C  
ATOM   2602  CE1 HIS B  34      19.791  -5.438  53.295  1.00 88.50           C  
ATOM   2603  C   HIS B  34      23.009  -0.365  53.400  1.00 88.50           C  
ATOM   2604  O   HIS B  34      22.809   0.462  54.288  1.00 88.50           O  
ATOM   2605  N   GLU B  35      23.461  -0.014  52.171  1.00177.62           N  
ATOM   2606  CA  GLU B  35      23.661   1.346  51.724  1.00177.62           C  
ATOM   2607  CB  GLU B  35      24.634   1.447  50.536  1.00177.62           C  
ATOM   2608  CG  GLU B  35      26.102   1.226  50.913  1.00177.62           C  
ATOM   2609  CD  GLU B  35      26.381  -0.268  50.978  1.00177.62           C  
ATOM   2610  OE1 GLU B  35      25.500  -1.052  50.538  1.00177.62           O  
ATOM   2611  OE2 GLU B  35      27.480  -0.647  51.464  1.00177.62           O  
ATOM   2612  C   GLU B  35      22.395   2.087  51.321  1.00177.62           C  
ATOM   2613  O   GLU B  35      22.275   3.279  51.598  1.00177.62           O  
ATOM   2614  N   ASN B  36      21.431   1.448  50.615  1.00125.69           N  
ATOM   2615  CA  ASN B  36      20.259   2.173  50.138  1.00125.69           C  
ATOM   2616  CB  ASN B  36      19.707   1.642  48.805  1.00125.69           C  
ATOM   2617  CG  ASN B  36      20.727   1.948  47.721  1.00125.69           C  
ATOM   2618  OD1 ASN B  36      21.531   2.871  47.846  1.00125.69           O  
ATOM   2619  ND2 ASN B  36      20.690   1.155  46.618  1.00125.69           N  
ATOM   2620  C   ASN B  36      19.133   2.093  51.141  1.00125.69           C  
ATOM   2621  O   ASN B  36      19.000   1.091  51.843  1.00125.69           O  
ATOM   2622  N   MET B  37      18.291   3.160  51.234  1.00108.20           N  
ATOM   2623  CA  MET B  37      17.156   3.147  52.128  1.00108.20           C  
ATOM   2624  CB  MET B  37      17.454   3.701  53.532  1.00108.20           C  
ATOM   2625  CG  MET B  37      18.424   2.814  54.315  1.00108.20           C  
ATOM   2626  SD  MET B  37      18.828   3.403  55.986  1.00108.20           S  
ATOM   2627  CE  MET B  37      17.233   2.924  56.709  1.00108.20           C  
ATOM   2628  C   MET B  37      16.018   3.947  51.544  1.00108.20           C  
ATOM   2629  O   MET B  37      16.229   4.996  50.938  1.00108.20           O  
ATOM   2630  N   PHE B  38      14.760   3.478  51.746  1.00234.88           N  
ATOM   2631  CA  PHE B  38      13.624   4.120  51.127  1.00234.88           C  
ATOM   2632  CB  PHE B  38      13.034   3.247  50.005  1.00234.88           C  
ATOM   2633  CG  PHE B  38      14.136   2.860  49.072  1.00234.88           C  
ATOM   2634  CD1 PHE B  38      14.873   1.722  49.312  1.00234.88           C  
ATOM   2635  CD2 PHE B  38      14.443   3.621  47.968  1.00234.88           C  
ATOM   2636  CE1 PHE B  38      15.892   1.344  48.470  1.00234.88           C  
ATOM   2637  CE2 PHE B  38      15.462   3.246  47.121  1.00234.88           C  
ATOM   2638  CZ  PHE B  38      16.189   2.107  47.367  1.00234.88           C  
ATOM   2639  C   PHE B  38      12.508   4.264  52.138  1.00234.88           C  
ATOM   2640  O   PHE B  38      12.389   3.452  53.053  1.00234.88           O  
ATOM   2641  N   TRP B  39      11.662   5.320  52.001  1.00112.16           N  
ATOM   2642  CA  TRP B  39      10.485   5.487  52.824  1.00112.16           C  
ATOM   2643  CB  TRP B  39      10.420   6.765  53.685  1.00112.16           C  
ATOM   2644  CG  TRP B  39      11.154   6.721  55.003  1.00112.16           C  
ATOM   2645  CD2 TRP B  39      10.615   6.110  56.187  1.00112.16           C  
ATOM   2646  CD1 TRP B  39      12.374   7.220  55.350  1.00112.16           C  
ATOM   2647  NE1 TRP B  39      12.628   6.962  56.677  1.00112.16           N  
ATOM   2648  CE2 TRP B  39      11.554   6.278  57.204  1.00112.16           C  
ATOM   2649  CE3 TRP B  39       9.432   5.465  56.407  1.00112.16           C  
ATOM   2650  CZ2 TRP B  39      11.321   5.799  58.462  1.00112.16           C  
ATOM   2651  CZ3 TRP B  39       9.199   4.981  57.675  1.00112.16           C  
ATOM   2652  CH2 TRP B  39      10.128   5.146  58.682  1.00112.16           C  
ATOM   2653  C   TRP B  39       9.286   5.555  51.927  1.00112.16           C  
ATOM   2654  O   TRP B  39       9.295   6.241  50.907  1.00112.16           O  
ATOM   2655  N   TYR B  40       8.206   4.843  52.313  1.00135.03           N  
ATOM   2656  CA  TYR B  40       6.996   4.807  51.537  1.00135.03           C  
ATOM   2657  CB  TYR B  40       6.625   3.420  50.968  1.00135.03           C  
ATOM   2658  CG  TYR B  40       7.558   2.903  49.923  1.00135.03           C  
ATOM   2659  CD1 TYR B  40       8.726   2.264  50.262  1.00135.03           C  
ATOM   2660  CD2 TYR B  40       7.241   3.025  48.590  1.00135.03           C  
ATOM   2661  CE1 TYR B  40       9.568   1.775  49.289  1.00135.03           C  
ATOM   2662  CE2 TYR B  40       8.078   2.538  47.614  1.00135.03           C  
ATOM   2663  CZ  TYR B  40       9.248   1.910  47.961  1.00135.03           C  
ATOM   2664  OH  TYR B  40      10.109   1.408  46.962  1.00135.03           O  
ATOM   2665  C   TYR B  40       5.840   5.083  52.447  1.00135.03           C  
ATOM   2666  O   TYR B  40       5.943   4.962  53.667  1.00135.03           O  
ATOM   2667  N   ARG B  41       4.704   5.508  51.856  1.00192.57           N  
ATOM   2668  CA  ARG B  41       3.487   5.574  52.613  1.00192.57           C  
ATOM   2669  CB  ARG B  41       2.887   6.983  52.812  1.00192.57           C  
ATOM   2670  CG  ARG B  41       2.596   7.789  51.553  1.00192.57           C  
ATOM   2671  CD  ARG B  41       1.980   9.158  51.859  1.00192.57           C  
ATOM   2672  NE  ARG B  41       0.597   8.921  52.364  1.00192.57           N  
ATOM   2673  CZ  ARG B  41      -0.072   9.895  53.048  1.00192.57           C  
ATOM   2674  NH1 ARG B  41       0.528  11.094  53.304  1.00192.57           N  
ATOM   2675  NH2 ARG B  41      -1.346   9.668  53.483  1.00192.57           N  
ATOM   2676  C   ARG B  41       2.525   4.670  51.915  1.00192.57           C  
ATOM   2677  O   ARG B  41       2.697   4.374  50.735  1.00192.57           O  
ATOM   2678  N   GLN B  42       1.533   4.129  52.647  1.00 75.51           N  
ATOM   2679  CA  GLN B  42       0.587   3.254  52.018  1.00 75.51           C  
ATOM   2680  CB  GLN B  42       0.753   1.786  52.439  1.00 75.51           C  
ATOM   2681  CG  GLN B  42      -0.250   0.850  51.769  1.00 75.51           C  
ATOM   2682  CD  GLN B  42       0.030  -0.556  52.265  1.00 75.51           C  
ATOM   2683  OE1 GLN B  42       0.631  -0.746  53.323  1.00 75.51           O  
ATOM   2684  NE2 GLN B  42      -0.418  -1.572  51.482  1.00 75.51           N  
ATOM   2685  C   GLN B  42      -0.780   3.689  52.441  1.00 75.51           C  
ATOM   2686  O   GLN B  42      -1.037   3.857  53.633  1.00 75.51           O  
ATOM   2687  N   ASP B  43      -1.689   3.880  51.459  1.00111.60           N  
ATOM   2688  CA  ASP B  43      -3.019   4.345  51.750  1.00111.60           C  
ATOM   2689  CB  ASP B  43      -3.227   5.821  51.371  1.00111.60           C  
ATOM   2690  CG  ASP B  43      -2.291   6.672  52.214  1.00111.60           C  
ATOM   2691  OD1 ASP B  43      -2.505   6.756  53.452  1.00111.60           O  
ATOM   2692  OD2 ASP B  43      -1.345   7.256  51.621  1.00111.60           O  
ATOM   2693  C   ASP B  43      -3.982   3.564  50.905  1.00111.60           C  
ATOM   2694  O   ASP B  43      -3.628   3.054  49.843  1.00111.60           O  
ATOM   2695  N   PRO B  44      -5.202   3.431  51.344  1.00118.85           N  
ATOM   2696  CA  PRO B  44      -6.140   2.736  50.516  1.00118.85           C  
ATOM   2697  CD  PRO B  44      -5.479   3.234  52.758  1.00118.85           C  
ATOM   2698  CB  PRO B  44      -7.334   2.414  51.411  1.00118.85           C  
ATOM   2699  CG  PRO B  44      -6.703   2.303  52.812  1.00118.85           C  
ATOM   2700  C   PRO B  44      -6.466   3.537  49.292  1.00118.85           C  
ATOM   2701  O   PRO B  44      -6.800   4.714  49.412  1.00118.85           O  
ATOM   2702  N   GLY B  45      -6.381   2.905  48.106  1.00 77.96           N  
ATOM   2703  CA  GLY B  45      -6.719   3.509  46.848  1.00 77.96           C  
ATOM   2704  C   GLY B  45      -5.481   4.062  46.205  1.00 77.96           C  
ATOM   2705  O   GLY B  45      -5.387   4.138  44.980  1.00 77.96           O  
ATOM   2706  N   LEU B  46      -4.546   4.585  47.017  1.00190.55           N  
ATOM   2707  CA  LEU B  46      -3.301   5.080  46.504  1.00190.55           C  
ATOM   2708  CB  LEU B  46      -2.699   6.187  47.383  1.00190.55           C  
ATOM   2709  CG  LEU B  46      -3.596   7.440  47.452  1.00190.55           C  
ATOM   2710  CD1 LEU B  46      -2.946   8.556  48.281  1.00190.55           C  
ATOM   2711  CD2 LEU B  46      -4.019   7.904  46.049  1.00190.55           C  
ATOM   2712  C   LEU B  46      -2.254   4.012  46.302  1.00190.55           C  
ATOM   2713  O   LEU B  46      -1.500   4.068  45.334  1.00190.55           O  
ATOM   2714  N   GLY B  47      -2.148   3.025  47.224  1.00107.86           N  
ATOM   2715  CA  GLY B  47      -1.107   2.022  47.157  1.00107.86           C  
ATOM   2716  C   GLY B  47       0.142   2.626  47.736  1.00107.86           C  
ATOM   2717  O   GLY B  47       0.098   3.703  48.327  1.00107.86           O  
ATOM   2718  N   LEU B  48       1.294   1.931  47.592  1.00135.19           N  
ATOM   2719  CA  LEU B  48       2.548   2.429  48.097  1.00135.19           C  
ATOM   2720  CB  LEU B  48       3.660   1.361  48.125  1.00135.19           C  
ATOM   2721  CG  LEU B  48       3.496   0.300  49.231  1.00135.19           C  
ATOM   2722  CD1 LEU B  48       4.569  -0.795  49.129  1.00135.19           C  
ATOM   2723  CD2 LEU B  48       3.511   0.958  50.620  1.00135.19           C  
ATOM   2724  C   LEU B  48       3.020   3.541  47.213  1.00135.19           C  
ATOM   2725  O   LEU B  48       3.068   3.407  45.990  1.00135.19           O  
ATOM   2726  N   ARG B  49       3.371   4.682  47.844  1.00190.42           N  
ATOM   2727  CA  ARG B  49       3.942   5.813  47.164  1.00190.42           C  
ATOM   2728  CB  ARG B  49       3.047   7.066  47.155  1.00190.42           C  
ATOM   2729  CG  ARG B  49       1.872   6.933  46.181  1.00190.42           C  
ATOM   2730  CD  ARG B  49       1.000   8.184  46.043  1.00190.42           C  
ATOM   2731  NE  ARG B  49       0.140   8.290  47.255  1.00190.42           N  
ATOM   2732  CZ  ARG B  49       0.576   8.972  48.352  1.00190.42           C  
ATOM   2733  NH1 ARG B  49       1.823   9.523  48.358  1.00190.42           N  
ATOM   2734  NH2 ARG B  49      -0.237   9.110  49.440  1.00190.42           N  
ATOM   2735  C   ARG B  49       5.212   6.137  47.892  1.00190.42           C  
ATOM   2736  O   ARG B  49       5.258   6.143  49.120  1.00190.42           O  
ATOM   2737  N   LEU B  50       6.285   6.421  47.131  1.00130.14           N  
ATOM   2738  CA  LEU B  50       7.609   6.638  47.659  1.00130.14           C  
ATOM   2739  CB  LEU B  50       8.694   6.229  46.645  1.00130.14           C  
ATOM   2740  CG  LEU B  50      10.145   6.420  47.121  1.00130.14           C  
ATOM   2741  CD1 LEU B  50      10.474   5.485  48.297  1.00130.14           C  
ATOM   2742  CD2 LEU B  50      11.131   6.257  45.951  1.00130.14           C  
ATOM   2743  C   LEU B  50       7.804   8.092  47.999  1.00130.14           C  
ATOM   2744  O   LEU B  50       7.625   8.964  47.152  1.00130.14           O  
ATOM   2745  N   ILE B  51       8.076   8.396  49.290  1.00126.17           N  
ATOM   2746  CA  ILE B  51       8.342   9.743  49.725  1.00126.17           C  
ATOM   2747  CB  ILE B  51       8.101   9.916  51.197  1.00126.17           C  
ATOM   2748  CG1 ILE B  51       6.633   9.589  51.521  1.00126.17           C  
ATOM   2749  CG2 ILE B  51       8.501  11.348  51.590  1.00126.17           C  
ATOM   2750  CD1 ILE B  51       6.351   9.458  53.016  1.00126.17           C  
ATOM   2751  C   ILE B  51       9.747  10.190  49.422  1.00126.17           C  
ATOM   2752  O   ILE B  51       9.952  11.222  48.787  1.00126.17           O  
ATOM   2753  N   TYR B  52      10.755   9.412  49.879  1.00198.76           N  
ATOM   2754  CA  TYR B  52      12.154   9.727  49.704  1.00198.76           C  
ATOM   2755  CB  TYR B  52      12.777  10.515  50.873  1.00198.76           C  
ATOM   2756  CG  TYR B  52      12.486  11.974  50.803  1.00198.76           C  
ATOM   2757  CD1 TYR B  52      11.369  12.518  51.394  1.00198.76           C  
ATOM   2758  CD2 TYR B  52      13.365  12.803  50.146  1.00198.76           C  
ATOM   2759  CE1 TYR B  52      11.136  13.873  51.322  1.00198.76           C  
ATOM   2760  CE2 TYR B  52      13.137  14.156  50.072  1.00198.76           C  
ATOM   2761  CZ  TYR B  52      12.021  14.693  50.661  1.00198.76           C  
ATOM   2762  OH  TYR B  52      11.787  16.082  50.586  1.00198.76           O  
ATOM   2763  C   TYR B  52      12.960   8.462  49.674  1.00198.76           C  
ATOM   2764  O   TYR B  52      12.549   7.434  50.210  1.00198.76           O  
ATOM   2765  N   PHE B  53      14.157   8.515  49.049  1.00162.48           N  
ATOM   2766  CA  PHE B  53      15.049   7.388  49.087  1.00162.48           C  
ATOM   2767  CB  PHE B  53      15.015   6.514  47.820  1.00162.48           C  
ATOM   2768  CG  PHE B  53      15.444   7.316  46.641  1.00162.48           C  
ATOM   2769  CD1 PHE B  53      14.539   8.101  45.963  1.00162.48           C  
ATOM   2770  CD2 PHE B  53      16.747   7.270  46.205  1.00162.48           C  
ATOM   2771  CE1 PHE B  53      14.928   8.835  44.868  1.00162.48           C  
ATOM   2772  CE2 PHE B  53      17.142   8.003  45.112  1.00162.48           C  
ATOM   2773  CZ  PHE B  53      16.233   8.785  44.443  1.00162.48           C  
ATOM   2774  C   PHE B  53      16.444   7.915  49.270  1.00162.48           C  
ATOM   2775  O   PHE B  53      16.694   9.105  49.081  1.00162.48           O  
ATOM   2776  N   SER B  54      17.382   7.044  49.706  1.00155.30           N  
ATOM   2777  CA  SER B  54      18.750   7.451  49.884  1.00155.30           C  
ATOM   2778  CB  SER B  54      19.173   7.733  51.336  1.00155.30           C  
ATOM   2779  OG  SER B  54      18.867   9.068  51.699  1.00155.30           O  
ATOM   2780  C   SER B  54      19.643   6.353  49.420  1.00155.30           C  
ATOM   2781  O   SER B  54      19.685   5.263  49.988  1.00155.30           O  
ATOM   2782  N   TYR B  55      20.377   6.630  48.337  1.00204.69           N  
ATOM   2783  CA  TYR B  55      21.327   5.712  47.788  1.00204.69           C  
ATOM   2784  CB  TYR B  55      21.669   5.968  46.303  1.00204.69           C  
ATOM   2785  CG  TYR B  55      22.247   7.323  46.079  1.00204.69           C  
ATOM   2786  CD1 TYR B  55      23.604   7.531  46.170  1.00204.69           C  
ATOM   2787  CD2 TYR B  55      21.431   8.385  45.758  1.00204.69           C  
ATOM   2788  CE1 TYR B  55      24.140   8.778  45.952  1.00204.69           C  
ATOM   2789  CE2 TYR B  55      21.961   9.635  45.539  1.00204.69           C  
ATOM   2790  CZ  TYR B  55      23.318   9.832  45.635  1.00204.69           C  
ATOM   2791  OH  TYR B  55      23.869  11.111  45.411  1.00204.69           O  
ATOM   2792  C   TYR B  55      22.572   5.670  48.623  1.00204.69           C  
ATOM   2793  O   TYR B  55      23.249   4.645  48.663  1.00204.69           O  
ATOM   2794  N   ASP B  56      22.963   6.797  49.258  1.00146.37           N  
ATOM   2795  CA  ASP B  56      24.192   6.772  50.002  1.00146.37           C  
ATOM   2796  CB  ASP B  56      25.413   7.117  49.129  1.00146.37           C  
ATOM   2797  CG  ASP B  56      26.654   6.507  49.766  1.00146.37           C  
ATOM   2798  OD1 ASP B  56      26.498   5.610  50.637  1.00146.37           O  
ATOM   2799  OD2 ASP B  56      27.777   6.926  49.379  1.00146.37           O  
ATOM   2800  C   ASP B  56      24.119   7.777  51.116  1.00146.37           C  
ATOM   2801  O   ASP B  56      23.128   8.489  51.269  1.00146.37           O  
ATOM   2802  N   VAL B  57      25.205   7.870  51.916  1.00 92.43           N  
ATOM   2803  CA  VAL B  57      25.217   8.703  53.087  1.00 92.43           C  
ATOM   2804  CB  VAL B  57      26.442   8.520  53.935  1.00 92.43           C  
ATOM   2805  CG1 VAL B  57      26.376   9.503  55.117  1.00 92.43           C  
ATOM   2806  CG2 VAL B  57      26.521   7.042  54.356  1.00 92.43           C  
ATOM   2807  C   VAL B  57      25.118  10.156  52.727  1.00 92.43           C  
ATOM   2808  O   VAL B  57      25.763  10.629  51.796  1.00 92.43           O  
ATOM   2809  N   LYS B  58      24.269  10.881  53.490  1.00204.72           N  
ATOM   2810  CA  LYS B  58      24.011  12.294  53.424  1.00204.72           C  
ATOM   2811  CB  LYS B  58      25.249  13.147  53.745  1.00204.72           C  
ATOM   2812  CG  LYS B  58      25.725  12.968  55.189  1.00204.72           C  
ATOM   2813  CD  LYS B  58      24.664  13.317  56.234  1.00204.72           C  
ATOM   2814  CE  LYS B  58      24.643  14.798  56.616  1.00204.72           C  
ATOM   2815  NZ  LYS B  58      25.822  15.117  57.451  1.00204.72           N  
ATOM   2816  C   LYS B  58      23.463  12.687  52.080  1.00204.72           C  
ATOM   2817  O   LYS B  58      23.457  13.872  51.744  1.00204.72           O  
ATOM   2818  N   MET B  59      22.944  11.721  51.288  1.00205.77           N  
ATOM   2819  CA  MET B  59      22.353  12.076  50.023  1.00205.77           C  
ATOM   2820  CB  MET B  59      22.995  11.450  48.774  1.00205.77           C  
ATOM   2821  CG  MET B  59      24.269  12.142  48.279  1.00205.77           C  
ATOM   2822  SD  MET B  59      25.806  11.740  49.155  1.00205.77           S  
ATOM   2823  CE  MET B  59      26.048  10.147  48.316  1.00205.77           C  
ATOM   2824  C   MET B  59      20.928  11.637  50.002  1.00205.77           C  
ATOM   2825  O   MET B  59      20.606  10.543  50.457  1.00205.77           O  
ATOM   2826  N   LYS B  60      20.032  12.488  49.459  1.00 95.00           N  
ATOM   2827  CA  LYS B  60      18.641  12.139  49.415  1.00 95.00           C  
ATOM   2828  CB  LYS B  60      17.840  12.718  50.589  1.00 95.00           C  
ATOM   2829  CG  LYS B  60      17.942  14.239  50.671  1.00 95.00           C  
ATOM   2830  CD  LYS B  60      16.969  14.869  51.661  1.00 95.00           C  
ATOM   2831  CE  LYS B  60      17.245  16.353  51.898  1.00 95.00           C  
ATOM   2832  NZ  LYS B  60      16.267  16.898  52.865  1.00 95.00           N  
ATOM   2833  C   LYS B  60      18.038  12.669  48.153  1.00 95.00           C  
ATOM   2834  O   LYS B  60      18.496  13.663  47.591  1.00 95.00           O  
ATOM   2835  N   GLU B  61      16.989  11.981  47.662  1.00 46.99           N  
ATOM   2836  CA  GLU B  61      16.310  12.431  46.489  1.00 46.99           C  
ATOM   2837  CB  GLU B  61      16.610  11.601  45.231  1.00 46.99           C  
ATOM   2838  CG  GLU B  61      18.057  11.729  44.746  1.00 46.99           C  
ATOM   2839  CD  GLU B  61      18.211  10.861  43.504  1.00 46.99           C  
ATOM   2840  OE1 GLU B  61      17.361  11.001  42.584  1.00 46.99           O  
ATOM   2841  OE2 GLU B  61      19.166  10.043  43.461  1.00 46.99           O  
ATOM   2842  C   GLU B  61      14.848  12.328  46.764  1.00 46.99           C  
ATOM   2843  O   GLU B  61      14.382  11.395  47.415  1.00 46.99           O  
ATOM   2844  N   LYS B  69      14.080  13.307  46.263  1.00 62.36           N  
ATOM   2845  CA  LYS B  69      12.671  13.314  46.494  1.00 62.36           C  
ATOM   2846  CB  LYS B  69      12.016  14.618  46.017  1.00 62.36           C  
ATOM   2847  CG  LYS B  69      12.395  15.823  46.882  1.00 62.36           C  
ATOM   2848  CD  LYS B  69      12.044  17.174  46.257  1.00 62.36           C  
ATOM   2849  CE  LYS B  69      12.242  18.355  47.210  1.00 62.36           C  
ATOM   2850  NZ  LYS B  69      13.672  18.487  47.566  1.00 62.36           N  
ATOM   2851  C   LYS B  69      12.076  12.168  45.742  1.00 62.36           C  
ATOM   2852  O   LYS B  69      12.521  11.827  44.647  1.00 62.36           O  
ATOM   2853  N   GLY B  70      11.059  11.521  46.341  1.00 28.12           N  
ATOM   2854  CA  GLY B  70      10.392  10.415  45.720  1.00 28.12           C  
ATOM   2855  C   GLY B  70       9.212  10.985  45.002  1.00 28.12           C  
ATOM   2856  O   GLY B  70       9.233  12.134  44.565  1.00 28.12           O  
ATOM   2857  N   ASP B  71       8.154  10.174  44.821  1.00206.17           N  
ATOM   2858  CA  ASP B  71       7.005  10.684  44.136  1.00206.17           C  
ATOM   2859  CB  ASP B  71       6.035   9.609  43.608  1.00206.17           C  
ATOM   2860  CG  ASP B  71       5.765   8.612  44.709  1.00206.17           C  
ATOM   2861  OD1 ASP B  71       6.739   7.882  45.028  1.00206.17           O  
ATOM   2862  OD2 ASP B  71       4.623   8.552  45.238  1.00206.17           O  
ATOM   2863  C   ASP B  71       6.267  11.739  44.919  1.00206.17           C  
ATOM   2864  O   ASP B  71       5.786  12.700  44.319  1.00206.17           O  
ATOM   2865  N   ILE B  72       6.123  11.605  46.259  1.00306.86           N  
ATOM   2866  CA  ILE B  72       5.374  12.608  46.971  1.00306.86           C  
ATOM   2867  CB  ILE B  72       4.149  12.012  47.613  1.00306.86           C  
ATOM   2868  CG1 ILE B  72       3.259  11.320  46.568  1.00306.86           C  
ATOM   2869  CG2 ILE B  72       3.404  13.114  48.381  1.00306.86           C  
ATOM   2870  CD1 ILE B  72       2.605  12.277  45.576  1.00306.86           C  
ATOM   2871  C   ILE B  72       6.192  13.164  48.101  1.00306.86           C  
ATOM   2872  O   ILE B  72       5.974  12.787  49.253  1.00306.86           O  
ATOM   2873  N   PRO B  73       7.143  14.016  47.864  1.00304.51           N  
ATOM   2874  CA  PRO B  73       7.754  14.659  48.981  1.00304.51           C  
ATOM   2875  CD  PRO B  73       8.060  13.860  46.755  1.00304.51           C  
ATOM   2876  CB  PRO B  73       9.209  14.911  48.601  1.00304.51           C  
ATOM   2877  CG  PRO B  73       9.194  14.845  47.067  1.00304.51           C  
ATOM   2878  C   PRO B  73       6.963  15.903  49.029  1.00304.51           C  
ATOM   2879  O   PRO B  73       6.856  16.544  47.992  1.00304.51           O  
ATOM   2880  N   GLU B  74       6.430  16.277  50.185  1.00250.52           N  
ATOM   2881  CA  GLU B  74       5.763  17.524  50.371  1.00250.52           C  
ATOM   2882  CB  GLU B  74       4.219  17.502  50.378  1.00250.52           C  
ATOM   2883  CG  GLU B  74       3.565  17.541  48.993  1.00250.52           C  
ATOM   2884  CD  GLU B  74       3.174  16.133  48.591  1.00250.52           C  
ATOM   2885  OE1 GLU B  74       2.457  15.478  49.393  1.00250.52           O  
ATOM   2886  OE2 GLU B  74       3.576  15.698  47.478  1.00250.52           O  
ATOM   2887  C   GLU B  74       6.188  17.883  51.742  1.00250.52           C  
ATOM   2888  O   GLU B  74       7.318  18.307  51.963  1.00250.52           O  
ATOM   2889  N   GLY B  75       5.284  17.601  52.688  1.00125.97           N  
ATOM   2890  CA  GLY B  75       5.300  17.861  54.094  1.00125.97           C  
ATOM   2891  C   GLY B  75       6.451  17.184  54.777  1.00125.97           C  
ATOM   2892  O   GLY B  75       6.692  17.456  55.952  1.00125.97           O  
ATOM   2893  N   TYR B  76       7.127  16.228  54.104  1.00141.66           N  
ATOM   2894  CA  TYR B  76       8.131  15.416  54.742  1.00141.66           C  
ATOM   2895  CB  TYR B  76       8.118  13.966  54.243  1.00141.66           C  
ATOM   2896  CG  TYR B  76       6.733  13.438  54.321  1.00141.66           C  
ATOM   2897  CD1 TYR B  76       6.222  12.940  55.495  1.00141.66           C  
ATOM   2898  CD2 TYR B  76       5.950  13.437  53.191  1.00141.66           C  
ATOM   2899  CE1 TYR B  76       4.939  12.450  55.537  1.00141.66           C  
ATOM   2900  CE2 TYR B  76       4.669  12.949  53.226  1.00141.66           C  
ATOM   2901  CZ  TYR B  76       4.163  12.456  54.402  1.00141.66           C  
ATOM   2902  OH  TYR B  76       2.846  11.954  54.434  1.00141.66           O  
ATOM   2903  C   TYR B  76       9.526  15.868  54.418  1.00141.66           C  
ATOM   2904  O   TYR B  76       9.799  16.449  53.369  1.00141.66           O  
ATOM   2905  N   SER B  77      10.448  15.615  55.374  1.00 59.96           N  
ATOM   2906  CA  SER B  77      11.855  15.866  55.211  1.00 59.96           C  
ATOM   2907  CB  SER B  77      12.378  17.009  56.095  1.00 59.96           C  
ATOM   2908  OG  SER B  77      11.715  18.221  55.770  1.00 59.96           O  
ATOM   2909  C   SER B  77      12.540  14.618  55.684  1.00 59.96           C  
ATOM   2910  O   SER B  77      12.001  13.907  56.530  1.00 59.96           O  
ATOM   2911  N   VAL B  78      13.739  14.299  55.149  1.00 64.70           N  
ATOM   2912  CA  VAL B  78      14.409  13.106  55.593  1.00 64.70           C  
ATOM   2913  CB  VAL B  78      14.440  12.010  54.566  1.00 64.70           C  
ATOM   2914  CG1 VAL B  78      12.998  11.545  54.303  1.00 64.70           C  
ATOM   2915  CG2 VAL B  78      15.162  12.530  53.311  1.00 64.70           C  
ATOM   2916  C   VAL B  78      15.827  13.455  55.923  1.00 64.70           C  
ATOM   2917  O   VAL B  78      16.319  14.511  55.529  1.00 64.70           O  
ATOM   2918  N   SER B  79      16.500  12.586  56.713  1.00118.26           N  
ATOM   2919  CA  SER B  79      17.879  12.812  57.058  1.00118.26           C  
ATOM   2920  CB  SER B  79      18.109  13.353  58.479  1.00118.26           C  
ATOM   2921  OG  SER B  79      17.712  14.709  58.578  1.00118.26           O  
ATOM   2922  C   SER B  79      18.599  11.506  57.039  1.00118.26           C  
ATOM   2923  O   SER B  79      18.126  10.514  57.593  1.00118.26           O  
ATOM   2924  N   ARG B  80      19.783  11.479  56.394  1.00127.53           N  
ATOM   2925  CA  ARG B  80      20.559  10.277  56.429  1.00127.53           C  
ATOM   2926  CB  ARG B  80      20.660   9.579  55.065  1.00127.53           C  
ATOM   2927  CG  ARG B  80      21.354   8.225  55.162  1.00127.53           C  
ATOM   2928  CD  ARG B  80      21.261   7.382  53.894  1.00127.53           C  
ATOM   2929  NE  ARG B  80      21.953   6.100  54.194  1.00127.53           N  
ATOM   2930  CZ  ARG B  80      21.367   4.915  53.860  1.00127.53           C  
ATOM   2931  NH1 ARG B  80      20.170   4.905  53.206  1.00127.53           N  
ATOM   2932  NH2 ARG B  80      21.976   3.741  54.194  1.00127.53           N  
ATOM   2933  C   ARG B  80      21.944  10.644  56.856  1.00127.53           C  
ATOM   2934  O   ARG B  80      22.848  10.767  56.029  1.00127.53           O  
ATOM   2935  N   GLU B  81      22.137  10.854  58.171  1.00113.17           N  
ATOM   2936  CA  GLU B  81      23.440  11.154  58.688  1.00113.17           C  
ATOM   2937  CB  GLU B  81      23.437  11.714  60.122  1.00113.17           C  
ATOM   2938  CG  GLU B  81      23.184  13.223  60.198  1.00113.17           C  
ATOM   2939  CD  GLU B  81      21.715  13.501  59.941  1.00113.17           C  
ATOM   2940  OE1 GLU B  81      20.872  12.852  60.613  1.00113.17           O  
ATOM   2941  OE2 GLU B  81      21.415  14.365  59.075  1.00113.17           O  
ATOM   2942  C   GLU B  81      24.299   9.931  58.674  1.00113.17           C  
ATOM   2943  O   GLU B  81      25.490  10.007  58.373  1.00113.17           O  
ATOM   2944  N   LYS B  82      23.717   8.764  59.012  1.00214.10           N  
ATOM   2945  CA  LYS B  82      24.513   7.573  59.077  1.00214.10           C  
ATOM   2946  CB  LYS B  82      24.607   6.952  60.482  1.00214.10           C  
ATOM   2947  CG  LYS B  82      23.255   6.609  61.108  1.00214.10           C  
ATOM   2948  CD  LYS B  82      22.396   7.834  61.417  1.00214.10           C  
ATOM   2949  CE  LYS B  82      23.077   8.813  62.375  1.00214.10           C  
ATOM   2950  NZ  LYS B  82      23.396   8.135  63.651  1.00214.10           N  
ATOM   2951  C   LYS B  82      23.945   6.544  58.157  1.00214.10           C  
ATOM   2952  O   LYS B  82      22.820   6.664  57.674  1.00214.10           O  
ATOM   2953  N   LYS B  83      24.757   5.506  57.881  1.00 93.76           N  
ATOM   2954  CA  LYS B  83      24.407   4.445  56.978  1.00 93.76           C  
ATOM   2955  CB  LYS B  83      25.562   3.456  56.733  1.00 93.76           C  
ATOM   2956  CG  LYS B  83      25.258   2.450  55.620  1.00 93.76           C  
ATOM   2957  CD  LYS B  83      26.478   1.659  55.143  1.00 93.76           C  
ATOM   2958  CE  LYS B  83      26.525   0.227  55.677  1.00 93.76           C  
ATOM   2959  NZ  LYS B  83      27.747  -0.455  55.195  1.00 93.76           N  
ATOM   2960  C   LYS B  83      23.240   3.652  57.525  1.00 93.76           C  
ATOM   2961  O   LYS B  83      22.365   3.227  56.773  1.00 93.76           O  
ATOM   2962  N   GLU B  84      23.215   3.403  58.851  1.00136.79           N  
ATOM   2963  CA  GLU B  84      22.233   2.577  59.519  1.00136.79           C  
ATOM   2964  CB  GLU B  84      22.633   2.248  60.966  1.00136.79           C  
ATOM   2965  CG  GLU B  84      24.061   1.725  61.112  1.00136.79           C  
ATOM   2966  CD  GLU B  84      24.945   2.955  61.270  1.00136.79           C  
ATOM   2967  OE1 GLU B  84      24.435   3.963  61.827  1.00136.79           O  
ATOM   2968  OE2 GLU B  84      26.128   2.914  60.843  1.00136.79           O  
ATOM   2969  C   GLU B  84      20.889   3.240  59.628  1.00136.79           C  
ATOM   2970  O   GLU B  84      19.860   2.565  59.689  1.00136.79           O  
ATOM   2971  N   ARG B  85      20.852   4.581  59.726  1.00160.93           N  
ATOM   2972  CA  ARG B  85      19.592   5.198  60.022  1.00160.93           C  
ATOM   2973  CB  ARG B  85      19.622   5.988  61.342  1.00160.93           C  
ATOM   2974  CG  ARG B  85      18.489   7.006  61.458  1.00160.93           C  
ATOM   2975  CD  ARG B  85      18.495   7.808  62.760  1.00160.93           C  
ATOM   2976  NE  ARG B  85      17.683   7.056  63.755  1.00160.93           N  
ATOM   2977  CZ  ARG B  85      18.243   6.086  64.533  1.00160.93           C  
ATOM   2978  NH1 ARG B  85      19.562   5.765  64.393  1.00160.93           N  
ATOM   2979  NH2 ARG B  85      17.468   5.447  65.457  1.00160.93           N  
ATOM   2980  C   ARG B  85      19.146   6.143  58.953  1.00160.93           C  
ATOM   2981  O   ARG B  85      19.934   6.901  58.390  1.00160.93           O  
ATOM   2982  N   PHE B  86      17.828   6.098  58.653  1.00112.43           N  
ATOM   2983  CA  PHE B  86      17.242   6.982  57.692  1.00112.43           C  
ATOM   2984  CB  PHE B  86      16.900   6.243  56.383  1.00112.43           C  
ATOM   2985  CG  PHE B  86      16.411   7.202  55.354  1.00112.43           C  
ATOM   2986  CD1 PHE B  86      17.158   8.302  55.005  1.00112.43           C  
ATOM   2987  CD2 PHE B  86      15.233   6.960  54.687  1.00112.43           C  
ATOM   2988  CE1 PHE B  86      16.708   9.174  54.042  1.00112.43           C  
ATOM   2989  CE2 PHE B  86      14.780   7.827  53.722  1.00112.43           C  
ATOM   2990  CZ  PHE B  86      15.516   8.941  53.401  1.00112.43           C  
ATOM   2991  C   PHE B  86      16.010   7.522  58.346  1.00112.43           C  
ATOM   2992  O   PHE B  86      15.036   6.801  58.565  1.00112.43           O  
ATOM   2993  N   SER B  87      16.022   8.835  58.648  1.00 67.37           N  
ATOM   2994  CA  SER B  87      14.972   9.420  59.425  1.00 67.37           C  
ATOM   2995  CB  SER B  87      15.479  10.508  60.387  1.00 67.37           C  
ATOM   2996  OG  SER B  87      16.410   9.959  61.307  1.00 67.37           O  
ATOM   2997  C   SER B  87      13.979  10.076  58.529  1.00 67.37           C  
ATOM   2998  O   SER B  87      14.328  10.674  57.515  1.00 67.37           O  
ATOM   2999  N   LEU B  88      12.690   9.952  58.898  1.00 68.95           N  
ATOM   3000  CA  LEU B  88      11.628  10.595  58.185  1.00 68.95           C  
ATOM   3001  CB  LEU B  88      10.493   9.621  57.822  1.00 68.95           C  
ATOM   3002  CG  LEU B  88       9.329  10.259  57.043  1.00 68.95           C  
ATOM   3003  CD1 LEU B  88       9.780  10.708  55.645  1.00 68.95           C  
ATOM   3004  CD2 LEU B  88       8.106   9.326  56.998  1.00 68.95           C  
ATOM   3005  C   LEU B  88      11.060  11.613  59.127  1.00 68.95           C  
ATOM   3006  O   LEU B  88      10.731  11.288  60.265  1.00 68.95           O  
ATOM   3007  N   ILE B  89      10.936  12.885  58.692  1.00110.48           N  
ATOM   3008  CA  ILE B  89      10.410  13.885  59.584  1.00110.48           C  
ATOM   3009  CB  ILE B  89      11.316  15.066  59.831  1.00110.48           C  
ATOM   3010  CG1 ILE B  89      12.635  14.654  60.501  1.00110.48           C  
ATOM   3011  CG2 ILE B  89      10.524  16.091  60.662  1.00110.48           C  
ATOM   3012  CD1 ILE B  89      13.615  13.963  59.562  1.00110.48           C  
ATOM   3013  C   ILE B  89       9.177  14.473  58.974  1.00110.48           C  
ATOM   3014  O   ILE B  89       9.165  14.831  57.798  1.00110.48           O  
ATOM   3015  N   LEU B  90       8.095  14.563  59.774  1.00117.91           N  
ATOM   3016  CA  LEU B  90       6.898  15.223  59.332  1.00117.91           C  
ATOM   3017  CB  LEU B  90       5.596  14.573  59.840  1.00117.91           C  
ATOM   3018  CG  LEU B  90       5.284  13.195  59.230  1.00117.91           C  
ATOM   3019  CD1 LEU B  90       6.353  12.152  59.591  1.00117.91           C  
ATOM   3020  CD2 LEU B  90       3.862  12.744  59.600  1.00117.91           C  
ATOM   3021  C   LEU B  90       6.966  16.587  59.942  1.00117.91           C  
ATOM   3022  O   LEU B  90       6.712  16.762  61.133  1.00117.91           O  
ATOM   3023  N   GLU B  91       7.266  17.601  59.111  1.00143.75           N  
ATOM   3024  CA  GLU B  91       7.533  18.923  59.600  1.00143.75           C  
ATOM   3025  CB  GLU B  91       7.919  19.900  58.482  1.00143.75           C  
ATOM   3026  CG  GLU B  91       8.255  21.300  58.992  1.00143.75           C  
ATOM   3027  CD  GLU B  91       6.964  22.099  59.105  1.00143.75           C  
ATOM   3028  OE1 GLU B  91       6.324  22.334  58.046  1.00143.75           O  
ATOM   3029  OE2 GLU B  91       6.598  22.484  60.248  1.00143.75           O  
ATOM   3030  C   GLU B  91       6.354  19.491  60.333  1.00143.75           C  
ATOM   3031  O   GLU B  91       6.531  20.065  61.406  1.00143.75           O  
ATOM   3032  N   SER B  92       5.134  19.382  59.770  1.00 58.39           N  
ATOM   3033  CA  SER B  92       3.960  19.850  60.456  1.00 58.39           C  
ATOM   3034  CB  SER B  92       3.463  21.223  59.975  1.00 58.39           C  
ATOM   3035  OG  SER B  92       2.306  21.604  60.705  1.00 58.39           O  
ATOM   3036  C   SER B  92       2.887  18.861  60.129  1.00 58.39           C  
ATOM   3037  O   SER B  92       2.510  18.704  58.969  1.00 58.39           O  
ATOM   3038  N   ALA B  93       2.335  18.186  61.152  1.00 48.46           N  
ATOM   3039  CA  ALA B  93       1.394  17.135  60.891  1.00 48.46           C  
ATOM   3040  CB  ALA B  93       1.147  16.220  62.104  1.00 48.46           C  
ATOM   3041  C   ALA B  93       0.070  17.670  60.451  1.00 48.46           C  
ATOM   3042  O   ALA B  93      -0.462  18.629  61.011  1.00 48.46           O  
ATOM   3043  N   SER B  94      -0.503  17.008  59.426  1.00 57.77           N  
ATOM   3044  CA  SER B  94      -1.796  17.329  58.899  1.00 57.77           C  
ATOM   3045  CB  SER B  94      -1.753  17.869  57.458  1.00 57.77           C  
ATOM   3046  OG  SER B  94      -1.161  16.915  56.590  1.00 57.77           O  
ATOM   3047  C   SER B  94      -2.560  16.041  58.899  1.00 57.77           C  
ATOM   3048  O   SER B  94      -1.973  14.963  58.924  1.00 57.77           O  
ATOM   3049  N   THR B  95      -3.900  16.121  58.853  1.00118.03           N  
ATOM   3050  CA  THR B  95      -4.755  14.971  58.948  1.00118.03           C  
ATOM   3051  CB  THR B  95      -6.210  15.334  58.928  1.00118.03           C  
ATOM   3052  OG1 THR B  95      -6.503  16.237  59.982  1.00118.03           O  
ATOM   3053  CG2 THR B  95      -7.030  14.049  59.111  1.00118.03           C  
ATOM   3054  C   THR B  95      -4.509  14.047  57.790  1.00118.03           C  
ATOM   3055  O   THR B  95      -4.691  12.837  57.908  1.00118.03           O  
ATOM   3056  N   ASN B  96      -4.114  14.602  56.631  1.00132.32           N  
ATOM   3057  CA  ASN B  96      -3.882  13.874  55.409  1.00132.32           C  
ATOM   3058  CB  ASN B  96      -3.533  14.799  54.233  1.00132.32           C  
ATOM   3059  CG  ASN B  96      -4.744  15.684  53.981  1.00132.32           C  
ATOM   3060  OD1 ASN B  96      -5.886  15.240  54.085  1.00132.32           O  
ATOM   3061  ND2 ASN B  96      -4.493  16.977  53.643  1.00132.32           N  
ATOM   3062  C   ASN B  96      -2.737  12.921  55.585  1.00132.32           C  
ATOM   3063  O   ASN B  96      -2.628  11.927  54.871  1.00132.32           O  
ATOM   3064  N   GLN B  97      -1.834  13.250  56.522  1.00160.27           N  
ATOM   3065  CA  GLN B  97      -0.635  12.540  56.882  1.00160.27           C  
ATOM   3066  CB  GLN B  97       0.182  13.296  57.944  1.00160.27           C  
ATOM   3067  CG  GLN B  97       0.602  14.711  57.536  1.00160.27           C  
ATOM   3068  CD  GLN B  97       1.938  14.649  56.820  1.00160.27           C  
ATOM   3069  OE1 GLN B  97       2.486  15.669  56.405  1.00160.27           O  
ATOM   3070  NE2 GLN B  97       2.485  13.415  56.673  1.00160.27           N  
ATOM   3071  C   GLN B  97      -0.950  11.190  57.477  1.00160.27           C  
ATOM   3072  O   GLN B  97      -0.068  10.335  57.531  1.00160.27           O  
ATOM   3073  N   THR B  98      -2.161  10.975  58.037  1.00148.22           N  
ATOM   3074  CA  THR B  98      -2.447   9.693  58.638  1.00148.22           C  
ATOM   3075  CB  THR B  98      -3.867   9.508  59.103  1.00148.22           C  
ATOM   3076  OG1 THR B  98      -4.763   9.596  58.006  1.00148.22           O  
ATOM   3077  CG2 THR B  98      -4.207  10.578  60.144  1.00148.22           C  
ATOM   3078  C   THR B  98      -2.211   8.631  57.612  1.00148.22           C  
ATOM   3079  O   THR B  98      -2.676   8.742  56.480  1.00148.22           O  
ATOM   3080  N   SER B  99      -1.454   7.573  57.982  1.00 72.97           N  
ATOM   3081  CA  SER B  99      -1.196   6.546  57.015  1.00 72.97           C  
ATOM   3082  CB  SER B  99      -0.481   7.089  55.761  1.00 72.97           C  
ATOM   3083  OG  SER B  99      -0.381   6.091  54.756  1.00 72.97           O  
ATOM   3084  C   SER B  99      -0.314   5.509  57.641  1.00 72.97           C  
ATOM   3085  O   SER B  99      -0.017   5.559  58.833  1.00 72.97           O  
ATOM   3086  N   MET B 100       0.090   4.507  56.833  1.00 73.20           N  
ATOM   3087  CA  MET B 100       1.006   3.492  57.254  1.00 73.20           C  
ATOM   3088  CB  MET B 100       0.620   2.087  56.759  1.00 73.20           C  
ATOM   3089  CG  MET B 100       1.622   0.993  57.133  1.00 73.20           C  
ATOM   3090  SD  MET B 100       1.681   0.579  58.900  1.00 73.20           S  
ATOM   3091  CE  MET B 100       0.034  -0.188  58.942  1.00 73.20           C  
ATOM   3092  C   MET B 100       2.307   3.848  56.608  1.00 73.20           C  
ATOM   3093  O   MET B 100       2.359   4.081  55.402  1.00 73.20           O  
ATOM   3094  N   TYR B 101       3.401   3.906  57.395  1.00 90.13           N  
ATOM   3095  CA  TYR B 101       4.661   4.299  56.826  1.00 90.13           C  
ATOM   3096  CB  TYR B 101       5.356   5.454  57.576  1.00 90.13           C  
ATOM   3097  CG  TYR B 101       4.572   6.706  57.356  1.00 90.13           C  
ATOM   3098  CD1 TYR B 101       3.483   7.005  58.143  1.00 90.13           C  
ATOM   3099  CD2 TYR B 101       4.932   7.585  56.359  1.00 90.13           C  
ATOM   3100  CE1 TYR B 101       2.766   8.161  57.935  1.00 90.13           C  
ATOM   3101  CE2 TYR B 101       4.219   8.741  56.146  1.00 90.13           C  
ATOM   3102  CZ  TYR B 101       3.133   9.031  56.937  1.00 90.13           C  
ATOM   3103  OH  TYR B 101       2.398  10.215  56.724  1.00 90.13           O  
ATOM   3104  C   TYR B 101       5.592   3.128  56.853  1.00 90.13           C  
ATOM   3105  O   TYR B 101       5.779   2.499  57.892  1.00 90.13           O  
ATOM   3106  N   LEU B 102       6.203   2.812  55.688  1.00 96.40           N  
ATOM   3107  CA  LEU B 102       7.071   1.669  55.571  1.00 96.40           C  
ATOM   3108  CB  LEU B 102       6.564   0.654  54.529  1.00 96.40           C  
ATOM   3109  CG  LEU B 102       5.277  -0.084  54.947  1.00 96.40           C  
ATOM   3110  CD1 LEU B 102       4.720  -0.951  53.805  1.00 96.40           C  
ATOM   3111  CD2 LEU B 102       5.517  -0.912  56.219  1.00 96.40           C  
ATOM   3112  C   LEU B 102       8.444   2.092  55.137  1.00 96.40           C  
ATOM   3113  O   LEU B 102       8.602   2.899  54.224  1.00 96.40           O  
ATOM   3114  N   CYS B 103       9.481   1.528  55.793  1.00 72.02           N  
ATOM   3115  CA  CYS B 103      10.863   1.774  55.488  1.00 72.02           C  
ATOM   3116  CB  CYS B 103      11.705   1.943  56.763  1.00 72.02           C  
ATOM   3117  SG  CYS B 103      13.491   1.952  56.454  1.00 72.02           S  
ATOM   3118  C   CYS B 103      11.364   0.548  54.787  1.00 72.02           C  
ATOM   3119  O   CYS B 103      10.968  -0.559  55.132  1.00 72.02           O  
ATOM   3120  N   ALA B 104      12.234   0.701  53.767  1.00 79.82           N  
ATOM   3121  CA  ALA B 104      12.750  -0.461  53.088  1.00 79.82           C  
ATOM   3122  CB  ALA B 104      12.037  -0.771  51.761  1.00 79.82           C  
ATOM   3123  C   ALA B 104      14.197  -0.204  52.763  1.00 79.82           C  
ATOM   3124  O   ALA B 104      14.630   0.947  52.752  1.00 79.82           O  
ATOM   3125  N   SER B 105      14.993  -1.278  52.525  1.00 90.12           N  
ATOM   3126  CA  SER B 105      16.389  -1.107  52.182  1.00 90.12           C  
ATOM   3127  CB  SER B 105      17.327  -1.103  53.406  1.00 90.12           C  
ATOM   3128  OG  SER B 105      17.279  -2.357  54.073  1.00 90.12           O  
ATOM   3129  C   SER B 105      16.843  -2.228  51.272  1.00 90.12           C  
ATOM   3130  O   SER B 105      16.227  -3.291  51.231  1.00 90.12           O  
ATOM   3131  N   SER B 106      17.943  -2.002  50.507  1.00127.37           N  
ATOM   3132  CA  SER B 106      18.514  -2.977  49.595  1.00127.37           C  
ATOM   3133  CB  SER B 106      18.096  -2.748  48.133  1.00127.37           C  
ATOM   3134  OG  SER B 106      18.571  -1.487  47.684  1.00127.37           O  
ATOM   3135  C   SER B 106      20.025  -2.878  49.658  1.00127.37           C  
ATOM   3136  O   SER B 106      20.563  -1.827  50.005  1.00127.37           O  
ATOM   3137  N   PHE B 107      20.743  -3.968  49.270  1.00263.99           N  
ATOM   3138  CA  PHE B 107      22.182  -4.087  49.378  1.00263.99           C  
ATOM   3139  CB  PHE B 107      22.663  -5.404  48.748  1.00263.99           C  
ATOM   3140  CG  PHE B 107      24.151  -5.468  48.756  1.00263.99           C  
ATOM   3141  CD1 PHE B 107      24.858  -5.856  49.870  1.00263.99           C  
ATOM   3142  CD2 PHE B 107      24.849  -5.153  47.618  1.00263.99           C  
ATOM   3143  CE1 PHE B 107      26.233  -5.912  49.836  1.00263.99           C  
ATOM   3144  CE2 PHE B 107      26.221  -5.208  47.575  1.00263.99           C  
ATOM   3145  CZ  PHE B 107      26.920  -5.592  48.691  1.00263.99           C  
ATOM   3146  C   PHE B 107      22.859  -2.955  48.677  1.00263.99           C  
ATOM   3147  O   PHE B 107      23.609  -2.213  49.305  1.00263.99           O  
ATOM   3148  N   GLN B 108      22.607  -2.770  47.369  1.00351.44           N  
ATOM   3149  CA  GLN B 108      23.183  -1.656  46.686  1.00351.44           C  
ATOM   3150  CB  GLN B 108      24.438  -1.985  45.865  1.00351.44           C  
ATOM   3151  CG  GLN B 108      25.646  -2.359  46.723  1.00351.44           C  
ATOM   3152  CD  GLN B 108      26.249  -1.072  47.266  1.00351.44           C  
ATOM   3153  OE1 GLN B 108      27.444  -0.823  47.120  1.00351.44           O  
ATOM   3154  NE2 GLN B 108      25.403  -0.228  47.916  1.00351.44           N  
ATOM   3155  C   GLN B 108      22.146  -1.207  45.748  1.00351.44           C  
ATOM   3156  O   GLN B 108      21.022  -1.707  45.770  1.00351.44           O  
ATOM   3157  N   GLY B 123      22.502  -0.218  44.919  1.00396.76           N  
ATOM   3158  CA  GLY B 123      21.553   0.235  43.964  1.00396.76           C  
ATOM   3159  C   GLY B 123      21.171  -0.918  43.101  1.00396.76           C  
ATOM   3160  O   GLY B 123      20.024  -1.076  42.703  1.00396.76           O  
ATOM   3161  N   PHE B 124      22.118  -1.816  42.850  1.00443.22           N  
ATOM   3162  CA  PHE B 124      21.893  -2.863  41.916  1.00443.22           C  
ATOM   3163  CB  PHE B 124      23.152  -3.678  41.542  1.00443.22           C  
ATOM   3164  CG  PHE B 124      23.687  -4.452  42.693  1.00443.22           C  
ATOM   3165  CD1 PHE B 124      24.542  -3.869  43.596  1.00443.22           C  
ATOM   3166  CD2 PHE B 124      23.330  -5.769  42.854  1.00443.22           C  
ATOM   3167  CE1 PHE B 124      25.034  -4.605  44.648  1.00443.22           C  
ATOM   3168  CE2 PHE B 124      23.815  -6.515  43.901  1.00443.22           C  
ATOM   3169  CZ  PHE B 124      24.672  -5.925  44.796  1.00443.22           C  
ATOM   3170  C   PHE B 124      20.726  -3.802  42.339  1.00443.22           C  
ATOM   3171  O   PHE B 124      20.188  -4.411  41.425  1.00443.22           O  
ATOM   3172  N   THR B 125      20.283  -4.008  43.641  1.00180.34           N  
ATOM   3173  CA  THR B 125      19.273  -5.046  43.976  1.00180.34           C  
ATOM   3174  CB  THR B 125      19.830  -6.164  44.810  1.00180.34           C  
ATOM   3175  OG1 THR B 125      20.390  -5.651  46.009  1.00180.34           O  
ATOM   3176  CG2 THR B 125      20.879  -6.934  43.996  1.00180.34           C  
ATOM   3177  C   THR B 125      17.951  -4.655  44.679  1.00180.34           C  
ATOM   3178  O   THR B 125      17.568  -3.492  44.794  1.00180.34           O  
ATOM   3179  N   GLU B 126      17.200  -5.708  45.147  1.00122.69           N  
ATOM   3180  CA  GLU B 126      15.849  -5.736  45.723  1.00122.69           C  
ATOM   3181  CB  GLU B 126      15.203  -7.132  45.669  1.00122.69           C  
ATOM   3182  CG  GLU B 126      15.978  -8.203  46.435  1.00122.69           C  
ATOM   3183  CD  GLU B 126      15.282  -9.533  46.190  1.00122.69           C  
ATOM   3184  OE1 GLU B 126      14.033  -9.587  46.350  1.00122.69           O  
ATOM   3185  OE2 GLU B 126      15.988 -10.512  45.829  1.00122.69           O  
ATOM   3186  C   GLU B 126      15.750  -5.228  47.153  1.00122.69           C  
ATOM   3187  O   GLU B 126      16.752  -5.126  47.856  1.00122.69           O  
ATOM   3188  N   ALA B 127      14.501  -4.918  47.629  1.00207.87           N  
ATOM   3189  CA  ALA B 127      14.279  -4.251  48.900  1.00207.87           C  
ATOM   3190  CB  ALA B 127      13.471  -2.951  48.757  1.00207.87           C  
ATOM   3191  C   ALA B 127      13.574  -5.080  49.936  1.00207.87           C  
ATOM   3192  O   ALA B 127      12.688  -5.886  49.652  1.00207.87           O  
ATOM   3193  N   PHE B 128      13.977  -4.858  51.206  1.00182.23           N  
ATOM   3194  CA  PHE B 128      13.403  -5.516  52.352  1.00182.23           C  
ATOM   3195  CB  PHE B 128      14.464  -6.209  53.222  1.00182.23           C  
ATOM   3196  CG  PHE B 128      13.788  -6.796  54.409  1.00182.23           C  
ATOM   3197  CD1 PHE B 128      13.138  -8.004  54.324  1.00182.23           C  
ATOM   3198  CD2 PHE B 128      13.816  -6.133  55.615  1.00182.23           C  
ATOM   3199  CE1 PHE B 128      12.521  -8.537  55.431  1.00182.23           C  
ATOM   3200  CE2 PHE B 128      13.201  -6.662  56.724  1.00182.23           C  
ATOM   3201  CZ  PHE B 128      12.550  -7.868  56.632  1.00182.23           C  
ATOM   3202  C   PHE B 128      12.717  -4.484  53.204  1.00182.23           C  
ATOM   3203  O   PHE B 128      13.299  -3.457  53.543  1.00182.23           O  
ATOM   3204  N   PHE B 129      11.456  -4.756  53.604  1.00209.27           N  
ATOM   3205  CA  PHE B 129      10.653  -3.800  54.329  1.00209.27           C  
ATOM   3206  CB  PHE B 129       9.154  -3.913  53.998  1.00209.27           C  
ATOM   3207  CG  PHE B 129       8.943  -3.415  52.609  1.00209.27           C  
ATOM   3208  CD1 PHE B 129       9.240  -4.206  51.523  1.00209.27           C  
ATOM   3209  CD2 PHE B 129       8.466  -2.145  52.393  1.00209.27           C  
ATOM   3210  CE1 PHE B 129       9.047  -3.737  50.244  1.00209.27           C  
ATOM   3211  CE2 PHE B 129       8.271  -1.673  51.117  1.00209.27           C  
ATOM   3212  CZ  PHE B 129       8.561  -2.469  50.037  1.00209.27           C  
ATOM   3213  C   PHE B 129      10.777  -3.929  55.823  1.00209.27           C  
ATOM   3214  O   PHE B 129      11.052  -4.999  56.361  1.00209.27           O  
ATOM   3215  N   GLY B 130      10.561  -2.794  56.529  1.00 37.71           N  
ATOM   3216  CA  GLY B 130      10.560  -2.728  57.966  1.00 37.71           C  
ATOM   3217  C   GLY B 130       9.186  -3.109  58.433  1.00 37.71           C  
ATOM   3218  O   GLY B 130       8.320  -3.455  57.632  1.00 37.71           O  
ATOM   3219  N   GLN B 131       8.957  -3.037  59.760  1.00140.90           N  
ATOM   3220  CA  GLN B 131       7.726  -3.427  60.396  1.00140.90           C  
ATOM   3221  CB  GLN B 131       7.811  -3.347  61.930  1.00140.90           C  
ATOM   3222  CG  GLN B 131       8.895  -4.245  62.528  1.00140.90           C  
ATOM   3223  CD  GLN B 131       8.461  -5.694  62.364  1.00140.90           C  
ATOM   3224  OE1 GLN B 131       9.287  -6.584  62.165  1.00140.90           O  
ATOM   3225  NE2 GLN B 131       7.128  -5.943  62.462  1.00140.90           N  
ATOM   3226  C   GLN B 131       6.597  -2.534  59.975  1.00140.90           C  
ATOM   3227  O   GLN B 131       5.466  -2.990  59.828  1.00140.90           O  
ATOM   3228  N   GLY B 132       6.855  -1.227  59.799  1.00 45.62           N  
ATOM   3229  CA  GLY B 132       5.802  -0.326  59.424  1.00 45.62           C  
ATOM   3230  C   GLY B 132       5.380   0.407  60.657  1.00 45.62           C  
ATOM   3231  O   GLY B 132       5.508  -0.095  61.774  1.00 45.62           O  
ATOM   3232  N   THR B 133       4.889   1.649  60.471  1.00 61.68           N  
ATOM   3233  CA  THR B 133       4.402   2.428  61.571  1.00 61.68           C  
ATOM   3234  CB  THR B 133       5.246   3.634  61.872  1.00 61.68           C  
ATOM   3235  OG1 THR B 133       6.571   3.243  62.196  1.00 61.68           O  
ATOM   3236  CG2 THR B 133       4.618   4.397  63.047  1.00 61.68           C  
ATOM   3237  C   THR B 133       3.047   2.927  61.183  1.00 61.68           C  
ATOM   3238  O   THR B 133       2.850   3.438  60.082  1.00 61.68           O  
ATOM   3239  N   ARG B 134       2.066   2.791  62.090  1.00128.05           N  
ATOM   3240  CA  ARG B 134       0.746   3.247  61.780  1.00128.05           C  
ATOM   3241  CB  ARG B 134      -0.326   2.286  62.314  1.00128.05           C  
ATOM   3242  CG  ARG B 134      -1.706   2.446  61.682  1.00128.05           C  
ATOM   3243  CD  ARG B 134      -2.740   1.512  62.314  1.00128.05           C  
ATOM   3244  NE  ARG B 134      -4.049   1.737  61.638  1.00128.05           N  
ATOM   3245  CZ  ARG B 134      -4.409   0.975  60.564  1.00128.05           C  
ATOM   3246  NH1 ARG B 134      -3.574  -0.005  60.108  1.00128.05           N  
ATOM   3247  NH2 ARG B 134      -5.611   1.184  59.951  1.00128.05           N  
ATOM   3248  C   ARG B 134       0.592   4.563  62.464  1.00128.05           C  
ATOM   3249  O   ARG B 134       0.666   4.649  63.689  1.00128.05           O  
ATOM   3250  N   LEU B 135       0.378   5.636  61.682  1.00 61.93           N  
ATOM   3251  CA  LEU B 135       0.321   6.942  62.266  1.00 61.93           C  
ATOM   3252  CB  LEU B 135       1.387   7.887  61.686  1.00 61.93           C  
ATOM   3253  CG  LEU B 135       1.365   9.308  62.276  1.00 61.93           C  
ATOM   3254  CD1 LEU B 135       1.700   9.306  63.775  1.00 61.93           C  
ATOM   3255  CD2 LEU B 135       2.270  10.245  61.458  1.00 61.93           C  
ATOM   3256  C   LEU B 135      -1.012   7.562  62.008  1.00 61.93           C  
ATOM   3257  O   LEU B 135      -1.489   7.600  60.875  1.00 61.93           O  
ATOM   3258  N   THR B 136      -1.659   8.066  63.075  1.00117.29           N  
ATOM   3259  CA  THR B 136      -2.903   8.744  62.878  1.00117.29           C  
ATOM   3260  CB  THR B 136      -4.082   8.056  63.504  1.00117.29           C  
ATOM   3261  OG1 THR B 136      -5.285   8.655  63.053  1.00117.29           O  
ATOM   3262  CG2 THR B 136      -3.984   8.154  65.032  1.00117.29           C  
ATOM   3263  C   THR B 136      -2.774  10.111  63.474  1.00117.29           C  
ATOM   3264  O   THR B 136      -2.310  10.277  64.602  1.00117.29           O  
ATOM   3265  N   VAL B 137      -3.164  11.142  62.703  1.00113.33           N  
ATOM   3266  CA  VAL B 137      -3.100  12.484  63.198  1.00113.33           C  
ATOM   3267  CB  VAL B 137      -2.368  13.427  62.287  1.00113.33           C  
ATOM   3268  CG1 VAL B 137      -0.885  13.028  62.250  1.00113.33           C  
ATOM   3269  CG2 VAL B 137      -3.035  13.384  60.905  1.00113.33           C  
ATOM   3270  C   VAL B 137      -4.506  12.975  63.336  1.00113.33           C  
ATOM   3271  O   VAL B 137      -5.293  12.928  62.392  1.00113.33           O  
ATOM   3272  N   VAL B 138      -4.862  13.466  64.538  1.00 80.16           N  
ATOM   3273  CA  VAL B 138      -6.203  13.926  64.743  1.00 80.16           C  
ATOM   3274  CB  VAL B 138      -6.983  13.071  65.700  1.00 80.16           C  
ATOM   3275  CG1 VAL B 138      -7.137  11.663  65.097  1.00 80.16           C  
ATOM   3276  CG2 VAL B 138      -6.267  13.089  67.060  1.00 80.16           C  
ATOM   3277  C   VAL B 138      -6.151  15.327  65.340  1.00 80.16           C  
ATOM   3278  O   VAL B 138      -5.026  15.852  65.556  1.00 80.16           O  
ATOM   3279  OXT VAL B 138      -7.249  15.891  65.592  1.00 80.16           O  
TER    3280      VAL B 138                                                       
END
