# Supplementary material for: Predicting T cell receptor functionality against mutant epitopes
Source: Cell Genom. 2024 Aug 15;4(9):100634. doi: 10.1016/j.xgen.2024.100634 (PMC11480844; doi:10.1016/j.xgen.2024.100634)
Supplement: Data S9. Structural models of the CMV dataset, related to STAR Methods, Structural modeling — PDB files containing the structural models of the 20 CMV TCRs, NLVPMVATV, and the HLA-B∗07:02 allele. [file mmc10.zip › structures_cmv/TCR11-4_NLVPMVATV.pdb]

ATOM      1  N   GLY M   1      31.817  -9.230   7.568  0.98  6.77           N  
ATOM      2  CA  GLY M   1      32.649  -9.616   8.730  1.00  6.77           C  
ATOM      3  C   GLY M   1      31.832  -9.580   9.978  1.00  6.77           C  
ATOM      4  O   GLY M   1      30.624  -9.356   9.937  1.00  6.77           O  
ATOM      5  N   SER M   2      32.488  -9.804  11.131  1.00 29.60           N  
ATOM      6  CA  SER M   2      31.790  -9.813  12.381  0.98 29.60           C  
ATOM      7  CB  SER M   2      32.561 -10.523  13.507  0.98 29.60           C  
ATOM      8  OG  SER M   2      32.743 -11.895  13.186  0.81 29.60           O  
ATOM      9  C   SER M   2      31.564  -8.399  12.806  1.00 29.60           C  
ATOM     10  O   SER M   2      32.141  -7.468  12.248  1.00 29.60           O  
ATOM     11  N   HIS M   3      30.676  -8.208  13.802  1.00 54.42           N  
ATOM     12  CA  HIS M   3      30.398  -6.892  14.297  1.00 54.42           C  
ATOM     13  ND1 HIS M   3      29.362  -4.718  11.879  1.00 54.42           N  
ATOM     14  CG  HIS M   3      29.060  -5.969  12.366  1.00 54.42           C  
ATOM     15  CB  HIS M   3      29.053  -6.320  13.823  1.00 54.42           C  
ATOM     16  NE2 HIS M   3      28.937  -6.000  10.114  1.00 54.42           N  
ATOM     17  CD2 HIS M   3      28.804  -6.740  11.275  1.00 54.42           C  
ATOM     18  CE1 HIS M   3      29.273  -4.792  10.527  1.00 54.42           C  
ATOM     19  C   HIS M   3      30.364  -6.961  15.787  1.00 54.42           C  
ATOM     20  O   HIS M   3      30.206  -8.033  16.370  1.00 54.42           O  
ATOM     21  N   SER M   4      30.527  -5.801  16.450  1.00 49.51           N  
ATOM     22  CA  SER M   4      30.564  -5.844  17.878  0.99 49.51           C  
ATOM     23  CB  SER M   4      31.991  -5.956  18.438  0.99 49.51           C  
ATOM     24  OG  SER M   4      32.730  -4.783  18.132  0.99 49.51           O  
ATOM     25  C   SER M   4      29.977  -4.597  18.449  1.00 49.51           C  
ATOM     26  O   SER M   4      29.898  -3.556  17.797  1.00 49.51           O  
ATOM     27  N   MET M   5      29.505  -4.713  19.705  1.00 69.91           N  
ATOM     28  CA  MET M   5      29.044  -3.578  20.443  1.00 69.91           C  
ATOM     29  CB  MET M   5      27.525  -3.561  20.679  1.00 69.91           C  
ATOM     30  CG  MET M   5      27.041  -2.302  21.399  1.00 69.91           C  
ATOM     31  SD  MET M   5      25.234  -2.136  21.504  1.00 69.91           S  
ATOM     32  CE  MET M   5      25.008  -3.518  22.662  1.00 69.91           C  
ATOM     33  C   MET M   5      29.718  -3.688  21.772  1.00 69.91           C  
ATOM     34  O   MET M   5      29.663  -4.735  22.416  1.00 69.91           O  
ATOM     35  N   ARG M   6      30.396  -2.609  22.210  1.00 95.76           N  
ATOM     36  CA  ARG M   6      31.103  -2.684  23.454  0.98 95.76           C  
ATOM     37  CB  ARG M   6      32.617  -2.886  23.276  0.98 95.76           C  
ATOM     38  CG  ARG M   6      32.979  -4.253  22.691  0.98 95.76           C  
ATOM     39  CD  ARG M   6      34.478  -4.444  22.453  0.98 95.76           C  
ATOM     40  NE  ARG M   6      34.665  -5.830  21.942  0.94 95.76           N  
ATOM     41  CZ  ARG M   6      35.535  -6.085  20.923  0.91 95.76           C  
ATOM     42  NH1 ARG M   6      36.243  -5.066  20.355  0.91 95.76           N  
ATOM     43  NH2 ARG M   6      35.691  -7.362  20.467  0.91 95.76           N  
ATOM     44  C   ARG M   6      30.921  -1.398  24.193  1.00 95.76           C  
ATOM     45  O   ARG M   6      30.809  -0.330  23.591  1.00 95.76           O  
ATOM     46  N   TYR M   7      30.874  -1.490  25.538  1.00181.27           N  
ATOM     47  CA  TYR M   7      30.775  -0.327  26.372  1.00181.27           C  
ATOM     48  CB  TYR M   7      29.538  -0.266  27.287  1.00181.27           C  
ATOM     49  CG  TYR M   7      28.318   0.079  26.502  1.00181.27           C  
ATOM     50  CD1 TYR M   7      27.985   1.399  26.305  1.00181.27           C  
ATOM     51  CD2 TYR M   7      27.505  -0.894  25.968  1.00181.27           C  
ATOM     52  CE1 TYR M   7      26.863   1.748  25.594  1.00181.27           C  
ATOM     53  CE2 TYR M   7      26.380  -0.552  25.254  1.00181.27           C  
ATOM     54  CZ  TYR M   7      26.056   0.770  25.067  1.00181.27           C  
ATOM     55  OH  TYR M   7      24.901   1.125  24.338  1.00181.27           O  
ATOM     56  C   TYR M   7      31.963  -0.330  27.281  1.00181.27           C  
ATOM     57  O   TYR M   7      32.351  -1.372  27.811  1.00181.27           O  
ATOM     58  N   PHE M   8      32.585   0.851  27.472  1.00 65.41           N  
ATOM     59  CA  PHE M   8      33.742   0.937  28.315  1.00 65.41           C  
ATOM     60  CB  PHE M   8      34.969   1.519  27.593  1.00 65.41           C  
ATOM     61  CG  PHE M   8      35.324   0.604  26.471  1.00 65.41           C  
ATOM     62  CD1 PHE M   8      34.622   0.645  25.289  1.00 65.41           C  
ATOM     63  CD2 PHE M   8      36.364  -0.287  26.592  1.00 65.41           C  
ATOM     64  CE1 PHE M   8      34.946  -0.193  24.248  1.00 65.41           C  
ATOM     65  CE2 PHE M   8      36.692  -1.127  25.554  1.00 65.41           C  
ATOM     66  CZ  PHE M   8      35.983  -1.083  24.379  1.00 65.41           C  
ATOM     67  C   PHE M   8      33.419   1.890  29.422  1.00 65.41           C  
ATOM     68  O   PHE M   8      32.862   2.961  29.184  1.00 65.41           O  
ATOM     69  N   PHE M   9      33.762   1.517  30.673  1.00179.21           N  
ATOM     70  CA  PHE M   9      33.490   2.395  31.775  1.00179.21           C  
ATOM     71  CB  PHE M   9      32.446   1.837  32.757  1.00179.21           C  
ATOM     72  CG  PHE M   9      31.188   1.599  31.994  1.00179.21           C  
ATOM     73  CD1 PHE M   9      30.274   2.607  31.798  1.00179.21           C  
ATOM     74  CD2 PHE M   9      30.928   0.360  31.461  1.00179.21           C  
ATOM     75  CE1 PHE M   9      29.118   2.380  31.089  1.00179.21           C  
ATOM     76  CE2 PHE M   9      29.773   0.128  30.754  1.00179.21           C  
ATOM     77  CZ  PHE M   9      28.861   1.137  30.567  1.00179.21           C  
ATOM     78  C   PHE M   9      34.757   2.565  32.547  1.00179.21           C  
ATOM     79  O   PHE M   9      35.467   1.598  32.821  1.00179.21           O  
ATOM     80  N   THR M  10      35.078   3.822  32.908  1.00 43.39           N  
ATOM     81  CA  THR M  10      36.254   4.076  33.684  0.99 43.39           C  
ATOM     82  CB  THR M  10      37.346   4.742  32.899  0.99 43.39           C  
ATOM     83  OG1 THR M  10      37.716   3.929  31.796  0.99 43.39           O  
ATOM     84  CG2 THR M  10      38.557   4.968  33.819  0.99 43.39           C  
ATOM     85  C   THR M  10      35.868   5.007  34.785  1.00 43.39           C  
ATOM     86  O   THR M  10      35.207   6.019  34.556  1.00 43.39           O  
ATOM     87  N   SER M  11      36.269   4.668  36.024  1.00 98.99           N  
ATOM     88  CA  SER M  11      35.993   5.520  37.140  0.98 98.99           C  
ATOM     89  CB  SER M  11      34.977   4.886  38.107  0.98 98.99           C  
ATOM     90  OG  SER M  11      34.624   5.794  39.137  0.98 98.99           O  
ATOM     91  C   SER M  11      37.297   5.679  37.859  1.00 98.99           C  
ATOM     92  O   SER M  11      37.968   4.692  38.155  1.00 98.99           O  
ATOM     93  N   VAL M  12      37.700   6.935  38.145  1.00 46.97           N  
ATOM     94  CA  VAL M  12      38.954   7.152  38.811  1.00 46.97           C  
ATOM     95  CB  VAL M  12      39.942   7.931  37.991  1.00 46.97           C  
ATOM     96  CG1 VAL M  12      41.233   8.106  38.811  1.00 46.97           C  
ATOM     97  CG2 VAL M  12      40.146   7.204  36.651  1.00 46.97           C  
ATOM     98  C   VAL M  12      38.689   7.951  40.043  1.00 46.97           C  
ATOM     99  O   VAL M  12      38.008   8.973  40.002  1.00 46.97           O  
ATOM    100  N   SER M  13      39.239   7.494  41.182  1.00 50.71           N  
ATOM    101  CA  SER M  13      39.021   8.179  42.419  1.00 50.71           C  
ATOM    102  CB  SER M  13      39.299   7.299  43.650  1.00 50.71           C  
ATOM    103  OG  SER M  13      40.650   6.864  43.644  1.00 50.71           O  
ATOM    104  C   SER M  13      39.909   9.379  42.495  1.00 50.71           C  
ATOM    105  O   SER M  13      40.996   9.404  41.920  1.00 50.71           O  
ATOM    106  N   ARG M  14      39.432  10.422  43.207  1.00174.80           N  
ATOM    107  CA  ARG M  14      40.181  11.628  43.414  1.00174.80           C  
ATOM    108  CB  ARG M  14      39.502  12.853  42.777  1.00174.80           C  
ATOM    109  CG  ARG M  14      39.411  12.812  41.249  1.00174.80           C  
ATOM    110  CD  ARG M  14      38.432  13.844  40.679  1.00174.80           C  
ATOM    111  NE  ARG M  14      38.614  13.889  39.200  1.00174.80           N  
ATOM    112  CZ  ARG M  14      37.651  14.428  38.395  0.99174.80           C  
ATOM    113  NH1 ARG M  14      36.462  14.850  38.916  0.99174.80           N  
ATOM    114  NH2 ARG M  14      37.881  14.551  37.056  0.99174.80           N  
ATOM    115  C   ARG M  14      40.168  11.867  44.892  1.00174.80           C  
ATOM    116  O   ARG M  14      39.160  12.303  45.448  1.00174.80           O  
ATOM    117  N   PRO M  15      41.261  11.605  45.551  0.99145.95           N  
ATOM    118  CA  PRO M  15      41.261  11.793  46.974  0.99145.95           C  
ATOM    119  CD  PRO M  15      42.110  10.491  45.156  0.99145.95           C  
ATOM    120  CB  PRO M  15      42.450  10.999  47.508  0.99145.95           C  
ATOM    121  CG  PRO M  15      42.630   9.880  46.469  0.99145.95           C  
ATOM    122  C   PRO M  15      41.299  13.233  47.349  0.99145.95           C  
ATOM    123  O   PRO M  15      41.968  14.013  46.673  0.99145.95           O  
ATOM    124  N   GLY M  16      40.574  13.604  48.420  1.00 49.34           N  
ATOM    125  CA  GLY M  16      40.619  14.943  48.923  1.00 49.34           C  
ATOM    126  C   GLY M  16      39.954  15.854  47.951  1.00 49.34           C  
ATOM    127  O   GLY M  16      40.060  17.074  48.061  1.00 49.34           O  
ATOM    128  N   ARG M  17      39.233  15.291  46.971  1.00238.40           N  
ATOM    129  CA  ARG M  17      38.616  16.150  46.013  1.00238.40           C  
ATOM    130  CB  ARG M  17      39.346  16.205  44.660  1.00238.40           C  
ATOM    131  CG  ARG M  17      40.722  16.858  44.803  1.00238.40           C  
ATOM    132  CD  ARG M  17      41.535  16.965  43.514  1.00238.40           C  
ATOM    133  NE  ARG M  17      42.869  17.495  43.912  1.00238.40           N  
ATOM    134  CZ  ARG M  17      43.855  17.665  42.985  1.00238.40           C  
ATOM    135  NH1 ARG M  17      43.609  17.399  41.669  1.00238.40           N  
ATOM    136  NH2 ARG M  17      45.088  18.100  43.378  1.00238.40           N  
ATOM    137  C   ARG M  17      37.240  15.642  45.813  1.00238.40           C  
ATOM    138  O   ARG M  17      36.665  14.989  46.681  1.00238.40           O  
ATOM    139  N   GLY M  18      36.675  15.935  44.639  1.00117.18           N  
ATOM    140  CA  GLY M  18      35.314  15.583  44.413  1.00117.18           C  
ATOM    141  C   GLY M  18      35.192  14.107  44.203  1.00117.18           C  
ATOM    142  O   GLY M  18      36.109  13.335  44.482  1.00117.18           O  
ATOM    143  N   GLU M  19      34.006  13.688  43.720  1.00 92.12           N  
ATOM    144  CA  GLU M  19      33.706  12.308  43.475  0.99 92.12           C  
ATOM    145  CB  GLU M  19      32.234  12.065  43.095  0.99 92.12           C  
ATOM    146  CG  GLU M  19      31.261  12.380  44.236  0.97 92.12           C  
ATOM    147  CD  GLU M  19      29.841  12.107  43.757  0.94 92.12           C  
ATOM    148  OE1 GLU M  19      29.486  12.585  42.646  0.94 92.12           O  
ATOM    149  OE2 GLU M  19      29.095  11.411  44.493  0.94 92.12           O  
ATOM    150  C   GLU M  19      34.557  11.859  42.345  1.00 92.12           C  
ATOM    151  O   GLU M  19      35.151  12.670  41.636  1.00 92.12           O  
ATOM    152  N   PRO M  20      34.651  10.568  42.195  1.00126.37           N  
ATOM    153  CA  PRO M  20      35.493  10.044  41.162  1.00126.37           C  
ATOM    154  CD  PRO M  20      34.614   9.688  43.352  1.00126.37           C  
ATOM    155  CB  PRO M  20      35.609   8.550  41.443  1.00126.37           C  
ATOM    156  CG  PRO M  20      35.485   8.475  42.976  1.00126.37           C  
ATOM    157  C   PRO M  20      34.985  10.399  39.815  1.00126.37           C  
ATOM    158  O   PRO M  20      33.776  10.551  39.635  1.00126.37           O  
ATOM    159  N   ARG M  21      35.911  10.577  38.859  1.00 97.59           N  
ATOM    160  CA  ARG M  21      35.480  10.914  37.545  1.00 97.59           C  
ATOM    161  CB  ARG M  21      36.581  11.474  36.636  1.00 97.59           C  
ATOM    162  CG  ARG M  21      36.004  12.067  35.353  1.00 97.59           C  
ATOM    163  CD  ARG M  21      37.048  12.707  34.444  1.00 97.59           C  
ATOM    164  NE  ARG M  21      36.318  13.461  33.388  1.00 97.59           N  
ATOM    165  CZ  ARG M  21      37.006  14.316  32.576  1.00 97.59           C  
ATOM    166  NH1 ARG M  21      38.360  14.416  32.689  1.00 97.59           N  
ATOM    167  NH2 ARG M  21      36.347  15.076  31.655  1.00 97.59           N  
ATOM    168  C   ARG M  21      34.963   9.663  36.921  1.00 97.59           C  
ATOM    169  O   ARG M  21      35.530   8.586  37.096  1.00 97.59           O  
ATOM    170  N   PHE M  22      33.845   9.784  36.179  1.00 96.73           N  
ATOM    171  CA  PHE M  22      33.251   8.636  35.564  1.00 96.73           C  
ATOM    172  CB  PHE M  22      31.885   8.305  36.194  1.00 96.73           C  
ATOM    173  CG  PHE M  22      31.293   7.109  35.533  1.00 96.73           C  
ATOM    174  CD1 PHE M  22      31.763   5.845  35.803  1.00 96.73           C  
ATOM    175  CD2 PHE M  22      30.243   7.255  34.659  1.00 96.73           C  
ATOM    176  CE1 PHE M  22      31.203   4.748  35.195  1.00 96.73           C  
ATOM    177  CE2 PHE M  22      29.678   6.160  34.048  1.00 96.73           C  
ATOM    178  CZ  PHE M  22      30.161   4.901  34.314  1.00 96.73           C  
ATOM    179  C   PHE M  22      33.045   8.927  34.109  1.00 96.73           C  
ATOM    180  O   PHE M  22      32.402   9.909  33.741  1.00 96.73           O  
ATOM    181  N   ILE M  23      33.600   8.065  33.233  1.00 47.55           N  
ATOM    182  CA  ILE M  23      33.416   8.271  31.827  1.00 47.55           C  
ATOM    183  CB  ILE M  23      34.681   8.647  31.111  1.00 47.55           C  
ATOM    184  CG1 ILE M  23      35.250   9.955  31.688  1.00 47.55           C  
ATOM    185  CG2 ILE M  23      34.369   8.732  29.609  1.00 47.55           C  
ATOM    186  CD1 ILE M  23      36.683  10.245  31.244  1.00 47.55           C  
ATOM    187  C   ILE M  23      32.925   6.986  31.241  1.00 47.55           C  
ATOM    188  O   ILE M  23      33.490   5.919  31.485  1.00 47.55           O  
ATOM    189  N   ALA M  24      31.832   7.058  30.457  1.00 40.48           N  
ATOM    190  CA  ALA M  24      31.306   5.880  29.835  1.00 40.48           C  
ATOM    191  CB  ALA M  24      29.882   5.525  30.298  1.00 40.48           C  
ATOM    192  C   ALA M  24      31.234   6.152  28.370  1.00 40.48           C  
ATOM    193  O   ALA M  24      30.837   7.236  27.946  1.00 40.48           O  
ATOM    194  N   VAL M  25      31.634   5.163  27.550  1.00 38.02           N  
ATOM    195  CA  VAL M  25      31.589   5.359  26.131  0.99 38.02           C  
ATOM    196  CB  VAL M  25      32.939   5.604  25.527  0.99 38.02           C  
ATOM    197  CG1 VAL M  25      33.508   6.902  26.124  0.99 38.02           C  
ATOM    198  CG2 VAL M  25      33.820   4.366  25.769  0.99 38.02           C  
ATOM    199  C   VAL M  25      31.041   4.109  25.524  1.00 38.02           C  
ATOM    200  O   VAL M  25      31.235   3.016  26.055  1.00 38.02           O  
ATOM    201  N   GLY M  26      30.331   4.246  24.385  1.00 29.50           N  
ATOM    202  CA  GLY M  26      29.779   3.088  23.741  1.00 29.50           C  
ATOM    203  C   GLY M  26      30.271   3.062  22.328  1.00 29.50           C  
ATOM    204  O   GLY M  26      30.378   4.097  21.672  1.00 29.50           O  
ATOM    205  N   TYR M  27      30.577   1.851  21.817  1.00 77.44           N  
ATOM    206  CA  TYR M  27      31.084   1.741  20.479  1.00 77.44           C  
ATOM    207  CB  TYR M  27      32.565   1.323  20.385  1.00 77.44           C  
ATOM    208  CG  TYR M  27      33.495   2.421  20.778  1.00 77.44           C  
ATOM    209  CD1 TYR M  27      33.812   2.656  22.096  1.00 77.44           C  
ATOM    210  CD2 TYR M  27      34.072   3.205  19.805  1.00 77.44           C  
ATOM    211  CE1 TYR M  27      34.683   3.667  22.433  1.00 77.44           C  
ATOM    212  CE2 TYR M  27      34.942   4.216  20.136  1.00 77.44           C  
ATOM    213  CZ  TYR M  27      35.249   4.448  21.453  1.00 77.44           C  
ATOM    214  OH  TYR M  27      36.144   5.483  21.798  1.00 77.44           O  
ATOM    215  C   TYR M  27      30.356   0.669  19.738  1.00 77.44           C  
ATOM    216  O   TYR M  27      29.918  -0.330  20.307  1.00 77.44           O  
ATOM    217  N   VAL M  28      30.178   0.889  18.423  1.00 81.74           N  
ATOM    218  CA  VAL M  28      29.716  -0.153  17.559  0.99 81.74           C  
ATOM    219  CB  VAL M  28      28.502   0.200  16.750  0.99 81.74           C  
ATOM    220  CG1 VAL M  28      28.262  -0.917  15.721  0.99 81.74           C  
ATOM    221  CG2 VAL M  28      27.319   0.395  17.714  0.99 81.74           C  
ATOM    222  C   VAL M  28      30.857  -0.330  16.622  1.00 81.74           C  
ATOM    223  O   VAL M  28      31.185   0.582  15.864  1.00 81.74           O  
ATOM    224  N   ASP M  29      31.482  -1.522  16.636  1.00158.21           N  
ATOM    225  CA  ASP M  29      32.662  -1.692  15.850  1.00158.21           C  
ATOM    226  CB  ASP M  29      32.417  -1.572  14.334  1.00158.21           C  
ATOM    227  CG  ASP M  29      31.640  -2.801  13.878  1.00158.21           C  
ATOM    228  OD1 ASP M  29      32.131  -3.938  14.108  1.00158.21           O  
ATOM    229  OD2 ASP M  29      30.545  -2.618  13.284  1.00158.21           O  
ATOM    230  C   ASP M  29      33.605  -0.612  16.289  1.00158.21           C  
ATOM    231  O   ASP M  29      33.814  -0.398  17.480  1.00158.21           O  
ATOM    232  N   ASP M  30      34.228   0.066  15.316  1.00 86.41           N  
ATOM    233  CA  ASP M  30      35.176   1.128  15.498  1.00 86.41           C  
ATOM    234  CB  ASP M  30      35.996   1.398  14.229  1.00 86.41           C  
ATOM    235  CG  ASP M  30      36.914   0.202  14.031  1.00 86.41           C  
ATOM    236  OD1 ASP M  30      37.132  -0.544  15.023  1.00 86.41           O  
ATOM    237  OD2 ASP M  30      37.411   0.017  12.888  1.00 86.41           O  
ATOM    238  C   ASP M  30      34.544   2.431  15.912  1.00 86.41           C  
ATOM    239  O   ASP M  30      35.247   3.300  16.428  1.00 86.41           O  
ATOM    240  N   THR M  31      33.231   2.637  15.665  1.00144.19           N  
ATOM    241  CA  THR M  31      32.653   3.942  15.877  1.00144.19           C  
ATOM    242  CB  THR M  31      31.628   4.320  14.846  1.00144.19           C  
ATOM    243  OG1 THR M  31      30.612   3.332  14.790  1.00144.19           O  
ATOM    244  CG2 THR M  31      32.299   4.477  13.478  1.00144.19           C  
ATOM    245  C   THR M  31      31.977   4.085  17.205  1.00144.19           C  
ATOM    246  O   THR M  31      31.254   3.204  17.664  1.00144.19           O  
ATOM    247  N   GLN M  32      32.196   5.259  17.843  1.00 75.53           N  
ATOM    248  CA  GLN M  32      31.624   5.561  19.125  0.95 75.53           C  
ATOM    249  CB  GLN M  32      32.484   6.525  19.961  0.95 75.53           C  
ATOM    250  CG  GLN M  32      31.880   6.851  21.328  0.95 75.53           C  
ATOM    251  CD  GLN M  32      32.801   7.835  22.037  0.95 75.53           C  
ATOM    252  OE1 GLN M  32      33.791   8.300  21.475  0.95 75.53           O  
ATOM    253  NE2 GLN M  32      32.458   8.169  23.310  0.95 75.53           N  
ATOM    254  C   GLN M  32      30.309   6.244  18.891  1.00 75.53           C  
ATOM    255  O   GLN M  32      30.252   7.280  18.230  1.00 75.53           O  
ATOM    256  N   PHE M  33      29.205   5.596  19.325  1.00123.47           N  
ATOM    257  CA  PHE M  33      27.875   6.130  19.227  1.00123.47           C  
ATOM    258  CB  PHE M  33      26.794   5.098  18.841  1.00123.47           C  
ATOM    259  CG  PHE M  33      26.660   4.013  19.846  1.00123.47           C  
ATOM    260  CD1 PHE M  33      27.587   2.999  19.916  1.00123.47           C  
ATOM    261  CD2 PHE M  33      25.576   3.994  20.691  1.00123.47           C  
ATOM    262  CE1 PHE M  33      27.446   1.991  20.840  1.00123.47           C  
ATOM    263  CE2 PHE M  33      25.430   2.989  21.615  1.00123.47           C  
ATOM    264  CZ  PHE M  33      26.367   1.986  21.692  1.00123.47           C  
ATOM    265  C   PHE M  33      27.408   6.989  20.378  1.00123.47           C  
ATOM    266  O   PHE M  33      26.547   7.841  20.172  1.00123.47           O  
ATOM    267  N   VAL M  34      27.876   6.759  21.630  1.00 64.49           N  
ATOM    268  CA  VAL M  34      27.378   7.543  22.739  1.00 64.49           C  
ATOM    269  CB  VAL M  34      26.242   6.891  23.475  1.00 64.49           C  
ATOM    270  CG1 VAL M  34      25.022   6.817  22.541  1.00 64.49           C  
ATOM    271  CG2 VAL M  34      26.717   5.520  23.983  1.00 64.49           C  
ATOM    272  C   VAL M  34      28.466   7.797  23.743  1.00 64.49           C  
ATOM    273  O   VAL M  34      29.543   7.205  23.684  1.00 64.49           O  
ATOM    274  N   ARG M  35      28.200   8.721  24.697  0.99221.67           N  
ATOM    275  CA  ARG M  35      29.187   9.090  25.676  0.99221.67           C  
ATOM    276  CB  ARG M  35      30.070  10.231  25.151  0.99221.67           C  
ATOM    277  CG  ARG M  35      31.029  10.826  26.172  0.99221.67           C  
ATOM    278  CD  ARG M  35      31.580  12.193  25.763  0.99221.67           C  
ATOM    279  NE  ARG M  35      30.573  13.219  26.150  0.99221.67           N  
ATOM    280  CZ  ARG M  35      30.984  14.461  26.536  0.99221.67           C  
ATOM    281  NH1 ARG M  35      32.313  14.766  26.544  0.99221.67           N  
ATOM    282  NH2 ARG M  35      30.072  15.398  26.924  0.99221.67           N  
ATOM    283  C   ARG M  35      28.505   9.627  26.904  0.99221.67           C  
ATOM    284  O   ARG M  35      27.396  10.156  26.831  0.99221.67           O  
ATOM    285  N   PHE M  36      29.159   9.472  28.079  1.00 74.28           N  
ATOM    286  CA  PHE M  36      28.676  10.056  29.300  1.00 74.28           C  
ATOM    287  CB  PHE M  36      27.870   9.079  30.174  1.00 74.28           C  
ATOM    288  CG  PHE M  36      27.391   9.815  31.379  1.00 74.28           C  
ATOM    289  CD1 PHE M  36      26.258  10.594  31.314  1.00 74.28           C  
ATOM    290  CD2 PHE M  36      28.065   9.719  32.576  1.00 74.28           C  
ATOM    291  CE1 PHE M  36      25.808  11.276  32.420  1.00 74.28           C  
ATOM    292  CE2 PHE M  36      27.621  10.398  33.686  1.00 74.28           C  
ATOM    293  CZ  PHE M  36      26.489  11.176  33.610  1.00 74.28           C  
ATOM    294  C   PHE M  36      29.886  10.472  30.085  1.00 74.28           C  
ATOM    295  O   PHE M  36      30.835   9.702  30.229  1.00 74.28           O  
ATOM    296  N   ASP M  37      29.882  11.718  30.604  1.00 61.97           N  
ATOM    297  CA  ASP M  37      30.990  12.220  31.373  1.00 61.97           C  
ATOM    298  CB  ASP M  37      31.806  13.289  30.623  1.00 61.97           C  
ATOM    299  CG  ASP M  37      33.078  13.593  31.400  1.00 61.97           C  
ATOM    300  OD1 ASP M  37      33.131  13.291  32.622  1.00 61.97           O  
ATOM    301  OD2 ASP M  37      34.021  14.136  30.766  1.00 61.97           O  
ATOM    302  C   ASP M  37      30.422  12.859  32.602  1.00 61.97           C  
ATOM    303  O   ASP M  37      29.567  13.740  32.520  1.00 61.97           O  
ATOM    304  N   SER M  38      30.902  12.433  33.784  1.00 49.24           N  
ATOM    305  CA  SER M  38      30.383  12.931  35.024  1.00 49.24           C  
ATOM    306  CB  SER M  38      30.980  12.219  36.252  1.00 49.24           C  
ATOM    307  OG  SER M  38      32.374  12.476  36.341  1.00 49.24           O  
ATOM    308  C   SER M  38      30.675  14.393  35.160  1.00 49.24           C  
ATOM    309  O   SER M  38      29.921  15.122  35.801  1.00 49.24           O  
ATOM    310  N   ASP M  39      31.799  14.854  34.585  1.00 65.43           N  
ATOM    311  CA  ASP M  39      32.184  16.234  34.683  1.00 65.43           C  
ATOM    312  CB  ASP M  39      33.634  16.491  34.236  1.00 65.43           C  
ATOM    313  CG  ASP M  39      34.550  15.964  35.336  0.97 65.43           C  
ATOM    314  OD1 ASP M  39      34.020  15.570  36.409  0.97 65.43           O  
ATOM    315  OD2 ASP M  39      35.792  15.958  35.123  0.97 65.43           O  
ATOM    316  C   ASP M  39      31.269  17.117  33.883  1.00 65.43           C  
ATOM    317  O   ASP M  39      31.017  18.256  34.274  1.00 65.43           O  
ATOM    318  N   ALA M  40      30.737  16.616  32.749  1.00 41.43           N  
ATOM    319  CA  ALA M  40      29.957  17.425  31.846  1.00 41.43           C  
ATOM    320  CB  ALA M  40      29.512  16.667  30.583  1.00 41.43           C  
ATOM    321  C   ALA M  40      28.724  17.969  32.512  1.00 41.43           C  
ATOM    322  O   ALA M  40      28.154  17.369  33.421  1.00 41.43           O  
ATOM    323  N   ALA M  41      28.320  19.179  32.071  1.00 41.10           N  
ATOM    324  CA  ALA M  41      27.184  19.914  32.559  1.00 41.10           C  
ATOM    325  CB  ALA M  41      27.117  21.342  31.993  1.00 41.10           C  
ATOM    326  C   ALA M  41      25.885  19.241  32.213  1.00 41.10           C  
ATOM    327  O   ALA M  41      24.964  19.219  33.029  1.00 41.10           O  
ATOM    328  N   SER M  42      25.779  18.672  30.994  1.00 43.61           N  
ATOM    329  CA  SER M  42      24.534  18.138  30.506  1.00 43.61           C  
ATOM    330  CB  SER M  42      24.658  17.495  29.113  1.00 43.61           C  
ATOM    331  OG  SER M  42      25.453  16.320  29.181  1.00 43.61           O  
ATOM    332  C   SER M  42      24.037  17.084  31.437  1.00 43.61           C  
ATOM    333  O   SER M  42      22.847  17.025  31.743  1.00 43.61           O  
ATOM    334  N   GLN M  43      24.948  16.236  31.938  1.00143.14           N  
ATOM    335  CA  GLN M  43      24.544  15.208  32.845  1.00143.14           C  
ATOM    336  CB  GLN M  43      23.869  15.786  34.099  1.00143.14           C  
ATOM    337  CG  GLN M  43      23.697  14.777  35.229  1.00143.14           C  
ATOM    338  CD  GLN M  43      25.043  14.632  35.926  1.00143.14           C  
ATOM    339  OE1 GLN M  43      25.269  13.684  36.676  1.00143.14           O  
ATOM    340  NE2 GLN M  43      25.965  15.599  35.674  1.00143.14           N  
ATOM    341  C   GLN M  43      23.563  14.309  32.154  1.00143.14           C  
ATOM    342  O   GLN M  43      22.609  13.831  32.766  1.00143.14           O  
ATOM    343  N   ARG M  44      23.768  14.061  30.843  1.00143.12           N  
ATOM    344  CA  ARG M  44      22.904  13.153  30.152  1.00143.12           C  
ATOM    345  CB  ARG M  44      21.748  13.829  29.400  1.00143.12           C  
ATOM    346  CG  ARG M  44      20.698  14.403  30.354  1.00143.12           C  
ATOM    347  CD  ARG M  44      19.348  14.680  29.693  1.00143.12           C  
ATOM    348  NE  ARG M  44      18.978  13.460  28.916  1.00143.12           N  
ATOM    349  CZ  ARG M  44      17.742  12.891  29.041  1.00143.12           C  
ATOM    350  NH1 ARG M  44      16.832  13.398  29.923  1.00143.12           N  
ATOM    351  NH2 ARG M  44      17.417  11.802  28.284  1.00143.12           N  
ATOM    352  C   ARG M  44      23.729  12.382  29.172  1.00143.12           C  
ATOM    353  O   ARG M  44      24.820  12.804  28.791  1.00143.12           O  
ATOM    354  N   MET M  45      23.235  11.193  28.770  1.00 74.00           N  
ATOM    355  CA  MET M  45      23.933  10.419  27.788  1.00 74.00           C  
ATOM    356  CB  MET M  45      23.322   9.022  27.572  1.00 74.00           C  
ATOM    357  CG  MET M  45      24.116   8.140  26.609  1.00 74.00           C  
ATOM    358  SD  MET M  45      25.680   7.497  27.277  1.00 74.00           S  
ATOM    359  CE  MET M  45      24.908   6.221  28.314  1.00 74.00           C  
ATOM    360  C   MET M  45      23.794  11.193  26.514  1.00 74.00           C  
ATOM    361  O   MET M  45      22.719  11.711  26.216  1.00 74.00           O  
ATOM    362  N   GLU M  46      24.884  11.292  25.724  1.00 90.62           N  
ATOM    363  CA  GLU M  46      24.861  12.127  24.549  1.00 90.62           C  
ATOM    364  CB  GLU M  46      25.916  13.241  24.619  1.00 90.62           C  
ATOM    365  CG  GLU M  46      25.733  14.177  25.814  1.00 90.62           C  
ATOM    366  CD  GLU M  46      26.894  15.158  25.807  1.00 90.62           C  
ATOM    367  OE1 GLU M  46      27.545  15.283  24.738  1.00 90.62           O  
ATOM    368  OE2 GLU M  46      27.153  15.790  26.865  1.00 90.62           O  
ATOM    369  C   GLU M  46      25.195  11.306  23.335  1.00 90.62           C  
ATOM    370  O   GLU M  46      25.946  10.338  23.417  1.00 90.62           O  
ATOM    371  N   PRO M  47      24.608  11.663  22.210  1.00111.95           N  
ATOM    372  CA  PRO M  47      24.887  10.991  20.963  1.00111.95           C  
ATOM    373  CD  PRO M  47      23.297  12.286  22.206  1.00111.95           C  
ATOM    374  CB  PRO M  47      23.678  11.242  20.058  1.00111.95           C  
ATOM    375  CG  PRO M  47      22.944  12.424  20.716  1.00111.95           C  
ATOM    376  C   PRO M  47      26.188  11.389  20.331  1.00111.95           C  
ATOM    377  O   PRO M  47      26.469  12.581  20.230  1.00111.95           O  
ATOM    378  N   ARG M  48      27.033  10.395  20.000  0.99203.53           N  
ATOM    379  CA  ARG M  48      28.267  10.512  19.275  0.99203.53           C  
ATOM    380  CB  ARG M  48      29.304   9.481  19.739  0.99203.53           C  
ATOM    381  CG  ARG M  48      29.754   9.726  21.182  0.99203.53           C  
ATOM    382  CD  ARG M  48      30.799  10.837  21.321  0.99203.53           C  
ATOM    383  NE  ARG M  48      30.094  12.129  21.548  0.99203.53           N  
ATOM    384  CZ  ARG M  48      30.821  13.249  21.833  0.99203.53           C  
ATOM    385  NH1 ARG M  48      32.184  13.181  21.879  0.99203.53           N  
ATOM    386  NH2 ARG M  48      30.189  14.435  22.073  0.99203.53           N  
ATOM    387  C   ARG M  48      28.105  10.399  17.784  0.99203.53           C  
ATOM    388  O   ARG M  48      28.894  10.978  17.041  0.99203.53           O  
ATOM    389  N   ALA M  49      27.124   9.603  17.297  1.00 50.19           N  
ATOM    390  CA  ALA M  49      26.997   9.375  15.877  1.00 50.19           C  
ATOM    391  CB  ALA M  49      27.260   7.916  15.467  1.00 50.19           C  
ATOM    392  C   ALA M  49      25.599   9.718  15.458  1.00 50.19           C  
ATOM    393  O   ALA M  49      24.650   9.561  16.221  1.00 50.19           O  
ATOM    394  N   PRO M  50      25.456  10.177  14.240  1.00 99.08           N  
ATOM    395  CA  PRO M  50      24.180  10.639  13.752  1.00 99.08           C  
ATOM    396  CD  PRO M  50      26.563  10.826  13.557  1.00 99.08           C  
ATOM    397  CB  PRO M  50      24.471  11.310  12.411  1.00 99.08           C  
ATOM    398  CG  PRO M  50      25.918  11.811  12.567  1.00 99.08           C  
ATOM    399  C   PRO M  50      23.085   9.623  13.687  1.00 99.08           C  
ATOM    400  O   PRO M  50      21.925  10.002  13.836  1.00 99.08           O  
ATOM    401  N   TRP M  51      23.412   8.342  13.460  1.00104.20           N  
ATOM    402  CA  TRP M  51      22.409   7.327  13.335  1.00104.20           C  
ATOM    403  CB  TRP M  51      22.961   6.010  12.754  1.00104.20           C  
ATOM    404  CG  TRP M  51      24.309   5.584  13.281  1.00104.20           C  
ATOM    405  CD2 TRP M  51      24.530   4.736  14.417  1.00104.20           C  
ATOM    406  CD1 TRP M  51      25.541   5.888  12.780  1.00104.20           C  
ATOM    407  NE1 TRP M  51      26.518   5.283  13.531  1.00104.20           N  
ATOM    408  CE2 TRP M  51      25.910   4.570  14.543  1.00104.20           C  
ATOM    409  CE3 TRP M  51      23.658   4.143  15.282  1.00104.20           C  
ATOM    410  CZ2 TRP M  51      26.440   3.803  15.541  1.00104.20           C  
ATOM    411  CZ3 TRP M  51      24.197   3.373  16.289  1.00104.20           C  
ATOM    412  CH2 TRP M  51      25.561   3.206  16.416  1.00104.20           C  
ATOM    413  C   TRP M  51      21.678   7.099  14.626  1.00104.20           C  
ATOM    414  O   TRP M  51      20.526   6.672  14.608  1.00104.20           O  
ATOM    415  N   ILE M  52      22.341   7.306  15.780  1.00 98.73           N  
ATOM    416  CA  ILE M  52      21.722   7.120  17.067  1.00 98.73           C  
ATOM    417  CB  ILE M  52      22.663   6.963  18.222  1.00 98.73           C  
ATOM    418  CG1 ILE M  52      21.861   6.356  19.386  1.00 98.73           C  
ATOM    419  CG2 ILE M  52      23.318   8.318  18.539  1.00 98.73           C  
ATOM    420  CD1 ILE M  52      22.706   5.627  20.420  1.00 98.73           C  
ATOM    421  C   ILE M  52      20.706   8.178  17.381  1.00 98.73           C  
ATOM    422  O   ILE M  52      19.769   7.938  18.141  1.00 98.73           O  
ATOM    423  N   GLU M  53      20.879   9.390  16.826  1.00 56.18           N  
ATOM    424  CA  GLU M  53      20.035  10.519  17.113  1.00 56.18           C  
ATOM    425  CB  GLU M  53      20.400  11.766  16.291  1.00 56.18           C  
ATOM    426  CG  GLU M  53      21.757  12.352  16.682  1.00 56.18           C  
ATOM    427  CD  GLU M  53      22.015  13.571  15.812  0.94 56.18           C  
ATOM    428  OE1 GLU M  53      21.141  13.887  14.961  0.94 56.18           O  
ATOM    429  OE2 GLU M  53      23.091  14.202  15.986  0.94 56.18           O  
ATOM    430  C   GLU M  53      18.610  10.163  16.814  1.00 56.18           C  
ATOM    431  O   GLU M  53      17.689  10.776  17.350  1.00 56.18           O  
ATOM    432  N   GLN M  54      18.392   9.169  15.938  1.00117.16           N  
ATOM    433  CA  GLN M  54      17.077   8.750  15.536  1.00117.16           C  
ATOM    434  CB  GLN M  54      17.118   7.534  14.594  1.00117.16           C  
ATOM    435  CG  GLN M  54      17.870   7.777  13.285  1.00117.16           C  
ATOM    436  CD  GLN M  54      17.823   6.487  12.477  1.00117.16           C  
ATOM    437  OE1 GLN M  54      17.334   5.463  12.952  1.00117.16           O  
ATOM    438  NE2 GLN M  54      18.348   6.534  11.223  1.00117.16           N  
ATOM    439  C   GLN M  54      16.284   8.312  16.738  1.00117.16           C  
ATOM    440  O   GLN M  54      15.075   8.524  16.790  1.00117.16           O  
ATOM    441  N   GLU M  55      16.934   7.684  17.737  1.00109.39           N  
ATOM    442  CA  GLU M  55      16.245   7.137  18.879  1.00109.39           C  
ATOM    443  CB  GLU M  55      17.199   6.466  19.882  1.00109.39           C  
ATOM    444  CG  GLU M  55      18.054   5.349  19.273  1.00109.39           C  
ATOM    445  CD  GLU M  55      17.172   4.159  18.928  1.00109.39           C  
ATOM    446  OE1 GLU M  55      16.184   3.909  19.667  1.00109.39           O  
ATOM    447  OE2 GLU M  55      17.481   3.477  17.915  1.00109.39           O  
ATOM    448  C   GLU M  55      15.505   8.224  19.609  1.00109.39           C  
ATOM    449  O   GLU M  55      15.957   9.365  19.684  1.00109.39           O  
ATOM    450  N   GLY M  56      14.333   7.864  20.183  1.00 46.40           N  
ATOM    451  CA  GLY M  56      13.450   8.785  20.849  1.00 46.40           C  
ATOM    452  C   GLY M  56      13.962   9.113  22.217  1.00 46.40           C  
ATOM    453  O   GLY M  56      14.938   8.550  22.709  1.00 46.40           O  
ATOM    454  N   PRO M  58      13.282  10.048  22.827  1.00 95.16           N  
ATOM    455  CA  PRO M  58      13.597  10.544  24.138  1.00 95.16           C  
ATOM    456  CD  PRO M  58      12.291  10.858  22.145  1.00 95.16           C  
ATOM    457  CB  PRO M  58      12.692  11.758  24.357  1.00 95.16           C  
ATOM    458  CG  PRO M  58      11.598  11.626  23.280  1.00 95.16           C  
ATOM    459  C   PRO M  58      13.456   9.488  25.185  1.00 95.16           C  
ATOM    460  O   PRO M  58      14.100   9.596  26.227  1.00 95.16           O  
ATOM    461  N   GLU M  59      12.612   8.471  24.948  1.00 73.55           N  
ATOM    462  CA  GLU M  59      12.444   7.426  25.912  1.00 73.55           C  
ATOM    463  CB  GLU M  59      11.370   6.416  25.484  1.00 73.55           C  
ATOM    464  CG  GLU M  59      11.692   5.736  24.155  0.97 73.55           C  
ATOM    465  CD  GLU M  59      10.419   5.100  23.629  0.94 73.55           C  
ATOM    466  OE1 GLU M  59       9.341   5.338  24.237  0.94 73.55           O  
ATOM    467  OE2 GLU M  59      10.506   4.379  22.601  0.94 73.55           O  
ATOM    468  C   GLU M  59      13.755   6.719  26.021  1.00 73.55           C  
ATOM    469  O   GLU M  59      14.154   6.287  27.100  1.00 73.55           O  
ATOM    470  N   TYR M  60      14.453   6.582  24.881  1.00 89.01           N  
ATOM    471  CA  TYR M  60      15.727   5.931  24.810  1.00 89.01           C  
ATOM    472  CB  TYR M  60      16.228   5.885  23.354  1.00 89.01           C  
ATOM    473  CG  TYR M  60      17.581   5.267  23.255  1.00 89.01           C  
ATOM    474  CD1 TYR M  60      17.740   3.900  23.235  1.00 89.01           C  
ATOM    475  CD2 TYR M  60      18.698   6.066  23.157  1.00 89.01           C  
ATOM    476  CE1 TYR M  60      18.993   3.342  23.131  1.00 89.01           C  
ATOM    477  CE2 TYR M  60      19.952   5.514  23.053  1.00 89.01           C  
ATOM    478  CZ  TYR M  60      20.103   4.149  23.040  1.00 89.01           C  
ATOM    479  OH  TYR M  60      21.390   3.579  22.932  1.00 89.01           O  
ATOM    480  C   TYR M  60      16.725   6.701  25.625  1.00 89.01           C  
ATOM    481  O   TYR M  60      17.445   6.136  26.447  1.00 89.01           O  
ATOM    482  N   TRP M  61      16.766   8.031  25.440  1.00 91.37           N  
ATOM    483  CA  TRP M  61      17.744   8.852  26.089  1.00 91.37           C  
ATOM    484  CB  TRP M  61      17.748  10.286  25.545  1.00 91.37           C  
ATOM    485  CG  TRP M  61      18.108  10.306  24.077  1.00 91.37           C  
ATOM    486  CD2 TRP M  61      19.384   9.899  23.557  1.00 91.37           C  
ATOM    487  CD1 TRP M  61      17.334  10.621  22.999  1.00 91.37           C  
ATOM    488  NE1 TRP M  61      18.052  10.443  21.839  1.00 91.37           N  
ATOM    489  CE2 TRP M  61      19.314   9.997  22.169  1.00 91.37           C  
ATOM    490  CE3 TRP M  61      20.519   9.471  24.185  1.00 91.37           C  
ATOM    491  CZ2 TRP M  61      20.382   9.665  21.384  1.00 91.37           C  
ATOM    492  CZ3 TRP M  61      21.598   9.145  23.392  1.00 91.37           C  
ATOM    493  CH2 TRP M  61      21.529   9.241  22.018  1.00 91.37           C  
ATOM    494  C   TRP M  61      17.536   8.865  27.571  1.00 91.37           C  
ATOM    495  O   TRP M  61      18.507   8.888  28.325  1.00 91.37           O  
ATOM    496  N   ASP M  62      16.274   8.899  28.041  1.00151.79           N  
ATOM    497  CA  ASP M  62      16.078   8.919  29.462  0.99151.79           C  
ATOM    498  CB  ASP M  62      14.671   9.375  29.908  0.99151.79           C  
ATOM    499  CG  ASP M  62      13.575   8.496  29.334  0.94151.79           C  
ATOM    500  OD1 ASP M  62      13.698   7.247  29.406  0.94151.79           O  
ATOM    501  OD2 ASP M  62      12.590   9.079  28.808  0.94151.79           O  
ATOM    502  C   ASP M  62      16.475   7.608  30.067  1.00151.79           C  
ATOM    503  O   ASP M  62      17.033   7.561  31.164  1.00151.79           O  
ATOM    504  N   GLY M  63      16.207   6.494  29.364  1.00108.16           N  
ATOM    505  CA  GLY M  63      16.558   5.223  29.928  1.00108.16           C  
ATOM    506  C   GLY M  63      18.050   5.138  30.032  1.00108.16           C  
ATOM    507  O   GLY M  63      18.595   4.743  31.062  1.00108.16           O  
ATOM    508  N   GLU M  64      18.754   5.542  28.958  1.00165.65           N  
ATOM    509  CA  GLU M  64      20.184   5.427  28.909  1.00165.65           C  
ATOM    510  CB  GLU M  64      20.770   5.839  27.549  1.00165.65           C  
ATOM    511  CG  GLU M  64      20.361   4.902  26.411  1.00165.65           C  
ATOM    512  CD  GLU M  64      20.893   3.512  26.727  1.00165.65           C  
ATOM    513  OE1 GLU M  64      22.126   3.382  26.945  1.00165.65           O  
ATOM    514  OE2 GLU M  64      20.069   2.561  26.753  1.00165.65           O  
ATOM    515  C   GLU M  64      20.805   6.302  29.952  1.00165.65           C  
ATOM    516  O   GLU M  64      21.790   5.920  30.584  1.00165.65           O  
ATOM    517  N   THR M  65      20.263   7.518  30.146  1.00155.73           N  
ATOM    518  CA  THR M  65      20.851   8.410  31.100  1.00155.73           C  
ATOM    519  CB  THR M  65      20.288   9.808  31.027  1.00155.73           C  
ATOM    520  OG1 THR M  65      21.198  10.722  31.614  1.00155.73           O  
ATOM    521  CG2 THR M  65      18.944   9.887  31.770  1.00155.73           C  
ATOM    522  C   THR M  65      20.662   7.857  32.482  1.00155.73           C  
ATOM    523  O   THR M  65      21.581   7.893  33.299  1.00155.73           O  
ATOM    524  N   ARG M  66      19.467   7.305  32.783  1.00274.39           N  
ATOM    525  CA  ARG M  66      19.256   6.817  34.115  0.98274.39           C  
ATOM    526  CB  ARG M  66      17.847   6.248  34.395  0.98274.39           C  
ATOM    527  CG  ARG M  66      17.470   5.022  33.557  0.98274.39           C  
ATOM    528  CD  ARG M  66      16.491   4.067  34.254  0.98274.39           C  
ATOM    529  NE  ARG M  66      15.183   4.757  34.427  0.98274.39           N  
ATOM    530  CZ  ARG M  66      14.244   4.693  33.440  0.98274.39           C  
ATOM    531  NH1 ARG M  66      14.524   4.043  32.273  0.98274.39           N  
ATOM    532  NH2 ARG M  66      13.018   5.263  33.627  0.98274.39           N  
ATOM    533  C   ARG M  66      20.209   5.695  34.361  1.00274.39           C  
ATOM    534  O   ARG M  66      20.820   5.616  35.423  1.00274.39           O  
ATOM    535  N   LYS M  67      20.368   4.793  33.374  1.00176.69           N  
ATOM    536  CA  LYS M  67      21.185   3.638  33.613  1.00176.69           C  
ATOM    537  CB  LYS M  67      21.122   2.600  32.483  1.00176.69           C  
ATOM    538  CG  LYS M  67      19.752   1.936  32.345  1.00176.69           C  
ATOM    539  CD  LYS M  67      19.653   0.998  31.145  1.00176.69           C  
ATOM    540  CE  LYS M  67      19.619   1.716  29.798  1.00176.69           C  
ATOM    541  NZ  LYS M  67      19.739   0.724  28.709  1.00176.69           N  
ATOM    542  C   LYS M  67      22.613   4.018  33.788  1.00176.69           C  
ATOM    543  O   LYS M  67      23.296   3.502  34.671  1.00176.69           O  
ATOM    544  N   VAL M  68      23.107   4.944  32.952  1.00160.73           N  
ATOM    545  CA  VAL M  68      24.498   5.275  33.014  0.99160.73           C  
ATOM    546  CB  VAL M  68      24.935   6.223  31.929  0.99160.73           C  
ATOM    547  CG1 VAL M  68      24.292   7.599  32.159  0.99160.73           C  
ATOM    548  CG2 VAL M  68      26.472   6.246  31.898  0.99160.73           C  
ATOM    549  C   VAL M  68      24.813   5.874  34.350  1.00160.73           C  
ATOM    550  O   VAL M  68      25.872   5.605  34.912  1.00160.73           O  
ATOM    551  N   LYS M  69      23.912   6.710  34.903  1.00111.89           N  
ATOM    552  CA  LYS M  69      24.182   7.310  36.182  1.00111.89           C  
ATOM    553  CB  LYS M  69      23.094   8.292  36.647  1.00111.89           C  
ATOM    554  CG  LYS M  69      23.072   9.602  35.859  1.00111.89           C  
ATOM    555  CD  LYS M  69      21.850  10.470  36.158  1.00111.89           C  
ATOM    556  CE  LYS M  69      21.886  11.832  35.465  1.00111.89           C  
ATOM    557  NZ  LYS M  69      20.676  12.610  35.815  1.00111.89           N  
ATOM    558  C   LYS M  69      24.277   6.237  37.221  1.00111.89           C  
ATOM    559  O   LYS M  69      25.140   6.282  38.096  1.00111.89           O  
ATOM    560  N   ALA M  70      23.387   5.234  37.142  1.00165.47           N  
ATOM    561  CA  ALA M  70      23.349   4.161  38.094  1.00165.47           C  
ATOM    562  CB  ALA M  70      22.222   3.154  37.809  1.00165.47           C  
ATOM    563  C   ALA M  70      24.647   3.415  38.040  1.00165.47           C  
ATOM    564  O   ALA M  70      25.161   2.989  39.072  1.00165.47           O  
ATOM    565  N   HIS M  71      25.212   3.226  36.831  1.00147.32           N  
ATOM    566  CA  HIS M  71      26.468   2.537  36.719  0.99147.32           C  
ATOM    567  ND1 HIS M  71      24.962   1.397  34.085  0.99147.32           N  
ATOM    568  CG  HIS M  71      26.290   1.371  34.444  0.99147.32           C  
ATOM    569  CB  HIS M  71      26.976   2.422  35.268  0.99147.32           C  
ATOM    570  NE2 HIS M  71      25.824  -0.441  33.180  0.99147.32           N  
ATOM    571  CD2 HIS M  71      26.801   0.241  33.883  0.99147.32           C  
ATOM    572  CE1 HIS M  71      24.737   0.292  33.330  0.99147.32           C  
ATOM    573  C   HIS M  71      27.500   3.316  37.469  1.00147.32           C  
ATOM    574  O   HIS M  71      28.345   2.750  38.162  1.00147.32           O  
ATOM    575  N   SER M  72      27.450   4.653  37.355  1.00167.02           N  
ATOM    576  CA  SER M  72      28.452   5.482  37.958  0.94167.02           C  
ATOM    577  CB  SER M  72      28.156   6.982  37.787  0.94167.02           C  
ATOM    578  OG  SER M  72      27.943   7.301  36.422  0.94167.02           O  
ATOM    579  C   SER M  72      28.434   5.254  39.432  1.00167.02           C  
ATOM    580  O   SER M  72      29.477   5.040  40.044  1.00167.02           O  
ATOM    581  N   GLN M  73      27.234   5.287  40.044  1.00194.06           N  
ATOM    582  CA  GLN M  73      27.157   5.191  41.474  1.00194.06           C  
ATOM    583  CB  GLN M  73      25.768   5.497  42.053  1.00194.06           C  
ATOM    584  CG  GLN M  73      25.431   6.989  41.995  1.00194.06           C  
ATOM    585  CD  GLN M  73      26.472   7.749  42.818  1.00194.06           C  
ATOM    586  OE1 GLN M  73      27.336   7.159  43.463  1.00194.06           O  
ATOM    587  NE2 GLN M  73      26.389   9.106  42.794  1.00194.06           N  
ATOM    588  C   GLN M  73      27.603   3.850  41.952  1.00194.06           C  
ATOM    589  O   GLN M  73      28.189   3.747  43.027  1.00194.06           O  
ATOM    590  N   THR M  74      27.323   2.777  41.193  1.00109.87           N  
ATOM    591  CA  THR M  74      27.784   1.494  41.629  1.00109.87           C  
ATOM    592  CB  THR M  74      27.437   0.399  40.658  1.00109.87           C  
ATOM    593  OG1 THR M  74      26.031   0.337  40.472  1.00109.87           O  
ATOM    594  CG2 THR M  74      27.955  -0.939  41.210  1.00109.87           C  
ATOM    595  C   THR M  74      29.282   1.547  41.729  1.00109.87           C  
ATOM    596  O   THR M  74      29.862   1.087  42.711  1.00109.87           O  
ATOM    597  N   HIS M  75      29.943   2.146  40.719  1.00123.25           N  
ATOM    598  CA  HIS M  75      31.382   2.224  40.661  0.99123.25           C  
ATOM    599  ND1 HIS M  75      32.443   2.174  36.974  0.99123.25           N  
ATOM    600  CG  HIS M  75      31.867   1.917  38.197  0.99123.25           C  
ATOM    601  CB  HIS M  75      31.927   2.849  39.367  0.99123.25           C  
ATOM    602  NE2 HIS M  75      31.488   0.173  36.818  0.99123.25           N  
ATOM    603  CD2 HIS M  75      31.287   0.692  38.084  0.99123.25           C  
ATOM    604  CE1 HIS M  75      32.187   1.099  36.187  0.99123.25           C  
ATOM    605  C   HIS M  75      31.936   3.037  41.786  1.00123.25           C  
ATOM    606  O   HIS M  75      33.048   2.786  42.252  1.00123.25           O  
ATOM    607  N   ARG M  76      31.201   4.071  42.217  1.00196.38           N  
ATOM    608  CA  ARG M  76      31.664   4.908  43.283  1.00196.38           C  
ATOM    609  CB  ARG M  76      30.621   5.980  43.642  1.00196.38           C  
ATOM    610  CG  ARG M  76      31.174   7.155  44.440  1.00196.38           C  
ATOM    611  CD  ARG M  76      32.076   8.053  43.598  1.00196.38           C  
ATOM    612  NE  ARG M  76      31.224   8.829  42.649  1.00196.38           N  
ATOM    613  CZ  ARG M  76      30.929   8.333  41.412  1.00196.38           C  
ATOM    614  NH1 ARG M  76      31.309   7.067  41.077  1.00196.38           N  
ATOM    615  NH2 ARG M  76      30.261   9.104  40.504  1.00196.38           N  
ATOM    616  C   ARG M  76      31.858   4.045  44.489  1.00196.38           C  
ATOM    617  O   ARG M  76      32.908   4.076  45.131  1.00196.38           O  
ATOM    618  N   VAL M  77      30.845   3.217  44.795  1.00 91.77           N  
ATOM    619  CA  VAL M  77      30.865   2.351  45.937  0.99 91.77           C  
ATOM    620  CB  VAL M  77      29.594   1.573  46.105  0.99 91.77           C  
ATOM    621  CG1 VAL M  77      29.779   0.605  47.286  0.99 91.77           C  
ATOM    622  CG2 VAL M  77      28.427   2.561  46.277  0.99 91.77           C  
ATOM    623  C   VAL M  77      31.964   1.349  45.764  1.00 91.77           C  
ATOM    624  O   VAL M  77      32.671   1.024  46.716  1.00 91.77           O  
ATOM    625  N   ASP M  78      32.157   0.859  44.524  1.00100.85           N  
ATOM    626  CA  ASP M  78      33.114  -0.174  44.249  1.00100.85           C  
ATOM    627  CB  ASP M  78      33.212  -0.524  42.752  1.00100.85           C  
ATOM    628  CG  ASP M  78      31.958  -1.279  42.332  1.00100.85           C  
ATOM    629  OD1 ASP M  78      31.178  -1.692  43.231  1.00100.85           O  
ATOM    630  OD2 ASP M  78      31.769  -1.458  41.099  1.00100.85           O  
ATOM    631  C   ASP M  78      34.486   0.275  44.672  1.00100.85           C  
ATOM    632  O   ASP M  78      35.268  -0.524  45.184  1.00100.85           O  
ATOM    633  N   LEU M  79      34.826   1.560  44.465  1.00 72.08           N  
ATOM    634  CA  LEU M  79      36.125   2.062  44.821  1.00 72.08           C  
ATOM    635  CB  LEU M  79      36.289   3.556  44.488  1.00 72.08           C  
ATOM    636  CG  LEU M  79      36.403   3.851  42.983  1.00 72.08           C  
ATOM    637  CD1 LEU M  79      36.483   5.361  42.710  1.00 72.08           C  
ATOM    638  CD2 LEU M  79      37.609   3.114  42.382  1.00 72.08           C  
ATOM    639  C   LEU M  79      36.335   1.922  46.297  1.00 72.08           C  
ATOM    640  O   LEU M  79      37.414   1.537  46.744  1.00 72.08           O  
ATOM    641  N   GLY M  80      35.309   2.255  47.098  1.00 46.52           N  
ATOM    642  CA  GLY M  80      35.427   2.183  48.527  1.00 46.52           C  
ATOM    643  C   GLY M  80      35.601   0.759  48.965  1.00 46.52           C  
ATOM    644  O   GLY M  80      36.452   0.463  49.803  1.00 46.52           O  
ATOM    645  N   THR M  81      34.800  -0.169  48.402  1.00155.85           N  
ATOM    646  CA  THR M  81      34.848  -1.538  48.834  1.00155.85           C  
ATOM    647  CB  THR M  81      33.800  -2.420  48.214  1.00155.85           C  
ATOM    648  OG1 THR M  81      33.861  -2.356  46.799  1.00155.85           O  
ATOM    649  CG2 THR M  81      32.413  -2.007  48.720  1.00155.85           C  
ATOM    650  C   THR M  81      36.183  -2.133  48.515  1.00155.85           C  
ATOM    651  O   THR M  81      36.762  -2.846  49.333  1.00155.85           O  
ATOM    652  N   LEU M  82      36.710  -1.847  47.313  1.00 67.81           N  
ATOM    653  CA  LEU M  82      37.956  -2.403  46.869  1.00 67.81           C  
ATOM    654  CB  LEU M  82      38.268  -2.039  45.406  1.00 67.81           C  
ATOM    655  CG  LEU M  82      37.342  -2.760  44.404  1.00 67.81           C  
ATOM    656  CD1 LEU M  82      37.631  -2.343  42.954  1.00 67.81           C  
ATOM    657  CD2 LEU M  82      37.426  -4.285  44.584  1.00 67.81           C  
ATOM    658  C   LEU M  82      39.066  -1.927  47.748  1.00 67.81           C  
ATOM    659  O   LEU M  82      39.994  -2.681  48.039  1.00 67.81           O  
ATOM    660  N   ARG M  83      39.012  -0.661  48.197  1.00 88.13           N  
ATOM    661  CA  ARG M  83      40.070  -0.182  49.034  1.00 88.13           C  
ATOM    662  CB  ARG M  83      39.904   1.286  49.467  1.00 88.13           C  
ATOM    663  CG  ARG M  83      41.147   1.829  50.180  1.00 88.13           C  
ATOM    664  CD  ARG M  83      41.045   3.287  50.638  1.00 88.13           C  
ATOM    665  NE  ARG M  83      40.844   3.293  52.116  1.00 88.13           N  
ATOM    666  CZ  ARG M  83      39.604   3.500  52.646  1.00 88.13           C  
ATOM    667  NH1 ARG M  83      38.543   3.753  51.825  1.00 88.13           N  
ATOM    668  NH2 ARG M  83      39.428   3.464  53.999  1.00 88.13           N  
ATOM    669  C   ARG M  83      40.070  -1.021  50.269  1.00 88.13           C  
ATOM    670  O   ARG M  83      41.128  -1.395  50.767  1.00 88.13           O  
ATOM    671  N   GLY M  84      38.872  -1.342  50.795  1.00 26.12           N  
ATOM    672  CA  GLY M  84      38.756  -2.115  51.998  1.00 26.12           C  
ATOM    673  C   GLY M  84      39.300  -3.500  51.803  1.00 26.12           C  
ATOM    674  O   GLY M  84      40.010  -4.010  52.668  1.00 26.12           O  
ATOM    675  N   TYR M  85      38.997  -4.151  50.661  1.00 79.94           N  
ATOM    676  CA  TYR M  85      39.431  -5.512  50.502  1.00 79.94           C  
ATOM    677  CB  TYR M  85      39.014  -6.159  49.165  1.00 79.94           C  
ATOM    678  CG  TYR M  85      37.526  -6.250  49.105  1.00 79.94           C  
ATOM    679  CD1 TYR M  85      36.831  -7.023  50.006  1.00 79.94           C  
ATOM    680  CD2 TYR M  85      36.827  -5.596  48.117  1.00 79.94           C  
ATOM    681  CE1 TYR M  85      35.461  -7.114  49.942  1.00 79.94           C  
ATOM    682  CE2 TYR M  85      35.456  -5.683  48.046  1.00 79.94           C  
ATOM    683  CZ  TYR M  85      34.770  -6.441  48.964  1.00 79.94           C  
ATOM    684  OH  TYR M  85      33.364  -6.533  48.897  1.00 79.94           O  
ATOM    685  C   TYR M  85      40.927  -5.540  50.545  1.00 79.94           C  
ATOM    686  O   TYR M  85      41.527  -6.387  51.203  1.00 79.94           O  
ATOM    687  N   TYR M  86      41.553  -4.607  49.810  1.00 97.90           N  
ATOM    688  CA  TYR M  86      42.972  -4.440  49.679  1.00 97.90           C  
ATOM    689  CB  TYR M  86      43.360  -3.634  48.429  1.00 97.90           C  
ATOM    690  CG  TYR M  86      43.028  -4.547  47.295  1.00 97.90           C  
ATOM    691  CD1 TYR M  86      43.911  -5.535  46.929  1.00 97.90           C  
ATOM    692  CD2 TYR M  86      41.842  -4.428  46.607  1.00 97.90           C  
ATOM    693  CE1 TYR M  86      43.621  -6.391  45.893  1.00 97.90           C  
ATOM    694  CE2 TYR M  86      41.545  -5.281  45.569  1.00 97.90           C  
ATOM    695  CZ  TYR M  86      42.436  -6.263  45.208  1.00 97.90           C  
ATOM    696  OH  TYR M  86      42.134  -7.139  44.144  1.00 97.90           O  
ATOM    697  C   TYR M  86      43.607  -3.866  50.916  1.00 97.90           C  
ATOM    698  O   TYR M  86      44.790  -4.089  51.158  1.00 97.90           O  
ATOM    699  N   ASN M  87      42.856  -3.096  51.730  1.00 78.40           N  
ATOM    700  CA  ASN M  87      43.432  -2.429  52.868  0.99 78.40           C  
ATOM    701  CB  ASN M  87      44.231  -3.353  53.807  0.86 78.40           C  
ATOM    702  CG  ASN M  87      43.272  -4.089  54.732  0.83 78.40           C  
ATOM    703  OD1 ASN M  87      42.338  -4.756  54.290  0.83 78.40           O  
ATOM    704  ND2 ASN M  87      43.510  -3.964  56.064  0.83 78.40           N  
ATOM    705  C   ASN M  87      44.368  -1.372  52.379  1.00 78.40           C  
ATOM    706  O   ASN M  87      45.452  -1.177  52.927  1.00 78.40           O  
ATOM    707  N   GLN M  88      43.948  -0.659  51.317  1.00 82.48           N  
ATOM    708  CA  GLN M  88      44.711   0.405  50.729  1.00 82.48           C  
ATOM    709  CB  GLN M  88      44.417   0.564  49.235  1.00 82.48           C  
ATOM    710  CG  GLN M  88      44.764  -0.688  48.436  1.00 82.48           C  
ATOM    711  CD  GLN M  88      44.009  -0.590  47.126  1.00 82.48           C  
ATOM    712  OE1 GLN M  88      44.552  -0.848  46.055  1.00 82.48           O  
ATOM    713  NE2 GLN M  88      42.705  -0.217  47.215  1.00 82.48           N  
ATOM    714  C   GLN M  88      44.333   1.687  51.402  1.00 82.48           C  
ATOM    715  O   GLN M  88      43.321   1.762  52.096  1.00 82.48           O  
ATOM    716  N   SER M  89      45.171   2.730  51.219  1.00 92.77           N  
ATOM    717  CA  SER M  89      44.946   4.009  51.833  1.00 92.77           C  
ATOM    718  CB  SER M  89      46.209   4.875  51.962  1.00 92.77           C  
ATOM    719  OG  SER M  89      47.138   4.276  52.847  1.00 92.77           O  
ATOM    720  C   SER M  89      44.000   4.825  51.014  1.00 92.77           C  
ATOM    721  O   SER M  89      43.799   4.598  49.823  1.00 92.77           O  
ATOM    722  N   GLU M  90      43.397   5.821  51.688  1.00 60.94           N  
ATOM    723  CA  GLU M  90      42.484   6.780  51.139  0.99 60.94           C  
ATOM    724  CB  GLU M  90      41.839   7.644  52.233  0.99 60.94           C  
ATOM    725  CG  GLU M  90      40.964   6.839  53.194  0.98 60.94           C  
ATOM    726  CD  GLU M  90      40.619   7.732  54.376  0.91 60.94           C  
ATOM    727  OE1 GLU M  90      40.211   8.899  54.134  0.91 60.94           O  
ATOM    728  OE2 GLU M  90      40.768   7.262  55.536  0.91 60.94           O  
ATOM    729  C   GLU M  90      43.251   7.697  50.240  1.00 60.94           C  
ATOM    730  O   GLU M  90      42.705   8.265  49.296  1.00 60.94           O  
ATOM    731  N   ALA M  91      44.549   7.880  50.541  1.00 45.44           N  
ATOM    732  CA  ALA M  91      45.371   8.850  49.876  1.00 45.44           C  
ATOM    733  CB  ALA M  91      46.794   8.905  50.458  1.00 45.44           C  
ATOM    734  C   ALA M  91      45.511   8.609  48.399  1.00 45.44           C  
ATOM    735  O   ALA M  91      45.404   9.553  47.618  1.00 45.44           O  
ATOM    736  N   GLY M  92      45.737   7.358  47.956  1.00 30.24           N  
ATOM    737  CA  GLY M  92      46.031   7.157  46.560  1.00 30.24           C  
ATOM    738  C   GLY M  92      44.798   7.188  45.712  1.00 30.24           C  
ATOM    739  O   GLY M  92      43.676   7.033  46.192  1.00 30.24           O  
ATOM    740  N   SER M  93      45.002   7.374  44.388  1.00 87.60           N  
ATOM    741  CA  SER M  93      43.907   7.379  43.464  1.00 87.60           C  
ATOM    742  CB  SER M  93      44.052   8.377  42.303  1.00 87.60           C  
ATOM    743  OG  SER M  93      45.006   7.900  41.367  1.00 87.60           O  
ATOM    744  C   SER M  93      43.885   6.016  42.856  1.00 87.60           C  
ATOM    745  O   SER M  93      44.934   5.414  42.625  1.00 87.60           O  
ATOM    746  N   HIS M  94      42.678   5.482  42.592  1.00 58.36           N  
ATOM    747  CA  HIS M  94      42.602   4.158  42.056  1.00 58.36           C  
ATOM    748  ND1 HIS M  94      44.243   2.162  44.209  1.00 58.36           N  
ATOM    749  CG  HIS M  94      43.156   3.008  44.219  1.00 58.36           C  
ATOM    750  CB  HIS M  94      42.162   3.119  43.099  1.00 58.36           C  
ATOM    751  NE2 HIS M  94      44.322   3.271  46.134  1.00 58.36           N  
ATOM    752  CD2 HIS M  94      43.220   3.678  45.403  1.00 58.36           C  
ATOM    753  CE1 HIS M  94      44.905   2.360  45.377  1.00 58.36           C  
ATOM    754  C   HIS M  94      41.616   4.149  40.932  1.00 58.36           C  
ATOM    755  O   HIS M  94      40.771   5.037  40.821  1.00 58.36           O  
ATOM    756  N   THR M  95      41.711   3.128  40.054  1.00 48.67           N  
ATOM    757  CA  THR M  95      40.853   3.088  38.907  0.99 48.67           C  
ATOM    758  CB  THR M  95      41.605   3.188  37.612  0.99 48.67           C  
ATOM    759  OG1 THR M  95      42.354   4.393  37.571  0.99 48.67           O  
ATOM    760  CG2 THR M  95      40.598   3.148  36.451  0.99 48.67           C  
ATOM    761  C   THR M  95      40.102   1.800  38.863  1.00 48.67           C  
ATOM    762  O   THR M  95      40.617   0.738  39.224  1.00 48.67           O  
ATOM    763  N   VAL M  96      38.837   1.878  38.423  1.00 94.62           N  
ATOM    764  CA  VAL M  96      38.014   0.725  38.229  0.97 94.62           C  
ATOM    765  CB  VAL M  96      36.723   0.778  38.982  0.97 94.62           C  
ATOM    766  CG1 VAL M  96      35.954  -0.500  38.669  0.97 94.62           C  
ATOM    767  CG2 VAL M  96      36.988   0.962  40.477  0.97 94.62           C  
ATOM    768  C   VAL M  96      37.630   0.748  36.788  1.00 94.62           C  
ATOM    769  O   VAL M  96      37.344   1.816  36.241  1.00 94.62           O  
ATOM    770  N   GLN M  97      37.624  -0.418  36.119  1.00 59.08           N  
ATOM    771  CA  GLN M  97      37.261  -0.438  34.730  1.00 59.08           C  
ATOM    772  CB  GLN M  97      38.470  -0.656  33.806  1.00 59.08           C  
ATOM    773  CG  GLN M  97      39.428   0.537  33.806  1.00 59.08           C  
ATOM    774  CD  GLN M  97      40.740   0.113  33.165  1.00 59.08           C  
ATOM    775  OE1 GLN M  97      41.595  -0.484  33.819  1.00 59.08           O  
ATOM    776  NE2 GLN M  97      40.914   0.434  31.855  1.00 59.08           N  
ATOM    777  C   GLN M  97      36.301  -1.563  34.511  1.00 59.08           C  
ATOM    778  O   GLN M  97      36.398  -2.612  35.147  1.00 59.08           O  
ATOM    779  N   ARG M  98      35.322  -1.352  33.610  1.00118.87           N  
ATOM    780  CA  ARG M  98      34.356  -2.370  33.321  1.00118.87           C  
ATOM    781  CB  ARG M  98      33.006  -2.117  34.008  1.00118.87           C  
ATOM    782  CG  ARG M  98      32.023  -3.281  33.908  1.00118.87           C  
ATOM    783  CD  ARG M  98      30.620  -2.907  34.387  1.00118.87           C  
ATOM    784  NE  ARG M  98      30.748  -2.382  35.775  1.00118.87           N  
ATOM    785  CZ  ARG M  98      30.653  -3.227  36.843  1.00118.87           C  
ATOM    786  NH1 ARG M  98      30.460  -4.562  36.643  1.00118.87           N  
ATOM    787  NH2 ARG M  98      30.726  -2.736  38.114  1.00118.87           N  
ATOM    788  C   ARG M  98      34.125  -2.318  31.843  1.00118.87           C  
ATOM    789  O   ARG M  98      34.017  -1.239  31.262  1.00118.87           O  
ATOM    790  N   MET M  99      34.071  -3.494  31.186  1.00 91.09           N  
ATOM    791  CA  MET M  99      33.829  -3.519  29.774  1.00 91.09           C  
ATOM    792  CB  MET M  99      35.120  -3.708  28.956  0.88 91.09           C  
ATOM    793  CG  MET M  99      34.920  -3.729  27.440  0.88 91.09           C  
ATOM    794  SD  MET M  99      34.223  -5.270  26.776  0.88 91.09           S  
ATOM    795  CE  MET M  99      35.794  -6.179  26.820  0.88 91.09           C  
ATOM    796  C   MET M  99      32.939  -4.685  29.505  1.00 91.09           C  
ATOM    797  O   MET M  99      33.198  -5.792  29.977  1.00 91.09           O  
ATOM    798  N   TYR M 100      31.834  -4.455  28.770  1.00 98.93           N  
ATOM    799  CA  TYR M 100      30.983  -5.547  28.407  1.00 98.93           C  
ATOM    800  CB  TYR M 100      29.809  -5.824  29.374  1.00 98.93           C  
ATOM    801  CG  TYR M 100      28.896  -4.650  29.513  1.00 98.93           C  
ATOM    802  CD1 TYR M 100      27.970  -4.348  28.540  1.00 98.93           C  
ATOM    803  CD2 TYR M 100      28.947  -3.865  30.643  1.00 98.93           C  
ATOM    804  CE1 TYR M 100      27.122  -3.274  28.687  1.00 98.93           C  
ATOM    805  CE2 TYR M 100      28.102  -2.790  30.796  1.00 98.93           C  
ATOM    806  CZ  TYR M 100      27.189  -2.491  29.815  1.00 98.93           C  
ATOM    807  OH  TYR M 100      26.321  -1.389  29.972  1.00 98.93           O  
ATOM    808  C   TYR M 100      30.452  -5.297  27.035  1.00 98.93           C  
ATOM    809  O   TYR M 100      30.460  -4.167  26.547  1.00 98.93           O  
ATOM    810  N   GLY M 101      29.995  -6.371  26.360  1.00 26.45           N  
ATOM    811  CA  GLY M 101      29.479  -6.201  25.035  1.00 26.45           C  
ATOM    812  C   GLY M 101      29.270  -7.552  24.436  1.00 26.45           C  
ATOM    813  O   GLY M 101      29.534  -8.577  25.064  1.00 26.45           O  
ATOM    814  N   CYS M 102      28.779  -7.572  23.180  1.00 53.66           N  
ATOM    815  CA  CYS M 102      28.513  -8.809  22.511  0.98 53.66           C  
ATOM    816  CB  CYS M 102      27.004  -9.127  22.434  0.98 53.66           C  
ATOM    817  SG  CYS M 102      26.019  -7.768  21.726  0.98 53.66           S  
ATOM    818  C   CYS M 102      29.064  -8.741  21.117  1.00 53.66           C  
ATOM    819  O   CYS M 102      29.258  -7.661  20.556  1.00 53.66           O  
ATOM    820  N   ASP M 103      29.363  -9.926  20.541  1.00 63.40           N  
ATOM    821  CA  ASP M 103      29.882 -10.038  19.207  1.00 63.40           C  
ATOM    822  CB  ASP M 103      31.198 -10.837  19.127  1.00 63.40           C  
ATOM    823  CG  ASP M 103      32.309 -10.037  19.795  1.00 63.40           C  
ATOM    824  OD1 ASP M 103      32.218  -8.780  19.793  1.00 63.40           O  
ATOM    825  OD2 ASP M 103      33.264 -10.673  20.316  1.00 63.40           O  
ATOM    826  C   ASP M 103      28.879 -10.802  18.397  1.00 63.40           C  
ATOM    827  O   ASP M 103      28.214 -11.701  18.910  1.00 63.40           O  
ATOM    828  N   VAL M 104      28.729 -10.436  17.107  1.00 42.36           N  
ATOM    829  CA  VAL M 104      27.848 -11.137  16.213  1.00 42.36           C  
ATOM    830  CB  VAL M 104      26.674 -10.321  15.754  1.00 42.36           C  
ATOM    831  CG1 VAL M 104      25.792  -9.994  16.972  0.75 42.36           C  
ATOM    832  CG2 VAL M 104      27.199  -9.081  15.010  0.86 42.36           C  
ATOM    833  C   VAL M 104      28.660 -11.476  14.999  1.00 42.36           C  
ATOM    834  O   VAL M 104      29.614 -10.774  14.672  1.00 42.36           O  
ATOM    835  N   GLY M 105      28.299 -12.573  14.301  1.00 25.80           N  
ATOM    836  CA  GLY M 105      29.047 -13.014  13.153  1.00 25.80           C  
ATOM    837  C   GLY M 105      28.526 -12.336  11.923  1.00 25.80           C  
ATOM    838  O   GLY M 105      27.765 -11.372  11.995  1.00 25.80           O  
ATOM    839  N   SER M 106      28.953 -12.834  10.745  1.00 68.12           N  
ATOM    840  CA  SER M 106      28.536 -12.282   9.486  0.99 68.12           C  
ATOM    841  CB  SER M 106      29.251 -12.931   8.289  0.99 68.12           C  
ATOM    842  OG  SER M 106      28.799 -12.346   7.077  0.99 68.12           O  
ATOM    843  C   SER M 106      27.070 -12.544   9.342  1.00 68.12           C  
ATOM    844  O   SER M 106      26.334 -11.751   8.754  1.00 68.12           O  
ATOM    845  N   ASP M 107      26.623 -13.692   9.885  1.00 84.41           N  
ATOM    846  CA  ASP M 107      25.253 -14.111   9.888  1.00 84.41           C  
ATOM    847  CB  ASP M 107      25.089 -15.595  10.273  1.00 84.41           C  
ATOM    848  CG  ASP M 107      25.733 -15.870  11.623  1.00 84.41           C  
ATOM    849  OD1 ASP M 107      26.073 -14.896  12.342  1.00 84.41           O  
ATOM    850  OD2 ASP M 107      25.911 -17.072  11.948  1.00 84.41           O  
ATOM    851  C   ASP M 107      24.478 -13.209  10.801  1.00 84.41           C  
ATOM    852  O   ASP M 107      23.257 -13.101  10.692  1.00 84.41           O  
ATOM    853  N   TRP M 108      25.186 -12.512  11.713  1.00 93.24           N  
ATOM    854  CA  TRP M 108      24.590 -11.632  12.682  1.00 93.24           C  
ATOM    855  CB  TRP M 108      23.534 -10.674  12.098  1.00 93.24           C  
ATOM    856  CG  TRP M 108      24.111  -9.576  11.232  1.00 93.24           C  
ATOM    857  CD2 TRP M 108      23.392  -8.396  10.838  1.00 93.24           C  
ATOM    858  CD1 TRP M 108      25.360  -9.464  10.693  1.00 93.24           C  
ATOM    859  NE1 TRP M 108      25.464  -8.289   9.986  1.00 93.24           N  
ATOM    860  CE2 TRP M 108      24.260  -7.621  10.068  1.00 93.24           C  
ATOM    861  CE3 TRP M 108      22.115  -7.988  11.099  1.00 93.24           C  
ATOM    862  CZ2 TRP M 108      23.862  -6.422   9.545  1.00 93.24           C  
ATOM    863  CZ3 TRP M 108      21.716  -6.781  10.568  1.00 93.24           C  
ATOM    864  CH2 TRP M 108      22.572  -6.013   9.806  1.00 93.24           C  
ATOM    865  C   TRP M 108      23.963 -12.413  13.794  1.00 93.24           C  
ATOM    866  O   TRP M 108      23.117 -11.896  14.524  1.00 93.24           O  
ATOM    867  N   ARG M 109      24.364 -13.687  13.952  1.00 90.36           N  
ATOM    868  CA  ARG M 109      23.903 -14.471  15.061  0.99 90.36           C  
ATOM    869  CB  ARG M 109      23.920 -15.982  14.781  0.99 90.36           C  
ATOM    870  CG  ARG M 109      22.964 -16.383  13.658  0.77 90.36           C  
ATOM    871  CD  ARG M 109      23.047 -17.858  13.267  0.78 90.36           C  
ATOM    872  NE  ARG M 109      22.152 -18.050  12.092  0.82 90.36           N  
ATOM    873  CZ  ARG M 109      22.436 -19.013  11.167  0.71 90.36           C  
ATOM    874  NH1 ARG M 109      23.536 -19.805  11.321  0.81 90.36           N  
ATOM    875  NH2 ARG M 109      21.621 -19.183  10.085  0.76 90.36           N  
ATOM    876  C   ARG M 109      24.839 -14.203  16.204  1.00 90.36           C  
ATOM    877  O   ARG M 109      25.983 -13.804  15.994  1.00 90.36           O  
ATOM    878  N   PHE M 110      24.359 -14.412  17.448  1.00 91.18           N  
ATOM    879  CA  PHE M 110      25.122 -14.166  18.643  1.00 91.18           C  
ATOM    880  CB  PHE M 110      24.293 -14.502  19.899  1.00 91.18           C  
ATOM    881  CG  PHE M 110      25.146 -14.502  21.120  1.00 91.18           C  
ATOM    882  CD1 PHE M 110      25.508 -13.327  21.736  1.00 91.18           C  
ATOM    883  CD2 PHE M 110      25.564 -15.696  21.661  1.00 91.18           C  
ATOM    884  CE1 PHE M 110      26.289 -13.348  22.868  1.00 91.18           C  
ATOM    885  CE2 PHE M 110      26.344 -15.723  22.792  1.00 91.18           C  
ATOM    886  CZ  PHE M 110      26.708 -14.545  23.397  1.00 91.18           C  
ATOM    887  C   PHE M 110      26.358 -15.014  18.634  1.00 91.18           C  
ATOM    888  O   PHE M 110      26.287 -16.242  18.663  1.00 91.18           O  
ATOM    889  N   LEU M 111      27.529 -14.360  18.477  1.00137.80           N  
ATOM    890  CA  LEU M 111      28.800 -15.028  18.507  1.00137.80           C  
ATOM    891  CB  LEU M 111      29.871 -14.254  17.720  1.00137.80           C  
ATOM    892  CG  LEU M 111      31.210 -14.999  17.596  1.00137.80           C  
ATOM    893  CD1 LEU M 111      31.056 -16.291  16.780  1.00137.80           C  
ATOM    894  CD2 LEU M 111      32.300 -14.078  17.029  1.00137.80           C  
ATOM    895  C   LEU M 111      29.327 -15.257  19.897  1.00137.80           C  
ATOM    896  O   LEU M 111      29.702 -16.371  20.262  1.00137.80           O  
ATOM    897  N   ARG M 112      29.345 -14.194  20.730  1.00210.48           N  
ATOM    898  CA  ARG M 112      30.030 -14.318  21.986  0.98210.48           C  
ATOM    899  CB  ARG M 112      31.542 -14.291  21.713  0.98210.48           C  
ATOM    900  CG  ARG M 112      32.501 -14.602  22.852  0.98210.48           C  
ATOM    901  CD  ARG M 112      33.935 -14.521  22.333  0.95210.48           C  
ATOM    902  NE  ARG M 112      34.876 -14.718  23.463  0.79210.48           N  
ATOM    903  CZ  ARG M 112      36.134 -14.206  23.345  0.79210.48           C  
ATOM    904  NH1 ARG M 112      36.465 -13.490  22.230  0.79210.48           N  
ATOM    905  NH2 ARG M 112      37.055 -14.412  24.330  0.79210.48           N  
ATOM    906  C   ARG M 112      29.654 -13.135  22.832  1.00210.48           C  
ATOM    907  O   ARG M 112      29.258 -12.094  22.310  1.00210.48           O  
ATOM    908  N   GLY M 113      29.769 -13.266  24.172  1.00 38.51           N  
ATOM    909  CA  GLY M 113      29.421 -12.180  25.045  1.00 38.51           C  
ATOM    910  C   GLY M 113      30.480 -12.081  26.091  1.00 38.51           C  
ATOM    911  O   GLY M 113      31.073 -13.085  26.479  1.00 38.51           O  
ATOM    912  N   TYR M 114      30.763 -10.852  26.566  1.00107.38           N  
ATOM    913  CA  TYR M 114      31.767 -10.710  27.579  0.99107.38           C  
ATOM    914  CB  TYR M 114      33.192 -10.540  27.019  0.99107.38           C  
ATOM    915  CG  TYR M 114      33.088  -9.777  25.747  1.00107.38           C  
ATOM    916  CD1 TYR M 114      32.918  -8.413  25.719  1.00107.38           C  
ATOM    917  CD2 TYR M 114      33.170 -10.466  24.561  1.00107.38           C  
ATOM    918  CE1 TYR M 114      32.824  -7.756  24.514  1.00107.38           C  
ATOM    919  CE2 TYR M 114      33.077  -9.817  23.356  1.00107.38           C  
ATOM    920  CZ  TYR M 114      32.903  -8.457  23.335  1.00107.38           C  
ATOM    921  OH  TYR M 114      32.805  -7.784  22.101  1.00107.38           O  
ATOM    922  C   TYR M 114      31.430  -9.622  28.548  1.00107.38           C  
ATOM    923  O   TYR M 114      30.663  -8.706  28.254  1.00107.38           O  
ATOM    924  N   HIS M 115      31.980  -9.753  29.773  1.00 95.41           N  
ATOM    925  CA  HIS M 115      31.803  -8.810  30.839  1.00 95.41           C  
ATOM    926  ND1 HIS M 115      30.803  -8.233  34.061  1.00 95.41           N  
ATOM    927  CG  HIS M 115      30.295  -8.135  32.786  1.00 95.41           C  
ATOM    928  CB  HIS M 115      30.569  -9.131  31.701  1.00 95.41           C  
ATOM    929  NE2 HIS M 115      29.560  -6.392  34.014  1.00 95.41           N  
ATOM    930  CD2 HIS M 115      29.539  -7.005  32.774  1.00 95.41           C  
ATOM    931  CE1 HIS M 115      30.332  -7.166  34.753  1.00 95.41           C  
ATOM    932  C   HIS M 115      33.022  -8.943  31.702  1.00 95.41           C  
ATOM    933  O   HIS M 115      33.259 -10.000  32.285  1.00 95.41           O  
ATOM    934  N   GLN M 116      33.823  -7.864  31.814  1.00132.47           N  
ATOM    935  CA  GLN M 116      35.059  -7.952  32.542  0.98132.47           C  
ATOM    936  CB  GLN M 116      36.282  -7.891  31.617  0.98132.47           C  
ATOM    937  CG  GLN M 116      36.307  -9.012  30.578  0.98132.47           C  
ATOM    938  CD  GLN M 116      37.398  -8.684  29.573  0.95132.47           C  
ATOM    939  OE1 GLN M 116      37.955  -7.588  29.581  0.95132.47           O  
ATOM    940  NE2 GLN M 116      37.710  -9.655  28.673  0.95132.47           N  
ATOM    941  C   GLN M 116      35.166  -6.769  33.455  1.00132.47           C  
ATOM    942  O   GLN M 116      34.555  -5.727  33.218  1.00132.47           O  
ATOM    943  N   TYR M 117      35.953  -6.926  34.541  1.00156.59           N  
ATOM    944  CA  TYR M 117      36.112  -5.897  35.530  0.99156.59           C  
ATOM    945  CB  TYR M 117      35.252  -6.252  36.757  0.99156.59           C  
ATOM    946  CG  TYR M 117      35.076  -5.132  37.724  1.00156.59           C  
ATOM    947  CD1 TYR M 117      36.023  -4.844  38.676  1.00156.59           C  
ATOM    948  CD2 TYR M 117      33.922  -4.384  37.692  1.00156.59           C  
ATOM    949  CE1 TYR M 117      35.824  -3.818  39.570  1.00156.59           C  
ATOM    950  CE2 TYR M 117      33.718  -3.357  38.583  1.00156.59           C  
ATOM    951  CZ  TYR M 117      34.671  -3.073  39.528  1.00156.59           C  
ATOM    952  OH  TYR M 117      34.465  -2.023  40.450  1.00156.59           O  
ATOM    953  C   TYR M 117      37.558  -5.898  35.939  1.00156.59           C  
ATOM    954  O   TYR M 117      38.146  -6.961  36.142  1.00156.59           O  
ATOM    955  N   ALA M 118      38.174  -4.703  36.083  1.00 35.78           N  
ATOM    956  CA  ALA M 118      39.561  -4.658  36.457  1.00 35.78           C  
ATOM    957  CB  ALA M 118      40.500  -4.302  35.291  1.00 35.78           C  
ATOM    958  C   ALA M 118      39.742  -3.609  37.503  1.00 35.78           C  
ATOM    959  O   ALA M 118      39.011  -2.619  37.547  1.00 35.78           O  
ATOM    960  N   TYR M 119      40.730  -3.827  38.395  1.00 79.94           N  
ATOM    961  CA  TYR M 119      41.009  -2.876  39.427  1.00 79.94           C  
ATOM    962  CB  TYR M 119      40.765  -3.461  40.829  1.00 79.94           C  
ATOM    963  CG  TYR M 119      41.020  -2.411  41.850  1.00 79.94           C  
ATOM    964  CD1 TYR M 119      40.198  -1.312  41.924  1.00 79.94           C  
ATOM    965  CD2 TYR M 119      42.047  -2.544  42.756  1.00 79.94           C  
ATOM    966  CE1 TYR M 119      40.416  -0.339  42.869  1.00 79.94           C  
ATOM    967  CE2 TYR M 119      42.269  -1.574  43.704  1.00 79.94           C  
ATOM    968  CZ  TYR M 119      41.454  -0.469  43.758  1.00 79.94           C  
ATOM    969  OH  TYR M 119      41.676   0.531  44.729  1.00 79.94           O  
ATOM    970  C   TYR M 119      42.453  -2.495  39.296  1.00 79.94           C  
ATOM    971  O   TYR M 119      43.342  -3.344  39.331  1.00 79.94           O  
ATOM    972  N   ASP M 120      42.714  -1.185  39.131  1.00 59.86           N  
ATOM    973  CA  ASP M 120      44.045  -0.667  39.013  1.00 59.86           C  
ATOM    974  CB  ASP M 120      44.864  -0.800  40.308  1.00 59.86           C  
ATOM    975  CG  ASP M 120      44.292   0.184  41.320  1.00 59.86           C  
ATOM    976  OD1 ASP M 120      43.738   1.227  40.881  1.00 59.86           O  
ATOM    977  OD2 ASP M 120      44.401  -0.094  42.544  1.00 59.86           O  
ATOM    978  C   ASP M 120      44.783  -1.351  37.905  1.00 59.86           C  
ATOM    979  O   ASP M 120      45.981  -1.608  38.014  1.00 59.86           O  
ATOM    980  N   GLY M 121      44.084  -1.669  36.800  1.00 27.48           N  
ATOM    981  CA  GLY M 121      44.760  -2.189  35.647  1.00 27.48           C  
ATOM    982  C   GLY M 121      44.939  -3.677  35.728  1.00 27.48           C  
ATOM    983  O   GLY M 121      45.438  -4.278  34.779  1.00 27.48           O  
ATOM    984  N   LYS M 122      44.547  -4.328  36.842  1.00113.80           N  
ATOM    985  CA  LYS M 122      44.720  -5.755  36.883  1.00113.80           C  
ATOM    986  CB  LYS M 122      45.337  -6.308  38.180  1.00113.80           C  
ATOM    987  CG  LYS M 122      46.773  -5.862  38.452  0.85113.80           C  
ATOM    988  CD  LYS M 122      47.343  -6.432  39.754  0.82113.80           C  
ATOM    989  CE  LYS M 122      46.421  -6.297  40.970  0.69113.80           C  
ATOM    990  NZ  LYS M 122      46.443  -4.908  41.476  0.81113.80           N  
ATOM    991  C   LYS M 122      43.362  -6.383  36.790  1.00113.80           C  
ATOM    992  O   LYS M 122      42.374  -5.808  37.239  1.00113.80           O  
ATOM    993  N   ASP M 123      43.282  -7.592  36.191  1.00 68.64           N  
ATOM    994  CA  ASP M 123      42.024  -8.274  36.025  1.00 68.64           C  
ATOM    995  CB  ASP M 123      42.144  -9.573  35.209  1.00 68.64           C  
ATOM    996  CG  ASP M 123      42.534  -9.222  33.781  0.99 68.64           C  
ATOM    997  OD1 ASP M 123      41.787  -8.444  33.129  0.99 68.64           O  
ATOM    998  OD2 ASP M 123      43.585  -9.739  33.320  0.99 68.64           O  
ATOM    999  C   ASP M 123      41.499  -8.667  37.373  1.00 68.64           C  
ATOM   1000  O   ASP M 123      42.171  -9.384  38.111  1.00 68.64           O  
ATOM   1001  N   TYR M 124      40.338  -8.104  37.778  1.00104.75           N  
ATOM   1002  CA  TYR M 124      39.692  -8.460  39.015  1.00104.75           C  
ATOM   1003  CB  TYR M 124      38.827  -7.285  39.511  1.00104.75           C  
ATOM   1004  CG  TYR M 124      38.302  -7.519  40.887  1.00104.75           C  
ATOM   1005  CD1 TYR M 124      39.110  -7.337  41.986  1.00104.75           C  
ATOM   1006  CD2 TYR M 124      36.990  -7.885  41.079  1.00104.75           C  
ATOM   1007  CE1 TYR M 124      38.622  -7.535  43.257  1.00104.75           C  
ATOM   1008  CE2 TYR M 124      36.496  -8.085  42.347  1.00104.75           C  
ATOM   1009  CZ  TYR M 124      37.313  -7.911  43.439  1.00104.75           C  
ATOM   1010  OH  TYR M 124      36.807  -8.113  44.741  1.00104.75           O  
ATOM   1011  C   TYR M 124      38.826  -9.688  38.898  1.00104.75           C  
ATOM   1012  O   TYR M 124      39.015 -10.675  39.607  1.00104.75           O  
ATOM   1013  N   ILE M 125      37.844  -9.654  37.967  1.00 66.03           N  
ATOM   1014  CA  ILE M 125      36.928 -10.751  37.801  1.00 66.03           C  
ATOM   1015  CB  ILE M 125      35.768 -10.698  38.756  1.00 66.03           C  
ATOM   1016  CG1 ILE M 125      34.972 -12.013  38.725  1.00 66.03           C  
ATOM   1017  CG2 ILE M 125      34.931  -9.451  38.428  1.00 66.03           C  
ATOM   1018  CD1 ILE M 125      33.956 -12.134  39.862  1.00 66.03           C  
ATOM   1019  C   ILE M 125      36.375 -10.676  36.412  1.00 66.03           C  
ATOM   1020  O   ILE M 125      36.183  -9.586  35.876  1.00 66.03           O  
ATOM   1021  N   ALA M 126      36.085 -11.835  35.788  1.00 40.14           N  
ATOM   1022  CA  ALA M 126      35.557 -11.793  34.455  1.00 40.14           C  
ATOM   1023  CB  ALA M 126      36.623 -12.016  33.367  1.00 40.14           C  
ATOM   1024  C   ALA M 126      34.542 -12.878  34.303  1.00 40.14           C  
ATOM   1025  O   ALA M 126      34.581 -13.894  34.996  1.00 40.14           O  
ATOM   1026  N   LEU M 127      33.583 -12.666  33.383  1.00 59.15           N  
ATOM   1027  CA  LEU M 127      32.561 -13.636  33.127  1.00 59.15           C  
ATOM   1028  CB  LEU M 127      31.272 -12.991  32.584  1.00 59.15           C  
ATOM   1029  CG  LEU M 127      30.095 -13.959  32.375  1.00 59.15           C  
ATOM   1030  CD1 LEU M 127      29.627 -14.561  33.709  1.00 59.15           C  
ATOM   1031  CD2 LEU M 127      28.950 -13.274  31.611  1.00 59.15           C  
ATOM   1032  C   LEU M 127      33.109 -14.567  32.091  1.00 59.15           C  
ATOM   1033  O   LEU M 127      33.749 -14.136  31.134  1.00 59.15           O  
ATOM   1034  N   LYS M 128      32.870 -15.880  32.262  1.00 58.79           N  
ATOM   1035  CA  LYS M 128      33.388 -16.864  31.356  0.99 58.79           C  
ATOM   1036  CB  LYS M 128      33.434 -18.282  31.955  0.99 58.79           C  
ATOM   1037  CG  LYS M 128      34.471 -18.411  33.076  0.99 58.79           C  
ATOM   1038  CD  LYS M 128      34.358 -19.694  33.900  0.98 58.79           C  
ATOM   1039  CE  LYS M 128      35.414 -19.801  35.001  0.97 58.79           C  
ATOM   1040  NZ  LYS M 128      35.232 -21.058  35.760  0.97 58.79           N  
ATOM   1041  C   LYS M 128      32.557 -16.876  30.109  1.00 58.79           C  
ATOM   1042  O   LYS M 128      31.509 -16.238  30.033  1.00 58.79           O  
ATOM   1043  N   GLU M 129      33.038 -17.605  29.080  1.00 84.10           N  
ATOM   1044  CA  GLU M 129      32.408 -17.652  27.790  1.00 84.10           C  
ATOM   1045  CB  GLU M 129      33.167 -18.512  26.767  1.00 84.10           C  
ATOM   1046  CG  GLU M 129      34.523 -17.926  26.374  0.99 84.10           C  
ATOM   1047  CD  GLU M 129      35.028 -18.686  25.157  0.92 84.10           C  
ATOM   1048  OE1 GLU M 129      34.174 -19.192  24.382  0.78 84.10           O  
ATOM   1049  OE2 GLU M 129      36.273 -18.761  24.980  0.78 84.10           O  
ATOM   1050  C   GLU M 129      31.031 -18.222  27.917  1.00 84.10           C  
ATOM   1051  O   GLU M 129      30.120 -17.811  27.198  1.00 84.10           O  
ATOM   1052  N   ASP M 130      30.846 -19.191  28.830  1.00 74.50           N  
ATOM   1053  CA  ASP M 130      29.575 -19.833  29.022  1.00 74.50           C  
ATOM   1054  CB  ASP M 130      29.638 -21.082  29.935  1.00 74.50           C  
ATOM   1055  CG  ASP M 130      30.112 -20.754  31.348  0.99 74.50           C  
ATOM   1056  OD1 ASP M 130      30.183 -19.551  31.710  0.99 74.50           O  
ATOM   1057  OD2 ASP M 130      30.416 -21.726  32.090  0.99 74.50           O  
ATOM   1058  C   ASP M 130      28.573 -18.838  29.537  1.00 74.50           C  
ATOM   1059  O   ASP M 130      27.368 -19.027  29.372  1.00 74.50           O  
ATOM   1060  N   LEU M 131      29.049 -17.756  30.184  1.00 94.93           N  
ATOM   1061  CA  LEU M 131      28.215 -16.712  30.714  1.00 94.93           C  
ATOM   1062  CB  LEU M 131      27.098 -16.287  29.742  1.00 94.93           C  
ATOM   1063  CG  LEU M 131      27.612 -15.734  28.399  1.00 94.93           C  
ATOM   1064  CD1 LEU M 131      26.447 -15.297  27.495  1.00 94.93           C  
ATOM   1065  CD2 LEU M 131      28.659 -14.628  28.607  1.00 94.93           C  
ATOM   1066  C   LEU M 131      27.544 -17.184  31.967  1.00 94.93           C  
ATOM   1067  O   LEU M 131      26.698 -16.482  32.521  1.00 94.93           O  
ATOM   1068  N   ARG M 132      27.811 -18.437  32.372  1.00110.32           N  
ATOM   1069  CA  ARG M 132      27.325 -19.011  33.596  1.00110.32           C  
ATOM   1070  CB  ARG M 132      27.080 -20.516  33.436  1.00110.32           C  
ATOM   1071  CG  ARG M 132      26.096 -20.772  32.291  1.00110.32           C  
ATOM   1072  CD  ARG M 132      25.838 -22.244  31.977  1.00110.32           C  
ATOM   1073  NE  ARG M 132      25.141 -22.282  30.660  0.98110.32           N  
ATOM   1074  CZ  ARG M 132      23.782 -22.186  30.593  0.95110.32           C  
ATOM   1075  NH1 ARG M 132      23.047 -22.074  31.737  0.95110.32           N  
ATOM   1076  NH2 ARG M 132      23.160 -22.199  29.377  0.95110.32           N  
ATOM   1077  C   ARG M 132      28.208 -18.766  34.799  1.00110.32           C  
ATOM   1078  O   ARG M 132      27.707 -18.626  35.914  1.00110.32           O  
ATOM   1079  N   SER M 133      29.549 -18.712  34.615  1.00 99.39           N  
ATOM   1080  CA  SER M 133      30.438 -18.722  35.754  1.00 99.39           C  
ATOM   1081  CB  SER M 133      31.343 -19.964  35.794  1.00 99.39           C  
ATOM   1082  OG  SER M 133      30.560 -21.146  35.787  1.00 99.39           O  
ATOM   1083  C   SER M 133      31.376 -17.555  35.722  1.00 99.39           C  
ATOM   1084  O   SER M 133      31.386 -16.769  34.778  1.00 99.39           O  
ATOM   1085  N   TRP M 134      32.201 -17.425  36.789  1.00 80.08           N  
ATOM   1086  CA  TRP M 134      33.091 -16.304  36.894  1.00 80.08           C  
ATOM   1087  CB  TRP M 134      32.723 -15.359  38.051  1.00 80.08           C  
ATOM   1088  CG  TRP M 134      31.342 -14.755  37.951  1.00 80.08           C  
ATOM   1089  CD2 TRP M 134      31.019 -13.564  37.216  1.00 80.08           C  
ATOM   1090  CD1 TRP M 134      30.176 -15.192  38.510  1.00 80.08           C  
ATOM   1091  NE1 TRP M 134      29.147 -14.348  38.171  1.00 80.08           N  
ATOM   1092  CE2 TRP M 134      29.651 -13.342  37.373  1.00 80.08           C  
ATOM   1093  CE3 TRP M 134      31.798 -12.726  36.471  1.00 80.08           C  
ATOM   1094  CZ2 TRP M 134      29.038 -12.272  36.786  1.00 80.08           C  
ATOM   1095  CZ3 TRP M 134      31.176 -11.648  35.880  1.00 80.08           C  
ATOM   1096  CH2 TRP M 134      29.823 -11.426  36.034  1.00 80.08           C  
ATOM   1097  C   TRP M 134      34.474 -16.793  37.185  1.00 80.08           C  
ATOM   1098  O   TRP M 134      34.675 -17.894  37.696  1.00 80.08           O  
ATOM   1099  N   THR M 135      35.481 -15.968  36.833  1.00117.64           N  
ATOM   1100  CA  THR M 135      36.832 -16.319  37.146  1.00117.64           C  
ATOM   1101  CB  THR M 135      37.705 -16.466  35.927  1.00117.64           C  
ATOM   1102  OG1 THR M 135      38.900 -17.149  36.265  1.00117.64           O  
ATOM   1103  CG2 THR M 135      38.027 -15.086  35.330  1.00117.64           C  
ATOM   1104  C   THR M 135      37.354 -15.232  38.041  1.00117.64           C  
ATOM   1105  O   THR M 135      37.243 -14.045  37.733  1.00117.64           O  
ATOM   1106  N   ALA M 136      37.919 -15.612  39.205  1.00 39.68           N  
ATOM   1107  CA  ALA M 136      38.379 -14.610  40.126  1.00 39.68           C  
ATOM   1108  CB  ALA M 136      37.897 -14.844  41.569  1.00 39.68           C  
ATOM   1109  C   ALA M 136      39.875 -14.620  40.148  1.00 39.68           C  
ATOM   1110  O   ALA M 136      40.503 -15.666  40.307  1.00 39.68           O  
ATOM   1111  N   ALA M 137      40.480 -13.430  39.967  1.00 43.06           N  
ATOM   1112  CA  ALA M 137      41.908 -13.291  39.952  1.00 43.06           C  
ATOM   1113  CB  ALA M 137      42.358 -11.875  39.551  1.00 43.06           C  
ATOM   1114  C   ALA M 137      42.495 -13.581  41.302  1.00 43.06           C  
ATOM   1115  O   ALA M 137      43.477 -14.316  41.403  1.00 43.06           O  
ATOM   1116  N   ASP M 138      41.911 -13.019  42.382  1.00 76.16           N  
ATOM   1117  CA  ASP M 138      42.494 -13.215  43.682  1.00 76.16           C  
ATOM   1118  CB  ASP M 138      43.366 -12.033  44.149  1.00 76.16           C  
ATOM   1119  CG  ASP M 138      42.530 -10.763  44.201  1.00 76.16           C  
ATOM   1120  OD1 ASP M 138      41.293 -10.841  43.981  1.00 76.16           O  
ATOM   1121  OD2 ASP M 138      43.133  -9.686  44.455  1.00 76.16           O  
ATOM   1122  C   ASP M 138      41.422 -13.488  44.694  1.00 76.16           C  
ATOM   1123  O   ASP M 138      40.266 -13.717  44.348  1.00 76.16           O  
ATOM   1124  N   MET M 139      41.801 -13.513  45.989  1.00 95.10           N  
ATOM   1125  CA  MET M 139      40.860 -13.825  47.027  1.00 95.10           C  
ATOM   1126  CB  MET M 139      41.475 -14.019  48.419  1.00 95.10           C  
ATOM   1127  CG  MET M 139      40.551 -14.850  49.312  0.86 95.10           C  
ATOM   1128  SD  MET M 139      40.921 -14.779  51.084  0.75 95.10           S  
ATOM   1129  CE  MET M 139      40.056 -13.196  51.292  0.86 95.10           C  
ATOM   1130  C   MET M 139      39.828 -12.745  47.148  1.00 95.10           C  
ATOM   1131  O   MET M 139      38.671 -13.028  47.451  1.00 95.10           O  
ATOM   1132  N   ALA M 140      40.223 -11.470  46.953  1.00 29.25           N  
ATOM   1133  CA  ALA M 140      39.291 -10.380  47.074  1.00 29.25           C  
ATOM   1134  CB  ALA M 140      39.952  -9.004  46.868  1.00 29.25           C  
ATOM   1135  C   ALA M 140      38.236 -10.539  46.025  1.00 29.25           C  
ATOM   1136  O   ALA M 140      37.049 -10.355  46.283  1.00 29.25           O  
ATOM   1137  N   ALA M 141      38.652 -10.907  44.804  1.00 39.31           N  
ATOM   1138  CA  ALA M 141      37.751 -11.094  43.704  1.00 39.31           C  
ATOM   1139  CB  ALA M 141      38.469 -11.462  42.394  1.00 39.31           C  
ATOM   1140  C   ALA M 141      36.833 -12.219  44.051  1.00 39.31           C  
ATOM   1141  O   ALA M 141      35.680 -12.246  43.626  1.00 39.31           O  
ATOM   1142  N   GLN M 142      37.351 -13.196  44.817  1.00 55.11           N  
ATOM   1143  CA  GLN M 142      36.615 -14.368  45.189  0.94 55.11           C  
ATOM   1144  CB  GLN M 142      37.458 -15.345  46.027  0.94 55.11           C  
ATOM   1145  CG  GLN M 142      36.800 -16.710  46.231  0.94 55.11           C  
ATOM   1146  CD  GLN M 142      36.926 -17.486  44.927  0.94 55.11           C  
ATOM   1147  OE1 GLN M 142      37.490 -16.994  43.952  0.81 55.11           O  
ATOM   1148  NE2 GLN M 142      36.392 -18.736  44.904  0.81 55.11           N  
ATOM   1149  C   GLN M 142      35.428 -13.961  46.007  1.00 55.11           C  
ATOM   1150  O   GLN M 142      34.351 -14.543  45.875  1.00 55.11           O  
ATOM   1151  N   THR M 143      35.587 -12.953  46.886  1.00103.99           N  
ATOM   1152  CA  THR M 143      34.481 -12.555  47.704  0.97103.99           C  
ATOM   1153  CB  THR M 143      34.822 -11.521  48.744  0.97103.99           C  
ATOM   1154  OG1 THR M 143      33.778 -11.452  49.703  0.97103.99           O  
ATOM   1155  CG2 THR M 143      34.998 -10.147  48.082  0.97103.99           C  
ATOM   1156  C   THR M 143      33.402 -12.007  46.817  1.00103.99           C  
ATOM   1157  O   THR M 143      32.218 -12.251  47.045  1.00103.99           O  
ATOM   1158  N   THR M 144      33.790 -11.247  45.775  1.00 40.93           N  
ATOM   1159  CA  THR M 144      32.854 -10.663  44.857  1.00 40.93           C  
ATOM   1160  CB  THR M 144      33.526  -9.789  43.839  1.00 40.93           C  
ATOM   1161  OG1 THR M 144      34.229  -8.740  44.491  1.00 40.93           O  
ATOM   1162  CG2 THR M 144      32.461  -9.206  42.895  1.00 40.93           C  
ATOM   1163  C   THR M 144      32.138 -11.763  44.133  1.00 40.93           C  
ATOM   1164  O   THR M 144      30.933 -11.686  43.903  1.00 40.93           O  
ATOM   1165  N   LYS M 145      32.870 -12.830  43.767  1.00 51.26           N  
ATOM   1166  CA  LYS M 145      32.309 -13.924  43.027  1.00 51.26           C  
ATOM   1167  CB  LYS M 145      33.340 -15.028  42.749  1.00 51.26           C  
ATOM   1168  CG  LYS M 145      32.771 -16.210  41.970  1.00 51.26           C  
ATOM   1169  CD  LYS M 145      33.823 -17.242  41.563  1.00 51.26           C  
ATOM   1170  CE  LYS M 145      33.223 -18.478  40.891  1.00 51.26           C  
ATOM   1171  NZ  LYS M 145      34.296 -19.427  40.524  1.00 51.26           N  
ATOM   1172  C   LYS M 145      31.206 -14.558  43.816  1.00 51.26           C  
ATOM   1173  O   LYS M 145      30.141 -14.845  43.273  1.00 51.26           O  
ATOM   1174  N   HIS M 146      31.428 -14.794  45.124  1.00 61.58           N  
ATOM   1175  CA  HIS M 146      30.422 -15.444  45.915  1.00 61.58           C  
ATOM   1176  ND1 HIS M 146      33.264 -16.337  47.785  1.00 61.58           N  
ATOM   1177  CG  HIS M 146      31.958 -16.684  47.522  1.00 61.58           C  
ATOM   1178  CB  HIS M 146      30.843 -15.696  47.371  1.00 61.58           C  
ATOM   1179  NE2 HIS M 146      33.208 -18.556  47.670  1.00 61.58           N  
ATOM   1180  CD2 HIS M 146      31.941 -18.043  47.454  1.00 61.58           C  
ATOM   1181  CE1 HIS M 146      33.967 -17.494  47.864  1.00 61.58           C  
ATOM   1182  C   HIS M 146      29.211 -14.572  45.977  1.00 61.58           C  
ATOM   1183  O   HIS M 146      28.088 -15.051  45.827  1.00 61.58           O  
ATOM   1184  N   LYS M 147      29.408 -13.257  46.196  1.00131.36           N  
ATOM   1185  CA  LYS M 147      28.278 -12.381  46.319  0.99131.36           C  
ATOM   1186  CB  LYS M 147      28.628 -10.894  46.512  0.99131.36           C  
ATOM   1187  CG  LYS M 147      28.969 -10.451  47.934  0.99131.36           C  
ATOM   1188  CD  LYS M 147      29.413  -8.987  47.984  0.99131.36           C  
ATOM   1189  CE  LYS M 147      29.500  -8.404  49.393  0.97131.36           C  
ATOM   1190  NZ  LYS M 147      28.160  -8.391  50.016  0.97131.36           N  
ATOM   1191  C   LYS M 147      27.502 -12.413  45.046  1.00131.36           C  
ATOM   1192  O   LYS M 147      26.279 -12.535  45.057  1.00131.36           O  
ATOM   1193  N   TRP M 148      28.208 -12.321  43.908  1.00118.95           N  
ATOM   1194  CA  TRP M 148      27.562 -12.253  42.630  1.00118.95           C  
ATOM   1195  CB  TRP M 148      28.520 -11.905  41.480  1.00118.95           C  
ATOM   1196  CG  TRP M 148      28.942 -10.457  41.556  1.00118.95           C  
ATOM   1197  CD2 TRP M 148      29.737  -9.765  40.580  1.00118.95           C  
ATOM   1198  CD1 TRP M 148      28.640  -9.544  42.524  1.00118.95           C  
ATOM   1199  NE1 TRP M 148      29.190  -8.326  42.211  1.00118.95           N  
ATOM   1200  CE2 TRP M 148      29.869  -8.446  41.018  1.00118.95           C  
ATOM   1201  CE3 TRP M 148      30.309 -10.189  39.415  1.00118.95           C  
ATOM   1202  CZ2 TRP M 148      30.577  -7.529  40.295  1.00118.95           C  
ATOM   1203  CZ3 TRP M 148      31.022  -9.260  38.689  1.00118.95           C  
ATOM   1204  CH2 TRP M 148      31.153  -7.956  39.120  1.00118.95           C  
ATOM   1205  C   TRP M 148      26.829 -13.523  42.338  1.00118.95           C  
ATOM   1206  O   TRP M 148      25.795 -13.505  41.672  1.00118.95           O  
ATOM   1207  N   GLU M 149      27.357 -14.673  42.791  1.00 46.77           N  
ATOM   1208  CA  GLU M 149      26.658 -15.898  42.525  1.00 46.77           C  
ATOM   1209  CB  GLU M 149      27.434 -17.144  42.988  1.00 46.77           C  
ATOM   1210  CG  GLU M 149      28.708 -17.392  42.175  1.00 46.77           C  
ATOM   1211  CD  GLU M 149      29.390 -18.642  42.712  1.00 46.77           C  
ATOM   1212  OE1 GLU M 149      28.844 -19.252  43.668  1.00 46.77           O  
ATOM   1213  OE2 GLU M 149      30.469 -19.004  42.172  1.00 46.77           O  
ATOM   1214  C   GLU M 149      25.342 -15.868  43.246  1.00 46.77           C  
ATOM   1215  O   GLU M 149      24.310 -16.239  42.689  1.00 46.77           O  
ATOM   1216  N   ALA M 150      25.348 -15.399  44.509  1.00 90.40           N  
ATOM   1217  CA  ALA M 150      24.154 -15.355  45.305  1.00 90.40           C  
ATOM   1218  CB  ALA M 150      24.405 -14.831  46.729  1.00 90.40           C  
ATOM   1219  C   ALA M 150      23.174 -14.425  44.649  1.00 90.40           C  
ATOM   1220  O   ALA M 150      21.974 -14.689  44.613  1.00 90.40           O  
ATOM   1221  N   ALA M 151      23.679 -13.296  44.124  1.00205.96           N  
ATOM   1222  CA  ALA M 151      22.928 -12.285  43.438  1.00205.96           C  
ATOM   1223  CB  ALA M 151      23.769 -11.032  43.116  1.00205.96           C  
ATOM   1224  C   ALA M 151      22.348 -12.823  42.158  1.00205.96           C  
ATOM   1225  O   ALA M 151      21.316 -12.331  41.707  1.00205.96           O  
ATOM   1226  N   HIS M 152      22.989 -13.842  41.541  1.00150.28           N  
ATOM   1227  CA  HIS M 152      22.591 -14.356  40.253  1.00150.28           C  
ATOM   1228  ND1 HIS M 152      20.996 -17.099  41.040  1.00150.28           N  
ATOM   1229  CG  HIS M 152      20.648 -15.770  41.118  1.00150.28           C  
ATOM   1230  CB  HIS M 152      21.098 -14.719  40.150  1.00150.28           C  
ATOM   1231  NE2 HIS M 152      19.674 -16.894  42.815  1.00150.28           N  
ATOM   1232  CD2 HIS M 152      19.839 -15.662  42.207  1.00150.28           C  
ATOM   1233  CE1 HIS M 152      20.387 -17.725  42.079  1.00150.28           C  
ATOM   1234  C   HIS M 152      22.823 -13.299  39.217  1.00150.28           C  
ATOM   1235  O   HIS M 152      22.013 -13.115  38.311  1.00150.28           O  
ATOM   1236  N   VAL M 153      23.959 -12.584  39.327  1.00100.28           N  
ATOM   1237  CA  VAL M 153      24.312 -11.532  38.411  1.00100.28           C  
ATOM   1238  CB  VAL M 153      25.558 -10.801  38.826  1.00100.28           C  
ATOM   1239  CG1 VAL M 153      25.899  -9.753  37.755  1.00100.28           C  
ATOM   1240  CG2 VAL M 153      25.331 -10.205  40.226  1.00100.28           C  
ATOM   1241  C   VAL M 153      24.563 -12.097  37.038  1.00100.28           C  
ATOM   1242  O   VAL M 153      24.213 -11.486  36.032  1.00100.28           O  
ATOM   1243  N   ALA M 154      25.176 -13.291  36.954  1.00 57.05           N  
ATOM   1244  CA  ALA M 154      25.544 -13.869  35.689  1.00 57.05           C  
ATOM   1245  CB  ALA M 154      26.221 -15.241  35.836  1.00 57.05           C  
ATOM   1246  C   ALA M 154      24.317 -14.074  34.864  1.00 57.05           C  
ATOM   1247  O   ALA M 154      24.333 -13.910  33.645  1.00 57.05           O  
ATOM   1248  N   GLU M 155      23.219 -14.459  35.524  1.00134.21           N  
ATOM   1249  CA  GLU M 155      21.989 -14.765  34.858  0.85134.21           C  
ATOM   1250  CB  GLU M 155      20.953 -15.256  35.882  0.85134.21           C  
ATOM   1251  CG  GLU M 155      19.754 -15.987  35.295  0.84134.21           C  
ATOM   1252  CD  GLU M 155      18.973 -16.567  36.466  0.81134.21           C  
ATOM   1253  OE1 GLU M 155      19.585 -17.295  37.293  0.81134.21           O  
ATOM   1254  OE2 GLU M 155      17.749 -16.284  36.550  0.80134.21           O  
ATOM   1255  C   GLU M 155      21.442 -13.555  34.154  1.00134.21           C  
ATOM   1256  O   GLU M 155      21.038 -13.644  32.996  1.00134.21           O  
ATOM   1257  N   GLN M 156      21.436 -12.387  34.829  1.00186.57           N  
ATOM   1258  CA  GLN M 156      20.887 -11.168  34.294  0.99186.57           C  
ATOM   1259  CB  GLN M 156      20.987  -9.993  35.277  0.99186.57           C  
ATOM   1260  CG  GLN M 156      20.199 -10.192  36.568  0.99186.57           C  
ATOM   1261  CD  GLN M 156      20.420  -8.949  37.413  0.93186.57           C  
ATOM   1262  OE1 GLN M 156      20.386  -7.828  36.907  0.93186.57           O  
ATOM   1263  NE2 GLN M 156      20.664  -9.150  38.735  0.93186.57           N  
ATOM   1264  C   GLN M 156      21.714 -10.780  33.110  1.00186.57           C  
ATOM   1265  O   GLN M 156      21.187 -10.284  32.115  1.00186.57           O  
ATOM   1266  N   LEU M 158      23.044 -10.977  33.222  1.00161.43           N  
ATOM   1267  CA  LEU M 158      23.991 -10.624  32.199  1.00161.43           C  
ATOM   1268  CB  LEU M 158      25.461 -10.840  32.616  1.00161.43           C  
ATOM   1269  CG  LEU M 158      26.094  -9.721  33.467  1.00161.43           C  
ATOM   1270  CD1 LEU M 158      26.451  -8.505  32.602  1.00161.43           C  
ATOM   1271  CD2 LEU M 158      25.216  -9.331  34.660  1.00161.43           C  
ATOM   1272  C   LEU M 158      23.785 -11.462  30.970  1.00161.43           C  
ATOM   1273  O   LEU M 158      23.875 -10.969  29.847  1.00161.43           O  
ATOM   1274  N   ARG M 159      23.524 -12.767  31.155  1.00144.54           N  
ATOM   1275  CA  ARG M 159      23.372 -13.675  30.053  0.99144.54           C  
ATOM   1276  CB  ARG M 159      23.127 -15.102  30.575  0.99144.54           C  
ATOM   1277  CG  ARG M 159      22.730 -16.161  29.546  0.99144.54           C  
ATOM   1278  CD  ARG M 159      22.523 -17.521  30.221  0.99144.54           C  
ATOM   1279  NE  ARG M 159      21.763 -18.414  29.302  0.94144.54           N  
ATOM   1280  CZ  ARG M 159      22.402 -19.259  28.443  0.93144.54           C  
ATOM   1281  NH1 ARG M 159      23.764 -19.265  28.362  0.93144.54           N  
ATOM   1282  NH2 ARG M 159      21.667 -20.113  27.671  0.93144.54           N  
ATOM   1283  C   ARG M 159      22.206 -13.257  29.209  1.00144.54           C  
ATOM   1284  O   ARG M 159      22.318 -13.200  27.984  1.00144.54           O  
ATOM   1285  N   ALA M 160      21.070 -12.920  29.855  1.00133.78           N  
ATOM   1286  CA  ALA M 160      19.868 -12.561  29.154  1.00133.78           C  
ATOM   1287  CB  ALA M 160      18.705 -12.223  30.103  1.00133.78           C  
ATOM   1288  C   ALA M 160      20.164 -11.343  28.348  1.00133.78           C  
ATOM   1289  O   ALA M 160      19.774 -11.246  27.187  1.00133.78           O  
ATOM   1290  N   TYR M 161      20.879 -10.385  28.960  1.00135.51           N  
ATOM   1291  CA  TYR M 161      21.211  -9.141  28.335  1.00135.51           C  
ATOM   1292  CB  TYR M 161      21.909  -8.189  29.325  1.00135.51           C  
ATOM   1293  CG  TYR M 161      22.513  -7.045  28.585  1.00135.51           C  
ATOM   1294  CD1 TYR M 161      21.755  -5.979  28.155  1.00135.51           C  
ATOM   1295  CD2 TYR M 161      23.866  -7.042  28.340  1.00135.51           C  
ATOM   1296  CE1 TYR M 161      22.344  -4.934  27.479  1.00135.51           C  
ATOM   1297  CE2 TYR M 161      24.459  -6.003  27.667  1.00135.51           C  
ATOM   1298  CZ  TYR M 161      23.697  -4.946  27.235  1.00135.51           C  
ATOM   1299  OH  TYR M 161      24.311  -3.880  26.546  1.00135.51           O  
ATOM   1300  C   TYR M 161      22.134  -9.370  27.163  1.00135.51           C  
ATOM   1301  O   TYR M 161      21.875  -8.888  26.062  1.00135.51           O  
ATOM   1302  N   LEU M 162      23.221 -10.145  27.355  1.00 78.06           N  
ATOM   1303  CA  LEU M 162      24.228 -10.319  26.332  1.00 78.06           C  
ATOM   1304  CB  LEU M 162      25.455 -11.098  26.841  1.00 78.06           C  
ATOM   1305  CG  LEU M 162      26.243 -10.338  27.925  1.00 78.06           C  
ATOM   1306  CD1 LEU M 162      27.460 -11.141  28.412  1.00 78.06           C  
ATOM   1307  CD2 LEU M 162      26.623  -8.926  27.448  1.00 78.06           C  
ATOM   1308  C   LEU M 162      23.692 -11.042  25.132  1.00 78.06           C  
ATOM   1309  O   LEU M 162      24.016 -10.697  23.996  1.00 78.06           O  
ATOM   1310  N   GLU M 163      22.918 -12.116  25.353  1.00132.77           N  
ATOM   1311  CA  GLU M 163      22.361 -12.890  24.280  1.00132.77           C  
ATOM   1312  CB  GLU M 163      21.946 -14.294  24.734  1.00132.77           C  
ATOM   1313  CG  GLU M 163      23.161 -15.145  25.105  1.00132.77           C  
ATOM   1314  CD  GLU M 163      22.664 -16.508  25.543  1.00132.77           C  
ATOM   1315  OE1 GLU M 163      21.626 -16.550  26.253  1.00132.77           O  
ATOM   1316  OE2 GLU M 163      23.311 -17.524  25.174  1.00132.77           O  
ATOM   1317  C   GLU M 163      21.184 -12.209  23.665  1.00132.77           C  
ATOM   1318  O   GLU M 163      20.931 -12.337  22.469  1.00132.77           O  
ATOM   1319  N   GLY M 164      20.414 -11.462  24.468  1.00178.67           N  
ATOM   1320  CA  GLY M 164      19.212 -10.922  23.921  1.00178.67           C  
ATOM   1321  C   GLY M 164      19.393  -9.494  23.546  1.00178.67           C  
ATOM   1322  O   GLY M 164      19.677  -9.162  22.398  1.00178.67           O  
ATOM   1323  N   THR M 165      19.235  -8.608  24.535  1.00179.08           N  
ATOM   1324  CA  THR M 165      19.131  -7.202  24.299  1.00179.08           C  
ATOM   1325  CB  THR M 165      18.869  -6.480  25.588  1.00179.08           C  
ATOM   1326  OG1 THR M 165      17.792  -7.106  26.271  1.00179.08           O  
ATOM   1327  CG2 THR M 165      18.428  -5.052  25.251  1.00179.08           C  
ATOM   1328  C   THR M 165      20.362  -6.671  23.614  1.00179.08           C  
ATOM   1329  O   THR M 165      20.254  -5.872  22.684  1.00179.08           O  
ATOM   1330  N   CYS M 166      21.566  -7.115  24.023  1.00 85.27           N  
ATOM   1331  CA  CYS M 166      22.782  -6.596  23.445  0.98 85.27           C  
ATOM   1332  CB  CYS M 166      24.056  -7.250  24.024  0.98 85.27           C  
ATOM   1333  SG  CYS M 166      25.592  -6.572  23.317  0.98 85.27           S  
ATOM   1334  C   CYS M 166      22.796  -6.860  21.967  1.00 85.27           C  
ATOM   1335  O   CYS M 166      23.066  -5.958  21.177  1.00 85.27           O  
ATOM   1336  N   VAL M 167      22.510  -8.110  21.556  1.00 59.62           N  
ATOM   1337  CA  VAL M 167      22.549  -8.493  20.171  0.97 59.62           C  
ATOM   1338  CB  VAL M 167      22.374  -9.970  19.972  0.97 59.62           C  
ATOM   1339  CG1 VAL M 167      22.283 -10.253  18.463  0.97 59.62           C  
ATOM   1340  CG2 VAL M 167      23.538 -10.699  20.661  0.97 59.62           C  
ATOM   1341  C   VAL M 167      21.460  -7.818  19.405  1.00 59.62           C  
ATOM   1342  O   VAL M 167      21.673  -7.323  18.299  1.00 59.62           O  
ATOM   1343  N   GLU M 168      20.253  -7.767  19.985  1.00 73.51           N  
ATOM   1344  CA  GLU M 168      19.138  -7.247  19.259  0.97 73.51           C  
ATOM   1345  CB  GLU M 168      17.830  -7.319  20.065  0.97 73.51           C  
ATOM   1346  CG  GLU M 168      17.389  -8.760  20.337  0.94 73.51           C  
ATOM   1347  CD  GLU M 168      16.070  -8.738  21.095  0.92 73.51           C  
ATOM   1348  OE1 GLU M 168      16.071  -8.369  22.301  0.92 73.51           O  
ATOM   1349  OE2 GLU M 168      15.039  -9.101  20.472  0.92 73.51           O  
ATOM   1350  C   GLU M 168      19.401  -5.818  18.903  1.00 73.51           C  
ATOM   1351  O   GLU M 168      19.107  -5.394  17.788  1.00 73.51           O  
ATOM   1352  N   TRP M 169      19.949  -5.030  19.846  1.00 87.05           N  
ATOM   1353  CA  TRP M 169      20.227  -3.643  19.602  1.00 87.05           C  
ATOM   1354  CB  TRP M 169      20.494  -2.854  20.891  1.00 87.05           C  
ATOM   1355  CG  TRP M 169      19.215  -2.655  21.665  1.00 87.05           C  
ATOM   1356  CD2 TRP M 169      18.383  -1.490  21.554  1.00 87.05           C  
ATOM   1357  CD1 TRP M 169      18.595  -3.489  22.549  1.00 87.05           C  
ATOM   1358  NE1 TRP M 169      17.423  -2.920  22.988  1.00 87.05           N  
ATOM   1359  CE2 TRP M 169      17.281  -1.688  22.385  1.00 87.05           C  
ATOM   1360  CE3 TRP M 169      18.524  -0.351  20.815  1.00 87.05           C  
ATOM   1361  CZ2 TRP M 169      16.299  -0.746  22.491  1.00 87.05           C  
ATOM   1362  CZ3 TRP M 169      17.535   0.600  20.927  1.00 87.05           C  
ATOM   1363  CH2 TRP M 169      16.444   0.405  21.749  1.00 87.05           C  
ATOM   1364  C   TRP M 169      21.354  -3.472  18.636  1.00 87.05           C  
ATOM   1365  O   TRP M 169      21.326  -2.568  17.804  1.00 87.05           O  
ATOM   1366  N   LEU M 170      22.382  -4.335  18.712  1.00 51.47           N  
ATOM   1367  CA  LEU M 170      23.490  -4.194  17.816  1.00 51.47           C  
ATOM   1368  CB  LEU M 170      24.547  -5.294  18.012  1.00 51.47           C  
ATOM   1369  CG  LEU M 170      25.719  -5.216  17.017  1.00 51.47           C  
ATOM   1370  CD1 LEU M 170      26.453  -3.871  17.113  1.00 51.47           C  
ATOM   1371  CD2 LEU M 170      26.665  -6.414  17.190  1.00 51.47           C  
ATOM   1372  C   LEU M 170      22.962  -4.301  16.421  1.00 51.47           C  
ATOM   1373  O   LEU M 170      23.311  -3.504  15.551  1.00 51.47           O  
ATOM   1374  N   ARG M 171      22.073  -5.278  16.176  1.00 97.27           N  
ATOM   1375  CA  ARG M 171      21.532  -5.452  14.861  0.97 97.27           C  
ATOM   1376  CB  ARG M 171      20.608  -6.680  14.748  0.97 97.27           C  
ATOM   1377  CG  ARG M 171      21.375  -8.003  14.858  0.97 97.27           C  
ATOM   1378  CD  ARG M 171      20.579  -9.233  14.411  0.97 97.27           C  
ATOM   1379  NE  ARG M 171      19.606  -9.579  15.484  0.97 97.27           N  
ATOM   1380  CZ  ARG M 171      19.780 -10.714  16.222  0.97 97.27           C  
ATOM   1381  NH1 ARG M 171      20.840 -11.539  15.978  0.97 97.27           N  
ATOM   1382  NH2 ARG M 171      18.884 -11.032  17.200  0.97 97.27           N  
ATOM   1383  C   ARG M 171      20.759  -4.224  14.490  1.00 97.27           C  
ATOM   1384  O   ARG M 171      20.844  -3.756  13.355  1.00 97.27           O  
ATOM   1385  N   ARG M 172      19.995  -3.654  15.442  1.00 99.43           N  
ATOM   1386  CA  ARG M 172      19.204  -2.492  15.143  1.00 99.43           C  
ATOM   1387  CB  ARG M 172      18.403  -1.968  16.347  1.00 99.43           C  
ATOM   1388  CG  ARG M 172      17.739  -0.622  16.046  1.00 99.43           C  
ATOM   1389  CD  ARG M 172      17.149   0.087  17.265  1.00 99.43           C  
ATOM   1390  NE  ARG M 172      15.858  -0.576  17.596  1.00 99.43           N  
ATOM   1391  CZ  ARG M 172      14.841   0.162  18.130  1.00 99.43           C  
ATOM   1392  NH1 ARG M 172      15.010   1.499  18.349  1.00 99.43           N  
ATOM   1393  NH2 ARG M 172      13.653  -0.433  18.438  1.00 99.43           N  
ATOM   1394  C   ARG M 172      20.106  -1.373  14.728  1.00 99.43           C  
ATOM   1395  O   ARG M 172      19.844  -0.688  13.740  1.00 99.43           O  
ATOM   1396  N   TYR M 173      21.210  -1.164  15.469  1.00 77.78           N  
ATOM   1397  CA  TYR M 173      22.100  -0.085  15.159  1.00 77.78           C  
ATOM   1398  CB  TYR M 173      23.278   0.069  16.146  1.00 77.78           C  
ATOM   1399  CG  TYR M 173      22.760   0.427  17.503  1.00 77.78           C  
ATOM   1400  CD1 TYR M 173      22.070   1.601  17.714  1.00 77.78           C  
ATOM   1401  CD2 TYR M 173      23.006  -0.392  18.583  1.00 77.78           C  
ATOM   1402  CE1 TYR M 173      21.606   1.935  18.967  1.00 77.78           C  
ATOM   1403  CE2 TYR M 173      22.547  -0.065  19.838  1.00 77.78           C  
ATOM   1404  CZ  TYR M 173      21.842   1.099  20.032  1.00 77.78           C  
ATOM   1405  OH  TYR M 173      21.369   1.436  21.318  1.00 77.78           O  
ATOM   1406  C   TYR M 173      22.683  -0.324  13.800  1.00 77.78           C  
ATOM   1407  O   TYR M 173      22.806   0.597  12.994  1.00 77.78           O  
ATOM   1408  N   LEU M 174      23.042  -1.584  13.495  1.00 58.78           N  
ATOM   1409  CA  LEU M 174      23.663  -1.877  12.235  1.00 58.78           C  
ATOM   1410  CB  LEU M 174      23.949  -3.380  12.059  1.00 58.78           C  
ATOM   1411  CG  LEU M 174      25.008  -3.929  13.032  1.00 58.78           C  
ATOM   1412  CD1 LEU M 174      25.248  -5.431  12.812  1.00 58.78           C  
ATOM   1413  CD2 LEU M 174      26.309  -3.115  12.950  1.00 58.78           C  
ATOM   1414  C   LEU M 174      22.744  -1.469  11.121  1.00 58.78           C  
ATOM   1415  O   LEU M 174      23.182  -0.856  10.150  1.00 58.78           O  
ATOM   1416  N   GLU M 175      21.441  -1.801  11.218  1.00 90.21           N  
ATOM   1417  CA  GLU M 175      20.552  -1.458  10.144  0.99 90.21           C  
ATOM   1418  CB  GLU M 175      19.167  -2.130  10.244  0.99 90.21           C  
ATOM   1419  CG  GLU M 175      18.323  -1.711  11.448  0.98 90.21           C  
ATOM   1420  CD  GLU M 175      17.005  -2.471  11.388  0.92 90.21           C  
ATOM   1421  OE1 GLU M 175      16.133  -2.087  10.560  0.92 90.21           O  
ATOM   1422  OE2 GLU M 175      16.853  -3.449  12.165  0.92 90.21           O  
ATOM   1423  C   GLU M 175      20.360   0.031  10.065  1.00 90.21           C  
ATOM   1424  O   GLU M 175      20.376   0.604   8.976  1.00 90.21           O  
ATOM   1425  N   ASN M 176      20.202   0.704  11.222  1.00 68.11           N  
ATOM   1426  CA  ASN M 176      19.914   2.112  11.254  1.00 68.11           C  
ATOM   1427  CB  ASN M 176      19.674   2.644  12.678  1.00 68.11           C  
ATOM   1428  CG  ASN M 176      18.339   2.097  13.164  1.00 68.11           C  
ATOM   1429  OD1 ASN M 176      17.487   1.705  12.368  1.00 68.11           O  
ATOM   1430  ND2 ASN M 176      18.144   2.078  14.509  1.00 68.11           N  
ATOM   1431  C   ASN M 176      21.035   2.905  10.655  1.00 68.11           C  
ATOM   1432  O   ASN M 176      20.786   3.893   9.967  1.00 68.11           O  
ATOM   1433  N   GLY M 177      22.303   2.523  10.907  1.00129.64           N  
ATOM   1434  CA  GLY M 177      23.365   3.315  10.349  1.00129.64           C  
ATOM   1435  C   GLY M 177      24.156   2.457   9.422  1.00129.64           C  
ATOM   1436  O   GLY M 177      25.383   2.402   9.480  1.00129.64           O  
ATOM   1437  N   LYS M 178      23.455   1.828   8.474  1.00111.37           N  
ATOM   1438  CA  LYS M 178      24.044   0.887   7.576  0.98111.37           C  
ATOM   1439  CB  LYS M 178      22.985   0.330   6.621  0.98111.37           C  
ATOM   1440  CG  LYS M 178      23.415  -0.916   5.866  0.84111.37           C  
ATOM   1441  CD  LYS M 178      22.234  -1.588   5.169  0.82111.37           C  
ATOM   1442  CE  LYS M 178      21.023  -1.791   6.082  0.77111.37           C  
ATOM   1443  NZ  LYS M 178      19.886  -2.332   5.303  0.80111.37           N  
ATOM   1444  C   LYS M 178      25.093   1.552   6.746  1.00111.37           C  
ATOM   1445  O   LYS M 178      26.165   0.995   6.512  1.00111.37           O  
ATOM   1446  N   GLU M 179      24.818   2.779   6.281  1.00142.04           N  
ATOM   1447  CA  GLU M 179      25.733   3.384   5.362  1.00142.04           C  
ATOM   1448  CB  GLU M 179      25.240   4.761   4.894  1.00142.04           C  
ATOM   1449  CG  GLU M 179      23.840   4.697   4.284  0.99142.04           C  
ATOM   1450  CD  GLU M 179      23.834   3.601   3.229  0.92142.04           C  
ATOM   1451  OE1 GLU M 179      24.586   3.737   2.228  0.91142.04           O  
ATOM   1452  OE2 GLU M 179      23.081   2.609   3.413  0.91142.04           O  
ATOM   1453  C   GLU M 179      27.070   3.574   6.012  1.00142.04           C  
ATOM   1454  O   GLU M 179      28.096   3.172   5.463  1.00142.04           O  
ATOM   1455  N   THR M 180      27.092   4.209   7.199  1.00115.18           N  
ATOM   1456  CA  THR M 180      28.333   4.488   7.863  1.00115.18           C  
ATOM   1457  CB  THR M 180      28.147   5.382   9.051  1.00115.18           C  
ATOM   1458  OG1 THR M 180      27.493   6.581   8.671  1.00115.18           O  
ATOM   1459  CG2 THR M 180      29.532   5.702   9.632  1.00115.18           C  
ATOM   1460  C   THR M 180      28.963   3.239   8.398  1.00115.18           C  
ATOM   1461  O   THR M 180      30.115   2.932   8.093  1.00115.18           O  
ATOM   1462  N   LEU M 181      28.196   2.469   9.196  1.00 49.07           N  
ATOM   1463  CA  LEU M 181      28.722   1.307   9.855  1.00 49.07           C  
ATOM   1464  CB  LEU M 181      27.694   0.641  10.784  1.00 49.07           C  
ATOM   1465  CG  LEU M 181      27.288   1.548  11.963  1.00 49.07           C  
ATOM   1466  CD1 LEU M 181      26.265   0.864  12.883  1.00 49.07           C  
ATOM   1467  CD2 LEU M 181      28.525   2.049  12.728  1.00 49.07           C  
ATOM   1468  C   LEU M 181      29.184   0.290   8.820  1.00 49.07           C  
ATOM   1469  O   LEU M 181      29.827  -0.715   9.234  1.00 49.07           O  
ATOM   1470  OXT LEU M 181      28.912   0.508   7.609  1.00 49.07           O  
TER    1471      LEU M 181                                                       
ATOM   1471  N   ASN P   1      22.413  -0.158  23.720  1.00 77.98           N  
ATOM   1472  CA  ASN P   1      21.513  -0.215  24.896  1.00 77.98           C  
ATOM   1473  CB  ASN P   1      20.300  -1.103  24.566  1.00 77.98           C  
ATOM   1474  CG  ASN P   1      19.200  -0.848  25.584  1.00 77.98           C  
ATOM   1475  OD1 ASN P   1      19.356  -1.122  26.772  1.00 77.98           O  
ATOM   1476  ND2 ASN P   1      18.048  -0.306  25.106  1.00 77.98           N  
ATOM   1477  C   ASN P   1      22.259  -0.791  26.058  1.00 77.98           C  
ATOM   1478  O   ASN P   1      22.711  -1.931  26.008  1.00 77.98           O  
ATOM   1479  N   LEU P   2      22.402  -0.006  27.143  1.00128.20           N  
ATOM   1480  CA  LEU P   2      23.153  -0.401  28.304  1.00128.20           C  
ATOM   1481  CB  LEU P   2      23.366   0.752  29.302  1.00128.20           C  
ATOM   1482  CG  LEU P   2      24.297   1.871  28.802  1.00128.20           C  
ATOM   1483  CD1 LEU P   2      24.426   2.992  29.846  1.00128.20           C  
ATOM   1484  CD2 LEU P   2      25.665   1.302  28.393  1.00128.20           C  
ATOM   1485  C   LEU P   2      22.398  -1.452  29.035  1.00128.20           C  
ATOM   1486  O   LEU P   2      21.194  -1.602  28.853  1.00128.20           O  
ATOM   1487  N   VAL P   3      23.121  -2.246  29.852  1.00177.20           N  
ATOM   1488  CA  VAL P   3      22.484  -3.220  30.683  1.00177.20           C  
ATOM   1489  CB  VAL P   3      23.453  -4.137  31.375  1.00177.20           C  
ATOM   1490  CG1 VAL P   3      24.305  -3.302  32.346  1.00177.20           C  
ATOM   1491  CG2 VAL P   3      22.671  -5.277  32.050  1.00177.20           C  
ATOM   1492  C   VAL P   3      21.772  -2.413  31.712  1.00177.20           C  
ATOM   1493  O   VAL P   3      22.260  -1.357  32.115  1.00177.20           O  
ATOM   1494  N   PRO P   4      20.618  -2.873  32.110  1.00182.70           N  
ATOM   1495  CA  PRO P   4      19.808  -2.147  33.055  1.00182.70           C  
ATOM   1496  CD  PRO P   4      19.815  -3.733  31.255  1.00182.70           C  
ATOM   1497  CB  PRO P   4      18.469  -2.881  33.098  1.00182.70           C  
ATOM   1498  CG  PRO P   4      18.357  -3.503  31.693  1.00182.70           C  
ATOM   1499  C   PRO P   4      20.439  -1.930  34.393  1.00182.70           C  
ATOM   1500  O   PRO P   4      20.157  -0.903  35.008  1.00182.70           O  
ATOM   1501  N   MET P   5      21.268  -2.862  34.898  0.99235.60           N  
ATOM   1502  CA  MET P   5      21.848  -2.567  36.175  0.99235.60           C  
ATOM   1503  CB  MET P   5      20.952  -2.920  37.372  0.98235.60           C  
ATOM   1504  CG  MET P   5      20.772  -4.415  37.619  0.98235.60           C  
ATOM   1505  SD  MET P   5      19.486  -4.777  38.849  0.92235.60           S  
ATOM   1506  CE  MET P   5      18.169  -4.203  37.738  0.92235.60           C  
ATOM   1507  C   MET P   5      23.130  -3.307  36.316  0.99235.60           C  
ATOM   1508  O   MET P   5      23.324  -4.349  35.698  0.99235.60           O  
ATOM   1509  N   VAL P   6      24.052  -2.755  37.129  1.00134.17           N  
ATOM   1510  CA  VAL P   6      25.324  -3.374  37.376  0.99134.17           C  
ATOM   1511  CB  VAL P   6      26.473  -2.510  36.965  0.99134.17           C  
ATOM   1512  CG1 VAL P   6      27.767  -3.188  37.423  1.00134.17           C  
ATOM   1513  CG2 VAL P   6      26.394  -2.277  35.449  1.00134.17           C  
ATOM   1514  C   VAL P   6      25.433  -3.563  38.868  1.00134.17           C  
ATOM   1515  O   VAL P   6      25.093  -2.667  39.639  1.00134.17           O  
ATOM   1516  N   ALA P   7      25.911  -4.741  39.324  1.00106.45           N  
ATOM   1517  CA  ALA P   7      25.986  -5.000  40.739  1.00106.45           C  
ATOM   1518  CB  ALA P   7      25.853  -6.490  41.095  1.00106.45           C  
ATOM   1519  C   ALA P   7      27.289  -4.526  41.297  1.00106.45           C  
ATOM   1520  O   ALA P   7      28.312  -4.516  40.616  1.00106.45           O  
ATOM   1521  N   THR P   8      27.271  -4.147  42.592  1.00142.95           N  
ATOM   1522  CA  THR P   8      28.437  -3.689  43.295  0.94142.95           C  
ATOM   1523  CB  THR P   8      28.107  -3.070  44.624  0.94142.95           C  
ATOM   1524  OG1 THR P   8      29.287  -2.636  45.282  0.94142.95           O  
ATOM   1525  CG2 THR P   8      27.360  -4.095  45.487  0.94142.95           C  
ATOM   1526  C   THR P   8      29.323  -4.861  43.557  1.00142.95           C  
ATOM   1527  O   THR P   8      28.874  -6.004  43.587  1.00142.95           O  
ATOM   1528  N   VAL P   9      30.632  -4.596  43.732  1.00101.12           N  
ATOM   1529  CA  VAL P   9      31.559  -5.655  43.999  1.00101.12           C  
ATOM   1530  CB  VAL P   9      32.971  -5.340  43.598  1.00101.12           C  
ATOM   1531  CG1 VAL P   9      33.032  -5.237  42.066  1.00101.12           C  
ATOM   1532  CG2 VAL P   9      33.413  -4.056  44.316  1.00101.12           C  
ATOM   1533  C   VAL P   9      31.552  -5.932  45.495  1.00101.12           C  
ATOM   1534  O   VAL P   9      32.187  -6.939  45.908  1.00101.12           O  
ATOM   1535  OXT VAL P   9      30.910  -5.148  46.244  1.00101.12           O  
TER    1536      VAL P   9                                                       
ATOM   1536  N   GLN A   2       7.590   0.905  32.267  1.00125.06           N  
ATOM   1537  CA  GLN A   2       7.326  -0.359  32.986  1.00125.06           C  
ATOM   1538  CB  GLN A   2       8.576  -0.866  33.733  1.00125.06           C  
ATOM   1539  CG  GLN A   2       9.676  -1.433  32.830  1.00125.06           C  
ATOM   1540  CD  GLN A   2      10.497  -0.287  32.261  1.00125.06           C  
ATOM   1541  OE1 GLN A   2      10.263   0.171  31.144  1.00125.06           O  
ATOM   1542  NE2 GLN A   2      11.494   0.191  33.052  1.00125.06           N  
ATOM   1543  C   GLN A   2       6.216  -0.250  33.974  1.00125.06           C  
ATOM   1544  O   GLN A   2       6.191   0.647  34.818  1.00125.06           O  
ATOM   1545  N   SER A   3       5.264  -1.196  33.888  1.00 85.72           N  
ATOM   1546  CA  SER A   3       4.128  -1.147  34.755  1.00 85.72           C  
ATOM   1547  CB  SER A   3       2.913  -0.464  34.106  1.00 85.72           C  
ATOM   1548  OG  SER A   3       1.806  -0.473  34.994  1.00 85.72           O  
ATOM   1549  C   SER A   3       3.709  -2.539  35.094  1.00 85.72           C  
ATOM   1550  O   SER A   3       4.075  -3.497  34.417  1.00 85.72           O  
ATOM   1551  N   VAL A   4       2.924  -2.655  36.191  1.00 87.31           N  
ATOM   1552  CA  VAL A   4       2.441  -3.933  36.616  1.00 87.31           C  
ATOM   1553  CB  VAL A   4       3.076  -4.389  37.897  1.00 87.31           C  
ATOM   1554  CG1 VAL A   4       2.493  -5.756  38.287  1.00 87.31           C  
ATOM   1555  CG2 VAL A   4       4.599  -4.377  37.712  1.00 87.31           C  
ATOM   1556  C   VAL A   4       0.970  -3.788  36.881  1.00 87.31           C  
ATOM   1557  O   VAL A   4       0.533  -2.802  37.471  1.00 87.31           O  
ATOM   1558  N   ALA A   5       0.166  -4.782  36.437  1.00 51.75           N  
ATOM   1559  CA  ALA A   5      -1.250  -4.697  36.657  1.00 51.75           C  
ATOM   1560  CB  ALA A   5      -2.054  -4.431  35.374  1.00 51.75           C  
ATOM   1561  C   ALA A   5      -1.745  -5.995  37.221  1.00 51.75           C  
ATOM   1562  O   ALA A   5      -1.361  -7.077  36.778  1.00 51.75           O  
ATOM   1563  N   GLN A   6      -2.617  -5.910  38.243  1.00107.84           N  
ATOM   1564  CA  GLN A   6      -3.234  -7.075  38.805  1.00107.84           C  
ATOM   1565  CB  GLN A   6      -2.957  -7.224  40.310  1.00107.84           C  
ATOM   1566  CG  GLN A   6      -1.473  -7.473  40.591  1.00107.84           C  
ATOM   1567  CD  GLN A   6      -1.258  -7.578  42.092  1.00107.84           C  
ATOM   1568  OE1 GLN A   6      -1.122  -6.571  42.785  1.00107.84           O  
ATOM   1569  NE2 GLN A   6      -1.221  -8.833  42.611  1.00107.84           N  
ATOM   1570  C   GLN A   6      -4.699  -6.857  38.589  1.00107.84           C  
ATOM   1571  O   GLN A   6      -5.343  -6.081  39.288  1.00107.84           O  
ATOM   1572  N   PRO A   7      -5.249  -7.541  37.638  1.00224.51           N  
ATOM   1573  CA  PRO A   7      -6.606  -7.356  37.205  0.88224.51           C  
ATOM   1574  CD  PRO A   7      -4.518  -8.500  36.830  1.00224.51           C  
ATOM   1575  CB  PRO A   7      -6.772  -8.257  35.979  0.88224.51           C  
ATOM   1576  CG  PRO A   7      -5.618  -9.272  36.085  0.83224.51           C  
ATOM   1577  C   PRO A   7      -7.662  -7.577  38.240  1.00224.51           C  
ATOM   1578  O   PRO A   7      -8.727  -6.975  38.113  1.00224.51           O  
ATOM   1579  N   GLU A   8      -7.416  -8.414  39.262  1.00105.90           N  
ATOM   1580  CA  GLU A   8      -8.473  -8.700  40.185  1.00105.90           C  
ATOM   1581  CB  GLU A   8      -8.569 -10.194  40.534  1.00105.90           C  
ATOM   1582  CG  GLU A   8      -8.913 -11.079  39.339  1.00105.90           C  
ATOM   1583  CD  GLU A   8      -8.753 -12.532  39.764  1.00105.90           C  
ATOM   1584  OE1 GLU A   8      -7.741 -12.842  40.448  1.00105.90           O  
ATOM   1585  OE2 GLU A   8      -9.637 -13.354  39.402  1.00105.90           O  
ATOM   1586  C   GLU A   8      -8.219  -8.000  41.467  1.00105.90           C  
ATOM   1587  O   GLU A   8      -7.091  -7.922  41.950  1.00105.90           O  
ATOM   1588  N   ASP A   9      -9.305  -7.462  42.038  1.00269.12           N  
ATOM   1589  CA  ASP A   9      -9.226  -6.810  43.297  1.00269.12           C  
ATOM   1590  CB  ASP A   9      -9.708  -5.353  43.238  1.00269.12           C  
ATOM   1591  CG  ASP A   9      -9.264  -4.666  44.515  1.00269.12           C  
ATOM   1592  OD1 ASP A   9      -8.260  -5.135  45.114  1.00269.12           O  
ATOM   1593  OD2 ASP A   9      -9.921  -3.667  44.912  1.00269.12           O  
ATOM   1594  C   ASP A   9     -10.169  -7.539  44.199  1.00269.12           C  
ATOM   1595  O   ASP A   9     -11.277  -7.072  44.469  1.00269.12           O  
ATOM   1596  N   GLN A  10      -9.730  -8.737  44.627  1.00161.65           N  
ATOM   1597  CA  GLN A  10     -10.358  -9.622  45.566  1.00161.65           C  
ATOM   1598  CB  GLN A  10     -11.790  -9.267  46.014  1.00161.65           C  
ATOM   1599  CG  GLN A  10     -12.376 -10.267  47.019  1.00161.65           C  
ATOM   1600  CD  GLN A  10     -11.650 -10.118  48.352  1.00161.65           C  
ATOM   1601  OE1 GLN A  10     -11.451  -9.010  48.846  1.00161.65           O  
ATOM   1602  NE2 GLN A  10     -11.242 -11.267  48.955  1.00161.65           N  
ATOM   1603  C   GLN A  10     -10.408 -10.974  44.948  1.00161.65           C  
ATOM   1604  O   GLN A  10     -10.843 -11.139  43.809  1.00161.65           O  
ATOM   1605  N   VAL A  11      -9.934 -11.984  45.697  1.00 52.33           N  
ATOM   1606  CA  VAL A  11      -9.984 -13.337  45.235  1.00 52.33           C  
ATOM   1607  CB  VAL A  11      -8.661 -13.849  44.746  1.00 52.33           C  
ATOM   1608  CG1 VAL A  11      -8.796 -15.351  44.445  1.00 52.33           C  
ATOM   1609  CG2 VAL A  11      -8.232 -13.007  43.531  1.00 52.33           C  
ATOM   1610  C   VAL A  11     -10.367 -14.162  46.418  1.00 52.33           C  
ATOM   1611  O   VAL A  11      -9.866 -13.949  47.520  1.00 52.33           O  
ATOM   1612  N   ASN A  12     -11.278 -15.133  46.224  1.00 38.48           N  
ATOM   1613  CA  ASN A  12     -11.668 -15.935  47.345  1.00 38.48           C  
ATOM   1614  CB  ASN A  12     -13.167 -15.829  47.677  1.00 38.48           C  
ATOM   1615  CG  ASN A  12     -13.446 -14.403  48.131  1.00 38.48           C  
ATOM   1616  OD1 ASN A  12     -12.649 -13.797  48.846  1.00 38.48           O  
ATOM   1617  ND2 ASN A  12     -14.610 -13.845  47.700  1.00 38.48           N  
ATOM   1618  C   ASN A  12     -11.382 -17.362  47.011  1.00 38.48           C  
ATOM   1619  O   ASN A  12     -11.683 -17.820  45.910  1.00 38.48           O  
ATOM   1620  N   VAL A  13     -10.768 -18.098  47.963  1.00124.34           N  
ATOM   1621  CA  VAL A  13     -10.494 -19.489  47.737  1.00124.34           C  
ATOM   1622  CB  VAL A  13      -9.039 -19.835  47.573  1.00124.34           C  
ATOM   1623  CG1 VAL A  13      -8.446 -19.036  46.408  1.00124.34           C  
ATOM   1624  CG2 VAL A  13      -8.322 -19.636  48.916  1.00124.34           C  
ATOM   1625  C   VAL A  13     -10.913 -20.236  48.962  1.00124.34           C  
ATOM   1626  O   VAL A  13     -10.897 -19.704  50.071  1.00124.34           O  
ATOM   1627  N   ALA A  14     -11.312 -21.508  48.779  1.00 58.03           N  
ATOM   1628  CA  ALA A  14     -11.661 -22.354  49.882  1.00 58.03           C  
ATOM   1629  CB  ALA A  14     -12.459 -23.606  49.480  1.00 58.03           C  
ATOM   1630  C   ALA A  14     -10.374 -22.804  50.509  1.00 58.03           C  
ATOM   1631  O   ALA A  14      -9.317 -22.769  49.883  1.00 58.03           O  
ATOM   1632  N   GLU A  15     -10.443 -23.258  51.772  1.00223.60           N  
ATOM   1633  CA  GLU A  15      -9.292 -23.610  52.557  1.00223.60           C  
ATOM   1634  CB  GLU A  15      -9.605 -23.903  54.036  1.00223.60           C  
ATOM   1635  CG  GLU A  15     -10.489 -25.126  54.271  1.00223.60           C  
ATOM   1636  CD  GLU A  15     -10.474 -25.415  55.767  1.00223.60           C  
ATOM   1637  OE1 GLU A  15     -11.135 -24.657  56.524  1.00223.60           O  
ATOM   1638  OE2 GLU A  15      -9.791 -26.393  56.172  1.00223.60           O  
ATOM   1639  C   GLU A  15      -8.531 -24.789  52.014  1.00223.60           C  
ATOM   1640  O   GLU A  15      -7.413 -25.052  52.412  1.00223.60           O  
ATOM   1641  N   GLY A  16      -9.122 -25.704  51.269  1.00168.92           N  
ATOM   1642  CA  GLY A  16      -8.293 -26.760  50.754  1.00168.92           C  
ATOM   1643  C   GLY A  16      -7.616 -26.444  49.462  1.00168.92           C  
ATOM   1644  O   GLY A  16      -6.519 -26.928  49.189  1.00168.92           O  
ATOM   1645  N   ASN A  17      -8.304 -25.654  48.618  1.00147.46           N  
ATOM   1646  CA  ASN A  17      -7.977 -25.570  47.222  1.00147.46           C  
ATOM   1647  CB  ASN A  17      -9.183 -25.222  46.324  1.00147.46           C  
ATOM   1648  CG  ASN A  17      -9.730 -23.863  46.697  1.00147.46           C  
ATOM   1649  OD1 ASN A  17     -10.327 -23.705  47.757  1.00147.46           O  
ATOM   1650  ND2 ASN A  17      -9.541 -22.856  45.803  1.00147.46           N  
ATOM   1651  C   ASN A  17      -6.835 -24.681  46.864  1.00147.46           C  
ATOM   1652  O   ASN A  17      -6.250 -23.949  47.661  1.00147.46           O  
ATOM   1653  N   PRO A  18      -6.517 -24.834  45.597  1.00101.54           N  
ATOM   1654  CA  PRO A  18      -5.469 -24.077  44.977  1.00101.54           C  
ATOM   1655  CD  PRO A  18      -6.644 -26.149  44.980  1.00101.54           C  
ATOM   1656  CB  PRO A  18      -5.192 -24.749  43.635  1.00101.54           C  
ATOM   1657  CG  PRO A  18      -5.561 -26.218  43.891  1.00101.54           C  
ATOM   1658  C   PRO A  18      -5.799 -22.627  44.878  1.00101.54           C  
ATOM   1659  O   PRO A  18      -6.971 -22.259  44.895  1.00101.54           O  
ATOM   1660  N   LEU A  19      -4.748 -21.800  44.777  1.00218.28           N  
ATOM   1661  CA  LEU A  19      -4.816 -20.373  44.821  1.00218.28           C  
ATOM   1662  CB  LEU A  19      -3.953 -19.936  46.028  1.00218.28           C  
ATOM   1663  CG  LEU A  19      -3.613 -18.455  46.229  1.00218.28           C  
ATOM   1664  CD1 LEU A  19      -2.623 -17.933  45.175  1.00218.28           C  
ATOM   1665  CD2 LEU A  19      -4.881 -17.619  46.363  1.00218.28           C  
ATOM   1666  C   LEU A  19      -4.197 -19.831  43.568  1.00218.28           C  
ATOM   1667  O   LEU A  19      -3.205 -20.373  43.085  1.00218.28           O  
ATOM   1668  N   THR A  20      -4.790 -18.762  42.986  1.00 63.77           N  
ATOM   1669  CA  THR A  20      -4.185 -18.122  41.848  1.00 63.77           C  
ATOM   1670  CB  THR A  20      -4.780 -18.519  40.528  1.00 63.77           C  
ATOM   1671  OG1 THR A  20      -4.629 -19.916  40.320  1.00 63.77           O  
ATOM   1672  CG2 THR A  20      -4.066 -17.737  39.410  1.00 63.77           C  
ATOM   1673  C   THR A  20      -4.355 -16.638  41.989  1.00 63.77           C  
ATOM   1674  O   THR A  20      -5.458 -16.146  42.218  1.00 63.77           O  
ATOM   1675  N   VAL A  21      -3.244 -15.884  41.860  1.00 77.17           N  
ATOM   1676  CA  VAL A  21      -3.289 -14.448  41.920  1.00 77.17           C  
ATOM   1677  CB  VAL A  21      -2.429 -13.877  43.011  1.00 77.17           C  
ATOM   1678  CG1 VAL A  21      -2.537 -12.342  42.980  1.00 77.17           C  
ATOM   1679  CG2 VAL A  21      -2.842 -14.513  44.349  1.00 77.17           C  
ATOM   1680  C   VAL A  21      -2.700 -13.993  40.622  1.00 77.17           C  
ATOM   1681  O   VAL A  21      -1.589 -14.391  40.278  1.00 77.17           O  
ATOM   1682  N   LYS A  22      -3.420 -13.135  39.871  1.00 79.23           N  
ATOM   1683  CA  LYS A  22      -2.962 -12.763  38.560  1.00 79.23           C  
ATOM   1684  CB  LYS A  22      -4.106 -12.651  37.534  1.00 79.23           C  
ATOM   1685  CG  LYS A  22      -4.762 -14.000  37.229  1.00 79.23           C  
ATOM   1686  CD  LYS A  22      -6.041 -13.909  36.394  1.00 79.23           C  
ATOM   1687  CE  LYS A  22      -6.607 -15.280  36.010  1.00 79.23           C  
ATOM   1688  NZ  LYS A  22      -7.808 -15.119  35.163  1.00 79.23           N  
ATOM   1689  C   LYS A  22      -2.213 -11.461  38.571  1.00 79.23           C  
ATOM   1690  O   LYS A  22      -2.489 -10.561  39.362  1.00 79.23           O  
ATOM   1691  N   CYS A  23      -1.210 -11.349  37.672  1.00 79.20           N  
ATOM   1692  CA  CYS A  23      -0.408 -10.165  37.525  1.00 79.20           C  
ATOM   1693  CB  CYS A  23       0.856 -10.176  38.418  1.00 79.20           C  
ATOM   1694  SG  CYS A  23       1.981  -8.776  38.112  1.00 79.20           S  
ATOM   1695  C   CYS A  23       0.057 -10.117  36.101  1.00 79.20           C  
ATOM   1696  O   CYS A  23       0.460 -11.134  35.539  1.00 79.20           O  
ATOM   1697  N   THR A  24       0.011  -8.923  35.476  1.00114.61           N  
ATOM   1698  CA  THR A  24       0.448  -8.796  34.113  1.00114.61           C  
ATOM   1699  CB  THR A  24      -0.667  -8.444  33.176  1.00114.61           C  
ATOM   1700  OG1 THR A  24      -1.709  -9.402  33.267  1.00114.61           O  
ATOM   1701  CG2 THR A  24      -0.106  -8.436  31.751  1.00114.61           C  
ATOM   1702  C   THR A  24       1.426  -7.660  34.081  1.00114.61           C  
ATOM   1703  O   THR A  24       1.345  -6.745  34.900  1.00114.61           O  
ATOM   1704  N   TYR A  25       2.388  -7.686  33.133  1.00137.41           N  
ATOM   1705  CA  TYR A  25       3.370  -6.635  33.107  1.00137.41           C  
ATOM   1706  CB  TYR A  25       4.755  -7.084  33.616  1.00137.41           C  
ATOM   1707  CG  TYR A  25       5.237  -8.179  32.725  1.00137.41           C  
ATOM   1708  CD1 TYR A  25       5.879  -7.890  31.543  1.00137.41           C  
ATOM   1709  CD2 TYR A  25       5.052  -9.497  33.072  1.00137.41           C  
ATOM   1710  CE1 TYR A  25       6.321  -8.894  30.715  1.00137.41           C  
ATOM   1711  CE2 TYR A  25       5.491 -10.507  32.249  1.00137.41           C  
ATOM   1712  CZ  TYR A  25       6.126 -10.206  31.069  1.00137.41           C  
ATOM   1713  OH  TYR A  25       6.575 -11.241  30.224  1.00137.41           O  
ATOM   1714  C   TYR A  25       3.545  -6.103  31.710  1.00137.41           C  
ATOM   1715  O   TYR A  25       3.188  -6.761  30.733  1.00137.41           O  
ATOM   1716  N   SER A  26       4.074  -4.857  31.603  1.00 84.47           N  
ATOM   1717  CA  SER A  26       4.384  -4.220  30.344  0.88 84.47           C  
ATOM   1718  CB  SER A  26       3.522  -2.975  30.074  0.88 84.47           C  
ATOM   1719  OG  SER A  26       2.153  -3.342  29.992  0.83 84.47           O  
ATOM   1720  C   SER A  26       5.804  -3.760  30.450  1.00 84.47           C  
ATOM   1721  O   SER A  26       6.102  -2.851  31.222  1.00 84.47           O  
ATOM   1722  N   VAL A  27       6.719  -4.368  29.664  1.00129.42           N  
ATOM   1723  CA  VAL A  27       8.100  -3.997  29.776  1.00129.42           C  
ATOM   1724  CB  VAL A  27       8.898  -4.953  30.614  1.00129.42           C  
ATOM   1725  CG1 VAL A  27      10.382  -4.560  30.529  1.00129.42           C  
ATOM   1726  CG2 VAL A  27       8.336  -4.931  32.046  1.00129.42           C  
ATOM   1727  C   VAL A  27       8.730  -3.970  28.428  1.00129.42           C  
ATOM   1728  O   VAL A  27       8.376  -4.741  27.539  1.00129.42           O  
ATOM   1729  N   SER A  28       9.679  -3.030  28.260  1.00288.69           N  
ATOM   1730  CA  SER A  28      10.414  -2.861  27.047  1.00288.69           C  
ATOM   1731  CB  SER A  28      11.138  -1.506  26.979  1.00288.69           C  
ATOM   1732  OG  SER A  28      11.850  -1.399  25.757  1.00288.69           O  
ATOM   1733  C   SER A  28      11.461  -3.939  26.903  1.00288.69           C  
ATOM   1734  O   SER A  28      11.820  -4.256  25.774  1.00288.69           O  
ATOM   1735  N   GLY A  36      11.989  -4.530  28.009  1.00121.85           N  
ATOM   1736  CA  GLY A  36      13.063  -5.497  27.908  1.00121.85           C  
ATOM   1737  C   GLY A  36      12.796  -6.729  28.729  1.00121.85           C  
ATOM   1738  O   GLY A  36      11.667  -7.140  28.941  1.00121.85           O  
ATOM   1739  N   ASN A  37      13.842  -7.421  29.204  1.00 52.52           N  
ATOM   1740  CA  ASN A  37      13.519  -8.602  29.959  1.00 52.52           C  
ATOM   1741  CB  ASN A  37      14.748  -9.464  30.298  1.00 52.52           C  
ATOM   1742  CG  ASN A  37      15.358  -9.969  28.999  1.00 52.52           C  
ATOM   1743  OD1 ASN A  37      14.656 -10.227  28.024  1.00 52.52           O  
ATOM   1744  ND2 ASN A  37      16.711 -10.114  28.985  1.00 52.52           N  
ATOM   1745  C   ASN A  37      12.930  -8.159  31.264  1.00 52.52           C  
ATOM   1746  O   ASN A  37      13.458  -7.246  31.895  1.00 52.52           O  
ATOM   1747  N   PRO A  38      11.829  -8.737  31.679  1.00104.36           N  
ATOM   1748  CA  PRO A  38      11.263  -8.362  32.952  1.00104.36           C  
ATOM   1749  CD  PRO A  38      10.802  -9.148  30.734  1.00104.36           C  
ATOM   1750  CB  PRO A  38       9.747  -8.512  32.811  1.00104.36           C  
ATOM   1751  CG  PRO A  38       9.569  -9.445  31.601  1.00104.36           C  
ATOM   1752  C   PRO A  38      11.810  -9.138  34.116  1.00104.36           C  
ATOM   1753  O   PRO A  38      12.088 -10.327  33.962  1.00104.36           O  
ATOM   1754  N   TYR A  39      11.933  -8.487  35.295  1.00147.69           N  
ATOM   1755  CA  TYR A  39      12.302  -9.139  36.525  1.00147.69           C  
ATOM   1756  CB  TYR A  39      13.451  -8.451  37.285  1.00147.69           C  
ATOM   1757  CG  TYR A  39      14.646  -8.464  36.396  1.00147.69           C  
ATOM   1758  CD1 TYR A  39      15.269  -9.647  36.077  1.00147.69           C  
ATOM   1759  CD2 TYR A  39      15.159  -7.291  35.895  1.00147.69           C  
ATOM   1760  CE1 TYR A  39      16.376  -9.664  35.262  1.00147.69           C  
ATOM   1761  CE2 TYR A  39      16.265  -7.300  35.079  1.00147.69           C  
ATOM   1762  CZ  TYR A  39      16.875  -8.488  34.759  1.00147.69           C  
ATOM   1763  OH  TYR A  39      18.010  -8.498  33.922  1.00147.69           O  
ATOM   1764  C   TYR A  39      11.076  -8.982  37.375  1.00147.69           C  
ATOM   1765  O   TYR A  39      10.678  -7.858  37.675  1.00147.69           O  
ATOM   1766  N   LEU A  40      10.445 -10.102  37.790  1.00104.00           N  
ATOM   1767  CA  LEU A  40       9.184 -10.004  38.474  1.00104.00           C  
ATOM   1768  CB  LEU A  40       8.107 -10.832  37.760  1.00104.00           C  
ATOM   1769  CG  LEU A  40       7.852 -10.314  36.332  1.00104.00           C  
ATOM   1770  CD1 LEU A  40       6.904 -11.228  35.551  1.00104.00           C  
ATOM   1771  CD2 LEU A  40       7.350  -8.866  36.356  1.00104.00           C  
ATOM   1772  C   LEU A  40       9.298 -10.494  39.888  1.00104.00           C  
ATOM   1773  O   LEU A  40      10.053 -11.421  40.178  1.00104.00           O  
ATOM   1774  N   PHE A  41       8.534  -9.862  40.813  1.00 99.01           N  
ATOM   1775  CA  PHE A  41       8.621 -10.205  42.207  1.00 99.01           C  
ATOM   1776  CB  PHE A  41       9.403  -9.155  43.014  1.00 99.01           C  
ATOM   1777  CG  PHE A  41      10.775  -9.152  42.442  1.00 99.01           C  
ATOM   1778  CD1 PHE A  41      11.018  -8.525  41.244  1.00 99.01           C  
ATOM   1779  CD2 PHE A  41      11.815  -9.763  43.097  1.00 99.01           C  
ATOM   1780  CE1 PHE A  41      12.278  -8.523  40.700  1.00 99.01           C  
ATOM   1781  CE2 PHE A  41      13.079  -9.762  42.556  1.00 99.01           C  
ATOM   1782  CZ  PHE A  41      13.315  -9.139  41.354  1.00 99.01           C  
ATOM   1783  C   PHE A  41       7.242 -10.260  42.804  1.00 99.01           C  
ATOM   1784  O   PHE A  41       6.326  -9.575  42.350  1.00 99.01           O  
ATOM   1785  N   TRP A  42       7.062 -11.108  43.844  1.00 90.55           N  
ATOM   1786  CA  TRP A  42       5.815 -11.183  44.555  1.00 90.55           C  
ATOM   1787  CB  TRP A  42       5.100 -12.541  44.455  1.00 90.55           C  
ATOM   1788  CG  TRP A  42       4.436 -12.810  43.128  1.00 90.55           C  
ATOM   1789  CD2 TRP A  42       3.099 -12.390  42.811  1.00 90.55           C  
ATOM   1790  CD1 TRP A  42       4.909 -13.457  42.026  1.00 90.55           C  
ATOM   1791  NE1 TRP A  42       3.950 -13.468  41.041  1.00 90.55           N  
ATOM   1792  CE2 TRP A  42       2.831 -12.814  41.511  1.00 90.55           C  
ATOM   1793  CE3 TRP A  42       2.173 -11.708  43.545  1.00 90.55           C  
ATOM   1794  CZ2 TRP A  42       1.626 -12.560  40.920  1.00 90.55           C  
ATOM   1795  CZ3 TRP A  42       0.958 -11.453  42.947  1.00 90.55           C  
ATOM   1796  CH2 TRP A  42       0.691 -11.871  41.660  1.00 90.55           C  
ATOM   1797  C   TRP A  42       6.096 -10.955  46.009  1.00 90.55           C  
ATOM   1798  O   TRP A  42       7.061 -11.481  46.562  1.00 90.55           O  
ATOM   1799  N   TYR A  43       5.239 -10.146  46.663  1.00107.42           N  
ATOM   1800  CA  TYR A  43       5.366  -9.844  48.063  1.00107.42           C  
ATOM   1801  CB  TYR A  43       5.663  -8.363  48.377  1.00107.42           C  
ATOM   1802  CG  TYR A  43       7.065  -7.983  48.035  1.00107.42           C  
ATOM   1803  CD1 TYR A  43       7.444  -7.714  46.742  1.00107.42           C  
ATOM   1804  CD2 TYR A  43       8.003  -7.865  49.034  1.00107.42           C  
ATOM   1805  CE1 TYR A  43       8.741  -7.354  46.452  1.00107.42           C  
ATOM   1806  CE2 TYR A  43       9.300  -7.507  48.751  1.00107.42           C  
ATOM   1807  CZ  TYR A  43       9.672  -7.250  47.456  1.00107.42           C  
ATOM   1808  OH  TYR A  43      11.001  -6.881  47.157  1.00107.42           O  
ATOM   1809  C   TYR A  43       4.033 -10.096  48.699  1.00107.42           C  
ATOM   1810  O   TYR A  43       2.992  -9.885  48.077  1.00107.42           O  
ATOM   1811  N   VAL A  44       4.039 -10.556  49.968  1.00117.92           N  
ATOM   1812  CA  VAL A  44       2.807 -10.778  50.675  1.00117.92           C  
ATOM   1813  CB  VAL A  44       2.691 -12.148  51.275  1.00117.92           C  
ATOM   1814  CG1 VAL A  44       3.860 -12.354  52.252  1.00117.92           C  
ATOM   1815  CG2 VAL A  44       1.314 -12.273  51.949  1.00117.92           C  
ATOM   1816  C   VAL A  44       2.755  -9.815  51.809  1.00117.92           C  
ATOM   1817  O   VAL A  44       3.766  -9.542  52.454  1.00117.92           O  
ATOM   1818  N   GLN A  45       1.557  -9.258  52.071  1.00 92.67           N  
ATOM   1819  CA  GLN A  45       1.417  -8.312  53.141  1.00 92.67           C  
ATOM   1820  CB  GLN A  45       1.200  -6.873  52.647  1.00 92.67           C  
ATOM   1821  CG  GLN A  45       1.051  -5.853  53.776  1.00 92.67           C  
ATOM   1822  CD  GLN A  45       0.844  -4.479  53.153  1.00 92.67           C  
ATOM   1823  OE1 GLN A  45       0.035  -4.304  52.243  1.00 92.67           O  
ATOM   1824  NE2 GLN A  45       1.608  -3.472  53.656  1.00 92.67           N  
ATOM   1825  C   GLN A  45       0.210  -8.650  53.960  1.00 92.67           C  
ATOM   1826  O   GLN A  45      -0.919  -8.565  53.483  1.00 92.67           O  
ATOM   1827  N   TYR A  46       0.434  -9.001  55.241  1.00191.54           N  
ATOM   1828  CA  TYR A  46      -0.609  -9.313  56.179  1.00191.54           C  
ATOM   1829  CB  TYR A  46      -0.123 -10.154  57.372  1.00191.54           C  
ATOM   1830  CG  TYR A  46       0.385 -11.443  56.804  1.00191.54           C  
ATOM   1831  CD1 TYR A  46      -0.462 -12.508  56.596  1.00191.54           C  
ATOM   1832  CD2 TYR A  46       1.712 -11.587  56.464  1.00191.54           C  
ATOM   1833  CE1 TYR A  46       0.004 -13.690  56.066  1.00191.54           C  
ATOM   1834  CE2 TYR A  46       2.186 -12.766  55.935  1.00191.54           C  
ATOM   1835  CZ  TYR A  46       1.331 -13.823  55.735  1.00191.54           C  
ATOM   1836  OH  TYR A  46       1.809 -15.036  55.190  1.00191.54           O  
ATOM   1837  C   TYR A  46      -1.190  -8.000  56.647  1.00191.54           C  
ATOM   1838  O   TYR A  46      -0.522  -6.970  56.597  1.00191.54           O  
ATOM   1839  N   PRO A  48      -2.413  -8.008  57.118  1.00226.48           N  
ATOM   1840  CA  PRO A  48      -3.205  -6.817  57.347  1.00226.48           C  
ATOM   1841  CD  PRO A  48      -2.964  -9.177  57.781  1.00226.48           C  
ATOM   1842  CB  PRO A  48      -4.333  -7.240  58.290  1.00226.48           C  
ATOM   1843  CG  PRO A  48      -4.403  -8.772  58.145  1.00226.48           C  
ATOM   1844  C   PRO A  48      -2.539  -5.555  57.808  1.00226.48           C  
ATOM   1845  O   PRO A  48      -2.560  -4.602  57.039  1.00226.48           O  
ATOM   1846  N   ASN A  49      -1.947  -5.458  59.005  1.00215.29           N  
ATOM   1847  CA  ASN A  49      -1.384  -4.167  59.304  1.00215.29           C  
ATOM   1848  CB  ASN A  49      -1.825  -3.636  60.677  1.00215.29           C  
ATOM   1849  CG  ASN A  49      -3.340  -3.504  60.688  1.00215.29           C  
ATOM   1850  OD1 ASN A  49      -3.937  -2.909  59.793  1.00215.29           O  
ATOM   1851  ND2 ASN A  49      -3.984  -4.091  61.732  1.00215.29           N  
ATOM   1852  C   ASN A  49       0.089  -4.359  59.403  1.00215.29           C  
ATOM   1853  O   ASN A  49       0.737  -3.780  60.274  1.00215.29           O  
ATOM   1854  N   ARG A  50       0.670  -5.147  58.483  1.00259.49           N  
ATOM   1855  CA  ARG A  50       2.078  -5.379  58.584  1.00259.49           C  
ATOM   1856  CB  ARG A  50       2.445  -6.762  59.140  1.00259.49           C  
ATOM   1857  CG  ARG A  50       1.738  -7.943  58.493  1.00259.49           C  
ATOM   1858  CD  ARG A  50       1.538  -9.039  59.536  0.88259.49           C  
ATOM   1859  NE  ARG A  50       1.268  -8.323  60.817  0.00259.49           N  
ATOM   1860  CZ  ARG A  50       0.011  -7.874  61.103  0.00259.49           C  
ATOM   1861  NH1 ARG A  50      -1.022  -8.170  60.263  0.00259.49           N  
ATOM   1862  NH2 ARG A  50      -0.213  -7.124  62.222  0.00259.49           N  
ATOM   1863  C   ARG A  50       2.756  -5.051  57.294  1.00259.49           C  
ATOM   1864  O   ARG A  50       2.111  -4.617  56.344  1.00259.49           O  
ATOM   1865  N   GLY A  51       4.100  -5.170  57.265  1.00 59.14           N  
ATOM   1866  CA  GLY A  51       4.877  -4.794  56.115  1.00 59.14           C  
ATOM   1867  C   GLY A  51       4.883  -5.899  55.103  1.00 59.14           C  
ATOM   1868  O   GLY A  51       4.454  -7.018  55.382  1.00 59.14           O  
ATOM   1869  N   LEU A  52       5.397  -5.595  53.889  1.00 77.21           N  
ATOM   1870  CA  LEU A  52       5.440  -6.553  52.817  1.00 77.21           C  
ATOM   1871  CB  LEU A  52       5.709  -5.914  51.443  1.00 77.21           C  
ATOM   1872  CG  LEU A  52       4.671  -4.862  51.011  1.00 77.21           C  
ATOM   1873  CD1 LEU A  52       5.007  -4.283  49.627  1.00 77.21           C  
ATOM   1874  CD2 LEU A  52       3.243  -5.418  51.098  1.00 77.21           C  
ATOM   1875  C   LEU A  52       6.566  -7.505  53.061  1.00 77.21           C  
ATOM   1876  O   LEU A  52       7.608  -7.136  53.597  1.00 77.21           O  
ATOM   1877  N   GLN A  53       6.373  -8.778  52.664  1.00 68.27           N  
ATOM   1878  CA  GLN A  53       7.400  -9.770  52.810  1.00 68.27           C  
ATOM   1879  CB  GLN A  53       6.981 -10.943  53.717  1.00 68.27           C  
ATOM   1880  CG  GLN A  53       6.720 -10.527  55.168  1.00 68.27           C  
ATOM   1881  CD  GLN A  53       6.200 -11.735  55.935  1.00 68.27           C  
ATOM   1882  OE1 GLN A  53       6.596 -12.869  55.671  1.00 68.27           O  
ATOM   1883  NE2 GLN A  53       5.281 -11.488  56.908  1.00 68.27           N  
ATOM   1884  C   GLN A  53       7.650 -10.326  51.438  1.00 68.27           C  
ATOM   1885  O   GLN A  53       6.715 -10.528  50.666  1.00 68.27           O  
ATOM   1886  N   PHE A  54       8.928 -10.599  51.101  1.00109.61           N  
ATOM   1887  CA  PHE A  54       9.285 -11.065  49.787  1.00109.61           C  
ATOM   1888  CB  PHE A  54      10.774 -10.802  49.486  1.00109.61           C  
ATOM   1889  CG  PHE A  54      11.153 -11.486  48.221  1.00109.61           C  
ATOM   1890  CD1 PHE A  54      10.806 -10.959  47.000  1.00109.61           C  
ATOM   1891  CD2 PHE A  54      11.878 -12.654  48.266  1.00109.61           C  
ATOM   1892  CE1 PHE A  54      11.169 -11.600  45.839  1.00109.61           C  
ATOM   1893  CE2 PHE A  54      12.244 -13.298  47.109  1.00109.61           C  
ATOM   1894  CZ  PHE A  54      11.886 -12.771  45.892  1.00109.61           C  
ATOM   1895  C   PHE A  54       9.030 -12.546  49.658  1.00109.61           C  
ATOM   1896  O   PHE A  54       9.627 -13.344  50.378  1.00109.61           O  
ATOM   1897  N   LEU A  55       8.047 -12.940  48.809  1.00 98.70           N  
ATOM   1898  CA  LEU A  55       7.741 -14.326  48.525  1.00 98.70           C  
ATOM   1899  CB  LEU A  55       6.304 -14.518  48.018  1.00 98.70           C  
ATOM   1900  CG  LEU A  55       5.241 -14.178  49.075  1.00 98.70           C  
ATOM   1901  CD1 LEU A  55       3.824 -14.387  48.519  1.00 98.70           C  
ATOM   1902  CD2 LEU A  55       5.491 -14.951  50.381  1.00 98.70           C  
ATOM   1903  C   LEU A  55       8.647 -14.983  47.511  1.00 98.70           C  
ATOM   1904  O   LEU A  55       9.227 -16.032  47.790  1.00 98.70           O  
ATOM   1905  N   LEU A  56       8.797 -14.388  46.298  1.00172.72           N  
ATOM   1906  CA  LEU A  56       9.563 -15.053  45.269  1.00172.72           C  
ATOM   1907  CB  LEU A  56       8.871 -16.323  44.730  1.00172.72           C  
ATOM   1908  CG  LEU A  56       7.397 -16.125  44.320  1.00172.72           C  
ATOM   1909  CD1 LEU A  56       7.263 -15.195  43.104  1.00172.72           C  
ATOM   1910  CD2 LEU A  56       6.687 -17.474  44.120  1.00172.72           C  
ATOM   1911  C   LEU A  56       9.813 -14.119  44.117  1.00172.72           C  
ATOM   1912  O   LEU A  56       9.169 -13.076  44.014  1.00172.72           O  
ATOM   1913  N   LYS A  57      10.785 -14.458  43.230  1.00217.25           N  
ATOM   1914  CA  LYS A  57      11.053 -13.616  42.090  1.00217.25           C  
ATOM   1915  CB  LYS A  57      12.173 -12.582  42.308  1.00217.25           C  
ATOM   1916  CG  LYS A  57      13.596 -13.141  42.294  1.00217.25           C  
ATOM   1917  CD  LYS A  57      13.914 -14.135  43.408  1.00217.25           C  
ATOM   1918  CE  LYS A  57      15.363 -14.624  43.379  1.00217.25           C  
ATOM   1919  NZ  LYS A  57      15.619 -15.376  42.130  1.00217.25           N  
ATOM   1920  C   LYS A  57      11.447 -14.453  40.901  1.00217.25           C  
ATOM   1921  O   LYS A  57      11.929 -15.577  41.043  1.00217.25           O  
ATOM   1922  N   TYR A  58      11.220 -13.914  39.678  1.00157.68           N  
ATOM   1923  CA  TYR A  58      11.563 -14.600  38.456  1.00157.68           C  
ATOM   1924  CB  TYR A  58      10.329 -14.848  37.569  1.00157.68           C  
ATOM   1925  CG  TYR A  58      10.783 -15.290  36.222  1.00157.68           C  
ATOM   1926  CD1 TYR A  58      11.114 -16.602  35.977  1.00157.68           C  
ATOM   1927  CD2 TYR A  58      10.869 -14.377  35.196  1.00157.68           C  
ATOM   1928  CE1 TYR A  58      11.529 -16.994  34.726  1.00157.68           C  
ATOM   1929  CE2 TYR A  58      11.283 -14.763  33.945  1.00157.68           C  
ATOM   1930  CZ  TYR A  58      11.614 -16.075  33.708  1.00157.68           C  
ATOM   1931  OH  TYR A  58      12.041 -16.475  32.423  1.00157.68           O  
ATOM   1932  C   TYR A  58      12.512 -13.745  37.670  1.00157.68           C  
ATOM   1933  O   TYR A  58      12.121 -12.672  37.208  1.00157.68           O  
ATOM   1934  N   ILE A  59      13.813 -14.136  37.614  1.00314.93           N  
ATOM   1935  CA  ILE A  59      14.766 -13.433  36.785  1.00314.93           C  
ATOM   1936  CB  ILE A  59      16.164 -13.516  37.313  1.00314.93           C  
ATOM   1937  CG1 ILE A  59      16.196 -12.961  38.747  1.00314.93           C  
ATOM   1938  CG2 ILE A  59      17.081 -12.745  36.347  1.00314.93           C  
ATOM   1939  CD1 ILE A  59      15.709 -11.514  38.845  1.00314.93           C  
ATOM   1940  C   ILE A  59      14.786 -13.867  35.319  1.00314.93           C  
ATOM   1941  O   ILE A  59      14.548 -13.043  34.439  1.00314.93           O  
ATOM   1942  N   THR A  60      15.054 -15.175  35.020  1.00337.69           N  
ATOM   1943  CA  THR A  60      15.180 -15.739  33.680  0.83337.69           C  
ATOM   1944  CB  THR A  60      16.394 -15.322  32.890  0.83337.69           C  
ATOM   1945  OG1 THR A  60      17.571 -15.679  33.596  1.00337.69           O  
ATOM   1946  CG2 THR A  60      16.376 -13.820  32.565  1.00337.69           C  
ATOM   1947  C   THR A  60      15.366 -17.218  33.857  1.00337.69           C  
ATOM   1948  O   THR A  60      15.604 -17.706  34.961  1.00337.69           O  
ATOM   1949  N   GLY A  65      15.330 -17.980  32.749  1.00 26.15           N  
ATOM   1950  CA  GLY A  65      15.510 -19.396  32.884  1.00 26.15           C  
ATOM   1951  C   GLY A  65      14.191 -20.021  33.205  1.00 26.15           C  
ATOM   1952  O   GLY A  65      13.168 -19.656  32.628  1.00 26.15           O  
ATOM   1953  N   ASP A  66      14.197 -20.994  34.143  1.00 41.90           N  
ATOM   1954  CA  ASP A  66      13.015 -21.737  34.475  1.00 41.90           C  
ATOM   1955  CB  ASP A  66      13.181 -22.660  35.694  1.00 41.90           C  
ATOM   1956  CG  ASP A  66      14.069 -23.827  35.292  1.00 41.90           C  
ATOM   1957  OD1 ASP A  66      14.403 -23.935  34.082  1.00 41.90           O  
ATOM   1958  OD2 ASP A  66      14.419 -24.632  36.195  1.00 41.90           O  
ATOM   1959  C   ASP A  66      11.908 -20.788  34.781  1.00 41.90           C  
ATOM   1960  O   ASP A  66      12.010 -19.924  35.649  1.00 41.90           O  
ATOM   1961  N   ASN A  67      10.808 -20.945  34.027  1.00145.91           N  
ATOM   1962  CA  ASN A  67       9.644 -20.128  34.160  1.00145.91           C  
ATOM   1963  CB  ASN A  67       8.616 -20.368  33.039  1.00145.91           C  
ATOM   1964  CG  ASN A  67       9.203 -19.864  31.728  1.00145.91           C  
ATOM   1965  OD1 ASN A  67      10.019 -18.943  31.709  1.00145.91           O  
ATOM   1966  ND2 ASN A  67       8.775 -20.483  30.596  1.00145.91           N  
ATOM   1967  C   ASN A  67       8.960 -20.421  35.463  1.00145.91           C  
ATOM   1968  O   ASN A  67       8.291 -19.549  36.013  1.00145.91           O  
ATOM   1969  N   LEU A  68       9.056 -21.668  35.977  1.00 83.74           N  
ATOM   1970  CA  LEU A  68       8.378 -21.944  37.214  1.00 83.74           C  
ATOM   1971  CB  LEU A  68       7.864 -23.382  37.370  1.00 83.74           C  
ATOM   1972  CG  LEU A  68       7.150 -23.590  38.722  1.00 83.74           C  
ATOM   1973  CD1 LEU A  68       5.811 -22.839  38.780  1.00 83.74           C  
ATOM   1974  CD2 LEU A  68       7.024 -25.075  39.078  1.00 83.74           C  
ATOM   1975  C   LEU A  68       9.327 -21.711  38.349  1.00 83.74           C  
ATOM   1976  O   LEU A  68      10.405 -22.299  38.408  1.00 83.74           O  
ATOM   1977  N   VAL A  69       8.930 -20.841  39.301  1.00123.30           N  
ATOM   1978  CA  VAL A  69       9.780 -20.536  40.414  1.00123.30           C  
ATOM   1979  CB  VAL A  69      10.209 -19.098  40.454  1.00123.30           C  
ATOM   1980  CG1 VAL A  69      11.110 -18.822  39.239  1.00123.30           C  
ATOM   1981  CG2 VAL A  69       8.950 -18.215  40.496  1.00123.30           C  
ATOM   1982  C   VAL A  69       9.056 -20.822  41.695  1.00123.30           C  
ATOM   1983  O   VAL A  69       7.837 -20.690  41.781  1.00123.30           O  
ATOM   1984  N   LYS A  70       9.813 -21.233  42.734  1.00116.48           N  
ATOM   1985  CA  LYS A  70       9.248 -21.540  44.021  1.00116.48           C  
ATOM   1986  CB  LYS A  70       9.695 -22.909  44.554  1.00116.48           C  
ATOM   1987  CG  LYS A  70       9.389 -24.058  43.592  1.00116.48           C  
ATOM   1988  CD  LYS A  70       7.906 -24.215  43.259  1.00116.48           C  
ATOM   1989  CE  LYS A  70       7.632 -25.365  42.289  1.00116.48           C  
ATOM   1990  NZ  LYS A  70       6.179 -25.479  42.036  1.00116.48           N  
ATOM   1991  C   LYS A  70       9.747 -20.498  44.984  1.00116.48           C  
ATOM   1992  O   LYS A  70      10.818 -19.924  44.790  1.00116.48           O  
ATOM   1993  N   GLY A  72       8.988 -20.223  46.067  1.00 45.96           N  
ATOM   1994  CA  GLY A  72       9.401 -19.181  46.968  1.00 45.96           C  
ATOM   1995  C   GLY A  72       9.077 -19.556  48.381  1.00 45.96           C  
ATOM   1996  O   GLY A  72       8.790 -20.713  48.685  1.00 45.96           O  
ATOM   1997  N   SER A  73       9.121 -18.550  49.283  1.00 97.05           N  
ATOM   1998  CA  SER A  73       8.883 -18.744  50.686  1.00 97.05           C  
ATOM   1999  CB  SER A  73       9.032 -17.453  51.508  1.00 97.05           C  
ATOM   2000  OG  SER A  73       8.782 -17.720  52.878  1.00 97.05           O  
ATOM   2001  C   SER A  73       7.495 -19.230  50.836  1.00 97.05           C  
ATOM   2002  O   SER A  73       6.636 -18.940  50.005  1.00 97.05           O  
ATOM   2003  N   TYR A  74       7.230 -20.032  51.891  1.00229.36           N  
ATOM   2004  CA  TYR A  74       5.924 -20.606  51.932  1.00229.36           C  
ATOM   2005  CB  TYR A  74       4.764 -19.590  51.888  1.00229.36           C  
ATOM   2006  CG  TYR A  74       4.923 -18.630  53.015  1.00229.36           C  
ATOM   2007  CD1 TYR A  74       5.678 -17.491  52.852  1.00229.36           C  
ATOM   2008  CD2 TYR A  74       4.322 -18.861  54.229  1.00229.36           C  
ATOM   2009  CE1 TYR A  74       5.833 -16.593  53.881  1.00229.36           C  
ATOM   2010  CE2 TYR A  74       4.474 -17.966  55.262  1.00229.36           C  
ATOM   2011  CZ  TYR A  74       5.229 -16.831  55.090  1.00229.36           C  
ATOM   2012  OH  TYR A  74       5.383 -15.915  56.152  1.00229.36           O  
ATOM   2013  C   TYR A  74       5.848 -21.481  50.693  1.00229.36           C  
ATOM   2014  O   TYR A  74       6.741 -21.622  49.865  1.00229.36           O  
ATOM   2015  N   GLY A  75       4.771 -22.214  50.561  1.00158.65           N  
ATOM   2016  CA  GLY A  75       4.569 -23.106  49.460  1.00158.65           C  
ATOM   2017  C   GLY A  75       4.447 -22.390  48.137  1.00158.65           C  
ATOM   2018  O   GLY A  75       4.220 -23.051  47.127  1.00158.65           O  
ATOM   2019  N   PHE A  76       4.426 -21.038  48.116  1.00122.36           N  
ATOM   2020  CA  PHE A  76       4.152 -20.273  46.920  1.00122.36           C  
ATOM   2021  CB  PHE A  76       4.165 -18.753  47.149  1.00122.36           C  
ATOM   2022  CG  PHE A  76       2.977 -18.428  47.983  1.00122.36           C  
ATOM   2023  CD1 PHE A  76       3.048 -18.469  49.355  1.00122.36           C  
ATOM   2024  CD2 PHE A  76       1.787 -18.088  47.383  1.00122.36           C  
ATOM   2025  CE1 PHE A  76       1.944 -18.168  50.116  1.00122.36           C  
ATOM   2026  CE2 PHE A  76       0.679 -17.787  48.138  1.00122.36           C  
ATOM   2027  CZ  PHE A  76       0.759 -17.826  49.508  1.00122.36           C  
ATOM   2028  C   PHE A  76       5.060 -20.553  45.757  1.00122.36           C  
ATOM   2029  O   PHE A  76       6.239 -20.869  45.907  1.00122.36           O  
ATOM   2030  N   GLU A  77       4.476 -20.436  44.538  1.00 71.78           N  
ATOM   2031  CA  GLU A  77       5.154 -20.650  43.288  1.00 71.78           C  
ATOM   2032  CB  GLU A  77       4.882 -22.047  42.716  1.00 71.78           C  
ATOM   2033  CG  GLU A  77       3.389 -22.295  42.493  1.00 71.78           C  
ATOM   2034  CD  GLU A  77       3.187 -23.758  42.141  1.00 71.78           C  
ATOM   2035  OE1 GLU A  77       3.906 -24.255  41.237  1.00 71.78           O  
ATOM   2036  OE2 GLU A  77       2.312 -24.400  42.777  1.00 71.78           O  
ATOM   2037  C   GLU A  77       4.599 -19.658  42.306  1.00 71.78           C  
ATOM   2038  O   GLU A  77       3.591 -19.007  42.577  1.00 71.78           O  
ATOM   2039  N   ALA A  78       5.269 -19.487  41.146  1.00 52.92           N  
ATOM   2040  CA  ALA A  78       4.768 -18.575  40.157  1.00 52.92           C  
ATOM   2041  CB  ALA A  78       5.236 -17.128  40.375  1.00 52.92           C  
ATOM   2042  C   ALA A  78       5.290 -19.022  38.830  1.00 52.92           C  
ATOM   2043  O   ALA A  78       6.356 -19.630  38.746  1.00 52.92           O  
ATOM   2044  N   GLU A  79       4.539 -18.730  37.747  1.00 56.64           N  
ATOM   2045  CA  GLU A  79       4.968 -19.157  36.447  1.00 56.64           C  
ATOM   2046  CB  GLU A  79       3.986 -20.160  35.820  1.00 56.64           C  
ATOM   2047  CG  GLU A  79       4.487 -20.836  34.546  0.50 56.64           C  
ATOM   2048  CD  GLU A  79       3.481 -21.925  34.202  0.50 56.64           C  
ATOM   2049  OE1 GLU A  79       2.425 -21.990  34.888  0.50 56.64           O  
ATOM   2050  OE2 GLU A  79       3.753 -22.707  33.253  0.00 56.64           O  
ATOM   2051  C   GLU A  79       5.050 -17.960  35.550  1.00 56.64           C  
ATOM   2052  O   GLU A  79       4.093 -17.203  35.404  1.00 56.64           O  
ATOM   2053  N   PHE A  80       6.216 -17.775  34.902  1.00 96.02           N  
ATOM   2054  CA  PHE A  80       6.423 -16.663  34.015  1.00 96.02           C  
ATOM   2055  CB  PHE A  80       7.913 -16.283  33.943  1.00 96.02           C  
ATOM   2056  CG  PHE A  80       8.146 -15.245  32.903  1.00 96.02           C  
ATOM   2057  CD1 PHE A  80       7.685 -13.959  33.063  1.00 96.02           C  
ATOM   2058  CD2 PHE A  80       8.871 -15.561  31.778  1.00 96.02           C  
ATOM   2059  CE1 PHE A  80       7.920 -13.009  32.097  1.00 96.02           C  
ATOM   2060  CE2 PHE A  80       9.110 -14.615  30.810  1.00 96.02           C  
ATOM   2061  CZ  PHE A  80       8.632 -13.337  30.969  1.00 96.02           C  
ATOM   2062  C   PHE A  80       5.945 -17.103  32.664  1.00 96.02           C  
ATOM   2063  O   PHE A  80       6.538 -17.986  32.048  1.00 96.02           O  
ATOM   2064  N   ASN A  82       4.826 -16.513  32.185  1.00104.36           N  
ATOM   2065  CA  ASN A  82       4.310 -16.864  30.890  1.00104.36           C  
ATOM   2066  CB  ASN A  82       2.831 -17.278  30.927  1.00104.36           C  
ATOM   2067  CG  ASN A  82       2.418 -17.855  29.576  1.00104.36           C  
ATOM   2068  OD1 ASN A  82       1.291 -18.322  29.416  1.00104.36           O  
ATOM   2069  ND2 ASN A  82       3.341 -17.840  28.577  1.00104.36           N  
ATOM   2070  C   ASN A  82       4.466 -15.644  30.028  1.00104.36           C  
ATOM   2071  O   ASN A  82       3.683 -14.698  30.111  1.00104.36           O  
ATOM   2072  N   LYS A  84       5.508 -15.641  29.171  1.00153.22           N  
ATOM   2073  CA  LYS A  84       5.815 -14.473  28.398  1.00153.22           C  
ATOM   2074  CB  LYS A  84       7.228 -14.474  27.751  1.00153.22           C  
ATOM   2075  CG  LYS A  84       7.691 -13.075  27.281  1.00153.22           C  
ATOM   2076  CD  LYS A  84       9.207 -12.906  27.027  1.00153.22           C  
ATOM   2077  CE  LYS A  84       9.644 -11.462  26.707  0.50153.22           C  
ATOM   2078  NZ  LYS A  84      11.120 -11.358  26.532  0.50153.22           N  
ATOM   2079  C   LYS A  84       4.816 -14.174  27.343  1.00153.22           C  
ATOM   2080  O   LYS A  84       4.472 -13.009  27.147  1.00153.22           O  
ATOM   2081  N   SER A  85       4.315 -15.208  26.646  1.00 72.31           N  
ATOM   2082  CA  SER A  85       3.418 -14.955  25.561  1.00 72.31           C  
ATOM   2083  CB  SER A  85       2.879 -16.247  24.922  1.00 72.31           C  
ATOM   2084  OG  SER A  85       2.145 -16.995  25.880  1.00 72.31           O  
ATOM   2085  C   SER A  85       2.251 -14.198  26.109  1.00 72.31           C  
ATOM   2086  O   SER A  85       1.714 -13.302  25.460  1.00 72.31           O  
ATOM   2087  N   GLN A  86       1.807 -14.583  27.316  1.00188.40           N  
ATOM   2088  CA  GLN A  86       0.752 -13.915  28.014  1.00188.40           C  
ATOM   2089  CB  GLN A  86      -0.083 -14.822  28.934  1.00188.40           C  
ATOM   2090  CG  GLN A  86       0.668 -15.477  30.078  1.00188.40           C  
ATOM   2091  CD  GLN A  86      -0.309 -16.429  30.755  1.00188.40           C  
ATOM   2092  OE1 GLN A  86       0.045 -17.133  31.699  1.00188.40           O  
ATOM   2093  NE2 GLN A  86      -1.577 -16.446  30.266  1.00188.40           N  
ATOM   2094  C   GLN A  86       1.204 -12.668  28.718  1.00188.40           C  
ATOM   2095  O   GLN A  86       0.369 -11.845  29.088  1.00188.40           O  
ATOM   2096  N   THR A  87       2.521 -12.519  28.978  1.00231.43           N  
ATOM   2097  CA  THR A  87       3.055 -11.408  29.723  1.00231.43           C  
ATOM   2098  CB  THR A  87       2.982 -10.056  29.053  1.00231.43           C  
ATOM   2099  OG1 THR A  87       1.642  -9.630  28.868  1.00231.43           O  
ATOM   2100  CG2 THR A  87       3.707 -10.141  27.700  1.00231.43           C  
ATOM   2101  C   THR A  87       2.367 -11.363  31.042  1.00231.43           C  
ATOM   2102  O   THR A  87       1.864 -10.325  31.472  1.00231.43           O  
ATOM   2103  N   SER A  88       2.330 -12.531  31.714  1.00 90.76           N  
ATOM   2104  CA  SER A  88       1.721 -12.619  33.005  1.00 90.76           C  
ATOM   2105  CB  SER A  88       0.384 -13.368  33.007  1.00 90.76           C  
ATOM   2106  OG  SER A  88       0.620 -14.744  32.760  1.00 90.76           O  
ATOM   2107  C   SER A  88       2.641 -13.392  33.899  1.00 90.76           C  
ATOM   2108  O   SER A  88       3.509 -14.126  33.429  1.00 90.76           O  
ATOM   2109  N   PHE A  89       2.504 -13.199  35.228  1.00148.05           N  
ATOM   2110  CA  PHE A  89       3.310 -13.940  36.162  1.00148.05           C  
ATOM   2111  CB  PHE A  89       4.542 -13.115  36.581  1.00148.05           C  
ATOM   2112  CG  PHE A  89       5.457 -13.903  37.452  1.00148.05           C  
ATOM   2113  CD1 PHE A  89       6.176 -14.960  36.944  1.00148.05           C  
ATOM   2114  CD2 PHE A  89       5.628 -13.554  38.771  1.00148.05           C  
ATOM   2115  CE1 PHE A  89       7.030 -15.677  37.749  1.00148.05           C  
ATOM   2116  CE2 PHE A  89       6.481 -14.266  39.581  1.00148.05           C  
ATOM   2117  CZ  PHE A  89       7.182 -15.332  39.071  1.00148.05           C  
ATOM   2118  C   PHE A  89       2.447 -14.197  37.362  1.00148.05           C  
ATOM   2119  O   PHE A  89       2.584 -13.530  38.387  1.00148.05           O  
ATOM   2120  N   HIS A  90       1.576 -15.226  37.272  1.00 92.35           N  
ATOM   2121  CA  HIS A  90       0.599 -15.500  38.289  1.00 92.35           C  
ATOM   2122  ND1 HIS A  90      -1.847 -14.529  36.592  1.00 92.35           N  
ATOM   2123  CG  HIS A  90      -1.251 -15.770  36.601  1.00 92.35           C  
ATOM   2124  CB  HIS A  90      -0.568 -16.367  37.794  1.00 92.35           C  
ATOM   2125  NE2 HIS A  90      -2.119 -15.380  34.556  1.00 92.35           N  
ATOM   2126  CD2 HIS A  90      -1.426 -16.276  35.350  1.00 92.35           C  
ATOM   2127  CE1 HIS A  90      -2.349 -14.346  35.344  1.00 92.35           C  
ATOM   2128  C   HIS A  90       1.221 -16.208  39.449  1.00 92.35           C  
ATOM   2129  O   HIS A  90       2.117 -17.034  39.294  1.00 92.35           O  
ATOM   2130  N   LEU A  91       0.730 -15.903  40.665  1.00106.05           N  
ATOM   2131  CA  LEU A  91       1.248 -16.524  41.845  1.00106.05           C  
ATOM   2132  CB  LEU A  91       1.307 -15.567  43.045  1.00106.05           C  
ATOM   2133  CG  LEU A  91       1.875 -16.208  44.321  1.00106.05           C  
ATOM   2134  CD1 LEU A  91       3.358 -16.562  44.166  1.00106.05           C  
ATOM   2135  CD2 LEU A  91       1.623 -15.326  45.544  1.00106.05           C  
ATOM   2136  C   LEU A  91       0.324 -17.649  42.197  1.00106.05           C  
ATOM   2137  O   LEU A  91      -0.895 -17.488  42.175  1.00106.05           O  
ATOM   2138  N   LYS A  92       0.885 -18.835  42.522  1.00 94.27           N  
ATOM   2139  CA  LYS A  92       0.034 -19.956  42.806  1.00 94.27           C  
ATOM   2140  CB  LYS A  92      -0.032 -20.993  41.670  1.00 94.27           C  
ATOM   2141  CG  LYS A  92      -0.755 -20.487  40.422  1.00 94.27           C  
ATOM   2142  CD  LYS A  92      -0.602 -21.404  39.208  1.00 94.27           C  
ATOM   2143  CE  LYS A  92      -1.338 -20.901  37.963  1.00 94.27           C  
ATOM   2144  NZ  LYS A  92      -2.797 -20.897  38.205  1.00 94.27           N  
ATOM   2145  C   LYS A  92       0.499 -20.673  44.038  1.00 94.27           C  
ATOM   2146  O   LYS A  92       1.652 -20.554  44.452  1.00 94.27           O  
ATOM   2147  N   LYS A  93      -0.437 -21.414  44.674  1.00 93.43           N  
ATOM   2148  CA  LYS A  93      -0.158 -22.211  45.837  1.00 93.43           C  
ATOM   2149  CB  LYS A  93      -0.427 -21.462  47.153  1.00 93.43           C  
ATOM   2150  CG  LYS A  93      -0.053 -22.268  48.396  1.00 93.43           C  
ATOM   2151  CD  LYS A  93       0.003 -21.435  49.678  1.00 93.43           C  
ATOM   2152  CE  LYS A  93       0.442 -22.238  50.904  1.00 93.43           C  
ATOM   2153  NZ  LYS A  93       0.487 -21.367  52.095  1.00 93.43           N  
ATOM   2154  C   LYS A  93      -1.088 -23.394  45.802  1.00 93.43           C  
ATOM   2155  O   LYS A  93      -2.307 -23.231  45.770  1.00 93.43           O  
ATOM   2156  N   PRO A  94      -0.537 -24.584  45.800  1.00154.94           N  
ATOM   2157  CA  PRO A  94      -1.311 -25.804  45.727  1.00154.94           C  
ATOM   2158  CD  PRO A  94       0.816 -24.809  46.277  1.00154.94           C  
ATOM   2159  CB  PRO A  94      -0.291 -26.932  45.871  1.00154.94           C  
ATOM   2160  CG  PRO A  94       0.845 -26.289  46.691  1.00154.94           C  
ATOM   2161  C   PRO A  94      -2.413 -25.911  46.743  1.00154.94           C  
ATOM   2162  O   PRO A  94      -3.554 -26.157  46.347  1.00154.94           O  
ATOM   2163  N   SER A  95      -2.122 -25.743  48.051  1.00110.97           N  
ATOM   2164  CA  SER A  95      -3.209 -25.865  48.990  1.00110.97           C  
ATOM   2165  CB  SER A  95      -3.119 -27.113  49.889  1.00110.97           C  
ATOM   2166  OG  SER A  95      -1.964 -27.050  50.713  1.00110.97           O  
ATOM   2167  C   SER A  95      -3.183 -24.660  49.873  1.00110.97           C  
ATOM   2168  O   SER A  95      -2.294 -24.493  50.702  1.00110.97           O  
ATOM   2169  N   ALA A  96      -4.198 -23.791  49.735  1.00 67.85           N  
ATOM   2170  CA  ALA A  96      -4.256 -22.563  50.475  1.00 67.85           C  
ATOM   2171  CB  ALA A  96      -5.291 -21.567  49.924  1.00 67.85           C  
ATOM   2172  C   ALA A  96      -4.565 -22.794  51.917  1.00 67.85           C  
ATOM   2173  O   ALA A  96      -5.301 -23.713  52.268  1.00 67.85           O  
ATOM   2174  N   LEU A  97      -3.996 -21.939  52.795  1.00 69.20           N  
ATOM   2175  CA  LEU A  97      -4.239 -22.039  54.207  1.00 69.20           C  
ATOM   2176  CB  LEU A  97      -2.955 -22.064  55.050  1.00 69.20           C  
ATOM   2177  CG  LEU A  97      -2.050 -23.279  54.776  1.00 69.20           C  
ATOM   2178  CD1 LEU A  97      -0.788 -23.240  55.651  1.00 69.20           C  
ATOM   2179  CD2 LEU A  97      -2.829 -24.594  54.916  1.00 69.20           C  
ATOM   2180  C   LEU A  97      -4.986 -20.802  54.605  1.00 69.20           C  
ATOM   2181  O   LEU A  97      -5.060 -19.836  53.849  1.00 69.20           O  
ATOM   2182  N   VAL A  98      -5.587 -20.813  55.810  1.00 50.78           N  
ATOM   2183  CA  VAL A  98      -6.328 -19.685  56.286  1.00 50.78           C  
ATOM   2184  CB  VAL A  98      -7.009 -19.970  57.593  1.00 50.78           C  
ATOM   2185  CG1 VAL A  98      -7.726 -18.694  58.065  1.00 50.78           C  
ATOM   2186  CG2 VAL A  98      -7.942 -21.181  57.400  1.00 50.78           C  
ATOM   2187  C   VAL A  98      -5.371 -18.546  56.481  1.00 50.78           C  
ATOM   2188  O   VAL A  98      -5.694 -17.397  56.187  1.00 50.78           O  
ATOM   2189  N   SER A  99      -4.152 -18.854  56.965  1.00 57.43           N  
ATOM   2190  CA  SER A  99      -3.135 -17.890  57.277  1.00 57.43           C  
ATOM   2191  CB  SER A  99      -1.904 -18.531  57.941  1.00 57.43           C  
ATOM   2192  OG  SER A  99      -1.288 -19.451  57.051  1.00 57.43           O  
ATOM   2193  C   SER A  99      -2.670 -17.188  56.035  1.00 57.43           C  
ATOM   2194  O   SER A  99      -2.048 -16.131  56.109  1.00 57.43           O  
ATOM   2195  N   ASP A 100      -2.953 -17.777  54.862  1.00100.34           N  
ATOM   2196  CA  ASP A 100      -2.594 -17.267  53.569  1.00100.34           C  
ATOM   2197  CB  ASP A 100      -2.926 -18.221  52.408  1.00100.34           C  
ATOM   2198  CG  ASP A 100      -1.938 -19.376  52.420  1.00100.34           C  
ATOM   2199  OD1 ASP A 100      -0.912 -19.290  53.143  1.00100.34           O  
ATOM   2200  OD2 ASP A 100      -2.197 -20.371  51.698  1.00100.34           O  
ATOM   2201  C   ASP A 100      -3.359 -16.014  53.285  1.00100.34           C  
ATOM   2202  O   ASP A 100      -2.997 -15.267  52.381  1.00100.34           O  
ATOM   2203  N   SER A 101      -4.488 -15.777  53.973  1.00107.44           N  
ATOM   2204  CA  SER A 101      -5.236 -14.600  53.638  1.00107.44           C  
ATOM   2205  CB  SER A 101      -6.550 -14.458  54.430  1.00107.44           C  
ATOM   2206  OG  SER A 101      -6.297 -14.445  55.826  1.00107.44           O  
ATOM   2207  C   SER A 101      -4.370 -13.393  53.843  1.00107.44           C  
ATOM   2208  O   SER A 101      -3.758 -13.217  54.896  1.00107.44           O  
ATOM   2209  N   ALA A 102      -4.290 -12.530  52.805  1.00 62.57           N  
ATOM   2210  CA  ALA A 102      -3.463 -11.357  52.870  1.00 62.57           C  
ATOM   2211  CB  ALA A 102      -1.977 -11.670  53.112  1.00 62.57           C  
ATOM   2212  C   ALA A 102      -3.554 -10.653  51.551  1.00 62.57           C  
ATOM   2213  O   ALA A 102      -4.325 -11.038  50.674  1.00 62.57           O  
ATOM   2214  N   LEU A 103      -2.773  -9.568  51.394  1.00178.69           N  
ATOM   2215  CA  LEU A 103      -2.767  -8.811  50.178  1.00178.69           C  
ATOM   2216  CB  LEU A 103      -2.784  -7.292  50.445  1.00178.69           C  
ATOM   2217  CG  LEU A 103      -3.006  -6.412  49.204  1.00178.69           C  
ATOM   2218  CD1 LEU A 103      -1.843  -6.527  48.211  1.00178.69           C  
ATOM   2219  CD2 LEU A 103      -4.379  -6.683  48.569  1.00178.69           C  
ATOM   2220  C   LEU A 103      -1.493  -9.169  49.477  1.00178.69           C  
ATOM   2221  O   LEU A 103      -0.423  -9.184  50.082  1.00178.69           O  
ATOM   2222  N   TYR A 104      -1.568  -9.480  48.169  1.00126.54           N  
ATOM   2223  CA  TYR A 104      -0.380  -9.876  47.482  1.00126.54           C  
ATOM   2224  CB  TYR A 104      -0.520 -11.225  46.755  1.00126.54           C  
ATOM   2225  CG  TYR A 104      -0.651 -12.271  47.809  1.00126.54           C  
ATOM   2226  CD1 TYR A 104      -1.861 -12.521  48.413  1.00126.54           C  
ATOM   2227  CD2 TYR A 104       0.446 -13.005  48.197  1.00126.54           C  
ATOM   2228  CE1 TYR A 104      -1.972 -13.487  49.387  1.00126.54           C  
ATOM   2229  CE2 TYR A 104       0.342 -13.972  49.169  1.00126.54           C  
ATOM   2230  CZ  TYR A 104      -0.870 -14.213  49.768  1.00126.54           C  
ATOM   2231  OH  TYR A 104      -0.982 -15.204  50.766  1.00126.54           O  
ATOM   2232  C   TYR A 104      -0.027  -8.833  46.474  1.00126.54           C  
ATOM   2233  O   TYR A 104      -0.885  -8.348  45.738  1.00126.54           O  
ATOM   2234  N   PHE A 105       1.272  -8.460  46.440  1.00205.86           N  
ATOM   2235  CA  PHE A 105       1.758  -7.449  45.544  1.00205.86           C  
ATOM   2236  CB  PHE A 105       2.574  -6.323  46.201  1.00205.86           C  
ATOM   2237  CG  PHE A 105       1.667  -5.415  46.947  1.00205.86           C  
ATOM   2238  CD1 PHE A 105       1.071  -4.357  46.305  1.00205.86           C  
ATOM   2239  CD2 PHE A 105       1.416  -5.617  48.281  1.00205.86           C  
ATOM   2240  CE1 PHE A 105       0.231  -3.510  46.987  1.00205.86           C  
ATOM   2241  CE2 PHE A 105       0.578  -4.772  48.968  1.00205.86           C  
ATOM   2242  CZ  PHE A 105      -0.017  -3.717  48.322  1.00205.86           C  
ATOM   2243  C   PHE A 105       2.709  -8.068  44.580  1.00205.86           C  
ATOM   2244  O   PHE A 105       3.523  -8.923  44.923  1.00205.86           O  
ATOM   2245  N   CYS A 106       2.616  -7.611  43.323  1.00109.65           N  
ATOM   2246  CA  CYS A 106       3.460  -8.033  42.252  1.00109.65           C  
ATOM   2247  CB  CYS A 106       2.575  -8.393  41.041  1.00109.65           C  
ATOM   2248  SG  CYS A 106       3.424  -8.945  39.541  1.00109.65           S  
ATOM   2249  C   CYS A 106       4.264  -6.805  41.937  1.00109.65           C  
ATOM   2250  O   CYS A 106       3.699  -5.737  41.717  1.00109.65           O  
ATOM   2251  N   ALA A 107       5.606  -6.907  41.930  1.00 98.74           N  
ATOM   2252  CA  ALA A 107       6.417  -5.738  41.715  1.00 98.74           C  
ATOM   2253  CB  ALA A 107       7.267  -5.342  42.939  1.00 98.74           C  
ATOM   2254  C   ALA A 107       7.383  -6.022  40.612  1.00 98.74           C  
ATOM   2255  O   ALA A 107       7.810  -7.158  40.426  1.00 98.74           O  
ATOM   2256  N   VAL A 108       7.749  -4.987  39.827  1.00100.99           N  
ATOM   2257  CA  VAL A 108       8.703  -5.223  38.781  1.00100.99           C  
ATOM   2258  CB  VAL A 108       8.119  -5.100  37.400  1.00100.99           C  
ATOM   2259  CG1 VAL A 108       9.233  -5.322  36.364  1.00100.99           C  
ATOM   2260  CG2 VAL A 108       6.952  -6.094  37.275  1.00100.99           C  
ATOM   2261  C   VAL A 108       9.812  -4.229  38.930  1.00100.99           C  
ATOM   2262  O   VAL A 108       9.570  -3.062  39.240  1.00100.99           O  
ATOM   2263  N   TYR A 109      11.080  -4.665  38.745  1.00338.74           N  
ATOM   2264  CA  TYR A 109      12.125  -3.687  38.900  1.00338.74           C  
ATOM   2265  CB  TYR A 109      12.872  -3.737  40.242  1.00338.74           C  
ATOM   2266  CG  TYR A 109      13.993  -4.705  40.124  1.00338.74           C  
ATOM   2267  CD1 TYR A 109      13.779  -6.059  40.153  1.00338.74           C  
ATOM   2268  CD2 TYR A 109      15.276  -4.241  39.955  1.00338.74           C  
ATOM   2269  CE1 TYR A 109      14.826  -6.943  40.039  1.00338.74           C  
ATOM   2270  CE2 TYR A 109      16.326  -5.118  39.842  1.00338.74           C  
ATOM   2271  CZ  TYR A 109      16.106  -6.471  39.886  1.00338.74           C  
ATOM   2272  OH  TYR A 109      17.188  -7.370  39.769  1.00338.74           O  
ATOM   2273  C   TYR A 109      13.201  -3.828  37.839  1.00338.74           C  
ATOM   2274  O   TYR A 109      13.385  -4.915  37.293  1.00338.74           O  
ATOM   2275  N   TYR A 110      13.872  -2.681  37.514  1.00519.35           N  
ATOM   2276  CA  TYR A 110      15.058  -2.452  36.684  1.00519.35           C  
ATOM   2277  CB  TYR A 110      14.732  -1.985  35.251  1.00519.35           C  
ATOM   2278  CG  TYR A 110      13.763  -2.948  34.668  1.00519.35           C  
ATOM   2279  CD1 TYR A 110      14.172  -4.121  34.079  1.00519.35           C  
ATOM   2280  CD2 TYR A 110      12.421  -2.650  34.712  1.00519.35           C  
ATOM   2281  CE1 TYR A 110      13.246  -4.989  33.547  1.00519.35           C  
ATOM   2282  CE2 TYR A 110      11.492  -3.511  34.183  1.00519.35           C  
ATOM   2283  CZ  TYR A 110      11.906  -4.682  33.601  1.00519.35           C  
ATOM   2284  OH  TYR A 110      10.947  -5.561  33.061  1.00519.35           O  
ATOM   2285  C   TYR A 110      15.659  -1.203  37.357  1.00519.35           C  
ATOM   2286  O   TYR A 110      14.961  -0.472  38.067  1.00519.35           O  
ATOM   2287  N   GLY A 111      16.963  -0.896  37.173  1.00626.53           N  
ATOM   2288  CA  GLY A 111      17.564   0.273  37.773  1.00626.53           C  
ATOM   2289  C   GLY A 111      17.525   0.084  39.246  1.00626.53           C  
ATOM   2290  O   GLY A 111      17.860  -0.994  39.722  1.00626.53           O  
ATOM   2291  N   GLN A 124      17.167   1.128  40.024  1.00527.85           N  
ATOM   2292  CA  GLN A 124      17.021   0.891  41.435  1.00527.85           C  
ATOM   2293  CB  GLN A 124      18.036   1.684  42.271  1.00527.85           C  
ATOM   2294  CG  GLN A 124      19.506   1.390  41.972  1.00527.85           C  
ATOM   2295  CD  GLN A 124      20.330   2.341  42.833  1.00527.85           C  
ATOM   2296  OE1 GLN A 124      20.000   2.593  43.991  1.00527.85           O  
ATOM   2297  NE2 GLN A 124      21.426   2.897  42.248  1.00527.85           N  
ATOM   2298  C   GLN A 124      15.700   1.389  41.882  1.00527.85           C  
ATOM   2299  O   GLN A 124      15.610   2.197  42.802  1.00527.85           O  
ATOM   2300  N   ASN A 125      14.627   0.916  41.255  1.00317.67           N  
ATOM   2301  CA  ASN A 125      13.345   1.294  41.727  1.00317.67           C  
ATOM   2302  CB  ASN A 125      12.667   2.387  40.879  1.00317.67           C  
ATOM   2303  CG  ASN A 125      12.436   1.863  39.465  1.00317.67           C  
ATOM   2304  OD1 ASN A 125      13.376   1.652  38.702  1.00317.67           O  
ATOM   2305  ND2 ASN A 125      11.142   1.651  39.104  1.00317.67           N  
ATOM   2306  C   ASN A 125      12.548   0.049  41.595  1.00317.67           C  
ATOM   2307  O   ASN A 125      12.828  -0.774  40.729  1.00317.67           O  
ATOM   2308  N   PHE A 126      11.586  -0.163  42.500  1.00213.29           N  
ATOM   2309  CA  PHE A 126      10.715  -1.290  42.353  1.00213.29           C  
ATOM   2310  CB  PHE A 126      10.723  -2.228  43.574  1.00213.29           C  
ATOM   2311  CG  PHE A 126      11.922  -3.100  43.431  1.00213.29           C  
ATOM   2312  CD1 PHE A 126      13.188  -2.636  43.711  1.00213.29           C  
ATOM   2313  CD2 PHE A 126      11.772  -4.391  42.977  1.00213.29           C  
ATOM   2314  CE1 PHE A 126      14.284  -3.456  43.559  1.00213.29           C  
ATOM   2315  CE2 PHE A 126      12.862  -5.215  42.825  1.00213.29           C  
ATOM   2316  CZ  PHE A 126      14.122  -4.749  43.118  1.00213.29           C  
ATOM   2317  C   PHE A 126       9.346  -0.716  42.191  1.00213.29           C  
ATOM   2318  O   PHE A 126       8.943   0.124  42.990  1.00213.29           O  
ATOM   2319  N   VAL A 127       8.602  -1.134  41.142  1.00189.53           N  
ATOM   2320  CA  VAL A 127       7.285  -0.589  40.931  1.00189.53           C  
ATOM   2321  CB  VAL A 127       7.014  -0.204  39.503  1.00189.53           C  
ATOM   2322  CG1 VAL A 127       7.150  -1.448  38.609  1.00189.53           C  
ATOM   2323  CG2 VAL A 127       5.629   0.460  39.436  1.00189.53           C  
ATOM   2324  C   VAL A 127       6.283  -1.631  41.335  1.00189.53           C  
ATOM   2325  O   VAL A 127       6.314  -2.765  40.864  1.00189.53           O  
ATOM   2326  N   PHE A 128       5.339  -1.245  42.217  1.00186.87           N  
ATOM   2327  CA  PHE A 128       4.380  -2.161  42.773  1.00186.87           C  
ATOM   2328  CB  PHE A 128       4.079  -1.916  44.269  1.00186.87           C  
ATOM   2329  CG  PHE A 128       5.239  -2.282  45.136  1.00186.87           C  
ATOM   2330  CD1 PHE A 128       6.315  -1.434  45.284  1.00186.87           C  
ATOM   2331  CD2 PHE A 128       5.229  -3.474  45.828  1.00186.87           C  
ATOM   2332  CE1 PHE A 128       7.374  -1.779  46.093  1.00186.87           C  
ATOM   2333  CE2 PHE A 128       6.284  -3.822  46.638  1.00186.87           C  
ATOM   2334  CZ  PHE A 128       7.360  -2.975  46.770  1.00186.87           C  
ATOM   2335  C   PHE A 128       3.049  -2.012  42.082  1.00186.87           C  
ATOM   2336  O   PHE A 128       2.681  -0.921  41.647  1.00186.87           O  
ATOM   2337  N   GLY A 129       2.296  -3.136  41.962  1.00109.97           N  
ATOM   2338  CA  GLY A 129       0.960  -3.133  41.420  1.00109.97           C  
ATOM   2339  C   GLY A 129       0.044  -2.740  42.543  1.00109.97           C  
ATOM   2340  O   GLY A 129       0.485  -2.588  43.681  1.00109.97           O  
ATOM   2341  N   PRO A 130      -1.220  -2.569  42.256  1.00195.15           N  
ATOM   2342  CA  PRO A 130      -2.174  -2.171  43.264  1.00195.15           C  
ATOM   2343  CD  PRO A 130      -1.608  -2.110  40.932  1.00195.15           C  
ATOM   2344  CB  PRO A 130      -3.434  -1.770  42.502  1.00195.15           C  
ATOM   2345  CG  PRO A 130      -2.896  -1.296  41.139  1.00195.15           C  
ATOM   2346  C   PRO A 130      -2.412  -3.208  44.318  1.00195.15           C  
ATOM   2347  O   PRO A 130      -2.911  -2.849  45.383  1.00195.15           O  
ATOM   2348  N   GLY A 131      -2.115  -4.493  44.043  1.00 83.92           N  
ATOM   2349  CA  GLY A 131      -2.272  -5.512  45.045  1.00 83.92           C  
ATOM   2350  C   GLY A 131      -3.591  -6.215  44.884  1.00 83.92           C  
ATOM   2351  O   GLY A 131      -4.553  -5.660  44.356  1.00 83.92           O  
ATOM   2352  N   THR A 132      -3.660  -7.486  45.341  1.00 86.39           N  
ATOM   2353  CA  THR A 132      -4.895  -8.220  45.285  1.00 86.39           C  
ATOM   2354  CB  THR A 132      -4.871  -9.371  44.317  1.00 86.39           C  
ATOM   2355  OG1 THR A 132      -4.601  -8.905  43.003  1.00 86.39           O  
ATOM   2356  CG2 THR A 132      -6.236 -10.079  44.350  1.00 86.39           C  
ATOM   2357  C   THR A 132      -5.123  -8.792  46.648  1.00 86.39           C  
ATOM   2358  O   THR A 132      -4.193  -9.274  47.291  1.00 86.39           O  
ATOM   2359  N   ARG A 133      -6.378  -8.761  47.136  1.00 97.28           N  
ATOM   2360  CA  ARG A 133      -6.608  -9.281  48.452  1.00 97.28           C  
ATOM   2361  CB  ARG A 133      -7.623  -8.476  49.279  1.00 97.28           C  
ATOM   2362  CG  ARG A 133      -7.794  -9.024  50.696  1.00 97.28           C  
ATOM   2363  CD  ARG A 133      -8.313  -7.983  51.685  1.00 97.28           C  
ATOM   2364  NE  ARG A 133      -7.301  -6.889  51.707  1.00 97.28           N  
ATOM   2365  CZ  ARG A 133      -6.161  -7.028  52.446  1.00 97.28           C  
ATOM   2366  NH1 ARG A 133      -5.964  -8.159  53.185  1.00 97.28           N  
ATOM   2367  NH2 ARG A 133      -5.214  -6.045  52.439  1.00 97.28           N  
ATOM   2368  C   ARG A 133      -7.103 -10.687  48.327  1.00 97.28           C  
ATOM   2369  O   ARG A 133      -8.004 -10.980  47.544  1.00 97.28           O  
ATOM   2370  N   LEU A 134      -6.503 -11.601  49.113  1.00141.79           N  
ATOM   2371  CA  LEU A 134      -6.836 -12.993  49.037  1.00141.79           C  
ATOM   2372  CB  LEU A 134      -5.566 -13.868  48.972  1.00141.79           C  
ATOM   2373  CG  LEU A 134      -5.724 -15.380  48.686  1.00141.79           C  
ATOM   2374  CD1 LEU A 134      -4.356 -16.066  48.806  1.00141.79           C  
ATOM   2375  CD2 LEU A 134      -6.785 -16.080  49.548  1.00141.79           C  
ATOM   2376  C   LEU A 134      -7.563 -13.354  50.293  1.00141.79           C  
ATOM   2377  O   LEU A 134      -7.087 -13.110  51.400  1.00141.79           O  
ATOM   2378  N   SER A 135      -8.751 -13.970  50.139  1.00 87.91           N  
ATOM   2379  CA  SER A 135      -9.484 -14.391  51.295  0.88 87.91           C  
ATOM   2380  CB  SER A 135     -10.910 -13.819  51.330  1.00 87.91           C  
ATOM   2381  OG  SER A 135     -11.591 -14.266  52.491  1.00 87.91           O  
ATOM   2382  C   SER A 135      -9.575 -15.881  51.213  1.00 87.91           C  
ATOM   2383  O   SER A 135      -9.987 -16.434  50.195  1.00 87.91           O  
ATOM   2384  N   VAL A 136      -9.180 -16.579  52.296  1.00107.21           N  
ATOM   2385  CA  VAL A 136      -9.211 -18.012  52.251  1.00107.21           C  
ATOM   2386  CB  VAL A 136      -7.873 -18.639  52.543  1.00107.21           C  
ATOM   2387  CG1 VAL A 136      -7.399 -18.241  53.946  1.00107.21           C  
ATOM   2388  CG2 VAL A 136      -8.002 -20.155  52.347  1.00107.21           C  
ATOM   2389  C   VAL A 136     -10.244 -18.535  53.246  1.00107.21           C  
ATOM   2390  O   VAL A 136     -10.084 -18.313  54.476  1.00107.21           O  
ATOM   2391  OXT VAL A 136     -11.223 -19.175  52.776  1.00107.21           O  
TER    2392      VAL A 136                                                       
ATOM   2392  N   VAL B   3      15.412  -5.228  59.873  1.00100.98           N  
ATOM   2393  CA  VAL B   3      15.241  -3.761  59.982  1.00100.98           C  
ATOM   2394  CB  VAL B   3      14.860  -3.160  58.661  1.00100.98           C  
ATOM   2395  CG1 VAL B   3      16.048  -3.288  57.696  1.00100.98           C  
ATOM   2396  CG2 VAL B   3      13.589  -3.860  58.156  1.00100.98           C  
ATOM   2397  C   VAL B   3      14.210  -3.386  60.989  1.00100.98           C  
ATOM   2398  O   VAL B   3      13.186  -4.051  61.128  1.00100.98           O  
ATOM   2399  N   THR B   4      14.474  -2.299  61.739  1.00 41.87           N  
ATOM   2400  CA  THR B   4      13.522  -1.891  62.724  1.00 41.87           C  
ATOM   2401  CB  THR B   4      14.012  -2.034  64.137  1.00 41.87           C  
ATOM   2402  OG1 THR B   4      15.151  -1.215  64.352  1.00 41.87           O  
ATOM   2403  CG2 THR B   4      14.363  -3.511  64.388  1.00 41.87           C  
ATOM   2404  C   THR B   4      13.183  -0.452  62.507  1.00 41.87           C  
ATOM   2405  O   THR B   4      13.997   0.332  62.018  1.00 41.87           O  
ATOM   2406  N   GLN B   5      11.931  -0.088  62.847  1.00 85.38           N  
ATOM   2407  CA  GLN B   5      11.490   1.272  62.772  1.00 85.38           C  
ATOM   2408  CB  GLN B   5      10.257   1.478  61.869  1.00 85.38           C  
ATOM   2409  CG  GLN B   5      10.584   1.224  60.391  1.00 85.38           C  
ATOM   2410  CD  GLN B   5       9.338   1.439  59.538  1.00 85.38           C  
ATOM   2411  OE1 GLN B   5       9.343   1.196  58.333  1.00 85.38           O  
ATOM   2412  NE2 GLN B   5       8.235   1.906  60.177  1.00 85.38           N  
ATOM   2413  C   GLN B   5      11.182   1.681  64.183  1.00 85.38           C  
ATOM   2414  O   GLN B   5      10.741   0.867  64.992  1.00 85.38           O  
ATOM   2415  N   SER B   6      11.393   2.972  64.502  1.00106.47           N  
ATOM   2416  CA  SER B   6      11.358   3.467  65.852  1.00106.47           C  
ATOM   2417  CB  SER B   6      11.638   4.969  65.954  1.00106.47           C  
ATOM   2418  OG  SER B   6      13.007   5.206  65.682  1.00106.47           O  
ATOM   2419  C   SER B   6      10.064   3.240  66.558  1.00106.47           C  
ATOM   2420  O   SER B   6      10.074   2.865  67.728  1.00106.47           O  
ATOM   2421  N   SER B   7       8.915   3.482  65.906  1.00 62.77           N  
ATOM   2422  CA  SER B   7       7.696   3.318  66.644  1.00 62.77           C  
ATOM   2423  CB  SER B   7       7.035   4.649  67.026  1.00 62.77           C  
ATOM   2424  OG  SER B   7       6.594   5.319  65.854  1.00 62.77           O  
ATOM   2425  C   SER B   7       6.719   2.601  65.777  1.00 62.77           C  
ATOM   2426  O   SER B   7       6.742   2.742  64.559  1.00 62.77           O  
ATOM   2427  N   ARG B   8       5.892   1.726  66.375  1.00133.02           N  
ATOM   2428  CA  ARG B   8       4.879   1.049  65.620  1.00133.02           C  
ATOM   2429  CB  ARG B   8       4.370  -0.223  66.318  1.00133.02           C  
ATOM   2430  CG  ARG B   8       5.478  -1.263  66.494  1.00133.02           C  
ATOM   2431  CD  ARG B   8       4.989  -2.634  66.962  1.00133.02           C  
ATOM   2432  NE  ARG B   8       4.622  -3.417  65.748  1.00133.02           N  
ATOM   2433  CZ  ARG B   8       4.899  -4.752  65.694  1.00133.02           C  
ATOM   2434  NH1 ARG B   8       5.519  -5.361  66.747  1.00133.02           N  
ATOM   2435  NH2 ARG B   8       4.560  -5.479  64.589  1.00133.02           N  
ATOM   2436  C   ARG B   8       3.700   1.938  65.342  1.00133.02           C  
ATOM   2437  O   ARG B   8       3.178   1.944  64.229  1.00133.02           O  
ATOM   2438  N   TYR B   9       3.243   2.716  66.349  1.00122.02           N  
ATOM   2439  CA  TYR B   9       2.049   3.499  66.162  1.00122.02           C  
ATOM   2440  CB  TYR B   9       0.852   2.959  66.966  1.00122.02           C  
ATOM   2441  CG  TYR B   9       0.642   1.537  66.564  1.00122.02           C  
ATOM   2442  CD1 TYR B   9       1.452   0.556  67.085  1.00122.02           C  
ATOM   2443  CD2 TYR B   9      -0.351   1.172  65.686  1.00122.02           C  
ATOM   2444  CE1 TYR B   9       1.285  -0.764  66.740  1.00122.02           C  
ATOM   2445  CE2 TYR B   9      -0.522  -0.149  65.338  1.00122.02           C  
ATOM   2446  CZ  TYR B   9       0.295  -1.120  65.862  1.00122.02           C  
ATOM   2447  OH  TYR B   9       0.119  -2.473  65.503  1.00122.02           O  
ATOM   2448  C   TYR B   9       2.323   4.883  66.662  1.00122.02           C  
ATOM   2449  O   TYR B   9       3.145   5.070  67.557  1.00122.02           O  
ATOM   2450  N   LEU B  10       1.659   5.903  66.075  1.00 72.07           N  
ATOM   2451  CA  LEU B  10       1.885   7.247  66.528  1.00 72.07           C  
ATOM   2452  CB  LEU B  10       2.992   7.981  65.749  1.00 72.07           C  
ATOM   2453  CG  LEU B  10       4.414   7.439  65.980  1.00 72.07           C  
ATOM   2454  CD1 LEU B  10       5.449   8.231  65.161  1.00 72.07           C  
ATOM   2455  CD2 LEU B  10       4.753   7.407  67.479  1.00 72.07           C  
ATOM   2456  C   LEU B  10       0.647   8.066  66.336  1.00 72.07           C  
ATOM   2457  O   LEU B  10      -0.109   7.874  65.383  1.00 72.07           O  
ATOM   2458  N   VAL B  11       0.404   9.005  67.272  1.00 45.13           N  
ATOM   2459  CA  VAL B  11      -0.678   9.937  67.133  1.00 45.13           C  
ATOM   2460  CB  VAL B  11      -1.738   9.780  68.182  1.00 45.13           C  
ATOM   2461  CG1 VAL B  11      -2.794  10.883  67.991  1.00 45.13           C  
ATOM   2462  CG2 VAL B  11      -2.301   8.352  68.090  1.00 45.13           C  
ATOM   2463  C   VAL B  11      -0.061  11.287  67.317  1.00 45.13           C  
ATOM   2464  O   VAL B  11       0.603  11.532  68.323  1.00 45.13           O  
ATOM   2465  N   LYS B  12      -0.258  12.204  66.347  1.00 96.50           N  
ATOM   2466  CA  LYS B  12       0.358  13.495  66.470  1.00 96.50           C  
ATOM   2467  CB  LYS B  12       1.558  13.680  65.527  1.00 96.50           C  
ATOM   2468  CG  LYS B  12       2.743  12.783  65.890  1.00 96.50           C  
ATOM   2469  CD  LYS B  12       3.314  13.062  67.283  1.00 96.50           C  
ATOM   2470  CE  LYS B  12       4.479  12.146  67.660  1.00 96.50           C  
ATOM   2471  NZ  LYS B  12       5.120  12.626  68.904  1.00 96.50           N  
ATOM   2472  C   LYS B  12      -0.645  14.552  66.135  1.00 96.50           C  
ATOM   2473  O   LYS B  12      -1.570  14.321  65.359  1.00 96.50           O  
ATOM   2474  N   ARG B  13      -0.497  15.748  66.745  1.00135.20           N  
ATOM   2475  CA  ARG B  13      -1.404  16.819  66.445  1.00135.20           C  
ATOM   2476  CB  ARG B  13      -1.619  17.834  67.585  1.00135.20           C  
ATOM   2477  CG  ARG B  13      -0.381  18.643  67.971  1.00135.20           C  
ATOM   2478  CD  ARG B  13      -0.630  19.619  69.127  1.00135.20           C  
ATOM   2479  NE  ARG B  13      -1.759  20.513  68.739  1.00135.20           N  
ATOM   2480  CZ  ARG B  13      -1.525  21.684  68.077  1.00135.20           C  
ATOM   2481  NH1 ARG B  13      -0.252  22.036  67.733  1.00135.20           N  
ATOM   2482  NH2 ARG B  13      -2.570  22.502  67.756  1.00135.20           N  
ATOM   2483  C   ARG B  13      -0.842  17.557  65.274  1.00135.20           C  
ATOM   2484  O   ARG B  13       0.374  17.640  65.105  1.00135.20           O  
ATOM   2485  N   THR B  14      -1.726  18.134  64.440  1.00112.37           N  
ATOM   2486  CA  THR B  14      -1.291  18.798  63.248  1.00112.37           C  
ATOM   2487  CB  THR B  14      -2.421  19.356  62.427  1.00112.37           C  
ATOM   2488  OG1 THR B  14      -1.947  19.784  61.159  1.00112.37           O  
ATOM   2489  CG2 THR B  14      -3.048  20.537  63.188  1.00112.37           C  
ATOM   2490  C   THR B  14      -0.367  19.921  63.600  1.00112.37           C  
ATOM   2491  O   THR B  14      -0.577  20.641  64.575  1.00112.37           O  
ATOM   2492  N   GLY B  15       0.707  20.074  62.799  1.00 26.02           N  
ATOM   2493  CA  GLY B  15       1.656  21.135  62.981  1.00 26.02           C  
ATOM   2494  C   GLY B  15       2.837  20.625  63.743  1.00 26.02           C  
ATOM   2495  O   GLY B  15       3.899  21.246  63.740  1.00 26.02           O  
ATOM   2496  N   GLU B  16       2.690  19.468  64.407  1.00 92.73           N  
ATOM   2497  CA  GLU B  16       3.772  18.942  65.186  1.00 92.73           C  
ATOM   2498  CB  GLU B  16       3.287  17.842  66.148  1.00 92.73           C  
ATOM   2499  CG  GLU B  16       4.235  17.532  67.304  1.00 92.73           C  
ATOM   2500  CD  GLU B  16       3.477  16.639  68.277  1.00 92.73           C  
ATOM   2501  OE1 GLU B  16       2.339  16.221  67.935  1.00 92.73           O  
ATOM   2502  OE2 GLU B  16       4.022  16.367  69.378  1.00 92.73           O  
ATOM   2503  C   GLU B  16       4.779  18.368  64.234  1.00 92.73           C  
ATOM   2504  O   GLU B  16       4.415  17.825  63.192  1.00 92.73           O  
ATOM   2505  N   LYS B  17       6.087  18.497  64.544  1.00 93.02           N  
ATOM   2506  CA  LYS B  17       7.043  17.910  63.650  1.00 93.02           C  
ATOM   2507  CB  LYS B  17       8.327  18.735  63.432  1.00 93.02           C  
ATOM   2508  CG  LYS B  17       9.189  18.977  64.667  1.00 93.02           C  
ATOM   2509  CD  LYS B  17      10.563  19.544  64.301  1.00 93.02           C  
ATOM   2510  CE  LYS B  17      11.470  19.817  65.498  1.00 93.02           C  
ATOM   2511  NZ  LYS B  17      12.775  20.339  65.033  1.00 93.02           N  
ATOM   2512  C   LYS B  17       7.370  16.553  64.187  1.00 93.02           C  
ATOM   2513  O   LYS B  17       7.665  16.392  65.370  1.00 93.02           O  
ATOM   2514  N   VAL B  18       7.321  15.532  63.305  1.00 58.27           N  
ATOM   2515  CA  VAL B  18       7.452  14.181  63.765  1.00 58.27           C  
ATOM   2516  CB  VAL B  18       6.272  13.340  63.378  1.00 58.27           C  
ATOM   2517  CG1 VAL B  18       6.479  11.913  63.900  1.00 58.27           C  
ATOM   2518  CG2 VAL B  18       5.000  14.024  63.904  1.00 58.27           C  
ATOM   2519  C   VAL B  18       8.672  13.548  63.166  1.00 58.27           C  
ATOM   2520  O   VAL B  18       9.087  13.878  62.054  1.00 58.27           O  
ATOM   2521  N   PHE B  19       9.291  12.612  63.921  1.00 78.40           N  
ATOM   2522  CA  PHE B  19      10.479  11.957  63.452  1.00 78.40           C  
ATOM   2523  CB  PHE B  19      11.665  12.110  64.417  1.00 78.40           C  
ATOM   2524  CG  PHE B  19      11.914  13.557  64.663  1.00 78.40           C  
ATOM   2525  CD1 PHE B  19      12.702  14.299  63.815  1.00 78.40           C  
ATOM   2526  CD2 PHE B  19      11.351  14.171  65.760  1.00 78.40           C  
ATOM   2527  CE1 PHE B  19      12.922  15.634  64.060  1.00 78.40           C  
ATOM   2528  CE2 PHE B  19      11.568  15.504  66.009  1.00 78.40           C  
ATOM   2529  CZ  PHE B  19      12.356  16.237  65.156  1.00 78.40           C  
ATOM   2530  C   PHE B  19      10.216  10.479  63.403  1.00 78.40           C  
ATOM   2531  O   PHE B  19       9.829   9.880  64.405  1.00 78.40           O  
ATOM   2532  N   LEU B  20      10.419   9.846  62.228  1.00119.14           N  
ATOM   2533  CA  LEU B  20      10.307   8.416  62.130  1.00119.14           C  
ATOM   2534  CB  LEU B  20       9.404   7.908  60.992  1.00119.14           C  
ATOM   2535  CG  LEU B  20       7.900   8.173  61.181  1.00119.14           C  
ATOM   2536  CD1 LEU B  20       7.567   9.670  61.119  1.00119.14           C  
ATOM   2537  CD2 LEU B  20       7.071   7.340  60.193  1.00119.14           C  
ATOM   2538  C   LEU B  20      11.680   7.922  61.818  1.00119.14           C  
ATOM   2539  O   LEU B  20      12.316   8.397  60.880  1.00119.14           O  
ATOM   2540  N   GLU B  21      12.178   6.938  62.587  1.00120.64           N  
ATOM   2541  CA  GLU B  21      13.528   6.517  62.353  1.00120.64           C  
ATOM   2542  CB  GLU B  21      14.377   6.483  63.634  1.00120.64           C  
ATOM   2543  CG  GLU B  21      14.384   7.800  64.415  1.00120.64           C  
ATOM   2544  CD  GLU B  21      15.181   8.832  63.638  1.00120.64           C  
ATOM   2545  OE1 GLU B  21      14.867   9.039  62.436  1.00120.64           O  
ATOM   2546  OE2 GLU B  21      16.113   9.430  64.238  1.00120.64           O  
ATOM   2547  C   GLU B  21      13.502   5.122  61.817  1.00120.64           C  
ATOM   2548  O   GLU B  21      12.607   4.341  62.130  1.00120.64           O  
ATOM   2549  N   CYS B  22      14.478   4.787  60.949  1.00 57.31           N  
ATOM   2550  CA  CYS B  22      14.586   3.448  60.442  1.00 57.31           C  
ATOM   2551  CB  CYS B  22      14.277   3.316  58.931  1.00 57.31           C  
ATOM   2552  SG  CYS B  22      14.578   1.643  58.271  1.00 57.31           S  
ATOM   2553  C   CYS B  22      15.995   3.005  60.681  1.00 57.31           C  
ATOM   2554  O   CYS B  22      16.941   3.712  60.338  1.00 57.31           O  
ATOM   2555  N   VAL B  23      16.163   1.811  61.289  1.00 49.79           N  
ATOM   2556  CA  VAL B  23      17.478   1.331  61.603  1.00 49.79           C  
ATOM   2557  CB  VAL B  23      17.696   1.165  63.079  1.00 49.79           C  
ATOM   2558  CG1 VAL B  23      19.060   0.491  63.306  1.00 49.79           C  
ATOM   2559  CG2 VAL B  23      17.560   2.543  63.750  1.00 49.79           C  
ATOM   2560  C   VAL B  23      17.665  -0.008  60.965  1.00 49.79           C  
ATOM   2561  O   VAL B  23      16.797  -0.877  61.031  1.00 49.79           O  
ATOM   2562  N   GLN B  24      18.839  -0.195  60.331  1.00125.60           N  
ATOM   2563  CA  GLN B  24      19.161  -1.403  59.630  1.00125.60           C  
ATOM   2564  CB  GLN B  24      19.164  -1.167  58.108  1.00125.60           C  
ATOM   2565  CG  GLN B  24      19.948  -2.182  57.287  1.00125.60           C  
ATOM   2566  CD  GLN B  24      21.289  -1.510  57.031  1.00125.60           C  
ATOM   2567  OE1 GLN B  24      21.355  -0.444  56.420  1.00125.60           O  
ATOM   2568  NE2 GLN B  24      22.387  -2.132  57.531  1.00125.60           N  
ATOM   2569  C   GLN B  24      20.504  -1.905  60.086  1.00125.60           C  
ATOM   2570  O   GLN B  24      21.490  -1.172  60.104  1.00125.60           O  
ATOM   2571  N   ASP B  25      20.514  -3.170  60.558  1.00112.54           N  
ATOM   2572  CA  ASP B  25      21.625  -3.941  61.055  1.00112.54           C  
ATOM   2573  CB  ASP B  25      21.159  -5.045  62.022  1.00112.54           C  
ATOM   2574  CG  ASP B  25      22.356  -5.574  62.803  1.00112.54           C  
ATOM   2575  OD1 ASP B  25      23.432  -4.919  62.769  1.00112.54           O  
ATOM   2576  OD2 ASP B  25      22.206  -6.641  63.454  1.00112.54           O  
ATOM   2577  C   ASP B  25      22.439  -4.614  59.977  1.00112.54           C  
ATOM   2578  O   ASP B  25      23.555  -5.060  60.244  1.00112.54           O  
ATOM   2579  N   MET B  26      21.893  -4.766  58.752  1.00202.35           N  
ATOM   2580  CA  MET B  26      22.514  -5.653  57.798  1.00202.35           C  
ATOM   2581  CB  MET B  26      21.449  -6.288  56.891  1.00202.35           C  
ATOM   2582  CG  MET B  26      20.390  -7.049  57.694  1.00202.35           C  
ATOM   2583  SD  MET B  26      18.863  -7.438  56.785  1.00202.35           S  
ATOM   2584  CE  MET B  26      19.607  -8.713  55.730  1.00202.35           C  
ATOM   2585  C   MET B  26      23.535  -5.008  56.894  1.00202.35           C  
ATOM   2586  O   MET B  26      23.649  -5.401  55.734  1.00202.35           O  
ATOM   2587  N   ASP B  33      24.340  -4.049  57.392  1.00 89.06           N  
ATOM   2588  CA  ASP B  33      25.398  -3.440  56.621  1.00 89.06           C  
ATOM   2589  CB  ASP B  33      26.613  -4.357  56.382  1.00 89.06           C  
ATOM   2590  CG  ASP B  33      27.390  -4.505  57.682  1.00 89.06           C  
ATOM   2591  OD1 ASP B  33      26.910  -3.993  58.728  1.00 89.06           O  
ATOM   2592  OD2 ASP B  33      28.483  -5.130  57.641  1.00 89.06           O  
ATOM   2593  C   ASP B  33      24.912  -2.996  55.267  1.00 89.06           C  
ATOM   2594  O   ASP B  33      25.692  -2.995  54.317  1.00 89.06           O  
ATOM   2595  N   HIS B  34      23.635  -2.578  55.130  1.00 87.20           N  
ATOM   2596  CA  HIS B  34      23.135  -2.166  53.839  1.00 87.20           C  
ATOM   2597  ND1 HIS B  34      19.883  -4.224  53.671  1.00 87.20           N  
ATOM   2598  CG  HIS B  34      21.194  -3.809  53.578  1.00 87.20           C  
ATOM   2599  CB  HIS B  34      21.619  -2.372  53.659  1.00 87.20           C  
ATOM   2600  NE2 HIS B  34      21.109  -6.054  53.364  1.00 87.20           N  
ATOM   2601  CD2 HIS B  34      21.930  -4.940  53.392  1.00 87.20           C  
ATOM   2602  CE1 HIS B  34      19.890  -5.574  53.536  1.00 87.20           C  
ATOM   2603  C   HIS B  34      23.396  -0.700  53.597  1.00 87.20           C  
ATOM   2604  O   HIS B  34      23.218   0.126  54.489  1.00 87.20           O  
ATOM   2605  N   GLU B  35      23.880  -0.353  52.378  1.00177.31           N  
ATOM   2606  CA  GLU B  35      24.120   1.011  51.957  1.00177.31           C  
ATOM   2607  CB  GLU B  35      25.120   1.125  50.791  1.00177.31           C  
ATOM   2608  CG  GLU B  35      26.584   0.956  51.204  1.00177.31           C  
ATOM   2609  CD  GLU B  35      26.889  -0.525  51.357  1.00177.31           C  
ATOM   2610  OE1 GLU B  35      26.071  -1.353  50.875  1.00177.31           O  
ATOM   2611  OE2 GLU B  35      27.949  -0.849  51.956  1.00177.31           O  
ATOM   2612  C   GLU B  35      22.876   1.778  51.534  1.00177.31           C  
ATOM   2613  O   GLU B  35      22.766   2.969  51.821  1.00177.31           O  
ATOM   2614  N   ASN B  36      21.919   1.153  50.803  1.00133.03           N  
ATOM   2615  CA  ASN B  36      20.775   1.893  50.294  1.00133.03           C  
ATOM   2616  CB  ASN B  36      20.252   1.377  48.944  1.00133.03           C  
ATOM   2617  CG  ASN B  36      21.293   1.676  47.879  1.00133.03           C  
ATOM   2618  OD1 ASN B  36      22.389   2.151  48.172  1.00133.03           O  
ATOM   2619  ND2 ASN B  36      20.935   1.401  46.599  1.00133.03           N  
ATOM   2620  C   ASN B  36      19.616   1.818  51.249  1.00133.03           C  
ATOM   2621  O   ASN B  36      19.430   0.804  51.918  1.00133.03           O  
ATOM   2622  N   MET B  37      18.798   2.900  51.331  1.00112.78           N  
ATOM   2623  CA  MET B  37      17.636   2.888  52.185  1.00112.78           C  
ATOM   2624  CB  MET B  37      17.896   3.465  53.588  1.00112.78           C  
ATOM   2625  CG  MET B  37      18.895   2.622  54.386  1.00112.78           C  
ATOM   2626  SD  MET B  37      19.168   3.150  56.104  1.00112.78           S  
ATOM   2627  CE  MET B  37      17.605   2.465  56.724  1.00112.78           C  
ATOM   2628  C   MET B  37      16.530   3.684  51.542  1.00112.78           C  
ATOM   2629  O   MET B  37      16.778   4.726  50.935  1.00112.78           O  
ATOM   2630  N   PHE B  38      15.262   3.216  51.672  1.00178.07           N  
ATOM   2631  CA  PHE B  38      14.187   3.919  51.017  1.00178.07           C  
ATOM   2632  CB  PHE B  38      13.609   3.168  49.801  1.00178.07           C  
ATOM   2633  CG  PHE B  38      14.736   2.586  49.011  1.00178.07           C  
ATOM   2634  CD1 PHE B  38      15.841   3.319  48.659  1.00178.07           C  
ATOM   2635  CD2 PHE B  38      14.720   1.256  48.675  1.00178.07           C  
ATOM   2636  CE1 PHE B  38      16.875   2.754  47.945  1.00178.07           C  
ATOM   2637  CE2 PHE B  38      15.747   0.687  47.960  1.00178.07           C  
ATOM   2638  CZ  PHE B  38      16.833   1.433  47.583  1.00178.07           C  
ATOM   2639  C   PHE B  38      13.039   4.072  51.983  1.00178.07           C  
ATOM   2640  O   PHE B  38      12.885   3.273  52.905  1.00178.07           O  
ATOM   2641  N   TRP B  39      12.210   5.131  51.801  1.00113.03           N  
ATOM   2642  CA  TRP B  39      11.024   5.331  52.598  1.00113.03           C  
ATOM   2643  CB  TRP B  39      10.988   6.637  53.417  1.00113.03           C  
ATOM   2644  CG  TRP B  39      11.783   6.623  54.700  1.00113.03           C  
ATOM   2645  CD2 TRP B  39      11.265   6.128  55.945  1.00113.03           C  
ATOM   2646  CD1 TRP B  39      13.052   7.051  54.954  1.00113.03           C  
ATOM   2647  NE1 TRP B  39      13.358   6.855  56.281  1.00113.03           N  
ATOM   2648  CE2 TRP B  39      12.267   6.287  56.902  1.00113.03           C  
ATOM   2649  CE3 TRP B  39      10.053   5.588  56.264  1.00113.03           C  
ATOM   2650  CZ2 TRP B  39      12.070   5.907  58.200  1.00113.03           C  
ATOM   2651  CZ3 TRP B  39       9.858   5.203  57.571  1.00113.03           C  
ATOM   2652  CH2 TRP B  39      10.847   5.360  58.520  1.00113.03           C  
ATOM   2653  C   TRP B  39       9.838   5.381  51.682  1.00113.03           C  
ATOM   2654  O   TRP B  39       9.876   6.014  50.628  1.00113.03           O  
ATOM   2655  N   TYR B  40       8.736   4.713  52.087  1.00140.10           N  
ATOM   2656  CA  TYR B  40       7.533   4.653  51.300  1.00140.10           C  
ATOM   2657  CB  TYR B  40       7.147   3.236  50.814  1.00140.10           C  
ATOM   2658  CG  TYR B  40       8.089   2.637  49.819  1.00140.10           C  
ATOM   2659  CD1 TYR B  40       9.260   2.038  50.216  1.00140.10           C  
ATOM   2660  CD2 TYR B  40       7.779   2.636  48.479  1.00140.10           C  
ATOM   2661  CE1 TYR B  40      10.110   1.471  49.294  1.00140.10           C  
ATOM   2662  CE2 TYR B  40       8.624   2.071  47.551  1.00140.10           C  
ATOM   2663  CZ  TYR B  40       9.797   1.488  47.958  1.00140.10           C  
ATOM   2664  OH  TYR B  40      10.669   0.905  47.014  1.00140.10           O  
ATOM   2665  C   TYR B  40       6.370   5.015  52.179  1.00140.10           C  
ATOM   2666  O   TYR B  40       6.453   4.958  53.406  1.00140.10           O  
ATOM   2667  N   ARG B  41       5.253   5.427  51.538  1.00262.35           N  
ATOM   2668  CA  ARG B  41       3.993   5.636  52.203  1.00262.35           C  
ATOM   2669  CB  ARG B  41       3.276   6.959  51.874  1.00262.35           C  
ATOM   2670  CG  ARG B  41       3.829   8.219  52.533  1.00262.35           C  
ATOM   2671  CD  ARG B  41       2.943   9.444  52.284  1.00262.35           C  
ATOM   2672  NE  ARG B  41       1.550   9.074  52.669  1.00262.35           N  
ATOM   2673  CZ  ARG B  41       0.669  10.029  53.090  1.00262.35           C  
ATOM   2674  NH1 ARG B  41       1.064  11.332  53.186  1.00262.35           N  
ATOM   2675  NH2 ARG B  41      -0.610   9.680  53.418  1.00262.35           N  
ATOM   2676  C   ARG B  41       3.088   4.592  51.630  1.00262.35           C  
ATOM   2677  O   ARG B  41       3.322   4.108  50.525  1.00262.35           O  
ATOM   2678  N   GLN B  42       2.051   4.180  52.384  1.00 79.49           N  
ATOM   2679  CA  GLN B  42       1.108   3.240  51.850  1.00 79.49           C  
ATOM   2680  CB  GLN B  42       1.277   1.820  52.412  1.00 79.49           C  
ATOM   2681  CG  GLN B  42       0.311   0.811  51.794  1.00 79.49           C  
ATOM   2682  CD  GLN B  42       0.587  -0.542  52.427  1.00 79.49           C  
ATOM   2683  OE1 GLN B  42       1.259  -0.636  53.451  1.00 79.49           O  
ATOM   2684  NE2 GLN B  42       0.058  -1.624  51.795  1.00 79.49           N  
ATOM   2685  C   GLN B  42      -0.250   3.723  52.245  1.00 79.49           C  
ATOM   2686  O   GLN B  42      -0.505   3.954  53.427  1.00 79.49           O  
ATOM   2687  N   ASP B  43      -1.157   3.888  51.259  1.00107.54           N  
ATOM   2688  CA  ASP B  43      -2.472   4.400  51.539  1.00107.54           C  
ATOM   2689  CB  ASP B  43      -2.635   5.868  51.105  1.00107.54           C  
ATOM   2690  CG  ASP B  43      -1.719   6.735  51.960  1.00107.54           C  
ATOM   2691  OD1 ASP B  43      -1.985   6.850  53.185  1.00107.54           O  
ATOM   2692  OD2 ASP B  43      -0.745   7.301  51.395  1.00107.54           O  
ATOM   2693  C   ASP B  43      -3.459   3.603  50.742  1.00107.54           C  
ATOM   2694  O   ASP B  43      -3.151   3.110  49.659  1.00107.54           O  
ATOM   2695  N   PRO B  44      -4.650   3.444  51.250  1.00120.63           N  
ATOM   2696  CA  PRO B  44      -5.624   2.725  50.486  1.00120.63           C  
ATOM   2697  CD  PRO B  44      -4.847   3.272  52.680  1.00120.63           C  
ATOM   2698  CB  PRO B  44      -6.772   2.427  51.445  1.00120.63           C  
ATOM   2699  CG  PRO B  44      -6.069   2.345  52.815  1.00120.63           C  
ATOM   2700  C   PRO B  44      -5.997   3.501  49.265  1.00120.63           C  
ATOM   2701  O   PRO B  44      -6.340   4.677  49.375  1.00120.63           O  
ATOM   2702  N   GLY B  45      -5.943   2.848  48.092  1.00 80.01           N  
ATOM   2703  CA  GLY B  45      -6.311   3.444  46.843  1.00 80.01           C  
ATOM   2704  C   GLY B  45      -5.074   3.941  46.155  1.00 80.01           C  
ATOM   2705  O   GLY B  45      -4.997   3.951  44.928  1.00 80.01           O  
ATOM   2706  N   LEU B  46      -4.116   4.486  46.927  1.00239.95           N  
ATOM   2707  CA  LEU B  46      -2.864   4.922  46.371  1.00239.95           C  
ATOM   2708  CB  LEU B  46      -2.235   6.102  47.129  1.00239.95           C  
ATOM   2709  CG  LEU B  46      -3.022   7.413  46.930  1.00239.95           C  
ATOM   2710  CD1 LEU B  46      -4.418   7.346  47.562  1.00239.95           C  
ATOM   2711  CD2 LEU B  46      -2.224   8.629  47.409  1.00239.95           C  
ATOM   2712  C   LEU B  46      -1.829   3.834  46.210  1.00239.95           C  
ATOM   2713  O   LEU B  46      -1.091   3.844  45.230  1.00239.95           O  
ATOM   2714  N   GLY B  47      -1.712   2.886  47.171  1.00110.32           N  
ATOM   2715  CA  GLY B  47      -0.676   1.872  47.120  1.00110.32           C  
ATOM   2716  C   GLY B  47       0.605   2.480  47.623  1.00110.32           C  
ATOM   2717  O   GLY B  47       0.605   3.594  48.143  1.00110.32           O  
ATOM   2718  N   LEU B  48       1.738   1.750  47.487  1.00141.96           N  
ATOM   2719  CA  LEU B  48       3.016   2.247  47.937  1.00141.96           C  
ATOM   2720  CB  LEU B  48       4.113   1.167  47.972  1.00141.96           C  
ATOM   2721  CG  LEU B  48       3.968   0.150  49.121  1.00141.96           C  
ATOM   2722  CD1 LEU B  48       5.045  -0.942  49.037  1.00141.96           C  
ATOM   2723  CD2 LEU B  48       4.001   0.857  50.486  1.00141.96           C  
ATOM   2724  C   LEU B  48       3.487   3.338  47.016  1.00141.96           C  
ATOM   2725  O   LEU B  48       3.476   3.188  45.793  1.00141.96           O  
ATOM   2726  N   ARG B  49       3.913   4.473  47.620  1.00159.99           N  
ATOM   2727  CA  ARG B  49       4.471   5.615  46.935  1.00159.99           C  
ATOM   2728  CB  ARG B  49       3.631   6.895  47.076  1.00159.99           C  
ATOM   2729  CG  ARG B  49       2.287   6.836  46.349  1.00159.99           C  
ATOM   2730  CD  ARG B  49       1.456   8.108  46.524  1.00159.99           C  
ATOM   2731  NE  ARG B  49       1.091   8.202  47.965  1.00159.99           N  
ATOM   2732  CZ  ARG B  49       0.506   9.336  48.450  1.00159.99           C  
ATOM   2733  NH1 ARG B  49       0.277  10.397  47.622  1.00159.99           N  
ATOM   2734  NH2 ARG B  49       0.136   9.405  49.762  1.00159.99           N  
ATOM   2735  C   ARG B  49       5.796   5.892  47.600  1.00159.99           C  
ATOM   2736  O   ARG B  49       5.885   5.885  48.827  1.00159.99           O  
ATOM   2737  N   LEU B  50       6.860   6.168  46.811  1.00136.72           N  
ATOM   2738  CA  LEU B  50       8.191   6.338  47.359  1.00136.72           C  
ATOM   2739  CB  LEU B  50       9.284   5.856  46.381  1.00136.72           C  
ATOM   2740  CG  LEU B  50      10.733   5.988  46.890  1.00136.72           C  
ATOM   2741  CD1 LEU B  50      10.990   5.082  48.105  1.00136.72           C  
ATOM   2742  CD2 LEU B  50      11.741   5.739  45.754  1.00136.72           C  
ATOM   2743  C   LEU B  50       8.443   7.795  47.669  1.00136.72           C  
ATOM   2744  O   LEU B  50       8.288   8.649  46.802  1.00136.72           O  
ATOM   2745  N   ILE B  51       8.732   8.130  48.954  1.00129.72           N  
ATOM   2746  CA  ILE B  51       9.046   9.482  49.350  1.00129.72           C  
ATOM   2747  CB  ILE B  51       8.818   9.714  50.814  1.00129.72           C  
ATOM   2748  CG1 ILE B  51       7.340   9.467  51.163  1.00129.72           C  
ATOM   2749  CG2 ILE B  51       9.291  11.137  51.152  1.00129.72           C  
ATOM   2750  CD1 ILE B  51       7.067   9.404  52.665  1.00129.72           C  
ATOM   2751  C   ILE B  51      10.468   9.887  49.044  1.00129.72           C  
ATOM   2752  O   ILE B  51      10.701  10.901  48.389  1.00129.72           O  
ATOM   2753  N   TYR B  52      11.461   9.106  49.533  1.00133.90           N  
ATOM   2754  CA  TYR B  52      12.873   9.379  49.354  1.00133.90           C  
ATOM   2755  CB  TYR B  52      13.521  10.188  50.498  1.00133.90           C  
ATOM   2756  CG  TYR B  52      13.321  11.657  50.359  1.00133.90           C  
ATOM   2757  CD1 TYR B  52      14.249  12.395  49.660  1.00133.90           C  
ATOM   2758  CD2 TYR B  52      12.247  12.302  50.928  1.00133.90           C  
ATOM   2759  CE1 TYR B  52      14.110  13.754  49.519  1.00133.90           C  
ATOM   2760  CE2 TYR B  52      12.102  13.664  50.790  1.00133.90           C  
ATOM   2761  CZ  TYR B  52      13.033  14.391  50.086  1.00133.90           C  
ATOM   2762  OH  TYR B  52      12.886  15.787  49.946  1.00133.90           O  
ATOM   2763  C   TYR B  52      13.658   8.095  49.360  1.00133.90           C  
ATOM   2764  O   TYR B  52      13.223   7.096  49.928  1.00133.90           O  
ATOM   2765  N   PHE B  53      14.859   8.102  48.729  1.00148.54           N  
ATOM   2766  CA  PHE B  53      15.757   6.975  48.802  1.00148.54           C  
ATOM   2767  CB  PHE B  53      15.743   6.052  47.570  1.00148.54           C  
ATOM   2768  CG  PHE B  53      16.223   6.785  46.376  1.00148.54           C  
ATOM   2769  CD1 PHE B  53      15.348   7.530  45.622  1.00148.54           C  
ATOM   2770  CD2 PHE B  53      17.546   6.714  46.010  1.00148.54           C  
ATOM   2771  CE1 PHE B  53      15.789   8.206  44.511  1.00148.54           C  
ATOM   2772  CE2 PHE B  53      17.992   7.389  44.901  1.00148.54           C  
ATOM   2773  CZ  PHE B  53      17.112   8.132  44.152  1.00148.54           C  
ATOM   2774  C   PHE B  53      17.144   7.509  49.022  1.00148.54           C  
ATOM   2775  O   PHE B  53      17.426   8.668  48.732  1.00148.54           O  
ATOM   2776  N   SER B  54      18.048   6.679  49.590  1.00128.65           N  
ATOM   2777  CA  SER B  54      19.377   7.156  49.859  1.00128.65           C  
ATOM   2778  CB  SER B  54      19.603   7.487  51.344  1.00128.65           C  
ATOM   2779  OG  SER B  54      20.929   7.950  51.551  1.00128.65           O  
ATOM   2780  C   SER B  54      20.346   6.078  49.497  1.00128.65           C  
ATOM   2781  O   SER B  54      20.298   4.976  50.040  1.00128.65           O  
ATOM   2782  N   TYR B  55      21.224   6.379  48.521  1.00252.14           N  
ATOM   2783  CA  TYR B  55      22.242   5.477  48.075  1.00252.14           C  
ATOM   2784  CB  TYR B  55      22.777   5.784  46.658  1.00252.14           C  
ATOM   2785  CG  TYR B  55      23.304   7.175  46.544  1.00252.14           C  
ATOM   2786  CD1 TYR B  55      24.624   7.457  46.812  1.00252.14           C  
ATOM   2787  CD2 TYR B  55      22.474   8.200  46.149  1.00252.14           C  
ATOM   2788  CE1 TYR B  55      25.107   8.740  46.696  1.00252.14           C  
ATOM   2789  CE2 TYR B  55      22.951   9.486  46.031  1.00252.14           C  
ATOM   2790  CZ  TYR B  55      24.270   9.757  46.305  1.00252.14           C  
ATOM   2791  OH  TYR B  55      24.764  11.073  46.184  1.00252.14           O  
ATOM   2792  C   TYR B  55      23.350   5.405  49.059  1.00252.14           C  
ATOM   2793  O   TYR B  55      23.867   4.321  49.297  1.00252.14           O  
ATOM   2794  N   ASP B  56      23.751   6.550  49.649  1.00200.27           N  
ATOM   2795  CA  ASP B  56      24.875   6.565  50.539  1.00200.27           C  
ATOM   2796  CB  ASP B  56      26.184   7.034  49.884  1.00200.27           C  
ATOM   2797  CG  ASP B  56      26.688   5.993  48.906  1.00200.27           C  
ATOM   2798  OD1 ASP B  56      26.527   4.778  49.192  1.00200.27           O  
ATOM   2799  OD2 ASP B  56      27.246   6.407  47.856  1.00200.27           O  
ATOM   2800  C   ASP B  56      24.669   7.555  51.624  1.00200.27           C  
ATOM   2801  O   ASP B  56      23.655   8.248  51.700  1.00200.27           O  
ATOM   2802  N   VAL B  57      25.712   7.661  52.467  1.00 88.22           N  
ATOM   2803  CA  VAL B  57      25.686   8.499  53.622  1.00 88.22           C  
ATOM   2804  CB  VAL B  57      26.885   8.330  54.512  1.00 88.22           C  
ATOM   2805  CG1 VAL B  57      26.790   9.351  55.659  1.00 88.22           C  
ATOM   2806  CG2 VAL B  57      26.946   6.867  54.985  1.00 88.22           C  
ATOM   2807  C   VAL B  57      25.614   9.946  53.234  1.00 88.22           C  
ATOM   2808  O   VAL B  57      26.289  10.397  52.310  1.00 88.22           O  
ATOM   2809  N   LYS B  58      24.754  10.687  53.969  1.00195.79           N  
ATOM   2810  CA  LYS B  58      24.508  12.103  53.911  1.00195.79           C  
ATOM   2811  CB  LYS B  58      25.760  12.934  54.242  1.00195.79           C  
ATOM   2812  CG  LYS B  58      26.295  12.670  55.655  1.00195.79           C  
ATOM   2813  CD  LYS B  58      25.311  13.007  56.777  1.00195.79           C  
ATOM   2814  CE  LYS B  58      25.368  14.468  57.227  1.00195.79           C  
ATOM   2815  NZ  LYS B  58      24.384  14.705  58.307  1.00195.79           N  
ATOM   2816  C   LYS B  58      23.985  12.509  52.560  1.00195.79           C  
ATOM   2817  O   LYS B  58      23.997  13.694  52.227  1.00195.79           O  
ATOM   2818  N   MET B  59      23.461  11.557  51.760  1.00207.16           N  
ATOM   2819  CA  MET B  59      22.935  11.926  50.471  1.00207.16           C  
ATOM   2820  CB  MET B  59      23.700  11.344  49.269  1.00207.16           C  
ATOM   2821  CG  MET B  59      24.957  12.111  48.844  1.00207.16           C  
ATOM   2822  SD  MET B  59      26.417  11.958  49.910  1.00207.16           S  
ATOM   2823  CE  MET B  59      27.537  12.742  48.713  1.00207.16           C  
ATOM   2824  C   MET B  59      21.528  11.452  50.328  1.00207.16           C  
ATOM   2825  O   MET B  59      21.143  10.436  50.898  1.00207.16           O  
ATOM   2826  N   LYS B  60      20.714  12.192  49.545  1.00 91.02           N  
ATOM   2827  CA  LYS B  60      19.348  11.794  49.380  1.00 91.02           C  
ATOM   2828  CB  LYS B  60      18.423  12.345  50.476  1.00 91.02           C  
ATOM   2829  CG  LYS B  60      18.395  13.872  50.513  1.00 91.02           C  
ATOM   2830  CD  LYS B  60      17.263  14.443  51.361  1.00 91.02           C  
ATOM   2831  CE  LYS B  60      17.254  15.969  51.395  1.00 91.02           C  
ATOM   2832  NZ  LYS B  60      16.026  16.452  52.066  1.00 91.02           N  
ATOM   2833  C   LYS B  60      18.827  12.301  48.072  1.00 91.02           C  
ATOM   2834  O   LYS B  60      19.331  13.274  47.512  1.00 91.02           O  
ATOM   2835  N   GLU B  61      17.794  11.616  47.538  1.00 50.42           N  
ATOM   2836  CA  GLU B  61      17.171  12.048  46.324  1.00 50.42           C  
ATOM   2837  CB  GLU B  61      17.625  11.266  45.077  1.00 50.42           C  
ATOM   2838  CG  GLU B  61      19.085  11.572  44.722  1.00 50.42           C  
ATOM   2839  CD  GLU B  61      19.466  10.847  43.442  1.00 50.42           C  
ATOM   2840  OE1 GLU B  61      18.625  10.065  42.926  1.00 50.42           O  
ATOM   2841  OE2 GLU B  61      20.608  11.071  42.958  1.00 50.42           O  
ATOM   2842  C   GLU B  61      15.695  11.905  46.505  1.00 50.42           C  
ATOM   2843  O   GLU B  61      15.209  10.959  47.123  1.00 50.42           O  
ATOM   2844  N   LYS B  69      14.939  12.872  45.962  1.00 39.59           N  
ATOM   2845  CA  LYS B  69      13.517  12.897  46.133  1.00 39.59           C  
ATOM   2846  CB  LYS B  69      12.909  14.221  45.647  1.00 39.59           C  
ATOM   2847  CG  LYS B  69      13.295  15.397  46.550  1.00 39.59           C  
ATOM   2848  CD  LYS B  69      12.990  16.777  45.965  1.00 39.59           C  
ATOM   2849  CE  LYS B  69      13.354  17.926  46.910  1.00 39.59           C  
ATOM   2850  NZ  LYS B  69      13.041  19.226  46.277  1.00 39.59           N  
ATOM   2851  C   LYS B  69      12.904  11.751  45.387  1.00 39.59           C  
ATOM   2852  O   LYS B  69      13.371  11.361  44.319  1.00 39.59           O  
ATOM   2853  N   GLY B  70      11.835  11.164  45.968  1.00 26.84           N  
ATOM   2854  CA  GLY B  70      11.137  10.057  45.382  1.00 26.84           C  
ATOM   2855  C   GLY B  70       9.959  10.606  44.638  1.00 26.84           C  
ATOM   2856  O   GLY B  70      10.000  11.722  44.122  1.00 26.84           O  
ATOM   2857  N   ASP B  71       8.877   9.808  44.534  1.00207.21           N  
ATOM   2858  CA  ASP B  71       7.716  10.255  43.823  1.00207.21           C  
ATOM   2859  CB  ASP B  71       6.717   9.125  43.464  1.00207.21           C  
ATOM   2860  CG  ASP B  71       6.187   8.361  44.674  1.00207.21           C  
ATOM   2861  OD1 ASP B  71       5.951   8.968  45.750  1.00207.21           O  
ATOM   2862  OD2 ASP B  71       6.009   7.123  44.520  1.00207.21           O  
ATOM   2863  C   ASP B  71       7.031  11.408  44.502  1.00207.21           C  
ATOM   2864  O   ASP B  71       6.599  12.336  43.820  1.00207.21           O  
ATOM   2865  N   ILE B  72       6.890  11.399  45.847  1.00261.26           N  
ATOM   2866  CA  ILE B  72       6.197  12.497  46.457  1.00261.26           C  
ATOM   2867  CB  ILE B  72       4.829  12.068  46.897  1.00261.26           C  
ATOM   2868  CG1 ILE B  72       3.990  11.666  45.672  1.00261.26           C  
ATOM   2869  CG2 ILE B  72       4.193  13.181  47.721  1.00261.26           C  
ATOM   2870  CD1 ILE B  72       2.663  11.000  46.031  1.00261.26           C  
ATOM   2871  C   ILE B  72       6.959  12.987  47.642  1.00261.26           C  
ATOM   2872  O   ILE B  72       6.661  12.623  48.782  1.00261.26           O  
ATOM   2873  N   PRO B  73       7.965  13.774  47.424  1.00302.59           N  
ATOM   2874  CA  PRO B  73       8.578  14.412  48.537  1.00302.59           C  
ATOM   2875  CD  PRO B  73       8.901  13.543  46.343  1.00302.59           C  
ATOM   2876  CB  PRO B  73      10.053  14.576  48.193  1.00302.59           C  
ATOM   2877  CG  PRO B  73      10.077  14.473  46.662  1.00302.59           C  
ATOM   2878  C   PRO B  73       7.845  15.691  48.519  1.00302.59           C  
ATOM   2879  O   PRO B  73       7.736  16.264  47.443  1.00302.59           O  
ATOM   2880  N   GLU B  74       7.351  16.160  49.660  1.00260.16           N  
ATOM   2881  CA  GLU B  74       6.760  17.455  49.771  1.00260.16           C  
ATOM   2882  CB  GLU B  74       5.231  17.549  49.934  1.00260.16           C  
ATOM   2883  CG  GLU B  74       4.390  17.174  48.723  1.00260.16           C  
ATOM   2884  CD  GLU B  74       3.872  15.785  49.008  1.00260.16           C  
ATOM   2885  OE1 GLU B  74       4.547  15.048  49.776  1.00260.16           O  
ATOM   2886  OE2 GLU B  74       2.798  15.428  48.455  1.00260.16           O  
ATOM   2887  C   GLU B  74       7.244  17.858  51.108  1.00260.16           C  
ATOM   2888  O   GLU B  74       8.404  18.208  51.297  1.00260.16           O  
ATOM   2889  N   GLY B  75       6.323  17.688  52.064  1.00128.26           N  
ATOM   2890  CA  GLY B  75       6.336  17.997  53.459  1.00128.26           C  
ATOM   2891  C   GLY B  75       7.421  17.256  54.174  1.00128.26           C  
ATOM   2892  O   GLY B  75       7.675  17.535  55.345  1.00128.26           O  
ATOM   2893  N   TYR B  76       8.014  16.230  53.532  1.00136.16           N  
ATOM   2894  CA  TYR B  76       8.959  15.372  54.187  1.00136.16           C  
ATOM   2895  CB  TYR B  76       8.878  13.925  53.688  1.00136.16           C  
ATOM   2896  CG  TYR B  76       7.471  13.476  53.817  1.00136.16           C  
ATOM   2897  CD1 TYR B  76       6.980  13.036  55.021  1.00136.16           C  
ATOM   2898  CD2 TYR B  76       6.648  13.496  52.716  1.00136.16           C  
ATOM   2899  CE1 TYR B  76       5.675  12.619  55.124  1.00136.16           C  
ATOM   2900  CE2 TYR B  76       5.343  13.080  52.813  1.00136.16           C  
ATOM   2901  CZ  TYR B  76       4.857  12.643  54.020  1.00136.16           C  
ATOM   2902  OH  TYR B  76       3.519  12.214  54.126  1.00136.16           O  
ATOM   2903  C   TYR B  76      10.373  15.768  53.892  1.00136.16           C  
ATOM   2904  O   TYR B  76      10.700  16.297  52.831  1.00136.16           O  
ATOM   2905  N   SER B  77      11.250  15.542  54.890  1.00104.83           N  
ATOM   2906  CA  SER B  77      12.661  15.724  54.736  1.00104.83           C  
ATOM   2907  CB  SER B  77      13.213  16.949  55.488  1.00104.83           C  
ATOM   2908  OG  SER B  77      12.877  16.881  56.864  1.00104.83           O  
ATOM   2909  C   SER B  77      13.282  14.485  55.300  1.00104.83           C  
ATOM   2910  O   SER B  77      12.704  13.845  56.175  1.00104.83           O  
ATOM   2911  N   VAL B  78      14.464  14.082  54.794  1.00 69.37           N  
ATOM   2912  CA  VAL B  78      15.067  12.885  55.305  1.00 69.37           C  
ATOM   2913  CB  VAL B  78      15.136  11.775  54.299  1.00 69.37           C  
ATOM   2914  CG1 VAL B  78      13.702  11.349  53.945  1.00 69.37           C  
ATOM   2915  CG2 VAL B  78      15.948  12.261  53.088  1.00 69.37           C  
ATOM   2916  C   VAL B  78      16.465  13.210  55.714  1.00 69.37           C  
ATOM   2917  O   VAL B  78      16.989  14.267  55.367  1.00 69.37           O  
ATOM   2918  N   SER B  79      17.088  12.321  56.519  1.00108.06           N  
ATOM   2919  CA  SER B  79      18.438  12.575  56.934  1.00108.06           C  
ATOM   2920  CB  SER B  79      18.520  13.269  58.302  1.00108.06           C  
ATOM   2921  OG  SER B  79      19.873  13.492  58.663  1.00108.06           O  
ATOM   2922  C   SER B  79      19.149  11.263  57.046  1.00108.06           C  
ATOM   2923  O   SER B  79      18.632  10.308  57.623  1.00108.06           O  
ATOM   2924  N   ARG B  80      20.369  11.180  56.478  1.00124.51           N  
ATOM   2925  CA  ARG B  80      21.115   9.962  56.610  1.00124.51           C  
ATOM   2926  CB  ARG B  80      21.278   9.213  55.277  1.00124.51           C  
ATOM   2927  CG  ARG B  80      22.062   7.908  55.406  1.00124.51           C  
ATOM   2928  CD  ARG B  80      21.950   7.003  54.180  1.00124.51           C  
ATOM   2929  NE  ARG B  80      22.764   5.789  54.459  1.00124.51           N  
ATOM   2930  CZ  ARG B  80      22.286   4.550  54.150  1.00124.51           C  
ATOM   2931  NH1 ARG B  80      21.052   4.410  53.585  1.00124.51           N  
ATOM   2932  NH2 ARG B  80      23.047   3.449  54.416  1.00124.51           N  
ATOM   2933  C   ARG B  80      22.480  10.303  57.124  1.00124.51           C  
ATOM   2934  O   ARG B  80      23.420  10.460  56.347  1.00124.51           O  
ATOM   2935  N   GLU B  81      22.611  10.448  58.459  1.00107.08           N  
ATOM   2936  CA  GLU B  81      23.879  10.734  59.071  1.00107.08           C  
ATOM   2937  CB  GLU B  81      23.789  11.133  60.554  1.00107.08           C  
ATOM   2938  CG  GLU B  81      23.029  12.431  60.814  1.00107.08           C  
ATOM   2939  CD  GLU B  81      21.565  12.055  60.951  1.00107.08           C  
ATOM   2940  OE1 GLU B  81      21.282  10.828  60.966  1.00107.08           O  
ATOM   2941  OE2 GLU B  81      20.714  12.978  61.049  1.00107.08           O  
ATOM   2942  C   GLU B  81      24.744   9.514  59.043  1.00107.08           C  
ATOM   2943  O   GLU B  81      25.945   9.598  58.790  1.00107.08           O  
ATOM   2944  N   LYS B  82      24.137   8.342  59.323  1.00145.61           N  
ATOM   2945  CA  LYS B  82      24.874   7.116  59.441  1.00145.61           C  
ATOM   2946  CB  LYS B  82      24.768   6.486  60.841  1.00145.61           C  
ATOM   2947  CG  LYS B  82      25.642   7.151  61.907  1.00145.61           C  
ATOM   2948  CD  LYS B  82      27.139   6.864  61.753  1.00145.61           C  
ATOM   2949  CE  LYS B  82      27.682   7.072  60.339  1.00145.61           C  
ATOM   2950  NZ  LYS B  82      29.124   6.743  60.304  1.00145.61           N  
ATOM   2951  C   LYS B  82      24.338   6.118  58.468  1.00145.61           C  
ATOM   2952  O   LYS B  82      23.248   6.278  57.921  1.00145.61           O  
ATOM   2953  N   LYS B  83      25.137   5.061  58.225  1.00101.73           N  
ATOM   2954  CA  LYS B  83      24.813   4.001  57.310  1.00101.73           C  
ATOM   2955  CB  LYS B  83      25.919   2.934  57.225  1.00101.73           C  
ATOM   2956  CG  LYS B  83      25.578   1.801  56.256  1.00101.73           C  
ATOM   2957  CD  LYS B  83      26.653   0.717  56.144  1.00101.73           C  
ATOM   2958  CE  LYS B  83      27.822   1.068  55.221  1.00101.73           C  
ATOM   2959  NZ  LYS B  83      28.783  -0.058  55.203  1.00101.73           N  
ATOM   2960  C   LYS B  83      23.592   3.256  57.788  1.00101.73           C  
ATOM   2961  O   LYS B  83      22.726   2.893  56.994  1.00101.73           O  
ATOM   2962  N   GLU B  84      23.518   2.969  59.102  1.00160.99           N  
ATOM   2963  CA  GLU B  84      22.463   2.182  59.692  1.00160.99           C  
ATOM   2964  CB  GLU B  84      22.823   1.632  61.087  1.00160.99           C  
ATOM   2965  CG  GLU B  84      23.244   2.691  62.106  1.00160.99           C  
ATOM   2966  CD  GLU B  84      24.724   2.985  61.897  1.00160.99           C  
ATOM   2967  OE1 GLU B  84      25.341   2.328  61.018  1.00160.99           O  
ATOM   2968  OE2 GLU B  84      25.258   3.870  62.619  1.00160.99           O  
ATOM   2969  C   GLU B  84      21.151   2.908  59.786  1.00160.99           C  
ATOM   2970  O   GLU B  84      20.097   2.273  59.825  1.00160.99           O  
ATOM   2971  N   ARG B  85      21.157   4.251  59.880  1.00145.16           N  
ATOM   2972  CA  ARG B  85      19.903   4.907  60.127  1.00145.16           C  
ATOM   2973  CB  ARG B  85      19.916   5.688  61.449  1.00145.16           C  
ATOM   2974  CG  ARG B  85      18.775   6.692  61.579  1.00145.16           C  
ATOM   2975  CD  ARG B  85      18.611   7.248  62.991  1.00145.16           C  
ATOM   2976  NE  ARG B  85      17.770   6.277  63.743  1.00145.16           N  
ATOM   2977  CZ  ARG B  85      17.724   6.318  65.105  1.00145.16           C  
ATOM   2978  NH1 ARG B  85      18.535   7.174  65.791  1.00145.16           N  
ATOM   2979  NH2 ARG B  85      16.853   5.513  65.778  1.00145.16           N  
ATOM   2980  C   ARG B  85      19.521   5.863  59.041  1.00145.16           C  
ATOM   2981  O   ARG B  85      20.351   6.608  58.524  1.00145.16           O  
ATOM   2982  N   PHE B  86      18.219   5.846  58.667  1.00116.21           N  
ATOM   2983  CA  PHE B  86      17.709   6.756  57.683  1.00116.21           C  
ATOM   2984  CB  PHE B  86      17.422   6.054  56.339  1.00116.21           C  
ATOM   2985  CG  PHE B  86      17.124   7.076  55.295  1.00116.21           C  
ATOM   2986  CD1 PHE B  86      18.026   8.077  55.019  1.00116.21           C  
ATOM   2987  CD2 PHE B  86      15.972   7.004  54.550  1.00116.21           C  
ATOM   2988  CE1 PHE B  86      17.764   9.016  54.049  1.00116.21           C  
ATOM   2989  CE2 PHE B  86      15.704   7.939  53.578  1.00116.21           C  
ATOM   2990  CZ  PHE B  86      16.598   8.952  53.326  1.00116.21           C  
ATOM   2991  C   PHE B  86      16.460   7.328  58.275  1.00116.21           C  
ATOM   2992  O   PHE B  86      15.466   6.627  58.468  1.00116.21           O  
ATOM   2993  N   SER B  87      16.483   8.646  58.549  1.00 71.37           N  
ATOM   2994  CA  SER B  87      15.426   9.275  59.280  1.00 71.37           C  
ATOM   2995  CB  SER B  87      15.943  10.380  60.215  1.00 71.37           C  
ATOM   2996  OG  SER B  87      16.917   9.852  61.102  1.00 71.37           O  
ATOM   2997  C   SER B  87      14.485   9.937  58.333  1.00 71.37           C  
ATOM   2998  O   SER B  87      14.884  10.520  57.330  1.00 71.37           O  
ATOM   2999  N   LEU B  88      13.180   9.831  58.639  1.00 73.94           N  
ATOM   3000  CA  LEU B  88      12.182  10.507  57.869  1.00 73.94           C  
ATOM   3001  CB  LEU B  88      11.020   9.590  57.456  1.00 73.94           C  
ATOM   3002  CG  LEU B  88       9.933  10.286  56.621  1.00 73.94           C  
ATOM   3003  CD1 LEU B  88      10.474  10.725  55.253  1.00 73.94           C  
ATOM   3004  CD2 LEU B  88       8.680   9.404  56.512  1.00 73.94           C  
ATOM   3005  C   LEU B  88      11.635  11.560  58.776  1.00 73.94           C  
ATOM   3006  O   LEU B  88      11.279  11.279  59.917  1.00 73.94           O  
ATOM   3007  N   ILE B  89      11.571  12.818  58.301  1.00 74.13           N  
ATOM   3008  CA  ILE B  89      11.098  13.848  59.179  1.00 74.13           C  
ATOM   3009  CB  ILE B  89      12.146  14.874  59.497  1.00 74.13           C  
ATOM   3010  CG1 ILE B  89      13.335  14.185  60.188  1.00 74.13           C  
ATOM   3011  CG2 ILE B  89      11.510  15.992  60.344  1.00 74.13           C  
ATOM   3012  CD1 ILE B  89      14.583  15.057  60.281  1.00 74.13           C  
ATOM   3013  C   ILE B  89       9.947  14.538  58.527  1.00 74.13           C  
ATOM   3014  O   ILE B  89      10.010  14.911  57.357  1.00 74.13           O  
ATOM   3015  N   LEU B  90       8.843  14.690  59.283  1.00119.74           N  
ATOM   3016  CA  LEU B  90       7.701  15.408  58.799  1.00119.74           C  
ATOM   3017  CB  LEU B  90       6.367  14.834  59.306  1.00119.74           C  
ATOM   3018  CG  LEU B  90       6.021  13.444  58.744  1.00119.74           C  
ATOM   3019  CD1 LEU B  90       7.064  12.394  59.151  1.00119.74           C  
ATOM   3020  CD2 LEU B  90       4.591  13.034  59.134  1.00119.74           C  
ATOM   3021  C   LEU B  90       7.832  16.777  59.387  1.00119.74           C  
ATOM   3022  O   LEU B  90       7.563  16.982  60.570  1.00119.74           O  
ATOM   3023  N   GLU B  91       8.213  17.762  58.554  1.00111.27           N  
ATOM   3024  CA  GLU B  91       8.533  19.061  59.063  1.00111.27           C  
ATOM   3025  CB  GLU B  91       9.113  20.014  58.011  1.00111.27           C  
ATOM   3026  CG  GLU B  91       9.758  21.241  58.654  1.00111.27           C  
ATOM   3027  CD  GLU B  91      10.454  22.048  57.569  1.00111.27           C  
ATOM   3028  OE1 GLU B  91      11.182  21.430  56.748  1.00111.27           O  
ATOM   3029  OE2 GLU B  91      10.267  23.295  57.546  1.00111.27           O  
ATOM   3030  C   GLU B  91       7.349  19.715  59.709  1.00111.27           C  
ATOM   3031  O   GLU B  91       7.503  20.341  60.757  1.00111.27           O  
ATOM   3032  N   SER B  92       6.147  19.630  59.100  1.00 57.06           N  
ATOM   3033  CA  SER B  92       4.968  20.177  59.724  1.00 57.06           C  
ATOM   3034  CB  SER B  92       4.560  21.553  59.175  1.00 57.06           C  
ATOM   3035  OG  SER B  92       3.393  22.018  59.836  1.00 57.06           O  
ATOM   3036  C   SER B  92       3.858  19.222  59.411  1.00 57.06           C  
ATOM   3037  O   SER B  92       3.488  19.049  58.252  1.00 57.06           O  
ATOM   3038  N   ALA B  93       3.268  18.600  60.448  1.00 47.42           N  
ATOM   3039  CA  ALA B  93       2.293  17.570  60.223  1.00 47.42           C  
ATOM   3040  CB  ALA B  93       1.982  16.749  61.488  1.00 47.42           C  
ATOM   3041  C   ALA B  93       0.999  18.124  59.717  1.00 47.42           C  
ATOM   3042  O   ALA B  93       0.479  19.121  60.217  1.00 47.42           O  
ATOM   3043  N   SER B  94       0.436  17.434  58.706  1.00 54.94           N  
ATOM   3044  CA  SER B  94      -0.831  17.780  58.137  1.00 54.94           C  
ATOM   3045  CB  SER B  94      -0.730  18.301  56.693  1.00 54.94           C  
ATOM   3046  OG  SER B  94      -0.101  17.331  55.870  1.00 54.94           O  
ATOM   3047  C   SER B  94      -1.639  16.519  58.139  1.00 54.94           C  
ATOM   3048  O   SER B  94      -1.097  15.418  58.204  1.00 54.94           O  
ATOM   3049  N   THR B  95      -2.971  16.653  58.047  1.00113.68           N  
ATOM   3050  CA  THR B  95      -3.877  15.543  58.146  1.00113.68           C  
ATOM   3051  CB  THR B  95      -5.309  15.971  58.059  1.00113.68           C  
ATOM   3052  OG1 THR B  95      -5.597  16.925  59.069  1.00113.68           O  
ATOM   3053  CG2 THR B  95      -6.191  14.730  58.254  1.00113.68           C  
ATOM   3054  C   THR B  95      -3.636  14.567  57.032  1.00113.68           C  
ATOM   3055  O   THR B  95      -3.839  13.367  57.201  1.00113.68           O  
ATOM   3056  N   ASN B  96      -3.221  15.059  55.852  1.00 87.64           N  
ATOM   3057  CA  ASN B  96      -3.018  14.231  54.692  1.00 87.64           C  
ATOM   3058  CB  ASN B  96      -2.739  15.029  53.401  1.00 87.64           C  
ATOM   3059  CG  ASN B  96      -1.455  15.830  53.545  1.00 87.64           C  
ATOM   3060  OD1 ASN B  96      -0.359  15.274  53.572  1.00 87.64           O  
ATOM   3061  ND2 ASN B  96      -1.593  17.181  53.619  1.00 87.64           N  
ATOM   3062  C   ASN B  96      -1.897  13.259  54.917  1.00 87.64           C  
ATOM   3063  O   ASN B  96      -1.812  12.236  54.240  1.00 87.64           O  
ATOM   3064  N   GLN B  97      -0.981  13.588  55.842  1.00110.55           N  
ATOM   3065  CA  GLN B  97       0.171  12.808  56.197  1.00110.55           C  
ATOM   3066  CB  GLN B  97       1.195  13.594  57.032  1.00110.55           C  
ATOM   3067  CG  GLN B  97       1.829  14.717  56.204  1.00110.55           C  
ATOM   3068  CD  GLN B  97       2.918  15.393  57.017  1.00110.55           C  
ATOM   3069  OE1 GLN B  97       2.697  15.812  58.152  1.00110.55           O  
ATOM   3070  NE2 GLN B  97       4.133  15.505  56.416  1.00110.55           N  
ATOM   3071  C   GLN B  97      -0.190  11.518  56.891  1.00110.55           C  
ATOM   3072  O   GLN B  97       0.657  10.638  57.017  1.00110.55           O  
ATOM   3073  N   THR B  98      -1.410  11.385  57.452  1.00150.57           N  
ATOM   3074  CA  THR B  98      -1.756  10.150  58.117  1.00150.57           C  
ATOM   3075  CB  THR B  98      -3.189  10.069  58.568  1.00150.57           C  
ATOM   3076  OG1 THR B  98      -4.063  10.085  57.450  1.00150.57           O  
ATOM   3077  CG2 THR B  98      -3.496  11.268  59.467  1.00150.57           C  
ATOM   3078  C   THR B  98      -1.557   9.027  57.143  1.00150.57           C  
ATOM   3079  O   THR B  98      -2.007   9.110  56.002  1.00150.57           O  
ATOM   3080  N   SER B  99      -0.850   7.948  57.560  1.00 78.56           N  
ATOM   3081  CA  SER B  99      -0.635   6.864  56.638  1.00 78.56           C  
ATOM   3082  CB  SER B  99       0.096   7.331  55.363  1.00 78.56           C  
ATOM   3083  OG  SER B  99       0.213   6.283  54.411  1.00 78.56           O  
ATOM   3084  C   SER B  99       0.217   5.820  57.302  1.00 78.56           C  
ATOM   3085  O   SER B  99       0.529   5.915  58.489  1.00 78.56           O  
ATOM   3086  N   MET B 100       0.577   4.756  56.548  1.00161.72           N  
ATOM   3087  CA  MET B 100       1.480   3.769  57.055  1.00161.72           C  
ATOM   3088  CB  MET B 100       1.087   2.315  56.771  1.00161.72           C  
ATOM   3089  CG  MET B 100       2.105   1.342  57.361  1.00161.72           C  
ATOM   3090  SD  MET B 100       1.550  -0.378  57.436  1.00161.72           S  
ATOM   3091  CE  MET B 100       0.355  -0.086  58.770  1.00161.72           C  
ATOM   3092  C   MET B 100       2.790   4.026  56.380  1.00161.72           C  
ATOM   3093  O   MET B 100       2.849   4.202  55.165  1.00161.72           O  
ATOM   3094  N   TYR B 101       3.888   4.065  57.157  1.00100.24           N  
ATOM   3095  CA  TYR B 101       5.153   4.380  56.555  1.00100.24           C  
ATOM   3096  CB  TYR B 101       5.915   5.524  57.252  1.00100.24           C  
ATOM   3097  CG  TYR B 101       5.198   6.819  57.054  1.00100.24           C  
ATOM   3098  CD1 TYR B 101       4.083   7.133  57.798  1.00100.24           C  
ATOM   3099  CD2 TYR B 101       5.657   7.733  56.133  1.00100.24           C  
ATOM   3100  CE1 TYR B 101       3.429   8.330  57.620  1.00100.24           C  
ATOM   3101  CE2 TYR B 101       5.009   8.932  55.949  1.00100.24           C  
ATOM   3102  CZ  TYR B 101       3.893   9.233  56.693  1.00100.24           C  
ATOM   3103  OH  TYR B 101       3.228  10.463  56.506  1.00100.24           O  
ATOM   3104  C   TYR B 101       6.036   3.171  56.631  1.00100.24           C  
ATOM   3105  O   TYR B 101       6.182   2.570  57.693  1.00100.24           O  
ATOM   3106  N   LEU B 102       6.652   2.788  55.485  1.00154.79           N  
ATOM   3107  CA  LEU B 102       7.490   1.614  55.426  1.00154.79           C  
ATOM   3108  CB  LEU B 102       7.117   0.622  54.302  1.00154.79           C  
ATOM   3109  CG  LEU B 102       5.661   0.123  54.242  1.00154.79           C  
ATOM   3110  CD1 LEU B 102       5.267  -0.748  55.441  1.00154.79           C  
ATOM   3111  CD2 LEU B 102       4.707   1.293  53.996  1.00154.79           C  
ATOM   3112  C   LEU B 102       8.887   2.014  55.041  1.00154.79           C  
ATOM   3113  O   LEU B 102       9.071   2.794  54.108  1.00154.79           O  
ATOM   3114  N   CYS B 103       9.918   1.477  55.734  1.00124.86           N  
ATOM   3115  CA  CYS B 103      11.263   1.736  55.296  1.00124.86           C  
ATOM   3116  CB  CYS B 103      12.263   2.219  56.377  1.00124.86           C  
ATOM   3117  SG  CYS B 103      12.777   0.969  57.589  1.00124.86           S  
ATOM   3118  C   CYS B 103      11.764   0.456  54.708  1.00124.86           C  
ATOM   3119  O   CYS B 103      11.358  -0.624  55.125  1.00124.86           O  
ATOM   3120  N   ALA B 104      12.634   0.540  53.684  1.00 74.61           N  
ATOM   3121  CA  ALA B 104      13.139  -0.653  53.059  1.00 74.61           C  
ATOM   3122  CB  ALA B 104      12.455  -0.980  51.720  1.00 74.61           C  
ATOM   3123  C   ALA B 104      14.593  -0.422  52.769  1.00 74.61           C  
ATOM   3124  O   ALA B 104      15.044   0.723  52.743  1.00 74.61           O  
ATOM   3125  N   SER B 105      15.378  -1.510  52.585  1.00 79.07           N  
ATOM   3126  CA  SER B 105      16.776  -1.348  52.267  1.00 79.07           C  
ATOM   3127  CB  SER B 105      17.693  -1.351  53.507  1.00 79.07           C  
ATOM   3128  OG  SER B 105      17.637  -2.611  54.161  1.00 79.07           O  
ATOM   3129  C   SER B 105      17.227  -2.472  51.369  1.00 79.07           C  
ATOM   3130  O   SER B 105      16.617  -3.539  51.335  1.00 79.07           O  
ATOM   3131  N   SER B 106      18.322  -2.238  50.606  1.00150.17           N  
ATOM   3132  CA  SER B 106      18.888  -3.208  49.698  1.00150.17           C  
ATOM   3133  CB  SER B 106      18.507  -2.931  48.235  1.00150.17           C  
ATOM   3134  OG  SER B 106      19.152  -3.856  47.374  1.00150.17           O  
ATOM   3135  C   SER B 106      20.398  -3.128  49.791  1.00150.17           C  
ATOM   3136  O   SER B 106      20.943  -2.088  50.157  1.00150.17           O  
ATOM   3137  N   PHE B 107      21.113  -4.223  49.416  1.00247.39           N  
ATOM   3138  CA  PHE B 107      22.552  -4.308  49.550  1.00247.39           C  
ATOM   3139  CB  PHE B 107      23.099  -5.642  48.999  1.00247.39           C  
ATOM   3140  CG  PHE B 107      24.588  -5.661  49.097  1.00247.39           C  
ATOM   3141  CD1 PHE B 107      25.226  -5.865  50.299  1.00247.39           C  
ATOM   3142  CD2 PHE B 107      25.350  -5.503  47.964  1.00247.39           C  
ATOM   3143  CE1 PHE B 107      26.601  -5.885  50.365  1.00247.39           C  
ATOM   3144  CE2 PHE B 107      26.721  -5.522  48.020  1.00247.39           C  
ATOM   3145  CZ  PHE B 107      27.350  -5.711  49.226  1.00247.39           C  
ATOM   3146  C   PHE B 107      23.192  -3.176  48.802  1.00247.39           C  
ATOM   3147  O   PHE B 107      23.987  -2.418  49.360  1.00247.39           O  
ATOM   3148  N   GLN B 108      22.873  -3.014  47.508  1.00308.58           N  
ATOM   3149  CA  GLN B 108      23.388  -1.857  46.854  1.00308.58           C  
ATOM   3150  CB  GLN B 108      24.731  -2.054  46.133  1.00308.58           C  
ATOM   3151  CG  GLN B 108      25.378  -0.739  45.698  1.00308.58           C  
ATOM   3152  CD  GLN B 108      25.781   0.002  46.964  1.00308.58           C  
ATOM   3153  OE1 GLN B 108      24.997   0.758  47.537  1.00308.58           O  
ATOM   3154  NE2 GLN B 108      27.039  -0.232  47.422  1.00308.58           N  
ATOM   3155  C   GLN B 108      22.347  -1.450  45.893  1.00308.58           C  
ATOM   3156  O   GLN B 108      21.269  -2.041  45.866  1.00308.58           O  
ATOM   3157  N   GLY B 123      22.634  -0.400  45.109  1.00370.12           N  
ATOM   3158  CA  GLY B 123      21.657   0.062  44.176  1.00370.12           C  
ATOM   3159  C   GLY B 123      21.275  -1.063  43.283  1.00370.12           C  
ATOM   3160  O   GLY B 123      20.129  -1.199  42.868  1.00370.12           O  
ATOM   3161  N   PHE B 124      22.232  -1.950  43.027  1.00427.14           N  
ATOM   3162  CA  PHE B 124      22.094  -2.996  42.082  1.00427.14           C  
ATOM   3163  CB  PHE B 124      23.384  -3.811  41.854  1.00427.14           C  
ATOM   3164  CG  PHE B 124      23.637  -4.689  43.026  1.00427.14           C  
ATOM   3165  CD1 PHE B 124      23.901  -4.138  44.249  1.00427.14           C  
ATOM   3166  CD2 PHE B 124      23.574  -6.059  42.918  1.00427.14           C  
ATOM   3167  CE1 PHE B 124      24.132  -4.926  45.348  1.00427.14           C  
ATOM   3168  CE2 PHE B 124      23.809  -6.857  44.014  1.00427.14           C  
ATOM   3169  CZ  PHE B 124      24.092  -6.293  45.234  1.00427.14           C  
ATOM   3170  C   PHE B 124      20.952  -3.966  42.473  1.00427.14           C  
ATOM   3171  O   PHE B 124      20.445  -4.578  41.547  1.00427.14           O  
ATOM   3172  N   THR B 125      20.505  -4.215  43.760  1.00176.54           N  
ATOM   3173  CA  THR B 125      19.490  -5.271  43.985  1.00176.54           C  
ATOM   3174  CB  THR B 125      20.040  -6.541  44.566  1.00176.54           C  
ATOM   3175  OG1 THR B 125      20.742  -6.273  45.770  1.00176.54           O  
ATOM   3176  CG2 THR B 125      20.934  -7.226  43.522  1.00176.54           C  
ATOM   3177  C   THR B 125      18.221  -4.967  44.800  1.00176.54           C  
ATOM   3178  O   THR B 125      17.799  -3.826  44.983  1.00176.54           O  
ATOM   3179  N   GLN B 126      17.564  -6.072  45.281  1.00166.22           N  
ATOM   3180  CA  GLN B 126      16.255  -6.210  45.922  1.00166.22           C  
ATOM   3181  CB  GLN B 126      15.829  -7.676  46.095  1.00166.22           C  
ATOM   3182  CG  GLN B 126      15.700  -8.413  44.764  1.00166.22           C  
ATOM   3183  CD  GLN B 126      14.646  -7.689  43.944  1.00166.22           C  
ATOM   3184  OE1 GLN B 126      14.863  -7.370  42.776  1.00166.22           O  
ATOM   3185  NE2 GLN B 126      13.465  -7.429  44.566  1.00166.22           N  
ATOM   3186  C   GLN B 126      16.131  -5.562  47.284  1.00166.22           C  
ATOM   3187  O   GLN B 126      17.122  -5.328  47.970  1.00166.22           O  
ATOM   3188  N   ALA B 127      14.866  -5.295  47.724  1.00188.03           N  
ATOM   3189  CA  ALA B 127      14.599  -4.540  48.937  1.00188.03           C  
ATOM   3190  CB  ALA B 127      13.727  -3.295  48.695  1.00188.03           C  
ATOM   3191  C   ALA B 127      13.912  -5.345  50.004  1.00188.03           C  
ATOM   3192  O   ALA B 127      13.056  -6.190  49.737  1.00188.03           O  
ATOM   3193  N   PHE B 128      14.288  -5.063  51.272  1.00132.08           N  
ATOM   3194  CA  PHE B 128      13.731  -5.714  52.433  1.00132.08           C  
ATOM   3195  CB  PHE B 128      14.817  -6.268  53.369  1.00132.08           C  
ATOM   3196  CG  PHE B 128      15.733  -7.117  52.556  1.00132.08           C  
ATOM   3197  CD1 PHE B 128      16.739  -6.531  51.821  1.00132.08           C  
ATOM   3198  CD2 PHE B 128      15.602  -8.486  52.531  1.00132.08           C  
ATOM   3199  CE1 PHE B 128      17.597  -7.294  51.066  1.00132.08           C  
ATOM   3200  CE2 PHE B 128      16.458  -9.255  51.777  1.00132.08           C  
ATOM   3201  CZ  PHE B 128      17.457  -8.661  51.043  1.00132.08           C  
ATOM   3202  C   PHE B 128      13.016  -4.659  53.235  1.00132.08           C  
ATOM   3203  O   PHE B 128      13.583  -3.609  53.528  1.00132.08           O  
ATOM   3204  N   PHE B 129      11.760  -4.932  53.649  1.00204.13           N  
ATOM   3205  CA  PHE B 129      10.952  -3.946  54.330  1.00204.13           C  
ATOM   3206  CB  PHE B 129       9.457  -4.058  53.977  1.00204.13           C  
ATOM   3207  CG  PHE B 129       9.270  -3.624  52.562  1.00204.13           C  
ATOM   3208  CD1 PHE B 129       9.585  -4.467  51.521  1.00204.13           C  
ATOM   3209  CD2 PHE B 129       8.797  -2.365  52.273  1.00204.13           C  
ATOM   3210  CE1 PHE B 129       9.415  -4.062  50.217  1.00204.13           C  
ATOM   3211  CE2 PHE B 129       8.624  -1.958  50.971  1.00204.13           C  
ATOM   3212  CZ  PHE B 129       8.933  -2.807  49.938  1.00204.13           C  
ATOM   3213  C   PHE B 129      11.058  -4.040  55.831  1.00204.13           C  
ATOM   3214  O   PHE B 129      11.307  -5.103  56.396  1.00204.13           O  
ATOM   3215  N   GLY B 130      10.863  -2.882  56.510  1.00 39.04           N  
ATOM   3216  CA  GLY B 130      10.852  -2.778  57.947  1.00 39.04           C  
ATOM   3217  C   GLY B 130       9.461  -3.101  58.412  1.00 39.04           C  
ATOM   3218  O   GLY B 130       8.598  -3.445  57.609  1.00 39.04           O  
ATOM   3219  N   GLN B 131       9.213  -2.989  59.735  1.00 99.63           N  
ATOM   3220  CA  GLN B 131       7.951  -3.325  60.345  1.00 99.63           C  
ATOM   3221  CB  GLN B 131       7.977  -3.251  61.882  1.00 99.63           C  
ATOM   3222  CG  GLN B 131       8.902  -4.275  62.541  1.00 99.63           C  
ATOM   3223  CD  GLN B 131       8.774  -4.100  64.048  1.00 99.63           C  
ATOM   3224  OE1 GLN B 131       7.672  -4.111  64.594  1.00 99.63           O  
ATOM   3225  NE2 GLN B 131       9.929  -3.926  64.743  1.00 99.63           N  
ATOM   3226  C   GLN B 131       6.857  -2.403  59.897  1.00 99.63           C  
ATOM   3227  O   GLN B 131       5.718  -2.831  59.728  1.00 99.63           O  
ATOM   3228  N   GLY B 132       7.152  -1.103  59.719  1.00 52.66           N  
ATOM   3229  CA  GLY B 132       6.125  -0.180  59.320  1.00 52.66           C  
ATOM   3230  C   GLY B 132       5.704   0.601  60.531  1.00 52.66           C  
ATOM   3231  O   GLY B 132       5.805   0.127  61.663  1.00 52.66           O  
ATOM   3232  N   THR B 133       5.244   1.850  60.308  1.00169.72           N  
ATOM   3233  CA  THR B 133       4.752   2.700  61.360  1.00169.72           C  
ATOM   3234  CB  THR B 133       5.534   3.973  61.543  1.00169.72           C  
ATOM   3235  OG1 THR B 133       5.572   4.678  60.314  1.00169.72           O  
ATOM   3236  CG2 THR B 133       6.960   3.696  62.016  1.00169.72           C  
ATOM   3237  C   THR B 133       3.407   3.188  60.931  1.00169.72           C  
ATOM   3238  O   THR B 133       3.244   3.653  59.805  1.00169.72           O  
ATOM   3239  N   ARG B 134       2.390   3.116  61.808  1.00190.65           N  
ATOM   3240  CA  ARG B 134       1.160   3.696  61.360  1.00190.65           C  
ATOM   3241  CB  ARG B 134      -0.072   2.781  61.475  1.00190.65           C  
ATOM   3242  CG  ARG B 134      -0.399   2.269  62.868  1.00190.65           C  
ATOM   3243  CD  ARG B 134      -1.393   1.107  62.825  1.00190.65           C  
ATOM   3244  NE  ARG B 134      -2.596   1.564  62.077  1.00190.65           N  
ATOM   3245  CZ  ARG B 134      -3.412   0.647  61.482  1.00190.65           C  
ATOM   3246  NH1 ARG B 134      -3.145  -0.687  61.602  1.00190.65           N  
ATOM   3247  NH2 ARG B 134      -4.494   1.060  60.760  1.00190.65           N  
ATOM   3248  C   ARG B 134       0.975   4.978  62.098  1.00190.65           C  
ATOM   3249  O   ARG B 134       0.960   5.019  63.327  1.00190.65           O  
ATOM   3250  N   LEU B 135       0.854   6.078  61.331  1.00 70.80           N  
ATOM   3251  CA  LEU B 135       0.804   7.393  61.900  1.00 70.80           C  
ATOM   3252  CB  LEU B 135       1.919   8.300  61.349  1.00 70.80           C  
ATOM   3253  CG  LEU B 135       1.923   9.732  61.912  1.00 70.80           C  
ATOM   3254  CD1 LEU B 135       2.247   9.751  63.411  1.00 70.80           C  
ATOM   3255  CD2 LEU B 135       2.848  10.642  61.086  1.00 70.80           C  
ATOM   3256  C   LEU B 135      -0.493   8.052  61.572  1.00 70.80           C  
ATOM   3257  O   LEU B 135      -0.927   8.069  60.422  1.00 70.80           O  
ATOM   3258  N   THR B 136      -1.150   8.621  62.601  1.00114.14           N  
ATOM   3259  CA  THR B 136      -2.359   9.342  62.353  1.00114.14           C  
ATOM   3260  CB  THR B 136      -3.569   8.732  63.000  1.00114.14           C  
ATOM   3261  OG1 THR B 136      -4.748   9.340  62.499  1.00114.14           O  
ATOM   3262  CG2 THR B 136      -3.481   8.919  64.520  1.00114.14           C  
ATOM   3263  C   THR B 136      -2.170  10.727  62.887  1.00114.14           C  
ATOM   3264  O   THR B 136      -1.685  10.924  64.001  1.00114.14           O  
ATOM   3265  N   VAL B 137      -2.532  11.734  62.072  1.00 50.25           N  
ATOM   3266  CA  VAL B 137      -2.404  13.102  62.476  1.00 50.25           C  
ATOM   3267  CB  VAL B 137      -1.670  13.947  61.476  1.00 50.25           C  
ATOM   3268  CG1 VAL B 137      -1.617  15.390  62.000  1.00 50.25           C  
ATOM   3269  CG2 VAL B 137      -0.287  13.326  61.221  1.00 50.25           C  
ATOM   3270  C   VAL B 137      -3.788  13.653  62.582  1.00 50.25           C  
ATOM   3271  O   VAL B 137      -4.561  13.604  61.626  1.00 50.25           O  
ATOM   3272  N   VAL B 138      -4.136  14.200  63.762  1.00 79.37           N  
ATOM   3273  CA  VAL B 138      -5.456  14.729  63.931  1.00 79.37           C  
ATOM   3274  CB  VAL B 138      -6.270  13.972  64.940  1.00 79.37           C  
ATOM   3275  CG1 VAL B 138      -6.469  12.534  64.430  1.00 79.37           C  
ATOM   3276  CG2 VAL B 138      -5.564  14.057  66.303  1.00 79.37           C  
ATOM   3277  C   VAL B 138      -5.341  16.163  64.434  1.00 79.37           C  
ATOM   3278  O   VAL B 138      -4.202  16.610  64.734  1.00 79.37           O  
ATOM   3279  OXT VAL B 138      -6.404  16.833  64.528  1.00 79.37           O  
TER    3280      VAL B 138                                                       
END
