# Supplementary material for: Predicting T cell receptor functionality against mutant epitopes
Source: Cell Genom. 2024 Aug 15;4(9):100634. doi: 10.1016/j.xgen.2024.100634 (PMC11480844; doi:10.1016/j.xgen.2024.100634)
Supplement: Data S9. Structural models of the CMV dataset, related to STAR Methods, Structural modeling — PDB files containing the structural models of the 20 CMV TCRs, NLVPMVATV, and the HLA-B∗07:02 allele. [file mmc10.zip › structures_cmv/TCR1-4_NLVPMVATV.pdb]

ATOM      1  N   GLY M   1      32.493  -2.746   5.972  0.98  9.05           N  
ATOM      2  CA  GLY M   1      33.268  -3.391   7.056  1.00  9.05           C  
ATOM      3  C   GLY M   1      32.431  -3.521   8.286  1.00  9.05           C  
ATOM      4  O   GLY M   1      31.219  -3.319   8.250  1.00  9.05           O  
ATOM      5  N   SER M   2      33.081  -3.871   9.413  1.00 68.90           N  
ATOM      6  CA  SER M   2      32.399  -4.048  10.662  0.97 68.90           C  
ATOM      7  CB  SER M   2      33.228  -4.844  11.686  0.97 68.90           C  
ATOM      8  OG  SER M   2      32.512  -4.985  12.904  0.74 68.90           O  
ATOM      9  C   SER M   2      32.132  -2.698  11.253  1.00 68.90           C  
ATOM     10  O   SER M   2      32.695  -1.691  10.825  1.00 68.90           O  
ATOM     11  N   HIS M   3      31.225  -2.653  12.253  1.00 53.84           N  
ATOM     12  CA  HIS M   3      30.893  -1.417  12.903  1.00 53.84           C  
ATOM     13  ND1 HIS M   3      30.098   0.930  10.638  1.00 53.84           N  
ATOM     14  CG  HIS M   3      29.651  -0.323  10.995  1.00 53.84           C  
ATOM     15  CB  HIS M   3      29.570  -0.806  12.411  1.00 53.84           C  
ATOM     16  NE2 HIS M   3      29.592  -0.125   8.748  1.00 53.84           N  
ATOM     17  CD2 HIS M   3      29.345  -0.954   9.829  1.00 53.84           C  
ATOM     18  CE1 HIS M   3      30.042   0.995   9.285  1.00 53.84           C  
ATOM     19  C   HIS M   3      30.734  -1.695  14.366  1.00 53.84           C  
ATOM     20  O   HIS M   3      30.471  -2.827  14.771  1.00 53.84           O  
ATOM     21  N   SER M   4      30.893  -0.657  15.212  1.00 50.64           N  
ATOM     22  CA  SER M   4      30.792  -0.907  16.618  0.98 50.64           C  
ATOM     23  CB  SER M   4      32.157  -1.106  17.296  0.98 50.64           C  
ATOM     24  OG  SER M   4      32.916   0.092  17.213  0.98 50.64           O  
ATOM     25  C   SER M   4      30.143   0.248  17.309  1.00 50.64           C  
ATOM     26  O   SER M   4      30.094   1.368  16.802  1.00 50.64           O  
ATOM     27  N   MET M   5      29.581  -0.041  18.499  1.00 74.14           N  
ATOM     28  CA  MET M   5      29.049   0.975  19.352  1.00 74.14           C  
ATOM     29  CB  MET M   5      27.514   0.970  19.427  1.00 74.14           C  
ATOM     30  CG  MET M   5      26.935   2.136  20.227  1.00 74.14           C  
ATOM     31  SD  MET M   5      25.120   2.237  20.196  1.00 74.14           S  
ATOM     32  CE  MET M   5      24.866   0.702  21.131  1.00 74.14           C  
ATOM     33  C   MET M   5      29.587   0.657  20.711  1.00 74.14           C  
ATOM     34  O   MET M   5      29.452  -0.471  21.187  1.00 74.14           O  
ATOM     35  N   ARG M   6      30.240   1.637  21.368  1.00142.74           N  
ATOM     36  CA  ARG M   6      30.781   1.351  22.665  0.97142.74           C  
ATOM     37  CB  ARG M   6      32.279   1.001  22.657  0.97142.74           C  
ATOM     38  CG  ARG M   6      32.549  -0.376  22.043  0.97142.74           C  
ATOM     39  CD  ARG M   6      33.952  -0.917  22.318  0.97142.74           C  
ATOM     40  NE  ARG M   6      34.903  -0.203  21.425  0.92142.74           N  
ATOM     41  CZ  ARG M   6      35.350  -0.795  20.279  0.88142.74           C  
ATOM     42  NH1 ARG M   6      34.944  -2.057  19.953  0.88142.74           N  
ATOM     43  NH2 ARG M   6      36.219  -0.127  19.466  0.88142.74           N  
ATOM     44  C   ARG M   6      30.576   2.522  23.572  1.00142.74           C  
ATOM     45  O   ARG M   6      30.539   3.672  23.137  1.00142.74           O  
ATOM     46  N   TYR M   7      30.414   2.234  24.880  1.00163.68           N  
ATOM     47  CA  TYR M   7      30.242   3.261  25.869  1.00163.68           C  
ATOM     48  CB  TYR M   7      28.920   3.192  26.656  1.00163.68           C  
ATOM     49  CG  TYR M   7      27.780   3.626  25.797  1.00163.68           C  
ATOM     50  CD1 TYR M   7      27.419   4.953  25.759  1.00163.68           C  
ATOM     51  CD2 TYR M   7      27.066   2.728  25.038  1.00163.68           C  
ATOM     52  CE1 TYR M   7      26.369   5.382  24.984  1.00163.68           C  
ATOM     53  CE2 TYR M   7      26.014   3.151  24.259  1.00163.68           C  
ATOM     54  CZ  TYR M   7      25.662   4.478  24.231  1.00163.68           C  
ATOM     55  OH  TYR M   7      24.582   4.913  23.433  1.00163.68           O  
ATOM     56  C   TYR M   7      31.338   3.114  26.883  1.00163.68           C  
ATOM     57  O   TYR M   7      31.699   2.001  27.266  1.00163.68           O  
ATOM     58  N   PHE M   8      31.905   4.252  27.339  1.00 72.94           N  
ATOM     59  CA  PHE M   8      32.979   4.216  28.295  1.00 72.94           C  
ATOM     60  CB  PHE M   8      34.250   4.918  27.785  1.00 72.94           C  
ATOM     61  CG  PHE M   8      34.721   4.191  26.571  1.00 72.94           C  
ATOM     62  CD1 PHE M   8      34.114   4.397  25.354  1.00 72.94           C  
ATOM     63  CD2 PHE M   8      35.777   3.313  26.639  1.00 72.94           C  
ATOM     64  CE1 PHE M   8      34.545   3.733  24.228  1.00 72.94           C  
ATOM     65  CE2 PHE M   8      36.212   2.648  25.517  1.00 72.94           C  
ATOM     66  CZ  PHE M   8      35.596   2.854  24.308  1.00 72.94           C  
ATOM     67  C   PHE M   8      32.533   4.968  29.518  1.00 72.94           C  
ATOM     68  O   PHE M   8      31.959   6.051  29.410  1.00 72.94           O  
ATOM     69  N   PHE M   9      32.787   4.413  30.725  1.00160.05           N  
ATOM     70  CA  PHE M   9      32.352   5.097  31.914  1.00160.05           C  
ATOM     71  CB  PHE M   9      31.238   4.355  32.672  1.00160.05           C  
ATOM     72  CG  PHE M   9      30.105   4.116  31.734  1.00160.05           C  
ATOM     73  CD1 PHE M   9      29.165   5.087  31.487  1.00160.05           C  
ATOM     74  CD2 PHE M   9      29.992   2.910  31.086  1.00160.05           C  
ATOM     75  CE1 PHE M   9      28.126   4.854  30.618  1.00160.05           C  
ATOM     76  CE2 PHE M   9      28.955   2.671  30.217  1.00160.05           C  
ATOM     77  CZ  PHE M   9      28.016   3.643  29.981  1.00160.05           C  
ATOM     78  C   PHE M   9      33.498   5.189  32.875  1.00160.05           C  
ATOM     79  O   PHE M   9      34.225   4.219  33.090  1.00160.05           O  
ATOM     80  N   THR M  10      33.688   6.375  33.488  1.00 39.93           N  
ATOM     81  CA  THR M  10      34.739   6.526  34.452  0.98 39.93           C  
ATOM     82  CB  THR M  10      35.900   7.330  33.944  0.98 39.93           C  
ATOM     83  OG1 THR M  10      36.453   6.714  32.790  0.98 39.93           O  
ATOM     84  CG2 THR M  10      36.960   7.425  35.054  0.98 39.93           C  
ATOM     85  C   THR M  10      34.180   7.256  35.632  1.00 39.93           C  
ATOM     86  O   THR M  10      33.539   8.296  35.485  1.00 39.93           O  
ATOM     87  N   SER M  11      34.411   6.716  36.844  1.00 99.95           N  
ATOM     88  CA  SER M  11      33.946   7.367  38.032  0.97 99.95           C  
ATOM     89  CB  SER M  11      32.810   6.568  38.698  0.97 99.95           C  
ATOM     90  OG  SER M  11      32.182   7.321  39.720  0.97 99.95           O  
ATOM     91  C   SER M  11      35.116   7.414  38.968  1.00 99.95           C  
ATOM     92  O   SER M  11      35.748   6.390  39.228  1.00 99.95           O  
ATOM     93  N   VAL M  12      35.449   8.613  39.491  1.00 40.17           N  
ATOM     94  CA  VAL M  12      36.569   8.725  40.384  1.00 40.17           C  
ATOM     95  CB  VAL M  12      37.649   9.637  39.877  1.00 40.17           C  
ATOM     96  CG1 VAL M  12      38.748   9.744  40.948  1.00 40.17           C  
ATOM     97  CG2 VAL M  12      38.146   9.102  38.523  1.00 40.17           C  
ATOM     98  C   VAL M  12      36.071   9.308  41.666  1.00 40.17           C  
ATOM     99  O   VAL M  12      35.381  10.326  41.673  1.00 40.17           O  
ATOM    100  N   SER M  13      36.423   8.667  42.796  1.00 40.84           N  
ATOM    101  CA  SER M  13      35.981   9.139  44.075  1.00 40.84           C  
ATOM    102  CB  SER M  13      36.112   8.084  45.187  1.00 40.84           C  
ATOM    103  OG  SER M  13      37.469   7.692  45.330  1.00 40.84           O  
ATOM    104  C   SER M  13      36.806  10.322  44.456  1.00 40.84           C  
ATOM    105  O   SER M  13      37.947  10.470  44.019  1.00 40.84           O  
ATOM    106  N   ARG M  14      36.219  11.220  45.272  1.00165.27           N  
ATOM    107  CA  ARG M  14      36.937  12.375  45.716  1.00165.27           C  
ATOM    108  CB  ARG M  14      36.359  13.678  45.152  1.00165.27           C  
ATOM    109  CG  ARG M  14      36.258  13.742  43.629  1.00165.27           C  
ATOM    110  CD  ARG M  14      35.642  15.063  43.169  0.99165.27           C  
ATOM    111  NE  ARG M  14      35.554  15.061  41.686  0.99165.27           N  
ATOM    112  CZ  ARG M  14      34.739  15.970  41.075  0.98165.27           C  
ATOM    113  NH1 ARG M  14      34.030  16.860  41.827  0.98165.27           N  
ATOM    114  NH2 ARG M  14      34.633  15.994  39.717  0.98165.27           N  
ATOM    115  C   ARG M  14      36.719  12.468  47.190  1.00165.27           C  
ATOM    116  O   ARG M  14      35.667  12.924  47.637  1.00165.27           O  
ATOM    117  N   PRO M  15      37.676  12.054  47.964  0.98183.37           N  
ATOM    118  CA  PRO M  15      37.500  12.196  49.377  0.98183.37           C  
ATOM    119  CD  PRO M  15      38.427  10.855  47.632  0.98183.37           C  
ATOM    120  CB  PRO M  15      38.484  11.230  50.029  0.98183.37           C  
ATOM    121  CG  PRO M  15      38.662  10.132  48.968  0.98183.37           C  
ATOM    122  C   PRO M  15      37.751  13.629  49.715  0.98183.37           C  
ATOM    123  O   PRO M  15      38.553  14.269  49.036  0.98183.37           O  
ATOM    124  N   GLY M  16      37.071  14.163  50.742  1.00 24.42           N  
ATOM    125  CA  GLY M  16      37.319  15.519  51.130  1.00 24.42           C  
ATOM    126  C   GLY M  16      36.578  16.422  50.199  1.00 24.42           C  
ATOM    127  O   GLY M  16      36.621  17.644  50.333  1.00 24.42           O  
ATOM    128  N   ARG M  17      35.871  15.835  49.223  1.00123.91           N  
ATOM    129  CA  ARG M  17      35.114  16.610  48.289  1.00123.91           C  
ATOM    130  CB  ARG M  17      35.716  16.682  46.871  1.00123.91           C  
ATOM    131  CG  ARG M  17      36.938  17.600  46.763  1.00123.91           C  
ATOM    132  CD  ARG M  17      37.418  17.820  45.326  1.00123.91           C  
ATOM    133  NE  ARG M  17      38.123  16.587  44.874  1.00123.91           N  
ATOM    134  CZ  ARG M  17      39.487  16.563  44.831  1.00123.91           C  
ATOM    135  NH1 ARG M  17      40.201  17.673  45.180  1.00123.91           N  
ATOM    136  NH2 ARG M  17      40.140  15.437  44.418  1.00123.91           N  
ATOM    137  C   ARG M  17      33.789  15.941  48.196  1.00123.91           C  
ATOM    138  O   ARG M  17      33.457  15.077  49.005  1.00123.91           O  
ATOM    139  N   GLY M  18      32.993  16.321  47.189  1.00 92.39           N  
ATOM    140  CA  GLY M  18      31.663  15.806  47.094  1.00 92.39           C  
ATOM    141  C   GLY M  18      31.681  14.461  46.439  1.00 92.39           C  
ATOM    142  O   GLY M  18      32.618  13.680  46.598  1.00 92.39           O  
ATOM    143  N   GLU M  19      30.600  14.165  45.692  1.00124.20           N  
ATOM    144  CA  GLU M  19      30.392  12.898  45.052  0.98124.20           C  
ATOM    145  CB  GLU M  19      29.034  12.790  44.336  0.98124.20           C  
ATOM    146  CG  GLU M  19      27.831  12.890  45.278  0.95124.20           C  
ATOM    147  CD  GLU M  19      27.684  11.570  46.014  0.92124.20           C  
ATOM    148  OE1 GLU M  19      28.118  10.534  45.445  0.92124.20           O  
ATOM    149  OE2 GLU M  19      27.132  11.579  47.147  0.92124.20           O  
ATOM    150  C   GLU M  19      31.461  12.689  44.034  1.00124.20           C  
ATOM    151  O   GLU M  19      32.165  13.616  43.636  1.00124.20           O  
ATOM    152  N   PRO M  20      31.607  11.453  43.638  1.00104.29           N  
ATOM    153  CA  PRO M  20      32.629  11.106  42.692  1.00104.29           C  
ATOM    154  CD  PRO M  20      31.287  10.346  44.526  1.00104.29           C  
ATOM    155  CB  PRO M  20      32.706   9.582  42.706  1.00104.29           C  
ATOM    156  CG  PRO M  20      32.242   9.209  44.126  1.00104.29           C  
ATOM    157  C   PRO M  20      32.350  11.688  41.346  1.00104.29           C  
ATOM    158  O   PRO M  20      31.184  11.880  41.004  1.00104.29           O  
ATOM    159  N   ARG M  21      33.419  11.995  40.583  1.00166.36           N  
ATOM    160  CA  ARG M  21      33.274  12.535  39.263  1.00166.36           C  
ATOM    161  CB  ARG M  21      34.586  13.109  38.690  1.00166.36           C  
ATOM    162  CG  ARG M  21      34.483  13.583  37.236  1.00166.36           C  
ATOM    163  CD  ARG M  21      33.782  14.930  37.055  1.00166.36           C  
ATOM    164  NE  ARG M  21      34.839  15.973  36.936  0.99166.36           N  
ATOM    165  CZ  ARG M  21      35.351  16.328  35.722  0.99166.36           C  
ATOM    166  NH1 ARG M  21      34.889  15.740  34.580  0.99166.36           N  
ATOM    167  NH2 ARG M  21      36.322  17.285  35.649  0.99166.36           N  
ATOM    168  C   ARG M  21      32.861  11.413  38.367  1.00166.36           C  
ATOM    169  O   ARG M  21      33.430  10.325  38.424  1.00166.36           O  
ATOM    170  N   PHE M  22      31.852  11.654  37.506  1.00 88.22           N  
ATOM    171  CA  PHE M  22      31.381  10.610  36.641  1.00 88.22           C  
ATOM    172  CB  PHE M  22      29.959  10.167  37.037  1.00 88.22           C  
ATOM    173  CG  PHE M  22      29.488   9.067  36.153  1.00 88.22           C  
ATOM    174  CD1 PHE M  22      29.990   7.796  36.295  1.00 88.22           C  
ATOM    175  CD2 PHE M  22      28.521   9.297  35.204  1.00 88.22           C  
ATOM    176  CE1 PHE M  22      29.551   6.775  35.487  1.00 88.22           C  
ATOM    177  CE2 PHE M  22      28.079   8.278  34.394  1.00 88.22           C  
ATOM    178  CZ  PHE M  22      28.594   7.013  34.531  1.00 88.22           C  
ATOM    179  C   PHE M  22      31.353  11.133  35.234  1.00 88.22           C  
ATOM    180  O   PHE M  22      30.719  12.149  34.951  1.00 88.22           O  
ATOM    181  N   ILE M  23      32.052  10.443  34.306  1.00 45.97           N  
ATOM    182  CA  ILE M  23      32.064  10.876  32.937  1.00 45.97           C  
ATOM    183  CB  ILE M  23      33.401  11.396  32.496  1.00 45.97           C  
ATOM    184  CG1 ILE M  23      33.792  12.612  33.351  1.00 45.97           C  
ATOM    185  CG2 ILE M  23      33.332  11.701  30.990  1.00 45.97           C  
ATOM    186  CD1 ILE M  23      35.248  13.042  33.184  1.00 45.97           C  
ATOM    187  C   ILE M  23      31.724   9.701  32.073  1.00 45.97           C  
ATOM    188  O   ILE M  23      32.309   8.627  32.207  1.00 45.97           O  
ATOM    189  N   ALA M  24      30.751   9.879  31.157  1.00 35.10           N  
ATOM    190  CA  ALA M  24      30.377   8.809  30.279  1.00 35.10           C  
ATOM    191  CB  ALA M  24      28.941   8.302  30.503  1.00 35.10           C  
ATOM    192  C   ALA M  24      30.451   9.320  28.875  1.00 35.10           C  
ATOM    193  O   ALA M  24      30.101  10.467  28.602  1.00 35.10           O  
ATOM    194  N   VAL M  25      30.928   8.472  27.940  1.00 34.17           N  
ATOM    195  CA  VAL M  25      31.009   8.887  26.568  0.98 34.17           C  
ATOM    196  CB  VAL M  25      32.401   9.240  26.128  0.98 34.17           C  
ATOM    197  CG1 VAL M  25      32.886  10.444  26.956  0.98 34.17           C  
ATOM    198  CG2 VAL M  25      33.291   7.993  26.256  0.98 34.17           C  
ATOM    199  C   VAL M  25      30.546   7.747  25.715  1.00 34.17           C  
ATOM    200  O   VAL M  25      30.684   6.584  26.093  1.00 34.17           O  
ATOM    201  N   GLY M  26      29.976   8.057  24.531  1.00 30.59           N  
ATOM    202  CA  GLY M  26      29.502   7.015  23.664  1.00 30.59           C  
ATOM    203  C   GLY M  26      30.132   7.205  22.321  1.00 30.59           C  
ATOM    204  O   GLY M  26      30.316   8.332  21.865  1.00 30.59           O  
ATOM    205  N   TYR M  27      30.473   6.084  21.650  1.00 87.98           N  
ATOM    206  CA  TYR M  27      31.104   6.162  20.364  1.00 87.98           C  
ATOM    207  CB  TYR M  27      32.589   5.743  20.339  1.00 87.98           C  
ATOM    208  CG  TYR M  27      33.460   6.779  20.960  0.99 87.98           C  
ATOM    209  CD1 TYR M  27      33.631   6.845  22.323  0.99 87.98           C  
ATOM    210  CD2 TYR M  27      34.126   7.679  20.159  0.99 87.98           C  
ATOM    211  CE1 TYR M  27      34.449   7.803  22.878  0.99 87.98           C  
ATOM    212  CE2 TYR M  27      34.944   8.638  20.708  0.99 87.98           C  
ATOM    213  CZ  TYR M  27      35.106   8.701  22.071  0.99 87.98           C  
ATOM    214  OH  TYR M  27      35.945   9.683  22.640  0.99 87.98           O  
ATOM    215  C   TYR M  27      30.458   5.221  19.405  1.00 87.98           C  
ATOM    216  O   TYR M  27      29.923   4.175  19.773  1.00 87.98           O  
ATOM    217  N   VAL M  28      30.474   5.624  18.122  1.00 73.48           N  
ATOM    218  CA  VAL M  28      30.092   4.758  17.052  0.98 73.48           C  
ATOM    219  CB  VAL M  28      28.903   5.247  16.277  0.98 73.48           C  
ATOM    220  CG1 VAL M  28      28.739   4.369  15.025  0.98 73.48           C  
ATOM    221  CG2 VAL M  28      27.675   5.236  17.201  0.98 73.48           C  
ATOM    222  C   VAL M  28      31.260   4.799  16.123  1.00 73.48           C  
ATOM    223  O   VAL M  28      31.499   5.823  15.490  1.00 73.48           O  
ATOM    224  N   ASP M  29      32.017   3.689  16.020  1.00186.51           N  
ATOM    225  CA  ASP M  29      33.137   3.596  15.115  1.00186.51           C  
ATOM    226  CB  ASP M  29      32.730   3.408  13.642  1.00186.51           C  
ATOM    227  CG  ASP M  29      32.045   2.067  13.452  1.00186.51           C  
ATOM    228  OD1 ASP M  29      31.106   1.761  14.233  1.00186.51           O  
ATOM    229  OD2 ASP M  29      32.457   1.327  12.520  1.00186.51           O  
ATOM    230  C   ASP M  29      33.997   4.840  15.117  1.00186.51           C  
ATOM    231  O   ASP M  29      33.965   5.622  14.169  1.00186.51           O  
ATOM    232  N   ASP M  30      34.748   5.092  16.197  1.00214.55           N  
ATOM    233  CA  ASP M  30      35.678   6.187  16.251  1.00214.55           C  
ATOM    234  CB  ASP M  30      36.742   6.127  15.141  1.00214.55           C  
ATOM    235  CG  ASP M  30      37.671   4.963  15.454  1.00214.55           C  
ATOM    236  OD1 ASP M  30      38.143   4.878  16.619  1.00214.55           O  
ATOM    237  OD2 ASP M  30      37.926   4.147  14.529  1.00214.55           O  
ATOM    238  C   ASP M  30      34.995   7.520  16.163  1.00214.55           C  
ATOM    239  O   ASP M  30      35.657   8.529  15.926  1.00214.55           O  
ATOM    240  N   THR M  31      33.667   7.595  16.373  1.00155.48           N  
ATOM    241  CA  THR M  31      33.080   8.904  16.393  1.00155.48           C  
ATOM    242  CB  THR M  31      32.193   9.199  15.204  1.00155.48           C  
ATOM    243  OG1 THR M  31      31.977  10.595  15.092  1.00155.48           O  
ATOM    244  CG2 THR M  31      30.842   8.478  15.338  1.00155.48           C  
ATOM    245  C   THR M  31      32.288   8.997  17.667  1.00155.48           C  
ATOM    246  O   THR M  31      31.482   8.119  17.971  1.00155.48           O  
ATOM    247  N   GLN M  32      32.511  10.063  18.465  1.00 64.56           N  
ATOM    248  CA  GLN M  32      31.832  10.194  19.729  0.94 64.56           C  
ATOM    249  CB  GLN M  32      32.619  11.020  20.760  0.94 64.56           C  
ATOM    250  CG  GLN M  32      31.902  11.164  22.105  0.94 64.56           C  
ATOM    251  CD  GLN M  32      32.748  12.057  23.003  0.94 64.56           C  
ATOM    252  OE1 GLN M  32      33.767  12.601  22.578  0.94 64.56           O  
ATOM    253  NE2 GLN M  32      32.313  12.218  24.281  0.94 64.56           N  
ATOM    254  C   GLN M  32      30.547  10.927  19.502  1.00 64.56           C  
ATOM    255  O   GLN M  32      30.556  12.068  19.047  1.00 64.56           O  
ATOM    256  N   PHE M  33      29.408  10.235  19.716  1.00119.93           N  
ATOM    257  CA  PHE M  33      28.100  10.814  19.575  1.00119.93           C  
ATOM    258  CB  PHE M  33      27.044   9.870  18.963  1.00119.93           C  
ATOM    259  CG  PHE M  33      26.735   8.714  19.844  1.00119.93           C  
ATOM    260  CD1 PHE M  33      27.627   7.677  19.988  1.00119.93           C  
ATOM    261  CD2 PHE M  33      25.523   8.655  20.491  1.00119.93           C  
ATOM    262  CE1 PHE M  33      27.320   6.606  20.793  1.00119.93           C  
ATOM    263  CE2 PHE M  33      25.212   7.586  21.296  1.00119.93           C  
ATOM    264  CZ  PHE M  33      26.113   6.560  21.448  1.00119.93           C  
ATOM    265  C   PHE M  33      27.540  11.506  20.793  1.00119.93           C  
ATOM    266  O   PHE M  33      26.738  12.423  20.638  1.00119.93           O  
ATOM    267  N   VAL M  34      27.866  11.066  22.033  1.00 58.36           N  
ATOM    268  CA  VAL M  34      27.250  11.698  23.180  1.00 58.36           C  
ATOM    269  CB  VAL M  34      26.005  11.002  23.652  1.00 58.36           C  
ATOM    270  CG1 VAL M  34      24.930  11.108  22.557  1.00 58.36           C  
ATOM    271  CG2 VAL M  34      26.366   9.556  24.032  1.00 58.36           C  
ATOM    272  C   VAL M  34      28.193  11.720  24.347  1.00 58.36           C  
ATOM    273  O   VAL M  34      29.232  11.061  24.340  1.00 58.36           O  
ATOM    274  N   ARG M  35      27.853  12.523  25.384  0.98153.51           N  
ATOM    275  CA  ARG M  35      28.685  12.594  26.556  0.98153.51           C  
ATOM    276  CB  ARG M  35      29.832  13.608  26.414  0.98153.51           C  
ATOM    277  CG  ARG M  35      29.348  15.036  26.147  0.98153.51           C  
ATOM    278  CD  ARG M  35      28.868  15.787  27.391  0.98153.51           C  
ATOM    279  NE  ARG M  35      29.925  16.780  27.735  0.98153.51           N  
ATOM    280  CZ  ARG M  35      29.646  17.829  28.564  0.98153.51           C  
ATOM    281  NH1 ARG M  35      28.408  17.946  29.125  0.98153.51           N  
ATOM    282  NH2 ARG M  35      30.603  18.764  28.832  0.98153.51           N  
ATOM    283  C   ARG M  35      27.857  13.012  27.735  0.98153.51           C  
ATOM    284  O   ARG M  35      26.795  13.617  27.591  0.98153.51           O  
ATOM    285  N   PHE M  36      28.326  12.650  28.949  1.00 66.26           N  
ATOM    286  CA  PHE M  36      27.695  13.051  30.174  1.00 66.26           C  
ATOM    287  CB  PHE M  36      26.809  11.946  30.780  1.00 66.26           C  
ATOM    288  CG  PHE M  36      26.203  12.448  32.046  1.00 66.26           C  
ATOM    289  CD1 PHE M  36      25.100  13.270  32.025  1.00 66.26           C  
ATOM    290  CD2 PHE M  36      26.734  12.079  33.261  1.00 66.26           C  
ATOM    291  CE1 PHE M  36      24.543  13.724  33.198  1.00 66.26           C  
ATOM    292  CE2 PHE M  36      26.182  12.529  34.437  1.00 66.26           C  
ATOM    293  CZ  PHE M  36      25.084  13.354  34.406  1.00 66.26           C  
ATOM    294  C   PHE M  36      28.794  13.335  31.152  1.00 66.26           C  
ATOM    295  O   PHE M  36      29.726  12.545  31.291  1.00 66.26           O  
ATOM    296  N   ASP M  37      28.714  14.489  31.847  1.00 59.88           N  
ATOM    297  CA  ASP M  37      29.700  14.854  32.826  1.00 59.88           C  
ATOM    298  CB  ASP M  37      30.570  16.047  32.390  1.00 59.88           C  
ATOM    299  CG  ASP M  37      31.709  16.238  33.383  0.99 59.88           C  
ATOM    300  OD1 ASP M  37      31.616  15.703  34.520  0.99 59.88           O  
ATOM    301  OD2 ASP M  37      32.695  16.929  33.012  0.99 59.88           O  
ATOM    302  C   ASP M  37      28.950  15.257  34.059  1.00 59.88           C  
ATOM    303  O   ASP M  37      28.069  16.113  34.010  1.00 59.88           O  
ATOM    304  N   SER M  38      29.290  14.646  35.208  1.00 38.81           N  
ATOM    305  CA  SER M  38      28.585  14.922  36.427  1.00 38.81           C  
ATOM    306  CB  SER M  38      29.037  14.032  37.599  1.00 38.81           C  
ATOM    307  OG  SER M  38      30.386  14.316  37.940  1.00 38.81           O  
ATOM    308  C   SER M  38      28.798  16.349  36.831  1.00 38.81           C  
ATOM    309  O   SER M  38      27.938  16.947  37.475  1.00 38.81           O  
ATOM    310  N   ASP M  39      29.968  16.921  36.497  1.00 57.02           N  
ATOM    311  CA  ASP M  39      30.276  18.278  36.855  1.00 57.02           C  
ATOM    312  CB  ASP M  39      31.763  18.633  36.702  1.00 57.02           C  
ATOM    313  CG  ASP M  39      32.485  18.015  37.889  0.96 57.02           C  
ATOM    314  OD1 ASP M  39      31.794  17.397  38.743  0.96 57.02           O  
ATOM    315  OD2 ASP M  39      33.733  18.163  37.967  0.96 57.02           O  
ATOM    316  C   ASP M  39      29.471  19.266  36.065  1.00 57.02           C  
ATOM    317  O   ASP M  39      29.140  20.335  36.577  1.00 57.02           O  
ATOM    318  N   ALA M  40      29.129  18.938  34.803  1.00 38.84           N  
ATOM    319  CA  ALA M  40      28.477  19.879  33.931  1.00 38.84           C  
ATOM    320  CB  ALA M  40      28.166  19.311  32.535  1.00 38.84           C  
ATOM    321  C   ALA M  40      27.189  20.363  34.529  1.00 38.84           C  
ATOM    322  O   ALA M  40      26.502  19.652  35.260  1.00 38.84           O  
ATOM    323  N   ALA M  41      26.871  21.641  34.234  1.00 34.85           N  
ATOM    324  CA  ALA M  41      25.711  22.349  34.700  1.00 34.85           C  
ATOM    325  CB  ALA M  41      25.736  23.839  34.318  1.00 34.85           C  
ATOM    326  C   ALA M  41      24.449  21.768  34.135  1.00 34.85           C  
ATOM    327  O   ALA M  41      23.438  21.690  34.833  1.00 34.85           O  
ATOM    328  N   SER M  42      24.469  21.349  32.853  1.00 36.80           N  
ATOM    329  CA  SER M  42      23.274  20.897  32.192  1.00 36.80           C  
ATOM    330  CB  SER M  42      23.509  20.484  30.729  1.00 36.80           C  
ATOM    331  OG  SER M  42      24.271  19.288  30.672  1.00 36.80           O  
ATOM    332  C   SER M  42      22.711  19.705  32.896  1.00 36.80           C  
ATOM    333  O   SER M  42      21.498  19.598  33.069  1.00 36.80           O  
ATOM    334  N   GLN M  43      23.583  18.788  33.348  1.00 56.74           N  
ATOM    335  CA  GLN M  43      23.128  17.598  34.003  1.00 56.74           C  
ATOM    336  CB  GLN M  43      22.339  17.870  35.295  1.00 56.74           C  
ATOM    337  CG  GLN M  43      23.207  18.401  36.436  1.00 56.74           C  
ATOM    338  CD  GLN M  43      24.103  17.258  36.892  1.00 56.74           C  
ATOM    339  OE1 GLN M  43      23.940  16.118  36.460  1.00 56.74           O  
ATOM    340  NE2 GLN M  43      25.075  17.567  37.790  1.00 56.74           N  
ATOM    341  C   GLN M  43      22.251  16.820  33.079  1.00 56.74           C  
ATOM    342  O   GLN M  43      21.265  16.220  33.507  1.00 56.74           O  
ATOM    343  N   ARG M  44      22.592  16.805  31.777  1.00112.45           N  
ATOM    344  CA  ARG M  44      21.828  16.014  30.864  1.00112.45           C  
ATOM    345  CB  ARG M  44      20.777  16.818  30.083  1.00112.45           C  
ATOM    346  CG  ARG M  44      19.758  17.486  31.008  1.00112.45           C  
ATOM    347  CD  ARG M  44      18.490  17.974  30.307  1.00112.45           C  
ATOM    348  NE  ARG M  44      17.439  16.945  30.535  1.00112.45           N  
ATOM    349  CZ  ARG M  44      17.124  16.043  29.562  1.00112.45           C  
ATOM    350  NH1 ARG M  44      17.706  16.124  28.331  1.00112.45           N  
ATOM    351  NH2 ARG M  44      16.218  15.058  29.822  1.00112.45           N  
ATOM    352  C   ARG M  44      22.788  15.421  29.882  1.00112.45           C  
ATOM    353  O   ARG M  44      23.902  15.916  29.713  1.00112.45           O  
ATOM    354  N   MET M  45      22.390  14.309  29.233  1.00 72.08           N  
ATOM    355  CA  MET M  45      23.241  13.732  28.235  1.00 72.08           C  
ATOM    356  CB  MET M  45      22.717  12.393  27.684  1.00 72.08           C  
ATOM    357  CG  MET M  45      23.659  11.723  26.682  1.00 72.08           C  
ATOM    358  SD  MET M  45      25.137  10.963  27.422  1.00 72.08           S  
ATOM    359  CE  MET M  45      24.248   9.529  28.096  1.00 72.08           C  
ATOM    360  C   MET M  45      23.239  14.716  27.107  1.00 72.08           C  
ATOM    361  O   MET M  45      22.190  15.265  26.772  1.00 72.08           O  
ATOM    362  N   GLU M  46      24.414  14.972  26.493  1.00 79.46           N  
ATOM    363  CA  GLU M  46      24.480  15.971  25.457  1.00 79.46           C  
ATOM    364  CB  GLU M  46      25.372  17.169  25.825  1.00 79.46           C  
ATOM    365  CG  GLU M  46      24.791  18.002  26.970  1.00 79.46           C  
ATOM    366  CD  GLU M  46      25.738  19.157  27.261  1.00 79.46           C  
ATOM    367  OE1 GLU M  46      26.971  18.974  27.094  1.00 79.46           O  
ATOM    368  OE2 GLU M  46      25.235  20.240  27.664  1.00 79.46           O  
ATOM    369  C   GLU M  46      25.006  15.370  24.188  1.00 79.46           C  
ATOM    370  O   GLU M  46      25.777  14.411  24.196  1.00 79.46           O  
ATOM    371  N   PRO M  47      24.535  15.902  23.083  1.00113.35           N  
ATOM    372  CA  PRO M  47      24.939  15.449  21.775  1.00113.35           C  
ATOM    373  CD  PRO M  47      23.245  16.568  23.059  1.00113.35           C  
ATOM    374  CB  PRO M  47      23.826  15.877  20.815  1.00113.35           C  
ATOM    375  CG  PRO M  47      23.050  16.961  21.585  1.00113.35           C  
ATOM    376  C   PRO M  47      26.293  15.917  21.341  1.00113.35           C  
ATOM    377  O   PRO M  47      26.577  17.109  21.437  1.00113.35           O  
ATOM    378  N   ARG M  48      27.168  14.972  20.954  0.98167.66           N  
ATOM    379  CA  ARG M  48      28.453  15.192  20.357  0.98167.66           C  
ATOM    380  CB  ARG M  48      29.518  14.198  20.834  0.98167.66           C  
ATOM    381  CG  ARG M  48      30.014  14.640  22.210  0.98167.66           C  
ATOM    382  CD  ARG M  48      30.663  16.025  22.133  0.98167.66           C  
ATOM    383  NE  ARG M  48      30.766  16.592  23.506  0.98167.66           N  
ATOM    384  CZ  ARG M  48      29.821  17.473  23.945  0.98167.66           C  
ATOM    385  NH1 ARG M  48      28.743  17.771  23.162  0.98167.66           N  
ATOM    386  NH2 ARG M  48      29.959  18.068  25.166  0.98167.66           N  
ATOM    387  C   ARG M  48      28.439  15.278  18.855  0.98167.66           C  
ATOM    388  O   ARG M  48      29.313  15.921  18.278  0.98167.66           O  
ATOM    389  N   ALA M  49      27.497  14.592  18.168  1.00 49.61           N  
ATOM    390  CA  ALA M  49      27.519  14.582  16.725  1.00 49.61           C  
ATOM    391  CB  ALA M  49      27.802  13.193  16.129  1.00 49.61           C  
ATOM    392  C   ALA M  49      26.178  15.021  16.221  1.00 49.61           C  
ATOM    393  O   ALA M  49      25.147  14.742  16.828  1.00 49.61           O  
ATOM    394  N   PRO M  50      26.179  15.688  15.096  1.00 95.54           N  
ATOM    395  CA  PRO M  50      24.974  16.260  14.550  1.00 95.54           C  
ATOM    396  CD  PRO M  50      27.367  16.404  14.660  1.00 95.54           C  
ATOM    397  CB  PRO M  50      25.430  17.132  13.382  1.00 95.54           C  
ATOM    398  CG  PRO M  50      26.853  17.558  13.784  1.00 95.54           C  
ATOM    399  C   PRO M  50      23.886  15.295  14.196  1.00 95.54           C  
ATOM    400  O   PRO M  50      22.720  15.682  14.244  1.00 95.54           O  
ATOM    401  N   TRP M  51      24.228  14.052  13.825  1.00101.15           N  
ATOM    402  CA  TRP M  51      23.246  13.078  13.441  1.00101.15           C  
ATOM    403  CB  TRP M  51      23.864  11.851  12.744  1.00101.15           C  
ATOM    404  CG  TRP M  51      25.132  11.324  13.373  1.00101.15           C  
ATOM    405  CD2 TRP M  51      25.203  10.305  14.381  1.00101.15           C  
ATOM    406  CD1 TRP M  51      26.418  11.683  13.095  1.00101.15           C  
ATOM    407  NE1 TRP M  51      27.287  10.953  13.866  1.00101.15           N  
ATOM    408  CE2 TRP M  51      26.555  10.099  14.663  1.00101.15           C  
ATOM    409  CE3 TRP M  51      24.227   9.597  15.018  1.00101.15           C  
ATOM    410  CZ2 TRP M  51      26.950   9.178  15.590  1.00101.15           C  
ATOM    411  CZ3 TRP M  51      24.631   8.670  15.955  1.00101.15           C  
ATOM    412  CH2 TRP M  51      25.966   8.465  16.236  1.00101.15           C  
ATOM    413  C   TRP M  51      22.393  12.671  14.609  1.00101.15           C  
ATOM    414  O   TRP M  51      21.255  12.244  14.426  1.00101.15           O  
ATOM    415  N   ILE M  52      22.954  12.722  15.830  1.00153.49           N  
ATOM    416  CA  ILE M  52      22.289  12.351  17.051  1.00153.49           C  
ATOM    417  CB  ILE M  52      23.248  12.206  18.203  1.00153.49           C  
ATOM    418  CG1 ILE M  52      22.796  11.094  19.172  1.00153.49           C  
ATOM    419  CG2 ILE M  52      23.429  13.584  18.857  1.00153.49           C  
ATOM    420  CD1 ILE M  52      21.358  11.174  19.665  1.00153.49           C  
ATOM    421  C   ILE M  52      21.240  13.372  17.410  1.00153.49           C  
ATOM    422  O   ILE M  52      20.222  13.047  18.018  1.00153.49           O  
ATOM    423  N   GLU M  53      21.478  14.650  17.058  1.00 62.01           N  
ATOM    424  CA  GLU M  53      20.630  15.753  17.431  1.00 62.01           C  
ATOM    425  CB  GLU M  53      21.128  17.111  16.911  1.00 62.01           C  
ATOM    426  CG  GLU M  53      22.424  17.574  17.580  1.00 62.01           C  
ATOM    427  CD  GLU M  53      22.741  18.970  17.065  0.92 62.01           C  
ATOM    428  OE1 GLU M  53      22.256  19.954  17.685  0.92 62.01           O  
ATOM    429  OE2 GLU M  53      23.469  19.070  16.042  0.92 62.01           O  
ATOM    430  C   GLU M  53      19.242  15.545  16.912  1.00 62.01           C  
ATOM    431  O   GLU M  53      18.284  16.064  17.482  1.00 62.01           O  
ATOM    432  N   GLN M  54      19.086  14.793  15.812  1.00107.83           N  
ATOM    433  CA  GLN M  54      17.787  14.605  15.235  1.00107.83           C  
ATOM    434  CB  GLN M  54      17.797  13.730  13.968  1.00107.83           C  
ATOM    435  CG  GLN M  54      18.220  12.281  14.208  1.00107.83           C  
ATOM    436  CD  GLN M  54      18.130  11.548  12.877  1.00107.83           C  
ATOM    437  OE1 GLN M  54      17.758  10.377  12.824  1.00107.83           O  
ATOM    438  NE2 GLN M  54      18.482  12.255  11.770  1.00107.83           N  
ATOM    439  C   GLN M  54      16.865  13.963  16.236  1.00107.83           C  
ATOM    440  O   GLN M  54      15.666  14.231  16.222  1.00107.83           O  
ATOM    441  N   GLU M  55      17.384  13.093  17.125  1.00107.36           N  
ATOM    442  CA  GLU M  55      16.557  12.393  18.076  1.00107.36           C  
ATOM    443  CB  GLU M  55      17.361  11.454  18.991  1.00107.36           C  
ATOM    444  CG  GLU M  55      18.098  10.341  18.239  1.00107.36           C  
ATOM    445  CD  GLU M  55      17.100   9.268  17.827  1.00107.36           C  
ATOM    446  OE1 GLU M  55      16.264   8.875  18.682  1.00107.36           O  
ATOM    447  OE2 GLU M  55      17.163   8.822  16.652  1.00107.36           O  
ATOM    448  C   GLU M  55      15.836  13.388  18.944  1.00107.36           C  
ATOM    449  O   GLU M  55      16.383  14.423  19.324  1.00107.36           O  
ATOM    450  N   GLY M  56      14.568  13.073  19.290  1.00 36.59           N  
ATOM    451  CA  GLY M  56      13.722  13.964  20.036  1.00 36.59           C  
ATOM    452  C   GLY M  56      14.048  13.910  21.496  1.00 36.59           C  
ATOM    453  O   GLY M  56      14.856  13.117  21.976  1.00 36.59           O  
ATOM    454  N   PRO M  58      13.363  14.780  22.189  1.00 71.63           N  
ATOM    455  CA  PRO M  58      13.508  14.992  23.605  1.00 71.63           C  
ATOM    456  CD  PRO M  58      12.114  15.317  21.678  1.00 71.63           C  
ATOM    457  CB  PRO M  58      12.464  16.048  23.960  1.00 71.63           C  
ATOM    458  CG  PRO M  58      11.354  15.805  22.922  1.00 71.63           C  
ATOM    459  C   PRO M  58      13.269  13.733  24.366  1.00 71.63           C  
ATOM    460  O   PRO M  58      13.799  13.593  25.468  1.00 71.63           O  
ATOM    461  N   GLU M  59      12.452  12.820  23.823  1.00156.55           N  
ATOM    462  CA  GLU M  59      12.184  11.608  24.526  1.00156.55           C  
ATOM    463  CB  GLU M  59      11.226  10.687  23.753  1.00156.55           C  
ATOM    464  CG  GLU M  59      10.913   9.376  24.471  0.95156.55           C  
ATOM    465  CD  GLU M  59       9.933   9.663  25.598  0.91156.55           C  
ATOM    466  OE1 GLU M  59       9.541  10.848  25.764  0.91156.55           O  
ATOM    467  OE2 GLU M  59       9.561   8.693  26.309  0.91156.55           O  
ATOM    468  C   GLU M  59      13.482  10.884  24.673  1.00156.55           C  
ATOM    469  O   GLU M  59      13.780  10.331  25.729  1.00156.55           O  
ATOM    470  N   TYR M  60      14.303  10.910  23.610  1.00137.99           N  
ATOM    471  CA  TYR M  60      15.550  10.200  23.576  1.00137.99           C  
ATOM    472  CB  TYR M  60      16.281  10.398  22.234  1.00137.99           C  
ATOM    473  CG  TYR M  60      17.595   9.694  22.257  1.00137.99           C  
ATOM    474  CD1 TYR M  60      17.682   8.341  22.015  1.00137.99           C  
ATOM    475  CD2 TYR M  60      18.750  10.399  22.505  1.00137.99           C  
ATOM    476  CE1 TYR M  60      18.902   7.704  22.029  1.00137.99           C  
ATOM    477  CE2 TYR M  60      19.971   9.769  22.522  1.00137.99           C  
ATOM    478  CZ  TYR M  60      20.048   8.418  22.283  1.00137.99           C  
ATOM    479  OH  TYR M  60      21.303   7.773  22.299  1.00137.99           O  
ATOM    480  C   TYR M  60      16.435  10.711  24.660  1.00137.99           C  
ATOM    481  O   TYR M  60      17.031   9.938  25.410  1.00137.99           O  
ATOM    482  N   TRP M  61      16.511  12.044  24.782  1.00106.01           N  
ATOM    483  CA  TRP M  61      17.385  12.674  25.721  1.00106.01           C  
ATOM    484  CB  TRP M  61      17.442  14.194  25.521  1.00106.01           C  
ATOM    485  CG  TRP M  61      17.983  14.518  24.152  1.00106.01           C  
ATOM    486  CD2 TRP M  61      19.300  14.152  23.713  1.00106.01           C  
ATOM    487  CD1 TRP M  61      17.365  15.099  23.083  1.00106.01           C  
ATOM    488  NE1 TRP M  61      18.217  15.120  22.004  1.00106.01           N  
ATOM    489  CE2 TRP M  61      19.411  14.537  22.378  1.00106.01           C  
ATOM    490  CE3 TRP M  61      20.327  13.532  24.366  1.00106.01           C  
ATOM    491  CZ2 TRP M  61      20.558  14.308  21.672  1.00106.01           C  
ATOM    492  CZ3 TRP M  61      21.487  13.313  23.656  1.00106.01           C  
ATOM    493  CH2 TRP M  61      21.598  13.694  22.335  1.00106.01           C  
ATOM    494  C   TRP M  61      16.963  12.368  27.121  1.00106.01           C  
ATOM    495  O   TRP M  61      17.811  12.185  27.990  1.00106.01           O  
ATOM    496  N   ASP M  62      15.644  12.324  27.386  1.00125.54           N  
ATOM    497  CA  ASP M  62      15.176  12.073  28.724  0.98125.54           C  
ATOM    498  CB  ASP M  62      13.641  12.065  28.835  0.98125.54           C  
ATOM    499  CG  ASP M  62      13.111  13.476  28.641  0.92125.54           C  
ATOM    500  OD1 ASP M  62      13.936  14.426  28.615  0.92125.54           O  
ATOM    501  OD2 ASP M  62      11.867  13.625  28.520  0.92125.54           O  
ATOM    502  C   ASP M  62      15.610  10.713  29.182  1.00125.54           C  
ATOM    503  O   ASP M  62      16.090  10.551  30.303  1.00125.54           O  
ATOM    504  N   GLY M  63      15.430   9.684  28.334  1.00128.23           N  
ATOM    505  CA  GLY M  63      15.762   8.352  28.736  1.00128.23           C  
ATOM    506  C   GLY M  63      17.231   8.191  28.925  1.00128.23           C  
ATOM    507  O   GLY M  63      17.673   7.577  29.895  1.00128.23           O  
ATOM    508  N   GLU M  64      18.030   8.732  27.990  1.00164.21           N  
ATOM    509  CA  GLU M  64      19.449   8.558  28.057  1.00164.21           C  
ATOM    510  CB  GLU M  64      20.197   9.079  26.819  1.00164.21           C  
ATOM    511  CG  GLU M  64      19.942   8.228  25.569  1.00164.21           C  
ATOM    512  CD  GLU M  64      20.509   6.828  25.798  1.00164.21           C  
ATOM    513  OE1 GLU M  64      20.909   6.524  26.951  1.00164.21           O  
ATOM    514  OE2 GLU M  64      20.550   6.036  24.821  1.00164.21           O  
ATOM    515  C   GLU M  64      19.965   9.252  29.269  1.00164.21           C  
ATOM    516  O   GLU M  64      20.896   8.776  29.915  1.00164.21           O  
ATOM    517  N   THR M  65      19.383  10.416  29.598  1.00 78.34           N  
ATOM    518  CA  THR M  65      19.800  11.138  30.762  1.00 78.34           C  
ATOM    519  CB  THR M  65      19.108  12.463  30.895  1.00 78.34           C  
ATOM    520  OG1 THR M  65      19.390  13.280  29.769  1.00 78.34           O  
ATOM    521  CG2 THR M  65      19.591  13.147  32.181  1.00 78.34           C  
ATOM    522  C   THR M  65      19.475  10.336  31.983  1.00 78.34           C  
ATOM    523  O   THR M  65      20.284  10.237  32.903  1.00 78.34           O  
ATOM    524  N   ARG M  66      18.269   9.740  32.017  1.00213.45           N  
ATOM    525  CA  ARG M  66      17.820   9.020  33.182  0.97213.45           C  
ATOM    526  CB  ARG M  66      16.360   8.555  33.073  0.97213.45           C  
ATOM    527  CG  ARG M  66      15.755   8.233  34.439  0.97213.45           C  
ATOM    528  CD  ARG M  66      14.670   7.163  34.390  0.97213.45           C  
ATOM    529  NE  ARG M  66      15.312   5.994  33.736  0.97213.45           N  
ATOM    530  CZ  ARG M  66      16.252   5.289  34.429  0.97213.45           C  
ATOM    531  NH1 ARG M  66      16.586   5.669  35.696  0.97213.45           N  
ATOM    532  NH2 ARG M  66      16.884   4.235  33.837  0.97213.45           N  
ATOM    533  C   ARG M  66      18.665   7.801  33.419  1.00213.45           C  
ATOM    534  O   ARG M  66      19.015   7.474  34.553  1.00213.45           O  
ATOM    535  N   LYS M  67      18.983   7.076  32.338  1.00194.27           N  
ATOM    536  CA  LYS M  67      19.741   5.862  32.392  1.00194.27           C  
ATOM    537  CB  LYS M  67      19.727   5.216  31.001  1.00194.27           C  
ATOM    538  CG  LYS M  67      20.053   3.732  30.942  1.00194.27           C  
ATOM    539  CD  LYS M  67      19.535   3.116  29.641  1.00194.27           C  
ATOM    540  CE  LYS M  67      19.569   4.093  28.463  1.00194.27           C  
ATOM    541  NZ  LYS M  67      18.823   3.534  27.316  1.00194.27           N  
ATOM    542  C   LYS M  67      21.160   6.159  32.797  1.00194.27           C  
ATOM    543  O   LYS M  67      21.743   5.450  33.617  1.00194.27           O  
ATOM    544  N   VAL M  68      21.753   7.232  32.231  1.00125.40           N  
ATOM    545  CA  VAL M  68      23.127   7.567  32.487  0.98125.40           C  
ATOM    546  CB  VAL M  68      23.633   8.694  31.631  0.98125.40           C  
ATOM    547  CG1 VAL M  68      22.873   9.984  31.976  0.98125.40           C  
ATOM    548  CG2 VAL M  68      25.152   8.801  31.830  0.98125.40           C  
ATOM    549  C   VAL M  68      23.290   7.950  33.918  1.00125.40           C  
ATOM    550  O   VAL M  68      24.304   7.655  34.550  1.00125.40           O  
ATOM    551  N   LYS M  69      22.292   8.663  34.457  1.00 96.27           N  
ATOM    552  CA  LYS M  69      22.314   9.021  35.838  1.00 96.27           C  
ATOM    553  CB  LYS M  69      21.149   9.944  36.233  1.00 96.27           C  
ATOM    554  CG  LYS M  69      21.286  11.343  35.628  1.00 96.27           C  
ATOM    555  CD  LYS M  69      20.022  12.196  35.726  1.00 96.27           C  
ATOM    556  CE  LYS M  69      20.189  13.596  35.131  1.00 96.27           C  
ATOM    557  NZ  LYS M  69      21.176  14.365  35.921  1.00 96.27           N  
ATOM    558  C   LYS M  69      22.235   7.766  36.653  1.00 96.27           C  
ATOM    559  O   LYS M  69      22.836   7.660  37.721  1.00 96.27           O  
ATOM    560  N   ALA M  70      21.477   6.774  36.162  1.00 65.52           N  
ATOM    561  CA  ALA M  70      21.279   5.525  36.856  1.00 65.52           C  
ATOM    562  CB  ALA M  70      20.323   4.579  36.110  1.00 65.52           C  
ATOM    563  C   ALA M  70      22.594   4.836  36.972  1.00 65.52           C  
ATOM    564  O   ALA M  70      22.889   4.209  37.992  1.00 65.52           O  
ATOM    565  N   HIS M  71      23.400   4.923  35.898  1.00 74.59           N  
ATOM    566  CA  HIS M  71      24.684   4.293  35.868  0.98 74.59           C  
ATOM    567  ND1 HIS M  71      23.535   3.549  33.001  0.98 74.59           N  
ATOM    568  CG  HIS M  71      24.839   3.524  33.442  0.98 74.59           C  
ATOM    569  CB  HIS M  71      25.393   4.423  34.508  0.98 74.59           C  
ATOM    570  NE2 HIS M  71      24.575   1.978  31.820  0.98 74.59           N  
ATOM    571  CD2 HIS M  71      25.460   2.558  32.710  0.98 74.59           C  
ATOM    572  CE1 HIS M  71      23.432   2.605  32.032  0.98 74.59           C  
ATOM    573  C   HIS M  71      25.564   4.948  36.880  1.00 74.59           C  
ATOM    574  O   HIS M  71      26.290   4.275  37.610  1.00 74.59           O  
ATOM    575  N   SER M  72      25.510   6.291  36.959  1.00 57.21           N  
ATOM    576  CA  SER M  72      26.382   6.992  37.847  0.92 57.21           C  
ATOM    577  CB  SER M  72      26.257   8.524  37.761  0.92 57.21           C  
ATOM    578  OG  SER M  72      25.004   8.954  38.271  0.92 57.21           O  
ATOM    579  C   SER M  72      26.078   6.584  39.250  1.00 57.21           C  
ATOM    580  O   SER M  72      26.987   6.480  40.071  1.00 57.21           O  
ATOM    581  N   GLN M  73      24.791   6.336  39.560  1.00111.90           N  
ATOM    582  CA  GLN M  73      24.413   5.975  40.897  1.00111.90           C  
ATOM    583  CB  GLN M  73      22.898   5.852  41.114  1.00111.90           C  
ATOM    584  CG  GLN M  73      22.163   7.187  41.046  1.00111.90           C  
ATOM    585  CD  GLN M  73      20.767   6.946  41.593  1.00111.90           C  
ATOM    586  OE1 GLN M  73      20.059   6.044  41.148  1.00111.90           O  
ATOM    587  NE2 GLN M  73      20.369   7.762  42.606  1.00111.90           N  
ATOM    588  C   GLN M  73      25.011   4.659  41.261  1.00111.90           C  
ATOM    589  O   GLN M  73      25.489   4.471  42.378  1.00111.90           O  
ATOM    590  N   THR M  74      25.001   3.710  40.315  1.00 60.08           N  
ATOM    591  CA  THR M  74      25.501   2.393  40.566  1.00 60.08           C  
ATOM    592  CB  THR M  74      25.342   1.489  39.376  1.00 60.08           C  
ATOM    593  OG1 THR M  74      23.973   1.398  39.011  1.00 60.08           O  
ATOM    594  CG2 THR M  74      25.884   0.095  39.729  1.00 60.08           C  
ATOM    595  C   THR M  74      26.963   2.497  40.867  1.00 60.08           C  
ATOM    596  O   THR M  74      27.464   1.838  41.776  1.00 60.08           O  
ATOM    597  N   HIS M  75      27.684   3.348  40.113  1.00 84.76           N  
ATOM    598  CA  HIS M  75      29.104   3.476  40.268  0.98 84.76           C  
ATOM    599  ND1 HIS M  75      30.676   4.216  36.852  0.98 84.76           N  
ATOM    600  CG  HIS M  75      29.911   3.718  37.883  0.98 84.76           C  
ATOM    601  CB  HIS M  75      29.774   4.380  39.219  0.98 84.76           C  
ATOM    602  NE2 HIS M  75      29.769   2.323  36.116  0.98 84.76           N  
ATOM    603  CD2 HIS M  75      29.362   2.563  37.416  0.98 84.76           C  
ATOM    604  CE1 HIS M  75      30.556   3.342  35.820  0.98 84.76           C  
ATOM    605  C   HIS M  75      29.431   4.046  41.605  1.00 84.76           C  
ATOM    606  O   HIS M  75      30.456   3.700  42.192  1.00 84.76           O  
ATOM    607  N   ARG M  76      28.589   4.967  42.106  1.00212.48           N  
ATOM    608  CA  ARG M  76      28.875   5.575  43.369  1.00212.48           C  
ATOM    609  CB  ARG M  76      27.837   6.626  43.786  1.00212.48           C  
ATOM    610  CG  ARG M  76      28.373   7.576  44.854  1.00212.48           C  
ATOM    611  CD  ARG M  76      27.341   7.941  45.915  1.00212.48           C  
ATOM    612  NE  ARG M  76      27.406   6.851  46.921  1.00212.48           N  
ATOM    613  CZ  ARG M  76      27.432   7.137  48.253  1.00212.48           C  
ATOM    614  NH1 ARG M  76      27.285   8.423  48.686  1.00212.48           N  
ATOM    615  NH2 ARG M  76      27.601   6.124  49.147  1.00212.48           N  
ATOM    616  C   ARG M  76      28.865   4.509  44.421  1.00212.48           C  
ATOM    617  O   ARG M  76      29.750   4.469  45.275  1.00212.48           O  
ATOM    618  N   VAL M  77      27.856   3.613  44.382  1.00 68.02           N  
ATOM    619  CA  VAL M  77      27.757   2.550  45.342  0.98 68.02           C  
ATOM    620  CB  VAL M  77      26.520   1.720  45.157  0.98 68.02           C  
ATOM    621  CG1 VAL M  77      26.549   0.561  46.169  0.98 68.02           C  
ATOM    622  CG2 VAL M  77      25.292   2.635  45.291  0.98 68.02           C  
ATOM    623  C   VAL M  77      28.938   1.643  45.168  1.00 68.02           C  
ATOM    624  O   VAL M  77      29.577   1.243  46.140  1.00 68.02           O  
ATOM    625  N   ASP M  78      29.302   1.353  43.905  1.00 80.68           N  
ATOM    626  CA  ASP M  78      30.355   0.420  43.598  1.00 80.68           C  
ATOM    627  CB  ASP M  78      30.730   0.376  42.102  1.00 80.68           C  
ATOM    628  CG  ASP M  78      29.648  -0.336  41.308  1.00 80.68           C  
ATOM    629  OD1 ASP M  78      28.641  -0.767  41.928  1.00 80.68           O  
ATOM    630  OD2 ASP M  78      29.821  -0.466  40.066  1.00 80.68           O  
ATOM    631  C   ASP M  78      31.608   0.846  44.299  1.00 80.68           C  
ATOM    632  O   ASP M  78      32.372   0.003  44.767  1.00 80.68           O  
ATOM    633  N   LEU M  79      31.865   2.161  44.376  1.00 62.43           N  
ATOM    634  CA  LEU M  79      33.072   2.629  44.998  1.00 62.43           C  
ATOM    635  CB  LEU M  79      33.226   4.158  44.933  1.00 62.43           C  
ATOM    636  CG  LEU M  79      33.486   4.690  43.510  1.00 62.43           C  
ATOM    637  CD1 LEU M  79      33.635   6.218  43.506  1.00 62.43           C  
ATOM    638  CD2 LEU M  79      34.697   3.993  42.870  1.00 62.43           C  
ATOM    639  C   LEU M  79      33.067   2.228  46.439  1.00 62.43           C  
ATOM    640  O   LEU M  79      34.100   1.821  46.972  1.00 62.43           O  
ATOM    641  N   GLY M  80      31.909   2.356  47.118  1.00 38.50           N  
ATOM    642  CA  GLY M  80      31.825   2.005  48.507  1.00 38.50           C  
ATOM    643  C   GLY M  80      32.028   0.527  48.689  1.00 38.50           C  
ATOM    644  O   GLY M  80      32.791   0.107  49.559  1.00 38.50           O  
ATOM    645  N   THR M  81      31.360  -0.309  47.864  1.00172.22           N  
ATOM    646  CA  THR M  81      31.469  -1.733  48.046  1.00172.22           C  
ATOM    647  CB  THR M  81      30.601  -2.537  47.117  1.00172.22           C  
ATOM    648  OG1 THR M  81      30.891  -2.221  45.765  1.00172.22           O  
ATOM    649  CG2 THR M  81      29.123  -2.269  47.430  1.00172.22           C  
ATOM    650  C   THR M  81      32.887  -2.187  47.837  1.00172.22           C  
ATOM    651  O   THR M  81      33.405  -2.987  48.615  1.00172.22           O  
ATOM    652  N   LEU M  82      33.557  -1.679  46.786  1.00 68.57           N  
ATOM    653  CA  LEU M  82      34.895  -2.079  46.439  1.00 68.57           C  
ATOM    654  CB  LEU M  82      35.375  -1.435  45.126  1.00 68.57           C  
ATOM    655  CG  LEU M  82      34.664  -2.007  43.883  1.00 68.57           C  
ATOM    656  CD1 LEU M  82      35.122  -1.308  42.595  1.00 68.57           C  
ATOM    657  CD2 LEU M  82      34.853  -3.531  43.799  1.00 68.57           C  
ATOM    658  C   LEU M  82      35.846  -1.704  47.531  1.00 68.57           C  
ATOM    659  O   LEU M  82      36.778  -2.450  47.829  1.00 68.57           O  
ATOM    660  N   ARG M  83      35.645  -0.532  48.159  1.00109.15           N  
ATOM    661  CA  ARG M  83      36.539  -0.128  49.202  1.00109.15           C  
ATOM    662  CB  ARG M  83      36.179   1.235  49.821  1.00109.15           C  
ATOM    663  CG  ARG M  83      37.228   1.742  50.815  1.00109.15           C  
ATOM    664  CD  ARG M  83      36.673   2.078  52.203  1.00109.15           C  
ATOM    665  NE  ARG M  83      35.746   3.234  52.053  1.00109.15           N  
ATOM    666  CZ  ARG M  83      35.169   3.793  53.157  1.00109.15           C  
ATOM    667  NH1 ARG M  83      35.463   3.312  54.400  1.00109.15           N  
ATOM    668  NH2 ARG M  83      34.297   4.832  53.016  1.00109.15           N  
ATOM    669  C   ARG M  83      36.441  -1.157  50.280  1.00109.15           C  
ATOM    670  O   ARG M  83      37.447  -1.542  50.869  1.00109.15           O  
ATOM    671  N   GLY M  84      35.210  -1.626  50.562  1.00 26.85           N  
ATOM    672  CA  GLY M  84      34.971  -2.602  51.587  1.00 26.85           C  
ATOM    673  C   GLY M  84      35.621  -3.914  51.249  1.00 26.85           C  
ATOM    674  O   GLY M  84      36.212  -4.552  52.119  1.00 26.85           O  
ATOM    675  N   TYR M  85      35.538  -4.365  49.980  1.00 74.30           N  
ATOM    676  CA  TYR M  85      36.082  -5.660  49.669  1.00 74.30           C  
ATOM    677  CB  TYR M  85      35.932  -6.065  48.190  1.00 74.30           C  
ATOM    678  CG  TYR M  85      34.485  -6.194  47.852  1.00 74.30           C  
ATOM    679  CD1 TYR M  85      33.724  -7.201  48.398  1.00 74.30           C  
ATOM    680  CD2 TYR M  85      33.897  -5.327  46.959  1.00 74.30           C  
ATOM    681  CE1 TYR M  85      32.392  -7.325  48.077  1.00 74.30           C  
ATOM    682  CE2 TYR M  85      32.566  -5.446  46.634  1.00 74.30           C  
ATOM    683  CZ  TYR M  85      31.810  -6.446  47.196  1.00 74.30           C  
ATOM    684  OH  TYR M  85      30.444  -6.573  46.865  1.00 74.30           O  
ATOM    685  C   TYR M  85      37.552  -5.635  49.946  1.00 74.30           C  
ATOM    686  O   TYR M  85      38.096  -6.525  50.597  1.00 74.30           O  
ATOM    687  N   TYR M  86      38.220  -4.587  49.444  1.00 91.02           N  
ATOM    688  CA  TYR M  86      39.629  -4.361  49.558  1.00 91.02           C  
ATOM    689  CB  TYR M  86      40.140  -3.322  48.547  1.00 91.02           C  
ATOM    690  CG  TYR M  86      39.979  -3.986  47.217  1.00 91.02           C  
ATOM    691  CD1 TYR M  86      40.921  -4.886  46.773  1.00 91.02           C  
ATOM    692  CD2 TYR M  86      38.888  -3.724  46.418  1.00 91.02           C  
ATOM    693  CE1 TYR M  86      40.783  -5.510  45.555  1.00 91.02           C  
ATOM    694  CE2 TYR M  86      38.744  -4.347  45.199  1.00 91.02           C  
ATOM    695  CZ  TYR M  86      39.692  -5.242  44.765  1.00 91.02           C  
ATOM    696  OH  TYR M  86      39.545  -5.882  43.515  1.00 91.02           O  
ATOM    697  C   TYR M  86      40.002  -3.995  50.968  1.00 91.02           C  
ATOM    698  O   TYR M  86      41.131  -4.230  51.392  1.00 91.02           O  
ATOM    699  N   ASN M  87      39.071  -3.396  51.736  1.00 65.87           N  
ATOM    700  CA  ASN M  87      39.367  -2.953  53.071  0.98 65.87           C  
ATOM    701  CB  ASN M  87      39.965  -4.059  53.959  0.98 65.87           C  
ATOM    702  CG  ASN M  87      39.814  -3.657  55.421  0.94 65.87           C  
ATOM    703  OD1 ASN M  87      40.262  -2.595  55.848  0.94 65.87           O  
ATOM    704  ND2 ASN M  87      39.151  -4.537  56.216  0.94 65.87           N  
ATOM    705  C   ASN M  87      40.349  -1.831  52.966  1.00 65.87           C  
ATOM    706  O   ASN M  87      41.329  -1.755  53.707  1.00 65.87           O  
ATOM    707  N   GLN M  88      40.093  -0.928  52.000  1.00 60.08           N  
ATOM    708  CA  GLN M  88      40.912   0.224  51.760  1.00 60.08           C  
ATOM    709  CB  GLN M  88      40.947   0.612  50.276  1.00 60.08           C  
ATOM    710  CG  GLN M  88      41.578  -0.489  49.421  1.00 60.08           C  
ATOM    711  CD  GLN M  88      41.372  -0.144  47.957  1.00 60.08           C  
ATOM    712  OE1 GLN M  88      40.264   0.181  47.534  1.00 60.08           O  
ATOM    713  NE2 GLN M  88      42.471  -0.217  47.160  1.00 60.08           N  
ATOM    714  C   GLN M  88      40.365   1.374  52.547  1.00 60.08           C  
ATOM    715  O   GLN M  88      39.242   1.325  53.046  1.00 60.08           O  
ATOM    716  N   SER M  89      41.181   2.438  52.694  1.00 99.88           N  
ATOM    717  CA  SER M  89      40.804   3.596  53.454  1.00 99.88           C  
ATOM    718  CB  SER M  89      41.989   4.464  53.910  1.00 99.88           C  
ATOM    719  OG  SER M  89      42.799   3.758  54.834  1.00 99.88           O  
ATOM    720  C   SER M  89      39.950   4.506  52.633  1.00 99.88           C  
ATOM    721  O   SER M  89      39.926   4.453  51.405  1.00 99.88           O  
ATOM    722  N   GLU M  90      39.205   5.367  53.349  1.00113.32           N  
ATOM    723  CA  GLU M  90      38.358   6.387  52.812  0.98113.32           C  
ATOM    724  CB  GLU M  90      37.386   6.951  53.862  0.98113.32           C  
ATOM    725  CG  GLU M  90      38.059   7.384  55.162  0.97113.32           C  
ATOM    726  CD  GLU M  90      36.962   7.704  56.165  0.88113.32           C  
ATOM    727  OE1 GLU M  90      35.776   7.769  55.743  0.88113.32           O  
ATOM    728  OE2 GLU M  90      37.293   7.885  57.367  0.88113.32           O  
ATOM    729  C   GLU M  90      39.209   7.483  52.248  1.00113.32           C  
ATOM    730  O   GLU M  90      38.769   8.240  51.386  1.00113.32           O  
ATOM    731  N   ALA M  91      40.454   7.612  52.742  1.00 46.79           N  
ATOM    732  CA  ALA M  91      41.313   8.704  52.376  1.00 46.79           C  
ATOM    733  CB  ALA M  91      42.655   8.666  53.128  1.00 46.79           C  
ATOM    734  C   ALA M  91      41.639   8.755  50.905  1.00 46.79           C  
ATOM    735  O   ALA M  91      41.550   9.821  50.300  1.00 46.79           O  
ATOM    736  N   GLY M  92      41.993   7.622  50.266  1.00 30.14           N  
ATOM    737  CA  GLY M  92      42.479   7.708  48.911  1.00 30.14           C  
ATOM    738  C   GLY M  92      41.373   7.824  47.905  1.00 30.14           C  
ATOM    739  O   GLY M  92      40.198   7.623  48.208  1.00 30.14           O  
ATOM    740  N   SER M  93      41.762   8.147  46.649  1.00 91.17           N  
ATOM    741  CA  SER M  93      40.842   8.246  45.550  1.00 91.17           C  
ATOM    742  CB  SER M  93      41.154   9.357  44.533  1.00 91.17           C  
ATOM    743  OG  SER M  93      40.796  10.625  45.054  1.00 91.17           O  
ATOM    744  C   SER M  93      40.962   6.973  44.785  1.00 91.17           C  
ATOM    745  O   SER M  93      42.050   6.413  44.658  1.00 91.17           O  
ATOM    746  N   HIS M  94      39.829   6.478  44.255  1.00 56.88           N  
ATOM    747  CA  HIS M  94      39.874   5.245  43.533  1.00 56.88           C  
ATOM    748  ND1 HIS M  94      41.303   3.024  45.548  1.00 56.88           N  
ATOM    749  CG  HIS M  94      40.154   3.783  45.558  1.00 56.88           C  
ATOM    750  CB  HIS M  94      39.321   4.061  44.341  1.00 56.88           C  
ATOM    751  NE2 HIS M  94      41.019   3.715  47.642  1.00 56.88           N  
ATOM    752  CD2 HIS M  94      39.995   4.197  46.846  1.00 56.88           C  
ATOM    753  CE1 HIS M  94      41.779   3.016  46.819  1.00 56.88           C  
ATOM    754  C   HIS M  94      39.059   5.400  42.290  1.00 56.88           C  
ATOM    755  O   HIS M  94      38.227   6.302  42.187  1.00 56.88           O  
ATOM    756  N   THR M  95      39.292   4.516  41.298  1.00 44.56           N  
ATOM    757  CA  THR M  95      38.610   4.666  40.047  0.98 44.56           C  
ATOM    758  CB  THR M  95      39.542   5.043  38.932  0.98 44.56           C  
ATOM    759  OG1 THR M  95      40.225   6.245  39.253  0.98 44.56           O  
ATOM    760  CG2 THR M  95      38.728   5.229  37.641  0.98 44.56           C  
ATOM    761  C   THR M  95      37.956   3.378  39.649  1.00 44.56           C  
ATOM    762  O   THR M  95      38.490   2.290  39.862  1.00 44.56           O  
ATOM    763  N   VAL M  96      36.748   3.491  39.060  1.00 43.91           N  
ATOM    764  CA  VAL M  96      36.044   2.362  38.528  0.95 43.91           C  
ATOM    765  CB  VAL M  96      34.691   2.158  39.144  0.95 43.91           C  
ATOM    766  CG1 VAL M  96      34.875   1.839  40.637  0.95 43.91           C  
ATOM    767  CG2 VAL M  96      33.836   3.409  38.880  0.95 43.91           C  
ATOM    768  C   VAL M  96      35.828   2.672  37.078  1.00 43.91           C  
ATOM    769  O   VAL M  96      35.578   3.821  36.716  1.00 43.91           O  
ATOM    770  N   GLN M  97      35.945   1.656  36.198  1.00 47.04           N  
ATOM    771  CA  GLN M  97      35.762   1.901  34.795  1.00 47.04           C  
ATOM    772  CB  GLN M  97      37.085   1.893  34.014  1.00 47.04           C  
ATOM    773  CG  GLN M  97      38.004   3.048  34.420  1.00 47.04           C  
ATOM    774  CD  GLN M  97      39.367   2.836  33.780  1.00 47.04           C  
ATOM    775  OE1 GLN M  97      40.347   2.554  34.468  1.00 47.04           O  
ATOM    776  NE2 GLN M  97      39.435   2.974  32.429  1.00 47.04           N  
ATOM    777  C   GLN M  97      34.887   0.821  34.248  1.00 47.04           C  
ATOM    778  O   GLN M  97      34.942  -0.326  34.689  1.00 47.04           O  
ATOM    779  N   ARG M  98      34.027   1.175  33.272  1.00109.80           N  
ATOM    780  CA  ARG M  98      33.149   0.196  32.704  1.00109.80           C  
ATOM    781  CB  ARG M  98      31.721   0.317  33.256  1.00109.80           C  
ATOM    782  CG  ARG M  98      30.801  -0.851  32.910  1.00109.80           C  
ATOM    783  CD  ARG M  98      29.351  -0.586  33.309  1.00109.80           C  
ATOM    784  NE  ARG M  98      29.349  -0.189  34.745  1.00109.80           N  
ATOM    785  CZ  ARG M  98      29.265  -1.138  35.722  1.00109.80           C  
ATOM    786  NH1 ARG M  98      29.210  -2.459  35.390  1.00109.80           N  
ATOM    787  NH2 ARG M  98      29.207  -0.766  37.033  1.00109.80           N  
ATOM    788  C   ARG M  98      33.077   0.453  31.231  1.00109.80           C  
ATOM    789  O   ARG M  98      33.031   1.603  30.798  1.00109.80           O  
ATOM    790  N   MET M  99      33.088  -0.620  30.414  1.00127.05           N  
ATOM    791  CA  MET M  99      32.968  -0.450  28.993  1.00127.05           C  
ATOM    792  CB  MET M  99      34.280  -0.594  28.216  1.00127.05           C  
ATOM    793  CG  MET M  99      34.015  -0.565  26.711  1.00127.05           C  
ATOM    794  SD  MET M  99      35.293  -1.354  25.697  1.00127.05           S  
ATOM    795  CE  MET M  99      35.105  -2.997  26.449  1.00127.05           C  
ATOM    796  C   MET M  99      32.115  -1.555  28.462  1.00127.05           C  
ATOM    797  O   MET M  99      32.328  -2.723  28.785  1.00127.05           O  
ATOM    798  N   TYR M 100      31.109  -1.210  27.634  1.00 96.43           N  
ATOM    799  CA  TYR M 100      30.330  -2.235  27.007  1.00 96.43           C  
ATOM    800  CB  TYR M 100      29.075  -2.687  27.785  1.00 96.43           C  
ATOM    801  CG  TYR M 100      28.111  -1.568  27.994  1.00 96.43           C  
ATOM    802  CD1 TYR M 100      27.290  -1.135  26.977  1.00 96.43           C  
ATOM    803  CD2 TYR M 100      28.007  -0.970  29.229  1.00 96.43           C  
ATOM    804  CE1 TYR M 100      26.394  -0.112  27.186  1.00 96.43           C  
ATOM    805  CE2 TYR M 100      27.113   0.052  29.444  1.00 96.43           C  
ATOM    806  CZ  TYR M 100      26.306   0.484  28.421  1.00 96.43           C  
ATOM    807  OH  TYR M 100      25.388   1.532  28.644  1.00 96.43           O  
ATOM    808  C   TYR M 100      29.929  -1.768  25.647  1.00 96.43           C  
ATOM    809  O   TYR M 100      30.004  -0.580  25.335  1.00 96.43           O  
ATOM    810  N   GLY M 101      29.513  -2.716  24.784  1.00 28.53           N  
ATOM    811  CA  GLY M 101      29.108  -2.344  23.462  1.00 28.53           C  
ATOM    812  C   GLY M 101      28.963  -3.588  22.651  1.00 28.53           C  
ATOM    813  O   GLY M 101      29.171  -4.696  23.143  1.00 28.53           O  
ATOM    814  N   CYS M 102      28.586  -3.423  21.368  1.00 55.38           N  
ATOM    815  CA  CYS M 102      28.404  -4.554  20.507  0.97 55.38           C  
ATOM    816  CB  CYS M 102      26.920  -4.894  20.279  0.97 55.38           C  
ATOM    817  SG  CYS M 102      25.976  -3.463  19.678  0.97 55.38           S  
ATOM    818  C   CYS M 102      29.018  -4.253  19.173  1.00 55.38           C  
ATOM    819  O   CYS M 102      29.199  -3.095  18.798  1.00 55.38           O  
ATOM    820  N   ASP M 103      29.377  -5.324  18.433  1.00 79.51           N  
ATOM    821  CA  ASP M 103      29.968  -5.194  17.132  1.00 79.51           C  
ATOM    822  CB  ASP M 103      31.348  -5.865  17.015  1.00 79.51           C  
ATOM    823  CG  ASP M 103      32.343  -5.027  17.811  1.00 79.51           C  
ATOM    824  OD1 ASP M 103      32.028  -3.840  18.093  1.00 79.51           O  
ATOM    825  OD2 ASP M 103      33.435  -5.561  18.144  1.00 79.51           O  
ATOM    826  C   ASP M 103      29.048  -5.830  16.140  1.00 79.51           C  
ATOM    827  O   ASP M 103      28.353  -6.800  16.439  1.00 79.51           O  
ATOM    828  N   VAL M 104      29.019  -5.267  14.920  1.00128.43           N  
ATOM    829  CA  VAL M 104      28.154  -5.719  13.876  1.00128.43           C  
ATOM    830  CB  VAL M 104      27.131  -4.647  13.639  1.00128.43           C  
ATOM    831  CG1 VAL M 104      27.862  -3.337  13.325  0.67128.43           C  
ATOM    832  CG2 VAL M 104      26.146  -5.078  12.569  0.82128.43           C  
ATOM    833  C   VAL M 104      29.013  -5.951  12.661  1.00128.43           C  
ATOM    834  O   VAL M 104      29.986  -5.233  12.443  1.00128.43           O  
ATOM    835  N   GLY M 105      28.685  -6.978  11.843  1.00 27.27           N  
ATOM    836  CA  GLY M 105      29.490  -7.317  10.695  1.00 27.27           C  
ATOM    837  C   GLY M 105      29.046  -6.501   9.519  1.00 27.27           C  
ATOM    838  O   GLY M 105      28.256  -5.568   9.650  1.00 27.27           O  
ATOM    839  N   SER M 106      29.572  -6.839   8.323  1.00 65.15           N  
ATOM    840  CA  SER M 106      29.235  -6.138   7.117  0.98 65.15           C  
ATOM    841  CB  SER M 106      30.045  -6.616   5.901  0.98 65.15           C  
ATOM    842  OG  SER M 106      29.665  -5.885   4.746  0.98 65.15           O  
ATOM    843  C   SER M 106      27.789  -6.394   6.832  1.00 65.15           C  
ATOM    844  O   SER M 106      27.083  -5.537   6.301  1.00 65.15           O  
ATOM    845  N   ASP M 107      27.321  -7.602   7.189  1.00 77.66           N  
ATOM    846  CA  ASP M 107      25.958  -8.012   7.020  1.00 77.66           C  
ATOM    847  CB  ASP M 107      25.749  -9.528   7.218  1.00 77.66           C  
ATOM    848  CG  ASP M 107      26.237  -9.951   8.595  1.00 77.66           C  
ATOM    849  OD1 ASP M 107      26.600  -9.057   9.402  1.00 77.66           O  
ATOM    850  OD2 ASP M 107      26.267 -11.184   8.851  1.00 77.66           O  
ATOM    851  C   ASP M 107      25.105  -7.217   7.959  1.00 77.66           C  
ATOM    852  O   ASP M 107      23.893  -7.105   7.780  1.00 77.66           O  
ATOM    853  N   TRP M 108      25.737  -6.616   8.982  1.00 90.61           N  
ATOM    854  CA  TRP M 108      25.035  -5.846   9.970  1.00 90.61           C  
ATOM    855  CB  TRP M 108      24.006  -4.850   9.398  1.00 90.61           C  
ATOM    856  CG  TRP M 108      24.616  -3.621   8.763  1.00 90.61           C  
ATOM    857  CD2 TRP M 108      23.924  -2.373   8.604  1.00 90.61           C  
ATOM    858  CD1 TRP M 108      25.876  -3.428   8.275  1.00 90.61           C  
ATOM    859  NE1 TRP M 108      26.011  -2.137   7.822  1.00 90.61           N  
ATOM    860  CE2 TRP M 108      24.817  -1.476   8.020  1.00 90.61           C  
ATOM    861  CE3 TRP M 108      22.649  -2.001   8.926  1.00 90.61           C  
ATOM    862  CZ2 TRP M 108      24.448  -0.189   7.748  1.00 90.61           C  
ATOM    863  CZ3 TRP M 108      22.278  -0.705   8.643  1.00 90.61           C  
ATOM    864  CH2 TRP M 108      23.161   0.184   8.066  1.00 90.61           C  
ATOM    865  C   TRP M 108      24.343  -6.742  10.947  1.00 90.61           C  
ATOM    866  O   TRP M 108      23.462  -6.303  11.686  1.00 90.61           O  
ATOM    867  N   ARG M 109      24.745  -8.026  10.991  1.00 95.30           N  
ATOM    868  CA  ARG M 109      24.219  -8.930  11.973  0.98 95.30           C  
ATOM    869  CB  ARG M 109      24.158 -10.384  11.483  0.98 95.30           C  
ATOM    870  CG  ARG M 109      23.189 -10.541  10.312  0.69 95.30           C  
ATOM    871  CD  ARG M 109      23.209 -11.914   9.645  0.70 95.30           C  
ATOM    872  NE  ARG M 109      22.209 -11.864   8.543  0.76 95.30           N  
ATOM    873  CZ  ARG M 109      22.465 -12.492   7.358  0.61 95.30           C  
ATOM    874  NH1 ARG M 109      23.625 -13.192   7.193  0.74 95.30           N  
ATOM    875  NH2 ARG M 109      21.564 -12.413   6.336  0.68 95.30           N  
ATOM    876  C   ARG M 109      25.114  -8.864  13.179  1.00 95.30           C  
ATOM    877  O   ARG M 109      26.275  -8.467  13.080  1.00 95.30           O  
ATOM    878  N   PHE M 110      24.577  -9.253  14.355  1.00 86.38           N  
ATOM    879  CA  PHE M 110      25.276  -9.201  15.614  1.00 86.38           C  
ATOM    880  CB  PHE M 110      24.383  -9.733  16.751  1.00 86.38           C  
ATOM    881  CG  PHE M 110      25.172  -9.973  17.989  1.00 86.38           C  
ATOM    882  CD1 PHE M 110      25.517  -8.942  18.832  1.00 86.38           C  
ATOM    883  CD2 PHE M 110      25.548 -11.256  18.314  1.00 86.38           C  
ATOM    884  CE1 PHE M 110      26.239  -9.193  19.975  1.00 86.38           C  
ATOM    885  CE2 PHE M 110      26.269 -11.512  19.454  1.00 86.38           C  
ATOM    886  CZ  PHE M 110      26.616 -10.477  20.288  1.00 86.38           C  
ATOM    887  C   PHE M 110      26.527 -10.023  15.549  1.00 86.38           C  
ATOM    888  O   PHE M 110      26.481 -11.247  15.423  1.00 86.38           O  
ATOM    889  N   LEU M 111      27.690  -9.335  15.541  1.00144.07           N  
ATOM    890  CA  LEU M 111      28.978  -9.976  15.530  1.00144.07           C  
ATOM    891  CB  LEU M 111      30.047  -9.036  14.931  1.00144.07           C  
ATOM    892  CG  LEU M 111      31.384  -9.683  14.507  1.00144.07           C  
ATOM    893  CD1 LEU M 111      32.330  -8.616  13.935  1.00144.07           C  
ATOM    894  CD2 LEU M 111      32.053 -10.501  15.625  1.00144.07           C  
ATOM    895  C   LEU M 111      29.409 -10.418  16.903  1.00144.07           C  
ATOM    896  O   LEU M 111      29.756 -11.580  17.115  1.00144.07           O  
ATOM    897  N   ARG M 112      29.383  -9.494  17.891  1.00201.44           N  
ATOM    898  CA  ARG M 112      29.893  -9.833  19.195  0.97201.44           C  
ATOM    899  CB  ARG M 112      31.429  -9.956  19.218  0.97201.44           C  
ATOM    900  CG  ARG M 112      32.147  -8.693  18.747  0.97201.44           C  
ATOM    901  CD  ARG M 112      33.584  -8.926  18.273  0.94201.44           C  
ATOM    902  NE  ARG M 112      34.458  -9.122  19.461  0.72201.44           N  
ATOM    903  CZ  ARG M 112      35.764  -8.726  19.395  0.72201.44           C  
ATOM    904  NH1 ARG M 112      36.240  -8.149  18.253  0.72201.44           N  
ATOM    905  NH2 ARG M 112      36.588  -8.892  20.469  0.72201.44           N  
ATOM    906  C   ARG M 112      29.477  -8.781  20.176  1.00201.44           C  
ATOM    907  O   ARG M 112      29.063  -7.687  19.797  1.00201.44           O  
ATOM    908  N   GLY M 113      29.572  -9.099  21.485  1.00 36.70           N  
ATOM    909  CA  GLY M 113      29.174  -8.165  22.499  1.00 36.70           C  
ATOM    910  C   GLY M 113      30.146  -8.256  23.632  1.00 36.70           C  
ATOM    911  O   GLY M 113      30.700  -9.320  23.903  1.00 36.70           O  
ATOM    912  N   TYR M 114      30.381  -7.123  24.326  1.00127.31           N  
ATOM    913  CA  TYR M 114      31.307  -7.124  25.422  0.98127.31           C  
ATOM    914  CB  TYR M 114      32.744  -6.754  25.005  0.98127.31           C  
ATOM    915  CG  TYR M 114      32.642  -5.768  23.894  1.00127.31           C  
ATOM    916  CD1 TYR M 114      32.351  -4.443  24.110  1.00127.31           C  
ATOM    917  CD2 TYR M 114      32.848  -6.203  22.605  1.00127.31           C  
ATOM    918  CE1 TYR M 114      32.263  -3.571  23.050  1.00127.31           C  
ATOM    919  CE2 TYR M 114      32.762  -5.338  21.542  1.00127.31           C  
ATOM    920  CZ  TYR M 114      32.468  -4.016  21.766  1.00127.31           C  
ATOM    921  OH  TYR M 114      32.375  -3.118  20.682  1.00127.31           O  
ATOM    922  C   TYR M 114      30.842  -6.243  26.542  1.00127.31           C  
ATOM    923  O   TYR M 114      30.051  -5.321  26.354  1.00127.31           O  
ATOM    924  N   HIS M 115      31.311  -6.571  27.766  1.00 87.96           N  
ATOM    925  CA  HIS M 115      31.025  -5.839  28.968  1.00 87.96           C  
ATOM    926  ND1 HIS M 115      29.751  -5.829  32.148  1.00 87.96           N  
ATOM    927  CG  HIS M 115      29.347  -5.524  30.867  1.00 87.96           C  
ATOM    928  CB  HIS M 115      29.735  -6.321  29.657  1.00 87.96           C  
ATOM    929  NE2 HIS M 115      28.468  -4.019  32.299  1.00 87.96           N  
ATOM    930  CD2 HIS M 115      28.566  -4.415  30.977  1.00 87.96           C  
ATOM    931  CE1 HIS M 115      29.196  -4.898  32.964  1.00 87.96           C  
ATOM    932  C   HIS M 115      32.173  -6.105  29.899  1.00 87.96           C  
ATOM    933  O   HIS M 115      32.429  -7.249  30.266  1.00 87.96           O  
ATOM    934  N   GLN M 116      32.886  -5.043  30.325  1.00140.79           N  
ATOM    935  CA  GLN M 116      34.068  -5.240  31.119  0.97140.79           C  
ATOM    936  CB  GLN M 116      35.308  -5.083  30.228  0.97140.79           C  
ATOM    937  CG  GLN M 116      36.662  -5.260  30.895  0.97140.79           C  
ATOM    938  CD  GLN M 116      37.684  -5.136  29.775  0.94140.79           C  
ATOM    939  OE1 GLN M 116      37.587  -5.822  28.759  0.94140.79           O  
ATOM    940  NE2 GLN M 116      38.682  -4.230  29.952  0.94140.79           N  
ATOM    941  C   GLN M 116      34.097  -4.186  32.195  1.00140.79           C  
ATOM    942  O   GLN M 116      33.543  -3.102  32.023  1.00140.79           O  
ATOM    943  N   TYR M 117      34.735  -4.498  33.350  1.00148.69           N  
ATOM    944  CA  TYR M 117      34.778  -3.596  34.472  0.98148.69           C  
ATOM    945  CB  TYR M 117      33.768  -4.054  35.545  0.98148.69           C  
ATOM    946  CG  TYR M 117      33.534  -3.044  36.619  1.00148.69           C  
ATOM    947  CD1 TYR M 117      34.311  -2.999  37.752  1.00148.69           C  
ATOM    948  CD2 TYR M 117      32.500  -2.147  36.498  1.00148.69           C  
ATOM    949  CE1 TYR M 117      34.064  -2.068  38.736  1.00148.69           C  
ATOM    950  CE2 TYR M 117      32.248  -1.214  37.476  1.00148.69           C  
ATOM    951  CZ  TYR M 117      33.032  -1.172  38.601  1.00148.69           C  
ATOM    952  OH  TYR M 117      32.776  -0.218  39.609  1.00148.69           O  
ATOM    953  C   TYR M 117      36.165  -3.646  35.058  1.00148.69           C  
ATOM    954  O   TYR M 117      36.769  -4.716  35.138  1.00148.69           O  
ATOM    955  N   ALA M 118      36.710  -2.484  35.489  1.00 37.40           N  
ATOM    956  CA  ALA M 118      38.032  -2.468  36.060  1.00 37.40           C  
ATOM    957  CB  ALA M 118      39.109  -1.911  35.112  1.00 37.40           C  
ATOM    958  C   ALA M 118      38.025  -1.600  37.280  1.00 37.40           C  
ATOM    959  O   ALA M 118      37.253  -0.647  37.378  1.00 37.40           O  
ATOM    960  N   TYR M 119      38.886  -1.940  38.263  1.00 68.22           N  
ATOM    961  CA  TYR M 119      38.985  -1.164  39.466  1.00 68.22           C  
ATOM    962  CB  TYR M 119      38.587  -1.975  40.715  1.00 68.22           C  
ATOM    963  CG  TYR M 119      38.688  -1.123  41.935  1.00 68.22           C  
ATOM    964  CD1 TYR M 119      37.782  -0.110  42.148  1.00 68.22           C  
ATOM    965  CD2 TYR M 119      39.662  -1.357  42.881  1.00 68.22           C  
ATOM    966  CE1 TYR M 119      37.857   0.674  43.275  1.00 68.22           C  
ATOM    967  CE2 TYR M 119      39.741  -0.576  44.011  1.00 68.22           C  
ATOM    968  CZ  TYR M 119      38.839   0.442  44.208  1.00 68.22           C  
ATOM    969  OH  TYR M 119      38.918   1.245  45.366  1.00 68.22           O  
ATOM    970  C   TYR M 119      40.420  -0.754  39.595  1.00 68.22           C  
ATOM    971  O   TYR M 119      41.323  -1.589  39.593  1.00 68.22           O  
ATOM    972  N   ASP M 120      40.663   0.564  39.708  1.00 62.65           N  
ATOM    973  CA  ASP M 120      41.994   1.082  39.861  1.00 62.65           C  
ATOM    974  CB  ASP M 120      42.684   0.603  41.148  1.00 62.65           C  
ATOM    975  CG  ASP M 120      41.986   1.273  42.317  1.00 62.65           C  
ATOM    976  OD1 ASP M 120      41.240   2.256  42.067  1.00 62.65           O  
ATOM    977  OD2 ASP M 120      42.188   0.814  43.473  1.00 62.65           O  
ATOM    978  C   ASP M 120      42.862   0.677  38.705  1.00 62.65           C  
ATOM    979  O   ASP M 120      44.064   0.470  38.869  1.00 62.65           O  
ATOM    980  N   GLY M 121      42.282   0.557  37.497  1.00 24.38           N  
ATOM    981  CA  GLY M 121      43.085   0.308  36.332  1.00 24.38           C  
ATOM    982  C   GLY M 121      43.385  -1.151  36.177  1.00 24.38           C  
ATOM    983  O   GLY M 121      44.123  -1.533  35.271  1.00 24.38           O  
ATOM    984  N   LYS M 122      42.826  -2.017  37.043  1.00124.55           N  
ATOM    985  CA  LYS M 122      43.124  -3.414  36.912  1.00124.55           C  
ATOM    986  CB  LYS M 122      43.622  -4.026  38.231  1.00124.55           C  
ATOM    987  CG  LYS M 122      44.525  -5.240  38.038  0.80124.55           C  
ATOM    988  CD  LYS M 122      45.889  -4.852  37.468  0.77124.55           C  
ATOM    989  CE  LYS M 122      46.843  -6.028  37.273  0.59124.55           C  
ATOM    990  NZ  LYS M 122      48.124  -5.541  36.716  0.75124.55           N  
ATOM    991  C   LYS M 122      41.833  -4.094  36.554  1.00124.55           C  
ATOM    992  O   LYS M 122      40.774  -3.692  37.031  1.00124.55           O  
ATOM    993  N   ASP M 123      41.877  -5.134  35.690  1.00120.13           N  
ATOM    994  CA  ASP M 123      40.667  -5.802  35.274  1.00120.13           C  
ATOM    995  CB  ASP M 123      40.878  -6.819  34.134  1.00120.13           C  
ATOM    996  CG  ASP M 123      41.842  -7.905  34.597  0.98120.13           C  
ATOM    997  OD1 ASP M 123      42.664  -7.626  35.509  0.98120.13           O  
ATOM    998  OD2 ASP M 123      41.772  -9.030  34.033  0.98120.13           O  
ATOM    999  C   ASP M 123      40.041  -6.510  36.439  1.00120.13           C  
ATOM   1000  O   ASP M 123      40.670  -7.361  37.061  1.00120.13           O  
ATOM   1001  N   TYR M 124      38.823  -6.070  36.834  1.00106.75           N  
ATOM   1002  CA  TYR M 124      38.049  -6.655  37.898  1.00106.75           C  
ATOM   1003  CB  TYR M 124      37.070  -5.607  38.460  1.00106.75           C  
ATOM   1004  CG  TYR M 124      36.389  -6.080  39.698  1.00106.75           C  
ATOM   1005  CD1 TYR M 124      37.043  -6.048  40.909  1.00106.75           C  
ATOM   1006  CD2 TYR M 124      35.087  -6.523  39.656  1.00106.75           C  
ATOM   1007  CE1 TYR M 124      36.415  -6.468  42.059  1.00106.75           C  
ATOM   1008  CE2 TYR M 124      34.454  -6.944  40.802  1.00106.75           C  
ATOM   1009  CZ  TYR M 124      35.118  -6.918  42.006  1.00106.75           C  
ATOM   1010  OH  TYR M 124      34.468  -7.349  43.182  1.00106.75           O  
ATOM   1011  C   TYR M 124      37.261  -7.864  37.461  1.00106.75           C  
ATOM   1012  O   TYR M 124      37.393  -8.949  38.027  1.00106.75           O  
ATOM   1013  N   ILE M 125      36.412  -7.700  36.418  1.00 63.63           N  
ATOM   1014  CA  ILE M 125      35.568  -8.775  35.963  1.00 63.63           C  
ATOM   1015  CB  ILE M 125      34.312  -8.921  36.777  1.00 63.63           C  
ATOM   1016  CG1 ILE M 125      33.596 -10.241  36.448  1.00 63.63           C  
ATOM   1017  CG2 ILE M 125      33.451  -7.665  36.559  1.00 63.63           C  
ATOM   1018  CD1 ILE M 125      32.493 -10.600  37.444  1.00 63.63           C  
ATOM   1019  C   ILE M 125      35.168  -8.487  34.546  1.00 63.63           C  
ATOM   1020  O   ILE M 125      35.086  -7.327  34.143  1.00 63.63           O  
ATOM   1021  N   ALA M 126      34.898  -9.540  33.745  1.00 39.05           N  
ATOM   1022  CA  ALA M 126      34.516  -9.308  32.379  1.00 39.05           C  
ATOM   1023  CB  ALA M 126      35.702  -9.343  31.398  1.00 39.05           C  
ATOM   1024  C   ALA M 126      33.558 -10.373  31.942  1.00 39.05           C  
ATOM   1025  O   ALA M 126      33.528 -11.474  32.490  1.00 39.05           O  
ATOM   1026  N   LEU M 127      32.736 -10.050  30.924  1.00 49.79           N  
ATOM   1027  CA  LEU M 127      31.778 -10.988  30.409  1.00 49.79           C  
ATOM   1028  CB  LEU M 127      30.490 -10.312  29.906  1.00 49.79           C  
ATOM   1029  CG  LEU M 127      29.435 -11.288  29.355  1.00 49.79           C  
ATOM   1030  CD1 LEU M 127      28.905 -12.220  30.457  1.00 49.79           C  
ATOM   1031  CD2 LEU M 127      28.312 -10.533  28.625  1.00 49.79           C  
ATOM   1032  C   LEU M 127      32.429 -11.670  29.246  1.00 49.79           C  
ATOM   1033  O   LEU M 127      33.064 -11.028  28.411  1.00 49.79           O  
ATOM   1034  N   LYS M 128      32.285 -13.007  29.170  1.00 78.93           N  
ATOM   1035  CA  LYS M 128      32.901 -13.793  28.139  0.98 78.93           C  
ATOM   1036  CB  LYS M 128      32.991 -15.286  28.497  0.98 78.93           C  
ATOM   1037  CG  LYS M 128      33.893 -15.525  29.711  0.98 78.93           C  
ATOM   1038  CD  LYS M 128      33.796 -16.926  30.314  0.97 78.93           C  
ATOM   1039  CE  LYS M 128      34.987 -17.818  29.960  0.95 78.93           C  
ATOM   1040  NZ  LYS M 128      34.914 -19.086  30.718  0.95 78.93           N  
ATOM   1041  C   LYS M 128      32.136 -13.630  26.858  1.00 78.93           C  
ATOM   1042  O   LYS M 128      31.079 -13.003  26.823  1.00 78.93           O  
ATOM   1043  N   GLU M 129      32.685 -14.186  25.757  1.00113.27           N  
ATOM   1044  CA  GLU M 129      32.131 -14.050  24.436  1.00113.27           C  
ATOM   1045  CB  GLU M 129      32.981 -14.731  23.349  1.00113.27           C  
ATOM   1046  CG  GLU M 129      34.265 -13.971  23.015  0.98113.27           C  
ATOM   1047  CD  GLU M 129      33.882 -12.777  22.155  0.89113.27           C  
ATOM   1048  OE1 GLU M 129      33.502 -12.999  20.975  0.71113.27           O  
ATOM   1049  OE2 GLU M 129      33.962 -11.629  22.667  0.71113.27           O  
ATOM   1050  C   GLU M 129      30.761 -14.650  24.371  1.00113.27           C  
ATOM   1051  O   GLU M 129      29.888 -14.133  23.674  1.00113.27           O  
ATOM   1052  N   ASP M 130      30.539 -15.764  25.090  1.00 73.03           N  
ATOM   1053  CA  ASP M 130      29.276 -16.445  25.061  1.00 73.03           C  
ATOM   1054  CB  ASP M 130      29.295 -17.826  25.757  1.00 73.03           C  
ATOM   1055  CG  ASP M 130      29.671 -17.725  27.231  0.99 73.03           C  
ATOM   1056  OD1 ASP M 130      29.770 -16.590  27.766  0.99 73.03           O  
ATOM   1057  OD2 ASP M 130      29.874 -18.807  27.844  0.99 73.03           O  
ATOM   1058  C   ASP M 130      28.213 -15.566  25.651  1.00 73.03           C  
ATOM   1059  O   ASP M 130      27.033 -15.729  25.345  1.00 73.03           O  
ATOM   1060  N   LEU M 131      28.612 -14.608  26.512  1.00 90.07           N  
ATOM   1061  CA  LEU M 131      27.711 -13.684  27.148  1.00 90.07           C  
ATOM   1062  CB  LEU M 131      26.627 -13.151  26.191  1.00 90.07           C  
ATOM   1063  CG  LEU M 131      27.176 -12.392  24.970  1.00 90.07           C  
ATOM   1064  CD1 LEU M 131      26.033 -11.889  24.070  1.00 90.07           C  
ATOM   1065  CD2 LEU M 131      28.146 -11.274  25.388  1.00 90.07           C  
ATOM   1066  C   LEU M 131      26.990 -14.387  28.255  1.00 90.07           C  
ATOM   1067  O   LEU M 131      26.109 -13.808  28.888  1.00 90.07           O  
ATOM   1068  N   ARG M 132      27.269 -15.689  28.436  1.00147.57           N  
ATOM   1069  CA  ARG M 132      26.733 -16.492  29.499  1.00147.57           C  
ATOM   1070  CB  ARG M 132      26.496 -17.935  29.042  1.00147.57           C  
ATOM   1071  CG  ARG M 132      25.386 -17.937  27.990  1.00147.57           C  
ATOM   1072  CD  ARG M 132      25.136 -19.263  27.281  1.00147.57           C  
ATOM   1073  NE  ARG M 132      24.024 -19.006  26.323  0.97147.57           N  
ATOM   1074  CZ  ARG M 132      24.114 -19.440  25.033  0.94147.57           C  
ATOM   1075  NH1 ARG M 132      25.207 -20.145  24.623  0.94147.57           N  
ATOM   1076  NH2 ARG M 132      23.105 -19.168  24.154  0.94147.57           N  
ATOM   1077  C   ARG M 132      27.519 -16.461  30.790  1.00147.57           C  
ATOM   1078  O   ARG M 132      26.934 -16.643  31.857  1.00147.57           O  
ATOM   1079  N   SER M 133      28.859 -16.258  30.749  1.00102.22           N  
ATOM   1080  CA  SER M 133      29.647 -16.443  31.950  1.00102.22           C  
ATOM   1081  CB  SER M 133      30.597 -17.648  31.862  1.00102.22           C  
ATOM   1082  OG  SER M 133      29.868 -18.833  31.590  1.00102.22           O  
ATOM   1083  C   SER M 133      30.539 -15.267  32.214  1.00102.22           C  
ATOM   1084  O   SER M 133      30.633 -14.339  31.414  1.00102.22           O  
ATOM   1085  N   TRP M 134      31.237 -15.301  33.377  1.00 72.68           N  
ATOM   1086  CA  TRP M 134      32.064 -14.196  33.778  1.00 72.68           C  
ATOM   1087  CB  TRP M 134      31.532 -13.489  35.034  1.00 72.68           C  
ATOM   1088  CG  TRP M 134      30.150 -12.910  34.863  1.00 72.68           C  
ATOM   1089  CD2 TRP M 134      29.876 -11.637  34.262  1.00 72.68           C  
ATOM   1090  CD1 TRP M 134      28.943 -13.446  35.205  1.00 72.68           C  
ATOM   1091  NE1 TRP M 134      27.931 -12.585  34.855  1.00 72.68           N  
ATOM   1092  CE2 TRP M 134      28.491 -11.467  34.273  1.00 72.68           C  
ATOM   1093  CE3 TRP M 134      30.709 -10.688  33.743  1.00 72.68           C  
ATOM   1094  CZ2 TRP M 134      27.917 -10.339  33.761  1.00 72.68           C  
ATOM   1095  CZ3 TRP M 134      30.127  -9.551  33.229  1.00 72.68           C  
ATOM   1096  CH2 TRP M 134      28.757  -9.381  33.238  1.00 72.68           C  
ATOM   1097  C   TRP M 134      33.437 -14.685  34.128  1.00 72.68           C  
ATOM   1098  O   TRP M 134      33.640 -15.852  34.460  1.00 72.68           O  
ATOM   1099  N   THR M 135      34.431 -13.776  34.038  1.00 39.55           N  
ATOM   1100  CA  THR M 135      35.777 -14.099  34.418  1.00 39.55           C  
ATOM   1101  CB  THR M 135      36.769 -13.896  33.310  1.00 39.55           C  
ATOM   1102  OG1 THR M 135      36.416 -14.689  32.187  1.00 39.55           O  
ATOM   1103  CG2 THR M 135      38.164 -14.297  33.819  1.00 39.55           C  
ATOM   1104  C   THR M 135      36.141 -13.168  35.535  1.00 39.55           C  
ATOM   1105  O   THR M 135      36.066 -11.948  35.386  1.00 39.55           O  
ATOM   1106  N   ALA M 136      36.553 -13.722  36.694  1.00 36.34           N  
ATOM   1107  CA  ALA M 136      36.870 -12.877  37.813  1.00 36.34           C  
ATOM   1108  CB  ALA M 136      36.269 -13.371  39.140  1.00 36.34           C  
ATOM   1109  C   ALA M 136      38.357 -12.832  37.981  1.00 36.34           C  
ATOM   1110  O   ALA M 136      39.031 -13.860  38.010  1.00 36.34           O  
ATOM   1111  N   ALA M 137      38.902 -11.603  38.068  1.00 46.88           N  
ATOM   1112  CA  ALA M 137      40.313 -11.386  38.215  1.00 46.88           C  
ATOM   1113  CB  ALA M 137      40.698  -9.903  38.095  1.00 46.88           C  
ATOM   1114  C   ALA M 137      40.802 -11.865  39.548  1.00 46.88           C  
ATOM   1115  O   ALA M 137      41.849 -12.505  39.626  1.00 46.88           O  
ATOM   1116  N   ASP M 138      40.066 -11.557  40.639  1.00 88.25           N  
ATOM   1117  CA  ASP M 138      40.531 -11.927  41.948  1.00 88.25           C  
ATOM   1118  CB  ASP M 138      41.303 -10.798  42.664  1.00 88.25           C  
ATOM   1119  CG  ASP M 138      40.418  -9.566  42.801  1.00 88.25           C  
ATOM   1120  OD1 ASP M 138      39.493  -9.589  43.651  1.00 88.25           O  
ATOM   1121  OD2 ASP M 138      40.662  -8.576  42.063  1.00 88.25           O  
ATOM   1122  C   ASP M 138      39.375 -12.375  42.791  1.00 88.25           C  
ATOM   1123  O   ASP M 138      38.265 -12.560  42.299  1.00 88.25           O  
ATOM   1124  N   MET M 139      39.633 -12.601  44.097  1.00122.51           N  
ATOM   1125  CA  MET M 139      38.646 -13.093  45.020  1.00122.51           C  
ATOM   1126  CB  MET M 139      39.229 -13.415  46.405  1.00122.51           C  
ATOM   1127  CG  MET M 139      40.064 -14.695  46.398  0.82122.51           C  
ATOM   1128  SD  MET M 139      41.599 -14.589  45.433  0.66122.51           S  
ATOM   1129  CE  MET M 139      41.750 -16.384  45.208  0.82122.51           C  
ATOM   1130  C   MET M 139      37.530 -12.112  45.198  1.00122.51           C  
ATOM   1131  O   MET M 139      36.370 -12.509  45.293  1.00122.51           O  
ATOM   1132  N   ALA M 140      37.841 -10.805  45.270  1.00 27.23           N  
ATOM   1133  CA  ALA M 140      36.811  -9.821  45.451  1.00 27.23           C  
ATOM   1134  CB  ALA M 140      37.369  -8.390  45.558  1.00 27.23           C  
ATOM   1135  C   ALA M 140      35.904  -9.866  44.260  1.00 27.23           C  
ATOM   1136  O   ALA M 140      34.682  -9.830  44.389  1.00 27.23           O  
ATOM   1137  N   ALA M 141      36.490  -9.978  43.058  1.00 38.91           N  
ATOM   1138  CA  ALA M 141      35.743 -10.020  41.835  1.00 38.91           C  
ATOM   1139  CB  ALA M 141      36.642 -10.106  40.589  1.00 38.91           C  
ATOM   1140  C   ALA M 141      34.881 -11.238  41.860  1.00 38.91           C  
ATOM   1141  O   ALA M 141      33.799 -11.258  41.276  1.00 38.91           O  
ATOM   1142  N   GLN M 142      35.371 -12.305  42.515  1.00 63.16           N  
ATOM   1143  CA  GLN M 142      34.679 -13.558  42.580  0.92 63.16           C  
ATOM   1144  CB  GLN M 142      35.485 -14.636  43.326  0.92 63.16           C  
ATOM   1145  CG  GLN M 142      34.862 -16.030  43.248  0.92 63.16           C  
ATOM   1146  CD  GLN M 142      35.048 -16.547  41.827  0.92 63.16           C  
ATOM   1147  OE1 GLN M 142      34.533 -17.602  41.464  0.74 63.16           O  
ATOM   1148  NE2 GLN M 142      35.802 -15.786  40.992  0.74 63.16           N  
ATOM   1149  C   GLN M 142      33.377 -13.369  43.297  1.00 63.16           C  
ATOM   1150  O   GLN M 142      32.370 -13.971  42.928  1.00 63.16           O  
ATOM   1151  N   THR M 143      33.356 -12.530  44.351  1.00100.61           N  
ATOM   1152  CA  THR M 143      32.136 -12.349  45.082  0.95100.61           C  
ATOM   1153  CB  THR M 143      32.276 -11.501  46.317  0.95100.61           C  
ATOM   1154  OG1 THR M 143      31.130 -11.664  47.137  0.95100.61           O  
ATOM   1155  CG2 THR M 143      32.421 -10.024  45.922  0.95100.61           C  
ATOM   1156  C   THR M 143      31.128 -11.712  44.174  1.00100.61           C  
ATOM   1157  O   THR M 143      29.946 -12.050  44.210  1.00100.61           O  
ATOM   1158  N   THR M 144      31.578 -10.766  43.329  1.00 41.40           N  
ATOM   1159  CA  THR M 144      30.721 -10.069  42.415  1.00 41.40           C  
ATOM   1160  CB  THR M 144      31.456  -9.004  41.656  1.00 41.40           C  
ATOM   1161  OG1 THR M 144      32.019  -8.062  42.558  1.00 41.40           O  
ATOM   1162  CG2 THR M 144      30.475  -8.304  40.702  1.00 41.40           C  
ATOM   1163  C   THR M 144      30.172 -11.050  41.424  1.00 41.40           C  
ATOM   1164  O   THR M 144      29.016 -10.962  41.013  1.00 41.40           O  
ATOM   1165  N   LYS M 145      31.005 -12.015  41.002  1.00 79.47           N  
ATOM   1166  CA  LYS M 145      30.594 -12.992  40.036  1.00 79.47           C  
ATOM   1167  CB  LYS M 145      31.706 -14.009  39.740  1.00 79.47           C  
ATOM   1168  CG  LYS M 145      31.322 -15.077  38.718  1.00 79.47           C  
ATOM   1169  CD  LYS M 145      32.521 -15.896  38.235  1.00 79.47           C  
ATOM   1170  CE  LYS M 145      32.173 -16.944  37.178  1.00 79.47           C  
ATOM   1171  NZ  LYS M 145      31.457 -18.077  37.801  1.00 79.47           N  
ATOM   1172  C   LYS M 145      29.442 -13.776  40.577  1.00 79.47           C  
ATOM   1173  O   LYS M 145      28.452 -13.993  39.881  1.00 79.47           O  
ATOM   1174  N   HIS M 146      29.540 -14.229  41.842  1.00 72.93           N  
ATOM   1175  CA  HIS M 146      28.498 -15.038  42.409  1.00 72.93           C  
ATOM   1176  ND1 HIS M 146      30.837 -16.967  44.657  1.00 72.93           N  
ATOM   1177  CG  HIS M 146      29.906 -16.695  43.681  1.00 72.93           C  
ATOM   1178  CB  HIS M 146      28.869 -15.616  43.783  1.00 72.93           C  
ATOM   1179  NE2 HIS M 146      31.193 -18.427  43.018  1.00 72.93           N  
ATOM   1180  CD2 HIS M 146      30.137 -17.597  42.688  1.00 72.93           C  
ATOM   1181  CE1 HIS M 146      31.581 -18.010  44.209  1.00 72.93           C  
ATOM   1182  C   HIS M 146      27.239 -14.241  42.549  1.00 72.93           C  
ATOM   1183  O   HIS M 146      26.156 -14.731  42.232  1.00 72.93           O  
ATOM   1184  N   LYS M 147      27.342 -12.987  43.026  1.00172.69           N  
ATOM   1185  CA  LYS M 147      26.171 -12.187  43.211  0.98172.69           C  
ATOM   1186  CB  LYS M 147      26.485 -10.823  43.861  0.98172.69           C  
ATOM   1187  CG  LYS M 147      27.563 -10.015  43.132  0.98172.69           C  
ATOM   1188  CD  LYS M 147      27.752  -8.590  43.653  0.98172.69           C  
ATOM   1189  CE  LYS M 147      26.742  -7.593  43.088  0.95172.69           C  
ATOM   1190  NZ  LYS M 147      25.409  -7.838  43.677  0.95172.69           N  
ATOM   1191  C   LYS M 147      25.540 -11.971  41.875  1.00172.69           C  
ATOM   1192  O   LYS M 147      24.323 -12.066  41.729  1.00172.69           O  
ATOM   1193  N   TRP M 148      26.368 -11.707  40.851  1.00 88.06           N  
ATOM   1194  CA  TRP M 148      25.870 -11.432  39.534  1.00 88.06           C  
ATOM   1195  CB  TRP M 148      26.940 -10.893  38.568  1.00 88.06           C  
ATOM   1196  CG  TRP M 148      27.284  -9.455  38.885  1.00 88.06           C  
ATOM   1197  CD2 TRP M 148      28.151  -8.611  38.109  1.00 88.06           C  
ATOM   1198  CD1 TRP M 148      26.833  -8.693  39.922  1.00 88.06           C  
ATOM   1199  NE1 TRP M 148      27.360  -7.427  39.842  1.00 88.06           N  
ATOM   1200  CE2 TRP M 148      28.173  -7.362  38.731  1.00 88.06           C  
ATOM   1201  CE3 TRP M 148      28.866  -8.851  36.971  1.00 88.06           C  
ATOM   1202  CZ2 TRP M 148      28.913  -6.332  38.223  1.00 88.06           C  
ATOM   1203  CZ3 TRP M 148      29.614  -7.810  36.464  1.00 88.06           C  
ATOM   1204  CH2 TRP M 148      29.637  -6.575  37.078  1.00 88.06           C  
ATOM   1205  C   TRP M 148      25.200 -12.640  38.957  1.00 88.06           C  
ATOM   1206  O   TRP M 148      24.233 -12.527  38.203  1.00 88.06           O  
ATOM   1207  N   GLU M 149      25.719 -13.835  39.274  1.00114.22           N  
ATOM   1208  CA  GLU M 149      25.179 -15.051  38.741  1.00114.22           C  
ATOM   1209  CB  GLU M 149      26.068 -16.239  39.140  1.00114.22           C  
ATOM   1210  CG  GLU M 149      25.936 -17.471  38.253  1.00114.22           C  
ATOM   1211  CD  GLU M 149      27.193 -18.302  38.481  0.99114.22           C  
ATOM   1212  OE1 GLU M 149      28.196 -18.053  37.761  0.99114.22           O  
ATOM   1213  OE2 GLU M 149      27.175 -19.183  39.381  0.99114.22           O  
ATOM   1214  C   GLU M 149      23.778 -15.258  39.263  1.00114.22           C  
ATOM   1215  O   GLU M 149      22.870 -15.593  38.503  1.00114.22           O  
ATOM   1216  N   ALA M 150      23.563 -15.044  40.578  1.00140.93           N  
ATOM   1217  CA  ALA M 150      22.275 -15.236  41.202  1.00140.93           C  
ATOM   1218  CB  ALA M 150      22.316 -15.025  42.725  1.00140.93           C  
ATOM   1219  C   ALA M 150      21.303 -14.246  40.636  1.00140.93           C  
ATOM   1220  O   ALA M 150      20.118 -14.522  40.453  1.00140.93           O  
ATOM   1221  N   ALA M 151      21.818 -13.038  40.385  1.00188.46           N  
ATOM   1222  CA  ALA M 151      21.136 -11.894  39.862  1.00188.46           C  
ATOM   1223  CB  ALA M 151      22.021 -10.636  39.832  1.00188.46           C  
ATOM   1224  C   ALA M 151      20.690 -12.169  38.453  1.00188.46           C  
ATOM   1225  O   ALA M 151      19.742 -11.548  37.979  1.00188.46           O  
ATOM   1226  N   HIS M 152      21.382 -13.083  37.737  1.00153.88           N  
ATOM   1227  CA  HIS M 152      21.145 -13.366  36.345  1.00153.88           C  
ATOM   1228  ND1 HIS M 152      18.287 -15.238  37.580  1.00153.88           N  
ATOM   1229  CG  HIS M 152      19.314 -15.099  36.673  1.00153.88           C  
ATOM   1230  CB  HIS M 152      19.703 -13.803  36.026  1.00153.88           C  
ATOM   1231  NE2 HIS M 152      19.186 -17.255  37.327  1.00153.88           N  
ATOM   1232  CD2 HIS M 152      19.852 -16.341  36.531  1.00153.88           C  
ATOM   1233  CE1 HIS M 152      18.254 -16.547  37.937  1.00153.88           C  
ATOM   1234  C   HIS M 152      21.433 -12.132  35.536  1.00153.88           C  
ATOM   1235  O   HIS M 152      20.684 -11.766  34.633  1.00153.88           O  
ATOM   1236  N   VAL M 153      22.556 -11.460  35.853  1.00 92.53           N  
ATOM   1237  CA  VAL M 153      22.989 -10.249  35.203  1.00 92.53           C  
ATOM   1238  CB  VAL M 153      24.171  -9.618  35.877  1.00 92.53           C  
ATOM   1239  CG1 VAL M 153      24.584  -8.373  35.074  1.00 92.53           C  
ATOM   1240  CG2 VAL M 153      23.798  -9.324  37.339  1.00 92.53           C  
ATOM   1241  C   VAL M 153      23.378 -10.499  33.778  1.00 92.53           C  
ATOM   1242  O   VAL M 153      23.144  -9.666  32.905  1.00 92.53           O  
ATOM   1243  N   ALA M 154      24.005 -11.654  33.510  1.00 58.56           N  
ATOM   1244  CA  ALA M 154      24.503 -11.972  32.199  1.00 58.56           C  
ATOM   1245  CB  ALA M 154      25.219 -13.333  32.154  1.00 58.56           C  
ATOM   1246  C   ALA M 154      23.371 -12.030  31.225  1.00 58.56           C  
ATOM   1247  O   ALA M 154      23.511 -11.592  30.084  1.00 58.56           O  
ATOM   1248  N   GLU M 155      22.222 -12.583  31.654  1.00 69.98           N  
ATOM   1249  CA  GLU M 155      21.079 -12.748  30.796  0.97 69.98           C  
ATOM   1250  CB  GLU M 155      19.916 -13.473  31.493  0.97 69.98           C  
ATOM   1251  CG  GLU M 155      20.234 -14.930  31.830  0.95 69.98           C  
ATOM   1252  CD  GLU M 155      19.019 -15.539  32.514  0.91 69.98           C  
ATOM   1253  OE1 GLU M 155      18.051 -14.784  32.803  0.91 69.98           O  
ATOM   1254  OE2 GLU M 155      19.044 -16.774  32.760  0.89 69.98           O  
ATOM   1255  C   GLU M 155      20.572 -11.410  30.353  1.00 69.98           C  
ATOM   1256  O   GLU M 155      20.185 -11.238  29.200  1.00 69.98           O  
ATOM   1257  N   GLN M 156      20.551 -10.425  31.266  1.00176.26           N  
ATOM   1258  CA  GLN M 156      20.018  -9.126  30.982  0.98176.26           C  
ATOM   1259  CB  GLN M 156      19.981  -8.248  32.247  0.98176.26           C  
ATOM   1260  CG  GLN M 156      19.169  -6.961  32.114  0.98176.26           C  
ATOM   1261  CD  GLN M 156      20.039  -5.870  31.510  0.91176.26           C  
ATOM   1262  OE1 GLN M 156      19.748  -5.356  30.432  0.91176.26           O  
ATOM   1263  NE2 GLN M 156      21.128  -5.491  32.231  0.91176.26           N  
ATOM   1264  C   GLN M 156      20.929  -8.496  29.969  1.00176.26           C  
ATOM   1265  O   GLN M 156      20.476  -7.811  29.053  1.00176.26           O  
ATOM   1266  N   LEU M 158      22.250  -8.721  30.124  1.00 80.81           N  
ATOM   1267  CA  LEU M 158      23.237  -8.162  29.247  1.00 80.81           C  
ATOM   1268  CB  LEU M 158      24.680  -8.422  29.709  1.00 80.81           C  
ATOM   1269  CG  LEU M 158      25.054  -7.680  31.004  1.00 80.81           C  
ATOM   1270  CD1 LEU M 158      26.505  -7.977  31.416  1.00 80.81           C  
ATOM   1271  CD2 LEU M 158      24.772  -6.175  30.882  1.00 80.81           C  
ATOM   1272  C   LEU M 158      23.091  -8.751  27.883  1.00 80.81           C  
ATOM   1273  O   LEU M 158      23.185  -8.050  26.876  1.00 80.81           O  
ATOM   1274  N   ARG M 159      22.846 -10.070  27.817  1.00121.75           N  
ATOM   1275  CA  ARG M 159      22.726 -10.749  26.562  0.98121.75           C  
ATOM   1276  CB  ARG M 159      22.407 -12.243  26.769  0.98121.75           C  
ATOM   1277  CG  ARG M 159      22.223 -13.074  25.497  0.98121.75           C  
ATOM   1278  CD  ARG M 159      21.807 -14.517  25.810  0.98121.75           C  
ATOM   1279  NE  ARG M 159      21.399 -15.187  24.542  0.92121.75           N  
ATOM   1280  CZ  ARG M 159      22.301 -15.902  23.809  0.91121.75           C  
ATOM   1281  NH1 ARG M 159      23.599 -15.990  24.217  0.91121.75           N  
ATOM   1282  NH2 ARG M 159      21.896 -16.545  22.675  0.91121.75           N  
ATOM   1283  C   ARG M 159      21.598 -10.135  25.781  1.00121.75           C  
ATOM   1284  O   ARG M 159      21.765  -9.838  24.598  1.00121.75           O  
ATOM   1285  N   ALA M 160      20.438  -9.891  26.435  1.00 74.27           N  
ATOM   1286  CA  ALA M 160      19.258  -9.406  25.767  1.00 74.27           C  
ATOM   1287  CB  ALA M 160      18.065  -9.224  26.721  1.00 74.27           C  
ATOM   1288  C   ALA M 160      19.567  -8.070  25.179  1.00 74.27           C  
ATOM   1289  O   ALA M 160      19.217  -7.775  24.038  1.00 74.27           O  
ATOM   1290  N   TYR M 161      20.239  -7.219  25.967  1.00106.74           N  
ATOM   1291  CA  TYR M 161      20.594  -5.900  25.539  1.00106.74           C  
ATOM   1292  CB  TYR M 161      21.193  -5.085  26.701  1.00106.74           C  
ATOM   1293  CG  TYR M 161      21.843  -3.852  26.172  1.00106.74           C  
ATOM   1294  CD1 TYR M 161      21.110  -2.736  25.838  1.00106.74           C  
ATOM   1295  CD2 TYR M 161      23.211  -3.816  26.025  1.00106.74           C  
ATOM   1296  CE1 TYR M 161      21.735  -1.609  25.357  1.00106.74           C  
ATOM   1297  CE2 TYR M 161      23.841  -2.694  25.546  1.00106.74           C  
ATOM   1298  CZ  TYR M 161      23.102  -1.587  25.210  1.00106.74           C  
ATOM   1299  OH  TYR M 161      23.752  -0.437  24.718  1.00106.74           O  
ATOM   1300  C   TYR M 161      21.604  -5.923  24.428  1.00106.74           C  
ATOM   1301  O   TYR M 161      21.430  -5.267  23.401  1.00106.74           O  
ATOM   1302  N   LEU M 162      22.683  -6.709  24.593  1.00 65.58           N  
ATOM   1303  CA  LEU M 162      23.760  -6.697  23.645  1.00 65.58           C  
ATOM   1304  CB  LEU M 162      24.948  -7.576  24.076  1.00 65.58           C  
ATOM   1305  CG  LEU M 162      25.699  -7.029  25.304  1.00 65.58           C  
ATOM   1306  CD1 LEU M 162      26.874  -7.938  25.695  1.00 65.58           C  
ATOM   1307  CD2 LEU M 162      26.137  -5.571  25.085  1.00 65.58           C  
ATOM   1308  C   LEU M 162      23.277  -7.176  22.323  1.00 65.58           C  
ATOM   1309  O   LEU M 162      23.679  -6.658  21.283  1.00 65.58           O  
ATOM   1310  N   GLU M 163      22.467  -8.245  22.332  1.00 89.96           N  
ATOM   1311  CA  GLU M 163      21.941  -8.735  21.102  1.00 89.96           C  
ATOM   1312  CB  GLU M 163      21.457 -10.188  21.223  1.00 89.96           C  
ATOM   1313  CG  GLU M 163      22.623 -11.142  21.505  1.00 89.96           C  
ATOM   1314  CD  GLU M 163      22.089 -12.561  21.609  0.99 89.96           C  
ATOM   1315  OE1 GLU M 163      20.916 -12.787  21.212  0.99 89.96           O  
ATOM   1316  OE2 GLU M 163      22.853 -13.440  22.086  0.99 89.96           O  
ATOM   1317  C   GLU M 163      20.823  -7.874  20.582  1.00 89.96           C  
ATOM   1318  O   GLU M 163      20.810  -7.531  19.401  1.00 89.96           O  
ATOM   1319  N   GLY M 164      19.812  -7.550  21.423  1.00116.09           N  
ATOM   1320  CA  GLY M 164      18.706  -6.827  20.860  1.00116.09           C  
ATOM   1321  C   GLY M 164      18.930  -5.365  20.621  1.00116.09           C  
ATOM   1322  O   GLY M 164      19.167  -4.910  19.503  1.00116.09           O  
ATOM   1323  N   THR M 165      18.964  -4.610  21.732  1.00104.30           N  
ATOM   1324  CA  THR M 165      18.942  -3.176  21.691  1.00104.30           C  
ATOM   1325  CB  THR M 165      18.719  -2.575  23.048  1.00104.30           C  
ATOM   1326  OG1 THR M 165      17.493  -3.042  23.591  1.00104.30           O  
ATOM   1327  CG2 THR M 165      18.688  -1.045  22.908  1.00104.30           C  
ATOM   1328  C   THR M 165      20.210  -2.586  21.151  1.00104.30           C  
ATOM   1329  O   THR M 165      20.178  -1.675  20.324  1.00104.30           O  
ATOM   1330  N   CYS M 166      21.370  -3.100  21.593  1.00 61.94           N  
ATOM   1331  CA  CYS M 166      22.626  -2.497  21.239  0.97 61.94           C  
ATOM   1332  CB  CYS M 166      23.830  -3.262  21.821  0.97 61.94           C  
ATOM   1333  SG  CYS M 166      25.422  -2.503  21.382  0.97 61.94           S  
ATOM   1334  C   CYS M 166      22.775  -2.485  19.760  1.00 61.94           C  
ATOM   1335  O   CYS M 166      23.114  -1.459  19.174  1.00 61.94           O  
ATOM   1336  N   VAL M 167      22.531  -3.640  19.121  1.00 61.40           N  
ATOM   1337  CA  VAL M 167      22.696  -3.749  17.703  0.95 61.40           C  
ATOM   1338  CB  VAL M 167      22.653  -5.163  17.207  0.95 61.40           C  
ATOM   1339  CG1 VAL M 167      22.715  -5.137  15.675  0.95 61.40           C  
ATOM   1340  CG2 VAL M 167      23.818  -5.937  17.846  0.95 61.40           C  
ATOM   1341  C   VAL M 167      21.643  -2.976  16.972  1.00 61.40           C  
ATOM   1342  O   VAL M 167      21.936  -2.291  15.994  1.00 61.40           O  
ATOM   1343  N   GLU M 168      20.385  -3.041  17.440  1.00 62.85           N  
ATOM   1344  CA  GLU M 168      19.317  -2.419  16.712  0.95 62.85           C  
ATOM   1345  CB  GLU M 168      17.948  -2.649  17.372  0.95 62.85           C  
ATOM   1346  CG  GLU M 168      17.507  -4.111  17.269  0.92 62.85           C  
ATOM   1347  CD  GLU M 168      16.181  -4.280  17.991  0.89 62.85           C  
ATOM   1348  OE1 GLU M 168      15.319  -3.368  17.884  0.89 62.85           O  
ATOM   1349  OE2 GLU M 168      16.018  -5.330  18.667  0.89 62.85           O  
ATOM   1350  C   GLU M 168      19.583  -0.949  16.600  1.00 62.85           C  
ATOM   1351  O   GLU M 168      19.388  -0.366  15.537  1.00 62.85           O  
ATOM   1352  N   TRP M 169      20.029  -0.306  17.694  1.00 99.40           N  
ATOM   1353  CA  TRP M 169      20.314   1.102  17.682  1.00 99.40           C  
ATOM   1354  CB  TRP M 169      20.431   1.707  19.086  1.00 99.40           C  
ATOM   1355  CG  TRP M 169      19.071   1.860  19.721  1.00 99.40           C  
ATOM   1356  CD2 TRP M 169      18.310   3.078  19.692  1.00 99.40           C  
ATOM   1357  CD1 TRP M 169      18.312   0.944  20.388  1.00 99.40           C  
ATOM   1358  NE1 TRP M 169      17.119   1.513  20.769  1.00 99.40           N  
ATOM   1359  CE2 TRP M 169      17.106   2.826  20.349  1.00 99.40           C  
ATOM   1360  CE3 TRP M 169      18.590   4.303  19.158  1.00 99.40           C  
ATOM   1361  CZ2 TRP M 169      16.160   3.802  20.483  1.00 99.40           C  
ATOM   1362  CZ3 TRP M 169      17.635   5.286  19.297  1.00 99.40           C  
ATOM   1363  CH2 TRP M 169      16.444   5.039  19.947  1.00 99.40           C  
ATOM   1364  C   TRP M 169      21.541   1.412  16.886  1.00 99.40           C  
ATOM   1365  O   TRP M 169      21.611   2.450  16.232  1.00 99.40           O  
ATOM   1366  N   LEU M 170      22.552   0.528  16.923  1.00 56.29           N  
ATOM   1367  CA  LEU M 170      23.749   0.800  16.185  1.00 56.29           C  
ATOM   1368  CB  LEU M 170      24.767  -0.349  16.290  1.00 56.29           C  
ATOM   1369  CG  LEU M 170      26.036  -0.144  15.445  1.00 56.29           C  
ATOM   1370  CD1 LEU M 170      26.773   1.140  15.842  1.00 56.29           C  
ATOM   1371  CD2 LEU M 170      26.943  -1.382  15.507  1.00 56.29           C  
ATOM   1372  C   LEU M 170      23.356   0.941  14.749  1.00 56.29           C  
ATOM   1373  O   LEU M 170      23.792   1.868  14.067  1.00 56.29           O  
ATOM   1374  N   ARG M 171      22.477   0.043  14.269  1.00101.22           N  
ATOM   1375  CA  ARG M 171      22.043   0.093  12.904  0.95101.22           C  
ATOM   1376  CB  ARG M 171      20.996  -0.979  12.552  0.95101.22           C  
ATOM   1377  CG  ARG M 171      21.460  -2.432  12.674  0.95101.22           C  
ATOM   1378  CD  ARG M 171      20.429  -3.411  12.105  0.95101.22           C  
ATOM   1379  NE  ARG M 171      20.829  -4.797  12.477  0.95101.22           N  
ATOM   1380  CZ  ARG M 171      20.385  -5.336  13.650  0.95101.22           C  
ATOM   1381  NH1 ARG M 171      19.617  -4.594  14.499  0.95101.22           N  
ATOM   1382  NH2 ARG M 171      20.696  -6.625  13.973  0.95101.22           N  
ATOM   1383  C   ARG M 171      21.356   1.407  12.691  1.00101.22           C  
ATOM   1384  O   ARG M 171      21.552   2.061  11.669  1.00101.22           O  
ATOM   1385  N   ARG M 172      20.540   1.826  13.678  1.00168.73           N  
ATOM   1386  CA  ARG M 172      19.757   3.030  13.616  1.00168.73           C  
ATOM   1387  CB  ARG M 172      19.046   3.270  14.965  1.00168.73           C  
ATOM   1388  CG  ARG M 172      18.413   4.653  15.160  1.00168.73           C  
ATOM   1389  CD  ARG M 172      17.027   4.810  14.540  1.00168.73           C  
ATOM   1390  NE  ARG M 172      16.022   4.288  15.509  0.99168.73           N  
ATOM   1391  CZ  ARG M 172      15.260   5.144  16.253  0.99168.73           C  
ATOM   1392  NH1 ARG M 172      15.418   6.494  16.128  0.99168.73           N  
ATOM   1393  NH2 ARG M 172      14.317   4.647  17.106  0.99168.73           N  
ATOM   1394  C   ARG M 172      20.672   4.194  13.405  1.00168.73           C  
ATOM   1395  O   ARG M 172      20.466   5.006  12.503  1.00168.73           O  
ATOM   1396  N   TYR M 173      21.732   4.283  14.224  1.00 80.28           N  
ATOM   1397  CA  TYR M 173      22.638   5.389  14.136  1.00 80.28           C  
ATOM   1398  CB  TYR M 173      23.722   5.414  15.233  1.00 80.28           C  
ATOM   1399  CG  TYR M 173      23.073   5.585  16.568  1.00 80.28           C  
ATOM   1400  CD1 TYR M 173      22.353   6.720  16.871  1.00 80.28           C  
ATOM   1401  CD2 TYR M 173      23.222   4.619  17.539  1.00 80.28           C  
ATOM   1402  CE1 TYR M 173      21.766   6.874  18.107  1.00 80.28           C  
ATOM   1403  CE2 TYR M 173      22.640   4.768  18.775  1.00 80.28           C  
ATOM   1404  CZ  TYR M 173      21.908   5.895  19.060  1.00 80.28           C  
ATOM   1405  OH  TYR M 173      21.309   6.045  20.327  1.00 80.28           O  
ATOM   1406  C   TYR M 173      23.333   5.351  12.812  1.00 80.28           C  
ATOM   1407  O   TYR M 173      23.562   6.387  12.190  1.00 80.28           O  
ATOM   1408  N   LEU M 174      23.693   4.146  12.340  1.00 54.34           N  
ATOM   1409  CA  LEU M 174      24.436   4.042  11.115  1.00 54.34           C  
ATOM   1410  CB  LEU M 174      24.734   2.581  10.738  1.00 54.34           C  
ATOM   1411  CG  LEU M 174      25.668   1.866  11.731  1.00 54.34           C  
ATOM   1412  CD1 LEU M 174      25.930   0.412  11.303  1.00 54.34           C  
ATOM   1413  CD2 LEU M 174      26.968   2.659  11.942  1.00 54.34           C  
ATOM   1414  C   LEU M 174      23.634   4.637  10.000  1.00 54.34           C  
ATOM   1415  O   LEU M 174      24.159   5.389   9.182  1.00 54.34           O  
ATOM   1416  N   GLU M 175      22.331   4.310   9.935  1.00 42.36           N  
ATOM   1417  CA  GLU M 175      21.517   4.813   8.869  0.98 42.36           C  
ATOM   1418  CB  GLU M 175      20.110   4.194   8.872  0.98 42.36           C  
ATOM   1419  CG  GLU M 175      19.261   4.599   7.670  0.97 42.36           C  
ATOM   1420  CD  GLU M 175      18.000   3.748   7.692  0.89 42.36           C  
ATOM   1421  OE1 GLU M 175      17.880   2.899   8.615  0.89 42.36           O  
ATOM   1422  OE2 GLU M 175      17.144   3.932   6.787  0.89 42.36           O  
ATOM   1423  C   GLU M 175      21.373   6.299   8.995  1.00 42.36           C  
ATOM   1424  O   GLU M 175      21.484   7.028   8.010  1.00 42.36           O  
ATOM   1425  N   ASN M 176      21.155   6.788  10.229  1.00 63.50           N  
ATOM   1426  CA  ASN M 176      20.888   8.178  10.464  1.00 63.50           C  
ATOM   1427  CB  ASN M 176      20.599   8.476  11.944  1.00 63.50           C  
ATOM   1428  CG  ASN M 176      19.313   7.753  12.315  1.00 63.50           C  
ATOM   1429  OD1 ASN M 176      18.374   7.680  11.523  1.00 63.50           O  
ATOM   1430  ND2 ASN M 176      19.271   7.194  13.553  1.00 63.50           N  
ATOM   1431  C   ASN M 176      22.053   9.023  10.051  1.00 63.50           C  
ATOM   1432  O   ASN M 176      21.860  10.088   9.467  1.00 63.50           O  
ATOM   1433  N   GLY M 177      23.298   8.592  10.340  1.00131.74           N  
ATOM   1434  CA  GLY M 177      24.402   9.437   9.974  1.00131.74           C  
ATOM   1435  C   GLY M 177      25.295   8.691   9.039  1.00131.74           C  
ATOM   1436  O   GLY M 177      26.508   8.613   9.233  1.00131.74           O  
ATOM   1437  N   LYS M 178      24.711   8.191   7.942  1.00124.44           N  
ATOM   1438  CA  LYS M 178      25.430   7.400   6.993  0.97124.44           C  
ATOM   1439  CB  LYS M 178      24.523   6.859   5.878  0.97124.44           C  
ATOM   1440  CG  LYS M 178      23.912   7.960   5.013  0.79124.44           C  
ATOM   1441  CD  LYS M 178      23.239   7.426   3.750  0.76124.44           C  
ATOM   1442  CE  LYS M 178      22.829   8.518   2.760  0.69124.44           C  
ATOM   1443  NZ  LYS M 178      21.732   9.336   3.322  0.73124.44           N  
ATOM   1444  C   LYS M 178      26.511   8.210   6.350  1.00124.44           C  
ATOM   1445  O   LYS M 178      27.596   7.693   6.083  1.00124.44           O  
ATOM   1446  N   GLU M 179      26.258   9.505   6.082  1.00 93.87           N  
ATOM   1447  CA  GLU M 179      27.237  10.244   5.338  1.00 93.87           C  
ATOM   1448  CB  GLU M 179      26.846  11.717   5.116  1.00 93.87           C  
ATOM   1449  CG  GLU M 179      25.565  11.923   4.304  0.98 93.87           C  
ATOM   1450  CD  GLU M 179      24.410  12.184   5.264  0.89 93.87           C  
ATOM   1451  OE1 GLU M 179      24.685  12.461   6.461  0.88 93.87           O  
ATOM   1452  OE2 GLU M 179      23.236  12.121   4.809  0.88 93.87           O  
ATOM   1453  C   GLU M 179      28.539  10.267   6.080  1.00 93.87           C  
ATOM   1454  O   GLU M 179      29.577   9.892   5.535  1.00 93.87           O  
ATOM   1455  N   THR M 180      28.517  10.719   7.346  1.00120.19           N  
ATOM   1456  CA  THR M 180      29.734  10.837   8.097  1.00120.19           C  
ATOM   1457  CB  THR M 180      29.538  11.597   9.370  1.00120.19           C  
ATOM   1458  OG1 THR M 180      28.984  12.872   9.099  1.00120.19           O  
ATOM   1459  CG2 THR M 180      30.908  11.754  10.048  1.00120.19           C  
ATOM   1460  C   THR M 180      30.263   9.500   8.509  1.00120.19           C  
ATOM   1461  O   THR M 180      31.425   9.175   8.267  1.00120.19           O  
ATOM   1462  N   LEU M 181      29.396   8.675   9.131  1.00 52.67           N  
ATOM   1463  CA  LEU M 181      29.836   7.427   9.678  1.00 52.67           C  
ATOM   1464  CB  LEU M 181      28.727   6.674  10.434  1.00 52.67           C  
ATOM   1465  CG  LEU M 181      28.227   7.445  11.674  1.00 52.67           C  
ATOM   1466  CD1 LEU M 181      27.120   6.678  12.415  1.00 52.67           C  
ATOM   1467  CD2 LEU M 181      29.393   7.845  12.592  1.00 52.67           C  
ATOM   1468  C   LEU M 181      30.366   6.538   8.563  1.00 52.67           C  
ATOM   1469  O   LEU M 181      31.016   5.508   8.891  1.00 52.67           O  
ATOM   1470  OXT LEU M 181      30.137   6.882   7.373  1.00 52.67           O  
TER    1471      LEU M 181                                                       
ATOM   1471  N   ASN P   1      22.251   3.831  22.440  1.00 78.16           N  
ATOM   1472  CA  ASN P   1      21.234   3.581  23.482  1.00 78.16           C  
ATOM   1473  CB  ASN P   1      20.061   2.787  22.882  1.00 78.16           C  
ATOM   1474  CG  ASN P   1      18.869   2.873  23.823  1.00 78.16           C  
ATOM   1475  OD1 ASN P   1      18.875   2.301  24.911  1.00 78.16           O  
ATOM   1476  ND2 ASN P   1      17.813   3.612  23.388  1.00 78.16           N  
ATOM   1477  C   ASN P   1      21.852   2.800  24.603  1.00 78.16           C  
ATOM   1478  O   ASN P   1      22.308   1.676  24.413  1.00 78.16           O  
ATOM   1479  N   LEU P   2      21.867   3.388  25.815  1.00133.45           N  
ATOM   1480  CA  LEU P   2      22.509   2.805  26.961  1.00133.45           C  
ATOM   1481  CB  LEU P   2      22.634   3.781  28.146  1.00133.45           C  
ATOM   1482  CG  LEU P   2      23.589   4.963  27.903  1.00133.45           C  
ATOM   1483  CD1 LEU P   2      23.654   5.887  29.129  1.00133.45           C  
ATOM   1484  CD2 LEU P   2      24.980   4.471  27.480  1.00133.45           C  
ATOM   1485  C   LEU P   2      21.743   1.620  27.450  1.00133.45           C  
ATOM   1486  O   LEU P   2      20.560   1.467  27.159  1.00133.45           O  
ATOM   1487  N   VAL P   3      22.438   0.726  28.189  1.00175.40           N  
ATOM   1488  CA  VAL P   3      21.808  -0.409  28.787  1.00175.40           C  
ATOM   1489  CB  VAL P   3      22.777  -1.370  29.414  1.00175.40           C  
ATOM   1490  CG1 VAL P   3      23.422  -0.692  30.633  1.00175.40           C  
ATOM   1491  CG2 VAL P   3      22.042  -2.679  29.736  1.00175.40           C  
ATOM   1492  C   VAL P   3      20.924   0.160  29.856  1.00175.40           C  
ATOM   1493  O   VAL P   3      21.253   1.157  30.494  1.00175.40           O  
ATOM   1494  N   PRO P   4      19.784  -0.435  30.031  1.00178.80           N  
ATOM   1495  CA  PRO P   4      18.780   0.042  30.948  1.00178.80           C  
ATOM   1496  CD  PRO P   4      19.246  -1.338  29.028  1.00178.80           C  
ATOM   1497  CB  PRO P   4      17.572  -0.868  30.728  1.00178.80           C  
ATOM   1498  CG  PRO P   4      17.732  -1.361  29.277  1.00178.80           C  
ATOM   1499  C   PRO P   4      19.215   0.083  32.376  1.00178.80           C  
ATOM   1500  O   PRO P   4      18.801   0.992  33.094  1.00178.80           O  
ATOM   1501  N   MET P   5      20.021  -0.895  32.822  0.98173.10           N  
ATOM   1502  CA  MET P   5      20.429  -0.923  34.193  0.98173.10           C  
ATOM   1503  CB  MET P   5      19.546  -1.798  35.098  0.98173.10           C  
ATOM   1504  CG  MET P   5      18.183  -1.199  35.433  0.98173.10           C  
ATOM   1505  SD  MET P   5      17.069  -2.325  36.329  0.92173.10           S  
ATOM   1506  CE  MET P   5      18.093  -2.467  37.821  0.92173.10           C  
ATOM   1507  C   MET P   5      21.766  -1.570  34.228  0.98173.10           C  
ATOM   1508  O   MET P   5      22.010  -2.516  33.489  0.98173.10           O  
ATOM   1509  N   VAL P   6      22.675  -1.055  35.072  1.00115.19           N  
ATOM   1510  CA  VAL P   6      23.937  -1.689  35.292  0.98115.19           C  
ATOM   1511  CB  VAL P   6      25.104  -0.794  35.034  0.98115.19           C  
ATOM   1512  CG1 VAL P   6      26.371  -1.571  35.401  1.00115.19           C  
ATOM   1513  CG2 VAL P   6      25.065  -0.320  33.575  1.00115.19           C  
ATOM   1514  C   VAL P   6      24.042  -2.074  36.732  1.00115.19           C  
ATOM   1515  O   VAL P   6      24.084  -1.217  37.603  1.00115.19           O  
ATOM   1516  N   ALA P   7      24.194  -3.381  36.996  1.00 97.38           N  
ATOM   1517  CA  ALA P   7      24.221  -4.029  38.279  1.00 97.38           C  
ATOM   1518  CB  ALA P   7      24.486  -5.531  38.064  1.00 97.38           C  
ATOM   1519  C   ALA P   7      25.365  -3.531  39.109  1.00 97.38           C  
ATOM   1520  O   ALA P   7      26.454  -3.292  38.594  1.00 97.38           O  
ATOM   1521  N   THR P   8      25.144  -3.386  40.437  1.00120.67           N  
ATOM   1522  CA  THR P   8      26.210  -2.975  41.311  0.92120.67           C  
ATOM   1523  CB  THR P   8      25.773  -2.367  42.621  0.92120.67           C  
ATOM   1524  OG1 THR P   8      26.910  -2.001  43.386  0.93120.67           O  
ATOM   1525  CG2 THR P   8      24.915  -3.352  43.419  0.92120.67           C  
ATOM   1526  C   THR P   8      27.083  -4.155  41.575  1.00120.67           C  
ATOM   1527  O   THR P   8      26.661  -5.306  41.470  1.00120.67           O  
ATOM   1528  N   VAL P   9      28.360  -3.884  41.906  1.00 99.29           N  
ATOM   1529  CA  VAL P   9      29.286  -4.947  42.144  1.00 99.29           C  
ATOM   1530  CB  VAL P   9      30.721  -4.529  41.984  1.00 99.29           C  
ATOM   1531  CG1 VAL P   9      30.975  -4.183  40.508  1.00 99.29           C  
ATOM   1532  CG2 VAL P   9      30.993  -3.352  42.933  1.00 99.29           C  
ATOM   1533  C   VAL P   9      29.095  -5.464  43.561  1.00 99.29           C  
ATOM   1534  O   VAL P   9      29.672  -6.542  43.870  1.00 99.29           O  
ATOM   1535  OXT VAL P   9      28.370  -4.800  44.348  1.00 99.29           O  
TER    1536      VAL P   9                                                       
ATOM   1536  N   GLN A   2       9.456   6.162  33.606  1.00130.09           N  
ATOM   1537  CA  GLN A   2       8.479   5.114  33.235  1.00130.09           C  
ATOM   1538  CB  GLN A   2       8.919   3.705  33.667  1.00130.09           C  
ATOM   1539  CG  GLN A   2      10.179   3.174  33.002  1.00130.09           C  
ATOM   1540  CD  GLN A   2      10.429   1.771  33.536  1.00130.09           C  
ATOM   1541  OE1 GLN A   2       9.835   1.355  34.530  1.00130.09           O  
ATOM   1542  NE2 GLN A   2      11.330   1.015  32.855  1.00130.09           N  
ATOM   1543  C   GLN A   2       7.167   5.307  33.903  1.00130.09           C  
ATOM   1544  O   GLN A   2       7.075   5.814  35.021  1.00130.09           O  
ATOM   1545  N   SER A   3       6.106   4.881  33.203  1.00 47.87           N  
ATOM   1546  CA  SER A   3       4.789   4.937  33.750  1.00 47.87           C  
ATOM   1547  CB  SER A   3       3.862   5.925  33.023  1.00 47.87           C  
ATOM   1548  OG  SER A   3       3.648   5.497  31.686  1.00 47.87           O  
ATOM   1549  C   SER A   3       4.216   3.573  33.558  1.00 47.87           C  
ATOM   1550  O   SER A   3       4.647   2.829  32.678  1.00 47.87           O  
ATOM   1551  N   VAL A   4       3.252   3.194  34.417  1.00 63.68           N  
ATOM   1552  CA  VAL A   4       2.639   1.907  34.280  1.00 63.68           C  
ATOM   1553  CB  VAL A   4       2.917   0.987  35.433  1.00 63.68           C  
ATOM   1554  CG1 VAL A   4       2.177  -0.339  35.191  1.00 63.68           C  
ATOM   1555  CG2 VAL A   4       4.437   0.834  35.587  1.00 63.68           C  
ATOM   1556  C   VAL A   4       1.167   2.118  34.248  1.00 63.68           C  
ATOM   1557  O   VAL A   4       0.605   2.823  35.087  1.00 63.68           O  
ATOM   1558  N   THR A   5       0.499   1.483  33.269  1.00 70.60           N  
ATOM   1559  CA  THR A   5      -0.911   1.667  33.155  1.00 70.60           C  
ATOM   1560  CB  THR A   5      -1.325   2.108  31.788  1.00 70.60           C  
ATOM   1561  OG1 THR A   5      -0.697   3.338  31.457  1.00 70.60           O  
ATOM   1562  CG2 THR A   5      -2.849   2.267  31.777  1.00 70.60           C  
ATOM   1563  C   THR A   5      -1.584   0.366  33.417  1.00 70.60           C  
ATOM   1564  O   THR A   5      -1.228  -0.665  32.849  1.00 70.60           O  
ATOM   1565  N   GLN A   6      -2.574   0.382  34.326  1.00113.03           N  
ATOM   1566  CA  GLN A   6      -3.328  -0.806  34.545  1.00113.03           C  
ATOM   1567  CB  GLN A   6      -3.390  -1.267  36.014  1.00113.03           C  
ATOM   1568  CG  GLN A   6      -2.048  -1.828  36.496  1.00113.03           C  
ATOM   1569  CD  GLN A   6      -2.190  -2.331  37.924  1.00113.03           C  
ATOM   1570  OE1 GLN A   6      -1.725  -1.692  38.867  1.00113.03           O  
ATOM   1571  NE2 GLN A   6      -2.843  -3.511  38.091  1.00113.03           N  
ATOM   1572  C   GLN A   6      -4.700  -0.528  34.041  1.00113.03           C  
ATOM   1573  O   GLN A   6      -5.501   0.151  34.689  1.00113.03           O  
ATOM   1574  N   PRO A   7      -4.928  -1.010  32.838  1.00378.28           N  
ATOM   1575  CA  PRO A   7      -6.220  -0.944  32.239  1.00378.28           C  
ATOM   1576  CD  PRO A   7      -3.878  -1.108  31.838  1.00378.28           C  
ATOM   1577  CB  PRO A   7      -6.049  -1.301  30.768  1.00378.28           C  
ATOM   1578  CG  PRO A   7      -4.586  -0.940  30.480  1.00378.28           C  
ATOM   1579  C   PRO A   7      -7.005  -1.969  32.979  1.00378.28           C  
ATOM   1580  O   PRO A   7      -6.581  -3.139  33.082  1.00378.28           O  
ATOM   1581  N   ASP A   8      -8.175  -1.490  33.434  1.00136.56           N  
ATOM   1582  CA  ASP A   8      -9.160  -2.185  34.191  1.00136.56           C  
ATOM   1583  CB  ASP A   8      -9.072  -3.718  34.080  1.00136.56           C  
ATOM   1584  CG  ASP A   8      -9.436  -4.123  32.658  1.00136.56           C  
ATOM   1585  OD1 ASP A   8      -9.796  -3.225  31.852  1.00136.56           O  
ATOM   1586  OD2 ASP A   8      -9.350  -5.343  32.357  1.00136.56           O  
ATOM   1587  C   ASP A   8      -8.945  -1.818  35.624  1.00136.56           C  
ATOM   1588  O   ASP A   8      -8.181  -2.469  36.331  1.00136.56           O  
ATOM   1589  N   ILE A   9      -9.603  -0.736  36.080  1.00100.69           N  
ATOM   1590  CA  ILE A   9      -9.483  -0.290  37.438  1.00100.69           C  
ATOM   1591  CB  ILE A   9     -10.135   1.047  37.670  1.00100.69           C  
ATOM   1592  CG1 ILE A   9      -9.771   1.593  39.061  1.00100.69           C  
ATOM   1593  CG2 ILE A   9     -11.646   0.916  37.416  1.00100.69           C  
ATOM   1594  CD1 ILE A   9     -10.153   3.060  39.255  1.00100.69           C  
ATOM   1595  C   ILE A   9     -10.112  -1.299  38.349  1.00100.69           C  
ATOM   1596  O   ILE A   9      -9.581  -1.605  39.415  1.00100.69           O  
ATOM   1597  N   HIS A  10     -11.285  -1.834  37.949  1.00 73.24           N  
ATOM   1598  CA  HIS A  10     -12.001  -2.780  38.758  1.00 73.24           C  
ATOM   1599  ND1 HIS A  10     -15.315  -2.835  40.751  1.00 73.24           N  
ATOM   1600  CG  HIS A  10     -14.097  -3.149  40.190  1.00 73.24           C  
ATOM   1601  CB  HIS A  10     -13.306  -2.198  39.335  1.00 73.24           C  
ATOM   1602  NE2 HIS A  10     -14.850  -4.914  41.382  1.00 73.24           N  
ATOM   1603  CD2 HIS A  10     -13.826  -4.423  40.589  1.00 73.24           C  
ATOM   1604  CE1 HIS A  10     -15.723  -3.926  41.446  1.00 73.24           C  
ATOM   1605  C   HIS A  10     -12.397  -3.915  37.864  1.00 73.24           C  
ATOM   1606  O   HIS A  10     -12.867  -3.697  36.749  1.00 73.24           O  
ATOM   1607  N   ILE A  11     -12.208  -5.164  38.333  1.00 64.26           N  
ATOM   1608  CA  ILE A  11     -12.551  -6.290  37.514  1.00 64.26           C  
ATOM   1609  CB  ILE A  11     -11.344  -7.016  37.001  1.00 64.26           C  
ATOM   1610  CG1 ILE A  11     -10.490  -6.063  36.149  1.00 64.26           C  
ATOM   1611  CG2 ILE A  11     -11.814  -8.269  36.245  1.00 64.26           C  
ATOM   1612  CD1 ILE A  11      -9.090  -6.593  35.857  1.00 64.26           C  
ATOM   1613  C   ILE A  11     -13.326  -7.245  38.360  1.00 64.26           C  
ATOM   1614  O   ILE A  11     -12.991  -7.471  39.522  1.00 64.26           O  
ATOM   1615  N   THR A  12     -14.404  -7.825  37.802  1.00117.65           N  
ATOM   1616  CA  THR A  12     -15.138  -8.756  38.601  1.00117.65           C  
ATOM   1617  CB  THR A  12     -16.530  -8.297  38.931  1.00117.65           C  
ATOM   1618  OG1 THR A  12     -17.017  -9.012  40.054  1.00117.65           O  
ATOM   1619  CG2 THR A  12     -17.448  -8.534  37.721  1.00117.65           C  
ATOM   1620  C   THR A  12     -15.224 -10.027  37.823  1.00117.65           C  
ATOM   1621  O   THR A  12     -15.428 -10.016  36.609  1.00117.65           O  
ATOM   1622  N   VAL A  13     -15.023 -11.165  38.510  1.00 45.79           N  
ATOM   1623  CA  VAL A  13     -15.109 -12.435  37.853  1.00 45.79           C  
ATOM   1624  CB  VAL A  13     -13.769 -13.032  37.537  1.00 45.79           C  
ATOM   1625  CG1 VAL A  13     -13.086 -12.162  36.469  1.00 45.79           C  
ATOM   1626  CG2 VAL A  13     -12.961 -13.132  38.843  1.00 45.79           C  
ATOM   1627  C   VAL A  13     -15.825 -13.371  38.770  1.00 45.79           C  
ATOM   1628  O   VAL A  13     -15.867 -13.162  39.981  1.00 45.79           O  
ATOM   1629  N   SER A  14     -16.447 -14.421  38.198  1.00 42.13           N  
ATOM   1630  CA  SER A  14     -17.128 -15.392  39.006  1.00 42.13           C  
ATOM   1631  CB  SER A  14     -18.152 -16.233  38.224  1.00 42.13           C  
ATOM   1632  OG  SER A  14     -19.173 -15.396  37.701  1.00 42.13           O  
ATOM   1633  C   SER A  14     -16.077 -16.319  39.515  1.00 42.13           C  
ATOM   1634  O   SER A  14     -15.045 -16.497  38.871  1.00 42.13           O  
ATOM   1635  N   GLU A  15     -16.297 -16.945  40.688  1.00 95.49           N  
ATOM   1636  CA  GLU A  15     -15.247 -17.799  41.150  1.00 95.49           C  
ATOM   1637  CB  GLU A  15     -15.328 -18.237  42.626  1.00 95.49           C  
ATOM   1638  CG  GLU A  15     -16.519 -19.115  42.996  1.00 95.49           C  
ATOM   1639  CD  GLU A  15     -16.316 -19.526  44.450  1.00 95.49           C  
ATOM   1640  OE1 GLU A  15     -15.142 -19.509  44.910  1.00 95.49           O  
ATOM   1641  OE2 GLU A  15     -17.330 -19.861  45.118  1.00 95.49           O  
ATOM   1642  C   GLU A  15     -15.199 -19.011  40.281  1.00 95.49           C  
ATOM   1643  O   GLU A  15     -16.222 -19.493  39.797  1.00 95.49           O  
ATOM   1644  N   GLY A  16     -13.973 -19.511  40.036  1.00 26.11           N  
ATOM   1645  CA  GLY A  16     -13.784 -20.690  39.243  1.00 26.11           C  
ATOM   1646  C   GLY A  16     -13.488 -20.294  37.827  1.00 26.11           C  
ATOM   1647  O   GLY A  16     -13.006 -21.110  37.044  1.00 26.11           O  
ATOM   1648  N   ALA A  17     -13.773 -19.029  37.462  1.00 35.72           N  
ATOM   1649  CA  ALA A  17     -13.526 -18.558  36.127  1.00 35.72           C  
ATOM   1650  CB  ALA A  17     -14.395 -17.353  35.727  1.00 35.72           C  
ATOM   1651  C   ALA A  17     -12.090 -18.136  36.034  1.00 35.72           C  
ATOM   1652  O   ALA A  17     -11.407 -18.011  37.048  1.00 35.72           O  
ATOM   1653  N   SER A  18     -11.592 -17.945  34.794  1.00 34.27           N  
ATOM   1654  CA  SER A  18     -10.233 -17.538  34.568  1.00 34.27           C  
ATOM   1655  CB  SER A  18      -9.707 -17.912  33.171  1.00 34.27           C  
ATOM   1656  OG  SER A  18     -10.438 -17.218  32.170  1.00 34.27           O  
ATOM   1657  C   SER A  18     -10.137 -16.050  34.699  1.00 34.27           C  
ATOM   1658  O   SER A  18     -11.131 -15.337  34.563  1.00 34.27           O  
ATOM   1659  N   LEU A  19      -8.917 -15.545  34.968  1.00 78.43           N  
ATOM   1660  CA  LEU A  19      -8.758 -14.134  35.176  1.00 78.43           C  
ATOM   1661  CB  LEU A  19      -8.502 -13.819  36.660  1.00 78.43           C  
ATOM   1662  CG  LEU A  19      -8.316 -12.331  36.993  1.00 78.43           C  
ATOM   1663  CD1 LEU A  19      -9.583 -11.512  36.696  1.00 78.43           C  
ATOM   1664  CD2 LEU A  19      -7.816 -12.162  38.437  1.00 78.43           C  
ATOM   1665  C   LEU A  19      -7.589 -13.633  34.387  1.00 78.43           C  
ATOM   1666  O   LEU A  19      -6.574 -14.318  34.251  1.00 78.43           O  
ATOM   1667  N   GLU A  20      -7.726 -12.421  33.807  1.00 74.69           N  
ATOM   1668  CA  GLU A  20      -6.625 -11.800  33.138  1.00 74.69           C  
ATOM   1669  CB  GLU A  20      -6.725 -11.801  31.604  1.00 74.69           C  
ATOM   1670  CG  GLU A  20      -5.469 -11.242  30.932  1.00 74.69           C  
ATOM   1671  CD  GLU A  20      -5.663 -11.286  29.424  1.00 74.69           C  
ATOM   1672  OE1 GLU A  20      -6.548 -10.538  28.923  1.00 74.69           O  
ATOM   1673  OE2 GLU A  20      -4.934 -12.064  28.755  1.00 74.69           O  
ATOM   1674  C   GLU A  20      -6.626 -10.367  33.577  1.00 74.69           C  
ATOM   1675  O   GLU A  20      -7.631  -9.673  33.442  1.00 74.69           O  
ATOM   1676  N   LEU A  21      -5.493  -9.898  34.141  1.00139.46           N  
ATOM   1677  CA  LEU A  21      -5.349  -8.531  34.554  1.00139.46           C  
ATOM   1678  CB  LEU A  21      -4.854  -8.344  36.000  1.00139.46           C  
ATOM   1679  CG  LEU A  21      -5.941  -8.572  37.063  1.00139.46           C  
ATOM   1680  CD1 LEU A  21      -6.577  -9.955  36.924  1.00139.46           C  
ATOM   1681  CD2 LEU A  21      -5.400  -8.326  38.478  1.00139.46           C  
ATOM   1682  C   LEU A  21      -4.337  -7.900  33.658  1.00139.46           C  
ATOM   1683  O   LEU A  21      -3.207  -8.375  33.556  1.00139.46           O  
ATOM   1684  N   ARG A  22      -4.725  -6.793  32.992  1.00132.27           N  
ATOM   1685  CA  ARG A  22      -3.862  -6.160  32.036  1.00132.27           C  
ATOM   1686  CB  ARG A  22      -4.591  -5.243  31.046  1.00132.27           C  
ATOM   1687  CG  ARG A  22      -5.736  -5.855  30.245  1.00132.27           C  
ATOM   1688  CD  ARG A  22      -6.333  -4.799  29.313  1.00132.27           C  
ATOM   1689  NE  ARG A  22      -7.670  -5.251  28.850  1.00132.27           N  
ATOM   1690  CZ  ARG A  22      -8.693  -4.347  28.843  1.00132.27           C  
ATOM   1691  NH1 ARG A  22      -8.482  -3.083  29.313  1.00132.27           N  
ATOM   1692  NH2 ARG A  22      -9.923  -4.702  28.372  1.00132.27           N  
ATOM   1693  C   ARG A  22      -2.921  -5.220  32.725  1.00132.27           C  
ATOM   1694  O   ARG A  22      -3.267  -4.589  33.723  1.00132.27           O  
ATOM   1695  N   CYS A  23      -1.693  -5.108  32.177  1.00 82.48           N  
ATOM   1696  CA  CYS A  23      -0.716  -4.166  32.647  1.00 82.48           C  
ATOM   1697  CB  CYS A  23       0.211  -4.705  33.756  1.00 82.48           C  
ATOM   1698  SG  CYS A  23       1.559  -3.542  34.134  1.00 82.48           S  
ATOM   1699  C   CYS A  23       0.164  -3.817  31.485  1.00 82.48           C  
ATOM   1700  O   CYS A  23       0.643  -4.691  30.768  1.00 82.48           O  
ATOM   1701  N   ASN A  24       0.395  -2.513  31.251  1.00126.19           N  
ATOM   1702  CA  ASN A  24       1.280  -2.127  30.191  1.00126.19           C  
ATOM   1703  CB  ASN A  24       0.549  -1.670  28.922  1.00126.19           C  
ATOM   1704  CG  ASN A  24      -0.501  -0.665  29.337  1.00126.19           C  
ATOM   1705  OD1 ASN A  24      -0.481  -0.146  30.451  1.00126.19           O  
ATOM   1706  ND2 ASN A  24      -1.473  -0.416  28.422  1.00126.19           N  
ATOM   1707  C   ASN A  24       2.188  -1.067  30.721  1.00126.19           C  
ATOM   1708  O   ASN A  24       1.821  -0.308  31.616  1.00126.19           O  
ATOM   1709  N   TYR A  25       3.428  -1.011  30.199  1.00 89.94           N  
ATOM   1710  CA  TYR A  25       4.365  -0.057  30.719  1.00 89.94           C  
ATOM   1711  CB  TYR A  25       5.529  -0.697  31.495  1.00 89.94           C  
ATOM   1712  CG  TYR A  25       6.315  -1.570  30.576  1.00 89.94           C  
ATOM   1713  CD1 TYR A  25       7.295  -1.040  29.769  1.00 89.94           C  
ATOM   1714  CD2 TYR A  25       6.079  -2.925  30.527  1.00 89.94           C  
ATOM   1715  CE1 TYR A  25       8.024  -1.845  28.925  1.00 89.94           C  
ATOM   1716  CE2 TYR A  25       6.804  -3.735  29.685  1.00 89.94           C  
ATOM   1717  CZ  TYR A  25       7.780  -3.195  28.882  1.00 89.94           C  
ATOM   1718  OH  TYR A  25       8.529  -4.023  28.018  1.00 89.94           O  
ATOM   1719  C   TYR A  25       4.942   0.731  29.596  1.00 89.94           C  
ATOM   1720  O   TYR A  25       4.886   0.320  28.437  1.00 89.94           O  
ATOM   1721  N   SER A  26       5.470   1.930  29.925  1.00190.80           N  
ATOM   1722  CA  SER A  26       6.064   2.739  28.909  1.00190.80           C  
ATOM   1723  CB  SER A  26       5.282   4.030  28.605  1.00190.80           C  
ATOM   1724  OG  SER A  26       4.025   3.724  28.022  1.00190.80           O  
ATOM   1725  C   SER A  26       7.422   3.161  29.379  1.00190.80           C  
ATOM   1726  O   SER A  26       7.564   3.998  30.269  1.00190.80           O  
ATOM   1727  N   TYR A  27       8.464   2.549  28.792  1.00241.52           N  
ATOM   1728  CA  TYR A  27       9.819   2.901  29.061  1.00241.52           C  
ATOM   1729  CB  TYR A  27      10.412   2.132  30.256  1.00241.52           C  
ATOM   1730  CG  TYR A  27      11.825   2.553  30.490  1.00241.52           C  
ATOM   1731  CD1 TYR A  27      12.114   3.838  30.891  1.00241.52           C  
ATOM   1732  CD2 TYR A  27      12.865   1.676  30.287  1.00241.52           C  
ATOM   1733  CE1 TYR A  27      13.410   4.238  31.112  1.00241.52           C  
ATOM   1734  CE2 TYR A  27      14.165   2.070  30.508  1.00241.52           C  
ATOM   1735  CZ  TYR A  27      14.440   3.350  30.923  1.00241.52           C  
ATOM   1736  OH  TYR A  27      15.773   3.753  31.148  1.00241.52           O  
ATOM   1737  C   TYR A  27      10.535   2.525  27.803  1.00241.52           C  
ATOM   1738  O   TYR A  27      10.082   1.646  27.078  1.00241.52           O  
ATOM   1739  N   GLY A  28      11.673   3.136  27.451  1.00644.67           N  
ATOM   1740  CA  GLY A  28      12.119   2.648  26.176  1.00644.67           C  
ATOM   1741  C   GLY A  28      13.300   1.747  26.380  1.00644.67           C  
ATOM   1742  O   GLY A  28      14.312   1.920  25.712  1.00644.67           O  
ATOM   1743  N   ALA A  36      13.188   0.750  27.290  1.00186.58           N  
ATOM   1744  CA  ALA A  36      14.200  -0.239  27.560  1.00186.58           C  
ATOM   1745  CB  ALA A  36      15.324   0.279  28.467  1.00186.58           C  
ATOM   1746  C   ALA A  36      13.502  -1.326  28.294  1.00186.58           C  
ATOM   1747  O   ALA A  36      12.369  -1.158  28.697  1.00186.58           O  
ATOM   1748  N   THR A  37      14.082  -2.500  28.529  1.00161.63           N  
ATOM   1749  CA  THR A  37      13.164  -3.361  29.216  1.00161.63           C  
ATOM   1750  CB  THR A  37      13.208  -4.802  28.784  1.00161.63           C  
ATOM   1751  OG1 THR A  37      12.060  -5.486  29.264  1.00161.63           O  
ATOM   1752  CG2 THR A  37      14.472  -5.469  29.343  1.00161.63           C  
ATOM   1753  C   THR A  37      13.442  -3.287  30.683  1.00161.63           C  
ATOM   1754  O   THR A  37      14.557  -3.436  31.181  1.00161.63           O  
ATOM   1755  N   PRO A  38      12.371  -2.969  31.345  1.00135.00           N  
ATOM   1756  CA  PRO A  38      12.282  -2.823  32.766  1.00135.00           C  
ATOM   1757  CD  PRO A  38      11.108  -2.737  30.663  1.00135.00           C  
ATOM   1758  CB  PRO A  38      10.919  -2.149  32.975  1.00135.00           C  
ATOM   1759  CG  PRO A  38      10.074  -2.602  31.781  1.00135.00           C  
ATOM   1760  C   PRO A  38      12.229  -4.167  33.412  1.00135.00           C  
ATOM   1761  O   PRO A  38      11.933  -5.140  32.727  1.00135.00           O  
ATOM   1762  N   TYR A  39      12.539  -4.259  34.717  1.00216.40           N  
ATOM   1763  CA  TYR A  39      12.181  -5.472  35.392  1.00216.40           C  
ATOM   1764  CB  TYR A  39      12.975  -5.764  36.676  1.00216.40           C  
ATOM   1765  CG  TYR A  39      14.289  -6.321  36.250  1.00216.40           C  
ATOM   1766  CD1 TYR A  39      15.344  -5.512  35.896  1.00216.40           C  
ATOM   1767  CD2 TYR A  39      14.452  -7.684  36.201  1.00216.40           C  
ATOM   1768  CE1 TYR A  39      16.544  -6.061  35.503  1.00216.40           C  
ATOM   1769  CE2 TYR A  39      15.647  -8.237  35.810  1.00216.40           C  
ATOM   1770  CZ  TYR A  39      16.697  -7.426  35.459  1.00216.40           C  
ATOM   1771  OH  TYR A  39      17.925  -7.995  35.058  1.00216.40           O  
ATOM   1772  C   TYR A  39      10.701  -5.320  35.730  1.00216.40           C  
ATOM   1773  O   TYR A  39      10.250  -4.219  36.042  1.00216.40           O  
ATOM   1774  N   LEU A  40       9.886  -6.402  35.640  1.00135.31           N  
ATOM   1775  CA  LEU A  40       8.447  -6.293  35.786  1.00135.31           C  
ATOM   1776  CB  LEU A  40       7.700  -6.799  34.541  1.00135.31           C  
ATOM   1777  CG  LEU A  40       8.066  -6.044  33.253  1.00135.31           C  
ATOM   1778  CD1 LEU A  40       7.289  -6.601  32.051  1.00135.31           C  
ATOM   1779  CD2 LEU A  40       7.882  -4.528  33.421  1.00135.31           C  
ATOM   1780  C   LEU A  40       7.942  -7.132  36.922  1.00135.31           C  
ATOM   1781  O   LEU A  40       8.451  -8.228  37.129  1.00135.31           O  
ATOM   1782  N   PHE A  41       6.895  -6.659  37.659  1.00204.80           N  
ATOM   1783  CA  PHE A  41       6.431  -7.391  38.814  1.00204.80           C  
ATOM   1784  CB  PHE A  41       6.997  -6.837  40.129  1.00204.80           C  
ATOM   1785  CG  PHE A  41       8.431  -6.838  39.822  1.00204.80           C  
ATOM   1786  CD1 PHE A  41       9.083  -8.035  39.760  1.00204.80           C  
ATOM   1787  CD2 PHE A  41       9.091  -5.668  39.528  1.00204.80           C  
ATOM   1788  CE1 PHE A  41      10.404  -8.046  39.428  1.00204.80           C  
ATOM   1789  CE2 PHE A  41      10.426  -5.688  39.210  1.00204.80           C  
ATOM   1790  CZ  PHE A  41      11.089  -6.887  39.160  1.00204.80           C  
ATOM   1791  C   PHE A  41       4.941  -7.292  38.965  1.00204.80           C  
ATOM   1792  O   PHE A  41       4.289  -6.425  38.383  1.00204.80           O  
ATOM   1793  N   TRP A  42       4.369  -8.234  39.751  1.00101.25           N  
ATOM   1794  CA  TRP A  42       2.990  -8.179  40.148  1.00101.25           C  
ATOM   1795  CB  TRP A  42       2.071  -9.232  39.501  1.00101.25           C  
ATOM   1796  CG  TRP A  42       1.679  -8.914  38.080  1.00101.25           C  
ATOM   1797  CD2 TRP A  42       0.561  -8.081  37.734  1.00101.25           C  
ATOM   1798  CD1 TRP A  42       2.248  -9.303  36.903  1.00101.25           C  
ATOM   1799  NE1 TRP A  42       1.556  -8.761  35.846  1.00101.25           N  
ATOM   1800  CE2 TRP A  42       0.515  -8.007  36.344  1.00101.25           C  
ATOM   1801  CE3 TRP A  42      -0.351  -7.431  38.515  1.00101.25           C  
ATOM   1802  CZ2 TRP A  42      -0.448  -7.276  35.709  1.00101.25           C  
ATOM   1803  CZ3 TRP A  42      -1.322  -6.696  37.871  1.00101.25           C  
ATOM   1804  CH2 TRP A  42      -1.369  -6.620  36.495  1.00101.25           C  
ATOM   1805  C   TRP A  42       2.944  -8.391  41.630  1.00101.25           C  
ATOM   1806  O   TRP A  42       3.585  -9.298  42.161  1.00101.25           O  
ATOM   1807  N   TYR A  43       2.169  -7.544  42.337  1.00137.58           N  
ATOM   1808  CA  TYR A  43       2.044  -7.629  43.766  1.00137.58           C  
ATOM   1809  CB  TYR A  43       2.494  -6.357  44.511  1.00137.58           C  
ATOM   1810  CG  TYR A  43       3.975  -6.204  44.409  1.00137.58           C  
ATOM   1811  CD1 TYR A  43       4.564  -5.687  43.278  1.00137.58           C  
ATOM   1812  CD2 TYR A  43       4.781  -6.565  45.463  1.00137.58           C  
ATOM   1813  CE1 TYR A  43       5.930  -5.544  43.198  1.00137.58           C  
ATOM   1814  CE2 TYR A  43       6.147  -6.424  45.390  1.00137.58           C  
ATOM   1815  CZ  TYR A  43       6.725  -5.913  44.254  1.00137.58           C  
ATOM   1816  OH  TYR A  43       8.126  -5.766  44.174  1.00137.58           O  
ATOM   1817  C   TYR A  43       0.588  -7.800  44.090  1.00137.58           C  
ATOM   1818  O   TYR A  43      -0.280  -7.435  43.299  1.00137.58           O  
ATOM   1819  N   VAL A  44       0.287  -8.422  45.253  1.00126.48           N  
ATOM   1820  CA  VAL A  44      -1.077  -8.545  45.697  1.00126.48           C  
ATOM   1821  CB  VAL A  44      -1.559  -9.960  45.823  1.00126.48           C  
ATOM   1822  CG1 VAL A  44      -0.743 -10.665  46.916  1.00126.48           C  
ATOM   1823  CG2 VAL A  44      -3.074  -9.936  46.092  1.00126.48           C  
ATOM   1824  C   VAL A  44      -1.144  -7.911  47.052  1.00126.48           C  
ATOM   1825  O   VAL A  44      -0.222  -8.062  47.854  1.00126.48           O  
ATOM   1826  N   GLN A  45      -2.220  -7.142  47.336  1.00141.64           N  
ATOM   1827  CA  GLN A  45      -2.302  -6.563  48.647  1.00141.64           C  
ATOM   1828  CB  GLN A  45      -1.972  -5.054  48.752  1.00141.64           C  
ATOM   1829  CG  GLN A  45      -3.002  -4.103  48.134  1.00141.64           C  
ATOM   1830  CD  GLN A  45      -2.704  -2.684  48.632  1.00141.64           C  
ATOM   1831  OE1 GLN A  45      -2.981  -1.699  47.949  1.00141.64           O  
ATOM   1832  NE2 GLN A  45      -2.141  -2.572  49.864  1.00141.64           N  
ATOM   1833  C   GLN A  45      -3.697  -6.712  49.159  1.00141.64           C  
ATOM   1834  O   GLN A  45      -4.666  -6.364  48.482  1.00141.64           O  
ATOM   1835  N   SER A  46      -3.810  -7.249  50.391  1.00 80.32           N  
ATOM   1836  CA  SER A  46      -5.071  -7.394  51.054  1.00 80.32           C  
ATOM   1837  CB  SER A  46      -5.082  -8.488  52.135  1.00 80.32           C  
ATOM   1838  OG  SER A  46      -4.864  -9.761  51.546  1.00 80.32           O  
ATOM   1839  C   SER A  46      -5.355  -6.091  51.722  1.00 80.32           C  
ATOM   1840  O   SER A  46      -4.467  -5.252  51.877  1.00 80.32           O  
ATOM   1841  N   PRO A  48      -6.577  -5.885  52.118  1.00201.09           N  
ATOM   1842  CA  PRO A  48      -6.889  -4.647  52.755  1.00201.09           C  
ATOM   1843  CD  PRO A  48      -7.715  -6.423  51.390  1.00201.09           C  
ATOM   1844  CB  PRO A  48      -8.411  -4.574  52.814  1.00201.09           C  
ATOM   1845  CG  PRO A  48      -8.848  -5.400  51.588  1.00201.09           C  
ATOM   1846  C   PRO A  48      -6.207  -4.606  54.063  1.00201.09           C  
ATOM   1847  O   PRO A  48      -6.262  -5.584  54.805  1.00201.09           O  
ATOM   1848  N   GLY A  49      -5.553  -3.478  54.358  1.00253.50           N  
ATOM   1849  CA  GLY A  49      -4.925  -3.319  55.626  1.00253.50           C  
ATOM   1850  C   GLY A  49      -3.658  -4.117  55.708  1.00253.50           C  
ATOM   1851  O   GLY A  49      -3.211  -4.450  56.803  1.00253.50           O  
ATOM   1852  N   GLN A  50      -3.030  -4.457  54.569  1.00192.31           N  
ATOM   1853  CA  GLN A  50      -1.813  -5.206  54.695  1.00192.31           C  
ATOM   1854  CB  GLN A  50      -1.997  -6.702  54.409  1.00192.31           C  
ATOM   1855  CG  GLN A  50      -2.932  -7.359  55.422  1.00192.31           C  
ATOM   1856  CD  GLN A  50      -3.145  -8.803  55.017  0.83192.31           C  
ATOM   1857  OE1 GLN A  50      -2.247  -9.448  54.480  1.00192.31           O  
ATOM   1858  NE2 GLN A  50      -4.373  -9.324  55.275  1.00192.31           N  
ATOM   1859  C   GLN A  50      -0.837  -4.669  53.714  1.00192.31           C  
ATOM   1860  O   GLN A  50      -1.187  -3.834  52.881  1.00192.31           O  
ATOM   1861  N   GLY A  51       0.429  -5.125  53.833  1.00 48.13           N  
ATOM   1862  CA  GLY A  51       1.479  -4.701  52.954  1.00 48.13           C  
ATOM   1863  C   GLY A  51       1.383  -5.477  51.683  1.00 48.13           C  
ATOM   1864  O   GLY A  51       0.773  -6.541  51.640  1.00 48.13           O  
ATOM   1865  N   LEU A  52       2.004  -4.957  50.607  1.00163.62           N  
ATOM   1866  CA  LEU A  52       1.992  -5.643  49.347  1.00163.62           C  
ATOM   1867  CB  LEU A  52       2.416  -4.756  48.163  1.00163.62           C  
ATOM   1868  CG  LEU A  52       1.432  -3.619  47.837  1.00163.62           C  
ATOM   1869  CD1 LEU A  52       1.255  -2.664  49.029  1.00163.62           C  
ATOM   1870  CD2 LEU A  52       1.854  -2.886  46.555  1.00163.62           C  
ATOM   1871  C   LEU A  52       2.967  -6.785  49.406  1.00163.62           C  
ATOM   1872  O   LEU A  52       3.996  -6.691  50.074  1.00163.62           O  
ATOM   1873  N   GLN A  53       2.647  -7.906  48.711  1.00135.28           N  
ATOM   1874  CA  GLN A  53       3.519  -9.053  48.644  1.00135.28           C  
ATOM   1875  CB  GLN A  53       2.942 -10.350  49.245  1.00135.28           C  
ATOM   1876  CG  GLN A  53       1.764 -10.929  48.455  1.00135.28           C  
ATOM   1877  CD  GLN A  53       1.384 -12.276  49.063  1.00135.28           C  
ATOM   1878  OE1 GLN A  53       0.212 -12.647  49.100  1.00135.28           O  
ATOM   1879  NE2 GLN A  53       2.404 -13.038  49.542  1.00135.28           N  
ATOM   1880  C   GLN A  53       3.761  -9.350  47.190  1.00135.28           C  
ATOM   1881  O   GLN A  53       2.880  -9.156  46.355  1.00135.28           O  
ATOM   1882  N   LEU A  54       4.966  -9.859  46.850  1.00187.54           N  
ATOM   1883  CA  LEU A  54       5.321 -10.063  45.467  1.00187.54           C  
ATOM   1884  CB  LEU A  54       6.851  -9.978  45.275  1.00187.54           C  
ATOM   1885  CG  LEU A  54       7.359  -9.895  43.822  1.00187.54           C  
ATOM   1886  CD1 LEU A  54       7.049 -11.163  43.036  1.00187.54           C  
ATOM   1887  CD2 LEU A  54       6.865  -8.627  43.113  1.00187.54           C  
ATOM   1888  C   LEU A  54       4.815 -11.398  44.949  1.00187.54           C  
ATOM   1889  O   LEU A  54       5.067 -12.442  45.548  1.00187.54           O  
ATOM   1890  N   LEU A  55       3.992 -11.374  43.864  1.00165.81           N  
ATOM   1891  CA  LEU A  55       3.476 -12.532  43.157  1.00165.81           C  
ATOM   1892  CB  LEU A  55       2.213 -12.223  42.335  1.00165.81           C  
ATOM   1893  CG  LEU A  55       0.935 -12.106  43.186  1.00165.81           C  
ATOM   1894  CD1 LEU A  55       1.072 -11.044  44.281  1.00165.81           C  
ATOM   1895  CD2 LEU A  55      -0.296 -11.862  42.304  1.00165.81           C  
ATOM   1896  C   LEU A  55       4.463 -13.191  42.221  1.00165.81           C  
ATOM   1897  O   LEU A  55       4.608 -14.413  42.242  1.00165.81           O  
ATOM   1898  N   LEU A  56       5.150 -12.405  41.353  1.00146.24           N  
ATOM   1899  CA  LEU A  56       6.055 -12.969  40.376  1.00146.24           C  
ATOM   1900  CB  LEU A  56       5.311 -13.720  39.256  1.00146.24           C  
ATOM   1901  CG  LEU A  56       4.060 -12.980  38.740  1.00146.24           C  
ATOM   1902  CD1 LEU A  56       4.426 -11.675  38.017  1.00146.24           C  
ATOM   1903  CD2 LEU A  56       3.165 -13.907  37.903  1.00146.24           C  
ATOM   1904  C   LEU A  56       6.863 -11.855  39.769  1.00146.24           C  
ATOM   1905  O   LEU A  56       6.458 -10.695  39.840  1.00146.24           O  
ATOM   1906  N   LYS A  57       8.037 -12.193  39.171  1.00207.57           N  
ATOM   1907  CA  LYS A  57       8.936 -11.223  38.589  1.00207.57           C  
ATOM   1908  CB  LYS A  57      10.162 -10.978  39.475  1.00207.57           C  
ATOM   1909  CG  LYS A  57      10.670 -12.243  40.167  1.00207.57           C  
ATOM   1910  CD  LYS A  57      11.146 -13.343  39.221  1.00207.57           C  
ATOM   1911  CE  LYS A  57      11.616 -14.599  39.959  1.00207.57           C  
ATOM   1912  NZ  LYS A  57      11.769 -15.724  39.010  1.00207.57           N  
ATOM   1913  C   LYS A  57       9.412 -11.668  37.236  1.00207.57           C  
ATOM   1914  O   LYS A  57       9.597 -12.860  36.992  1.00207.57           O  
ATOM   1915  N   TYR A  58       9.626 -10.691  36.324  1.00162.84           N  
ATOM   1916  CA  TYR A  58      10.078 -10.972  34.985  1.00162.84           C  
ATOM   1917  CB  TYR A  58       9.159 -10.330  33.929  1.00162.84           C  
ATOM   1918  CG  TYR A  58       9.651 -10.639  32.555  1.00162.84           C  
ATOM   1919  CD1 TYR A  58       9.289 -11.806  31.916  1.00162.84           C  
ATOM   1920  CD2 TYR A  58      10.467  -9.750  31.898  1.00162.84           C  
ATOM   1921  CE1 TYR A  58       9.744 -12.079  30.646  1.00162.84           C  
ATOM   1922  CE2 TYR A  58      10.927 -10.015  30.629  1.00162.84           C  
ATOM   1923  CZ  TYR A  58      10.563 -11.184  30.001  1.00162.84           C  
ATOM   1924  OH  TYR A  58      11.030 -11.464  28.699  1.00162.84           O  
ATOM   1925  C   TYR A  58      11.460 -10.387  34.805  1.00162.84           C  
ATOM   1926  O   TYR A  58      11.646  -9.182  34.989  1.00162.84           O  
ATOM   1927  N   PHE A  59      12.500 -11.235  34.567  1.00383.77           N  
ATOM   1928  CA  PHE A  59      13.796 -10.708  34.248  1.00383.77           C  
ATOM   1929  CB  PHE A  59      14.944 -11.716  34.447  1.00383.77           C  
ATOM   1930  CG  PHE A  59      14.582 -12.556  35.614  1.00383.77           C  
ATOM   1931  CD1 PHE A  59      14.619 -12.066  36.895  1.00383.77           C  
ATOM   1932  CD2 PHE A  59      14.152 -13.845  35.397  1.00383.77           C  
ATOM   1933  CE1 PHE A  59      14.267 -12.876  37.947  1.00383.77           C  
ATOM   1934  CE2 PHE A  59      13.799 -14.658  36.444  1.00383.77           C  
ATOM   1935  CZ  PHE A  59      13.863 -14.170  37.724  1.00383.77           C  
ATOM   1936  C   PHE A  59      13.859 -10.248  32.798  1.00383.77           C  
ATOM   1937  O   PHE A  59      14.064  -9.060  32.567  1.00383.77           O  
ATOM   1938  N   SER A  60      13.658 -11.152  31.778  1.00345.36           N  
ATOM   1939  CA  SER A  60      13.467 -12.544  32.075  1.00345.36           C  
ATOM   1940  CB  SER A  60      11.999 -12.903  32.348  1.00345.36           C  
ATOM   1941  OG  SER A  60      11.915 -14.200  32.918  1.00345.36           O  
ATOM   1942  C   SER A  60      13.993 -13.564  31.112  1.00345.36           C  
ATOM   1943  O   SER A  60      14.749 -14.461  31.502  1.00345.36           O  
ATOM   1944  N   GLY A  65      13.543 -13.517  29.849  1.00 51.94           N  
ATOM   1945  CA  GLY A  65      13.909 -14.585  28.970  1.00 51.94           C  
ATOM   1946  C   GLY A  65      12.609 -15.183  28.529  1.00 51.94           C  
ATOM   1947  O   GLY A  65      11.938 -14.646  27.649  1.00 51.94           O  
ATOM   1948  N   ASP A  66      12.226 -16.327  29.134  1.00 59.74           N  
ATOM   1949  CA  ASP A  66      10.990 -16.974  28.797  1.00 59.74           C  
ATOM   1950  CB  ASP A  66      10.763 -18.291  29.559  1.00 59.74           C  
ATOM   1951  CG  ASP A  66       9.552 -18.990  28.958  1.00 59.74           C  
ATOM   1952  OD1 ASP A  66       9.476 -19.070  27.703  1.00 59.74           O  
ATOM   1953  OD2 ASP A  66       8.696 -19.468  29.749  1.00 59.74           O  
ATOM   1954  C   ASP A  66       9.867 -16.047  29.141  1.00 59.74           C  
ATOM   1955  O   ASP A  66       9.807 -15.471  30.225  1.00 59.74           O  
ATOM   1956  N   THR A  67       8.923 -15.910  28.198  1.00222.01           N  
ATOM   1957  CA  THR A  67       7.816 -15.011  28.294  1.00222.01           C  
ATOM   1958  CB  THR A  67       6.986 -15.057  27.050  1.00222.01           C  
ATOM   1959  OG1 THR A  67       7.722 -14.579  25.936  1.00222.01           O  
ATOM   1960  CG2 THR A  67       5.701 -14.259  27.276  1.00222.01           C  
ATOM   1961  C   THR A  67       6.871 -15.374  29.402  1.00222.01           C  
ATOM   1962  O   THR A  67       6.306 -14.484  30.040  1.00222.01           O  
ATOM   1963  N   LEU A  68       6.615 -16.679  29.630  1.00198.19           N  
ATOM   1964  CA  LEU A  68       5.669 -17.014  30.658  1.00198.19           C  
ATOM   1965  CB  LEU A  68       4.732 -18.198  30.365  1.00198.19           C  
ATOM   1966  CG  LEU A  68       3.509 -17.813  29.518  1.00198.19           C  
ATOM   1967  CD1 LEU A  68       2.588 -19.018  29.289  1.00198.19           C  
ATOM   1968  CD2 LEU A  68       2.756 -16.629  30.147  1.00198.19           C  
ATOM   1969  C   LEU A  68       6.346 -17.301  31.954  1.00198.19           C  
ATOM   1970  O   LEU A  68       7.275 -18.102  32.037  1.00198.19           O  
ATOM   1971  N   VAL A  69       5.843 -16.650  33.020  1.00 80.15           N  
ATOM   1972  CA  VAL A  69       6.418 -16.780  34.324  1.00 80.15           C  
ATOM   1973  CB  VAL A  69       6.791 -15.460  34.932  1.00 80.15           C  
ATOM   1974  CG1 VAL A  69       7.338 -15.701  36.349  1.00 80.15           C  
ATOM   1975  CG2 VAL A  69       7.776 -14.750  33.989  1.00 80.15           C  
ATOM   1976  C   VAL A  69       5.401 -17.404  35.224  1.00 80.15           C  
ATOM   1977  O   VAL A  69       4.196 -17.244  35.033  1.00 80.15           O  
ATOM   1978  N   GLN A  70       5.877 -18.156  36.234  1.00151.75           N  
ATOM   1979  CA  GLN A  70       4.968 -18.789  37.142  1.00151.75           C  
ATOM   1980  CB  GLN A  70       5.237 -20.294  37.281  1.00151.75           C  
ATOM   1981  CG  GLN A  70       3.987 -21.081  37.648  1.00151.75           C  
ATOM   1982  CD  GLN A  70       3.137 -21.140  36.383  1.00151.75           C  
ATOM   1983  OE1 GLN A  70       3.167 -20.230  35.555  1.00151.75           O  
ATOM   1984  NE2 GLN A  70       2.369 -22.248  36.221  1.00151.75           N  
ATOM   1985  C   GLN A  70       5.201 -18.132  38.472  1.00151.75           C  
ATOM   1986  O   GLN A  70       6.323 -17.737  38.786  1.00151.75           O  
ATOM   1987  N   GLY A  72       4.147 -17.985  39.299  1.00 72.65           N  
ATOM   1988  CA  GLY A  72       4.326 -17.273  40.531  1.00 72.65           C  
ATOM   1989  C   GLY A  72       3.669 -18.011  41.652  1.00 72.65           C  
ATOM   1990  O   GLY A  72       3.304 -19.180  41.534  1.00 72.65           O  
ATOM   1991  N   ILE A  73       3.538 -17.309  42.795  1.00 92.10           N  
ATOM   1992  CA  ILE A  73       2.926 -17.792  43.998  1.00 92.10           C  
ATOM   1993  CB  ILE A  73       3.185 -16.923  45.195  1.00 92.10           C  
ATOM   1994  CG1 ILE A  73       2.576 -15.525  44.992  1.00 92.10           C  
ATOM   1995  CG2 ILE A  73       4.701 -16.907  45.446  1.00 92.10           C  
ATOM   1996  CD1 ILE A  73       2.548 -14.679  46.265  1.00 92.10           C  
ATOM   1997  C   ILE A  73       1.462 -17.823  43.774  1.00 92.10           C  
ATOM   1998  O   ILE A  73       0.940 -17.178  42.864  1.00 92.10           O  
ATOM   1999  N   LYS A  74       0.759 -18.656  44.563  1.00306.36           N  
ATOM   2000  CA  LYS A  74      -0.633 -18.804  44.306  1.00306.36           C  
ATOM   2001  CB  LYS A  74      -1.412 -17.469  44.239  1.00306.36           C  
ATOM   2002  CG  LYS A  74      -1.160 -16.485  45.395  1.00306.36           C  
ATOM   2003  CD  LYS A  74      -1.589 -16.940  46.791  1.00306.36           C  
ATOM   2004  CE  LYS A  74      -1.296 -15.890  47.867  1.00306.36           C  
ATOM   2005  NZ  LYS A  74      -1.773 -16.356  49.188  1.00306.36           N  
ATOM   2006  C   LYS A  74      -0.619 -19.435  42.939  1.00306.36           C  
ATOM   2007  O   LYS A  74       0.382 -19.926  42.430  1.00306.36           O  
ATOM   2008  N   GLY A  75      -1.766 -19.501  42.305  1.00167.02           N  
ATOM   2009  CA  GLY A  75      -1.938 -20.063  41.000  1.00167.02           C  
ATOM   2010  C   GLY A  75      -1.408 -19.164  39.920  1.00167.02           C  
ATOM   2011  O   GLY A  75      -1.539 -19.508  38.747  1.00167.02           O  
ATOM   2012  N   PHE A  76      -0.966 -17.934  40.271  1.00208.43           N  
ATOM   2013  CA  PHE A  76      -0.662 -16.886  39.327  1.00208.43           C  
ATOM   2014  CB  PHE A  76      -0.352 -15.547  40.010  1.00208.43           C  
ATOM   2015  CG  PHE A  76      -1.587 -15.170  40.748  1.00208.43           C  
ATOM   2016  CD1 PHE A  76      -2.623 -14.548  40.094  1.00208.43           C  
ATOM   2017  CD2 PHE A  76      -1.718 -15.462  42.085  1.00208.43           C  
ATOM   2018  CE1 PHE A  76      -3.769 -14.203  40.769  1.00208.43           C  
ATOM   2019  CE2 PHE A  76      -2.863 -15.119  42.765  1.00208.43           C  
ATOM   2020  CZ  PHE A  76      -3.890 -14.486  42.108  1.00208.43           C  
ATOM   2021  C   PHE A  76       0.451 -17.152  38.352  1.00208.43           C  
ATOM   2022  O   PHE A  76       1.473 -17.759  38.669  1.00208.43           O  
ATOM   2023  N   GLU A  77       0.238 -16.649  37.107  1.00126.17           N  
ATOM   2024  CA  GLU A  77       1.149 -16.719  35.991  1.00126.17           C  
ATOM   2025  CB  GLU A  77       0.678 -17.623  34.843  1.00126.17           C  
ATOM   2026  CG  GLU A  77       0.545 -19.111  35.137  1.00126.17           C  
ATOM   2027  CD  GLU A  77       0.069 -19.736  33.833  1.00126.17           C  
ATOM   2028  OE1 GLU A  77      -0.931 -19.221  33.264  1.00126.17           O  
ATOM   2029  OE2 GLU A  77       0.704 -20.725  33.379  1.00126.17           O  
ATOM   2030  C   GLU A  77       1.128 -15.368  35.334  1.00126.17           C  
ATOM   2031  O   GLU A  77       0.226 -14.567  35.578  1.00126.17           O  
ATOM   2032  N   ALA A  78       2.131 -15.078  34.474  1.00 48.53           N  
ATOM   2033  CA  ALA A  78       2.126 -13.831  33.760  1.00 48.53           C  
ATOM   2034  CB  ALA A  78       2.915 -12.721  34.471  1.00 48.53           C  
ATOM   2035  C   ALA A  78       2.777 -14.048  32.428  1.00 48.53           C  
ATOM   2036  O   ALA A  78       3.637 -14.916  32.285  1.00 48.53           O  
ATOM   2037  N   GLU A  79       2.363 -13.270  31.401  1.00 92.71           N  
ATOM   2038  CA  GLU A  79       3.001 -13.403  30.123  1.00 92.71           C  
ATOM   2039  CB  GLU A  79       2.105 -13.910  28.983  1.00 92.71           C  
ATOM   2040  CG  GLU A  79       1.112 -12.870  28.476  1.00 92.71           C  
ATOM   2041  CD  GLU A  79       0.442 -13.443  27.237  1.00 92.71           C  
ATOM   2042  OE1 GLU A  79       0.598 -14.668  26.991  1.00 92.71           O  
ATOM   2043  OE2 GLU A  79      -0.231 -12.660  26.516  1.00 92.71           O  
ATOM   2044  C   GLU A  79       3.489 -12.052  29.713  1.00 92.71           C  
ATOM   2045  O   GLU A  79       2.801 -11.044  29.867  1.00 92.71           O  
ATOM   2046  N   PHE A  80       4.715 -12.010  29.166  1.00 91.53           N  
ATOM   2047  CA  PHE A  80       5.303 -10.771  28.748  1.00 91.53           C  
ATOM   2048  CB  PHE A  80       6.782 -10.686  29.176  1.00 91.53           C  
ATOM   2049  CG  PHE A  80       7.450  -9.472  28.626  1.00 91.53           C  
ATOM   2050  CD1 PHE A  80       7.129  -8.212  29.075  1.00 91.53           C  
ATOM   2051  CD2 PHE A  80       8.442  -9.609  27.682  1.00 91.53           C  
ATOM   2052  CE1 PHE A  80       7.767  -7.105  28.564  1.00 91.53           C  
ATOM   2053  CE2 PHE A  80       9.084  -8.506  27.170  1.00 91.53           C  
ATOM   2054  CZ  PHE A  80       8.744  -7.250  27.609  1.00 91.53           C  
ATOM   2055  C   PHE A  80       5.209 -10.699  27.250  1.00 91.53           C  
ATOM   2056  O   PHE A  80       5.584 -11.634  26.548  1.00 91.53           O  
ATOM   2057  N   LYS A  82       4.666  -9.587  26.711  1.00132.11           N  
ATOM   2058  CA  LYS A  82       4.595  -9.447  25.280  1.00132.11           C  
ATOM   2059  CB  LYS A  82       3.167  -9.224  24.752  1.00132.11           C  
ATOM   2060  CG  LYS A  82       2.226 -10.413  24.960  1.00132.11           C  
ATOM   2061  CD  LYS A  82       0.762 -10.078  24.664  1.00132.11           C  
ATOM   2062  CE  LYS A  82       0.401 -10.170  23.179  1.00132.11           C  
ATOM   2063  NZ  LYS A  82       1.255  -9.257  22.389  1.00132.11           N  
ATOM   2064  C   LYS A  82       5.381  -8.219  24.917  1.00132.11           C  
ATOM   2065  O   LYS A  82       4.925  -7.101  25.140  1.00132.11           O  
ATOM   2066  N   ARG A  84       6.568  -8.403  24.302  1.00185.90           N  
ATOM   2067  CA  ARG A  84       7.488  -7.326  24.019  1.00185.90           C  
ATOM   2068  CB  ARG A  84       8.821  -7.827  23.442  1.00185.90           C  
ATOM   2069  CG  ARG A  84       9.948  -6.809  23.604  1.00185.90           C  
ATOM   2070  CD  ARG A  84      10.425  -6.693  25.054  1.00185.90           C  
ATOM   2071  NE  ARG A  84      11.375  -5.550  25.126  1.00185.90           N  
ATOM   2072  CZ  ARG A  84      10.894  -4.292  25.345  1.00185.90           C  
ATOM   2073  NH1 ARG A  84       9.552  -4.097  25.509  1.00185.90           N  
ATOM   2074  NH2 ARG A  84      11.751  -3.232  25.399  1.00185.90           N  
ATOM   2075  C   ARG A  84       6.906  -6.354  23.035  1.00185.90           C  
ATOM   2076  O   ARG A  84       7.050  -5.144  23.195  1.00185.90           O  
ATOM   2077  N   SER A  85       6.235  -6.848  21.979  1.00 69.22           N  
ATOM   2078  CA  SER A  85       5.719  -5.948  20.986  1.00 69.22           C  
ATOM   2079  CB  SER A  85       5.096  -6.689  19.791  1.00 69.22           C  
ATOM   2080  OG  SER A  85       3.999  -7.480  20.225  1.00 69.22           O  
ATOM   2081  C   SER A  85       4.651  -5.097  21.612  1.00 69.22           C  
ATOM   2082  O   SER A  85       4.457  -3.947  21.219  1.00 69.22           O  
ATOM   2083  N   GLN A  86       3.880  -5.687  22.548  1.00104.60           N  
ATOM   2084  CA  GLN A  86       2.803  -5.055  23.265  1.00104.60           C  
ATOM   2085  CB  GLN A  86       1.836  -6.086  23.863  1.00104.60           C  
ATOM   2086  CG  GLN A  86       0.442  -5.521  24.124  1.00104.60           C  
ATOM   2087  CD  GLN A  86      -0.214  -5.382  22.757  1.00104.60           C  
ATOM   2088  OE1 GLN A  86      -0.032  -4.380  22.069  1.00104.60           O  
ATOM   2089  NE2 GLN A  86      -0.980  -6.424  22.342  1.00104.60           N  
ATOM   2090  C   GLN A  86       3.281  -4.172  24.391  1.00104.60           C  
ATOM   2091  O   GLN A  86       2.670  -3.144  24.684  1.00104.60           O  
ATOM   2092  N   SER A  87       4.401  -4.543  25.047  1.00 74.97           N  
ATOM   2093  CA  SER A  87       4.841  -3.886  26.250  1.00 74.97           C  
ATOM   2094  CB  SER A  87       5.002  -2.364  26.099  1.00 74.97           C  
ATOM   2095  OG  SER A  87       6.052  -2.075  25.188  1.00 74.97           O  
ATOM   2096  C   SER A  87       3.827  -4.146  27.324  1.00 74.97           C  
ATOM   2097  O   SER A  87       3.577  -3.294  28.176  1.00 74.97           O  
ATOM   2098  N   SER A  88       3.227  -5.359  27.320  1.00119.40           N  
ATOM   2099  CA  SER A  88       2.237  -5.703  28.305  1.00119.40           C  
ATOM   2100  CB  SER A  88       0.928  -6.255  27.713  1.00119.40           C  
ATOM   2101  OG  SER A  88       0.273  -5.275  26.928  1.00119.40           O  
ATOM   2102  C   SER A  88       2.763  -6.807  29.167  1.00119.40           C  
ATOM   2103  O   SER A  88       3.612  -7.591  28.746  1.00119.40           O  
ATOM   2104  N   PHE A  89       2.288  -6.861  30.431  1.00132.61           N  
ATOM   2105  CA  PHE A  89       2.684  -7.927  31.311  1.00132.61           C  
ATOM   2106  CB  PHE A  89       3.754  -7.445  32.309  1.00132.61           C  
ATOM   2107  CG  PHE A  89       4.323  -8.596  33.063  1.00132.61           C  
ATOM   2108  CD1 PHE A  89       5.132  -9.512  32.431  1.00132.61           C  
ATOM   2109  CD2 PHE A  89       4.084  -8.738  34.409  1.00132.61           C  
ATOM   2110  CE1 PHE A  89       5.670 -10.570  33.126  1.00132.61           C  
ATOM   2111  CE2 PHE A  89       4.620  -9.793  35.109  1.00132.61           C  
ATOM   2112  CZ  PHE A  89       5.413 -10.714  34.467  1.00132.61           C  
ATOM   2113  C   PHE A  89       1.444  -8.324  32.058  1.00132.61           C  
ATOM   2114  O   PHE A  89       1.257  -7.932  33.211  1.00132.61           O  
ATOM   2115  N   ASN A  90       0.601  -9.177  31.432  1.00 82.75           N  
ATOM   2116  CA  ASN A  90      -0.692  -9.500  31.968  1.00 82.75           C  
ATOM   2117  CB  ASN A  90      -1.707  -9.918  30.889  1.00 82.75           C  
ATOM   2118  CG  ASN A  90      -1.995  -8.688  30.036  1.00 82.75           C  
ATOM   2119  OD1 ASN A  90      -1.660  -7.565  30.412  1.00 82.75           O  
ATOM   2120  ND2 ASN A  90      -2.640  -8.902  28.859  1.00 82.75           N  
ATOM   2121  C   ASN A  90      -0.618 -10.594  32.984  1.00 82.75           C  
ATOM   2122  O   ASN A  90       0.092 -11.583  32.813  1.00 82.75           O  
ATOM   2123  N   LEU A  91      -1.397 -10.437  34.076  1.00174.70           N  
ATOM   2124  CA  LEU A  91      -1.401 -11.398  35.142  1.00174.70           C  
ATOM   2125  CB  LEU A  91      -1.635 -10.724  36.509  1.00174.70           C  
ATOM   2126  CG  LEU A  91      -1.276 -11.564  37.750  1.00174.70           C  
ATOM   2127  CD1 LEU A  91      -1.840 -10.925  39.027  1.00174.70           C  
ATOM   2128  CD2 LEU A  91      -1.649 -13.039  37.593  1.00174.70           C  
ATOM   2129  C   LEU A  91      -2.555 -12.321  34.875  1.00174.70           C  
ATOM   2130  O   LEU A  91      -3.681 -11.869  34.673  1.00174.70           O  
ATOM   2131  N   ARG A  92      -2.305 -13.650  34.848  1.00141.96           N  
ATOM   2132  CA  ARG A  92      -3.381 -14.569  34.579  1.00141.96           C  
ATOM   2133  CB  ARG A  92      -3.299 -15.343  33.247  1.00141.96           C  
ATOM   2134  CG  ARG A  92      -3.580 -14.500  32.001  1.00141.96           C  
ATOM   2135  CD  ARG A  92      -2.345 -13.849  31.385  1.00141.96           C  
ATOM   2136  NE  ARG A  92      -2.106 -14.535  30.083  1.00141.96           N  
ATOM   2137  CZ  ARG A  92      -1.509 -15.762  30.040  1.00141.96           C  
ATOM   2138  NH1 ARG A  92      -1.141 -16.390  31.195  1.00141.96           N  
ATOM   2139  NH2 ARG A  92      -1.287 -16.362  28.835  1.00141.96           N  
ATOM   2140  C   ARG A  92      -3.470 -15.615  35.647  1.00141.96           C  
ATOM   2141  O   ARG A  92      -2.493 -15.915  36.332  1.00141.96           O  
ATOM   2142  N   LYS A  93      -4.691 -16.167  35.832  1.00 79.52           N  
ATOM   2143  CA  LYS A  93      -4.919 -17.248  36.752  1.00 79.52           C  
ATOM   2144  CB  LYS A  93      -5.357 -16.784  38.152  1.00 79.52           C  
ATOM   2145  CG  LYS A  93      -5.425 -17.931  39.161  1.00 79.52           C  
ATOM   2146  CD  LYS A  93      -5.493 -17.479  40.620  1.00 79.52           C  
ATOM   2147  CE  LYS A  93      -5.560 -18.646  41.608  1.00 79.52           C  
ATOM   2148  NZ  LYS A  93      -5.584 -18.137  42.998  1.00 79.52           N  
ATOM   2149  C   LYS A  93      -6.018 -18.102  36.184  1.00 79.52           C  
ATOM   2150  O   LYS A  93      -7.095 -17.608  35.850  1.00 79.52           O  
ATOM   2151  N   PRO A  94      -5.759 -19.381  36.053  1.00134.57           N  
ATOM   2152  CA  PRO A  94      -6.698 -20.312  35.478  1.00134.57           C  
ATOM   2153  CD  PRO A  94      -4.414 -19.919  36.119  1.00134.57           C  
ATOM   2154  CB  PRO A  94      -5.930 -21.626  35.296  1.00134.57           C  
ATOM   2155  CG  PRO A  94      -4.634 -21.440  36.113  1.00134.57           C  
ATOM   2156  C   PRO A  94      -7.994 -20.458  36.210  1.00134.57           C  
ATOM   2157  O   PRO A  94      -9.035 -20.461  35.554  1.00134.57           O  
ATOM   2158  N   SER A  95      -7.972 -20.582  37.553  1.00104.72           N  
ATOM   2159  CA  SER A  95      -9.223 -20.714  38.246  1.00104.72           C  
ATOM   2160  CB  SER A  95      -9.534 -22.155  38.692  1.00104.72           C  
ATOM   2161  OG  SER A  95      -8.574 -22.599  39.639  1.00104.72           O  
ATOM   2162  C   SER A  95      -9.129 -19.866  39.471  1.00104.72           C  
ATOM   2163  O   SER A  95      -8.342 -20.139  40.376  1.00104.72           O  
ATOM   2164  N   VAL A  96      -9.968 -18.821  39.542  1.00112.84           N  
ATOM   2165  CA  VAL A  96      -9.891 -17.881  40.619  1.00112.84           C  
ATOM   2166  CB  VAL A  96     -10.357 -16.508  40.223  1.00112.84           C  
ATOM   2167  CG1 VAL A  96     -11.857 -16.571  39.892  1.00112.84           C  
ATOM   2168  CG2 VAL A  96     -10.006 -15.521  41.348  1.00112.84           C  
ATOM   2169  C   VAL A  96     -10.720 -18.328  41.779  1.00112.84           C  
ATOM   2170  O   VAL A  96     -11.824 -18.846  41.619  1.00112.84           O  
ATOM   2171  N   HIS A  97     -10.178 -18.129  42.999  1.00 84.06           N  
ATOM   2172  CA  HIS A  97     -10.896 -18.460  44.194  1.00 84.06           C  
ATOM   2173  ND1 HIS A  97     -11.856 -20.674  46.246  1.00 84.06           N  
ATOM   2174  CG  HIS A  97     -10.867 -19.725  46.387  1.00 84.06           C  
ATOM   2175  CB  HIS A  97     -10.050 -19.193  45.248  1.00 84.06           C  
ATOM   2176  NE2 HIS A  97     -11.746 -20.186  48.412  1.00 84.06           N  
ATOM   2177  CD2 HIS A  97     -10.815 -19.437  47.716  1.00 84.06           C  
ATOM   2178  CE1 HIS A  97     -12.348 -20.913  47.488  1.00 84.06           C  
ATOM   2179  C   HIS A  97     -11.388 -17.171  44.780  1.00 84.06           C  
ATOM   2180  O   HIS A  97     -10.881 -16.097  44.463  1.00 84.06           O  
ATOM   2181  N   TRP A  98     -12.401 -17.244  45.663  1.00 83.29           N  
ATOM   2182  CA  TRP A  98     -12.972 -16.058  46.229  1.00 83.29           C  
ATOM   2183  CB  TRP A  98     -14.218 -16.322  47.095  1.00 83.29           C  
ATOM   2184  CG  TRP A  98     -14.043 -17.350  48.183  1.00 83.29           C  
ATOM   2185  CD2 TRP A  98     -13.489 -17.080  49.479  1.00 83.29           C  
ATOM   2186  CD1 TRP A  98     -14.359 -18.676  48.165  1.00 83.29           C  
ATOM   2187  NE1 TRP A  98     -14.044 -19.249  49.372  1.00 83.29           N  
ATOM   2188  CE2 TRP A  98     -13.505 -18.279  50.190  1.00 83.29           C  
ATOM   2189  CE3 TRP A  98     -13.009 -15.928  50.033  1.00 83.29           C  
ATOM   2190  CZ2 TRP A  98     -13.036 -18.346  51.471  1.00 83.29           C  
ATOM   2191  CZ3 TRP A  98     -12.536 -15.999  51.325  1.00 83.29           C  
ATOM   2192  CH2 TRP A  98     -12.550 -17.185  52.030  1.00 83.29           C  
ATOM   2193  C   TRP A  98     -11.946 -15.318  47.035  1.00 83.29           C  
ATOM   2194  O   TRP A  98     -11.957 -14.090  47.075  1.00 83.29           O  
ATOM   2195  N   SER A  99     -11.026 -16.043  47.698  1.00 64.99           N  
ATOM   2196  CA  SER A  99     -10.033 -15.442  48.554  1.00 64.99           C  
ATOM   2197  CB  SER A  99      -9.203 -16.488  49.319  1.00 64.99           C  
ATOM   2198  OG  SER A  99      -8.442 -17.274  48.414  1.00 64.99           O  
ATOM   2199  C   SER A  99      -9.076 -14.589  47.764  1.00 64.99           C  
ATOM   2200  O   SER A  99      -8.339 -13.786  48.336  1.00 64.99           O  
ATOM   2201  N   ASP A 100      -9.054 -14.754  46.429  1.00 89.87           N  
ATOM   2202  CA  ASP A 100      -8.182 -14.030  45.541  1.00 89.87           C  
ATOM   2203  CB  ASP A 100      -8.216 -14.571  44.101  1.00 89.87           C  
ATOM   2204  CG  ASP A 100      -7.512 -15.920  44.103  1.00 89.87           C  
ATOM   2205  OD1 ASP A 100      -6.560 -16.088  44.911  1.00 89.87           O  
ATOM   2206  OD2 ASP A 100      -7.919 -16.803  43.302  1.00 89.87           O  
ATOM   2207  C   ASP A 100      -8.576 -12.584  45.497  1.00 89.87           C  
ATOM   2208  O   ASP A 100      -7.804 -11.753  45.024  1.00 89.87           O  
ATOM   2209  N   ALA A 101      -9.811 -12.243  45.917  1.00 60.41           N  
ATOM   2210  CA  ALA A 101     -10.221 -10.867  45.852  1.00 60.41           C  
ATOM   2211  CB  ALA A 101     -11.611 -10.609  46.461  1.00 60.41           C  
ATOM   2212  C   ALA A 101      -9.225 -10.032  46.600  1.00 60.41           C  
ATOM   2213  O   ALA A 101      -8.911 -10.302  47.758  1.00 60.41           O  
ATOM   2214  N   ALA A 102      -8.694  -8.985  45.932  1.00 59.64           N  
ATOM   2215  CA  ALA A 102      -7.702  -8.144  46.541  1.00 59.64           C  
ATOM   2216  CB  ALA A 102      -6.429  -8.903  46.957  1.00 59.64           C  
ATOM   2217  C   ALA A 102      -7.291  -7.115  45.529  1.00 59.64           C  
ATOM   2218  O   ALA A 102      -7.831  -7.059  44.426  1.00 59.64           O  
ATOM   2219  N   GLU A 103      -6.335  -6.238  45.900  1.00104.18           N  
ATOM   2220  CA  GLU A 103      -5.860  -5.248  44.972  1.00104.18           C  
ATOM   2221  CB  GLU A 103      -5.554  -3.876  45.602  1.00104.18           C  
ATOM   2222  CG  GLU A 103      -6.791  -3.006  45.851  1.00104.18           C  
ATOM   2223  CD  GLU A 103      -7.544  -3.519  47.071  1.00104.18           C  
ATOM   2224  OE1 GLU A 103      -7.056  -4.487  47.712  1.00104.18           O  
ATOM   2225  OE2 GLU A 103      -8.622  -2.944  47.379  1.00104.18           O  
ATOM   2226  C   GLU A 103      -4.600  -5.766  44.355  1.00104.18           C  
ATOM   2227  O   GLU A 103      -3.733  -6.304  45.038  1.00104.18           O  
ATOM   2228  N   TYR A 104      -4.466  -5.625  43.023  1.00 88.05           N  
ATOM   2229  CA  TYR A 104      -3.293  -6.129  42.376  1.00 88.05           C  
ATOM   2230  CB  TYR A 104      -3.596  -7.163  41.277  1.00 88.05           C  
ATOM   2231  CG  TYR A 104      -4.124  -8.394  41.930  1.00 88.05           C  
ATOM   2232  CD1 TYR A 104      -5.437  -8.477  42.335  1.00 88.05           C  
ATOM   2233  CD2 TYR A 104      -3.297  -9.475  42.130  1.00 88.05           C  
ATOM   2234  CE1 TYR A 104      -5.913  -9.620  42.934  1.00 88.05           C  
ATOM   2235  CE2 TYR A 104      -3.767 -10.620  42.727  1.00 88.05           C  
ATOM   2236  CZ  TYR A 104      -5.077 -10.694  43.131  1.00 88.05           C  
ATOM   2237  OH  TYR A 104      -5.562 -11.868  43.745  1.00 88.05           O  
ATOM   2238  C   TYR A 104      -2.562  -5.000  41.729  1.00 88.05           C  
ATOM   2239  O   TYR A 104      -3.160  -4.183  41.031  1.00 88.05           O  
ATOM   2240  N   PHE A 105      -1.229  -4.947  41.947  1.00119.16           N  
ATOM   2241  CA  PHE A 105      -0.431  -3.887  41.405  1.00119.16           C  
ATOM   2242  CB  PHE A 105       0.392  -3.079  42.421  1.00119.16           C  
ATOM   2243  CG  PHE A 105      -0.510  -2.485  43.434  1.00119.16           C  
ATOM   2244  CD1 PHE A 105      -1.422  -1.521  43.089  1.00119.16           C  
ATOM   2245  CD2 PHE A 105      -0.462  -2.926  44.732  1.00119.16           C  
ATOM   2246  CE1 PHE A 105      -2.257  -0.982  44.035  1.00119.16           C  
ATOM   2247  CE2 PHE A 105      -1.293  -2.389  45.684  1.00119.16           C  
ATOM   2248  CZ  PHE A 105      -2.192  -1.412  45.336  1.00119.16           C  
ATOM   2249  C   PHE A 105       0.606  -4.483  40.521  1.00119.16           C  
ATOM   2250  O   PHE A 105       1.114  -5.579  40.751  1.00119.16           O  
ATOM   2251  N   CYS A 106       0.949  -3.728  39.472  1.00 92.71           N  
ATOM   2252  CA  CYS A 106       1.945  -4.100  38.526  1.00 92.71           C  
ATOM   2253  CB  CYS A 106       1.364  -3.980  37.104  1.00 92.71           C  
ATOM   2254  SG  CYS A 106       2.503  -4.343  35.746  1.00 92.71           S  
ATOM   2255  C   CYS A 106       3.034  -3.084  38.695  1.00 92.71           C  
ATOM   2256  O   CYS A 106       2.745  -1.918  38.961  1.00 92.71           O  
ATOM   2257  N   ALA A 107       4.315  -3.506  38.599  1.00113.59           N  
ATOM   2258  CA  ALA A 107       5.401  -2.572  38.717  1.00113.59           C  
ATOM   2259  CB  ALA A 107       6.188  -2.700  40.032  1.00113.59           C  
ATOM   2260  C   ALA A 107       6.380  -2.830  37.607  1.00113.59           C  
ATOM   2261  O   ALA A 107       6.723  -3.978  37.325  1.00113.59           O  
ATOM   2262  N   VAL A 108       6.878  -1.751  36.961  1.00149.66           N  
ATOM   2263  CA  VAL A 108       7.827  -1.879  35.877  1.00149.66           C  
ATOM   2264  CB  VAL A 108       7.371  -1.213  34.610  1.00149.66           C  
ATOM   2265  CG1 VAL A 108       6.071  -1.887  34.140  1.00149.66           C  
ATOM   2266  CG2 VAL A 108       7.246   0.298  34.867  1.00149.66           C  
ATOM   2267  C   VAL A 108       9.107  -1.212  36.314  1.00149.66           C  
ATOM   2268  O   VAL A 108       9.083  -0.298  37.135  1.00149.66           O  
ATOM   2269  N   GLY A 109      10.266  -1.640  35.757  1.00196.00           N  
ATOM   2270  CA  GLY A 109      11.542  -1.171  36.243  1.00196.00           C  
ATOM   2271  C   GLY A 109      12.224  -0.208  35.345  1.00196.00           C  
ATOM   2272  O   GLY A 109      12.799  -0.624  34.346  1.00196.00           O  
ATOM   2273  N   THR A 110      12.221   1.080  35.773  1.00370.40           N  
ATOM   2274  CA  THR A 110      12.889   2.230  35.239  1.00370.40           C  
ATOM   2275  CB  THR A 110      12.432   3.532  35.822  1.00370.40           C  
ATOM   2276  OG1 THR A 110      12.897   3.651  37.152  1.00370.40           O  
ATOM   2277  CG2 THR A 110      10.896   3.552  35.840  1.00370.40           C  
ATOM   2278  C   THR A 110      14.200   1.906  35.827  1.00370.40           C  
ATOM   2279  O   THR A 110      14.222   1.176  36.813  1.00370.40           O  
ATOM   2280  N   GLY A 111      15.303   2.371  35.237  1.00373.55           N  
ATOM   2281  CA  GLY A 111      16.604   2.065  35.726  1.00373.55           C  
ATOM   2282  C   GLY A 111      16.691   2.489  37.110  1.00373.55           C  
ATOM   2283  O   GLY A 111      16.511   3.655  37.435  1.00373.55           O  
ATOM   2284  N   ASN A 124      17.021   1.516  37.952  1.00216.33           N  
ATOM   2285  CA  ASN A 124      17.141   1.767  39.339  1.00216.33           C  
ATOM   2286  CB  ASN A 124      18.092   2.941  39.654  1.00216.33           C  
ATOM   2287  CG  ASN A 124      19.473   2.628  39.101  1.00216.33           C  
ATOM   2288  OD1 ASN A 124      19.682   1.581  38.491  1.00216.33           O  
ATOM   2289  ND2 ASN A 124      20.442   3.562  39.310  1.00216.33           N  
ATOM   2290  C   ASN A 124      15.840   2.110  40.012  1.00216.33           C  
ATOM   2291  O   ASN A 124      15.856   2.455  41.194  1.00216.33           O  
ATOM   2292  N   GLN A 125      14.676   1.986  39.343  1.00189.82           N  
ATOM   2293  CA  GLN A 125      13.478   2.388  40.042  1.00189.82           C  
ATOM   2294  CB  GLN A 125      13.186   3.885  39.898  1.00189.82           C  
ATOM   2295  CG  GLN A 125      14.328   4.727  40.466  1.00189.82           C  
ATOM   2296  CD  GLN A 125      14.203   6.132  39.911  1.00189.82           C  
ATOM   2297  OE1 GLN A 125      13.724   7.042  40.587  1.00189.82           O  
ATOM   2298  NE2 GLN A 125      14.649   6.313  38.641  1.00189.82           N  
ATOM   2299  C   GLN A 125      12.318   1.594  39.539  1.00189.82           C  
ATOM   2300  O   GLN A 125      12.330   1.062  38.437  1.00189.82           O  
ATOM   2301  N   PHE A 126      11.271   1.433  40.358  1.00166.90           N  
ATOM   2302  CA  PHE A 126      10.140   0.711  39.852  1.00166.90           C  
ATOM   2303  CB  PHE A 126       9.909  -0.631  40.569  1.00166.90           C  
ATOM   2304  CG  PHE A 126      11.000  -1.542  40.125  1.00166.90           C  
ATOM   2305  CD1 PHE A 126      12.194  -1.595  40.807  1.00166.90           C  
ATOM   2306  CD2 PHE A 126      10.828  -2.336  39.015  1.00166.90           C  
ATOM   2307  CE1 PHE A 126      13.202  -2.434  40.391  1.00166.90           C  
ATOM   2308  CE2 PHE A 126      11.832  -3.174  38.596  1.00166.90           C  
ATOM   2309  CZ  PHE A 126      13.021  -3.225  39.284  1.00166.90           C  
ATOM   2310  C   PHE A 126       8.921   1.544  40.040  1.00166.90           C  
ATOM   2311  O   PHE A 126       8.690   2.058  41.134  1.00166.90           O  
ATOM   2312  N   TYR A 127       8.097   1.669  38.974  1.00219.42           N  
ATOM   2313  CA  TYR A 127       6.908   2.461  39.060  1.00219.42           C  
ATOM   2314  CB  TYR A 127       6.803   3.641  38.076  1.00219.42           C  
ATOM   2315  CG  TYR A 127       7.325   4.810  38.851  1.00219.42           C  
ATOM   2316  CD1 TYR A 127       8.657   5.157  38.896  1.00219.42           C  
ATOM   2317  CD2 TYR A 127       6.429   5.558  39.581  1.00219.42           C  
ATOM   2318  CE1 TYR A 127       9.068   6.242  39.646  1.00219.42           C  
ATOM   2319  CE2 TYR A 127       6.831   6.637  40.328  1.00219.42           C  
ATOM   2320  CZ  TYR A 127       8.156   6.984  40.362  1.00219.42           C  
ATOM   2321  OH  TYR A 127       8.569   8.094  41.131  1.00219.42           O  
ATOM   2322  C   TYR A 127       5.695   1.599  39.050  1.00219.42           C  
ATOM   2323  O   TYR A 127       5.563   0.661  38.268  1.00219.42           O  
ATOM   2324  N   PHE A 128       4.786   1.896  39.996  1.00135.21           N  
ATOM   2325  CA  PHE A 128       3.601   1.115  40.189  1.00135.21           C  
ATOM   2326  CB  PHE A 128       3.125   1.037  41.655  1.00135.21           C  
ATOM   2327  CG  PHE A 128       4.016   0.146  42.454  1.00135.21           C  
ATOM   2328  CD1 PHE A 128       5.253   0.580  42.876  1.00135.21           C  
ATOM   2329  CD2 PHE A 128       3.590  -1.117  42.806  1.00135.21           C  
ATOM   2330  CE1 PHE A 128       6.067  -0.243  43.619  1.00135.21           C  
ATOM   2331  CE2 PHE A 128       4.399  -1.942  43.549  1.00135.21           C  
ATOM   2332  CZ  PHE A 128       5.640  -1.507  43.954  1.00135.21           C  
ATOM   2333  C   PHE A 128       2.470   1.735  39.448  1.00135.21           C  
ATOM   2334  O   PHE A 128       2.371   2.954  39.317  1.00135.21           O  
ATOM   2335  N   GLY A 129       1.566   0.870  38.957  1.00 56.30           N  
ATOM   2336  CA  GLY A 129       0.413   1.322  38.239  1.00 56.30           C  
ATOM   2337  C   GLY A 129      -0.656   1.685  39.216  1.00 56.30           C  
ATOM   2338  O   GLY A 129      -0.491   1.583  40.430  1.00 56.30           O  
ATOM   2339  N   THR A 130      -1.822   2.076  38.677  1.00135.02           N  
ATOM   2340  CA  THR A 130      -2.928   2.536  39.471  1.00135.02           C  
ATOM   2341  CB  THR A 130      -4.126   2.896  38.645  1.00135.02           C  
ATOM   2342  OG1 THR A 130      -4.661   1.740  38.018  1.00135.02           O  
ATOM   2343  CG2 THR A 130      -3.680   3.902  37.576  1.00135.02           C  
ATOM   2344  C   THR A 130      -3.347   1.431  40.383  1.00135.02           C  
ATOM   2345  O   THR A 130      -3.790   1.691  41.502  1.00135.02           O  
ATOM   2346  N   GLY A 131      -3.247   0.167  39.916  1.00 55.00           N  
ATOM   2347  CA  GLY A 131      -3.651  -0.928  40.748  1.00 55.00           C  
ATOM   2348  C   GLY A 131      -5.029  -1.314  40.318  1.00 55.00           C  
ATOM   2349  O   GLY A 131      -5.829  -0.450  39.962  1.00 55.00           O  
ATOM   2350  N   THR A 132      -5.341  -2.631  40.350  1.00134.38           N  
ATOM   2351  CA  THR A 132      -6.641  -3.064  39.925  1.00134.38           C  
ATOM   2352  CB  THR A 132      -6.602  -3.968  38.721  1.00134.38           C  
ATOM   2353  OG1 THR A 132      -7.913  -4.187  38.230  1.00134.38           O  
ATOM   2354  CG2 THR A 132      -5.953  -5.308  39.100  1.00134.38           C  
ATOM   2355  C   THR A 132      -7.317  -3.790  41.051  1.00134.38           C  
ATOM   2356  O   THR A 132      -6.762  -4.713  41.650  1.00134.38           O  
ATOM   2357  N   SER A 133      -8.562  -3.384  41.363  1.00 89.04           N  
ATOM   2358  CA  SER A 133      -9.277  -4.015  42.431  1.00 89.04           C  
ATOM   2359  CB  SER A 133     -10.321  -3.100  43.092  1.00 89.04           C  
ATOM   2360  OG  SER A 133     -10.989  -3.792  44.136  1.00 89.04           O  
ATOM   2361  C   SER A 133     -10.003  -5.181  41.839  1.00 89.04           C  
ATOM   2362  O   SER A 133     -10.702  -5.047  40.833  1.00 89.04           O  
ATOM   2363  N   LEU A 134      -9.853  -6.369  42.456  1.00 66.81           N  
ATOM   2364  CA  LEU A 134     -10.480  -7.541  41.914  1.00 66.81           C  
ATOM   2365  CB  LEU A 134      -9.500  -8.708  41.708  1.00 66.81           C  
ATOM   2366  CG  LEU A 134     -10.150  -9.976  41.127  1.00 66.81           C  
ATOM   2367  CD1 LEU A 134     -10.686  -9.739  39.705  1.00 66.81           C  
ATOM   2368  CD2 LEU A 134      -9.194 -11.175  41.219  1.00 66.81           C  
ATOM   2369  C   LEU A 134     -11.534  -8.020  42.853  1.00 66.81           C  
ATOM   2370  O   LEU A 134     -11.280  -8.248  44.034  1.00 66.81           O  
ATOM   2371  N   THR A 135     -12.763  -8.187  42.331  1.00118.71           N  
ATOM   2372  CA  THR A 135     -13.842  -8.704  43.117  1.00118.71           C  
ATOM   2373  CB  THR A 135     -15.080  -7.859  43.072  1.00118.71           C  
ATOM   2374  OG1 THR A 135     -15.497  -7.687  41.725  1.00118.71           O  
ATOM   2375  CG2 THR A 135     -14.786  -6.500  43.724  1.00118.71           C  
ATOM   2376  C   THR A 135     -14.187 -10.040  42.550  1.00118.71           C  
ATOM   2377  O   THR A 135     -14.266 -10.217  41.335  1.00118.71           O  
ATOM   2378  N   VAL A 136     -14.365 -11.037  43.434  1.00 56.35           N  
ATOM   2379  CA  VAL A 136     -14.732 -12.334  42.962  1.00 56.35           C  
ATOM   2380  CB  VAL A 136     -13.812 -13.426  43.423  1.00 56.35           C  
ATOM   2381  CG1 VAL A 136     -14.364 -14.765  42.916  1.00 56.35           C  
ATOM   2382  CG2 VAL A 136     -12.391 -13.124  42.926  1.00 56.35           C  
ATOM   2383  C   VAL A 136     -16.073 -12.622  43.534  1.00 56.35           C  
ATOM   2384  O   VAL A 136     -16.306 -12.446  44.729  1.00 56.35           O  
ATOM   2385  N   ILE A 137     -16.999 -13.090  42.684  1.00111.03           N  
ATOM   2386  CA  ILE A 137     -18.310 -13.373  43.170  1.00111.03           C  
ATOM   2387  CB  ILE A 137     -19.383 -12.940  42.211  1.00111.03           C  
ATOM   2388  CG1 ILE A 137     -19.219 -13.645  40.857  1.00111.03           C  
ATOM   2389  CG2 ILE A 137     -19.340 -11.406  42.115  1.00111.03           C  
ATOM   2390  CD1 ILE A 137     -20.365 -13.360  39.888  1.00111.03           C  
ATOM   2391  C   ILE A 137     -18.374 -14.844  43.382  1.00111.03           C  
ATOM   2392  O   ILE A 137     -18.163 -15.650  42.478  1.00111.03           O  
ATOM   2393  N   PRO A 138     -18.635 -15.193  44.608  1.00 66.69           N  
ATOM   2394  CA  PRO A 138     -18.697 -16.570  44.992  1.00 66.69           C  
ATOM   2395  CD  PRO A 138     -18.361 -14.319  45.733  1.00 66.69           C  
ATOM   2396  CB  PRO A 138     -18.634 -16.588  46.522  1.00 66.69           C  
ATOM   2397  CG  PRO A 138     -18.858 -15.123  46.943  1.00 66.69           C  
ATOM   2398  C   PRO A 138     -19.945 -17.157  44.430  1.00 66.69           C  
ATOM   2399  O   PRO A 138     -20.977 -16.437  44.424  1.00 66.69           O  
ATOM   2400  OXT PRO A 138     -19.909 -18.341  44.001  1.00 66.69           O  
TER    2401      PRO A 138                                                       
ATOM   2401  N   VAL B   3      11.190  -5.760  56.956  1.00 38.72           N  
ATOM   2402  CA  VAL B   3      11.291  -4.303  57.183  1.00 38.72           C  
ATOM   2403  CB  VAL B   3      10.783  -3.542  55.995  1.00 38.72           C  
ATOM   2404  CG1 VAL B   3      10.847  -2.038  56.313  1.00 38.72           C  
ATOM   2405  CG2 VAL B   3      11.597  -3.956  54.757  1.00 38.72           C  
ATOM   2406  C   VAL B   3      10.463  -3.927  58.361  1.00 38.72           C  
ATOM   2407  O   VAL B   3       9.418  -4.521  58.621  1.00 38.72           O  
ATOM   2408  N   THR B   4      10.932  -2.926  59.124  1.00 39.47           N  
ATOM   2409  CA  THR B   4      10.207  -2.511  60.282  1.00 39.47           C  
ATOM   2410  CB  THR B   4      11.010  -2.611  61.547  1.00 39.47           C  
ATOM   2411  OG1 THR B   4      11.429  -3.951  61.760  1.00 39.47           O  
ATOM   2412  CG2 THR B   4      10.145  -2.130  62.724  1.00 39.47           C  
ATOM   2413  C   THR B   4       9.873  -1.073  60.098  1.00 39.47           C  
ATOM   2414  O   THR B   4      10.729  -0.271  59.726  1.00 39.47           O  
ATOM   2415  N   GLN B   5       8.599  -0.710  60.330  1.00 65.48           N  
ATOM   2416  CA  GLN B   5       8.251   0.673  60.218  1.00 65.48           C  
ATOM   2417  CB  GLN B   5       7.317   1.024  59.046  1.00 65.48           C  
ATOM   2418  CG  GLN B   5       7.933   0.871  57.658  1.00 65.48           C  
ATOM   2419  CD  GLN B   5       6.870   1.284  56.648  1.00 65.48           C  
ATOM   2420  OE1 GLN B   5       6.548   0.539  55.724  1.00 65.48           O  
ATOM   2421  NE2 GLN B   5       6.308   2.510  56.828  1.00 65.48           N  
ATOM   2422  C   GLN B   5       7.495   1.051  61.440  1.00 65.48           C  
ATOM   2423  O   GLN B   5       6.613   0.321  61.891  1.00 65.48           O  
ATOM   2424  N   ASN B   6       7.849   2.207  62.030  1.00101.59           N  
ATOM   2425  CA  ASN B   6       7.082   2.694  63.132  1.00101.59           C  
ATOM   2426  CB  ASN B   6       7.613   2.315  64.528  1.00101.59           C  
ATOM   2427  CG  ASN B   6       9.008   2.875  64.701  1.00101.59           C  
ATOM   2428  OD1 ASN B   6       9.934   2.466  64.005  1.00101.59           O  
ATOM   2429  ND2 ASN B   6       9.171   3.829  65.657  1.00101.59           N  
ATOM   2430  C   ASN B   6       7.044   4.180  63.014  1.00101.59           C  
ATOM   2431  O   ASN B   6       7.929   4.785  62.409  1.00101.59           O  
ATOM   2432  N   PRO B   7       6.022   4.792  63.552  1.00 84.17           N  
ATOM   2433  CA  PRO B   7       4.949   4.088  64.204  1.00 84.17           C  
ATOM   2434  CD  PRO B   7       6.150   6.157  64.033  1.00 84.17           C  
ATOM   2435  CB  PRO B   7       4.343   5.072  65.207  1.00 84.17           C  
ATOM   2436  CG  PRO B   7       4.806   6.452  64.715  1.00 84.17           C  
ATOM   2437  C   PRO B   7       3.952   3.598  63.205  1.00 84.17           C  
ATOM   2438  O   PRO B   7       3.963   4.066  62.067  1.00 84.17           O  
ATOM   2439  N   ARG B   8       3.100   2.634  63.603  1.00123.21           N  
ATOM   2440  CA  ARG B   8       2.099   2.122  62.715  1.00123.21           C  
ATOM   2441  CB  ARG B   8       1.388   0.871  63.258  1.00123.21           C  
ATOM   2442  CG  ARG B   8       0.346   0.316  62.286  1.00123.21           C  
ATOM   2443  CD  ARG B   8      -0.302  -0.989  62.749  1.00123.21           C  
ATOM   2444  NE  ARG B   8       0.716  -2.070  62.628  1.00123.21           N  
ATOM   2445  CZ  ARG B   8       0.808  -2.789  61.472  1.00123.21           C  
ATOM   2446  NH1 ARG B   8      -0.009  -2.495  60.418  1.00123.21           N  
ATOM   2447  NH2 ARG B   8       1.715  -3.803  61.369  1.00123.21           N  
ATOM   2448  C   ARG B   8       1.058   3.167  62.434  1.00123.21           C  
ATOM   2449  O   ARG B   8       0.661   3.353  61.284  1.00123.21           O  
ATOM   2450  N   TYR B   9       0.584   3.884  63.475  1.00 56.54           N  
ATOM   2451  CA  TYR B   9      -0.436   4.878  63.267  1.00 56.54           C  
ATOM   2452  CB  TYR B   9      -1.819   4.489  63.822  1.00 56.54           C  
ATOM   2453  CG  TYR B   9      -2.372   3.406  62.961  1.00 56.54           C  
ATOM   2454  CD1 TYR B   9      -2.998   3.718  61.776  1.00 56.54           C  
ATOM   2455  CD2 TYR B   9      -2.273   2.085  63.334  1.00 56.54           C  
ATOM   2456  CE1 TYR B   9      -3.516   2.730  60.972  1.00 56.54           C  
ATOM   2457  CE2 TYR B   9      -2.789   1.092  62.533  1.00 56.54           C  
ATOM   2458  CZ  TYR B   9      -3.411   1.413  61.350  1.00 56.54           C  
ATOM   2459  OH  TYR B   9      -3.940   0.395  60.529  1.00 56.54           O  
ATOM   2460  C   TYR B   9      -0.018   6.133  63.954  1.00 56.54           C  
ATOM   2461  O   TYR B   9       0.687   6.095  64.960  1.00 56.54           O  
ATOM   2462  N   LEU B  10      -0.419   7.298  63.404  1.00137.76           N  
ATOM   2463  CA  LEU B  10      -0.015   8.508  64.049  1.00137.76           C  
ATOM   2464  CB  LEU B  10       1.387   8.949  63.576  1.00137.76           C  
ATOM   2465  CG  LEU B  10       2.079  10.054  64.400  1.00137.76           C  
ATOM   2466  CD1 LEU B  10       1.269  11.346  64.415  1.00137.76           C  
ATOM   2467  CD2 LEU B  10       2.469   9.570  65.804  1.00137.76           C  
ATOM   2468  C   LEU B  10      -1.015   9.574  63.699  1.00137.76           C  
ATOM   2469  O   LEU B  10      -1.488   9.647  62.565  1.00137.76           O  
ATOM   2470  N   ILE B  11      -1.383  10.417  64.686  1.00 53.54           N  
ATOM   2471  CA  ILE B  11      -2.276  11.520  64.464  1.00 53.54           C  
ATOM   2472  CB  ILE B  11      -3.472  11.513  65.371  1.00 53.54           C  
ATOM   2473  CG1 ILE B  11      -4.312  10.248  65.132  1.00 53.54           C  
ATOM   2474  CG2 ILE B  11      -4.252  12.818  65.148  1.00 53.54           C  
ATOM   2475  CD1 ILE B  11      -5.379  10.015  66.201  1.00 53.54           C  
ATOM   2476  C   ILE B  11      -1.471  12.738  64.789  1.00 53.54           C  
ATOM   2477  O   ILE B  11      -0.748  12.751  65.784  1.00 53.54           O  
ATOM   2478  N   THR B  12      -1.542  13.787  63.942  1.00 88.31           N  
ATOM   2479  CA  THR B  12      -0.705  14.926  64.197  1.00 88.31           C  
ATOM   2480  CB  THR B  12       0.452  15.036  63.234  1.00 88.31           C  
ATOM   2481  OG1 THR B  12       1.273  13.887  63.294  1.00 88.31           O  
ATOM   2482  CG2 THR B  12       1.300  16.264  63.583  1.00 88.31           C  
ATOM   2483  C   THR B  12      -1.478  16.189  64.010  1.00 88.31           C  
ATOM   2484  O   THR B  12      -2.421  16.258  63.222  1.00 88.31           O  
ATOM   2485  N   VAL B  13      -1.073  17.229  64.763  1.00110.89           N  
ATOM   2486  CA  VAL B  13      -1.612  18.545  64.625  1.00110.89           C  
ATOM   2487  CB  VAL B  13      -1.398  19.389  65.846  1.00110.89           C  
ATOM   2488  CG1 VAL B  13       0.114  19.492  66.105  1.00110.89           C  
ATOM   2489  CG2 VAL B  13      -2.067  20.753  65.631  1.00110.89           C  
ATOM   2490  C   VAL B  13      -0.841  19.166  63.508  1.00110.89           C  
ATOM   2491  O   VAL B  13       0.352  18.912  63.359  1.00110.89           O  
ATOM   2492  N   THR B  14      -1.498  20.000  62.682  1.00 38.05           N  
ATOM   2493  CA  THR B  14      -0.785  20.575  61.584  1.00 38.05           C  
ATOM   2494  CB  THR B  14      -1.633  21.446  60.704  1.00 38.05           C  
ATOM   2495  OG1 THR B  14      -2.714  20.697  60.169  1.00 38.05           O  
ATOM   2496  CG2 THR B  14      -0.756  22.001  59.569  1.00 38.05           C  
ATOM   2497  C   THR B  14       0.315  21.423  62.131  1.00 38.05           C  
ATOM   2498  O   THR B  14       0.122  22.185  63.076  1.00 38.05           O  
ATOM   2499  N   GLY B  15       1.519  21.281  61.545  1.00 34.01           N  
ATOM   2500  CA  GLY B  15       2.639  22.092  61.922  1.00 34.01           C  
ATOM   2501  C   GLY B  15       3.637  21.287  62.697  1.00 34.01           C  
ATOM   2502  O   GLY B  15       4.840  21.447  62.501  1.00 34.01           O  
ATOM   2503  N   LYS B  16       3.186  20.376  63.581  1.00161.12           N  
ATOM   2504  CA  LYS B  16       4.159  19.650  64.349  1.00161.12           C  
ATOM   2505  CB  LYS B  16       3.567  18.872  65.533  1.00161.12           C  
ATOM   2506  CG  LYS B  16       3.102  19.817  66.635  1.00161.12           C  
ATOM   2507  CD  LYS B  16       4.237  20.700  67.161  1.00161.12           C  
ATOM   2508  CE  LYS B  16       3.762  21.927  67.939  1.00161.12           C  
ATOM   2509  NZ  LYS B  16       3.258  22.954  67.000  1.00161.12           N  
ATOM   2510  C   LYS B  16       4.856  18.691  63.443  1.00161.12           C  
ATOM   2511  O   LYS B  16       4.219  17.999  62.654  1.00161.12           O  
ATOM   2512  N   LYS B  17       6.200  18.633  63.542  1.00129.31           N  
ATOM   2513  CA  LYS B  17       6.987  17.790  62.684  1.00129.31           C  
ATOM   2514  CB  LYS B  17       8.449  18.252  62.516  1.00129.31           C  
ATOM   2515  CG  LYS B  17       9.225  18.409  63.826  1.00129.31           C  
ATOM   2516  CD  LYS B  17       9.529  17.095  64.545  1.00129.31           C  
ATOM   2517  CE  LYS B  17      10.302  17.283  65.851  1.00129.31           C  
ATOM   2518  NZ  LYS B  17      10.511  15.973  66.507  1.00129.31           N  
ATOM   2519  C   LYS B  17       6.971  16.379  63.187  1.00129.31           C  
ATOM   2520  O   LYS B  17       6.740  16.127  64.369  1.00129.31           O  
ATOM   2521  N   LEU B  18       7.191  15.419  62.258  1.00226.60           N  
ATOM   2522  CA  LEU B  18       7.167  14.002  62.521  1.00226.60           C  
ATOM   2523  CB  LEU B  18       6.011  13.259  61.819  1.00226.60           C  
ATOM   2524  CG  LEU B  18       4.622  13.261  62.463  1.00226.60           C  
ATOM   2525  CD1 LEU B  18       4.631  12.358  63.699  1.00226.60           C  
ATOM   2526  CD2 LEU B  18       4.082  14.671  62.722  1.00226.60           C  
ATOM   2527  C   LEU B  18       8.335  13.329  61.872  1.00226.60           C  
ATOM   2528  O   LEU B  18       8.898  13.819  60.895  1.00226.60           O  
ATOM   2529  N   THR B  19       8.725  12.158  62.416  1.00146.93           N  
ATOM   2530  CA  THR B  19       9.703  11.342  61.756  1.00146.93           C  
ATOM   2531  CB  THR B  19      11.060  11.329  62.391  1.00146.93           C  
ATOM   2532  OG1 THR B  19      10.958  10.988  63.763  1.00146.93           O  
ATOM   2533  CG2 THR B  19      11.724  12.693  62.210  1.00146.93           C  
ATOM   2534  C   THR B  19       9.218   9.933  61.773  1.00146.93           C  
ATOM   2535  O   THR B  19       8.981   9.361  62.836  1.00146.93           O  
ATOM   2536  N   VAL B  20       9.077   9.323  60.581  1.00131.52           N  
ATOM   2537  CA  VAL B  20       8.657   7.955  60.571  1.00131.52           C  
ATOM   2538  CB  VAL B  20       7.586   7.636  59.566  1.00131.52           C  
ATOM   2539  CG1 VAL B  20       8.179   7.630  58.151  1.00131.52           C  
ATOM   2540  CG2 VAL B  20       6.929   6.313  59.980  1.00131.52           C  
ATOM   2541  C   VAL B  20       9.881   7.151  60.274  1.00131.52           C  
ATOM   2542  O   VAL B  20      10.637   7.462  59.354  1.00131.52           O  
ATOM   2543  N   THR B  21      10.124   6.087  61.062  1.00130.43           N  
ATOM   2544  CA  THR B  21      11.342   5.365  60.846  1.00130.43           C  
ATOM   2545  CB  THR B  21      12.136   5.127  62.098  1.00130.43           C  
ATOM   2546  OG1 THR B  21      11.393   4.340  63.012  1.00130.43           O  
ATOM   2547  CG2 THR B  21      12.478   6.488  62.728  1.00130.43           C  
ATOM   2548  C   THR B  21      11.063   4.045  60.198  1.00130.43           C  
ATOM   2549  O   THR B  21       9.997   3.453  60.359  1.00130.43           O  
ATOM   2550  N   CYS B  22      12.042   3.584  59.393  1.00 59.33           N  
ATOM   2551  CA  CYS B  22      11.981   2.331  58.693  1.00 59.33           C  
ATOM   2552  CB  CYS B  22      11.788   2.521  57.175  1.00 59.33           C  
ATOM   2553  SG  CYS B  22      11.944   0.982  56.223  1.00 59.33           S  
ATOM   2554  C   CYS B  22      13.299   1.646  58.900  1.00 59.33           C  
ATOM   2555  O   CYS B  22      14.350   2.230  58.639  1.00 59.33           O  
ATOM   2556  N   SER B  23      13.278   0.379  59.369  1.00 44.82           N  
ATOM   2557  CA  SER B  23      14.507  -0.326  59.625  1.00 44.82           C  
ATOM   2558  CB  SER B  23      14.707  -0.675  61.109  1.00 44.82           C  
ATOM   2559  OG  SER B  23      14.743   0.510  61.890  1.00 44.82           O  
ATOM   2560  C   SER B  23      14.471  -1.625  58.875  1.00 44.82           C  
ATOM   2561  O   SER B  23      13.410  -2.213  58.684  1.00 44.82           O  
ATOM   2562  N   GLN B  24      15.647  -2.109  58.423  1.00139.54           N  
ATOM   2563  CA  GLN B  24      15.718  -3.320  57.645  1.00139.54           C  
ATOM   2564  CB  GLN B  24      15.607  -2.986  56.144  1.00139.54           C  
ATOM   2565  CG  GLN B  24      16.119  -4.046  55.180  1.00139.54           C  
ATOM   2566  CD  GLN B  24      17.490  -3.551  54.741  1.00139.54           C  
ATOM   2567  OE1 GLN B  24      18.436  -4.323  54.613  1.00139.54           O  
ATOM   2568  NE2 GLN B  24      17.598  -2.217  54.501  1.00139.54           N  
ATOM   2569  C   GLN B  24      17.020  -4.028  57.939  1.00139.54           C  
ATOM   2570  O   GLN B  24      18.069  -3.390  57.995  1.00139.54           O  
ATOM   2571  N   ASN B  25      16.997  -5.374  58.144  1.00199.92           N  
ATOM   2572  CA  ASN B  25      18.235  -6.047  58.481  1.00199.92           C  
ATOM   2573  CB  ASN B  25      18.149  -6.826  59.805  1.00199.92           C  
ATOM   2574  CG  ASN B  25      19.573  -7.093  60.276  1.00199.92           C  
ATOM   2575  OD1 ASN B  25      20.537  -6.801  59.569  1.00199.92           O  
ATOM   2576  ND2 ASN B  25      19.714  -7.666  61.501  1.00199.92           N  
ATOM   2577  C   ASN B  25      18.680  -7.029  57.406  1.00199.92           C  
ATOM   2578  O   ASN B  25      19.327  -8.032  57.710  1.00199.92           O  
ATOM   2579  N   MET B  26      18.298  -6.785  56.134  1.00153.64           N  
ATOM   2580  CA  MET B  26      18.653  -7.483  54.901  1.00153.64           C  
ATOM   2581  CB  MET B  26      17.560  -7.359  53.829  1.00153.64           C  
ATOM   2582  CG  MET B  26      16.299  -8.137  54.216  1.00153.64           C  
ATOM   2583  SD  MET B  26      14.882  -7.923  53.100  1.00153.64           S  
ATOM   2584  CE  MET B  26      14.304  -6.391  53.886  1.00153.64           C  
ATOM   2585  C   MET B  26      19.987  -7.054  54.333  1.00153.64           C  
ATOM   2586  O   MET B  26      20.521  -7.680  53.410  1.00153.64           O  
ATOM   2587  N   ASN B  33      20.517  -5.907  54.802  1.00 97.81           N  
ATOM   2588  CA  ASN B  33      21.736  -5.389  54.246  1.00 97.81           C  
ATOM   2589  CB  ASN B  33      22.857  -6.443  54.175  1.00 97.81           C  
ATOM   2590  CG  ASN B  33      24.175  -5.741  53.867  1.00 97.81           C  
ATOM   2591  OD1 ASN B  33      24.606  -5.664  52.718  1.00 97.81           O  
ATOM   2592  ND2 ASN B  33      24.834  -5.203  54.928  1.00 97.81           N  
ATOM   2593  C   ASN B  33      21.441  -4.900  52.875  1.00 97.81           C  
ATOM   2594  O   ASN B  33      22.300  -4.894  51.992  1.00 97.81           O  
ATOM   2595  N   HIS B  34      20.182  -4.477  52.667  1.00 87.06           N  
ATOM   2596  CA  HIS B  34      19.846  -3.919  51.400  1.00 87.06           C  
ATOM   2597  ND1 HIS B  34      16.472  -5.572  50.589  1.00 87.06           N  
ATOM   2598  CG  HIS B  34      17.810  -5.286  50.751  1.00 87.06           C  
ATOM   2599  CB  HIS B  34      18.342  -3.923  51.072  1.00 87.06           C  
ATOM   2600  NE2 HIS B  34      17.574  -7.475  50.259  1.00 87.06           N  
ATOM   2601  CD2 HIS B  34      18.468  -6.459  50.546  1.00 87.06           C  
ATOM   2602  CE1 HIS B  34      16.388  -6.894  50.295  1.00 87.06           C  
ATOM   2603  C   HIS B  34      20.296  -2.497  51.395  1.00 87.06           C  
ATOM   2604  O   HIS B  34      20.147  -1.762  52.371  1.00 87.06           O  
ATOM   2605  N   GLU B  35      20.943  -2.109  50.290  1.00150.03           N  
ATOM   2606  CA  GLU B  35      21.390  -0.771  50.054  1.00150.03           C  
ATOM   2607  CB  GLU B  35      22.500  -0.702  48.991  1.00150.03           C  
ATOM   2608  CG  GLU B  35      22.096  -1.316  47.650  1.00150.03           C  
ATOM   2609  CD  GLU B  35      22.148  -2.832  47.793  1.00150.03           C  
ATOM   2610  OE1 GLU B  35      23.279  -3.376  47.907  1.00150.03           O  
ATOM   2611  OE2 GLU B  35      21.059  -3.466  47.792  1.00150.03           O  
ATOM   2612  C   GLU B  35      20.249   0.096  49.576  1.00150.03           C  
ATOM   2613  O   GLU B  35      20.287   1.313  49.752  1.00150.03           O  
ATOM   2614  N   TYR B  36      19.218  -0.503  48.928  1.00278.72           N  
ATOM   2615  CA  TYR B  36      18.171   0.250  48.275  1.00278.72           C  
ATOM   2616  CB  TYR B  36      17.747  -0.444  46.964  1.00278.72           C  
ATOM   2617  CG  TYR B  36      16.980   0.472  46.072  1.00278.72           C  
ATOM   2618  CD1 TYR B  36      15.622   0.646  46.214  1.00278.72           C  
ATOM   2619  CD2 TYR B  36      17.639   1.159  45.076  1.00278.72           C  
ATOM   2620  CE1 TYR B  36      14.938   1.493  45.372  1.00278.72           C  
ATOM   2621  CE2 TYR B  36      16.960   2.005  44.232  1.00278.72           C  
ATOM   2622  CZ  TYR B  36      15.604   2.172  44.380  1.00278.72           C  
ATOM   2623  OH  TYR B  36      14.898   3.038  43.519  1.00278.72           O  
ATOM   2624  C   TYR B  36      16.967   0.300  49.164  1.00278.72           C  
ATOM   2625  O   TYR B  36      16.422  -0.726  49.572  1.00278.72           O  
ATOM   2626  N   MET B  37      16.531   1.532  49.495  1.00129.23           N  
ATOM   2627  CA  MET B  37      15.367   1.711  50.308  1.00129.23           C  
ATOM   2628  CB  MET B  37      15.677   2.031  51.781  1.00129.23           C  
ATOM   2629  CG  MET B  37      16.368   0.872  52.505  1.00129.23           C  
ATOM   2630  SD  MET B  37      16.764   1.180  54.252  1.00129.23           S  
ATOM   2631  CE  MET B  37      15.057   0.985  54.837  1.00129.23           C  
ATOM   2632  C   MET B  37      14.601   2.850  49.726  1.00129.23           C  
ATOM   2633  O   MET B  37      15.182   3.783  49.174  1.00129.23           O  
ATOM   2634  N   SER B  38      13.258   2.791  49.813  1.00117.14           N  
ATOM   2635  CA  SER B  38      12.488   3.849  49.234  1.00117.14           C  
ATOM   2636  CB  SER B  38      12.099   3.582  47.771  1.00117.14           C  
ATOM   2637  OG  SER B  38      11.277   2.428  47.687  1.00117.14           O  
ATOM   2638  C   SER B  38      11.219   4.004  50.010  1.00117.14           C  
ATOM   2639  O   SER B  38      10.779   3.088  50.706  1.00117.14           O  
ATOM   2640  N   TRP B  39      10.613   5.205  49.915  1.00 89.58           N  
ATOM   2641  CA  TRP B  39       9.359   5.464  50.558  1.00 89.58           C  
ATOM   2642  CB  TRP B  39       9.346   6.695  51.484  1.00 89.58           C  
ATOM   2643  CG  TRP B  39      10.046   6.511  52.807  1.00 89.58           C  
ATOM   2644  CD2 TRP B  39       9.409   5.965  53.972  1.00 89.58           C  
ATOM   2645  CD1 TRP B  39      11.329   6.800  53.168  1.00 89.58           C  
ATOM   2646  NE1 TRP B  39      11.534   6.461  54.484  1.00 89.58           N  
ATOM   2647  CE2 TRP B  39      10.359   5.946  54.991  1.00 89.58           C  
ATOM   2648  CE3 TRP B  39       8.136   5.515  54.172  1.00 89.58           C  
ATOM   2649  CZ2 TRP B  39      10.049   5.473  56.235  1.00 89.58           C  
ATOM   2650  CZ3 TRP B  39       7.825   5.040  55.426  1.00 89.58           C  
ATOM   2651  CH2 TRP B  39       8.764   5.019  56.437  1.00 89.58           C  
ATOM   2652  C   TRP B  39       8.348   5.747  49.496  1.00 89.58           C  
ATOM   2653  O   TRP B  39       8.623   6.459  48.531  1.00 89.58           O  
ATOM   2654  N   TYR B  40       7.141   5.174  49.663  1.00111.71           N  
ATOM   2655  CA  TYR B  40       6.034   5.380  48.775  1.00111.71           C  
ATOM   2656  CB  TYR B  40       5.486   4.100  48.113  1.00111.71           C  
ATOM   2657  CG  TYR B  40       6.464   3.487  47.168  1.00111.71           C  
ATOM   2658  CD1 TYR B  40       7.450   2.645  47.620  1.00111.71           C  
ATOM   2659  CD2 TYR B  40       6.377   3.734  45.819  1.00111.71           C  
ATOM   2660  CE1 TYR B  40       8.342   2.073  46.742  1.00111.71           C  
ATOM   2661  CE2 TYR B  40       7.266   3.165  44.937  1.00111.71           C  
ATOM   2662  CZ  TYR B  40       8.254   2.332  45.397  1.00111.71           C  
ATOM   2663  OH  TYR B  40       9.168   1.745  44.496  1.00111.71           O  
ATOM   2664  C   TYR B  40       4.898   5.845  49.637  1.00111.71           C  
ATOM   2665  O   TYR B  40       4.831   5.513  50.821  1.00111.71           O  
ATOM   2666  N   ARG B  41       3.986   6.660  49.071  1.00146.47           N  
ATOM   2667  CA  ARG B  41       2.810   7.045  49.804  1.00146.47           C  
ATOM   2668  CB  ARG B  41       2.648   8.561  50.038  1.00146.47           C  
ATOM   2669  CG  ARG B  41       2.586   9.413  48.769  1.00146.47           C  
ATOM   2670  CD  ARG B  41       2.384  10.904  49.056  1.00146.47           C  
ATOM   2671  NE  ARG B  41       0.991  11.077  49.560  1.00146.47           N  
ATOM   2672  CZ  ARG B  41       0.604  12.246  50.150  1.00146.47           C  
ATOM   2673  NH1 ARG B  41       1.500  13.259  50.324  1.00146.47           N  
ATOM   2674  NH2 ARG B  41      -0.688  12.402  50.565  1.00146.47           N  
ATOM   2675  C   ARG B  41       1.660   6.557  48.989  1.00146.47           C  
ATOM   2676  O   ARG B  41       1.804   6.345  47.786  1.00146.47           O  
ATOM   2677  N   GLN B  42       0.499   6.316  49.634  1.00 85.28           N  
ATOM   2678  CA  GLN B  42      -0.614   5.797  48.895  1.00 85.28           C  
ATOM   2679  CB  GLN B  42      -0.993   4.360  49.305  1.00 85.28           C  
ATOM   2680  CG  GLN B  42      -2.167   3.765  48.521  1.00 85.28           C  
ATOM   2681  CD  GLN B  42      -2.361   2.321  48.975  1.00 85.28           C  
ATOM   2682  OE1 GLN B  42      -1.559   1.786  49.739  1.00 85.28           O  
ATOM   2683  NE2 GLN B  42      -3.449   1.665  48.492  1.00 85.28           N  
ATOM   2684  C   GLN B  42      -1.813   6.668  49.107  1.00 85.28           C  
ATOM   2685  O   GLN B  42      -2.140   7.046  50.232  1.00 85.28           O  
ATOM   2686  N   ASP B  43      -2.484   7.017  47.989  1.00116.78           N  
ATOM   2687  CA  ASP B  43      -3.679   7.813  47.973  1.00116.78           C  
ATOM   2688  CB  ASP B  43      -3.409   9.258  47.534  1.00116.78           C  
ATOM   2689  CG  ASP B  43      -2.517   9.869  48.611  1.00116.78           C  
ATOM   2690  OD1 ASP B  43      -2.754   9.574  49.812  1.00116.78           O  
ATOM   2691  OD2 ASP B  43      -1.573  10.620  48.249  1.00116.78           O  
ATOM   2692  C   ASP B  43      -4.578   7.150  46.963  1.00116.78           C  
ATOM   2693  O   ASP B  43      -4.106   6.533  46.015  1.00116.78           O  
ATOM   2694  N   PRO B  44      -5.860   7.287  47.108  1.00286.79           N  
ATOM   2695  CA  PRO B  44      -6.828   6.515  46.364  1.00286.79           C  
ATOM   2696  CD  PRO B  44      -6.422   8.517  47.641  1.00286.79           C  
ATOM   2697  CB  PRO B  44      -8.180   7.150  46.696  1.00286.79           C  
ATOM   2698  CG  PRO B  44      -7.826   8.611  47.028  1.00286.79           C  
ATOM   2699  C   PRO B  44      -6.714   6.231  44.883  1.00286.79           C  
ATOM   2700  O   PRO B  44      -6.756   5.052  44.561  1.00286.79           O  
ATOM   2701  N   GLY B  45      -6.681   7.231  43.977  1.00166.51           N  
ATOM   2702  CA  GLY B  45      -6.625   7.117  42.533  1.00166.51           C  
ATOM   2703  C   GLY B  45      -5.267   6.798  41.982  1.00166.51           C  
ATOM   2704  O   GLY B  45      -5.140   6.278  40.877  1.00166.51           O  
ATOM   2705  N   LEU B  46      -4.229   7.302  42.657  1.00159.97           N  
ATOM   2706  CA  LEU B  46      -2.848   7.240  42.264  1.00159.97           C  
ATOM   2707  CB  LEU B  46      -2.063   8.380  42.911  1.00159.97           C  
ATOM   2708  CG  LEU B  46      -2.806   9.706  42.687  1.00159.97           C  
ATOM   2709  CD1 LEU B  46      -1.916  10.921  42.967  1.00159.97           C  
ATOM   2710  CD2 LEU B  46      -3.495   9.726  41.316  1.00159.97           C  
ATOM   2711  C   LEU B  46      -2.151   5.952  42.563  1.00159.97           C  
ATOM   2712  O   LEU B  46      -1.124   5.641  41.963  1.00159.97           O  
ATOM   2713  N   GLY B  47      -2.615   5.213  43.577  1.00 78.57           N  
ATOM   2714  CA  GLY B  47      -1.913   4.019  43.937  1.00 78.57           C  
ATOM   2715  C   GLY B  47      -0.643   4.437  44.626  1.00 78.57           C  
ATOM   2716  O   GLY B  47      -0.624   5.429  45.353  1.00 78.57           O  
ATOM   2717  N   LEU B  48       0.459   3.687  44.404  1.00246.64           N  
ATOM   2718  CA  LEU B  48       1.704   3.958  45.069  1.00246.64           C  
ATOM   2719  CB  LEU B  48       2.563   2.701  45.294  1.00246.64           C  
ATOM   2720  CG  LEU B  48       2.031   1.758  46.388  1.00246.64           C  
ATOM   2721  CD1 LEU B  48       2.935   0.529  46.553  1.00246.64           C  
ATOM   2722  CD2 LEU B  48       1.867   2.504  47.719  1.00246.64           C  
ATOM   2723  C   LEU B  48       2.537   4.918  44.270  1.00246.64           C  
ATOM   2724  O   LEU B  48       2.840   4.681  43.101  1.00246.64           O  
ATOM   2725  N   ARG B  49       2.946   6.037  44.909  1.00103.78           N  
ATOM   2726  CA  ARG B  49       3.783   7.027  44.280  1.00103.78           C  
ATOM   2727  CB  ARG B  49       3.177   8.440  44.284  1.00103.78           C  
ATOM   2728  CG  ARG B  49       1.848   8.548  43.538  1.00103.78           C  
ATOM   2729  CD  ARG B  49       1.265   9.961  43.550  1.00103.78           C  
ATOM   2730  NE  ARG B  49       1.061  10.354  44.973  1.00103.78           N  
ATOM   2731  CZ  ARG B  49       0.531  11.575  45.275  1.00103.78           C  
ATOM   2732  NH1 ARG B  49       0.151  12.422  44.275  1.00103.78           N  
ATOM   2733  NH2 ARG B  49       0.378  11.952  46.578  1.00103.78           N  
ATOM   2734  C   ARG B  49       5.039   7.118  45.093  1.00103.78           C  
ATOM   2735  O   ARG B  49       4.983   7.082  46.321  1.00103.78           O  
ATOM   2736  N   GLN B  50       6.207   7.252  44.424  1.00107.24           N  
ATOM   2737  CA  GLN B  50       7.461   7.261  45.136  1.00107.24           C  
ATOM   2738  CB  GLN B  50       8.644   6.744  44.300  1.00107.24           C  
ATOM   2739  CG  GLN B  50       9.933   6.601  45.110  1.00107.24           C  
ATOM   2740  CD  GLN B  50      11.017   6.080  44.179  1.00107.24           C  
ATOM   2741  OE1 GLN B  50      11.253   6.634  43.108  1.00107.24           O  
ATOM   2742  NE2 GLN B  50      11.697   4.978  44.599  1.00107.24           N  
ATOM   2743  C   GLN B  50       7.806   8.645  45.624  1.00107.24           C  
ATOM   2744  O   GLN B  50       7.683   9.625  44.890  1.00107.24           O  
ATOM   2745  N   ILE B  51       8.112   8.770  46.940  1.00120.17           N  
ATOM   2746  CA  ILE B  51       8.541  10.016  47.534  1.00120.17           C  
ATOM   2747  CB  ILE B  51       8.154  10.117  48.981  1.00120.17           C  
ATOM   2748  CG1 ILE B  51       6.622  10.055  49.114  1.00120.17           C  
ATOM   2749  CG2 ILE B  51       8.763  11.406  49.560  1.00120.17           C  
ATOM   2750  CD1 ILE B  51       6.139   9.885  50.553  1.00120.17           C  
ATOM   2751  C   ILE B  51      10.017  10.302  47.426  1.00120.17           C  
ATOM   2752  O   ILE B  51      10.424  11.348  46.923  1.00120.17           O  
ATOM   2753  N   TYR B  52      10.858   9.376  47.939  1.00191.79           N  
ATOM   2754  CA  TYR B  52      12.296   9.483  47.931  1.00191.79           C  
ATOM   2755  CB  TYR B  52      12.898  10.125  49.200  1.00191.79           C  
ATOM   2756  CG  TYR B  52      12.862  11.614  49.141  1.00191.79           C  
ATOM   2757  CD1 TYR B  52      11.762  12.336  49.544  1.00191.79           C  
ATOM   2758  CD2 TYR B  52      13.965  12.291  48.674  1.00191.79           C  
ATOM   2759  CE1 TYR B  52      11.770  13.712  49.480  1.00191.79           C  
ATOM   2760  CE2 TYR B  52      13.979  13.664  48.609  1.00191.79           C  
ATOM   2761  CZ  TYR B  52      12.878  14.379  49.012  1.00191.79           C  
ATOM   2762  OH  TYR B  52      12.888  15.789  48.946  1.00191.79           O  
ATOM   2763  C   TYR B  52      12.833   8.094  47.925  1.00191.79           C  
ATOM   2764  O   TYR B  52      12.221   7.196  48.499  1.00191.79           O  
ATOM   2765  N   TYR B  53      14.002   7.883  47.289  1.00245.21           N  
ATOM   2766  CA  TYR B  53      14.589   6.579  47.319  1.00245.21           C  
ATOM   2767  CB  TYR B  53      14.410   5.784  46.003  1.00245.21           C  
ATOM   2768  CG  TYR B  53      15.093   6.445  44.848  1.00245.21           C  
ATOM   2769  CD1 TYR B  53      14.501   7.491  44.178  1.00245.21           C  
ATOM   2770  CD2 TYR B  53      16.330   6.014  44.429  1.00245.21           C  
ATOM   2771  CE1 TYR B  53      15.134   8.090  43.113  1.00245.21           C  
ATOM   2772  CE2 TYR B  53      16.966   6.607  43.365  1.00245.21           C  
ATOM   2773  CZ  TYR B  53      16.369   7.648  42.703  1.00245.21           C  
ATOM   2774  OH  TYR B  53      17.024   8.256  41.611  1.00245.21           O  
ATOM   2775  C   TYR B  53      16.046   6.746  47.644  1.00245.21           C  
ATOM   2776  O   TYR B  53      16.601   7.831  47.477  1.00245.21           O  
ATOM   2777  N   SER B  54      16.690   5.690  48.191  1.00209.72           N  
ATOM   2778  CA  SER B  54      18.089   5.773  48.532  1.00209.72           C  
ATOM   2779  CB  SER B  54      18.413   5.823  50.033  1.00209.72           C  
ATOM   2780  OG  SER B  54      18.472   7.163  50.486  1.00209.72           O  
ATOM   2781  C   SER B  54      18.764   4.536  48.043  1.00209.72           C  
ATOM   2782  O   SER B  54      18.532   3.450  48.563  1.00209.72           O  
ATOM   2783  N   MET B  55      19.659   4.713  47.057  1.00212.43           N  
ATOM   2784  CA  MET B  55      20.429   3.713  46.368  1.00212.43           C  
ATOM   2785  CB  MET B  55      21.182   4.309  45.171  1.00212.43           C  
ATOM   2786  CG  MET B  55      20.262   4.858  44.080  1.00212.43           C  
ATOM   2787  SD  MET B  55      19.510   3.586  43.026  1.00212.43           S  
ATOM   2788  CE  MET B  55      21.048   3.316  42.101  1.00212.43           C  
ATOM   2789  C   MET B  55      21.471   3.121  47.272  1.00212.43           C  
ATOM   2790  O   MET B  55      21.982   2.031  46.999  1.00212.43           O  
ATOM   2791  N   ASN B  56      21.920   3.881  48.294  1.00174.62           N  
ATOM   2792  CA  ASN B  56      22.935   3.351  49.158  1.00174.62           C  
ATOM   2793  CB  ASN B  56      24.298   3.189  48.448  1.00174.62           C  
ATOM   2794  CG  ASN B  56      25.163   2.179  49.201  1.00174.62           C  
ATOM   2795  OD1 ASN B  56      25.912   2.525  50.113  1.00174.62           O  
ATOM   2796  ND2 ASN B  56      25.067   0.883  48.802  1.00174.62           N  
ATOM   2797  C   ASN B  56      23.111   4.328  50.277  1.00174.62           C  
ATOM   2798  O   ASN B  56      22.404   5.331  50.357  1.00174.62           O  
ATOM   2799  N   VAL B  57      24.078   4.056  51.173  1.00167.22           N  
ATOM   2800  CA  VAL B  57      24.304   4.908  52.298  1.00167.22           C  
ATOM   2801  CB  VAL B  57      25.315   4.356  53.258  1.00167.22           C  
ATOM   2802  CG1 VAL B  57      26.714   4.507  52.640  1.00167.22           C  
ATOM   2803  CG2 VAL B  57      25.132   5.036  54.622  1.00167.22           C  
ATOM   2804  C   VAL B  57      24.779   6.233  51.797  1.00167.22           C  
ATOM   2805  O   VAL B  57      25.618   6.331  50.903  1.00167.22           O  
ATOM   2806  N   GLU B  58      24.210   7.295  52.387  1.00178.92           N  
ATOM   2807  CA  GLU B  58      24.519   8.666  52.119  1.00178.92           C  
ATOM   2808  CB  GLU B  58      26.019   8.984  52.224  1.00178.92           C  
ATOM   2809  CG  GLU B  58      26.612   8.707  53.610  1.00178.92           C  
ATOM   2810  CD  GLU B  58      25.691   9.292  54.676  1.00178.92           C  
ATOM   2811  OE1 GLU B  58      25.308  10.485  54.554  1.00178.92           O  
ATOM   2812  OE2 GLU B  58      25.358   8.541  55.631  1.00178.92           O  
ATOM   2813  C   GLU B  58      24.074   9.062  50.746  1.00178.92           C  
ATOM   2814  O   GLU B  58      24.403  10.160  50.302  1.00178.92           O  
ATOM   2815  N   VAL B  59      23.260   8.229  50.062  1.00 79.66           N  
ATOM   2816  CA  VAL B  59      22.825   8.605  48.745  1.00 79.66           C  
ATOM   2817  CB  VAL B  59      23.057   7.539  47.713  1.00 79.66           C  
ATOM   2818  CG1 VAL B  59      22.497   8.023  46.364  1.00 79.66           C  
ATOM   2819  CG2 VAL B  59      24.550   7.195  47.681  1.00 79.66           C  
ATOM   2820  C   VAL B  59      21.336   8.815  48.762  1.00 79.66           C  
ATOM   2821  O   VAL B  59      20.612   7.982  49.302  1.00 79.66           O  
ATOM   2822  N   THR B  60      20.832   9.934  48.179  1.00 75.19           N  
ATOM   2823  CA  THR B  60      19.401  10.129  48.165  1.00 75.19           C  
ATOM   2824  CB  THR B  60      18.887  10.860  49.377  1.00 75.19           C  
ATOM   2825  OG1 THR B  60      19.222  10.149  50.560  1.00 75.19           O  
ATOM   2826  CG2 THR B  60      17.359  10.997  49.266  1.00 75.19           C  
ATOM   2827  C   THR B  60      18.962  10.919  46.957  1.00 75.19           C  
ATOM   2828  O   THR B  60      19.558  11.941  46.617  1.00 75.19           O  
ATOM   2829  N   ASP B  61      17.875  10.462  46.286  1.00 70.26           N  
ATOM   2830  CA  ASP B  61      17.315  11.148  45.145  1.00 70.26           C  
ATOM   2831  CB  ASP B  61      17.546  10.434  43.800  1.00 70.26           C  
ATOM   2832  CG  ASP B  61      19.007  10.602  43.400  1.00 70.26           C  
ATOM   2833  OD1 ASP B  61      19.797  11.136  44.222  1.00 70.26           O  
ATOM   2834  OD2 ASP B  61      19.355  10.199  42.258  1.00 70.26           O  
ATOM   2835  C   ASP B  61      15.827  11.270  45.335  1.00 70.26           C  
ATOM   2836  O   ASP B  61      15.167  10.351  45.816  1.00 70.26           O  
ATOM   2837  N   LYS B  69      15.257  12.432  44.950  1.00132.16           N  
ATOM   2838  CA  LYS B  69      13.853  12.682  45.152  1.00132.16           C  
ATOM   2839  CB  LYS B  69      13.497  14.179  45.167  1.00132.16           C  
ATOM   2840  CG  LYS B  69      13.822  14.893  43.855  1.00132.16           C  
ATOM   2841  CD  LYS B  69      15.305  14.854  43.490  1.00132.16           C  
ATOM   2842  CE  LYS B  69      15.619  15.489  42.134  1.00132.16           C  
ATOM   2843  NZ  LYS B  69      17.071  15.408  41.862  1.00132.16           N  
ATOM   2844  C   LYS B  69      13.015  12.021  44.096  1.00132.16           C  
ATOM   2845  O   LYS B  69      13.349  12.020  42.912  1.00132.16           O  
ATOM   2846  N   GLY B  70      11.865  11.461  44.528  1.00 35.35           N  
ATOM   2847  CA  GLY B  70      10.926  10.790  43.668  1.00 35.35           C  
ATOM   2848  C   GLY B  70       9.915  11.797  43.183  1.00 35.35           C  
ATOM   2849  O   GLY B  70      10.178  12.995  43.175  1.00 35.35           O  
ATOM   2850  N   ASP B  71       8.719  11.321  42.768  1.00152.86           N  
ATOM   2851  CA  ASP B  71       7.666  12.097  42.160  1.00152.86           C  
ATOM   2852  CB  ASP B  71       6.485  11.222  41.720  1.00152.86           C  
ATOM   2853  CG  ASP B  71       6.969  10.336  40.584  1.00152.86           C  
ATOM   2854  OD1 ASP B  71       8.031  10.647  39.981  1.00152.86           O  
ATOM   2855  OD2 ASP B  71       6.275   9.323  40.309  1.00152.86           O  
ATOM   2856  C   ASP B  71       7.098  13.155  43.065  1.00152.86           C  
ATOM   2857  O   ASP B  71       6.924  14.298  42.639  1.00152.86           O  
ATOM   2858  N   VAL B  72       6.776  12.826  44.329  1.00310.37           N  
ATOM   2859  CA  VAL B  72       6.180  13.851  45.165  1.00310.37           C  
ATOM   2860  CB  VAL B  72       4.859  13.349  45.660  1.00310.37           C  
ATOM   2861  CG1 VAL B  72       4.221  14.422  46.550  1.00310.37           C  
ATOM   2862  CG2 VAL B  72       4.001  12.927  44.461  1.00310.37           C  
ATOM   2863  C   VAL B  72       7.064  14.013  46.366  1.00310.37           C  
ATOM   2864  O   VAL B  72       6.687  13.595  47.461  1.00310.37           O  
ATOM   2865  N   PRO B  73       8.225  14.593  46.199  1.00142.72           N  
ATOM   2866  CA  PRO B  73       9.151  14.809  47.274  1.00142.72           C  
ATOM   2867  CD  PRO B  73       8.844  14.784  44.903  1.00142.72           C  
ATOM   2868  CB  PRO B  73      10.526  14.952  46.621  1.00142.72           C  
ATOM   2869  CG  PRO B  73      10.205  15.433  45.199  1.00142.72           C  
ATOM   2870  C   PRO B  73       8.824  16.001  48.105  1.00142.72           C  
ATOM   2871  O   PRO B  73       9.386  16.132  49.190  1.00142.72           O  
ATOM   2872  N   GLU B  74       7.949  16.895  47.621  1.00 87.19           N  
ATOM   2873  CA  GLU B  74       7.759  18.125  48.329  1.00 87.19           C  
ATOM   2874  CB  GLU B  74       6.828  19.102  47.587  1.00 87.19           C  
ATOM   2875  CG  GLU B  74       6.776  20.502  48.199  1.00 87.19           C  
ATOM   2876  CD  GLU B  74       5.769  20.485  49.335  1.00 87.19           C  
ATOM   2877  OE1 GLU B  74       5.001  19.491  49.435  1.00 87.19           O  
ATOM   2878  OE2 GLU B  74       5.752  21.471  50.118  1.00 87.19           O  
ATOM   2879  C   GLU B  74       7.195  17.849  49.687  1.00 87.19           C  
ATOM   2880  O   GLU B  74       6.240  17.090  49.844  1.00 87.19           O  
ATOM   2881  N   GLY B  75       7.808  18.473  50.715  1.00 43.79           N  
ATOM   2882  CA  GLY B  75       7.329  18.385  52.065  1.00 43.79           C  
ATOM   2883  C   GLY B  75       8.025  17.290  52.812  1.00 43.79           C  
ATOM   2884  O   GLY B  75       7.943  17.234  54.038  1.00 43.79           O  
ATOM   2885  N   TYR B  76       8.765  16.411  52.114  1.00 96.80           N  
ATOM   2886  CA  TYR B  76       9.354  15.298  52.802  1.00 96.80           C  
ATOM   2887  CB  TYR B  76       8.988  13.932  52.194  1.00 96.80           C  
ATOM   2888  CG  TYR B  76       7.509  13.755  52.235  1.00 96.80           C  
ATOM   2889  CD1 TYR B  76       6.876  13.304  53.371  1.00 96.80           C  
ATOM   2890  CD2 TYR B  76       6.755  14.037  51.119  1.00 96.80           C  
ATOM   2891  CE1 TYR B  76       5.510  13.141  53.392  1.00 96.80           C  
ATOM   2892  CE2 TYR B  76       5.390  13.877  51.134  1.00 96.80           C  
ATOM   2893  CZ  TYR B  76       4.766  13.428  52.272  1.00 96.80           C  
ATOM   2894  OH  TYR B  76       3.365  13.262  52.290  1.00 96.80           O  
ATOM   2895  C   TYR B  76      10.838  15.401  52.676  1.00 96.80           C  
ATOM   2896  O   TYR B  76      11.359  16.060  51.778  1.00 96.80           O  
ATOM   2897  N   LYS B  77      11.554  14.783  53.633  1.00120.35           N  
ATOM   2898  CA  LYS B  77      12.981  14.746  53.577  1.00120.35           C  
ATOM   2899  CB  LYS B  77      13.642  15.960  54.237  1.00120.35           C  
ATOM   2900  CG  LYS B  77      13.566  17.116  53.242  1.00120.35           C  
ATOM   2901  CD  LYS B  77      13.654  18.521  53.815  1.00120.35           C  
ATOM   2902  CE  LYS B  77      13.563  19.566  52.704  1.00120.35           C  
ATOM   2903  NZ  LYS B  77      12.709  19.046  51.610  1.00120.35           N  
ATOM   2904  C   LYS B  77      13.423  13.463  54.190  1.00120.35           C  
ATOM   2905  O   LYS B  77      12.714  12.870  55.000  1.00120.35           O  
ATOM   2906  N   VAL B  78      14.607  12.977  53.781  1.00137.65           N  
ATOM   2907  CA  VAL B  78      15.042  11.700  54.251  1.00137.65           C  
ATOM   2908  CB  VAL B  78      14.656  10.631  53.272  1.00137.65           C  
ATOM   2909  CG1 VAL B  78      15.220  11.002  51.897  1.00137.65           C  
ATOM   2910  CG2 VAL B  78      15.112   9.271  53.789  1.00137.65           C  
ATOM   2911  C   VAL B  78      16.529  11.748  54.438  1.00137.65           C  
ATOM   2912  O   VAL B  78      17.181  12.695  54.000  1.00137.65           O  
ATOM   2913  N   SER B  79      17.095  10.753  55.157  1.00 55.32           N  
ATOM   2914  CA  SER B  79      18.516  10.722  55.366  1.00 55.32           C  
ATOM   2915  CB  SER B  79      18.952  11.392  56.680  1.00 55.32           C  
ATOM   2916  OG  SER B  79      18.444  10.663  57.788  1.00 55.32           O  
ATOM   2917  C   SER B  79      18.945   9.289  55.452  1.00 55.32           C  
ATOM   2918  O   SER B  79      18.246   8.462  56.037  1.00 55.32           O  
ATOM   2919  N   ARG B  80      20.109   8.954  54.850  1.00195.14           N  
ATOM   2920  CA  ARG B  80      20.605   7.607  54.943  1.00195.14           C  
ATOM   2921  CB  ARG B  80      20.769   6.881  53.598  1.00195.14           C  
ATOM   2922  CG  ARG B  80      19.484   6.260  53.075  1.00195.14           C  
ATOM   2923  CD  ARG B  80      19.002   5.062  53.895  1.00195.14           C  
ATOM   2924  NE  ARG B  80      19.930   3.924  53.649  1.00195.14           N  
ATOM   2925  CZ  ARG B  80      19.754   3.138  52.548  1.00195.14           C  
ATOM   2926  NH1 ARG B  80      18.804   3.465  51.625  1.00195.14           N  
ATOM   2927  NH2 ARG B  80      20.523   2.024  52.372  1.00195.14           N  
ATOM   2928  C   ARG B  80      21.981   7.632  55.524  1.00195.14           C  
ATOM   2929  O   ARG B  80      22.964   7.428  54.814  1.00195.14           O  
ATOM   2930  N   LYS B  81      22.091   7.868  56.840  1.00192.45           N  
ATOM   2931  CA  LYS B  81      23.376   7.840  57.473  1.00192.45           C  
ATOM   2932  CB  LYS B  81      23.357   8.405  58.905  1.00192.45           C  
ATOM   2933  CG  LYS B  81      22.376   7.699  59.840  1.00192.45           C  
ATOM   2934  CD  LYS B  81      20.915   7.841  59.410  1.00192.45           C  
ATOM   2935  CE  LYS B  81      20.372   9.264  59.560  1.00192.45           C  
ATOM   2936  NZ  LYS B  81      21.049  10.168  58.602  1.00192.45           N  
ATOM   2937  C   LYS B  81      23.853   6.422  57.529  1.00192.45           C  
ATOM   2938  O   LYS B  81      25.045   6.151  57.390  1.00192.45           O  
ATOM   2939  N   GLU B  82      22.916   5.477  57.745  1.00 72.23           N  
ATOM   2940  CA  GLU B  82      23.269   4.095  57.894  1.00 72.23           C  
ATOM   2941  CB  GLU B  82      22.864   3.533  59.263  1.00 72.23           C  
ATOM   2942  CG  GLU B  82      23.571   4.212  60.435  1.00 72.23           C  
ATOM   2943  CD  GLU B  82      22.835   3.796  61.699  1.00 72.23           C  
ATOM   2944  OE1 GLU B  82      21.592   3.603  61.618  1.00 72.23           O  
ATOM   2945  OE2 GLU B  82      23.498   3.671  62.762  1.00 72.23           O  
ATOM   2946  C   GLU B  82      22.513   3.303  56.876  1.00 72.23           C  
ATOM   2947  O   GLU B  82      21.535   3.770  56.295  1.00 72.23           O  
ATOM   2948  N   LYS B  83      22.993   2.073  56.613  1.00 94.04           N  
ATOM   2949  CA  LYS B  83      22.370   1.202  55.660  1.00 94.04           C  
ATOM   2950  CB  LYS B  83      23.229  -0.027  55.330  1.00 94.04           C  
ATOM   2951  CG  LYS B  83      22.683  -0.842  54.157  1.00 94.04           C  
ATOM   2952  CD  LYS B  83      23.732  -1.750  53.514  1.00 94.04           C  
ATOM   2953  CE  LYS B  83      24.741  -0.975  52.661  1.00 94.04           C  
ATOM   2954  NZ  LYS B  83      25.727  -1.904  52.065  1.00 94.04           N  
ATOM   2955  C   LYS B  83      21.032   0.742  56.165  1.00 94.04           C  
ATOM   2956  O   LYS B  83      20.081   0.601  55.397  1.00 94.04           O  
ATOM   2957  N   ARG B  84      20.935   0.478  57.480  1.00185.62           N  
ATOM   2958  CA  ARG B  84      19.756  -0.073  58.093  1.00185.62           C  
ATOM   2959  CB  ARG B  84      20.015  -0.396  59.574  1.00185.62           C  
ATOM   2960  CG  ARG B  84      18.967  -1.292  60.227  1.00185.62           C  
ATOM   2961  CD  ARG B  84      19.052  -1.291  61.756  1.00185.62           C  
ATOM   2962  NE  ARG B  84      20.471  -1.545  62.137  1.00185.62           N  
ATOM   2963  CZ  ARG B  84      21.338  -0.497  62.268  1.00185.62           C  
ATOM   2964  NH1 ARG B  84      20.906   0.776  62.037  1.00185.62           N  
ATOM   2965  NH2 ARG B  84      22.633  -0.719  62.638  1.00185.62           N  
ATOM   2966  C   ARG B  84      18.563   0.851  58.054  1.00185.62           C  
ATOM   2967  O   ARG B  84      17.462   0.417  57.710  1.00185.62           O  
ATOM   2968  N   ASN B  85      18.741   2.153  58.374  1.00 70.85           N  
ATOM   2969  CA  ASN B  85      17.590   3.004  58.564  1.00 70.85           C  
ATOM   2970  CB  ASN B  85      17.667   3.823  59.865  1.00 70.85           C  
ATOM   2971  CG  ASN B  85      17.602   2.868  61.048  1.00 70.85           C  
ATOM   2972  OD1 ASN B  85      16.585   2.216  61.280  1.00 70.85           O  
ATOM   2973  ND2 ASN B  85      18.720   2.782  61.818  1.00 70.85           N  
ATOM   2974  C   ASN B  85      17.417   4.008  57.461  1.00 70.85           C  
ATOM   2975  O   ASN B  85      18.382   4.490  56.870  1.00 70.85           O  
ATOM   2976  N   PHE B  86      16.136   4.329  57.154  1.00128.77           N  
ATOM   2977  CA  PHE B  86      15.793   5.308  56.156  1.00128.77           C  
ATOM   2978  CB  PHE B  86      15.418   4.590  54.843  1.00128.77           C  
ATOM   2979  CG  PHE B  86      15.290   5.529  53.693  1.00128.77           C  
ATOM   2980  CD1 PHE B  86      16.377   6.241  53.252  1.00128.77           C  
ATOM   2981  CD2 PHE B  86      14.102   5.648  53.011  1.00128.77           C  
ATOM   2982  CE1 PHE B  86      16.267   7.091  52.178  1.00128.77           C  
ATOM   2983  CE2 PHE B  86      13.988   6.497  51.935  1.00128.77           C  
ATOM   2984  CZ  PHE B  86      15.072   7.227  51.517  1.00128.77           C  
ATOM   2985  C   PHE B  86      14.591   6.055  56.680  1.00128.77           C  
ATOM   2986  O   PHE B  86      13.456   5.724  56.335  1.00128.77           O  
ATOM   2987  N   PRO B  87      14.810   7.071  57.485  1.00 99.56           N  
ATOM   2988  CA  PRO B  87      13.734   7.820  58.091  1.00 99.56           C  
ATOM   2989  CD  PRO B  87      16.034   7.159  58.264  1.00 99.56           C  
ATOM   2990  CB  PRO B  87      14.325   8.490  59.335  1.00 99.56           C  
ATOM   2991  CG  PRO B  87      15.847   8.416  59.127  1.00 99.56           C  
ATOM   2992  C   PRO B  87      13.079   8.790  57.163  1.00 99.56           C  
ATOM   2993  O   PRO B  87      13.737   9.322  56.271  1.00 99.56           O  
ATOM   2994  N   LEU B  88      11.775   9.044  57.370  1.00 78.78           N  
ATOM   2995  CA  LEU B  88      11.071   9.990  56.559  1.00 78.78           C  
ATOM   2996  CB  LEU B  88       9.798   9.395  55.937  1.00 78.78           C  
ATOM   2997  CG  LEU B  88       9.075  10.326  54.952  1.00 78.78           C  
ATOM   2998  CD1 LEU B  88       9.928  10.580  53.698  1.00 78.78           C  
ATOM   2999  CD2 LEU B  88       7.673   9.789  54.621  1.00 78.78           C  
ATOM   3000  C   LEU B  88      10.674  11.092  57.484  1.00 78.78           C  
ATOM   3001  O   LEU B  88       9.943  10.874  58.448  1.00 78.78           O  
ATOM   3002  N   ILE B  89      11.137  12.322  57.200  1.00 67.64           N  
ATOM   3003  CA  ILE B  89      10.885  13.408  58.099  1.00 67.64           C  
ATOM   3004  CB  ILE B  89      12.149  14.124  58.461  1.00 67.64           C  
ATOM   3005  CG1 ILE B  89      13.121  13.110  59.089  1.00 67.64           C  
ATOM   3006  CG2 ILE B  89      11.801  15.303  59.385  1.00 67.64           C  
ATOM   3007  CD1 ILE B  89      14.578  13.556  59.087  1.00 67.64           C  
ATOM   3008  C   ILE B  89       9.958  14.379  57.438  1.00 67.64           C  
ATOM   3009  O   ILE B  89      10.120  14.712  56.265  1.00 67.64           O  
ATOM   3010  N   LEU B  90       8.923  14.817  58.187  1.00131.40           N  
ATOM   3011  CA  LEU B  90       7.977  15.789  57.709  1.00131.40           C  
ATOM   3012  CB  LEU B  90       6.514  15.392  58.003  1.00131.40           C  
ATOM   3013  CG  LEU B  90       6.008  14.108  57.309  1.00131.40           C  
ATOM   3014  CD1 LEU B  90       6.796  12.868  57.753  1.00131.40           C  
ATOM   3015  CD2 LEU B  90       4.496  13.929  57.521  1.00131.40           C  
ATOM   3016  C   LEU B  90       8.221  17.036  58.520  1.00131.40           C  
ATOM   3017  O   LEU B  90       7.868  17.081  59.697  1.00131.40           O  
ATOM   3018  N   GLU B  91       8.814  18.094  57.920  1.00116.96           N  
ATOM   3019  CA  GLU B  91       9.141  19.282  58.675  1.00116.96           C  
ATOM   3020  CB  GLU B  91       9.843  20.358  57.825  1.00116.96           C  
ATOM   3021  CG  GLU B  91      11.293  20.046  57.453  1.00116.96           C  
ATOM   3022  CD  GLU B  91      12.179  20.470  58.616  1.00116.96           C  
ATOM   3023  OE1 GLU B  91      11.929  19.998  59.757  1.00116.96           O  
ATOM   3024  OE2 GLU B  91      13.114  21.280  58.377  1.00116.96           O  
ATOM   3025  C   GLU B  91       7.903  19.935  59.208  1.00116.96           C  
ATOM   3026  O   GLU B  91       7.769  20.123  60.417  1.00116.96           O  
ATOM   3027  N   SER B  92       6.953  20.288  58.319  1.00 57.65           N  
ATOM   3028  CA  SER B  92       5.748  20.922  58.771  1.00 57.65           C  
ATOM   3029  CB  SER B  92       5.639  22.401  58.360  1.00 57.65           C  
ATOM   3030  OG  SER B  92       6.652  23.165  58.997  1.00 57.65           O  
ATOM   3031  C   SER B  92       4.626  20.201  58.102  1.00 57.65           C  
ATOM   3032  O   SER B  92       4.340  20.412  56.925  1.00 57.65           O  
ATOM   3033  N   PRO B  93       3.961  19.378  58.854  1.00103.45           N  
ATOM   3034  CA  PRO B  93       2.915  18.594  58.265  1.00103.45           C  
ATOM   3035  CD  PRO B  93       4.655  18.642  59.899  1.00103.45           C  
ATOM   3036  CB  PRO B  93       2.629  17.466  59.254  1.00103.45           C  
ATOM   3037  CG  PRO B  93       3.988  17.256  59.943  1.00103.45           C  
ATOM   3038  C   PRO B  93       1.717  19.380  57.852  1.00103.45           C  
ATOM   3039  O   PRO B  93       1.390  20.376  58.494  1.00103.45           O  
ATOM   3040  N   SER B  94       1.054  18.929  56.769  1.00 45.03           N  
ATOM   3041  CA  SER B  94      -0.107  19.589  56.248  1.00 45.03           C  
ATOM   3042  CB  SER B  94       0.138  20.228  54.872  1.00 45.03           C  
ATOM   3043  OG  SER B  94       1.177  21.191  54.970  1.00 45.03           O  
ATOM   3044  C   SER B  94      -1.165  18.541  56.079  1.00 45.03           C  
ATOM   3045  O   SER B  94      -0.871  17.349  56.035  1.00 45.03           O  
ATOM   3046  N   PRO B  95      -2.398  18.958  55.979  1.00 94.73           N  
ATOM   3047  CA  PRO B  95      -3.492  18.029  55.868  1.00 94.73           C  
ATOM   3048  CD  PRO B  95      -2.815  20.225  56.556  1.00 94.73           C  
ATOM   3049  CB  PRO B  95      -4.757  18.876  55.970  1.00 94.73           C  
ATOM   3050  CG  PRO B  95      -4.319  20.070  56.841  1.00 94.73           C  
ATOM   3051  C   PRO B  95      -3.408  17.178  54.641  1.00 94.73           C  
ATOM   3052  O   PRO B  95      -3.974  16.087  54.636  1.00 94.73           O  
ATOM   3053  N   ASN B  96      -2.730  17.666  53.590  1.00 70.79           N  
ATOM   3054  CA  ASN B  96      -2.573  16.946  52.358  1.00 70.79           C  
ATOM   3055  CB  ASN B  96      -1.984  17.799  51.219  1.00 70.79           C  
ATOM   3056  CG  ASN B  96      -0.601  18.279  51.628  1.00 70.79           C  
ATOM   3057  OD1 ASN B  96      -0.434  19.402  52.098  1.00 70.79           O  
ATOM   3058  ND2 ASN B  96       0.423  17.402  51.454  1.00 70.79           N  
ATOM   3059  C   ASN B  96      -1.672  15.775  52.586  1.00 70.79           C  
ATOM   3060  O   ASN B  96      -1.680  14.815  51.821  1.00 70.79           O  
ATOM   3061  N   GLN B  97      -0.828  15.868  53.627  1.00116.24           N  
ATOM   3062  CA  GLN B  97       0.140  14.870  53.985  1.00116.24           C  
ATOM   3063  CB  GLN B  97       1.205  15.340  54.988  1.00116.24           C  
ATOM   3064  CG  GLN B  97       2.162  16.357  54.362  1.00116.24           C  
ATOM   3065  CD  GLN B  97       3.388  16.469  55.250  1.00116.24           C  
ATOM   3066  OE1 GLN B  97       3.281  16.493  56.474  1.00116.24           O  
ATOM   3067  NE2 GLN B  97       4.592  16.520  54.618  1.00116.24           N  
ATOM   3068  C   GLN B  97      -0.505  13.626  54.509  1.00116.24           C  
ATOM   3069  O   GLN B  97       0.185  12.631  54.708  1.00116.24           O  
ATOM   3070  N   THR B  98      -1.799  13.668  54.878  1.00 68.73           N  
ATOM   3071  CA  THR B  98      -2.428  12.473  55.375  1.00 68.73           C  
ATOM   3072  CB  THR B  98      -3.845  12.694  55.825  1.00 68.73           C  
ATOM   3073  OG1 THR B  98      -3.885  13.679  56.847  1.00 68.73           O  
ATOM   3074  CG2 THR B  98      -4.413  11.367  56.356  1.00 68.73           C  
ATOM   3075  C   THR B  98      -2.437  11.432  54.291  1.00 68.73           C  
ATOM   3076  O   THR B  98      -2.819  11.698  53.152  1.00 68.73           O  
ATOM   3077  N   SER B  99      -1.975  10.205  54.620  1.00122.22           N  
ATOM   3078  CA  SER B  99      -1.994   9.132  53.669  1.00122.22           C  
ATOM   3079  CB  SER B  99      -1.224   9.402  52.363  1.00122.22           C  
ATOM   3080  OG  SER B  99       0.175   9.318  52.569  1.00122.22           O  
ATOM   3081  C   SER B  99      -1.403   7.920  54.316  1.00122.22           C  
ATOM   3082  O   SER B  99      -1.141   7.901  55.517  1.00122.22           O  
ATOM   3083  N   LEU B 100      -1.216   6.849  53.518  1.00 68.50           N  
ATOM   3084  CA  LEU B 100      -0.639   5.640  54.017  1.00 68.50           C  
ATOM   3085  CB  LEU B 100      -1.412   4.396  53.537  1.00 68.50           C  
ATOM   3086  CG  LEU B 100      -0.866   3.045  54.028  1.00 68.50           C  
ATOM   3087  CD1 LEU B 100      -0.949   2.925  55.558  1.00 68.50           C  
ATOM   3088  CD2 LEU B 100      -1.568   1.880  53.309  1.00 68.50           C  
ATOM   3089  C   LEU B 100       0.748   5.585  53.460  1.00 68.50           C  
ATOM   3090  O   LEU B 100       0.946   5.734  52.257  1.00 68.50           O  
ATOM   3091  N   TYR B 101       1.756   5.352  54.324  1.00109.11           N  
ATOM   3092  CA  TYR B 101       3.111   5.374  53.850  1.00109.11           C  
ATOM   3093  CB  TYR B 101       4.060   6.234  54.702  1.00109.11           C  
ATOM   3094  CG  TYR B 101       3.671   7.666  54.595  1.00109.11           C  
ATOM   3095  CD1 TYR B 101       2.726   8.204  55.435  1.00109.11           C  
ATOM   3096  CD2 TYR B 101       4.258   8.476  53.654  1.00109.11           C  
ATOM   3097  CE1 TYR B 101       2.372   9.529  55.340  1.00109.11           C  
ATOM   3098  CE2 TYR B 101       3.907   9.801  53.554  1.00109.11           C  
ATOM   3099  CZ  TYR B 101       2.963  10.331  54.398  1.00109.11           C  
ATOM   3100  OH  TYR B 101       2.600  11.690  54.299  1.00109.11           O  
ATOM   3101  C   TYR B 101       3.678   3.990  53.914  1.00109.11           C  
ATOM   3102  O   TYR B 101       3.366   3.223  54.823  1.00109.11           O  
ATOM   3103  N   PHE B 102       4.517   3.635  52.915  1.00 75.81           N  
ATOM   3104  CA  PHE B 102       5.150   2.345  52.883  1.00 75.81           C  
ATOM   3105  CB  PHE B 102       4.658   1.430  51.746  1.00 75.81           C  
ATOM   3106  CG  PHE B 102       3.266   0.982  52.030  1.00 75.81           C  
ATOM   3107  CD1 PHE B 102       3.033  -0.086  52.866  1.00 75.81           C  
ATOM   3108  CD2 PHE B 102       2.194   1.619  51.448  1.00 75.81           C  
ATOM   3109  CE1 PHE B 102       1.751  -0.509  53.126  1.00 75.81           C  
ATOM   3110  CE2 PHE B 102       0.909   1.200  51.705  1.00 75.81           C  
ATOM   3111  CZ  PHE B 102       0.685   0.135  52.545  1.00 75.81           C  
ATOM   3112  C   PHE B 102       6.624   2.527  52.650  1.00 75.81           C  
ATOM   3113  O   PHE B 102       7.053   3.422  51.923  1.00 75.81           O  
ATOM   3114  N   CYS B 103       7.439   1.662  53.288  1.00 62.00           N  
ATOM   3115  CA  CYS B 103       8.865   1.655  53.122  1.00 62.00           C  
ATOM   3116  CB  CYS B 103       9.609   1.723  54.470  1.00 62.00           C  
ATOM   3117  SG  CYS B 103      11.406   1.518  54.338  1.00 62.00           S  
ATOM   3118  C   CYS B 103       9.181   0.335  52.496  1.00 62.00           C  
ATOM   3119  O   CYS B 103       8.732  -0.703  52.975  1.00 62.00           O  
ATOM   3120  N   ALA B 104       9.961   0.332  51.400  1.00 72.36           N  
ATOM   3121  CA  ALA B 104      10.240  -0.909  50.734  1.00 72.36           C  
ATOM   3122  CB  ALA B 104       9.521  -1.051  49.383  1.00 72.36           C  
ATOM   3123  C   ALA B 104      11.702  -0.982  50.424  1.00 72.36           C  
ATOM   3124  O   ALA B 104      12.397   0.031  50.346  1.00 72.36           O  
ATOM   3125  N   SER B 105      12.209  -2.220  50.257  1.00 85.73           N  
ATOM   3126  CA  SER B 105      13.589  -2.423  49.910  1.00 85.73           C  
ATOM   3127  CB  SER B 105      14.475  -2.788  51.114  1.00 85.73           C  
ATOM   3128  OG  SER B 105      14.067  -4.031  51.666  1.00 85.73           O  
ATOM   3129  C   SER B 105      13.665  -3.567  48.931  1.00 85.73           C  
ATOM   3130  O   SER B 105      12.682  -4.265  48.687  1.00 85.73           O  
ATOM   3131  N   SER B 106      14.848  -3.764  48.310  1.00151.25           N  
ATOM   3132  CA  SER B 106      15.040  -4.842  47.365  1.00151.25           C  
ATOM   3133  CB  SER B 106      14.669  -4.460  45.922  1.00151.25           C  
ATOM   3134  OG  SER B 106      15.575  -3.481  45.431  1.00151.25           O  
ATOM   3135  C   SER B 106      16.489  -5.219  47.316  1.00151.25           C  
ATOM   3136  O   SER B 106      17.341  -4.527  47.863  1.00151.25           O  
ATOM   3137  N   LEU B 107      16.805  -6.333  46.618  1.00228.93           N  
ATOM   3138  CA  LEU B 107      18.163  -6.806  46.507  1.00228.93           C  
ATOM   3139  CB  LEU B 107      18.286  -8.207  45.879  1.00228.93           C  
ATOM   3140  CG  LEU B 107      17.684  -9.338  46.731  1.00228.93           C  
ATOM   3141  CD1 LEU B 107      16.168  -9.159  46.908  1.00228.93           C  
ATOM   3142  CD2 LEU B 107      18.057 -10.718  46.164  1.00228.93           C  
ATOM   3143  C   LEU B 107      18.920  -5.865  45.625  1.00228.93           C  
ATOM   3144  O   LEU B 107      18.351  -5.008  44.963  1.00228.93           O  
ATOM   3145  N   ASN B 108      20.245  -6.058  45.568  1.00255.02           N  
ATOM   3146  CA  ASN B 108      21.237  -5.221  44.934  1.00255.02           C  
ATOM   3147  CB  ASN B 108      22.391  -6.034  44.332  1.00255.02           C  
ATOM   3148  CG  ASN B 108      23.237  -6.600  45.462  1.00255.02           C  
ATOM   3149  OD1 ASN B 108      22.844  -7.554  46.132  1.00255.02           O  
ATOM   3150  ND2 ASN B 108      24.440  -6.002  45.673  1.00255.02           N  
ATOM   3151  C   ASN B 108      20.723  -4.267  43.863  1.00255.02           C  
ATOM   3152  O   ASN B 108      19.907  -4.591  43.005  1.00255.02           O  
ATOM   3153  N   VAL B 109      21.212  -3.009  43.898  1.00345.05           N  
ATOM   3154  CA  VAL B 109      20.758  -1.957  43.030  1.00345.05           C  
ATOM   3155  CB  VAL B 109      21.026  -0.583  43.574  1.00345.05           C  
ATOM   3156  CG1 VAL B 109      20.515   0.454  42.563  1.00345.05           C  
ATOM   3157  CG2 VAL B 109      20.382  -0.478  44.965  1.00345.05           C  
ATOM   3158  C   VAL B 109      21.442  -2.070  41.737  1.00345.05           C  
ATOM   3159  O   VAL B 109      22.665  -2.186  41.628  1.00345.05           O  
ATOM   3160  N   VAL B 110      20.599  -2.103  40.698  1.00397.77           N  
ATOM   3161  CA  VAL B 110      20.871  -2.202  39.329  1.00397.77           C  
ATOM   3162  CB  VAL B 110      21.748  -1.083  38.931  1.00397.77           C  
ATOM   3163  CG1 VAL B 110      21.372  -0.817  37.491  1.00397.77           C  
ATOM   3164  CG2 VAL B 110      21.583   0.151  39.834  1.00397.77           C  
ATOM   3165  C   VAL B 110      21.377  -3.585  39.074  1.00397.77           C  
ATOM   3166  O   VAL B 110      21.043  -4.034  37.981  1.00397.77           O  
ATOM   3167  N   ALA B 121      22.016  -4.233  40.134  1.00146.39           N  
ATOM   3168  CA  ALA B 121      22.788  -5.445  40.420  1.00146.39           C  
ATOM   3169  CB  ALA B 121      23.570  -5.345  41.731  1.00146.39           C  
ATOM   3170  C   ALA B 121      22.203  -6.824  40.414  1.00146.39           C  
ATOM   3171  O   ALA B 121      22.729  -7.694  39.718  1.00146.39           O  
ATOM   3172  N   GLY B 122      21.118  -7.079  41.167  1.00 68.02           N  
ATOM   3173  CA  GLY B 122      20.690  -8.444  41.291  1.00 68.02           C  
ATOM   3174  C   GLY B 122      19.239  -8.464  41.038  1.00 68.02           C  
ATOM   3175  O   GLY B 122      18.698  -7.465  40.566  1.00 68.02           O  
ATOM   3176  N   VAL B 123      18.592  -9.611  41.344  1.00 69.08           N  
ATOM   3177  CA  VAL B 123      17.185  -9.713  41.125  1.00 69.08           C  
ATOM   3178  CB  VAL B 123      16.613 -11.034  41.551  1.00 69.08           C  
ATOM   3179  CG1 VAL B 123      15.087 -10.992  41.368  1.00 69.08           C  
ATOM   3180  CG2 VAL B 123      17.312 -12.150  40.756  1.00 69.08           C  
ATOM   3181  C   VAL B 123      16.576  -8.658  41.978  1.00 69.08           C  
ATOM   3182  O   VAL B 123      16.451  -8.785  43.195  1.00 69.08           O  
ATOM   3183  N   THR B 124      16.190  -7.573  41.301  1.00164.90           N  
ATOM   3184  CA  THR B 124      15.625  -6.382  41.833  1.00164.90           C  
ATOM   3185  CB  THR B 124      15.643  -5.243  40.858  1.00164.90           C  
ATOM   3186  OG1 THR B 124      15.202  -4.049  41.487  1.00164.90           O  
ATOM   3187  CG2 THR B 124      14.734  -5.595  39.669  1.00164.90           C  
ATOM   3188  C   THR B 124      14.218  -6.679  42.155  1.00164.90           C  
ATOM   3189  O   THR B 124      13.550  -5.938  42.872  1.00164.90           O  
ATOM   3190  N   ASP B 125      13.769  -7.810  41.603  1.00 94.04           N  
ATOM   3191  CA  ASP B 125      12.413  -8.197  41.499  1.00 94.04           C  
ATOM   3192  CB  ASP B 125      12.302  -9.647  41.005  1.00 94.04           C  
ATOM   3193  CG  ASP B 125      12.855  -9.674  39.586  1.00 94.04           C  
ATOM   3194  OD1 ASP B 125      13.293  -8.595  39.103  1.00 94.04           O  
ATOM   3195  OD2 ASP B 125      12.847 -10.768  38.965  1.00 94.04           O  
ATOM   3196  C   ASP B 125      11.636  -8.106  42.752  1.00 94.04           C  
ATOM   3197  O   ASP B 125      10.660  -7.360  42.797  1.00 94.04           O  
ATOM   3198  N   THR B 126      12.022  -8.819  43.814  1.00117.47           N  
ATOM   3199  CA  THR B 126      11.144  -8.718  44.931  1.00117.47           C  
ATOM   3200  CB  THR B 126      11.309  -9.828  45.928  1.00117.47           C  
ATOM   3201  OG1 THR B 126      10.302  -9.748  46.926  1.00117.47           O  
ATOM   3202  CG2 THR B 126      12.705  -9.720  46.566  1.00117.47           C  
ATOM   3203  C   THR B 126      11.398  -7.422  45.642  1.00117.47           C  
ATOM   3204  O   THR B 126      12.546  -7.061  45.894  1.00117.47           O  
ATOM   3205  N   GLN B 127      10.311  -6.674  45.951  1.00110.77           N  
ATOM   3206  CA  GLN B 127      10.389  -5.494  46.757  1.00110.77           C  
ATOM   3207  CB  GLN B 127       9.579  -4.308  46.204  1.00110.77           C  
ATOM   3208  CG  GLN B 127      10.079  -3.792  44.854  1.00110.77           C  
ATOM   3209  CD  GLN B 127       9.186  -2.632  44.437  1.00110.77           C  
ATOM   3210  OE1 GLN B 127       8.516  -2.685  43.409  1.00110.77           O  
ATOM   3211  NE2 GLN B 127       9.175  -1.549  45.262  1.00110.77           N  
ATOM   3212  C   GLN B 127       9.729  -5.905  48.030  1.00110.77           C  
ATOM   3213  O   GLN B 127       8.591  -6.370  48.013  1.00110.77           O  
ATOM   3214  N   TYR B 128      10.444  -5.777  49.161  1.00152.82           N  
ATOM   3215  CA  TYR B 128       9.891  -6.155  50.423  1.00152.82           C  
ATOM   3216  CB  TYR B 128      10.936  -6.577  51.473  1.00152.82           C  
ATOM   3217  CG  TYR B 128      11.657  -7.803  51.029  1.00152.82           C  
ATOM   3218  CD1 TYR B 128      12.694  -7.715  50.129  1.00152.82           C  
ATOM   3219  CD2 TYR B 128      11.311  -9.037  51.528  1.00152.82           C  
ATOM   3220  CE1 TYR B 128      13.368  -8.843  49.723  1.00152.82           C  
ATOM   3221  CE2 TYR B 128      11.981 -10.169  51.125  1.00152.82           C  
ATOM   3222  CZ  TYR B 128      13.010 -10.072  50.221  1.00152.82           C  
ATOM   3223  OH  TYR B 128      13.700 -11.232  49.807  1.00152.82           O  
ATOM   3224  C   TYR B 128       9.274  -4.914  50.977  1.00152.82           C  
ATOM   3225  O   TYR B 128       9.919  -3.865  50.975  1.00152.82           O  
ATOM   3226  N   PHE B 129       8.014  -4.996  51.463  1.00179.12           N  
ATOM   3227  CA  PHE B 129       7.402  -3.805  51.980  1.00179.12           C  
ATOM   3228  CB  PHE B 129       5.985  -3.499  51.456  1.00179.12           C  
ATOM   3229  CG  PHE B 129       6.058  -3.141  50.012  1.00179.12           C  
ATOM   3230  CD1 PHE B 129       6.752  -2.025  49.620  1.00179.12           C  
ATOM   3231  CD2 PHE B 129       5.473  -3.922  49.044  1.00179.12           C  
ATOM   3232  CE1 PHE B 129       6.844  -1.672  48.296  1.00179.12           C  
ATOM   3233  CE2 PHE B 129       5.558  -3.570  47.715  1.00179.12           C  
ATOM   3234  CZ  PHE B 129       6.242  -2.443  47.335  1.00179.12           C  
ATOM   3235  C   PHE B 129       7.274  -3.907  53.464  1.00179.12           C  
ATOM   3236  O   PHE B 129       7.131  -4.992  54.028  1.00179.12           O  
ATOM   3237  N   GLY B 130       7.331  -2.740  54.135  1.00 44.99           N  
ATOM   3238  CA  GLY B 130       7.184  -2.679  55.560  1.00 44.99           C  
ATOM   3239  C   GLY B 130       5.718  -2.770  55.845  1.00 44.99           C  
ATOM   3240  O   GLY B 130       4.899  -2.832  54.929  1.00 44.99           O  
ATOM   3241  N   PRO B 131       5.377  -2.815  57.105  1.00 79.61           N  
ATOM   3242  CA  PRO B 131       4.016  -2.917  57.558  1.00 79.61           C  
ATOM   3243  CD  PRO B 131       6.292  -2.465  58.179  1.00 79.61           C  
ATOM   3244  CB  PRO B 131       4.101  -2.972  59.082  1.00 79.61           C  
ATOM   3245  CG  PRO B 131       5.385  -2.185  59.393  1.00 79.61           C  
ATOM   3246  C   PRO B 131       3.159  -1.770  57.105  1.00 79.61           C  
ATOM   3247  O   PRO B 131       1.970  -1.988  56.886  1.00 79.61           O  
ATOM   3248  N   GLY B 132       3.708  -0.544  56.984  1.00 46.24           N  
ATOM   3249  CA  GLY B 132       2.903   0.567  56.545  1.00 46.24           C  
ATOM   3250  C   GLY B 132       2.548   1.415  57.725  1.00 46.24           C  
ATOM   3251  O   GLY B 132       2.319   0.914  58.826  1.00 46.24           O  
ATOM   3252  N   THR B 133       2.484   2.746  57.503  1.00 71.59           N  
ATOM   3253  CA  THR B 133       2.164   3.672  58.550  1.00 71.59           C  
ATOM   3254  CB  THR B 133       3.298   4.611  58.862  1.00 71.59           C  
ATOM   3255  OG1 THR B 133       4.451   3.880  59.251  1.00 71.59           O  
ATOM   3256  CG2 THR B 133       2.876   5.555  59.996  1.00 71.59           C  
ATOM   3257  C   THR B 133       1.015   4.505  58.086  1.00 71.59           C  
ATOM   3258  O   THR B 133       0.991   4.987  56.954  1.00 71.59           O  
ATOM   3259  N   ARG B 134       0.013   4.708  58.957  1.00 91.04           N  
ATOM   3260  CA  ARG B 134      -1.081   5.498  58.493  1.00 91.04           C  
ATOM   3261  CB  ARG B 134      -2.446   4.844  58.748  1.00 91.04           C  
ATOM   3262  CG  ARG B 134      -3.501   5.261  57.726  1.00 91.04           C  
ATOM   3263  CD  ARG B 134      -4.832   4.527  57.885  1.00 91.04           C  
ATOM   3264  NE  ARG B 134      -5.534   4.597  56.572  1.00 91.04           N  
ATOM   3265  CZ  ARG B 134      -6.262   5.697  56.226  1.00 91.04           C  
ATOM   3266  NH1 ARG B 134      -6.342   6.763  57.075  1.00 91.04           N  
ATOM   3267  NH2 ARG B 134      -6.905   5.734  55.022  1.00 91.04           N  
ATOM   3268  C   ARG B 134      -1.016   6.793  59.231  1.00 91.04           C  
ATOM   3269  O   ARG B 134      -1.138   6.829  60.454  1.00 91.04           O  
ATOM   3270  N   LEU B 135      -0.796   7.897  58.489  1.00187.79           N  
ATOM   3271  CA  LEU B 135      -0.725   9.188  59.111  1.00187.79           C  
ATOM   3272  CB  LEU B 135       0.428  10.118  58.662  1.00187.79           C  
ATOM   3273  CG  LEU B 135       1.802   9.947  59.341  1.00187.79           C  
ATOM   3274  CD1 LEU B 135       1.715  10.223  60.851  1.00187.79           C  
ATOM   3275  CD2 LEU B 135       2.480   8.622  58.982  1.00187.79           C  
ATOM   3276  C   LEU B 135      -1.945   9.975  58.792  1.00187.79           C  
ATOM   3277  O   LEU B 135      -2.436   9.980  57.663  1.00187.79           O  
ATOM   3278  N   THR B 136      -2.466  10.662  59.825  1.00115.88           N  
ATOM   3279  CA  THR B 136      -3.566  11.554  59.641  1.00115.88           C  
ATOM   3280  CB  THR B 136      -4.805  11.136  60.377  1.00115.88           C  
ATOM   3281  OG1 THR B 136      -4.559  11.105  61.774  1.00115.88           O  
ATOM   3282  CG2 THR B 136      -5.221   9.740  59.883  1.00115.88           C  
ATOM   3283  C   THR B 136      -3.128  12.859  60.219  1.00115.88           C  
ATOM   3284  O   THR B 136      -2.787  12.943  61.398  1.00115.88           O  
ATOM   3285  N   VAL B 137      -3.117  13.919  59.392  1.00 26.49           N  
ATOM   3286  CA  VAL B 137      -2.709  15.197  59.891  1.00 26.49           C  
ATOM   3287  CB  VAL B 137      -1.832  15.958  58.942  1.00 26.49           C  
ATOM   3288  CG1 VAL B 137      -1.522  17.333  59.560  1.00 26.49           C  
ATOM   3289  CG2 VAL B 137      -0.580  15.112  58.652  1.00 26.49           C  
ATOM   3290  C   VAL B 137      -3.974  16.014  60.110  1.00 26.49           C  
ATOM   3291  O   VAL B 137      -4.695  16.277  59.109  1.00 26.49           O  
ATOM   3292  OXT VAL B 137      -4.237  16.385  61.285  1.00 26.49           O  
TER    3293      VAL B 137                                                       
END
