# Supplementary material for: Predicting T cell receptor functionality against mutant epitopes
Source: Cell Genom. 2024 Aug 15;4(9):100634. doi: 10.1016/j.xgen.2024.100634 (PMC11480844; doi:10.1016/j.xgen.2024.100634)
Supplement: Data S9. Structural models of the CMV dataset, related to STAR Methods, Structural modeling — PDB files containing the structural models of the 20 CMV TCRs, NLVPMVATV, and the HLA-B∗07:02 allele. [file mmc10.zip › structures_cmv/TCR2-4_NLVPMVATV.pdb]

ATOM      1  N   GLY M   1      28.888  -0.547   4.275  0.98  8.25           N  
ATOM      2  CA  GLY M   1      29.738  -1.265   5.251  1.00  8.25           C  
ATOM      3  C   GLY M   1      29.011  -1.410   6.546  1.00  8.25           C  
ATOM      4  O   GLY M   1      27.818  -1.127   6.638  1.00  8.25           O  
ATOM      5  N   SER M   2      29.735  -1.867   7.585  1.00 72.10           N  
ATOM      6  CA  SER M   2      29.179  -2.067   8.890  0.97 72.10           C  
ATOM      7  CB  SER M   2      30.017  -3.039   9.737  0.97 72.10           C  
ATOM      8  OG  SER M   2      29.441  -3.208  11.022  0.74 72.10           O  
ATOM      9  C   SER M   2      29.138  -0.751   9.607  1.00 72.10           C  
ATOM     10  O   SER M   2      29.753   0.223   9.176  1.00 72.10           O  
ATOM     11  N   HIS M   3      28.377  -0.693  10.723  1.00 52.71           N  
ATOM     12  CA  HIS M   3      28.271   0.519  11.492  1.00 52.71           C  
ATOM     13  ND1 HIS M   3      27.425   3.211   9.587  1.00 52.71           N  
ATOM     14  CG  HIS M   3      26.951   1.947   9.858  1.00 52.71           C  
ATOM     15  CB  HIS M   3      26.985   1.316  11.217  1.00 52.71           C  
ATOM     16  NE2 HIS M   3      26.656   2.396   7.667  1.00 52.71           N  
ATOM     17  CD2 HIS M   3      26.485   1.463   8.674  1.00 52.71           C  
ATOM     18  CE1 HIS M   3      27.224   3.429   8.263  1.00 52.71           C  
ATOM     19  C   HIS M   3      28.241   0.161  12.947  1.00 52.71           C  
ATOM     20  O   HIS M   3      27.906  -0.964  13.315  1.00 52.71           O  
ATOM     21  N   SER M   4      28.592   1.122  13.829  1.00 58.16           N  
ATOM     22  CA  SER M   4      28.614   0.786  15.223  0.98 58.16           C  
ATOM     23  CB  SER M   4      30.010   0.350  15.703  0.98 58.16           C  
ATOM     24  OG  SER M   4      30.947   1.396  15.490  0.98 58.16           O  
ATOM     25  C   SER M   4      28.184   1.950  16.062  1.00 58.16           C  
ATOM     26  O   SER M   4      28.210   3.103  15.632  1.00 58.16           O  
ATOM     27  N   MET M   5      27.712   1.644  17.290  1.00 78.90           N  
ATOM     28  CA  MET M   5      27.396   2.654  18.256  1.00 78.90           C  
ATOM     29  CB  MET M   5      25.890   2.858  18.500  1.00 78.90           C  
ATOM     30  CG  MET M   5      25.593   4.010  19.465  1.00 78.90           C  
ATOM     31  SD  MET M   5      23.848   4.513  19.562  1.00 78.90           S  
ATOM     32  CE  MET M   5      23.274   3.015  20.412  1.00 78.90           C  
ATOM     33  C   MET M   5      28.011   2.189  19.539  1.00 78.90           C  
ATOM     34  O   MET M   5      27.761   1.068  19.981  1.00 78.90           O  
ATOM     35  N   ARG M   6      28.857   3.038  20.158  1.00216.20           N  
ATOM     36  CA  ARG M   6      29.511   2.662  21.381  0.97216.20           C  
ATOM     37  CB  ARG M   6      31.009   2.321  21.225  0.97216.20           C  
ATOM     38  CG  ARG M   6      31.327   0.839  21.005  0.97216.20           C  
ATOM     39  CD  ARG M   6      30.823   0.221  19.705  0.97216.20           C  
ATOM     40  NE  ARG M   6      31.916   0.285  18.694  0.92216.20           N  
ATOM     41  CZ  ARG M   6      32.932  -0.629  18.709  0.88216.20           C  
ATOM     42  NH1 ARG M   6      33.078  -1.479  19.766  0.88216.20           N  
ATOM     43  NH2 ARG M   6      33.804  -0.696  17.662  0.88216.20           N  
ATOM     44  C   ARG M   6      29.442   3.783  22.368  1.00216.20           C  
ATOM     45  O   ARG M   6      29.431   4.957  22.004  1.00216.20           O  
ATOM     46  N   TYR M   7      29.383   3.421  23.667  1.00166.36           N  
ATOM     47  CA  TYR M   7      29.400   4.381  24.736  1.00166.36           C  
ATOM     48  CB  TYR M   7      28.169   4.355  25.661  1.00166.36           C  
ATOM     49  CG  TYR M   7      27.032   5.041  24.989  1.00166.36           C  
ATOM     50  CD1 TYR M   7      26.894   6.401  25.130  1.00166.36           C  
ATOM     51  CD2 TYR M   7      26.117   4.356  24.225  1.00166.36           C  
ATOM     52  CE1 TYR M   7      25.858   7.075  24.532  1.00166.36           C  
ATOM     53  CE2 TYR M   7      25.075   5.026  23.623  1.00166.36           C  
ATOM     54  CZ  TYR M   7      24.945   6.386  23.776  1.00166.36           C  
ATOM     55  OH  TYR M   7      23.878   7.075  23.160  1.00166.36           O  
ATOM     56  C   TYR M   7      30.585   4.071  25.601  1.00166.36           C  
ATOM     57  O   TYR M   7      30.880   2.906  25.865  1.00166.36           O  
ATOM     58  N   PHE M   8      31.307   5.119  26.054  1.00 73.76           N  
ATOM     59  CA  PHE M   8      32.475   4.924  26.869  1.00 73.76           C  
ATOM     60  CB  PHE M   8      33.745   5.511  26.235  1.00 73.76           C  
ATOM     61  CG  PHE M   8      34.012   4.751  24.982  1.00 73.76           C  
ATOM     62  CD1 PHE M   8      33.375   5.077  23.807  1.00 73.76           C  
ATOM     63  CD2 PHE M   8      34.905   3.706  24.981  1.00 73.76           C  
ATOM     64  CE1 PHE M   8      33.626   4.373  22.652  1.00 73.76           C  
ATOM     65  CE2 PHE M   8      35.158   2.999  23.830  1.00 73.76           C  
ATOM     66  CZ  PHE M   8      34.520   3.331  22.660  1.00 73.76           C  
ATOM     67  C   PHE M   8      32.262   5.642  28.169  1.00 73.76           C  
ATOM     68  O   PHE M   8      31.803   6.784  28.184  1.00 73.76           O  
ATOM     69  N   PHE M   9      32.598   4.992  29.306  1.00167.86           N  
ATOM     70  CA  PHE M   9      32.370   5.629  30.577  1.00167.86           C  
ATOM     71  CB  PHE M   9      31.297   4.924  31.424  1.00167.86           C  
ATOM     72  CG  PHE M   9      30.051   4.836  30.614  1.00167.86           C  
ATOM     73  CD1 PHE M   9      29.199   5.908  30.510  1.00167.86           C  
ATOM     74  CD2 PHE M   9      29.744   3.678  29.941  1.00167.86           C  
ATOM     75  CE1 PHE M   9      28.055   5.823  29.753  1.00167.86           C  
ATOM     76  CE2 PHE M   9      28.600   3.589  29.184  1.00167.86           C  
ATOM     77  CZ  PHE M   9      27.747   4.660  29.094  1.00167.86           C  
ATOM     78  C   PHE M   9      33.626   5.563  31.394  1.00167.86           C  
ATOM     79  O   PHE M   9      34.300   4.534  31.435  1.00167.86           O  
ATOM     80  N   THR M  10      33.979   6.675  32.074  1.00 47.60           N  
ATOM     81  CA  THR M  10      35.140   6.651  32.919  0.98 47.60           C  
ATOM     82  CB  THR M  10      36.318   7.368  32.324  0.98 47.60           C  
ATOM     83  OG1 THR M  10      36.637   6.816  31.054  0.98 47.60           O  
ATOM     84  CG2 THR M  10      37.518   7.217  33.274  0.98 47.60           C  
ATOM     85  C   THR M  10      34.796   7.349  34.202  1.00 47.60           C  
ATOM     86  O   THR M  10      34.278   8.465  34.188  1.00 47.60           O  
ATOM     87  N   SER M  11      35.077   6.700  35.354  1.00 99.29           N  
ATOM     88  CA  SER M  11      34.837   7.313  36.632  0.97 99.29           C  
ATOM     89  CB  SER M  11      33.813   6.563  37.498  0.97 99.29           C  
ATOM     90  OG  SER M  11      32.547   6.539  36.861  0.97 99.29           O  
ATOM     91  C   SER M  11      36.116   7.230  37.398  1.00 99.29           C  
ATOM     92  O   SER M  11      36.728   6.166  37.474  1.00 99.29           O  
ATOM     93  N   VAL M  12      36.549   8.356  37.998  1.00 42.73           N  
ATOM     94  CA  VAL M  12      37.759   8.347  38.766  1.00 42.73           C  
ATOM     95  CB  VAL M  12      38.812   9.267  38.214  1.00 42.73           C  
ATOM     96  CG1 VAL M  12      40.053   9.218  39.123  1.00 42.73           C  
ATOM     97  CG2 VAL M  12      39.089   8.861  36.757  1.00 42.73           C  
ATOM     98  C   VAL M  12      37.414   8.829  40.139  1.00 42.73           C  
ATOM     99  O   VAL M  12      36.780   9.870  40.310  1.00 42.73           O  
ATOM    100  N   SER M  13      37.823   8.061  41.165  1.00 61.26           N  
ATOM    101  CA  SER M  13      37.541   8.451  42.512  1.00 61.26           C  
ATOM    102  CB  SER M  13      37.650   7.291  43.516  1.00 61.26           C  
ATOM    103  OG  SER M  13      38.955   6.733  43.470  1.00 61.26           O  
ATOM    104  C   SER M  13      38.512   9.509  42.909  1.00 61.26           C  
ATOM    105  O   SER M  13      39.613   9.599  42.371  1.00 61.26           O  
ATOM    106  N   ARG M  14      38.097  10.384  43.840  1.00117.58           N  
ATOM    107  CA  ARG M  14      39.014  11.354  44.347  1.00117.58           C  
ATOM    108  CB  ARG M  14      38.954  12.703  43.602  1.00117.58           C  
ATOM    109  CG  ARG M  14      37.560  13.291  43.398  1.00117.58           C  
ATOM    110  CD  ARG M  14      37.568  14.325  42.267  0.99117.58           C  
ATOM    111  NE  ARG M  14      36.161  14.636  41.891  0.99117.58           N  
ATOM    112  CZ  ARG M  14      35.894  15.146  40.652  0.98117.58           C  
ATOM    113  NH1 ARG M  14      36.914  15.368  39.773  0.98117.58           N  
ATOM    114  NH2 ARG M  14      34.610  15.438  40.293  0.98117.58           N  
ATOM    115  C   ARG M  14      38.798  11.461  45.815  1.00117.58           C  
ATOM    116  O   ARG M  14      37.816  12.008  46.314  1.00117.58           O  
ATOM    117  N   PRO M  15      39.749  10.892  46.503  0.98179.99           N  
ATOM    118  CA  PRO M  15      39.693  10.869  47.932  0.98179.99           C  
ATOM    119  CD  PRO M  15      40.446   9.729  45.973  0.98179.99           C  
ATOM    120  CB  PRO M  15      40.712   9.825  48.383  0.98179.99           C  
ATOM    121  CG  PRO M  15      40.783   8.855  47.193  0.98179.99           C  
ATOM    122  C   PRO M  15      39.970  12.232  48.457  0.98179.99           C  
ATOM    123  O   PRO M  15      40.737  12.966  47.837  0.98179.99           O  
ATOM    124  N   GLY M  16      39.352  12.593  49.592  1.00 24.90           N  
ATOM    125  CA  GLY M  16      39.600  13.876  50.173  1.00 24.90           C  
ATOM    126  C   GLY M  16      38.615  14.836  49.600  1.00 24.90           C  
ATOM    127  O   GLY M  16      38.428  15.936  50.117  1.00 24.90           O  
ATOM    128  N   ARG M  17      37.941  14.426  48.513  1.00150.57           N  
ATOM    129  CA  ARG M  17      36.977  15.274  47.883  1.00150.57           C  
ATOM    130  CB  ARG M  17      37.376  15.738  46.470  1.00150.57           C  
ATOM    131  CG  ARG M  17      38.490  16.791  46.480  1.00150.57           C  
ATOM    132  CD  ARG M  17      39.045  17.126  45.094  1.00150.57           C  
ATOM    133  NE  ARG M  17      37.897  17.567  44.253  1.00150.57           N  
ATOM    134  CZ  ARG M  17      38.088  18.441  43.221  1.00150.57           C  
ATOM    135  NH1 ARG M  17      39.335  18.927  42.954  1.00150.57           N  
ATOM    136  NH2 ARG M  17      37.028  18.837  42.458  1.00150.57           N  
ATOM    137  C   ARG M  17      35.717  14.484  47.801  1.00150.57           C  
ATOM    138  O   ARG M  17      35.624  13.376  48.326  1.00150.57           O  
ATOM    139  N   GLY M  18      34.705  15.042  47.126  1.00103.10           N  
ATOM    140  CA  GLY M  18      33.423  14.413  47.108  1.00103.10           C  
ATOM    141  C   GLY M  18      33.394  13.369  46.046  1.00103.10           C  
ATOM    142  O   GLY M  18      34.360  12.641  45.825  1.00103.10           O  
ATOM    143  N   GLU M  19      32.239  13.297  45.364  1.00141.63           N  
ATOM    144  CA  GLU M  19      31.893  12.311  44.383  0.98141.63           C  
ATOM    145  CB  GLU M  19      30.606  12.703  43.644  0.98141.63           C  
ATOM    146  CG  GLU M  19      29.421  12.915  44.586  0.95141.63           C  
ATOM    147  CD  GLU M  19      28.446  13.845  43.880  0.92141.63           C  
ATOM    148  OE1 GLU M  19      28.413  13.822  42.621  0.92141.63           O  
ATOM    149  OE2 GLU M  19      27.733  14.603  44.591  0.92141.63           O  
ATOM    150  C   GLU M  19      32.986  12.233  43.350  1.00141.63           C  
ATOM    151  O   GLU M  19      33.714  13.191  43.097  1.00141.63           O  
ATOM    152  N   PRO M  20      33.123  11.069  42.765  1.00143.50           N  
ATOM    153  CA  PRO M  20      34.138  10.805  41.770  1.00143.50           C  
ATOM    154  CD  PRO M  20      32.600   9.850  43.355  1.00143.50           C  
ATOM    155  CB  PRO M  20      34.212   9.283  41.637  1.00143.50           C  
ATOM    156  CG  PRO M  20      32.928   8.768  42.315  1.00143.50           C  
ATOM    157  C   PRO M  20      33.852  11.502  40.475  1.00143.50           C  
ATOM    158  O   PRO M  20      32.693  11.820  40.213  1.00143.50           O  
ATOM    159  N   ARG M  21      34.894  11.776  39.657  1.00129.84           N  
ATOM    160  CA  ARG M  21      34.652  12.429  38.400  1.00129.84           C  
ATOM    161  CB  ARG M  21      35.873  13.077  37.729  1.00129.84           C  
ATOM    162  CG  ARG M  21      35.500  13.582  36.331  1.00129.84           C  
ATOM    163  CD  ARG M  21      36.670  13.968  35.427  1.00129.84           C  
ATOM    164  NE  ARG M  21      37.035  15.381  35.706  0.99129.84           N  
ATOM    165  CZ  ARG M  21      37.397  16.202  34.677  0.99129.84           C  
ATOM    166  NH1 ARG M  21      37.355  15.750  33.389  0.99129.84           N  
ATOM    167  NH2 ARG M  21      37.805  17.478  34.936  0.99129.84           N  
ATOM    168  C   ARG M  21      34.135  11.415  37.427  1.00129.84           C  
ATOM    169  O   ARG M  21      34.623  10.288  37.364  1.00129.84           O  
ATOM    170  N   PHE M  22      33.131  11.805  36.616  1.00104.09           N  
ATOM    171  CA  PHE M  22      32.545  10.865  35.702  1.00104.09           C  
ATOM    172  CB  PHE M  22      31.130  10.466  36.168  1.00104.09           C  
ATOM    173  CG  PHE M  22      30.516   9.468  35.249  1.00104.09           C  
ATOM    174  CD1 PHE M  22      30.874   8.142  35.307  1.00104.09           C  
ATOM    175  CD2 PHE M  22      29.552   9.851  34.348  1.00104.09           C  
ATOM    176  CE1 PHE M  22      30.296   7.219  34.466  1.00104.09           C  
ATOM    177  CE2 PHE M  22      28.971   8.932  33.505  1.00104.09           C  
ATOM    178  CZ  PHE M  22      29.343   7.612  33.560  1.00104.09           C  
ATOM    179  C   PHE M  22      32.446  11.495  34.340  1.00104.09           C  
ATOM    180  O   PHE M  22      31.927  12.601  34.191  1.00104.09           O  
ATOM    181  N   ILE M  23      32.955  10.796  33.300  1.00 53.38           N  
ATOM    182  CA  ILE M  23      32.890  11.310  31.959  1.00 53.38           C  
ATOM    183  CB  ILE M  23      34.235  11.680  31.412  1.00 53.38           C  
ATOM    184  CG1 ILE M  23      34.858  12.805  32.254  1.00 53.38           C  
ATOM    185  CG2 ILE M  23      34.063  12.036  29.928  1.00 53.38           C  
ATOM    186  CD1 ILE M  23      36.337  13.040  31.955  1.00 53.38           C  
ATOM    187  C   ILE M  23      32.328  10.240  31.074  1.00 53.38           C  
ATOM    188  O   ILE M  23      32.792   9.100  31.092  1.00 53.38           O  
ATOM    189  N   ALA M  24      31.307  10.587  30.263  1.00 38.12           N  
ATOM    190  CA  ALA M  24      30.714   9.620  29.382  1.00 38.12           C  
ATOM    191  CB  ALA M  24      29.260   9.277  29.743  1.00 38.12           C  
ATOM    192  C   ALA M  24      30.698  10.195  28.002  1.00 38.12           C  
ATOM    193  O   ALA M  24      30.490  11.393  27.821  1.00 38.12           O  
ATOM    194  N   VAL M  25      30.932   9.343  26.982  1.00 36.64           N  
ATOM    195  CA  VAL M  25      30.917   9.820  25.627  0.98 36.64           C  
ATOM    196  CB  VAL M  25      32.287  10.037  25.060  0.98 36.64           C  
ATOM    197  CG1 VAL M  25      32.990  11.122  25.894  0.98 36.64           C  
ATOM    198  CG2 VAL M  25      33.026   8.690  25.031  0.98 36.64           C  
ATOM    199  C   VAL M  25      30.239   8.789  24.777  1.00 36.64           C  
ATOM    200  O   VAL M  25      30.265   7.598  25.086  1.00 36.64           O  
ATOM    201  N   GLY M  26      29.609   9.232  23.667  1.00 31.92           N  
ATOM    202  CA  GLY M  26      28.929   8.310  22.801  1.00 31.92           C  
ATOM    203  C   GLY M  26      29.448   8.506  21.410  1.00 31.92           C  
ATOM    204  O   GLY M  26      29.712   9.631  20.990  1.00 31.92           O  
ATOM    205  N   TYR M  27      29.600   7.401  20.651  1.00 87.77           N  
ATOM    206  CA  TYR M  27      30.111   7.498  19.313  1.00 87.77           C  
ATOM    207  CB  TYR M  27      31.528   6.922  19.112  1.00 87.77           C  
ATOM    208  CG  TYR M  27      32.567   7.787  19.736  0.99 87.77           C  
ATOM    209  CD1 TYR M  27      32.836   7.710  21.082  0.99 87.77           C  
ATOM    210  CD2 TYR M  27      33.291   8.664  18.959  0.99 87.77           C  
ATOM    211  CE1 TYR M  27      33.805   8.506  21.647  0.99 87.77           C  
ATOM    212  CE2 TYR M  27      34.261   9.462  19.520  0.99 87.77           C  
ATOM    213  CZ  TYR M  27      34.519   9.384  20.867  0.99 87.77           C  
ATOM    214  OH  TYR M  27      35.513  10.199  21.449  0.99 87.77           O  
ATOM    215  C   TYR M  27      29.269   6.695  18.381  1.00 87.77           C  
ATOM    216  O   TYR M  27      28.651   5.697  18.754  1.00 87.77           O  
ATOM    217  N   VAL M  28      29.205   7.168  17.123  1.00 75.09           N  
ATOM    218  CA  VAL M  28      28.620   6.411  16.063  0.98 75.09           C  
ATOM    219  CB  VAL M  28      27.423   7.073  15.448  0.98 75.09           C  
ATOM    220  CG1 VAL M  28      27.002   6.278  14.201  0.98 75.09           C  
ATOM    221  CG2 VAL M  28      26.323   7.175  16.517  0.98 75.09           C  
ATOM    222  C   VAL M  28      29.685   6.376  15.016  1.00 75.09           C  
ATOM    223  O   VAL M  28      29.958   7.400  14.398  1.00 75.09           O  
ATOM    224  N   ASP M  29      30.314   5.201  14.801  1.00188.15           N  
ATOM    225  CA  ASP M  29      31.316   5.023  13.778  1.00188.15           C  
ATOM    226  CB  ASP M  29      30.712   4.834  12.376  1.00188.15           C  
ATOM    227  CG  ASP M  29      29.956   3.515  12.326  1.00188.15           C  
ATOM    228  OD1 ASP M  29      28.754   3.502  12.705  1.00188.15           O  
ATOM    229  OD2 ASP M  29      30.566   2.504  11.888  1.00188.15           O  
ATOM    230  C   ASP M  29      32.272   6.192  13.673  1.00188.15           C  
ATOM    231  O   ASP M  29      32.141   7.037  12.789  1.00188.15           O  
ATOM    232  N   ASP M  30      33.229   6.314  14.605  1.00214.90           N  
ATOM    233  CA  ASP M  30      34.241   7.334  14.530  1.00214.90           C  
ATOM    234  CB  ASP M  30      34.987   7.388  13.180  1.00214.90           C  
ATOM    235  CG  ASP M  30      35.959   6.226  13.046  1.00214.90           C  
ATOM    236  OD1 ASP M  30      35.692   5.139  13.622  1.00214.90           O  
ATOM    237  OD2 ASP M  30      36.999   6.428  12.365  1.00214.90           O  
ATOM    238  C   ASP M  30      33.673   8.705  14.707  1.00214.90           C  
ATOM    239  O   ASP M  30      34.391   9.682  14.502  1.00214.90           O  
ATOM    240  N   THR M  31      32.400   8.857  15.110  1.00155.15           N  
ATOM    241  CA  THR M  31      31.981  10.213  15.301  1.00155.15           C  
ATOM    242  CB  THR M  31      31.029  10.719  14.249  1.00155.15           C  
ATOM    243  OG1 THR M  31      30.960  12.133  14.304  1.00155.15           O  
ATOM    244  CG2 THR M  31      29.630  10.123  14.463  1.00155.15           C  
ATOM    245  C   THR M  31      31.338  10.300  16.651  1.00155.15           C  
ATOM    246  O   THR M  31      30.472   9.496  16.992  1.00155.15           O  
ATOM    247  N   GLN M  32      31.761  11.292  17.460  1.00 71.36           N  
ATOM    248  CA  GLN M  32      31.259  11.436  18.800  0.94 71.36           C  
ATOM    249  CB  GLN M  32      32.261  12.131  19.735  0.94 71.36           C  
ATOM    250  CG  GLN M  32      31.739  12.271  21.163  0.94 71.36           C  
ATOM    251  CD  GLN M  32      32.712  13.131  21.950  0.94 71.36           C  
ATOM    252  OE1 GLN M  32      33.648  13.707  21.397  0.94 71.36           O  
ATOM    253  NE2 GLN M  32      32.471  13.231  23.285  0.94 71.36           N  
ATOM    254  C   GLN M  32      30.050  12.319  18.752  1.00 71.36           C  
ATOM    255  O   GLN M  32      30.150  13.481  18.361  1.00 71.36           O  
ATOM    256  N   PHE M  33      28.860  11.751  19.048  1.00119.12           N  
ATOM    257  CA  PHE M  33      27.627  12.490  19.077  1.00119.12           C  
ATOM    258  CB  PHE M  33      26.401  11.740  18.510  1.00119.12           C  
ATOM    259  CG  PHE M  33      26.000  10.572  19.338  1.00119.12           C  
ATOM    260  CD1 PHE M  33      26.743   9.415  19.339  1.00119.12           C  
ATOM    261  CD2 PHE M  33      24.842  10.628  20.079  1.00119.12           C  
ATOM    262  CE1 PHE M  33      26.349   8.339  20.098  1.00119.12           C  
ATOM    263  CE2 PHE M  33      24.443   9.556  20.838  1.00119.12           C  
ATOM    264  CZ  PHE M  33      25.200   8.409  20.849  1.00119.12           C  
ATOM    265  C   PHE M  33      27.274  13.158  20.383  1.00119.12           C  
ATOM    266  O   PHE M  33      26.560  14.157  20.361  1.00119.12           O  
ATOM    267  N   VAL M  34      27.675  12.613  21.557  1.00 61.11           N  
ATOM    268  CA  VAL M  34      27.252  13.233  22.796  1.00 61.11           C  
ATOM    269  CB  VAL M  34      25.985  12.644  23.353  1.00 61.11           C  
ATOM    270  CG1 VAL M  34      24.828  12.945  22.386  1.00 61.11           C  
ATOM    271  CG2 VAL M  34      26.209  11.142  23.595  1.00 61.11           C  
ATOM    272  C   VAL M  34      28.300  13.073  23.860  1.00 61.11           C  
ATOM    273  O   VAL M  34      29.227  12.278  23.722  1.00 61.11           O  
ATOM    274  N   ARG M  35      28.191  13.869  24.954  0.98138.55           N  
ATOM    275  CA  ARG M  35      29.121  13.721  26.041  0.98138.55           C  
ATOM    276  CB  ARG M  35      30.451  14.469  25.843  0.98138.55           C  
ATOM    277  CG  ARG M  35      30.357  15.993  25.718  0.98138.55           C  
ATOM    278  CD  ARG M  35      30.056  16.717  27.035  0.98138.55           C  
ATOM    279  NE  ARG M  35      30.518  18.126  26.880  0.98138.55           N  
ATOM    280  CZ  ARG M  35      30.355  19.022  27.898  0.98138.55           C  
ATOM    281  NH1 ARG M  35      29.667  18.661  29.019  0.98138.55           N  
ATOM    282  NH2 ARG M  35      30.885  20.277  27.802  0.98138.55           N  
ATOM    283  C   ARG M  35      28.502  14.211  27.316  0.98138.55           C  
ATOM    284  O   ARG M  35      27.533  14.969  27.310  0.98138.55           O  
ATOM    285  N   PHE M  36      29.042  13.732  28.459  1.00 66.09           N  
ATOM    286  CA  PHE M  36      28.595  14.160  29.755  1.00 66.09           C  
ATOM    287  CB  PHE M  36      27.618  13.165  30.404  1.00 66.09           C  
ATOM    288  CG  PHE M  36      27.192  13.697  31.728  1.00 66.09           C  
ATOM    289  CD1 PHE M  36      26.216  14.664  31.806  1.00 66.09           C  
ATOM    290  CD2 PHE M  36      27.753  13.220  32.891  1.00 66.09           C  
ATOM    291  CE1 PHE M  36      25.813  15.157  33.024  1.00 66.09           C  
ATOM    292  CE2 PHE M  36      27.352  13.710  34.113  1.00 66.09           C  
ATOM    293  CZ  PHE M  36      26.381  14.681  34.182  1.00 66.09           C  
ATOM    294  C   PHE M  36      29.811  14.238  30.631  1.00 66.09           C  
ATOM    295  O   PHE M  36      30.646  13.334  30.624  1.00 66.09           O  
ATOM    296  N   ASP M  37      29.943  15.341  31.399  1.00 64.82           N  
ATOM    297  CA  ASP M  37      31.048  15.521  32.299  1.00 64.82           C  
ATOM    298  CB  ASP M  37      32.020  16.624  31.839  1.00 64.82           C  
ATOM    299  CG  ASP M  37      33.271  16.596  32.710  0.99 64.82           C  
ATOM    300  OD1 ASP M  37      33.194  16.093  33.863  0.99 64.82           O  
ATOM    301  OD2 ASP M  37      34.328  17.085  32.230  0.99 64.82           O  
ATOM    302  C   ASP M  37      30.467  15.940  33.620  1.00 64.82           C  
ATOM    303  O   ASP M  37      29.702  16.899  33.689  1.00 64.82           O  
ATOM    304  N   SER M  38      30.824  15.229  34.710  1.00 49.02           N  
ATOM    305  CA  SER M  38      30.281  15.511  36.014  1.00 49.02           C  
ATOM    306  CB  SER M  38      30.723  14.488  37.076  1.00 49.02           C  
ATOM    307  OG  SER M  38      32.129  14.543  37.259  1.00 49.02           O  
ATOM    308  C   SER M  38      30.724  16.870  36.466  1.00 49.02           C  
ATOM    309  O   SER M  38      30.019  17.535  37.223  1.00 49.02           O  
ATOM    310  N   ASP M  39      31.926  17.301  36.045  1.00 60.72           N  
ATOM    311  CA  ASP M  39      32.460  18.583  36.414  1.00 60.72           C  
ATOM    312  CB  ASP M  39      33.957  18.720  36.095  1.00 60.72           C  
ATOM    313  CG  ASP M  39      34.689  17.881  37.128  0.96 60.72           C  
ATOM    314  OD1 ASP M  39      34.093  17.640  38.212  0.96 60.72           O  
ATOM    315  OD2 ASP M  39      35.847  17.469  36.854  0.96 60.72           O  
ATOM    316  C   ASP M  39      31.732  19.702  35.730  1.00 60.72           C  
ATOM    317  O   ASP M  39      31.590  20.783  36.300  1.00 60.72           O  
ATOM    318  N   ALA M  40      31.241  19.476  34.495  1.00 39.46           N  
ATOM    319  CA  ALA M  40      30.659  20.535  33.712  1.00 39.46           C  
ATOM    320  CB  ALA M  40      30.173  20.080  32.323  1.00 39.46           C  
ATOM    321  C   ALA M  40      29.507  21.169  34.433  1.00 39.46           C  
ATOM    322  O   ALA M  40      28.805  20.540  35.223  1.00 39.46           O  
ATOM    323  N   ALA M  41      29.331  22.482  34.175  1.00 35.59           N  
ATOM    324  CA  ALA M  41      28.337  23.340  34.760  1.00 35.59           C  
ATOM    325  CB  ALA M  41      28.520  24.811  34.344  1.00 35.59           C  
ATOM    326  C   ALA M  41      26.948  22.937  34.358  1.00 35.59           C  
ATOM    327  O   ALA M  41      26.028  22.993  35.174  1.00 35.59           O  
ATOM    328  N   SER M  42      26.758  22.527  33.088  1.00 41.51           N  
ATOM    329  CA  SER M  42      25.448  22.251  32.560  1.00 41.51           C  
ATOM    330  CB  SER M  42      25.465  21.865  31.071  1.00 41.51           C  
ATOM    331  OG  SER M  42      26.055  20.586  30.897  1.00 41.51           O  
ATOM    332  C   SER M  42      24.783  21.130  33.301  1.00 41.51           C  
ATOM    333  O   SER M  42      23.587  21.200  33.581  1.00 41.51           O  
ATOM    334  N   GLN M  43      25.537  20.076  33.668  1.00 80.36           N  
ATOM    335  CA  GLN M  43      24.943  18.956  34.345  1.00 80.36           C  
ATOM    336  CB  GLN M  43      24.194  19.366  35.626  1.00 80.36           C  
ATOM    337  CG  GLN M  43      25.092  19.911  36.737  1.00 80.36           C  
ATOM    338  CD  GLN M  43      25.812  18.729  37.359  1.00 80.36           C  
ATOM    339  OE1 GLN M  43      26.534  17.998  36.683  1.00 80.36           O  
ATOM    340  NE2 GLN M  43      25.600  18.525  38.686  1.00 80.36           N  
ATOM    341  C   GLN M  43      23.935  18.323  33.436  1.00 80.36           C  
ATOM    342  O   GLN M  43      22.924  17.801  33.902  1.00 80.36           O  
ATOM    343  N   ARG M  44      24.182  18.345  32.109  1.00 93.58           N  
ATOM    344  CA  ARG M  44      23.251  17.728  31.210  1.00 93.58           C  
ATOM    345  CB  ARG M  44      22.311  18.740  30.535  1.00 93.58           C  
ATOM    346  CG  ARG M  44      21.403  19.469  31.528  1.00 93.58           C  
ATOM    347  CD  ARG M  44      20.001  18.868  31.641  1.00 93.58           C  
ATOM    348  NE  ARG M  44      19.271  19.194  30.382  1.00 93.58           N  
ATOM    349  CZ  ARG M  44      17.950  18.875  30.254  1.00 93.58           C  
ATOM    350  NH1 ARG M  44      17.312  18.219  31.267  1.00 93.58           N  
ATOM    351  NH2 ARG M  44      17.267  19.218  29.122  1.00 93.58           N  
ATOM    352  C   ARG M  44      24.033  17.054  30.124  1.00 93.58           C  
ATOM    353  O   ARG M  44      25.184  17.403  29.864  1.00 93.58           O  
ATOM    354  N   MET M  45      23.426  16.039  29.474  1.00 73.09           N  
ATOM    355  CA  MET M  45      24.081  15.401  28.370  1.00 73.09           C  
ATOM    356  CB  MET M  45      23.333  14.150  27.864  1.00 73.09           C  
ATOM    357  CG  MET M  45      24.043  13.399  26.734  1.00 73.09           C  
ATOM    358  SD  MET M  45      25.497  12.430  27.239  1.00 73.09           S  
ATOM    359  CE  MET M  45      24.550  11.053  27.950  1.00 73.09           C  
ATOM    360  C   MET M  45      24.073  16.429  27.280  1.00 73.09           C  
ATOM    361  O   MET M  45      23.064  17.106  27.079  1.00 73.09           O  
ATOM    362  N   GLU M  46      25.200  16.591  26.552  1.00 85.51           N  
ATOM    363  CA  GLU M  46      25.251  17.622  25.547  1.00 85.51           C  
ATOM    364  CB  GLU M  46      26.277  18.726  25.839  1.00 85.51           C  
ATOM    365  CG  GLU M  46      25.871  19.598  27.026  1.00 85.51           C  
ATOM    366  CD  GLU M  46      26.928  20.673  27.208  1.00 85.51           C  
ATOM    367  OE1 GLU M  46      27.993  20.578  26.544  1.00 85.51           O  
ATOM    368  OE2 GLU M  46      26.680  21.610  28.013  1.00 85.51           O  
ATOM    369  C   GLU M  46      25.581  17.042  24.204  1.00 85.51           C  
ATOM    370  O   GLU M  46      26.212  15.994  24.087  1.00 85.51           O  
ATOM    371  N   PRO M  47      25.091  17.711  23.183  1.00110.11           N  
ATOM    372  CA  PRO M  47      25.289  17.329  21.806  1.00110.11           C  
ATOM    373  CD  PRO M  47      24.029  18.688  23.342  1.00110.11           C  
ATOM    374  CB  PRO M  47      24.190  18.042  21.016  1.00110.11           C  
ATOM    375  CG  PRO M  47      23.778  19.218  21.921  1.00110.11           C  
ATOM    376  C   PRO M  47      26.655  17.632  21.266  1.00110.11           C  
ATOM    377  O   PRO M  47      27.106  18.769  21.381  1.00110.11           O  
ATOM    378  N   ARG M  48      27.354  16.605  20.748  0.98198.83           N  
ATOM    379  CA  ARG M  48      28.604  16.691  20.046  0.98198.83           C  
ATOM    380  CB  ARG M  48      29.516  15.479  20.285  0.98198.83           C  
ATOM    381  CG  ARG M  48      30.096  15.459  21.703  0.98198.83           C  
ATOM    382  CD  ARG M  48      30.933  16.699  22.046  0.98198.83           C  
ATOM    383  NE  ARG M  48      29.989  17.825  22.290  0.98198.83           N  
ATOM    384  CZ  ARG M  48      30.364  18.907  23.033  0.98198.83           C  
ATOM    385  NH1 ARG M  48      31.625  18.993  23.547  0.98198.83           N  
ATOM    386  NH2 ARG M  48      29.465  19.909  23.261  0.98198.83           N  
ATOM    387  C   ARG M  48      28.459  16.899  18.561  0.98198.83           C  
ATOM    388  O   ARG M  48      29.342  17.488  17.942  0.98198.83           O  
ATOM    389  N   ALA M  49      27.380  16.375  17.931  1.00 52.56           N  
ATOM    390  CA  ALA M  49      27.267  16.444  16.494  1.00 52.56           C  
ATOM    391  CB  ALA M  49      27.317  15.063  15.819  1.00 52.56           C  
ATOM    392  C   ALA M  49      25.954  17.070  16.137  1.00 52.56           C  
ATOM    393  O   ALA M  49      24.958  16.909  16.836  1.00 52.56           O  
ATOM    394  N   PRO M  50      25.939  17.770  15.035  1.00 95.16           N  
ATOM    395  CA  PRO M  50      24.777  18.517  14.629  1.00 95.16           C  
ATOM    396  CD  PRO M  50      27.169  18.340  14.509  1.00 95.16           C  
ATOM    397  CB  PRO M  50      25.239  19.371  13.449  1.00 95.16           C  
ATOM    398  CG  PRO M  50      26.739  19.588  13.723  1.00 95.16           C  
ATOM    399  C   PRO M  50      23.539  17.712  14.361  1.00 95.16           C  
ATOM    400  O   PRO M  50      22.446  18.249  14.527  1.00 95.16           O  
ATOM    401  N   TRP M  51      23.674  16.445  13.935  1.00102.67           N  
ATOM    402  CA  TRP M  51      22.543  15.611  13.628  1.00102.67           C  
ATOM    403  CB  TRP M  51      22.931  14.344  12.842  1.00102.67           C  
ATOM    404  CG  TRP M  51      24.138  13.599  13.359  1.00102.67           C  
ATOM    405  CD2 TRP M  51      24.109  12.486  14.268  1.00102.67           C  
ATOM    406  CD1 TRP M  51      25.447  13.802  13.038  1.00102.67           C  
ATOM    407  NE1 TRP M  51      26.239  12.892  13.691  1.00102.67           N  
ATOM    408  CE2 TRP M  51      25.431  12.074  14.450  1.00102.67           C  
ATOM    409  CE3 TRP M  51      23.073  11.856  14.893  1.00102.67           C  
ATOM    410  CZ2 TRP M  51      25.734  11.020  15.262  1.00102.67           C  
ATOM    411  CZ3 TRP M  51      23.386  10.796  15.717  1.00102.67           C  
ATOM    412  CH2 TRP M  51      24.691  10.387  15.897  1.00102.67           C  
ATOM    413  C   TRP M  51      21.755  15.255  14.858  1.00102.67           C  
ATOM    414  O   TRP M  51      20.555  15.001  14.766  1.00102.67           O  
ATOM    415  N   ILE M  52      22.422  15.148  16.023  1.00116.20           N  
ATOM    416  CA  ILE M  52      21.800  14.814  17.282  1.00116.20           C  
ATOM    417  CB  ILE M  52      22.766  14.440  18.376  1.00116.20           C  
ATOM    418  CG1 ILE M  52      22.009  13.744  19.523  1.00116.20           C  
ATOM    419  CG2 ILE M  52      23.514  15.704  18.832  1.00116.20           C  
ATOM    420  CD1 ILE M  52      21.387  12.405  19.127  1.00116.20           C  
ATOM    421  C   ILE M  52      20.941  15.931  17.791  1.00116.20           C  
ATOM    422  O   ILE M  52      19.955  15.698  18.487  1.00116.20           O  
ATOM    423  N   GLU M  53      21.324  17.182  17.487  1.00 62.42           N  
ATOM    424  CA  GLU M  53      20.683  18.360  18.000  1.00 62.42           C  
ATOM    425  CB  GLU M  53      21.378  19.644  17.521  1.00 62.42           C  
ATOM    426  CG  GLU M  53      22.753  19.805  18.179  1.00 62.42           C  
ATOM    427  CD  GLU M  53      23.434  21.052  17.636  0.92 62.42           C  
ATOM    428  OE1 GLU M  53      23.040  21.510  16.532  0.92 62.42           O  
ATOM    429  OE2 GLU M  53      24.364  21.558  18.319  0.92 62.42           O  
ATOM    430  C   GLU M  53      19.236  18.379  17.616  1.00 62.42           C  
ATOM    431  O   GLU M  53      18.411  18.960  18.317  1.00 62.42           O  
ATOM    432  N   GLN M  54      18.880  17.740  16.493  1.00110.86           N  
ATOM    433  CA  GLN M  54      17.522  17.728  16.036  1.00110.86           C  
ATOM    434  CB  GLN M  54      17.372  16.999  14.689  1.00110.86           C  
ATOM    435  CG  GLN M  54      17.749  15.519  14.732  1.00110.86           C  
ATOM    436  CD  GLN M  54      17.673  14.984  13.311  1.00110.86           C  
ATOM    437  OE1 GLN M  54      17.134  13.906  13.066  1.00110.86           O  
ATOM    438  NE2 GLN M  54      18.239  15.756  12.345  1.00110.86           N  
ATOM    439  C   GLN M  54      16.623  17.089  17.066  1.00110.86           C  
ATOM    440  O   GLN M  54      15.452  17.450  17.163  1.00110.86           O  
ATOM    441  N   GLU M  55      17.122  16.117  17.859  1.00101.01           N  
ATOM    442  CA  GLU M  55      16.297  15.440  18.831  1.00101.01           C  
ATOM    443  CB  GLU M  55      17.054  14.360  19.619  1.00101.01           C  
ATOM    444  CG  GLU M  55      17.622  13.243  18.741  1.00101.01           C  
ATOM    445  CD  GLU M  55      16.547  12.205  18.446  1.00101.01           C  
ATOM    446  OE1 GLU M  55      15.337  12.489  18.647  1.00101.01           O  
ATOM    447  OE2 GLU M  55      16.940  11.093  18.006  1.00101.01           O  
ATOM    448  C   GLU M  55      15.774  16.436  19.825  1.00101.01           C  
ATOM    449  O   GLU M  55      16.459  17.385  20.203  1.00101.01           O  
ATOM    450  N   GLY M  56      14.524  16.212  20.289  1.00 35.24           N  
ATOM    451  CA  GLY M  56      13.836  17.111  21.176  1.00 35.24           C  
ATOM    452  C   GLY M  56      14.346  16.962  22.574  1.00 35.24           C  
ATOM    453  O   GLY M  56      15.187  16.124  22.898  1.00 35.24           O  
ATOM    454  N   PRO M  58      13.803  17.812  23.400  1.00160.82           N  
ATOM    455  CA  PRO M  58      14.181  17.876  24.783  1.00160.82           C  
ATOM    456  CD  PRO M  58      13.330  19.094  22.908  1.00160.82           C  
ATOM    457  CB  PRO M  58      13.540  19.149  25.328  1.00160.82           C  
ATOM    458  CG  PRO M  58      13.464  20.063  24.093  1.00160.82           C  
ATOM    459  C   PRO M  58      13.842  16.642  25.540  1.00160.82           C  
ATOM    460  O   PRO M  58      14.445  16.404  26.585  1.00160.82           O  
ATOM    461  N   GLU M  59      12.875  15.851  25.057  1.00 89.35           N  
ATOM    462  CA  GLU M  59      12.535  14.669  25.781  1.00 89.35           C  
ATOM    463  CB  GLU M  59      11.388  13.887  25.129  1.00 89.35           C  
ATOM    464  CG  GLU M  59      10.936  12.687  25.955  0.95 89.35           C  
ATOM    465  CD  GLU M  59       9.897  11.939  25.138  0.91 89.35           C  
ATOM    466  OE1 GLU M  59      10.288  11.326  24.110  0.91 89.35           O  
ATOM    467  OE2 GLU M  59       8.699  11.969  25.527  0.91 89.35           O  
ATOM    468  C   GLU M  59      13.734  13.780  25.776  1.00 89.35           C  
ATOM    469  O   GLU M  59      14.069  13.166  26.787  1.00 89.35           O  
ATOM    470  N   TYR M  60      14.421  13.712  24.621  1.00 78.34           N  
ATOM    471  CA  TYR M  60      15.566  12.870  24.440  1.00 78.34           C  
ATOM    472  CB  TYR M  60      16.109  12.963  22.998  1.00 78.34           C  
ATOM    473  CG  TYR M  60      17.303  12.084  22.833  1.00 78.34           C  
ATOM    474  CD1 TYR M  60      17.173  10.736  22.587  1.00 78.34           C  
ATOM    475  CD2 TYR M  60      18.566  12.625  22.910  1.00 78.34           C  
ATOM    476  CE1 TYR M  60      18.287   9.943  22.430  1.00 78.34           C  
ATOM    477  CE2 TYR M  60      19.682  11.840  22.755  1.00 78.34           C  
ATOM    478  CZ  TYR M  60      19.543  10.495  22.517  1.00 78.34           C  
ATOM    479  OH  TYR M  60      20.690   9.689  22.358  1.00 78.34           O  
ATOM    480  C   TYR M  60      16.643  13.286  25.391  1.00 78.34           C  
ATOM    481  O   TYR M  60      17.240  12.452  26.068  1.00 78.34           O  
ATOM    482  N   TRP M  61      16.894  14.601  25.488  1.00 79.87           N  
ATOM    483  CA  TRP M  61      17.951  15.106  26.311  1.00 79.87           C  
ATOM    484  CB  TRP M  61      18.168  16.615  26.123  1.00 79.87           C  
ATOM    485  CG  TRP M  61      18.630  16.942  24.724  1.00 79.87           C  
ATOM    486  CD2 TRP M  61      19.917  16.573  24.208  1.00 79.87           C  
ATOM    487  CD1 TRP M  61      17.965  17.555  23.703  1.00 79.87           C  
ATOM    488  NE1 TRP M  61      18.763  17.601  22.583  1.00 79.87           N  
ATOM    489  CE2 TRP M  61      19.965  16.995  22.879  1.00 79.87           C  
ATOM    490  CE3 TRP M  61      20.968  15.928  24.793  1.00 79.87           C  
ATOM    491  CZ2 TRP M  61      21.074  16.776  22.112  1.00 79.87           C  
ATOM    492  CZ3 TRP M  61      22.086  15.714  24.019  1.00 79.87           C  
ATOM    493  CH2 TRP M  61      22.137  16.130  22.705  1.00 79.87           C  
ATOM    494  C   TRP M  61      17.673  14.836  27.753  1.00 79.87           C  
ATOM    495  O   TRP M  61      18.578  14.488  28.510  1.00 79.87           O  
ATOM    496  N   ASP M  62      16.416  15.005  28.185  1.00116.75           N  
ATOM    497  CA  ASP M  62      16.133  14.809  29.574  0.98116.75           C  
ATOM    498  CB  ASP M  62      14.689  15.187  29.941  0.98116.75           C  
ATOM    499  CG  ASP M  62      14.632  15.401  31.446  0.92116.75           C  
ATOM    500  OD1 ASP M  62      15.494  14.828  32.163  0.92116.75           O  
ATOM    501  OD2 ASP M  62      13.730  16.156  31.896  0.92116.75           O  
ATOM    502  C   ASP M  62      16.353  13.363  29.932  1.00116.75           C  
ATOM    503  O   ASP M  62      16.888  13.051  30.996  1.00116.75           O  
ATOM    504  N   GLY M  63      15.935  12.433  29.050  1.00 82.83           N  
ATOM    505  CA  GLY M  63      16.049  11.034  29.347  1.00 82.83           C  
ATOM    506  C   GLY M  63      17.477  10.605  29.422  1.00 82.83           C  
ATOM    507  O   GLY M  63      17.876   9.872  30.330  1.00 82.83           O  
ATOM    508  N   GLU M  64      18.280  11.054  28.444  1.00126.37           N  
ATOM    509  CA  GLU M  64      19.658  10.678  28.375  1.00126.37           C  
ATOM    510  CB  GLU M  64      20.362  11.195  27.111  1.00126.37           C  
ATOM    511  CG  GLU M  64      19.882  10.476  25.849  1.00126.37           C  
ATOM    512  CD  GLU M  64      20.234   9.004  26.010  1.00126.37           C  
ATOM    513  OE1 GLU M  64      21.230   8.716  26.724  1.00126.37           O  
ATOM    514  OE2 GLU M  64      19.519   8.147  25.428  1.00126.37           O  
ATOM    515  C   GLU M  64      20.357  11.226  29.575  1.00126.37           C  
ATOM    516  O   GLU M  64      21.244  10.581  30.131  1.00126.37           O  
ATOM    517  N   THR M  65      19.972  12.443  29.999  1.00 84.86           N  
ATOM    518  CA  THR M  65      20.582  13.077  31.132  1.00 84.86           C  
ATOM    519  CB  THR M  65      20.029  14.449  31.399  1.00 84.86           C  
ATOM    520  OG1 THR M  65      20.263  15.302  30.288  1.00 84.86           O  
ATOM    521  CG2 THR M  65      20.698  15.019  32.660  1.00 84.86           C  
ATOM    522  C   THR M  65      20.339  12.266  32.364  1.00 84.86           C  
ATOM    523  O   THR M  65      21.267  12.034  33.137  1.00 84.86           O  
ATOM    524  N   ARG M  66      19.086  11.818  32.586  1.00260.68           N  
ATOM    525  CA  ARG M  66      18.776  11.076  33.773  0.97260.68           C  
ATOM    526  CB  ARG M  66      17.270  10.776  33.954  0.97260.68           C  
ATOM    527  CG  ARG M  66      16.612   9.956  32.840  0.97260.68           C  
ATOM    528  CD  ARG M  66      15.106   9.752  33.043  0.97260.68           C  
ATOM    529  NE  ARG M  66      14.917   8.863  34.224  0.97260.68           N  
ATOM    530  CZ  ARG M  66      13.988   9.174  35.173  0.97260.68           C  
ATOM    531  NH1 ARG M  66      13.274  10.335  35.076  0.97260.68           N  
ATOM    532  NH2 ARG M  66      13.777   8.319  36.215  0.97260.68           N  
ATOM    533  C   ARG M  66      19.529   9.779  33.769  1.00260.68           C  
ATOM    534  O   ARG M  66      20.161   9.434  34.764  1.00260.68           O  
ATOM    535  N   LYS M  67      19.527   9.044  32.637  1.00142.67           N  
ATOM    536  CA  LYS M  67      20.155   7.751  32.587  1.00142.67           C  
ATOM    537  CB  LYS M  67      19.949   7.016  31.252  1.00142.67           C  
ATOM    538  CG  LYS M  67      18.503   6.579  31.020  1.00142.67           C  
ATOM    539  CD  LYS M  67      18.247   6.015  29.623  1.00142.67           C  
ATOM    540  CE  LYS M  67      18.249   7.072  28.519  1.00142.67           C  
ATOM    541  NZ  LYS M  67      18.037   6.415  27.212  1.00142.67           N  
ATOM    542  C   LYS M  67      21.630   7.889  32.808  1.00142.67           C  
ATOM    543  O   LYS M  67      22.236   7.074  33.499  1.00142.67           O  
ATOM    544  N   VAL M  68      22.252   8.926  32.221  1.00145.38           N  
ATOM    545  CA  VAL M  68      23.673   9.105  32.335  0.98145.38           C  
ATOM    546  CB  VAL M  68      24.212  10.210  31.463  0.98145.38           C  
ATOM    547  CG1 VAL M  68      23.705  11.566  31.973  0.98145.38           C  
ATOM    548  CG2 VAL M  68      25.743  10.102  31.426  0.98145.38           C  
ATOM    549  C   VAL M  68      24.043   9.383  33.763  1.00145.38           C  
ATOM    550  O   VAL M  68      25.104   8.960  34.223  1.00145.38           O  
ATOM    551  N   LYS M  69      23.197  10.137  34.498  1.00194.71           N  
ATOM    552  CA  LYS M  69      23.490  10.422  35.872  1.00194.71           C  
ATOM    553  CB  LYS M  69      22.521  11.440  36.498  1.00194.71           C  
ATOM    554  CG  LYS M  69      22.787  12.857  35.981  1.00194.71           C  
ATOM    555  CD  LYS M  69      21.717  13.885  36.349  1.00194.71           C  
ATOM    556  CE  LYS M  69      22.029  15.290  35.830  1.00194.71           C  
ATOM    557  NZ  LYS M  69      23.288  15.773  36.437  1.00194.71           N  
ATOM    558  C   LYS M  69      23.453   9.133  36.631  1.00194.71           C  
ATOM    559  O   LYS M  69      24.306   8.879  37.478  1.00194.71           O  
ATOM    560  N   ALA M  70      22.477   8.273  36.295  1.00219.91           N  
ATOM    561  CA  ALA M  70      22.242   6.973  36.860  1.00219.91           C  
ATOM    562  CB  ALA M  70      21.117   6.286  36.100  1.00219.91           C  
ATOM    563  C   ALA M  70      23.447   6.103  36.652  1.00219.91           C  
ATOM    564  O   ALA M  70      23.852   5.331  37.526  1.00219.91           O  
ATOM    565  N   HIS M  71      24.046   6.175  35.456  1.00114.21           N  
ATOM    566  CA  HIS M  71      25.193   5.344  35.234  0.98114.21           C  
ATOM    567  ND1 HIS M  71      23.563   4.866  32.638  0.98114.21           N  
ATOM    568  CG  HIS M  71      24.920   4.704  32.805  0.98114.21           C  
ATOM    569  CB  HIS M  71      25.744   5.459  33.805  0.98114.21           C  
ATOM    570  NE2 HIS M  71      24.200   3.312  31.181  0.98114.21           N  
ATOM    571  CD2 HIS M  71      25.294   3.752  31.906  0.98114.21           C  
ATOM    572  CE1 HIS M  71      23.184   4.010  31.656  0.98114.21           C  
ATOM    573  C   HIS M  71      26.264   5.801  36.178  1.00114.21           C  
ATOM    574  O   HIS M  71      26.985   4.990  36.758  1.00114.21           O  
ATOM    575  N   SER M  72      26.371   7.131  36.365  1.00137.85           N  
ATOM    576  CA  SER M  72      27.396   7.709  37.187  0.92137.85           C  
ATOM    577  CB  SER M  72      27.275   9.238  37.301  0.92137.85           C  
ATOM    578  OG  SER M  72      27.281   9.840  36.018  0.92137.85           O  
ATOM    579  C   SER M  72      27.253   7.209  38.589  1.00137.85           C  
ATOM    580  O   SER M  72      28.234   6.881  39.254  1.00137.85           O  
ATOM    581  N   GLN M  73      26.003   7.155  39.070  1.00243.73           N  
ATOM    582  CA  GLN M  73      25.691   6.782  40.419  1.00243.73           C  
ATOM    583  CB  GLN M  73      24.190   6.985  40.703  1.00243.73           C  
ATOM    584  CG  GLN M  73      23.810   8.464  40.533  1.00243.73           C  
ATOM    585  CD  GLN M  73      22.302   8.660  40.644  1.00243.73           C  
ATOM    586  OE1 GLN M  73      21.517   7.953  40.014  1.00243.73           O  
ATOM    587  NE2 GLN M  73      21.884   9.664  41.460  1.00243.73           N  
ATOM    588  C   GLN M  73      26.079   5.364  40.637  1.00243.73           C  
ATOM    589  O   GLN M  73      26.605   5.015  41.690  1.00243.73           O  
ATOM    590  N   THR M  74      25.840   4.506  39.635  1.00201.43           N  
ATOM    591  CA  THR M  74      26.137   3.110  39.791  1.00201.43           C  
ATOM    592  CB  THR M  74      25.639   2.250  38.660  1.00201.43           C  
ATOM    593  OG1 THR M  74      25.601   0.898  39.079  1.00201.43           O  
ATOM    594  CG2 THR M  74      26.577   2.371  37.450  1.00201.43           C  
ATOM    595  C   THR M  74      27.628   2.939  39.904  1.00201.43           C  
ATOM    596  O   THR M  74      28.086   2.116  40.695  1.00201.43           O  
ATOM    597  N   HIS M  75      28.422   3.710  39.119  1.00127.64           N  
ATOM    598  CA  HIS M  75      29.850   3.594  39.118  0.98127.64           C  
ATOM    599  ND1 HIS M  75      31.113   4.181  35.548  0.98127.64           N  
ATOM    600  CG  HIS M  75      30.472   3.735  36.681  0.98127.64           C  
ATOM    601  CB  HIS M  75      30.552   4.406  38.018  0.98127.64           C  
ATOM    602  NE2 HIS M  75      30.022   2.330  34.976  0.98127.64           N  
ATOM    603  CD2 HIS M  75      29.809   2.606  36.314  0.98127.64           C  
ATOM    604  CE1 HIS M  75      30.811   3.303  34.558  0.98127.64           C  
ATOM    605  C   HIS M  75      30.397   4.034  40.436  1.00127.64           C  
ATOM    606  O   HIS M  75      31.439   3.552  40.876  1.00127.64           O  
ATOM    607  N   ARG M  76      29.721   4.996  41.084  1.00200.51           N  
ATOM    608  CA  ARG M  76      30.154   5.468  42.361  1.00200.51           C  
ATOM    609  CB  ARG M  76      29.170   6.506  42.935  1.00200.51           C  
ATOM    610  CG  ARG M  76      29.734   7.392  44.046  1.00200.51           C  
ATOM    611  CD  ARG M  76      28.656   8.178  44.800  1.00200.51           C  
ATOM    612  NE  ARG M  76      27.749   8.803  43.795  1.00200.51           N  
ATOM    613  CZ  ARG M  76      26.681   9.548  44.210  1.00200.51           C  
ATOM    614  NH1 ARG M  76      26.495   9.795  45.539  1.00200.51           N  
ATOM    615  NH2 ARG M  76      25.793  10.042  43.298  1.00200.51           N  
ATOM    616  C   ARG M  76      30.143   4.285  43.284  1.00200.51           C  
ATOM    617  O   ARG M  76      31.072   4.091  44.066  1.00200.51           O  
ATOM    618  N   VAL M  77      29.083   3.453  43.211  1.00267.94           N  
ATOM    619  CA  VAL M  77      28.957   2.325  44.091  0.98267.94           C  
ATOM    620  CB  VAL M  77      27.627   1.611  44.015  0.98267.94           C  
ATOM    621  CG1 VAL M  77      27.639   0.555  42.898  0.98267.94           C  
ATOM    622  CG2 VAL M  77      27.311   1.037  45.403  0.98267.94           C  
ATOM    623  C   VAL M  77      30.042   1.338  43.754  1.00267.94           C  
ATOM    624  O   VAL M  77      30.645   0.761  44.654  1.00267.94           O  
ATOM    625  N   ASP M  78      30.347   1.158  42.445  1.00145.59           N  
ATOM    626  CA  ASP M  78      31.263   0.163  41.964  1.00145.59           C  
ATOM    627  CB  ASP M  78      31.416   0.161  40.430  1.00145.59           C  
ATOM    628  CG  ASP M  78      30.136  -0.380  39.809  1.00145.59           C  
ATOM    629  OD1 ASP M  78      29.206  -0.744  40.577  1.00145.59           O  
ATOM    630  OD2 ASP M  78      30.076  -0.440  38.552  1.00145.59           O  
ATOM    631  C   ASP M  78      32.634   0.411  42.525  1.00145.59           C  
ATOM    632  O   ASP M  78      33.362  -0.529  42.835  1.00145.59           O  
ATOM    633  N   LEU M  79      33.035   1.685  42.655  1.00105.81           N  
ATOM    634  CA  LEU M  79      34.334   2.012  43.163  1.00105.81           C  
ATOM    635  CB  LEU M  79      34.612   3.525  43.161  1.00105.81           C  
ATOM    636  CG  LEU M  79      34.870   4.111  41.761  1.00105.81           C  
ATOM    637  CD1 LEU M  79      35.062   5.633  41.817  1.00105.81           C  
ATOM    638  CD2 LEU M  79      36.076   3.425  41.101  1.00105.81           C  
ATOM    639  C   LEU M  79      34.464   1.521  44.569  1.00105.81           C  
ATOM    640  O   LEU M  79      35.525   1.035  44.958  1.00105.81           O  
ATOM    641  N   GLY M  80      33.400   1.667  45.380  1.00146.08           N  
ATOM    642  CA  GLY M  80      33.440   1.237  46.749  1.00146.08           C  
ATOM    643  C   GLY M  80      33.574  -0.256  46.812  1.00146.08           C  
ATOM    644  O   GLY M  80      34.392  -0.783  47.566  1.00146.08           O  
ATOM    645  N   THR M  81      32.777  -0.980  46.000  1.00194.57           N  
ATOM    646  CA  THR M  81      32.769  -2.413  46.054  1.00194.57           C  
ATOM    647  CB  THR M  81      31.743  -3.054  45.167  1.00194.57           C  
ATOM    648  OG1 THR M  81      31.913  -2.640  43.821  1.00194.57           O  
ATOM    649  CG2 THR M  81      30.347  -2.688  45.682  1.00194.57           C  
ATOM    650  C   THR M  81      34.113  -2.940  45.650  1.00194.57           C  
ATOM    651  O   THR M  81      34.660  -3.833  46.296  1.00194.57           O  
ATOM    652  N   LEU M  82      34.690  -2.378  44.575  1.00 67.98           N  
ATOM    653  CA  LEU M  82      35.943  -2.830  44.037  1.00 67.98           C  
ATOM    654  CB  LEU M  82      36.300  -2.104  42.727  1.00 67.98           C  
ATOM    655  CG  LEU M  82      35.410  -2.531  41.542  1.00 67.98           C  
ATOM    656  CD1 LEU M  82      35.735  -1.734  40.269  1.00 67.98           C  
ATOM    657  CD2 LEU M  82      35.508  -4.049  41.306  1.00 67.98           C  
ATOM    658  C   LEU M  82      37.046  -2.618  45.024  1.00 67.98           C  
ATOM    659  O   LEU M  82      37.940  -3.454  45.155  1.00 67.98           O  
ATOM    660  N   ARG M  83      37.017  -1.489  45.751  1.00117.96           N  
ATOM    661  CA  ARG M  83      38.065  -1.231  46.690  1.00117.96           C  
ATOM    662  CB  ARG M  83      37.898   0.119  47.412  1.00117.96           C  
ATOM    663  CG  ARG M  83      39.086   0.495  48.301  1.00117.96           C  
ATOM    664  CD  ARG M  83      38.953   1.872  48.957  1.00117.96           C  
ATOM    665  NE  ARG M  83      37.801   1.819  49.900  1.00117.96           N  
ATOM    666  CZ  ARG M  83      37.985   1.340  51.164  1.00117.96           C  
ATOM    667  NH1 ARG M  83      39.213   0.880  51.541  1.00117.96           N  
ATOM    668  NH2 ARG M  83      36.944   1.317  52.047  1.00117.96           N  
ATOM    669  C   ARG M  83      38.031  -2.331  47.701  1.00117.96           C  
ATOM    670  O   ARG M  83      39.074  -2.826  48.124  1.00117.96           O  
ATOM    671  N   GLY M  84      36.817  -2.741  48.114  1.00 34.67           N  
ATOM    672  CA  GLY M  84      36.648  -3.780  49.089  1.00 34.67           C  
ATOM    673  C   GLY M  84      37.134  -5.099  48.567  1.00 34.67           C  
ATOM    674  O   GLY M  84      37.786  -5.847  49.295  1.00 34.67           O  
ATOM    675  N   TYR M  85      36.840  -5.426  47.292  1.00 84.24           N  
ATOM    676  CA  TYR M  85      37.215  -6.723  46.804  1.00 84.24           C  
ATOM    677  CB  TYR M  85      36.861  -6.963  45.320  1.00 84.24           C  
ATOM    678  CG  TYR M  85      35.378  -6.962  45.120  1.00 84.24           C  
ATOM    679  CD1 TYR M  85      34.589  -7.939  45.682  1.00 84.24           C  
ATOM    680  CD2 TYR M  85      34.776  -6.007  44.332  1.00 84.24           C  
ATOM    681  CE1 TYR M  85      33.226  -7.949  45.484  1.00 84.24           C  
ATOM    682  CE2 TYR M  85      33.414  -6.011  44.130  1.00 84.24           C  
ATOM    683  CZ  TYR M  85      32.633  -6.982  44.707  1.00 84.24           C  
ATOM    684  OH  TYR M  85      31.236  -6.987  44.497  1.00 84.24           O  
ATOM    685  C   TYR M  85      38.702  -6.837  46.905  1.00 84.24           C  
ATOM    686  O   TYR M  85      39.231  -7.828  47.405  1.00 84.24           O  
ATOM    687  N   TYR M  86      39.402  -5.799  46.423  1.00102.61           N  
ATOM    688  CA  TYR M  86      40.830  -5.691  46.404  1.00102.61           C  
ATOM    689  CB  TYR M  86      41.337  -4.658  45.386  1.00102.61           C  
ATOM    690  CG  TYR M  86      41.031  -5.288  44.067  1.00102.61           C  
ATOM    691  CD1 TYR M  86      41.852  -6.275  43.569  1.00102.61           C  
ATOM    692  CD2 TYR M  86      39.928  -4.912  43.335  1.00102.61           C  
ATOM    693  CE1 TYR M  86      41.583  -6.873  42.360  1.00102.61           C  
ATOM    694  CE2 TYR M  86      39.653  -5.506  42.124  1.00102.61           C  
ATOM    695  CZ  TYR M  86      40.480  -6.490  41.638  1.00102.61           C  
ATOM    696  OH  TYR M  86      40.201  -7.102  40.398  1.00102.61           O  
ATOM    697  C   TYR M  86      41.397  -5.452  47.775  1.00102.61           C  
ATOM    698  O   TYR M  86      42.557  -5.772  48.024  1.00102.61           O  
ATOM    699  N   ASN M  87      40.615  -4.861  48.701  1.00110.22           N  
ATOM    700  CA  ASN M  87      41.132  -4.520  50.000  0.98110.22           C  
ATOM    701  CB  ASN M  87      41.742  -5.694  50.784  0.98110.22           C  
ATOM    702  CG  ASN M  87      40.620  -6.415  51.513  0.94110.22           C  
ATOM    703  OD1 ASN M  87      40.385  -7.604  51.307  0.94110.22           O  
ATOM    704  ND2 ASN M  87      39.917  -5.672  52.409  0.94110.22           N  
ATOM    705  C   ASN M  87      42.185  -3.482  49.826  1.00110.22           C  
ATOM    706  O   ASN M  87      43.252  -3.535  50.436  1.00110.22           O  
ATOM    707  N   GLN M  88      41.874  -2.503  48.961  1.00 84.88           N  
ATOM    708  CA  GLN M  88      42.721  -1.388  48.670  1.00 84.88           C  
ATOM    709  CB  GLN M  88      42.457  -0.833  47.266  1.00 84.88           C  
ATOM    710  CG  GLN M  88      42.691  -1.878  46.176  1.00 84.88           C  
ATOM    711  CD  GLN M  88      41.990  -1.390  44.922  1.00 84.88           C  
ATOM    712  OE1 GLN M  88      42.511  -1.504  43.815  1.00 84.88           O  
ATOM    713  NE2 GLN M  88      40.759  -0.841  45.099  1.00 84.88           N  
ATOM    714  C   GLN M  88      42.403  -0.309  49.655  1.00 84.88           C  
ATOM    715  O   GLN M  88      41.371  -0.349  50.324  1.00 84.88           O  
ATOM    716  N   SER M  89      43.316   0.676  49.777  1.00 87.53           N  
ATOM    717  CA  SER M  89      43.152   1.764  50.698  1.00 87.53           C  
ATOM    718  CB  SER M  89      44.475   2.452  51.077  1.00 87.53           C  
ATOM    719  OG  SER M  89      44.230   3.519  51.982  1.00 87.53           O  
ATOM    720  C   SER M  89      42.268   2.812  50.098  1.00 87.53           C  
ATOM    721  O   SER M  89      42.068   2.879  48.886  1.00 87.53           O  
ATOM    722  N   GLU M  90      41.698   3.646  50.987  1.00 75.18           N  
ATOM    723  CA  GLU M  90      40.832   4.747  50.685  0.98 75.18           C  
ATOM    724  CB  GLU M  90      40.173   5.323  51.950  0.98 75.18           C  
ATOM    725  CG  GLU M  90      39.193   4.360  52.624  0.97 75.18           C  
ATOM    726  CD  GLU M  90      38.876   4.911  54.006  0.88 75.18           C  
ATOM    727  OE1 GLU M  90      39.823   5.431  54.654  0.88 75.18           O  
ATOM    728  OE2 GLU M  90      37.694   4.825  54.435  0.88 75.18           O  
ATOM    729  C   GLU M  90      41.628   5.844  50.051  1.00 75.18           C  
ATOM    730  O   GLU M  90      41.098   6.645  49.283  1.00 75.18           O  
ATOM    731  N   ALA M  91      42.929   5.920  50.384  1.00 42.84           N  
ATOM    732  CA  ALA M  91      43.757   7.022  49.984  1.00 42.84           C  
ATOM    733  CB  ALA M  91      45.186   6.911  50.541  1.00 42.84           C  
ATOM    734  C   ALA M  91      43.889   7.181  48.494  1.00 42.84           C  
ATOM    735  O   ALA M  91      43.744   8.292  47.987  1.00 42.84           O  
ATOM    736  N   GLY M  92      44.132   6.095  47.736  1.00 29.85           N  
ATOM    737  CA  GLY M  92      44.451   6.277  46.342  1.00 29.85           C  
ATOM    738  C   GLY M  92      43.238   6.514  45.495  1.00 29.85           C  
ATOM    739  O   GLY M  92      42.102   6.306  45.919  1.00 29.85           O  
ATOM    740  N   SER M  93      43.485   6.958  44.240  1.00 92.53           N  
ATOM    741  CA  SER M  93      42.443   7.171  43.276  1.00 92.53           C  
ATOM    742  CB  SER M  93      42.678   8.328  42.284  1.00 92.53           C  
ATOM    743  OG  SER M  93      42.403   9.580  42.888  1.00 92.53           O  
ATOM    744  C   SER M  93      42.401   5.946  42.428  1.00 92.53           C  
ATOM    745  O   SER M  93      43.432   5.337  42.147  1.00 92.53           O  
ATOM    746  N   HIS M  94      41.189   5.548  42.000  1.00 58.84           N  
ATOM    747  CA  HIS M  94      41.074   4.371  41.194  1.00 58.84           C  
ATOM    748  ND1 HIS M  94      42.553   1.889  42.831  1.00 58.84           N  
ATOM    749  CG  HIS M  94      41.474   2.717  43.045  1.00 58.84           C  
ATOM    750  CB  HIS M  94      40.529   3.161  41.968  1.00 58.84           C  
ATOM    751  NE2 HIS M  94      42.563   2.398  44.995  1.00 58.84           N  
ATOM    752  CD2 HIS M  94      41.495   3.018  44.372  1.00 58.84           C  
ATOM    753  CE1 HIS M  94      43.169   1.731  44.029  1.00 58.84           C  
ATOM    754  C   HIS M  94      40.142   4.669  40.065  1.00 58.84           C  
ATOM    755  O   HIS M  94      39.375   5.629  40.120  1.00 58.84           O  
ATOM    756  N   THR M  95      40.192   3.844  38.996  1.00 54.36           N  
ATOM    757  CA  THR M  95      39.386   4.144  37.851  0.98 54.36           C  
ATOM    758  CB  THR M  95      40.201   4.565  36.664  0.98 54.36           C  
ATOM    759  OG1 THR M  95      41.003   5.689  36.999  0.98 54.36           O  
ATOM    760  CG2 THR M  95      39.250   4.928  35.511  0.98 54.36           C  
ATOM    761  C   THR M  95      38.599   2.941  37.435  1.00 54.36           C  
ATOM    762  O   THR M  95      39.074   1.807  37.483  1.00 54.36           O  
ATOM    763  N   VAL M  96      37.345   3.193  37.011  1.00144.97           N  
ATOM    764  CA  VAL M  96      36.462   2.187  36.501  0.95144.97           C  
ATOM    765  CB  VAL M  96      35.136   2.167  37.199  0.95144.97           C  
ATOM    766  CG1 VAL M  96      34.281   1.103  36.529  0.95144.97           C  
ATOM    767  CG2 VAL M  96      35.322   1.908  38.692  0.95144.97           C  
ATOM    768  C   VAL M  96      36.148   2.597  35.093  1.00144.97           C  
ATOM    769  O   VAL M  96      36.003   3.787  34.814  1.00144.97           O  
ATOM    770  N   GLN M  97      36.048   1.625  34.161  1.00 56.54           N  
ATOM    771  CA  GLN M  97      35.720   1.972  32.806  1.00 56.54           C  
ATOM    772  CB  GLN M  97      36.929   1.902  31.860  1.00 56.54           C  
ATOM    773  CG  GLN M  97      38.001   2.945  32.186  1.00 56.54           C  
ATOM    774  CD  GLN M  97      39.172   2.731  31.241  1.00 56.54           C  
ATOM    775  OE1 GLN M  97      40.310   2.567  31.679  1.00 56.54           O  
ATOM    776  NE2 GLN M  97      38.890   2.730  29.910  1.00 56.54           N  
ATOM    777  C   GLN M  97      34.690   0.999  32.313  1.00 56.54           C  
ATOM    778  O   GLN M  97      34.729  -0.183  32.649  1.00 56.54           O  
ATOM    779  N   ARG M  98      33.718   1.484  31.512  1.00112.81           N  
ATOM    780  CA  ARG M  98      32.709   0.606  30.993  1.00112.81           C  
ATOM    781  CB  ARG M  98      31.370   0.732  31.740  1.00112.81           C  
ATOM    782  CG  ARG M  98      30.362  -0.368  31.408  1.00112.81           C  
ATOM    783  CD  ARG M  98      28.957  -0.078  31.939  1.00112.81           C  
ATOM    784  NE  ARG M  98      29.064   0.115  33.412  1.00112.81           N  
ATOM    785  CZ  ARG M  98      28.923  -0.947  34.256  1.00112.81           C  
ATOM    786  NH1 ARG M  98      28.705  -2.195  33.752  1.00112.81           N  
ATOM    787  NH2 ARG M  98      28.978  -0.752  35.606  1.00112.81           N  
ATOM    788  C   ARG M  98      32.467   0.987  29.567  1.00112.81           C  
ATOM    789  O   ARG M  98      32.429   2.170  29.235  1.00112.81           O  
ATOM    790  N   MET M  99      32.324  -0.018  28.677  1.00132.34           N  
ATOM    791  CA  MET M  99      32.035   0.265  27.301  1.00132.34           C  
ATOM    792  CB  MET M  99      33.201   0.038  26.332  1.00132.34           C  
ATOM    793  CG  MET M  99      32.767   0.308  24.890  1.00132.34           C  
ATOM    794  SD  MET M  99      33.744  -0.528  23.608  1.00132.34           S  
ATOM    795  CE  MET M  99      33.226  -2.208  24.060  1.00132.34           C  
ATOM    796  C   MET M  99      31.003  -0.708  26.839  1.00132.34           C  
ATOM    797  O   MET M  99      31.106  -1.905  27.099  1.00132.34           O  
ATOM    798  N   TYR M 100      29.956  -0.210  26.154  1.00 98.51           N  
ATOM    799  CA  TYR M 100      29.016  -1.115  25.568  1.00 98.51           C  
ATOM    800  CB  TYR M 100      27.808  -1.497  26.452  1.00 98.51           C  
ATOM    801  CG  TYR M 100      26.986  -0.319  26.851  1.00 98.51           C  
ATOM    802  CD1 TYR M 100      26.121   0.280  25.965  1.00 98.51           C  
ATOM    803  CD2 TYR M 100      27.056   0.161  28.139  1.00 98.51           C  
ATOM    804  CE1 TYR M 100      25.355   1.355  26.354  1.00 98.51           C  
ATOM    805  CE2 TYR M 100      26.294   1.233  28.535  1.00 98.51           C  
ATOM    806  CZ  TYR M 100      25.442   1.833  27.641  1.00 98.51           C  
ATOM    807  OH  TYR M 100      24.657   2.933  28.048  1.00 98.51           O  
ATOM    808  C   TYR M 100      28.535  -0.527  24.285  1.00 98.51           C  
ATOM    809  O   TYR M 100      28.676   0.672  24.046  1.00 98.51           O  
ATOM    810  N   GLY M 101      27.972  -1.379  23.406  1.00 26.13           N  
ATOM    811  CA  GLY M 101      27.494  -0.891  22.148  1.00 26.13           C  
ATOM    812  C   GLY M 101      27.169  -2.062  21.279  1.00 26.13           C  
ATOM    813  O   GLY M 101      27.337  -3.216  21.671  1.00 26.13           O  
ATOM    814  N   CYS M 102      26.684  -1.777  20.057  1.00 57.98           N  
ATOM    815  CA  CYS M 102      26.314  -2.825  19.155  0.97 57.98           C  
ATOM    816  CB  CYS M 102      24.789  -3.039  19.117  0.97 57.98           C  
ATOM    817  SG  CYS M 102      23.896  -1.499  18.741  0.97 57.98           S  
ATOM    818  C   CYS M 102      26.769  -2.457  17.776  1.00 57.98           C  
ATOM    819  O   CYS M 102      27.010  -1.292  17.468  1.00 57.98           O  
ATOM    820  N   ASP M 103      26.945  -3.471  16.910  1.00163.91           N  
ATOM    821  CA  ASP M 103      27.299  -3.192  15.551  1.00163.91           C  
ATOM    822  CB  ASP M 103      28.794  -3.386  15.191  1.00163.91           C  
ATOM    823  CG  ASP M 103      29.380  -4.647  15.802  1.00163.91           C  
ATOM    824  OD1 ASP M 103      29.122  -4.908  17.006  1.00163.91           O  
ATOM    825  OD2 ASP M 103      30.136  -5.348  15.082  1.00163.91           O  
ATOM    826  C   ASP M 103      26.328  -3.839  14.618  1.00163.91           C  
ATOM    827  O   ASP M 103      25.717  -4.860  14.934  1.00163.91           O  
ATOM    828  N   VAL M 104      26.094  -3.184  13.461  1.00 41.32           N  
ATOM    829  CA  VAL M 104      25.158  -3.676  12.490  1.00 41.32           C  
ATOM    830  CB  VAL M 104      23.997  -2.753  12.255  1.00 41.32           C  
ATOM    831  CG1 VAL M 104      23.170  -2.675  13.549  0.67 41.32           C  
ATOM    832  CG2 VAL M 104      24.532  -1.389  11.789  0.82 41.32           C  
ATOM    833  C   VAL M 104      25.882  -3.838  11.190  1.00 41.32           C  
ATOM    834  O   VAL M 104      26.869  -3.155  10.929  1.00 41.32           O  
ATOM    835  N   GLY M 105      25.399  -4.764  10.337  1.00 22.51           N  
ATOM    836  CA  GLY M 105      26.036  -5.047   9.081  1.00 22.51           C  
ATOM    837  C   GLY M 105      25.512  -4.110   8.036  1.00 22.51           C  
ATOM    838  O   GLY M 105      24.851  -3.118   8.337  1.00 22.51           O  
ATOM    839  N   SER M 106      25.825  -4.415   6.761  1.00 66.77           N  
ATOM    840  CA  SER M 106      25.422  -3.599   5.653  0.98 66.77           C  
ATOM    841  CB  SER M 106      25.990  -4.096   4.315  0.98 66.77           C  
ATOM    842  OG  SER M 106      25.573  -3.237   3.266  0.98 66.77           O  
ATOM    843  C   SER M 106      23.931  -3.648   5.563  1.00 66.77           C  
ATOM    844  O   SER M 106      23.281  -2.663   5.215  1.00 66.77           O  
ATOM    845  N   ASP M 107      23.360  -4.821   5.887  1.00 77.33           N  
ATOM    846  CA  ASP M 107      21.944  -5.047   5.882  1.00 77.33           C  
ATOM    847  CB  ASP M 107      21.561  -6.540   5.975  1.00 77.33           C  
ATOM    848  CG  ASP M 107      22.163  -7.164   7.223  1.00 77.33           C  
ATOM    849  OD1 ASP M 107      22.701  -6.404   8.069  1.00 77.33           O  
ATOM    850  OD2 ASP M 107      22.111  -8.418   7.339  1.00 77.33           O  
ATOM    851  C   ASP M 107      21.329  -4.254   6.995  1.00 77.33           C  
ATOM    852  O   ASP M 107      20.129  -3.985   6.994  1.00 77.33           O  
ATOM    853  N   TRP M 108      22.161  -3.839   7.968  1.00 93.53           N  
ATOM    854  CA  TRP M 108      21.718  -3.089   9.111  1.00 93.53           C  
ATOM    855  CB  TRP M 108      20.791  -1.905   8.769  1.00 93.53           C  
ATOM    856  CG  TRP M 108      21.534  -0.749   8.141  1.00 93.53           C  
ATOM    857  CD2 TRP M 108      20.981   0.554   7.894  1.00 93.53           C  
ATOM    858  CD1 TRP M 108      22.831  -0.703   7.722  1.00 93.53           C  
ATOM    859  NE1 TRP M 108      23.123   0.545   7.230  1.00 93.53           N  
ATOM    860  CE2 TRP M 108      21.994   1.330   7.329  1.00 93.53           C  
ATOM    861  CE3 TRP M 108      19.734   1.064   8.120  1.00 93.53           C  
ATOM    862  CZ2 TRP M 108      21.776   2.633   6.982  1.00 93.53           C  
ATOM    863  CZ3 TRP M 108      19.518   2.378   7.765  1.00 93.53           C  
ATOM    864  CH2 TRP M 108      20.519   3.147   7.207  1.00 93.53           C  
ATOM    865  C   TRP M 108      21.035  -3.986  10.092  1.00 93.53           C  
ATOM    866  O   TRP M 108      20.298  -3.521  10.962  1.00 93.53           O  
ATOM    867  N   ARG M 109      21.272  -5.305   9.973  1.00 70.38           N  
ATOM    868  CA  ARG M 109      20.767  -6.247  10.931  0.98 70.38           C  
ATOM    869  CB  ARG M 109      20.661  -7.681  10.390  0.98 70.38           C  
ATOM    870  CG  ARG M 109      19.779  -7.821   9.151  0.69 70.38           C  
ATOM    871  CD  ARG M 109      19.747  -9.249   8.610  0.70 70.38           C  
ATOM    872  NE  ARG M 109      19.022  -9.224   7.311  0.76 70.38           N  
ATOM    873  CZ  ARG M 109      17.659  -9.196   7.305  0.61 70.38           C  
ATOM    874  NH1 ARG M 109      16.983  -9.093   8.486  0.74 70.38           N  
ATOM    875  NH2 ARG M 109      16.976  -9.264   6.126  0.68 70.38           N  
ATOM    876  C   ARG M 109      21.775  -6.303  12.043  1.00 70.38           C  
ATOM    877  O   ARG M 109      22.937  -5.952  11.848  1.00 70.38           O  
ATOM    878  N   PHE M 110      21.345  -6.752  13.241  1.00 87.14           N  
ATOM    879  CA  PHE M 110      22.196  -6.844  14.400  1.00 87.14           C  
ATOM    880  CB  PHE M 110      21.414  -7.384  15.613  1.00 87.14           C  
ATOM    881  CG  PHE M 110      22.332  -7.823  16.701  1.00 87.14           C  
ATOM    882  CD1 PHE M 110      22.916  -6.923  17.560  1.00 87.14           C  
ATOM    883  CD2 PHE M 110      22.585  -9.166  16.871  1.00 87.14           C  
ATOM    884  CE1 PHE M 110      23.752  -7.360  18.562  1.00 87.14           C  
ATOM    885  CE2 PHE M 110      23.418  -9.608  17.870  1.00 87.14           C  
ATOM    886  CZ  PHE M 110      24.005  -8.702  18.719  1.00 87.14           C  
ATOM    887  C   PHE M 110      23.347  -7.763  14.124  1.00 87.14           C  
ATOM    888  O   PHE M 110      23.174  -8.966  13.928  1.00 87.14           O  
ATOM    889  N   LEU M 111      24.555  -7.173  14.008  1.00 94.17           N  
ATOM    890  CA  LEU M 111      25.778  -7.899  13.807  1.00 94.17           C  
ATOM    891  CB  LEU M 111      26.868  -6.998  13.206  1.00 94.17           C  
ATOM    892  CG  LEU M 111      28.177  -7.730  12.874  1.00 94.17           C  
ATOM    893  CD1 LEU M 111      27.971  -8.758  11.751  1.00 94.17           C  
ATOM    894  CD2 LEU M 111      29.301  -6.732  12.557  1.00 94.17           C  
ATOM    895  C   LEU M 111      26.334  -8.479  15.078  1.00 94.17           C  
ATOM    896  O   LEU M 111      26.583  -9.681  15.170  1.00 94.17           O  
ATOM    897  N   ARG M 112      26.520  -7.628  16.113  1.00201.12           N  
ATOM    898  CA  ARG M 112      27.188  -8.080  17.306  0.97201.12           C  
ATOM    899  CB  ARG M 112      28.715  -8.089  17.159  0.97201.12           C  
ATOM    900  CG  ARG M 112      29.216  -9.043  16.081  0.97201.12           C  
ATOM    901  CD  ARG M 112      30.619  -8.707  15.577  0.94201.12           C  
ATOM    902  NE  ARG M 112      31.603  -9.168  16.592  0.72201.12           N  
ATOM    903  CZ  ARG M 112      32.902  -8.768  16.478  0.72201.12           C  
ATOM    904  NH1 ARG M 112      33.264  -7.918  15.474  0.72201.12           N  
ATOM    905  NH2 ARG M 112      33.839  -9.218  17.362  0.72201.12           N  
ATOM    906  C   ARG M 112      26.913  -7.100  18.400  1.00201.12           C  
ATOM    907  O   ARG M 112      26.489  -5.973  18.150  1.00201.12           O  
ATOM    908  N   GLY M 113      27.175  -7.510  19.657  1.00 35.43           N  
ATOM    909  CA  GLY M 113      26.960  -6.630  20.769  1.00 35.43           C  
ATOM    910  C   GLY M 113      28.047  -6.875  21.764  1.00 35.43           C  
ATOM    911  O   GLY M 113      28.550  -7.991  21.885  1.00 35.43           O  
ATOM    912  N   TYR M 114      28.453  -5.818  22.497  1.00126.32           N  
ATOM    913  CA  TYR M 114      29.476  -5.985  23.486  0.98126.32           C  
ATOM    914  CB  TYR M 114      30.911  -5.813  22.944  0.98126.32           C  
ATOM    915  CG  TYR M 114      30.866  -4.918  21.755  1.00126.32           C  
ATOM    916  CD1 TYR M 114      30.691  -3.559  21.867  1.00126.32           C  
ATOM    917  CD2 TYR M 114      31.016  -5.468  20.501  1.00126.32           C  
ATOM    918  CE1 TYR M 114      30.658  -2.771  20.741  1.00126.32           C  
ATOM    919  CE2 TYR M 114      30.984  -4.687  19.371  1.00126.32           C  
ATOM    920  CZ  TYR M 114      30.802  -3.332  19.493  1.00126.32           C  
ATOM    921  OH  TYR M 114      30.766  -2.512  18.345  1.00126.32           O  
ATOM    922  C   TYR M 114      29.236  -5.136  24.696  1.00126.32           C  
ATOM    923  O   TYR M 114      28.522  -4.134  24.653  1.00126.32           O  
ATOM    924  N   HIS M 115      29.799  -5.581  25.839  1.00 88.72           N  
ATOM    925  CA  HIS M 115      29.698  -4.898  27.098  1.00 88.72           C  
ATOM    926  ND1 HIS M 115      28.686  -4.933  30.362  1.00 88.72           N  
ATOM    927  CG  HIS M 115      28.173  -4.580  29.134  1.00 88.72           C  
ATOM    928  CB  HIS M 115      28.441  -5.336  27.871  1.00 88.72           C  
ATOM    929  NE2 HIS M 115      27.414  -3.140  30.695  1.00 88.72           N  
ATOM    930  CD2 HIS M 115      27.400  -3.481  29.354  1.00 88.72           C  
ATOM    931  CE1 HIS M 115      28.199  -4.040  31.259  1.00 88.72           C  
ATOM    932  C   HIS M 115      30.914  -5.307  27.886  1.00 88.72           C  
ATOM    933  O   HIS M 115      31.056  -6.475  28.247  1.00 88.72           O  
ATOM    934  N   GLN M 116      31.822  -4.353  28.187  1.00135.77           N  
ATOM    935  CA  GLN M 116      33.054  -4.686  28.861  0.97135.77           C  
ATOM    936  CB  GLN M 116      34.284  -4.495  27.961  0.97135.77           C  
ATOM    937  CG  GLN M 116      34.282  -5.379  26.715  0.97135.77           C  
ATOM    938  CD  GLN M 116      35.363  -4.858  25.783  0.94135.77           C  
ATOM    939  OE1 GLN M 116      35.801  -3.715  25.901  0.94135.77           O  
ATOM    940  NE2 GLN M 116      35.801  -5.713  24.821  0.94135.77           N  
ATOM    941  C   GLN M 116      33.250  -3.743  30.014  1.00135.77           C  
ATOM    942  O   GLN M 116      32.696  -2.644  30.036  1.00135.77           O  
ATOM    943  N   TYR M 117      34.058  -4.170  31.011  1.00159.51           N  
ATOM    944  CA  TYR M 117      34.289  -3.397  32.201  0.98159.51           C  
ATOM    945  CB  TYR M 117      33.435  -3.989  33.339  0.98159.51           C  
ATOM    946  CG  TYR M 117      33.312  -3.134  34.554  1.00159.51           C  
ATOM    947  CD1 TYR M 117      34.281  -3.105  35.527  1.00159.51           C  
ATOM    948  CD2 TYR M 117      32.178  -2.378  34.733  1.00159.51           C  
ATOM    949  CE1 TYR M 117      34.123  -2.324  36.650  1.00159.51           C  
ATOM    950  CE2 TYR M 117      32.013  -1.596  35.850  1.00159.51           C  
ATOM    951  CZ  TYR M 117      32.988  -1.568  36.815  1.00159.51           C  
ATOM    952  OH  TYR M 117      32.820  -0.770  37.967  1.00159.51           O  
ATOM    953  C   TYR M 117      35.744  -3.558  32.560  1.00159.51           C  
ATOM    954  O   TYR M 117      36.296  -4.652  32.444  1.00159.51           O  
ATOM    955  N   ALA M 118      36.409  -2.470  33.015  1.00 40.88           N  
ATOM    956  CA  ALA M 118      37.800  -2.563  33.376  1.00 40.88           C  
ATOM    957  CB  ALA M 118      38.754  -1.949  32.337  1.00 40.88           C  
ATOM    958  C   ALA M 118      38.004  -1.815  34.651  1.00 40.88           C  
ATOM    959  O   ALA M 118      37.309  -0.842  34.937  1.00 40.88           O  
ATOM    960  N   TYR M 119      38.969  -2.279  35.470  1.00 80.43           N  
ATOM    961  CA  TYR M 119      39.249  -1.618  36.709  1.00 80.43           C  
ATOM    962  CB  TYR M 119      38.907  -2.519  37.908  1.00 80.43           C  
ATOM    963  CG  TYR M 119      39.161  -1.778  39.169  1.00 80.43           C  
ATOM    964  CD1 TYR M 119      38.390  -0.685  39.490  1.00 80.43           C  
ATOM    965  CD2 TYR M 119      40.138  -2.200  40.041  1.00 80.43           C  
ATOM    966  CE1 TYR M 119      38.612  -0.001  40.659  1.00 80.43           C  
ATOM    967  CE2 TYR M 119      40.363  -1.520  41.213  1.00 80.43           C  
ATOM    968  CZ  TYR M 119      39.599  -0.419  41.520  1.00 80.43           C  
ATOM    969  OH  TYR M 119      39.826   0.282  42.722  1.00 80.43           O  
ATOM    970  C   TYR M 119      40.714  -1.309  36.709  1.00 80.43           C  
ATOM    971  O   TYR M 119      41.551  -2.189  36.515  1.00 80.43           O  
ATOM    972  N   ASP M 120      41.059  -0.026  36.917  1.00 66.14           N  
ATOM    973  CA  ASP M 120      42.429   0.396  36.968  1.00 66.14           C  
ATOM    974  CB  ASP M 120      43.208  -0.242  38.134  1.00 66.14           C  
ATOM    975  CG  ASP M 120      42.648   0.276  39.453  1.00 66.14           C  
ATOM    976  OD1 ASP M 120      41.968   1.337  39.450  1.00 66.14           O  
ATOM    977  OD2 ASP M 120      42.895  -0.393  40.490  1.00 66.14           O  
ATOM    978  C   ASP M 120      43.134   0.033  35.691  1.00 66.14           C  
ATOM    979  O   ASP M 120      44.326  -0.270  35.698  1.00 66.14           O  
ATOM    980  N   GLY M 121      42.416   0.048  34.553  1.00 29.50           N  
ATOM    981  CA  GLY M 121      43.068  -0.133  33.286  1.00 29.50           C  
ATOM    982  C   GLY M 121      43.202  -1.579  32.919  1.00 29.50           C  
ATOM    983  O   GLY M 121      43.700  -1.887  31.837  1.00 29.50           O  
ATOM    984  N   LYS M 122      42.768  -2.519  33.780  1.00172.61           N  
ATOM    985  CA  LYS M 122      42.931  -3.895  33.398  1.00172.61           C  
ATOM    986  CB  LYS M 122      43.650  -4.730  34.472  1.00172.61           C  
ATOM    987  CG  LYS M 122      44.383  -5.955  33.922  0.80172.61           C  
ATOM    988  CD  LYS M 122      45.717  -5.621  33.242  0.77172.61           C  
ATOM    989  CE  LYS M 122      45.590  -4.837  31.933  0.59172.61           C  
ATOM    990  NZ  LYS M 122      44.933  -5.672  30.905  0.75172.61           N  
ATOM    991  C   LYS M 122      41.547  -4.460  33.219  1.00172.61           C  
ATOM    992  O   LYS M 122      40.633  -4.086  33.949  1.00172.61           O  
ATOM    993  N   ASP M 123      41.344  -5.368  32.234  1.00128.96           N  
ATOM    994  CA  ASP M 123      40.023  -5.897  31.990  1.00128.96           C  
ATOM    995  CB  ASP M 123      39.899  -6.709  30.685  1.00128.96           C  
ATOM    996  CG  ASP M 123      40.899  -7.855  30.707  0.98128.96           C  
ATOM    997  OD1 ASP M 123      42.075  -7.606  31.083  0.98128.96           O  
ATOM    998  OD2 ASP M 123      40.504  -8.994  30.343  0.98128.96           O  
ATOM    999  C   ASP M 123      39.549  -6.727  33.144  1.00128.96           C  
ATOM   1000  O   ASP M 123      40.209  -7.682  33.547  1.00128.96           O  
ATOM   1001  N   TYR M 124      38.443  -6.276  33.782  1.00121.52           N  
ATOM   1002  CA  TYR M 124      37.788  -6.927  34.887  1.00121.52           C  
ATOM   1003  CB  TYR M 124      37.016  -5.878  35.708  1.00121.52           C  
ATOM   1004  CG  TYR M 124      36.551  -6.392  37.028  1.00121.52           C  
ATOM   1005  CD1 TYR M 124      37.434  -6.557  38.074  1.00121.52           C  
ATOM   1006  CD2 TYR M 124      35.219  -6.663  37.234  1.00121.52           C  
ATOM   1007  CE1 TYR M 124      36.998  -7.010  39.298  1.00121.52           C  
ATOM   1008  CE2 TYR M 124      34.778  -7.115  38.455  1.00121.52           C  
ATOM   1009  CZ  TYR M 124      35.665  -7.287  39.490  1.00121.52           C  
ATOM   1010  OH  TYR M 124      35.208  -7.747  40.743  1.00121.52           O  
ATOM   1011  C   TYR M 124      36.840  -8.022  34.460  1.00121.52           C  
ATOM   1012  O   TYR M 124      36.944  -9.163  34.911  1.00121.52           O  
ATOM   1013  N   ILE M 125      35.877  -7.699  33.563  1.00 67.25           N  
ATOM   1014  CA  ILE M 125      34.895  -8.672  33.160  1.00 67.25           C  
ATOM   1015  CB  ILE M 125      33.730  -8.749  34.104  1.00 67.25           C  
ATOM   1016  CG1 ILE M 125      32.915 -10.030  33.864  1.00 67.25           C  
ATOM   1017  CG2 ILE M 125      32.920  -7.452  33.953  1.00 67.25           C  
ATOM   1018  CD1 ILE M 125      31.940 -10.350  34.996  1.00 67.25           C  
ATOM   1019  C   ILE M 125      34.369  -8.272  31.815  1.00 67.25           C  
ATOM   1020  O   ILE M 125      34.365  -7.089  31.476  1.00 67.25           O  
ATOM   1021  N   ALA M 126      33.905  -9.250  31.006  1.00 42.34           N  
ATOM   1022  CA  ALA M 126      33.396  -8.913  29.705  1.00 42.34           C  
ATOM   1023  CB  ALA M 126      34.448  -9.044  28.591  1.00 42.34           C  
ATOM   1024  C   ALA M 126      32.282  -9.851  29.352  1.00 42.34           C  
ATOM   1025  O   ALA M 126      32.219 -10.981  29.834  1.00 42.34           O  
ATOM   1026  N   LEU M 127      31.360  -9.382  28.486  1.00 51.94           N  
ATOM   1027  CA  LEU M 127      30.259 -10.188  28.043  1.00 51.94           C  
ATOM   1028  CB  LEU M 127      28.992  -9.363  27.742  1.00 51.94           C  
ATOM   1029  CG  LEU M 127      27.779 -10.194  27.281  1.00 51.94           C  
ATOM   1030  CD1 LEU M 127      27.281 -11.126  28.399  1.00 51.94           C  
ATOM   1031  CD2 LEU M 127      26.664  -9.291  26.730  1.00 51.94           C  
ATOM   1032  C   LEU M 127      30.709 -10.830  26.769  1.00 51.94           C  
ATOM   1033  O   LEU M 127      31.299 -10.178  25.909  1.00 51.94           O  
ATOM   1034  N   LYS M 128      30.446 -12.140  26.623  1.00 90.43           N  
ATOM   1035  CA  LYS M 128      30.881 -12.882  25.475  0.98 90.43           C  
ATOM   1036  CB  LYS M 128      30.885 -14.399  25.708  0.98 90.43           C  
ATOM   1037  CG  LYS M 128      31.949 -14.837  26.715  0.98 90.43           C  
ATOM   1038  CD  LYS M 128      31.778 -16.283  27.173  0.97 90.43           C  
ATOM   1039  CE  LYS M 128      33.100 -17.045  27.265  0.95 90.43           C  
ATOM   1040  NZ  LYS M 128      33.743 -16.805  28.572  0.95 90.43           N  
ATOM   1041  C   LYS M 128      29.998 -12.574  24.302  1.00 90.43           C  
ATOM   1042  O   LYS M 128      29.005 -11.858  24.416  1.00 90.43           O  
ATOM   1043  N   GLU M 129      30.376 -13.113  23.125  1.00 90.99           N  
ATOM   1044  CA  GLU M 129      29.709 -12.890  21.872  1.00 90.99           C  
ATOM   1045  CB  GLU M 129      30.388 -13.657  20.721  1.00 90.99           C  
ATOM   1046  CG  GLU M 129      29.617 -13.610  19.401  0.98 90.99           C  
ATOM   1047  CD  GLU M 129      29.588 -12.170  18.921  0.89 90.99           C  
ATOM   1048  OE1 GLU M 129      30.684 -11.556  18.820  0.71 90.99           O  
ATOM   1049  OE2 GLU M 129      28.466 -11.664  18.655  0.71 90.99           O  
ATOM   1050  C   GLU M 129      28.290 -13.363  21.948  1.00 90.99           C  
ATOM   1051  O   GLU M 129      27.389 -12.724  21.406  1.00 90.99           O  
ATOM   1052  N   ASP M 130      28.057 -14.497  22.632  1.00 82.07           N  
ATOM   1053  CA  ASP M 130      26.747 -15.075  22.734  1.00 82.07           C  
ATOM   1054  CB  ASP M 130      26.746 -16.489  23.365  1.00 82.07           C  
ATOM   1055  CG  ASP M 130      27.334 -16.498  24.774  0.99 82.07           C  
ATOM   1056  OD1 ASP M 130      27.576 -15.406  25.351  0.99 82.07           O  
ATOM   1057  OD2 ASP M 130      27.563 -17.624  25.291  0.99 82.07           O  
ATOM   1058  C   ASP M 130      25.843 -14.150  23.494  1.00 82.07           C  
ATOM   1059  O   ASP M 130      24.624 -14.197  23.328  1.00 82.07           O  
ATOM   1060  N   LEU M 131      26.425 -13.286  24.349  1.00 89.71           N  
ATOM   1061  CA  LEU M 131      25.689 -12.345  25.146  1.00 89.71           C  
ATOM   1062  CB  LEU M 131      24.585 -11.632  24.344  1.00 89.71           C  
ATOM   1063  CG  LEU M 131      25.108 -10.802  23.153  1.00 89.71           C  
ATOM   1064  CD1 LEU M 131      23.949 -10.121  22.405  1.00 89.71           C  
ATOM   1065  CD2 LEU M 131      26.197  -9.807  23.590  1.00 89.71           C  
ATOM   1066  C   LEU M 131      25.031 -13.084  26.270  1.00 89.71           C  
ATOM   1067  O   LEU M 131      24.244 -12.507  27.018  1.00 89.71           O  
ATOM   1068  N   ARG M 132      25.250 -14.410  26.336  1.00161.97           N  
ATOM   1069  CA  ARG M 132      24.787 -15.273  27.388  1.00161.97           C  
ATOM   1070  CB  ARG M 132      24.469 -16.680  26.873  1.00161.97           C  
ATOM   1071  CG  ARG M 132      23.259 -16.631  25.944  1.00161.97           C  
ATOM   1072  CD  ARG M 132      22.777 -17.984  25.433  1.00161.97           C  
ATOM   1073  NE  ARG M 132      21.487 -17.725  24.734  0.97161.97           N  
ATOM   1074  CZ  ARG M 132      21.466 -17.399  23.409  0.94161.97           C  
ATOM   1075  NH1 ARG M 132      22.620 -17.406  22.681  0.94161.97           N  
ATOM   1076  NH2 ARG M 132      20.284 -17.073  22.808  0.94161.97           N  
ATOM   1077  C   ARG M 132      25.703 -15.380  28.580  1.00161.97           C  
ATOM   1078  O   ARG M 132      25.234 -15.608  29.694  1.00161.97           O  
ATOM   1079  N   SER M 133      27.034 -15.246  28.390  1.00106.24           N  
ATOM   1080  CA  SER M 133      27.931 -15.608  29.458  1.00106.24           C  
ATOM   1081  CB  SER M 133      28.653 -16.928  29.133  1.00106.24           C  
ATOM   1082  OG  SER M 133      29.533 -17.296  30.178  1.00106.24           O  
ATOM   1083  C   SER M 133      28.964 -14.542  29.677  1.00106.24           C  
ATOM   1084  O   SER M 133      29.045 -13.575  28.923  1.00106.24           O  
ATOM   1085  N   TRP M 134      29.785 -14.698  30.746  1.00 79.55           N  
ATOM   1086  CA  TRP M 134      30.736 -13.677  31.092  1.00 79.55           C  
ATOM   1087  CB  TRP M 134      30.419 -13.021  32.444  1.00 79.55           C  
ATOM   1088  CG  TRP M 134      29.089 -12.311  32.467  1.00 79.55           C  
ATOM   1089  CD2 TRP M 134      28.882 -10.971  31.996  1.00 79.55           C  
ATOM   1090  CD1 TRP M 134      27.875 -12.763  32.895  1.00 79.55           C  
ATOM   1091  NE1 TRP M 134      26.922 -11.789  32.718  1.00 79.55           N  
ATOM   1092  CE2 TRP M 134      27.529 -10.681  32.166  1.00 79.55           C  
ATOM   1093  CE3 TRP M 134      29.750 -10.060  31.465  1.00 79.55           C  
ATOM   1094  CZ2 TRP M 134      27.020  -9.468  31.806  1.00 79.55           C  
ATOM   1095  CZ3 TRP M 134      29.233  -8.836  31.104  1.00 79.55           C  
ATOM   1096  CH2 TRP M 134      27.894  -8.548  31.272  1.00 79.55           C  
ATOM   1097  C   TRP M 134      32.110 -14.259  31.216  1.00 79.55           C  
ATOM   1098  O   TRP M 134      32.283 -15.456  31.443  1.00 79.55           O  
ATOM   1099  N   THR M 135      33.137 -13.400  31.048  1.00119.17           N  
ATOM   1100  CA  THR M 135      34.480 -13.862  31.211  1.00119.17           C  
ATOM   1101  CB  THR M 135      35.299 -13.722  29.951  1.00119.17           C  
ATOM   1102  OG1 THR M 135      36.416 -14.590  30.011  1.00119.17           O  
ATOM   1103  CG2 THR M 135      35.767 -12.270  29.748  1.00119.17           C  
ATOM   1104  C   THR M 135      35.065 -13.062  32.338  1.00119.17           C  
ATOM   1105  O   THR M 135      35.009 -11.832  32.339  1.00119.17           O  
ATOM   1106  N   ALA M 136      35.620 -13.749  33.359  1.00 41.81           N  
ATOM   1107  CA  ALA M 136      36.144 -13.039  34.492  1.00 41.81           C  
ATOM   1108  CB  ALA M 136      35.675 -13.626  35.833  1.00 41.81           C  
ATOM   1109  C   ALA M 136      37.640 -13.113  34.466  1.00 41.81           C  
ATOM   1110  O   ALA M 136      38.229 -14.186  34.361  1.00 41.81           O  
ATOM   1111  N   ALA M 137      38.288 -11.935  34.528  1.00 56.45           N  
ATOM   1112  CA  ALA M 137      39.718 -11.808  34.514  1.00 56.45           C  
ATOM   1113  CB  ALA M 137      40.181 -10.354  34.312  1.00 56.45           C  
ATOM   1114  C   ALA M 137      40.341 -12.301  35.787  1.00 56.45           C  
ATOM   1115  O   ALA M 137      41.411 -12.908  35.771  1.00 56.45           O  
ATOM   1116  N   ASP M 138      39.675 -12.031  36.924  1.00186.54           N  
ATOM   1117  CA  ASP M 138      40.245 -12.217  38.227  1.00186.54           C  
ATOM   1118  CB  ASP M 138      40.527 -10.796  38.765  1.00186.54           C  
ATOM   1119  CG  ASP M 138      41.245 -10.726  40.095  1.00186.54           C  
ATOM   1120  OD1 ASP M 138      40.637 -11.079  41.137  1.00186.54           O  
ATOM   1121  OD2 ASP M 138      42.414 -10.265  40.088  1.00186.54           O  
ATOM   1122  C   ASP M 138      39.225 -12.899  39.094  1.00186.54           C  
ATOM   1123  O   ASP M 138      38.078 -13.087  38.699  1.00186.54           O  
ATOM   1124  N   MET M 139      39.642 -13.335  40.298  1.00125.09           N  
ATOM   1125  CA  MET M 139      38.745 -13.943  41.236  1.00125.09           C  
ATOM   1126  CB  MET M 139      39.476 -14.574  42.426  1.00125.09           C  
ATOM   1127  CG  MET M 139      40.261 -15.786  41.934  0.82125.09           C  
ATOM   1128  SD  MET M 139      41.215 -16.700  43.170  0.66125.09           S  
ATOM   1129  CE  MET M 139      41.690 -17.941  41.933  0.82125.09           C  
ATOM   1130  C   MET M 139      37.755 -12.921  41.704  1.00125.09           C  
ATOM   1131  O   MET M 139      36.596 -13.250  41.952  1.00125.09           O  
ATOM   1132  N   ALA M 140      38.182 -11.652  41.858  1.00 33.30           N  
ATOM   1133  CA  ALA M 140      37.269 -10.625  42.281  1.00 33.30           C  
ATOM   1134  CB  ALA M 140      37.948  -9.255  42.439  1.00 33.30           C  
ATOM   1135  C   ALA M 140      36.215 -10.492  41.226  1.00 33.30           C  
ATOM   1136  O   ALA M 140      35.027 -10.373  41.521  1.00 33.30           O  
ATOM   1137  N   ALA M 141      36.631 -10.541  39.952  1.00 42.66           N  
ATOM   1138  CA  ALA M 141      35.740 -10.422  38.835  1.00 42.66           C  
ATOM   1139  CB  ALA M 141      36.473 -10.487  37.483  1.00 42.66           C  
ATOM   1140  C   ALA M 141      34.781 -11.564  38.893  1.00 42.66           C  
ATOM   1141  O   ALA M 141      33.638 -11.446  38.457  1.00 42.66           O  
ATOM   1142  N   GLN M 142      35.249 -12.714  39.412  1.00 57.13           N  
ATOM   1143  CA  GLN M 142      34.468 -13.914  39.497  0.92 57.13           C  
ATOM   1144  CB  GLN M 142      35.261 -15.087  40.111  0.92 57.13           C  
ATOM   1145  CG  GLN M 142      34.522 -16.430  40.107  0.92 57.13           C  
ATOM   1146  CD  GLN M 142      34.567 -17.010  38.699  0.92 57.13           C  
ATOM   1147  OE1 GLN M 142      34.882 -16.316  37.734  0.74 57.13           O  
ATOM   1148  NE2 GLN M 142      34.246 -18.325  38.572  0.74 57.13           N  
ATOM   1149  C   GLN M 142      33.274 -13.662  40.370  1.00 57.13           C  
ATOM   1150  O   GLN M 142      32.184 -14.154  40.085  1.00 57.13           O  
ATOM   1151  N   THR M 143      33.440 -12.893  41.465  1.00111.53           N  
ATOM   1152  CA  THR M 143      32.333 -12.669  42.352  0.95111.53           C  
ATOM   1153  CB  THR M 143      32.694 -11.927  43.608  0.95111.53           C  
ATOM   1154  OG1 THR M 143      31.634 -12.046  44.544  0.95111.53           O  
ATOM   1155  CG2 THR M 143      32.934 -10.443  43.290  0.95111.53           C  
ATOM   1156  C   THR M 143      31.274 -11.888  41.631  1.00111.53           C  
ATOM   1157  O   THR M 143      30.083 -12.142  41.799  1.00111.53           O  
ATOM   1158  N   THR M 144      31.687 -10.909  40.804  1.00 58.63           N  
ATOM   1159  CA  THR M 144      30.784 -10.075  40.064  1.00 58.63           C  
ATOM   1160  CB  THR M 144      31.537  -9.038  39.280  1.00 58.63           C  
ATOM   1161  OG1 THR M 144      32.309  -8.234  40.161  1.00 58.63           O  
ATOM   1162  CG2 THR M 144      30.542  -8.165  38.498  1.00 58.63           C  
ATOM   1163  C   THR M 144      30.039 -10.947  39.104  1.00 58.63           C  
ATOM   1164  O   THR M 144      28.845 -10.761  38.877  1.00 58.63           O  
ATOM   1165  N   LYS M 145      30.740 -11.932  38.512  1.00 64.67           N  
ATOM   1166  CA  LYS M 145      30.162 -12.832  37.552  1.00 64.67           C  
ATOM   1167  CB  LYS M 145      31.172 -13.869  37.036  1.00 64.67           C  
ATOM   1168  CG  LYS M 145      30.567 -14.855  36.037  1.00 64.67           C  
ATOM   1169  CD  LYS M 145      31.591 -15.749  35.337  1.00 64.67           C  
ATOM   1170  CE  LYS M 145      30.947 -16.734  34.361  1.00 64.67           C  
ATOM   1171  NZ  LYS M 145      31.989 -17.524  33.672  1.00 64.67           N  
ATOM   1172  C   LYS M 145      29.057 -13.619  38.180  1.00 64.67           C  
ATOM   1173  O   LYS M 145      27.990 -13.769  37.588  1.00 64.67           O  
ATOM   1174  N   HIS M 146      29.282 -14.160  39.391  1.00 88.20           N  
ATOM   1175  CA  HIS M 146      28.261 -14.953  40.013  1.00 88.20           C  
ATOM   1176  ND1 HIS M 146      30.773 -16.894  41.956  1.00 88.20           N  
ATOM   1177  CG  HIS M 146      29.631 -16.750  41.203  1.00 88.20           C  
ATOM   1178  CB  HIS M 146      28.685 -15.596  41.343  1.00 88.20           C  
ATOM   1179  NE2 HIS M 146      30.649 -18.683  40.643  1.00 88.20           N  
ATOM   1180  CD2 HIS M 146      29.570 -17.851  40.405  1.00 88.20           C  
ATOM   1181  CE1 HIS M 146      31.343 -18.066  41.582  1.00 88.20           C  
ATOM   1182  C   HIS M 146      27.094 -14.081  40.330  1.00 88.20           C  
ATOM   1183  O   HIS M 146      25.943 -14.463  40.124  1.00 88.20           O  
ATOM   1184  N   LYS M 147      27.371 -12.875  40.851  1.00163.97           N  
ATOM   1185  CA  LYS M 147      26.323 -11.992  41.267  0.98163.97           C  
ATOM   1186  CB  LYS M 147      26.893 -10.749  41.975  0.98163.97           C  
ATOM   1187  CG  LYS M 147      25.861  -9.896  42.712  0.98163.97           C  
ATOM   1188  CD  LYS M 147      24.985  -9.047  41.796  0.98163.97           C  
ATOM   1189  CE  LYS M 147      25.414  -7.578  41.775  0.95163.97           C  
ATOM   1190  NZ  LYS M 147      26.863  -7.468  41.488  0.95163.97           N  
ATOM   1191  C   LYS M 147      25.501 -11.598  40.079  1.00163.97           C  
ATOM   1192  O   LYS M 147      24.273 -11.617  40.131  1.00163.97           O  
ATOM   1193  N   TRP M 148      26.163 -11.265  38.958  1.00112.68           N  
ATOM   1194  CA  TRP M 148      25.474 -10.850  37.768  1.00112.68           C  
ATOM   1195  CB  TRP M 148      26.430 -10.320  36.682  1.00112.68           C  
ATOM   1196  CG  TRP M 148      27.031  -8.982  37.051  1.00112.68           C  
ATOM   1197  CD2 TRP M 148      27.891  -8.199  36.206  1.00112.68           C  
ATOM   1198  CD1 TRP M 148      26.865  -8.265  38.201  1.00112.68           C  
ATOM   1199  NE1 TRP M 148      27.566  -7.085  38.126  1.00112.68           N  
ATOM   1200  CE2 TRP M 148      28.202  -7.031  36.904  1.00112.68           C  
ATOM   1201  CE3 TRP M 148      28.379  -8.429  34.952  1.00112.68           C  
ATOM   1202  CZ2 TRP M 148      29.008  -6.074  36.354  1.00112.68           C  
ATOM   1203  CZ3 TRP M 148      29.195  -7.463  34.403  1.00112.68           C  
ATOM   1204  CH2 TRP M 148      29.502  -6.308  35.090  1.00112.68           C  
ATOM   1205  C   TRP M 148      24.667 -11.992  37.227  1.00112.68           C  
ATOM   1206  O   TRP M 148      23.587 -11.784  36.674  1.00112.68           O  
ATOM   1207  N   GLU M 149      25.181 -13.233  37.342  1.00 80.70           N  
ATOM   1208  CA  GLU M 149      24.461 -14.364  36.826  1.00 80.70           C  
ATOM   1209  CB  GLU M 149      25.235 -15.689  36.921  1.00 80.70           C  
ATOM   1210  CG  GLU M 149      26.409 -15.776  35.946  1.00 80.70           C  
ATOM   1211  CD  GLU M 149      26.974 -17.186  36.021  0.99 80.70           C  
ATOM   1212  OE1 GLU M 149      27.123 -17.710  37.157  0.99 80.70           O  
ATOM   1213  OE2 GLU M 149      27.270 -17.757  34.938  0.99 80.70           O  
ATOM   1214  C   GLU M 149      23.177 -14.549  37.577  1.00 80.70           C  
ATOM   1215  O   GLU M 149      22.135 -14.805  36.975  1.00 80.70           O  
ATOM   1216  N   ALA M 150      23.205 -14.413  38.916  1.00 92.66           N  
ATOM   1217  CA  ALA M 150      22.011 -14.638  39.682  1.00 92.66           C  
ATOM   1218  CB  ALA M 150      22.233 -14.457  41.193  1.00 92.66           C  
ATOM   1219  C   ALA M 150      20.997 -13.636  39.254  1.00 92.66           C  
ATOM   1220  O   ALA M 150      19.819 -13.956  39.093  1.00 92.66           O  
ATOM   1221  N   ALA M 151      21.478 -12.396  39.057  1.00164.29           N  
ATOM   1222  CA  ALA M 151      20.750 -11.240  38.641  1.00164.29           C  
ATOM   1223  CB  ALA M 151      21.611  -9.967  38.635  1.00164.29           C  
ATOM   1224  C   ALA M 151      20.229 -11.432  37.256  1.00164.29           C  
ATOM   1225  O   ALA M 151      19.242 -10.815  36.877  1.00164.29           O  
ATOM   1226  N   HIS M 152      20.894 -12.261  36.440  1.00157.51           N  
ATOM   1227  CA  HIS M 152      20.503 -12.434  35.067  1.00157.51           C  
ATOM   1228  ND1 HIS M 152      17.931 -14.547  36.490  1.00157.51           N  
ATOM   1229  CG  HIS M 152      18.824 -14.287  35.475  1.00157.51           C  
ATOM   1230  CB  HIS M 152      19.056 -12.927  34.882  1.00157.51           C  
ATOM   1231  NE2 HIS M 152      18.904 -16.483  35.991  1.00157.51           N  
ATOM   1232  CD2 HIS M 152      19.410 -15.481  35.182  1.00157.51           C  
ATOM   1233  CE1 HIS M 152      18.019 -15.874  36.760  1.00157.51           C  
ATOM   1234  C   HIS M 152      20.672 -11.127  34.353  1.00157.51           C  
ATOM   1235  O   HIS M 152      19.848 -10.707  33.545  1.00157.51           O  
ATOM   1236  N   VAL M 153      21.807 -10.471  34.630  1.00114.18           N  
ATOM   1237  CA  VAL M 153      22.226  -9.231  34.042  1.00114.18           C  
ATOM   1238  CB  VAL M 153      23.616  -8.891  34.494  1.00114.18           C  
ATOM   1239  CG1 VAL M 153      24.139  -7.700  33.679  1.00114.18           C  
ATOM   1240  CG2 VAL M 153      23.622  -8.700  36.019  1.00114.18           C  
ATOM   1241  C   VAL M 153      22.342  -9.364  32.556  1.00114.18           C  
ATOM   1242  O   VAL M 153      21.953  -8.467  31.808  1.00114.18           O  
ATOM   1243  N   ALA M 154      22.905 -10.493  32.100  1.00 56.42           N  
ATOM   1244  CA  ALA M 154      23.217 -10.722  30.718  1.00 56.42           C  
ATOM   1245  CB  ALA M 154      23.916 -12.074  30.490  1.00 56.42           C  
ATOM   1246  C   ALA M 154      21.989 -10.714  29.876  1.00 56.42           C  
ATOM   1247  O   ALA M 154      22.005 -10.202  28.757  1.00 56.42           O  
ATOM   1248  N   GLU M 155      20.893 -11.298  30.386  1.00 77.42           N  
ATOM   1249  CA  GLU M 155      19.700 -11.385  29.602  0.97 77.42           C  
ATOM   1250  CB  GLU M 155      18.600 -12.199  30.312  0.97 77.42           C  
ATOM   1251  CG  GLU M 155      18.980 -13.680  30.428  0.95 77.42           C  
ATOM   1252  CD  GLU M 155      17.952 -14.416  31.275  0.91 77.42           C  
ATOM   1253  OE1 GLU M 155      16.734 -14.304  30.973  0.91 77.42           O  
ATOM   1254  OE2 GLU M 155      18.375 -15.108  32.238  0.89 77.42           O  
ATOM   1255  C   GLU M 155      19.211 -10.003  29.319  1.00 77.42           C  
ATOM   1256  O   GLU M 155      18.801  -9.698  28.201  1.00 77.42           O  
ATOM   1257  N   GLN M 156      19.273  -9.118  30.325  1.00154.24           N  
ATOM   1258  CA  GLN M 156      18.788  -7.773  30.158  0.98154.24           C  
ATOM   1259  CB  GLN M 156      18.836  -6.961  31.460  0.98154.24           C  
ATOM   1260  CG  GLN M 156      18.200  -5.581  31.319  0.98154.24           C  
ATOM   1261  CD  GLN M 156      19.259  -4.566  30.917  0.91154.24           C  
ATOM   1262  OE1 GLN M 156      20.458  -4.818  31.028  0.91154.24           O  
ATOM   1263  NE2 GLN M 156      18.802  -3.374  30.450  0.91154.24           N  
ATOM   1264  C   GLN M 156      19.629  -7.068  29.135  1.00154.24           C  
ATOM   1265  O   GLN M 156      19.122  -6.282  28.335  1.00154.24           O  
ATOM   1266  N   LEU M 158      20.954  -7.313  29.148  1.00 72.77           N  
ATOM   1267  CA  LEU M 158      21.829  -6.660  28.218  1.00 72.77           C  
ATOM   1268  CB  LEU M 158      23.315  -6.973  28.455  1.00 72.77           C  
ATOM   1269  CG  LEU M 158      23.850  -6.419  29.782  1.00 72.77           C  
ATOM   1270  CD1 LEU M 158      25.340  -6.746  29.964  1.00 72.77           C  
ATOM   1271  CD2 LEU M 158      23.546  -4.919  29.908  1.00 72.77           C  
ATOM   1272  C   LEU M 158      21.530  -7.125  26.827  1.00 72.77           C  
ATOM   1273  O   LEU M 158      21.536  -6.336  25.884  1.00 72.77           O  
ATOM   1274  N   ARG M 159      21.259  -8.432  26.666  1.00 98.39           N  
ATOM   1275  CA  ARG M 159      21.033  -8.991  25.365  0.98 98.39           C  
ATOM   1276  CB  ARG M 159      20.695 -10.492  25.442  0.98 98.39           C  
ATOM   1277  CG  ARG M 159      20.438 -11.166  24.092  0.98 98.39           C  
ATOM   1278  CD  ARG M 159      20.104 -12.655  24.224  0.98 98.39           C  
ATOM   1279  NE  ARG M 159      19.843 -13.188  22.858  0.92 98.39           N  
ATOM   1280  CZ  ARG M 159      20.882 -13.606  22.080  0.91 98.39           C  
ATOM   1281  NH1 ARG M 159      22.162 -13.520  22.549  0.91 98.39           N  
ATOM   1282  NH2 ARG M 159      20.642 -14.107  20.834  0.91 98.39           N  
ATOM   1283  C   ARG M 159      19.867  -8.287  24.749  1.00 98.39           C  
ATOM   1284  O   ARG M 159      19.920  -7.891  23.587  1.00 98.39           O  
ATOM   1285  N   ALA M 160      18.792  -8.078  25.529  1.00 50.80           N  
ATOM   1286  CA  ALA M 160      17.599  -7.474  25.004  1.00 50.80           C  
ATOM   1287  CB  ALA M 160      16.484  -7.363  26.055  1.00 50.80           C  
ATOM   1288  C   ALA M 160      17.908  -6.086  24.524  1.00 50.80           C  
ATOM   1289  O   ALA M 160      17.450  -5.676  23.459  1.00 50.80           O  
ATOM   1290  N   TYR M 161      18.690  -5.320  25.307  1.00 98.62           N  
ATOM   1291  CA  TYR M 161      19.041  -3.966  24.965  1.00 98.62           C  
ATOM   1292  CB  TYR M 161      19.824  -3.283  26.104  1.00 98.62           C  
ATOM   1293  CG  TYR M 161      20.479  -2.045  25.587  1.00 98.62           C  
ATOM   1294  CD1 TYR M 161      19.772  -0.878  25.401  1.00 98.62           C  
ATOM   1295  CD2 TYR M 161      21.826  -2.058  25.301  1.00 98.62           C  
ATOM   1296  CE1 TYR M 161      20.403   0.249  24.925  1.00 98.62           C  
ATOM   1297  CE2 TYR M 161      22.461  -0.936  24.826  1.00 98.62           C  
ATOM   1298  CZ  TYR M 161      21.748   0.221  24.638  1.00 98.62           C  
ATOM   1299  OH  TYR M 161      22.396   1.376  24.150  1.00 98.62           O  
ATOM   1300  C   TYR M 161      19.906  -3.939  23.746  1.00 98.62           C  
ATOM   1301  O   TYR M 161      19.673  -3.165  22.816  1.00 98.62           O  
ATOM   1302  N   LEU M 162      20.928  -4.809  23.719  1.00 59.51           N  
ATOM   1303  CA  LEU M 162      21.881  -4.783  22.652  1.00 59.51           C  
ATOM   1304  CB  LEU M 162      23.035  -5.781  22.847  1.00 59.51           C  
ATOM   1305  CG  LEU M 162      23.921  -5.451  24.062  1.00 59.51           C  
ATOM   1306  CD1 LEU M 162      25.080  -6.449  24.206  1.00 59.51           C  
ATOM   1307  CD2 LEU M 162      24.402  -3.993  24.017  1.00 59.51           C  
ATOM   1308  C   LEU M 162      21.208  -5.117  21.369  1.00 59.51           C  
ATOM   1309  O   LEU M 162      21.518  -4.537  20.329  1.00 59.51           O  
ATOM   1310  N   GLU M 163      20.325  -6.126  21.392  1.00 86.47           N  
ATOM   1311  CA  GLU M 163      19.640  -6.469  20.188  1.00 86.47           C  
ATOM   1312  CB  GLU M 163      19.016  -7.871  20.260  1.00 86.47           C  
ATOM   1313  CG  GLU M 163      20.091  -8.958  20.345  1.00 86.47           C  
ATOM   1314  CD  GLU M 163      19.410 -10.313  20.424  0.99 86.47           C  
ATOM   1315  OE1 GLU M 163      18.974 -10.685  21.545  0.99 86.47           O  
ATOM   1316  OE2 GLU M 163      19.313 -10.996  19.371  0.99 86.47           O  
ATOM   1317  C   GLU M 163      18.572  -5.463  19.860  1.00 86.47           C  
ATOM   1318  O   GLU M 163      18.463  -5.025  18.717  1.00 86.47           O  
ATOM   1319  N   GLY M 164      17.698  -5.115  20.828  1.00 98.03           N  
ATOM   1320  CA  GLY M 164      16.626  -4.227  20.459  1.00 98.03           C  
ATOM   1321  C   GLY M 164      16.944  -2.759  20.341  1.00 98.03           C  
ATOM   1322  O   GLY M 164      17.090  -2.220  19.245  1.00 98.03           O  
ATOM   1323  N   THR M 165      17.155  -2.097  21.499  1.00 85.09           N  
ATOM   1324  CA  THR M 165      17.235  -0.658  21.545  1.00 85.09           C  
ATOM   1325  CB  THR M 165      17.220  -0.115  22.945  1.00 85.09           C  
ATOM   1326  OG1 THR M 165      16.037  -0.522  23.617  1.00 85.09           O  
ATOM   1327  CG2 THR M 165      17.282   1.420  22.873  1.00 85.09           C  
ATOM   1328  C   THR M 165      18.474  -0.144  20.893  1.00 85.09           C  
ATOM   1329  O   THR M 165      18.437   0.814  20.120  1.00 85.09           O  
ATOM   1330  N   CYS M 166      19.610  -0.793  21.176  1.00 48.07           N  
ATOM   1331  CA  CYS M 166      20.868  -0.289  20.716  0.97 48.07           C  
ATOM   1332  CB  CYS M 166      22.035  -1.213  21.121  0.97 48.07           C  
ATOM   1333  SG  CYS M 166      23.651  -0.609  20.554  0.97 48.07           S  
ATOM   1334  C   CYS M 166      20.854  -0.194  19.225  1.00 48.07           C  
ATOM   1335  O   CYS M 166      21.244   0.826  18.657  1.00 48.07           O  
ATOM   1336  N   VAL M 167      20.406  -1.269  18.555  1.00 56.87           N  
ATOM   1337  CA  VAL M 167      20.382  -1.323  17.122  0.95 56.87           C  
ATOM   1338  CB  VAL M 167      20.023  -2.684  16.597  0.95 56.87           C  
ATOM   1339  CG1 VAL M 167      19.903  -2.591  15.070  0.95 56.87           C  
ATOM   1340  CG2 VAL M 167      21.078  -3.698  17.064  0.95 56.87           C  
ATOM   1341  C   VAL M 167      19.372  -0.370  16.566  1.00 56.87           C  
ATOM   1342  O   VAL M 167      19.646   0.349  15.607  1.00 56.87           O  
ATOM   1343  N   GLU M 168      18.172  -0.317  17.171  1.00 59.37           N  
ATOM   1344  CA  GLU M 168      17.130   0.479  16.593  0.95 59.37           C  
ATOM   1345  CB  GLU M 168      15.823   0.451  17.401  0.95 59.37           C  
ATOM   1346  CG  GLU M 168      15.119  -0.904  17.363  0.92 59.37           C  
ATOM   1347  CD  GLU M 168      13.798  -0.768  18.102  0.89 59.37           C  
ATOM   1348  OE1 GLU M 168      13.501   0.353  18.594  0.89 59.37           O  
ATOM   1349  OE2 GLU M 168      13.063  -1.788  18.176  0.89 59.37           O  
ATOM   1350  C   GLU M 168      17.566   1.903  16.521  1.00 59.37           C  
ATOM   1351  O   GLU M 168      17.355   2.565  15.509  1.00 59.37           O  
ATOM   1352  N   TRP M 169      18.175   2.419  17.601  1.00 93.13           N  
ATOM   1353  CA  TRP M 169      18.594   3.789  17.632  1.00 93.13           C  
ATOM   1354  CB  TRP M 169      18.909   4.281  19.051  1.00 93.13           C  
ATOM   1355  CG  TRP M 169      17.647   4.519  19.846  1.00 93.13           C  
ATOM   1356  CD2 TRP M 169      17.001   5.798  19.934  1.00 93.13           C  
ATOM   1357  CD1 TRP M 169      16.893   3.652  20.582  1.00 93.13           C  
ATOM   1358  NE1 TRP M 169      15.809   4.311  21.116  1.00 93.13           N  
ATOM   1359  CE2 TRP M 169      15.866   5.634  20.728  1.00 93.13           C  
ATOM   1360  CE3 TRP M 169      17.326   7.008  19.393  1.00 93.13           C  
ATOM   1361  CZ2 TRP M 169      15.036   6.684  20.996  1.00 93.13           C  
ATOM   1362  CZ3 TRP M 169      16.492   8.068  19.671  1.00 93.13           C  
ATOM   1363  CH2 TRP M 169      15.370   7.907  20.457  1.00 93.13           C  
ATOM   1364  C   TRP M 169      19.753   4.029  16.719  1.00 93.13           C  
ATOM   1365  O   TRP M 169      19.858   5.091  16.108  1.00 93.13           O  
ATOM   1366  N   LEU M 170      20.666   3.052  16.599  1.00 52.41           N  
ATOM   1367  CA  LEU M 170      21.798   3.257  15.747  1.00 52.41           C  
ATOM   1368  CB  LEU M 170      22.707   2.021  15.688  1.00 52.41           C  
ATOM   1369  CG  LEU M 170      23.893   2.173  14.723  1.00 52.41           C  
ATOM   1370  CD1 LEU M 170      24.796   3.348  15.125  1.00 52.41           C  
ATOM   1371  CD2 LEU M 170      24.661   0.849  14.591  1.00 52.41           C  
ATOM   1372  C   LEU M 170      21.283   3.517  14.369  1.00 52.41           C  
ATOM   1373  O   LEU M 170      21.727   4.446  13.694  1.00 52.41           O  
ATOM   1374  N   ARG M 171      20.290   2.725  13.929  1.00 95.16           N  
ATOM   1375  CA  ARG M 171      19.769   2.907  12.608  0.95 95.16           C  
ATOM   1376  CB  ARG M 171      18.680   1.891  12.225  0.95 95.16           C  
ATOM   1377  CG  ARG M 171      19.179   0.448  12.119  0.95 95.16           C  
ATOM   1378  CD  ARG M 171      18.170  -0.475  11.434  0.95 95.16           C  
ATOM   1379  NE  ARG M 171      16.919  -0.439  12.240  0.95 95.16           N  
ATOM   1380  CZ  ARG M 171      16.676  -1.388  13.190  0.95 95.16           C  
ATOM   1381  NH1 ARG M 171      17.564  -2.405  13.398  0.95 95.16           N  
ATOM   1382  NH2 ARG M 171      15.531  -1.324  13.929  0.95 95.16           N  
ATOM   1383  C   ARG M 171      19.169   4.272  12.513  1.00 95.16           C  
ATOM   1384  O   ARG M 171      19.313   4.949  11.497  1.00 95.16           O  
ATOM   1385  N   ARG M 172      18.480   4.716  13.580  1.00 86.47           N  
ATOM   1386  CA  ARG M 172      17.823   5.990  13.548  1.00 86.47           C  
ATOM   1387  CB  ARG M 172      17.073   6.281  14.852  1.00 86.47           C  
ATOM   1388  CG  ARG M 172      16.117   7.465  14.758  1.00 86.47           C  
ATOM   1389  CD  ARG M 172      15.509   7.825  16.110  1.00 86.47           C  
ATOM   1390  NE  ARG M 172      14.344   8.711  15.849  0.99 86.47           N  
ATOM   1391  CZ  ARG M 172      13.578   9.152  16.887  0.99 86.47           C  
ATOM   1392  NH1 ARG M 172      13.915   8.837  18.169  0.99 86.47           N  
ATOM   1393  NH2 ARG M 172      12.471   9.911  16.642  0.99 86.47           N  
ATOM   1394  C   ARG M 172      18.847   7.069  13.366  1.00 86.47           C  
ATOM   1395  O   ARG M 172      18.679   7.963  12.537  1.00 86.47           O  
ATOM   1396  N   TYR M 173      19.960   6.998  14.119  1.00 76.70           N  
ATOM   1397  CA  TYR M 173      20.967   8.016  14.025  1.00 76.70           C  
ATOM   1398  CB  TYR M 173      22.158   7.827  14.982  1.00 76.70           C  
ATOM   1399  CG  TYR M 173      21.665   7.893  16.389  1.00 76.70           C  
ATOM   1400  CD1 TYR M 173      21.109   9.044  16.901  1.00 76.70           C  
ATOM   1401  CD2 TYR M 173      21.800   6.804  17.218  1.00 76.70           C  
ATOM   1402  CE1 TYR M 173      20.663   9.096  18.203  1.00 76.70           C  
ATOM   1403  CE2 TYR M 173      21.359   6.848  18.519  1.00 76.70           C  
ATOM   1404  CZ  TYR M 173      20.789   7.995  19.014  1.00 76.70           C  
ATOM   1405  OH  TYR M 173      20.337   8.038  20.349  1.00 76.70           O  
ATOM   1406  C   TYR M 173      21.522   7.995  12.640  1.00 76.70           C  
ATOM   1407  O   TYR M 173      21.820   9.038  12.061  1.00 76.70           O  
ATOM   1408  N   LEU M 174      21.684   6.791  12.069  1.00 59.42           N  
ATOM   1409  CA  LEU M 174      22.282   6.678  10.770  1.00 59.42           C  
ATOM   1410  CB  LEU M 174      22.347   5.215  10.294  1.00 59.42           C  
ATOM   1411  CG  LEU M 174      23.198   4.306  11.202  1.00 59.42           C  
ATOM   1412  CD1 LEU M 174      23.224   2.860  10.680  1.00 59.42           C  
ATOM   1413  CD2 LEU M 174      24.608   4.883  11.413  1.00 59.42           C  
ATOM   1414  C   LEU M 174      21.452   7.434   9.780  1.00 59.42           C  
ATOM   1415  O   LEU M 174      21.985   8.175   8.956  1.00 59.42           O  
ATOM   1416  N   GLU M 175      20.118   7.275   9.826  1.00 44.61           N  
ATOM   1417  CA  GLU M 175      19.310   7.960   8.859  0.98 44.61           C  
ATOM   1418  CB  GLU M 175      17.825   7.564   8.910  0.98 44.61           C  
ATOM   1419  CG  GLU M 175      16.975   8.299   7.871  0.97 44.61           C  
ATOM   1420  CD  GLU M 175      15.574   7.707   7.897  0.89 44.61           C  
ATOM   1421  OE1 GLU M 175      15.351   6.755   8.690  0.89 44.61           O  
ATOM   1422  OE2 GLU M 175      14.707   8.200   7.125  0.89 44.61           O  
ATOM   1423  C   GLU M 175      19.390   9.441   9.082  1.00 44.61           C  
ATOM   1424  O   GLU M 175      19.515  10.212   8.132  1.00 44.61           O  
ATOM   1425  N   ASN M 176      19.354   9.873  10.356  1.00 64.13           N  
ATOM   1426  CA  ASN M 176      19.301  11.269  10.679  1.00 64.13           C  
ATOM   1427  CB  ASN M 176      19.171  11.512  12.190  1.00 64.13           C  
ATOM   1428  CG  ASN M 176      17.797  10.989  12.586  1.00 64.13           C  
ATOM   1429  OD1 ASN M 176      16.834  11.114  11.831  1.00 64.13           O  
ATOM   1430  ND2 ASN M 176      17.702  10.376  13.796  1.00 64.13           N  
ATOM   1431  C   ASN M 176      20.519  11.991  10.190  1.00 64.13           C  
ATOM   1432  O   ASN M 176      20.404  13.106   9.683  1.00 64.13           O  
ATOM   1433  N   GLY M 177      21.722  11.397  10.323  1.00124.30           N  
ATOM   1434  CA  GLY M 177      22.884  12.119   9.877  1.00124.30           C  
ATOM   1435  C   GLY M 177      23.554  11.330   8.802  1.00124.30           C  
ATOM   1436  O   GLY M 177      24.760  11.092   8.828  1.00124.30           O  
ATOM   1437  N   LYS M 178      22.773  10.982   7.774  1.00159.58           N  
ATOM   1438  CA  LYS M 178      23.222  10.157   6.700  0.97159.58           C  
ATOM   1439  CB  LYS M 178      22.067   9.838   5.740  0.97159.58           C  
ATOM   1440  CG  LYS M 178      21.358  11.088   5.220  0.79159.58           C  
ATOM   1441  CD  LYS M 178      20.211  10.765   4.266  0.76159.58           C  
ATOM   1442  CE  LYS M 178      20.606   9.796   3.153  0.69159.58           C  
ATOM   1443  NZ  LYS M 178      21.489  10.486   2.192  0.73159.58           N  
ATOM   1444  C   LYS M 178      24.331  10.820   5.948  1.00159.58           C  
ATOM   1445  O   LYS M 178      25.282  10.158   5.535  1.00159.58           O  
ATOM   1446  N   GLU M 179      24.258  12.148   5.748  1.00 97.79           N  
ATOM   1447  CA  GLU M 179      25.264  12.754   4.927  1.00 97.79           C  
ATOM   1448  CB  GLU M 179      25.060  14.267   4.760  1.00 97.79           C  
ATOM   1449  CG  GLU M 179      23.760  14.607   4.039  0.98 97.79           C  
ATOM   1450  CD  GLU M 179      23.819  13.926   2.681  0.89 97.79           C  
ATOM   1451  OE1 GLU M 179      24.757  14.239   1.901  0.88 97.79           O  
ATOM   1452  OE2 GLU M 179      22.932  13.073   2.410  0.88 97.79           O  
ATOM   1453  C   GLU M 179      26.616  12.575   5.540  1.00 97.79           C  
ATOM   1454  O   GLU M 179      27.532  12.066   4.895  1.00 97.79           O  
ATOM   1455  N   THR M 180      26.772  13.000   6.808  1.00119.80           N  
ATOM   1456  CA  THR M 180      28.053  12.951   7.454  1.00119.80           C  
ATOM   1457  CB  THR M 180      28.047  13.655   8.774  1.00119.80           C  
ATOM   1458  OG1 THR M 180      27.631  15.000   8.616  1.00119.80           O  
ATOM   1459  CG2 THR M 180      29.469  13.604   9.353  1.00119.80           C  
ATOM   1460  C   THR M 180      28.453  11.544   7.766  1.00119.80           C  
ATOM   1461  O   THR M 180      29.540  11.097   7.401  1.00119.80           O  
ATOM   1462  N   LEU M 181      27.552  10.804   8.441  1.00 50.88           N  
ATOM   1463  CA  LEU M 181      27.872   9.484   8.901  1.00 50.88           C  
ATOM   1464  CB  LEU M 181      26.782   8.869   9.801  1.00 50.88           C  
ATOM   1465  CG  LEU M 181      26.570   9.637  11.122  1.00 50.88           C  
ATOM   1466  CD1 LEU M 181      25.477   8.986  11.985  1.00 50.88           C  
ATOM   1467  CD2 LEU M 181      27.891   9.821  11.885  1.00 50.88           C  
ATOM   1468  C   LEU M 181      28.071   8.560   7.709  1.00 50.88           C  
ATOM   1469  O   LEU M 181      28.847   7.576   7.858  1.00 50.88           O  
ATOM   1470  OXT LEU M 181      27.452   8.818   6.643  1.00 50.88           O  
TER    1471      LEU M 181                                                       
ATOM   1471  N   ASN P   1      21.240   5.968  22.283  1.00 68.89           N  
ATOM   1472  CA  ASN P   1      20.317   5.772  23.419  1.00 68.89           C  
ATOM   1473  CB  ASN P   1      18.996   5.172  22.912  1.00 68.89           C  
ATOM   1474  CG  ASN P   1      17.933   5.344  23.986  1.00 68.89           C  
ATOM   1475  OD1 ASN P   1      18.023   4.768  25.069  1.00 68.89           O  
ATOM   1476  ND2 ASN P   1      16.895   6.168  23.680  1.00 68.89           N  
ATOM   1477  C   ASN P   1      20.934   4.849  24.429  1.00 68.89           C  
ATOM   1478  O   ASN P   1      21.264   3.703  24.127  1.00 68.89           O  
ATOM   1479  N   LEU P   2      21.094   5.341  25.672  1.00 85.13           N  
ATOM   1480  CA  LEU P   2      21.752   4.622  26.727  1.00 85.13           C  
ATOM   1481  CB  LEU P   2      22.076   5.510  27.943  1.00 85.13           C  
ATOM   1482  CG  LEU P   2      23.149   6.584  27.680  1.00 85.13           C  
ATOM   1483  CD1 LEU P   2      23.371   7.469  28.918  1.00 85.13           C  
ATOM   1484  CD2 LEU P   2      24.458   5.945  27.188  1.00 85.13           C  
ATOM   1485  C   LEU P   2      20.886   3.509  27.223  1.00 85.13           C  
ATOM   1486  O   LEU P   2      19.666   3.541  27.086  1.00 85.13           O  
ATOM   1487  N   VAL P   3      21.525   2.468  27.800  1.00152.42           N  
ATOM   1488  CA  VAL P   3      20.791   1.390  28.396  1.00152.42           C  
ATOM   1489  CB  VAL P   3      21.669   0.254  28.845  1.00152.42           C  
ATOM   1490  CG1 VAL P   3      22.528   0.726  30.029  1.00152.42           C  
ATOM   1491  CG2 VAL P   3      20.793  -0.974  29.138  1.00152.42           C  
ATOM   1492  C   VAL P   3      20.085   1.988  29.581  1.00152.42           C  
ATOM   1493  O   VAL P   3      20.577   2.919  30.221  1.00152.42           O  
ATOM   1494  N   PRO P   4      18.911   1.503  29.864  1.00136.99           N  
ATOM   1495  CA  PRO P   4      18.127   2.075  30.923  1.00136.99           C  
ATOM   1496  CD  PRO P   4      18.080   0.919  28.823  1.00136.99           C  
ATOM   1497  CB  PRO P   4      16.743   1.447  30.784  1.00136.99           C  
ATOM   1498  CG  PRO P   4      16.630   1.156  29.276  1.00136.99           C  
ATOM   1499  C   PRO P   4      18.722   1.961  32.288  1.00136.99           C  
ATOM   1500  O   PRO P   4      18.461   2.837  33.113  1.00136.99           O  
ATOM   1501  N   MET P   5      19.486   0.886  32.563  0.98173.19           N  
ATOM   1502  CA  MET P   5      20.094   0.766  33.855  0.98173.19           C  
ATOM   1503  CB  MET P   5      19.202   0.130  34.938  0.98173.19           C  
ATOM   1504  CG  MET P   5      18.794  -1.320  34.669  0.98173.19           C  
ATOM   1505  SD  MET P   5      17.474  -1.527  33.436  0.92173.19           S  
ATOM   1506  CE  MET P   5      16.170  -0.786  34.459  0.92173.19           C  
ATOM   1507  C   MET P   5      21.320  -0.070  33.726  0.98173.19           C  
ATOM   1508  O   MET P   5      21.394  -0.954  32.876  0.98173.19           O  
ATOM   1509  N   VAL P   6      22.326   0.199  34.583  1.00 92.47           N  
ATOM   1510  CA  VAL P   6      23.556  -0.534  34.511  0.98 92.47           C  
ATOM   1511  CB  VAL P   6      24.756   0.326  34.268  0.98 92.47           C  
ATOM   1512  CG1 VAL P   6      26.005  -0.557  34.365  1.00 92.47           C  
ATOM   1513  CG2 VAL P   6      24.599   1.020  32.912  1.00 92.47           C  
ATOM   1514  C   VAL P   6      23.804  -1.199  35.812  1.00 92.47           C  
ATOM   1515  O   VAL P   6      23.576  -0.616  36.870  1.00 92.47           O  
ATOM   1516  N   ALA P   7      24.324  -2.438  35.714  1.00116.39           N  
ATOM   1517  CA  ALA P   7      24.602  -3.349  36.781  1.00116.39           C  
ATOM   1518  CB  ALA P   7      25.030  -4.715  36.217  1.00116.39           C  
ATOM   1519  C   ALA P   7      25.765  -2.916  37.608  1.00116.39           C  
ATOM   1520  O   ALA P   7      26.824  -2.596  37.077  1.00116.39           O  
ATOM   1521  N   THR P   8      25.610  -2.971  38.949  1.00133.82           N  
ATOM   1522  CA  THR P   8      26.705  -2.672  39.824  0.92133.82           C  
ATOM   1523  CB  THR P   8      26.325  -2.358  41.230  0.92133.82           C  
ATOM   1524  OG1 THR P   8      27.487  -2.076  41.994  0.93133.82           O  
ATOM   1525  CG2 THR P   8      25.572  -3.550  41.834  0.92133.82           C  
ATOM   1526  C   THR P   8      27.536  -3.906  39.894  1.00133.82           C  
ATOM   1527  O   THR P   8      27.051  -5.008  39.651  1.00133.82           O  
ATOM   1528  N   VAL P   9      28.828  -3.750  40.226  1.00115.26           N  
ATOM   1529  CA  VAL P   9      29.677  -4.899  40.312  1.00115.26           C  
ATOM   1530  CB  VAL P   9      31.134  -4.576  40.157  1.00115.26           C  
ATOM   1531  CG1 VAL P   9      31.384  -4.136  38.707  1.00115.26           C  
ATOM   1532  CG2 VAL P   9      31.502  -3.492  41.182  1.00115.26           C  
ATOM   1533  C   VAL P   9      29.490  -5.568  41.664  1.00115.26           C  
ATOM   1534  O   VAL P   9      30.083  -6.664  41.858  1.00115.26           O  
ATOM   1535  OXT VAL P   9      28.752  -5.001  42.514  1.00115.26           O  
TER    1536      VAL P   9                                                       
ATOM   1536  N   LEU A  11     -10.521 -11.459  44.992  1.00 48.32           N  
ATOM   1537  CA  LEU A  11     -10.683 -12.877  44.589  1.00 48.32           C  
ATOM   1538  CB  LEU A  11      -9.467 -13.356  43.774  1.00 48.32           C  
ATOM   1539  CG  LEU A  11      -9.536 -14.839  43.353  1.00 48.32           C  
ATOM   1540  CD1 LEU A  11     -10.720 -15.110  42.411  1.00 48.32           C  
ATOM   1541  CD2 LEU A  11      -8.195 -15.316  42.772  1.00 48.32           C  
ATOM   1542  C   LEU A  11     -10.818 -13.764  45.777  1.00 48.32           C  
ATOM   1543  O   LEU A  11      -9.968 -13.774  46.665  1.00 48.32           O  
ATOM   1544  N   SER A  12     -11.916 -14.540  45.817  1.00 34.02           N  
ATOM   1545  CA  SER A  12     -12.127 -15.432  46.915  1.00 34.02           C  
ATOM   1546  CB  SER A  12     -13.559 -15.395  47.471  1.00 34.02           C  
ATOM   1547  OG  SER A  12     -13.681 -16.307  48.552  1.00 34.02           O  
ATOM   1548  C   SER A  12     -11.889 -16.809  46.399  1.00 34.02           C  
ATOM   1549  O   SER A  12     -12.301 -17.147  45.291  1.00 34.02           O  
ATOM   1550  N   VAL A  13     -11.187 -17.642  47.192  1.00108.43           N  
ATOM   1551  CA  VAL A  13     -10.925 -18.967  46.717  1.00108.43           C  
ATOM   1552  CB  VAL A  13      -9.588 -19.092  46.044  1.00108.43           C  
ATOM   1553  CG1 VAL A  13      -8.483 -18.963  47.103  1.00108.43           C  
ATOM   1554  CG2 VAL A  13      -9.551 -20.404  45.247  1.00108.43           C  
ATOM   1555  C   VAL A  13     -10.956 -19.912  47.881  1.00108.43           C  
ATOM   1556  O   VAL A  13     -10.766 -19.514  49.029  1.00108.43           O  
ATOM   1557  N   ARG A  14     -11.212 -21.204  47.589  1.00 87.44           N  
ATOM   1558  CA  ARG A  14     -11.277 -22.240  48.581  1.00 87.44           C  
ATOM   1559  CB  ARG A  14     -11.937 -23.525  48.051  1.00 87.44           C  
ATOM   1560  CG  ARG A  14     -13.360 -23.259  47.548  1.00 87.44           C  
ATOM   1561  CD  ARG A  14     -14.108 -24.485  47.019  1.00 87.44           C  
ATOM   1562  NE  ARG A  14     -15.352 -23.986  46.362  1.00 87.44           N  
ATOM   1563  CZ  ARG A  14     -16.381 -24.839  46.083  1.00 87.44           C  
ATOM   1564  NH1 ARG A  14     -16.305 -26.147  46.466  1.00 87.44           N  
ATOM   1565  NH2 ARG A  14     -17.486 -24.383  45.423  1.00 87.44           N  
ATOM   1566  C   ARG A  14      -9.868 -22.527  48.982  1.00 87.44           C  
ATOM   1567  O   ARG A  14      -8.944 -22.202  48.238  1.00 87.44           O  
ATOM   1568  N   GLU A  15      -9.658 -23.128  50.175  1.00182.22           N  
ATOM   1569  CA  GLU A  15      -8.306 -23.249  50.639  1.00182.22           C  
ATOM   1570  CB  GLU A  15      -8.184 -23.998  51.977  1.00182.22           C  
ATOM   1571  CG  GLU A  15      -6.750 -24.041  52.515  1.00182.22           C  
ATOM   1572  CD  GLU A  15      -6.718 -24.974  53.718  1.00182.22           C  
ATOM   1573  OE1 GLU A  15      -7.728 -25.697  53.927  1.00182.22           O  
ATOM   1574  OE2 GLU A  15      -5.686 -24.978  54.441  1.00182.22           O  
ATOM   1575  C   GLU A  15      -7.443 -23.988  49.662  1.00182.22           C  
ATOM   1576  O   GLU A  15      -6.732 -23.369  48.897  1.00182.22           O  
ATOM   1577  N   GLY A  16      -7.618 -25.298  49.499  1.00142.63           N  
ATOM   1578  CA  GLY A  16      -6.730 -26.162  48.760  1.00142.63           C  
ATOM   1579  C   GLY A  16      -6.619 -25.802  47.314  1.00142.63           C  
ATOM   1580  O   GLY A  16      -5.703 -26.265  46.637  1.00142.63           O  
ATOM   1581  N   ASP A  17      -7.594 -25.056  46.777  1.00 80.24           N  
ATOM   1582  CA  ASP A  17      -7.632 -24.783  45.371  1.00 80.24           C  
ATOM   1583  CB  ASP A  17      -8.917 -24.058  44.943  1.00 80.24           C  
ATOM   1584  CG  ASP A  17     -10.091 -25.003  45.151  1.00 80.24           C  
ATOM   1585  OD1 ASP A  17      -9.871 -26.244  45.152  1.00 80.24           O  
ATOM   1586  OD2 ASP A  17     -11.230 -24.491  45.312  1.00 80.24           O  
ATOM   1587  C   ASP A  17      -6.485 -23.931  44.936  1.00 80.24           C  
ATOM   1588  O   ASP A  17      -5.801 -23.292  45.735  1.00 80.24           O  
ATOM   1589  N   SER A  18      -6.212 -23.958  43.616  1.00 92.94           N  
ATOM   1590  CA  SER A  18      -5.187 -23.121  43.081  1.00 92.94           C  
ATOM   1591  CB  SER A  18      -4.418 -23.749  41.909  1.00 92.94           C  
ATOM   1592  OG  SER A  18      -5.307 -24.031  40.842  1.00 92.94           O  
ATOM   1593  C   SER A  18      -5.845 -21.868  42.605  1.00 92.94           C  
ATOM   1594  O   SER A  18      -7.060 -21.827  42.411  1.00 92.94           O  
ATOM   1595  N   SER A  19      -5.056 -20.791  42.425  1.00109.53           N  
ATOM   1596  CA  SER A  19      -5.649 -19.583  41.953  1.00109.53           C  
ATOM   1597  CB  SER A  19      -6.127 -18.634  43.068  1.00109.53           C  
ATOM   1598  OG  SER A  19      -5.027 -18.141  43.816  1.00109.53           O  
ATOM   1599  C   SER A  19      -4.626 -18.872  41.143  1.00109.53           C  
ATOM   1600  O   SER A  19      -3.425 -19.101  41.289  1.00109.53           O  
ATOM   1601  N   VAL A  20      -5.104 -18.006  40.230  1.00 55.10           N  
ATOM   1602  CA  VAL A  20      -4.210 -17.253  39.413  1.00 55.10           C  
ATOM   1603  CB  VAL A  20      -4.308 -17.559  37.946  1.00 55.10           C  
ATOM   1604  CG1 VAL A  20      -4.000 -19.051  37.733  1.00 55.10           C  
ATOM   1605  CG2 VAL A  20      -5.689 -17.115  37.436  1.00 55.10           C  
ATOM   1606  C   VAL A  20      -4.591 -15.821  39.581  1.00 55.10           C  
ATOM   1607  O   VAL A  20      -5.768 -15.477  39.676  1.00 55.10           O  
ATOM   1608  N   ILE A  21      -3.582 -14.940  39.624  1.00101.62           N  
ATOM   1609  CA  ILE A  21      -3.838 -13.548  39.832  1.00101.62           C  
ATOM   1610  CB  ILE A  21      -3.240 -13.099  41.118  1.00101.62           C  
ATOM   1611  CG1 ILE A  21      -3.918 -13.910  42.236  1.00101.62           C  
ATOM   1612  CG2 ILE A  21      -3.393 -11.575  41.231  1.00101.62           C  
ATOM   1613  CD1 ILE A  21      -3.111 -14.023  43.522  1.00101.62           C  
ATOM   1614  C   ILE A  21      -3.214 -12.818  38.697  1.00101.62           C  
ATOM   1615  O   ILE A  21      -2.095 -13.130  38.296  1.00101.62           O  
ATOM   1616  N   ASN A  22      -3.934 -11.832  38.130  1.00154.41           N  
ATOM   1617  CA  ASN A  22      -3.368 -11.146  37.013  1.00154.41           C  
ATOM   1618  CB  ASN A  22      -4.185 -11.270  35.713  1.00154.41           C  
ATOM   1619  CG  ASN A  22      -5.629 -10.919  36.004  1.00154.41           C  
ATOM   1620  OD1 ASN A  22      -6.098  -9.825  35.701  1.00154.41           O  
ATOM   1621  ND2 ASN A  22      -6.358 -11.897  36.604  1.00154.41           N  
ATOM   1622  C   ASN A  22      -3.104  -9.719  37.333  1.00154.41           C  
ATOM   1623  O   ASN A  22      -3.721  -9.116  38.208  1.00154.41           O  
ATOM   1624  N   CYS A  23      -2.098  -9.164  36.638  1.00141.17           N  
ATOM   1625  CA  CYS A  23      -1.720  -7.805  36.847  1.00141.17           C  
ATOM   1626  CB  CYS A  23      -0.513  -7.659  37.780  1.00141.17           C  
ATOM   1627  SG  CYS A  23       0.951  -8.431  37.034  1.00141.17           S  
ATOM   1628  C   CYS A  23      -1.260  -7.305  35.534  1.00141.17           C  
ATOM   1629  O   CYS A  23      -0.675  -8.053  34.751  1.00141.17           O  
ATOM   1630  N   THR A  24      -1.509  -6.016  35.257  1.00142.95           N  
ATOM   1631  CA  THR A  24      -1.064  -5.534  33.996  1.00142.95           C  
ATOM   1632  CB  THR A  24      -2.167  -5.036  33.105  1.00142.95           C  
ATOM   1633  OG1 THR A  24      -1.686  -4.901  31.777  1.00142.95           O  
ATOM   1634  CG2 THR A  24      -2.664  -3.675  33.618  1.00142.95           C  
ATOM   1635  C   THR A  24      -0.123  -4.411  34.250  1.00142.95           C  
ATOM   1636  O   THR A  24      -0.358  -3.548  35.094  1.00142.95           O  
ATOM   1637  N   TYR A  25       0.997  -4.425  33.513  1.00135.27           N  
ATOM   1638  CA  TYR A  25       1.982  -3.396  33.594  1.00135.27           C  
ATOM   1639  CB  TYR A  25       3.442  -3.889  33.718  1.00135.27           C  
ATOM   1640  CG  TYR A  25       3.822  -4.817  32.612  1.00135.27           C  
ATOM   1641  CD1 TYR A  25       3.558  -6.165  32.713  1.00135.27           C  
ATOM   1642  CD2 TYR A  25       4.462  -4.350  31.486  1.00135.27           C  
ATOM   1643  CE1 TYR A  25       3.917  -7.030  31.707  1.00135.27           C  
ATOM   1644  CE2 TYR A  25       4.824  -5.210  30.475  1.00135.27           C  
ATOM   1645  CZ  TYR A  25       4.548  -6.552  30.585  1.00135.27           C  
ATOM   1646  OH  TYR A  25       4.918  -7.439  29.552  1.00135.27           O  
ATOM   1647  C   TYR A  25       1.803  -2.573  32.367  1.00135.27           C  
ATOM   1648  O   TYR A  25       1.192  -3.011  31.399  1.00135.27           O  
ATOM   1649  N   THR A  26       2.190  -1.293  32.431  1.00115.08           N  
ATOM   1650  CA  THR A  26       1.946  -0.424  31.317  1.00115.08           C  
ATOM   1651  CB  THR A  26       2.062   1.019  31.705  1.00115.08           C  
ATOM   1652  OG1 THR A  26       1.119   1.331  32.721  1.00115.08           O  
ATOM   1653  CG2 THR A  26       1.822   1.888  30.460  1.00115.08           C  
ATOM   1654  C   THR A  26       2.828  -0.605  30.084  1.00115.08           C  
ATOM   1655  O   THR A  26       2.303  -0.622  28.972  1.00115.08           O  
ATOM   1656  N   ASP A  27       4.175  -0.742  30.211  1.00160.37           N  
ATOM   1657  CA  ASP A  27       5.026  -0.670  29.033  1.00160.37           C  
ATOM   1658  CB  ASP A  27       6.107   0.424  29.186  1.00160.37           C  
ATOM   1659  CG  ASP A  27       6.891   0.639  27.892  1.00160.37           C  
ATOM   1660  OD1 ASP A  27       6.614  -0.052  26.877  1.00160.37           O  
ATOM   1661  OD2 ASP A  27       7.789   1.523  27.907  1.00160.37           O  
ATOM   1662  C   ASP A  27       5.752  -1.962  28.726  1.00160.37           C  
ATOM   1663  O   ASP A  27       6.438  -2.535  29.569  1.00160.37           O  
ATOM   1664  N   SER A  28       5.663  -2.409  27.453  1.00 99.33           N  
ATOM   1665  CA  SER A  28       6.199  -3.650  26.955  1.00 99.33           C  
ATOM   1666  CB  SER A  28       5.714  -3.964  25.529  1.00 99.33           C  
ATOM   1667  OG  SER A  28       4.305  -4.138  25.526  1.00 99.33           O  
ATOM   1668  C   SER A  28       7.698  -3.740  26.937  1.00 99.33           C  
ATOM   1669  O   SER A  28       8.229  -4.845  27.041  1.00 99.33           O  
ATOM   1670  N   SER A  36       8.426  -2.617  26.781  1.00123.82           N  
ATOM   1671  CA  SER A  36       9.861  -2.671  26.674  1.00123.82           C  
ATOM   1672  CB  SER A  36      10.489  -1.297  26.382  1.00123.82           C  
ATOM   1673  OG  SER A  36      10.091  -0.825  25.103  1.00123.82           O  
ATOM   1674  C   SER A  36      10.412  -3.117  27.991  1.00123.82           C  
ATOM   1675  O   SER A  36      11.521  -3.640  28.051  1.00123.82           O  
ATOM   1676  N   SER A  37       9.641  -2.936  29.082  1.00119.93           N  
ATOM   1677  CA  SER A  37      10.132  -3.225  30.393  1.00119.93           C  
ATOM   1678  CB  SER A  37       9.063  -3.080  31.495  1.00119.93           C  
ATOM   1679  OG  SER A  37       8.012  -4.013  31.293  1.00119.93           O  
ATOM   1680  C   SER A  37      10.730  -4.590  30.483  1.00119.93           C  
ATOM   1681  O   SER A  37      10.083  -5.599  30.210  1.00119.93           O  
ATOM   1682  N   THR A  38      12.035  -4.604  30.831  1.00 67.91           N  
ATOM   1683  CA  THR A  38      12.854  -5.775  30.979  1.00 67.91           C  
ATOM   1684  CB  THR A  38      14.318  -5.445  30.998  1.00 67.91           C  
ATOM   1685  OG1 THR A  38      14.681  -4.755  29.811  1.00 67.91           O  
ATOM   1686  CG2 THR A  38      15.119  -6.754  31.109  1.00 67.91           C  
ATOM   1687  C   THR A  38      12.539  -6.498  32.262  1.00 67.91           C  
ATOM   1688  O   THR A  38      12.562  -7.729  32.293  1.00 67.91           O  
ATOM   1689  N   TYR A  39      12.220  -5.763  33.356  1.00223.35           N  
ATOM   1690  CA  TYR A  39      12.142  -6.422  34.638  1.00223.35           C  
ATOM   1691  CB  TYR A  39      12.937  -5.693  35.725  1.00223.35           C  
ATOM   1692  CG  TYR A  39      14.339  -5.519  35.275  1.00223.35           C  
ATOM   1693  CD1 TYR A  39      14.663  -4.476  34.442  1.00223.35           C  
ATOM   1694  CD2 TYR A  39      15.320  -6.387  35.686  1.00223.35           C  
ATOM   1695  CE1 TYR A  39      15.958  -4.290  34.028  1.00223.35           C  
ATOM   1696  CE2 TYR A  39      16.615  -6.206  35.275  1.00223.35           C  
ATOM   1697  CZ  TYR A  39      16.934  -5.157  34.447  1.00223.35           C  
ATOM   1698  OH  TYR A  39      18.267  -4.967  34.029  1.00223.35           O  
ATOM   1699  C   TYR A  39      10.753  -6.413  35.176  1.00223.35           C  
ATOM   1700  O   TYR A  39      10.116  -5.367  35.236  1.00223.35           O  
ATOM   1701  N   LEU A  40      10.261  -7.587  35.621  1.00125.91           N  
ATOM   1702  CA  LEU A  40       8.951  -7.646  36.208  1.00125.91           C  
ATOM   1703  CB  LEU A  40       7.945  -8.451  35.367  1.00125.91           C  
ATOM   1704  CG  LEU A  40       7.717  -7.849  33.967  1.00125.91           C  
ATOM   1705  CD1 LEU A  40       6.700  -8.675  33.168  1.00125.91           C  
ATOM   1706  CD2 LEU A  40       7.351  -6.358  34.044  1.00125.91           C  
ATOM   1707  C   LEU A  40       9.080  -8.310  37.553  1.00125.91           C  
ATOM   1708  O   LEU A  40       9.948  -9.163  37.743  1.00125.91           O  
ATOM   1709  N   TYR A  41       8.242  -7.908  38.541  1.00157.33           N  
ATOM   1710  CA  TYR A  41       8.335  -8.511  39.846  1.00157.33           C  
ATOM   1711  CB  TYR A  41       9.098  -7.682  40.894  1.00157.33           C  
ATOM   1712  CG  TYR A  41      10.367  -7.180  40.307  1.00157.33           C  
ATOM   1713  CD1 TYR A  41      11.441  -7.998  40.046  1.00157.33           C  
ATOM   1714  CD2 TYR A  41      10.452  -5.850  39.987  1.00157.33           C  
ATOM   1715  CE1 TYR A  41      12.592  -7.482  39.497  1.00157.33           C  
ATOM   1716  CE2 TYR A  41      11.595  -5.327  39.442  1.00157.33           C  
ATOM   1717  CZ  TYR A  41      12.668  -6.143  39.198  1.00157.33           C  
ATOM   1718  OH  TYR A  41      13.841  -5.602  38.637  1.00157.33           O  
ATOM   1719  C   TYR A  41       6.953  -8.645  40.424  1.00157.33           C  
ATOM   1720  O   TYR A  41       6.000  -8.031  39.947  1.00157.33           O  
ATOM   1721  N   TRP A  42       6.818  -9.481  41.478  1.00136.80           N  
ATOM   1722  CA  TRP A  42       5.580  -9.641  42.192  1.00136.80           C  
ATOM   1723  CB  TRP A  42       5.022 -11.080  42.199  1.00136.80           C  
ATOM   1724  CG  TRP A  42       4.293 -11.508  40.948  1.00136.80           C  
ATOM   1725  CD2 TRP A  42       2.891 -11.271  40.749  1.00136.80           C  
ATOM   1726  CD1 TRP A  42       4.737 -12.162  39.836  1.00136.80           C  
ATOM   1727  NE1 TRP A  42       3.695 -12.348  38.956  1.00136.80           N  
ATOM   1728  CE2 TRP A  42       2.553 -11.803  39.507  1.00136.80           C  
ATOM   1729  CE3 TRP A  42       1.961 -10.658  41.540  1.00136.80           C  
ATOM   1730  CZ2 TRP A  42       1.273 -11.730  39.034  1.00136.80           C  
ATOM   1731  CZ3 TRP A  42       0.672 -10.585  41.059  1.00136.80           C  
ATOM   1732  CH2 TRP A  42       0.334 -11.111  39.830  1.00136.80           C  
ATOM   1733  C   TRP A  42       5.836  -9.298  43.632  1.00136.80           C  
ATOM   1734  O   TRP A  42       6.864  -9.673  44.195  1.00136.80           O  
ATOM   1735  N   TYR A  43       4.887  -8.576  44.266  1.00147.99           N  
ATOM   1736  CA  TYR A  43       4.991  -8.206  45.653  1.00147.99           C  
ATOM   1737  CB  TYR A  43       4.951  -6.688  45.911  1.00147.99           C  
ATOM   1738  CG  TYR A  43       6.279  -6.084  45.594  1.00147.99           C  
ATOM   1739  CD1 TYR A  43       7.266  -6.080  46.552  1.00147.99           C  
ATOM   1740  CD2 TYR A  43       6.546  -5.520  44.368  1.00147.99           C  
ATOM   1741  CE1 TYR A  43       8.497  -5.524  46.297  1.00147.99           C  
ATOM   1742  CE2 TYR A  43       7.777  -4.962  44.105  1.00147.99           C  
ATOM   1743  CZ  TYR A  43       8.754  -4.962  45.071  1.00147.99           C  
ATOM   1744  OH  TYR A  43      10.016  -4.390  44.806  1.00147.99           O  
ATOM   1745  C   TYR A  43       3.811  -8.794  46.389  1.00147.99           C  
ATOM   1746  O   TYR A  43       2.736  -8.965  45.819  1.00147.99           O  
ATOM   1747  N   LYS A  44       4.013  -9.146  47.681  1.00170.48           N  
ATOM   1748  CA  LYS A  44       3.009  -9.711  48.556  1.00170.48           C  
ATOM   1749  CB  LYS A  44       3.489 -10.996  49.249  1.00170.48           C  
ATOM   1750  CG  LYS A  44       2.474 -11.596  50.221  1.00170.48           C  
ATOM   1751  CD  LYS A  44       2.909 -12.938  50.810  1.00170.48           C  
ATOM   1752  CE  LYS A  44       3.402 -12.836  52.251  1.00170.48           C  
ATOM   1753  NZ  LYS A  44       2.263 -12.524  53.141  1.00170.48           N  
ATOM   1754  C   LYS A  44       2.784  -8.745  49.675  1.00170.48           C  
ATOM   1755  O   LYS A  44       3.745  -8.233  50.246  1.00170.48           O  
ATOM   1756  N   GLN A  45       1.512  -8.481  50.041  1.00120.08           N  
ATOM   1757  CA  GLN A  45       1.264  -7.532  51.097  1.00120.08           C  
ATOM   1758  CB  GLN A  45       0.725  -6.187  50.550  1.00120.08           C  
ATOM   1759  CG  GLN A  45       0.430  -5.115  51.609  1.00120.08           C  
ATOM   1760  CD  GLN A  45      -0.208  -3.898  50.933  1.00120.08           C  
ATOM   1761  OE1 GLN A  45      -1.346  -3.951  50.469  1.00120.08           O  
ATOM   1762  NE2 GLN A  45       0.539  -2.763  50.885  1.00120.08           N  
ATOM   1763  C   GLN A  45       0.208  -8.045  52.037  1.00120.08           C  
ATOM   1764  O   GLN A  45      -0.955  -8.144  51.653  1.00120.08           O  
ATOM   1765  N   GLU A  46       0.577  -8.337  53.307  1.00173.06           N  
ATOM   1766  CA  GLU A  46      -0.352  -8.775  54.321  1.00173.06           C  
ATOM   1767  CB  GLU A  46       0.370  -9.322  55.554  1.00173.06           C  
ATOM   1768  CG  GLU A  46       1.237 -10.527  55.191  0.83173.06           C  
ATOM   1769  CD  GLU A  46       2.147 -10.828  56.367  0.75173.06           C  
ATOM   1770  OE1 GLU A  46       2.056 -10.100  57.391  0.75173.06           O  
ATOM   1771  OE2 GLU A  46       2.946 -11.795  56.255  0.75173.06           O  
ATOM   1772  C   GLU A  46      -1.147  -7.564  54.720  1.00173.06           C  
ATOM   1773  O   GLU A  46      -0.616  -6.457  54.695  1.00173.06           O  
ATOM   1774  N   PRO A  48      -2.386  -7.741  55.127  1.00334.21           N  
ATOM   1775  CA  PRO A  48      -3.321  -6.657  55.324  1.00334.21           C  
ATOM   1776  CD  PRO A  48      -2.843  -8.986  55.718  1.00334.21           C  
ATOM   1777  CB  PRO A  48      -4.493  -7.252  56.108  1.00334.21           C  
ATOM   1778  CG  PRO A  48      -4.353  -8.775  55.919  1.00334.21           C  
ATOM   1779  C   PRO A  48      -2.787  -5.407  55.970  1.00334.21           C  
ATOM   1780  O   PRO A  48      -2.724  -4.379  55.301  1.00334.21           O  
ATOM   1781  N   GLY A  49      -2.410  -5.440  57.256  1.00199.66           N  
ATOM   1782  CA  GLY A  49      -1.893  -4.254  57.878  1.00199.66           C  
ATOM   1783  C   GLY A  49      -0.491  -3.978  57.430  1.00199.66           C  
ATOM   1784  O   GLY A  49      -0.095  -2.822  57.321  1.00199.66           O  
ATOM   1785  N   ALA A  50       0.281  -5.057  57.181  1.00301.10           N  
ATOM   1786  CA  ALA A  50       1.709  -5.092  56.986  1.00301.10           C  
ATOM   1787  CB  ALA A  50       2.283  -6.513  57.098  1.00301.10           C  
ATOM   1788  C   ALA A  50       2.211  -4.531  55.699  1.00301.10           C  
ATOM   1789  O   ALA A  50       1.465  -4.082  54.829  1.00301.10           O  
ATOM   1790  N   GLY A  51       3.563  -4.511  55.618  1.00152.65           N  
ATOM   1791  CA  GLY A  51       4.299  -3.984  54.510  1.00152.65           C  
ATOM   1792  C   GLY A  51       4.417  -4.986  53.399  1.00152.65           C  
ATOM   1793  O   GLY A  51       4.253  -6.188  53.594  1.00152.65           O  
ATOM   1794  N   LEU A  52       4.756  -4.485  52.191  1.00133.11           N  
ATOM   1795  CA  LEU A  52       4.938  -5.282  51.011  1.00133.11           C  
ATOM   1796  CB  LEU A  52       5.176  -4.432  49.752  1.00133.11           C  
ATOM   1797  CG  LEU A  52       3.998  -3.542  49.336  1.00133.11           C  
ATOM   1798  CD1 LEU A  52       4.342  -2.719  48.085  1.00133.11           C  
ATOM   1799  CD2 LEU A  52       2.726  -4.376  49.143  1.00133.11           C  
ATOM   1800  C   LEU A  52       6.199  -6.052  51.180  1.00133.11           C  
ATOM   1801  O   LEU A  52       7.119  -5.608  51.865  1.00133.11           O  
ATOM   1802  N   GLN A  53       6.253  -7.249  50.566  1.00101.01           N  
ATOM   1803  CA  GLN A  53       7.438  -8.056  50.577  1.00101.01           C  
ATOM   1804  CB  GLN A  53       7.301  -9.306  51.462  1.00101.01           C  
ATOM   1805  CG  GLN A  53       7.245  -8.968  52.953  1.00101.01           C  
ATOM   1806  CD  GLN A  53       6.928 -10.237  53.731  1.00101.01           C  
ATOM   1807  OE1 GLN A  53       7.346 -10.402  54.877  1.00101.01           O  
ATOM   1808  NE2 GLN A  53       6.151 -11.154  53.098  1.00101.01           N  
ATOM   1809  C   GLN A  53       7.645  -8.513  49.158  1.00101.01           C  
ATOM   1810  O   GLN A  53       6.673  -8.806  48.464  1.00101.01           O  
ATOM   1811  N   LEU A  54       8.911  -8.594  48.682  1.00202.82           N  
ATOM   1812  CA  LEU A  54       9.135  -8.959  47.301  1.00202.82           C  
ATOM   1813  CB  LEU A  54      10.422  -8.334  46.725  1.00202.82           C  
ATOM   1814  CG  LEU A  54      10.577  -8.446  45.194  1.00202.82           C  
ATOM   1815  CD1 LEU A  54      10.791  -9.886  44.728  1.00202.82           C  
ATOM   1816  CD2 LEU A  54       9.401  -7.776  44.471  1.00202.82           C  
ATOM   1817  C   LEU A  54       9.220 -10.468  47.177  1.00202.82           C  
ATOM   1818  O   LEU A  54      10.116 -11.083  47.750  1.00202.82           O  
ATOM   1819  N   LEU A  55       8.210 -11.096  46.511  1.00224.20           N  
ATOM   1820  CA  LEU A  55       8.060 -12.517  46.267  1.00224.20           C  
ATOM   1821  CB  LEU A  55       6.624 -12.886  45.879  1.00224.20           C  
ATOM   1822  CG  LEU A  55       5.571 -12.468  46.908  1.00224.20           C  
ATOM   1823  CD1 LEU A  55       4.178 -12.963  46.489  1.00224.20           C  
ATOM   1824  CD2 LEU A  55       5.974 -12.895  48.326  1.00224.20           C  
ATOM   1825  C   LEU A  55       8.876 -13.105  45.137  1.00224.20           C  
ATOM   1826  O   LEU A  55       9.569 -14.105  45.315  1.00224.20           O  
ATOM   1827  N   THR A  56       8.774 -12.528  43.914  1.00143.97           N  
ATOM   1828  CA  THR A  56       9.431 -13.130  42.781  1.00143.97           C  
ATOM   1829  CB  THR A  56       8.662 -14.250  42.136  1.00143.97           C  
ATOM   1830  OG1 THR A  56       7.434 -13.766  41.612  1.00143.97           O  
ATOM   1831  CG2 THR A  56       8.406 -15.358  43.170  1.00143.97           C  
ATOM   1832  C   THR A  56       9.654 -12.125  41.694  1.00143.97           C  
ATOM   1833  O   THR A  56       9.083 -11.036  41.695  1.00143.97           O  
ATOM   1834  N   TYR A  57      10.518 -12.492  40.720  1.00138.76           N  
ATOM   1835  CA  TYR A  57      10.820 -11.628  39.607  1.00138.76           C  
ATOM   1836  CB  TYR A  57      12.131 -10.850  39.791  1.00138.76           C  
ATOM   1837  CG  TYR A  57      13.194 -11.871  39.996  1.00138.76           C  
ATOM   1838  CD1 TYR A  57      13.378 -12.415  41.244  1.00138.76           C  
ATOM   1839  CD2 TYR A  57      13.997 -12.290  38.959  1.00138.76           C  
ATOM   1840  CE1 TYR A  57      14.347 -13.362  41.463  1.00138.76           C  
ATOM   1841  CE2 TYR A  57      14.971 -13.239  39.172  1.00138.76           C  
ATOM   1842  CZ  TYR A  57      15.146 -13.776  40.427  1.00138.76           C  
ATOM   1843  OH  TYR A  57      16.140 -14.750  40.658  1.00138.76           O  
ATOM   1844  C   TYR A  57      11.001 -12.463  38.370  1.00138.76           C  
ATOM   1845  O   TYR A  57      11.292 -13.654  38.457  1.00138.76           O  
ATOM   1846  N   ILE A  58      10.812 -11.852  37.176  1.00188.57           N  
ATOM   1847  CA  ILE A  58      10.976 -12.544  35.922  1.00188.57           C  
ATOM   1848  CB  ILE A  58       9.696 -13.193  35.468  1.00188.57           C  
ATOM   1849  CG1 ILE A  58       9.946 -14.137  34.281  1.00188.57           C  
ATOM   1850  CG2 ILE A  58       8.670 -12.080  35.188  1.00188.57           C  
ATOM   1851  CD1 ILE A  58       8.764 -15.057  33.976  1.00188.57           C  
ATOM   1852  C   ILE A  58      11.379 -11.551  34.867  1.00188.57           C  
ATOM   1853  O   ILE A  58      11.088 -10.363  34.988  1.00188.57           O  
ATOM   1854  N   PHE A  59      12.051 -12.014  33.785  1.00142.39           N  
ATOM   1855  CA  PHE A  59      12.489 -11.099  32.762  1.00142.39           C  
ATOM   1856  CB  PHE A  59      13.966 -11.270  32.365  1.00142.39           C  
ATOM   1857  CG  PHE A  59      14.778 -10.909  33.566  1.00142.39           C  
ATOM   1858  CD1 PHE A  59      14.961  -9.590  33.922  1.00142.39           C  
ATOM   1859  CD2 PHE A  59      15.364 -11.891  34.334  1.00142.39           C  
ATOM   1860  CE1 PHE A  59      15.706  -9.252  35.028  1.00142.39           C  
ATOM   1861  CE2 PHE A  59      16.110 -11.558  35.440  1.00142.39           C  
ATOM   1862  CZ  PHE A  59      16.284 -10.240  35.789  1.00142.39           C  
ATOM   1863  C   PHE A  59      11.643 -11.193  31.511  1.00142.39           C  
ATOM   1864  O   PHE A  59      10.960 -12.186  31.271  1.00142.39           O  
ATOM   1865  N   SER A  60      11.726 -10.144  30.655  1.00147.57           N  
ATOM   1866  CA  SER A  60      10.953  -9.926  29.454  1.00147.57           C  
ATOM   1867  CB  SER A  60      11.478  -8.766  28.603  1.00147.57           C  
ATOM   1868  OG  SER A  60      11.492  -7.576  29.364  1.00147.57           O  
ATOM   1869  C   SER A  60      11.045 -11.096  28.531  1.00147.57           C  
ATOM   1870  O   SER A  60      10.082 -11.426  27.837  1.00147.57           O  
ATOM   1871  N   ASN A  65      12.233 -11.712  28.473  1.00127.21           N  
ATOM   1872  CA  ASN A  65      12.536 -12.789  27.576  1.00127.21           C  
ATOM   1873  CB  ASN A  65      14.028 -13.142  27.594  1.00127.21           C  
ATOM   1874  CG  ASN A  65      14.778 -11.858  27.304  1.00127.21           C  
ATOM   1875  OD1 ASN A  65      14.970 -11.472  26.152  1.00127.21           O  
ATOM   1876  ND2 ASN A  65      15.187 -11.158  28.396  1.00127.21           N  
ATOM   1877  C   ASN A  65      11.810 -14.041  27.960  1.00127.21           C  
ATOM   1878  O   ASN A  65      11.485 -14.856  27.098  1.00127.21           O  
ATOM   1879  N   MET A  66      11.578 -14.240  29.271  1.00 87.79           N  
ATOM   1880  CA  MET A  66      11.047 -15.469  29.799  1.00 87.79           C  
ATOM   1881  CB  MET A  66      11.381 -15.643  31.291  1.00 87.79           C  
ATOM   1882  CG  MET A  66      12.884 -15.723  31.574  1.00 87.79           C  
ATOM   1883  SD  MET A  66      13.337 -15.570  33.329  1.00 87.79           S  
ATOM   1884  CE  MET A  66      12.673 -17.186  33.824  1.00 87.79           C  
ATOM   1885  C   MET A  66       9.557 -15.537  29.663  1.00 87.79           C  
ATOM   1886  O   MET A  66       8.881 -14.535  29.432  1.00 87.79           O  
ATOM   1887  N   ASP A  67       8.999 -16.763  29.764  1.00244.79           N  
ATOM   1888  CA  ASP A  67       7.580 -16.849  29.709  1.00244.79           C  
ATOM   1889  CB  ASP A  67       7.059 -17.487  28.399  1.00244.79           C  
ATOM   1890  CG  ASP A  67       7.738 -18.819  28.127  1.00244.79           C  
ATOM   1891  OD1 ASP A  67       8.423 -19.337  29.047  1.00244.79           O  
ATOM   1892  OD2 ASP A  67       7.594 -19.328  26.982  1.00244.79           O  
ATOM   1893  C   ASP A  67       7.034 -17.531  30.939  1.00244.79           C  
ATOM   1894  O   ASP A  67       5.826 -17.495  31.165  1.00244.79           O  
ATOM   1895  N   MET A  68       7.885 -18.156  31.788  1.00140.13           N  
ATOM   1896  CA  MET A  68       7.347 -18.712  33.002  1.00140.13           C  
ATOM   1897  CB  MET A  68       6.598 -20.039  32.816  1.00140.13           C  
ATOM   1898  CG  MET A  68       7.512 -21.224  32.503  1.00140.13           C  
ATOM   1899  SD  MET A  68       6.669 -22.833  32.557  1.00140.13           S  
ATOM   1900  CE  MET A  68       5.616 -22.497  31.117  1.00140.13           C  
ATOM   1901  C   MET A  68       8.471 -18.990  33.954  1.00140.13           C  
ATOM   1902  O   MET A  68       9.549 -19.434  33.565  1.00140.13           O  
ATOM   1903  N   LYS A  69       8.240 -18.733  35.253  1.00129.73           N  
ATOM   1904  CA  LYS A  69       9.258 -19.011  36.218  1.00129.73           C  
ATOM   1905  CB  LYS A  69       9.993 -17.753  36.708  1.00129.73           C  
ATOM   1906  CG  LYS A  69      11.082 -18.033  37.746  1.00129.73           C  
ATOM   1907  CD  LYS A  69      12.034 -16.856  37.966  1.00129.73           C  
ATOM   1908  CE  LYS A  69      13.039 -17.049  39.103  1.00129.73           C  
ATOM   1909  NZ  LYS A  69      12.490 -16.490  40.358  1.00129.73           N  
ATOM   1910  C   LYS A  69       8.578 -19.622  37.390  1.00129.73           C  
ATOM   1911  O   LYS A  69       7.565 -19.117  37.874  1.00129.73           O  
ATOM   1912  N   GLN A  70       9.096 -20.771  37.852  1.00302.91           N  
ATOM   1913  CA  GLN A  70       8.531 -21.323  39.037  1.00302.91           C  
ATOM   1914  CB  GLN A  70       7.611 -22.544  38.831  1.00302.91           C  
ATOM   1915  CG  GLN A  70       8.261 -23.758  38.175  1.00302.91           C  
ATOM   1916  CD  GLN A  70       8.200 -23.522  36.675  1.00302.91           C  
ATOM   1917  OE1 GLN A  70       7.150 -23.174  36.138  1.00302.91           O  
ATOM   1918  NE2 GLN A  70       9.353 -23.706  35.979  1.00302.91           N  
ATOM   1919  C   GLN A  70       9.652 -21.695  39.925  1.00302.91           C  
ATOM   1920  O   GLN A  70      10.122 -22.829  39.946  1.00302.91           O  
ATOM   1921  N   ASP A  72      10.087 -20.702  40.703  1.00255.79           N  
ATOM   1922  CA  ASP A  72      11.130 -20.845  41.659  1.00255.79           C  
ATOM   1923  CB  ASP A  72      11.458 -19.473  42.274  1.00255.79           C  
ATOM   1924  CG  ASP A  72      12.761 -19.549  43.033  1.00255.79           C  
ATOM   1925  OD1 ASP A  72      13.448 -20.596  42.908  1.00255.79           O  
ATOM   1926  OD2 ASP A  72      13.087 -18.565  43.749  1.00255.79           O  
ATOM   1927  C   ASP A  72      10.541 -21.720  42.724  1.00255.79           C  
ATOM   1928  O   ASP A  72      10.234 -22.875  42.470  1.00255.79           O  
ATOM   1929  N   GLN A  74      10.316 -21.188  43.938  1.00144.28           N  
ATOM   1930  CA  GLN A  74       9.792 -21.969  45.030  1.00144.28           C  
ATOM   1931  CB  GLN A  74       9.448 -21.125  46.266  1.00144.28           C  
ATOM   1932  CG  GLN A  74       9.030 -21.971  47.467  1.00144.28           C  
ATOM   1933  CD  GLN A  74       8.556 -21.040  48.566  1.00144.28           C  
ATOM   1934  OE1 GLN A  74       8.310 -19.858  48.333  1.00144.28           O  
ATOM   1935  NE2 GLN A  74       8.416 -21.590  49.802  1.00144.28           N  
ATOM   1936  C   GLN A  74       8.525 -22.651  44.583  1.00144.28           C  
ATOM   1937  O   GLN A  74       7.976 -22.348  43.527  1.00144.28           O  
ATOM   1938  N   ARG A  75       8.038 -23.604  45.400  1.00241.05           N  
ATOM   1939  CA  ARG A  75       7.013 -24.538  45.033  1.00241.05           C  
ATOM   1940  CB  ARG A  75       6.714 -25.522  46.163  1.00241.05           C  
ATOM   1941  CG  ARG A  75       6.204 -24.861  47.442  1.00241.05           C  
ATOM   1942  CD  ARG A  75       5.930 -25.901  48.530  1.00241.05           C  
ATOM   1943  NE  ARG A  75       5.588 -25.225  49.816  1.00241.05           N  
ATOM   1944  CZ  ARG A  75       4.287 -25.064  50.198  1.00241.05           C  
ATOM   1945  NH1 ARG A  75       3.275 -25.443  49.364  1.00241.05           N  
ATOM   1946  NH2 ARG A  75       4.000 -24.540  51.425  1.00241.05           N  
ATOM   1947  C   ARG A  75       5.691 -24.038  44.575  1.00241.05           C  
ATOM   1948  O   ARG A  75       5.319 -24.304  43.435  1.00241.05           O  
ATOM   1949  N   LEU A  76       4.964 -23.296  45.421  1.00149.37           N  
ATOM   1950  CA  LEU A  76       3.604 -22.961  45.126  1.00149.37           C  
ATOM   1951  CB  LEU A  76       2.916 -22.149  46.232  1.00149.37           C  
ATOM   1952  CG  LEU A  76       2.856 -22.828  47.610  1.00149.37           C  
ATOM   1953  CD1 LEU A  76       4.237 -22.838  48.272  1.00149.37           C  
ATOM   1954  CD2 LEU A  76       1.778 -22.200  48.506  1.00149.37           C  
ATOM   1955  C   LEU A  76       3.549 -22.022  43.984  1.00149.37           C  
ATOM   1956  O   LEU A  76       2.585 -22.009  43.217  1.00149.37           O  
ATOM   1957  N   THR A  77       4.586 -21.178  43.877  1.00 90.45           N  
ATOM   1958  CA  THR A  77       4.467 -20.062  43.002  1.00 90.45           C  
ATOM   1959  CB  THR A  77       5.201 -18.868  43.532  1.00 90.45           C  
ATOM   1960  OG1 THR A  77       4.729 -18.551  44.833  1.00 90.45           O  
ATOM   1961  CG2 THR A  77       4.984 -17.684  42.575  1.00 90.45           C  
ATOM   1962  C   THR A  77       5.008 -20.336  41.642  1.00 90.45           C  
ATOM   1963  O   THR A  77       6.143 -20.777  41.467  1.00 90.45           O  
ATOM   1964  N   VAL A  78       4.162 -20.062  40.632  1.00 68.52           N  
ATOM   1965  CA  VAL A  78       4.541 -20.171  39.259  1.00 68.52           C  
ATOM   1966  CB  VAL A  78       3.881 -21.308  38.529  1.00 68.52           C  
ATOM   1967  CG1 VAL A  78       4.278 -21.231  37.045  1.00 68.52           C  
ATOM   1968  CG2 VAL A  78       4.289 -22.631  39.200  1.00 68.52           C  
ATOM   1969  C   VAL A  78       4.069 -18.905  38.630  1.00 68.52           C  
ATOM   1970  O   VAL A  78       2.974 -18.432  38.924  1.00 68.52           O  
ATOM   1971  N   LEU A  79       4.891 -18.283  37.772  1.00169.36           N  
ATOM   1972  CA  LEU A  79       4.423 -17.076  37.161  1.00169.36           C  
ATOM   1973  CB  LEU A  79       4.961 -15.785  37.817  1.00169.36           C  
ATOM   1974  CG  LEU A  79       6.473 -15.771  38.121  1.00169.36           C  
ATOM   1975  CD1 LEU A  79       6.845 -16.817  39.187  1.00169.36           C  
ATOM   1976  CD2 LEU A  79       7.310 -15.875  36.837  1.00169.36           C  
ATOM   1977  C   LEU A  79       4.778 -17.098  35.718  1.00169.36           C  
ATOM   1978  O   LEU A  79       5.818 -17.625  35.327  1.00169.36           O  
ATOM   1979  N   LEU A  80       3.875 -16.552  34.883  1.00126.61           N  
ATOM   1980  CA  LEU A  80       4.115 -16.515  33.474  1.00126.61           C  
ATOM   1981  CB  LEU A  80       3.190 -17.444  32.662  1.00126.61           C  
ATOM   1982  CG  LEU A  80       1.678 -17.255  32.912  1.00126.61           C  
ATOM   1983  CD1 LEU A  80       1.159 -15.908  32.382  1.00126.61           C  
ATOM   1984  CD2 LEU A  80       0.881 -18.452  32.370  1.00126.61           C  
ATOM   1985  C   LEU A  80       3.922 -15.116  33.004  1.00126.61           C  
ATOM   1986  O   LEU A  80       3.209 -14.321  33.616  1.00126.61           O  
ATOM   1987  N   ASN A  82       4.580 -14.782  31.885  1.00 76.97           N  
ATOM   1988  CA  ASN A  82       4.484 -13.447  31.395  1.00 76.97           C  
ATOM   1989  CB  ASN A  82       5.829 -12.696  31.468  1.00 76.97           C  
ATOM   1990  CG  ASN A  82       5.648 -11.272  30.956  1.00 76.97           C  
ATOM   1991  OD1 ASN A  82       4.546 -10.852  30.604  1.00 76.97           O  
ATOM   1992  ND2 ASN A  82       6.769 -10.504  30.900  1.00 76.97           N  
ATOM   1993  C   ASN A  82       4.075 -13.474  29.963  1.00 76.97           C  
ATOM   1994  O   ASN A  82       4.691 -14.144  29.134  1.00 76.97           O  
ATOM   1995  N   LYS A  84       2.991 -12.743  29.650  1.00113.01           N  
ATOM   1996  CA  LYS A  84       2.611 -12.526  28.290  1.00113.01           C  
ATOM   1997  CB  LYS A  84       1.093 -12.375  28.105  1.00113.01           C  
ATOM   1998  CG  LYS A  84       0.664 -12.050  26.674  1.00113.01           C  
ATOM   1999  CD  LYS A  84      -0.852 -11.916  26.527  1.00113.01           C  
ATOM   2000  CE  LYS A  84      -1.275 -11.271  25.207  1.00113.01           C  
ATOM   2001  NZ  LYS A  84      -2.690 -10.852  25.282  1.00113.01           N  
ATOM   2002  C   LYS A  84       3.214 -11.195  28.017  1.00113.01           C  
ATOM   2003  O   LYS A  84       2.860 -10.197  28.640  1.00113.01           O  
ATOM   2004  N   LYS A  85       4.098 -11.126  27.019  1.00210.11           N  
ATOM   2005  CA  LYS A  85       4.857  -9.937  26.788  1.00210.11           C  
ATOM   2006  CB  LYS A  85       5.847 -10.041  25.611  1.00210.11           C  
ATOM   2007  CG  LYS A  85       7.013 -10.992  25.899  1.00210.11           C  
ATOM   2008  CD  LYS A  85       7.902 -11.300  24.692  0.75210.11           C  
ATOM   2009  CE  LYS A  85       9.244 -10.564  24.722  0.75210.11           C  
ATOM   2010  NZ  LYS A  85       9.024  -9.108  24.578  0.75210.11           N  
ATOM   2011  C   LYS A  85       3.932  -8.783  26.547  1.00210.11           C  
ATOM   2012  O   LYS A  85       4.380  -7.640  26.511  1.00210.11           O  
ATOM   2013  N   ASP A  86       2.636  -9.047  26.288  1.00152.89           N  
ATOM   2014  CA  ASP A  86       1.712  -7.964  26.075  1.00152.89           C  
ATOM   2015  CB  ASP A  86       0.534  -8.374  25.180  1.00152.89           C  
ATOM   2016  CG  ASP A  86       1.133  -8.698  23.823  1.00152.89           C  
ATOM   2017  OD1 ASP A  86       2.324  -8.345  23.614  1.00152.89           O  
ATOM   2018  OD2 ASP A  86       0.419  -9.307  22.983  1.00152.89           O  
ATOM   2019  C   ASP A  86       1.138  -7.471  27.386  1.00152.89           C  
ATOM   2020  O   ASP A  86      -0.080  -7.412  27.554  1.00152.89           O  
ATOM   2021  N   LYS A  87       2.023  -7.078  28.330  1.00206.64           N  
ATOM   2022  CA  LYS A  87       1.746  -6.471  29.614  1.00206.64           C  
ATOM   2023  CB  LYS A  87       1.206  -5.027  29.554  1.00206.64           C  
ATOM   2024  CG  LYS A  87       0.278  -4.685  28.390  1.00206.64           C  
ATOM   2025  CD  LYS A  87       1.011  -4.546  27.053  1.00206.64           C  
ATOM   2026  CE  LYS A  87       0.083  -4.291  25.864  1.00206.64           C  
ATOM   2027  NZ  LYS A  87       0.871  -3.854  24.689  1.00206.64           N  
ATOM   2028  C   LYS A  87       0.872  -7.292  30.512  1.00206.64           C  
ATOM   2029  O   LYS A  87       0.324  -6.766  31.484  1.00206.64           O  
ATOM   2030  N   HIS A  88       0.764  -8.612  30.275  1.00 80.68           N  
ATOM   2031  CA  HIS A  88      -0.042  -9.372  31.180  1.00 80.68           C  
ATOM   2032  ND1 HIS A  88      -2.040 -12.084  31.985  1.00 80.68           N  
ATOM   2033  CG  HIS A  88      -2.105 -10.816  31.451  1.00 80.68           C  
ATOM   2034  CB  HIS A  88      -1.100 -10.252  30.490  1.00 80.68           C  
ATOM   2035  NE2 HIS A  88      -3.862 -11.131  32.834  1.00 80.68           N  
ATOM   2036  CD2 HIS A  88      -3.223 -10.248  31.981  1.00 80.68           C  
ATOM   2037  CE1 HIS A  88      -3.114 -12.220  32.804  1.00 80.68           C  
ATOM   2038  C   HIS A  88       0.881 -10.248  31.968  1.00 80.68           C  
ATOM   2039  O   HIS A  88       1.804 -10.858  31.428  1.00 80.68           O  
ATOM   2040  N   LEU A  89       0.661 -10.300  33.294  1.00101.45           N  
ATOM   2041  CA  LEU A  89       1.524 -11.055  34.151  1.00101.45           C  
ATOM   2042  CB  LEU A  89       2.446 -10.151  34.987  1.00101.45           C  
ATOM   2043  CG  LEU A  89       3.571 -10.896  35.725  1.00101.45           C  
ATOM   2044  CD1 LEU A  89       4.513 -11.591  34.729  1.00101.45           C  
ATOM   2045  CD2 LEU A  89       4.330  -9.957  36.677  1.00101.45           C  
ATOM   2046  C   LEU A  89       0.649 -11.844  35.072  1.00101.45           C  
ATOM   2047  O   LEU A  89      -0.368 -11.335  35.542  1.00101.45           O  
ATOM   2048  N   SER A  90       1.003 -13.121  35.344  1.00 80.95           N  
ATOM   2049  CA  SER A  90       0.147 -13.864  36.222  1.00 80.95           C  
ATOM   2050  CB  SER A  90      -0.683 -14.959  35.526  1.00 80.95           C  
ATOM   2051  OG  SER A  90      -1.688 -14.372  34.712  1.00 80.95           O  
ATOM   2052  C   SER A  90       0.946 -14.533  37.287  1.00 80.95           C  
ATOM   2053  O   SER A  90       2.114 -14.873  37.107  1.00 80.95           O  
ATOM   2054  N   LEU A  91       0.307 -14.704  38.461  1.00146.53           N  
ATOM   2055  CA  LEU A  91       0.922 -15.398  39.546  1.00146.53           C  
ATOM   2056  CB  LEU A  91       1.008 -14.574  40.847  1.00146.53           C  
ATOM   2057  CG  LEU A  91       1.952 -15.160  41.926  1.00146.53           C  
ATOM   2058  CD1 LEU A  91       1.942 -14.310  43.203  1.00146.53           C  
ATOM   2059  CD2 LEU A  91       1.689 -16.642  42.216  1.00146.53           C  
ATOM   2060  C   LEU A  91       0.025 -16.565  39.795  1.00146.53           C  
ATOM   2061  O   LEU A  91      -1.174 -16.407  40.019  1.00146.53           O  
ATOM   2062  N   ARG A  92       0.599 -17.778  39.751  1.00123.65           N  
ATOM   2063  CA  ARG A  92      -0.166 -18.971  39.943  1.00123.65           C  
ATOM   2064  CB  ARG A  92       0.133 -20.036  38.873  1.00123.65           C  
ATOM   2065  CG  ARG A  92      -0.860 -21.198  38.854  1.00123.65           C  
ATOM   2066  CD  ARG A  92      -0.439 -22.396  39.706  1.00123.65           C  
ATOM   2067  NE  ARG A  92      -1.519 -23.416  39.586  1.00123.65           N  
ATOM   2068  CZ  ARG A  92      -1.310 -24.699  40.003  1.00123.65           C  
ATOM   2069  NH1 ARG A  92      -0.105 -25.061  40.534  1.00123.65           N  
ATOM   2070  NH2 ARG A  92      -2.311 -25.620  39.894  1.00123.65           N  
ATOM   2071  C   ARG A  92       0.220 -19.533  41.273  1.00123.65           C  
ATOM   2072  O   ARG A  92       1.383 -19.855  41.513  1.00123.65           O  
ATOM   2073  N   ILE A  93      -0.766 -19.659  42.181  1.00116.52           N  
ATOM   2074  CA  ILE A  93      -0.497 -20.165  43.496  1.00116.52           C  
ATOM   2075  CB  ILE A  93      -1.075 -19.304  44.587  1.00116.52           C  
ATOM   2076  CG1 ILE A  93      -0.448 -17.897  44.581  1.00116.52           C  
ATOM   2077  CG2 ILE A  93      -0.891 -20.044  45.923  1.00116.52           C  
ATOM   2078  CD1 ILE A  93       1.032 -17.877  44.964  1.00116.52           C  
ATOM   2079  C   ILE A  93      -1.144 -21.509  43.622  1.00116.52           C  
ATOM   2080  O   ILE A  93      -2.367 -21.629  43.568  1.00116.52           O  
ATOM   2081  N   ALA A  94      -0.322 -22.567  43.768  1.00 69.69           N  
ATOM   2082  CA  ALA A  94      -0.859 -23.881  43.985  1.00 69.69           C  
ATOM   2083  CB  ALA A  94       0.073 -25.019  43.538  1.00 69.69           C  
ATOM   2084  C   ALA A  94      -1.091 -24.024  45.459  1.00 69.69           C  
ATOM   2085  O   ALA A  94      -0.594 -23.212  46.235  1.00 69.69           O  
ATOM   2086  N   ASP A  95      -1.890 -25.039  45.866  1.00109.78           N  
ATOM   2087  CA  ASP A  95      -2.170 -25.353  47.249  1.00109.78           C  
ATOM   2088  CB  ASP A  95      -1.047 -26.140  47.955  1.00109.78           C  
ATOM   2089  CG  ASP A  95      -1.509 -26.511  49.367  1.00109.78           C  
ATOM   2090  OD1 ASP A  95      -2.693 -26.244  49.712  1.00109.78           O  
ATOM   2091  OD2 ASP A  95      -0.674 -27.070  50.128  1.00109.78           O  
ATOM   2092  C   ASP A  95      -2.411 -24.103  48.039  1.00109.78           C  
ATOM   2093  O   ASP A  95      -1.654 -23.795  48.956  1.00109.78           O  
ATOM   2094  N   THR A  96      -3.466 -23.344  47.707  1.00 70.95           N  
ATOM   2095  CA  THR A  96      -3.708 -22.114  48.402  1.00 70.95           C  
ATOM   2096  CB  THR A  96      -4.895 -21.362  47.870  1.00 70.95           C  
ATOM   2097  OG1 THR A  96      -4.711 -21.071  46.492  1.00 70.95           O  
ATOM   2098  CG2 THR A  96      -5.059 -20.059  48.670  1.00 70.95           C  
ATOM   2099  C   THR A  96      -3.944 -22.386  49.859  1.00 70.95           C  
ATOM   2100  O   THR A  96      -4.584 -23.369  50.231  1.00 70.95           O  
ATOM   2101  N   GLN A  97      -3.403 -21.502  50.729  1.00 73.28           N  
ATOM   2102  CA  GLN A  97      -3.592 -21.670  52.139  1.00 73.28           C  
ATOM   2103  CB  GLN A  97      -2.304 -22.053  52.889  1.00 73.28           C  
ATOM   2104  CG  GLN A  97      -1.792 -23.434  52.470  1.00 73.28           C  
ATOM   2105  CD  GLN A  97      -0.576 -23.796  53.305  1.00 73.28           C  
ATOM   2106  OE1 GLN A  97       0.381 -23.029  53.404  1.00 73.28           O  
ATOM   2107  NE2 GLN A  97      -0.620 -25.006  53.925  1.00 73.28           N  
ATOM   2108  C   GLN A  97      -4.123 -20.381  52.693  1.00 73.28           C  
ATOM   2109  O   GLN A  97      -4.210 -19.380  51.986  1.00 73.28           O  
ATOM   2110  N   THR A  98      -4.530 -20.391  53.980  1.00113.69           N  
ATOM   2111  CA  THR A  98      -5.111 -19.238  54.605  1.00113.69           C  
ATOM   2112  CB  THR A  98      -5.629 -19.510  55.987  1.00113.69           C  
ATOM   2113  OG1 THR A  98      -6.309 -18.368  56.490  1.00113.69           O  
ATOM   2114  CG2 THR A  98      -4.447 -19.875  56.899  1.00113.69           C  
ATOM   2115  C   THR A  98      -4.090 -18.151  54.703  1.00113.69           C  
ATOM   2116  O   THR A  98      -4.410 -16.977  54.531  1.00113.69           O  
ATOM   2117  N   GLY A  99      -2.824 -18.527  54.959  1.00 52.17           N  
ATOM   2118  CA  GLY A  99      -1.741 -17.606  55.156  1.00 52.17           C  
ATOM   2119  C   GLY A  99      -1.558 -16.754  53.939  1.00 52.17           C  
ATOM   2120  O   GLY A  99      -1.126 -15.608  54.037  1.00 52.17           O  
ATOM   2121  N   ASP A 100      -1.863 -17.315  52.760  1.00113.81           N  
ATOM   2122  CA  ASP A 100      -1.685 -16.714  51.466  1.00113.81           C  
ATOM   2123  CB  ASP A 100      -2.014 -17.681  50.314  1.00113.81           C  
ATOM   2124  CG  ASP A 100      -0.985 -18.807  50.318  1.00113.81           C  
ATOM   2125  OD1 ASP A 100       0.211 -18.530  50.600  1.00113.81           O  
ATOM   2126  OD2 ASP A 100      -1.386 -19.966  50.033  1.00113.81           O  
ATOM   2127  C   ASP A 100      -2.560 -15.504  51.318  1.00113.81           C  
ATOM   2128  O   ASP A 100      -2.331 -14.699  50.417  1.00113.81           O  
ATOM   2129  N   SER A 101      -3.623 -15.356  52.134  1.00116.65           N  
ATOM   2130  CA  SER A 101      -4.468 -14.207  51.953  1.00116.65           C  
ATOM   2131  CB  SER A 101      -5.648 -14.137  52.941  1.00116.65           C  
ATOM   2132  OG  SER A 101      -5.179 -14.099  54.280  1.00116.65           O  
ATOM   2133  C   SER A 101      -3.651 -12.957  52.068  1.00116.65           C  
ATOM   2134  O   SER A 101      -2.933 -12.745  53.044  1.00116.65           O  
ATOM   2135  N   ALA A 102      -3.738 -12.098  51.027  1.00 84.87           N  
ATOM   2136  CA  ALA A 102      -3.000 -10.866  51.005  1.00 84.87           C  
ATOM   2137  CB  ALA A 102      -1.475 -11.052  51.124  1.00 84.87           C  
ATOM   2138  C   ALA A 102      -3.274 -10.184  49.698  1.00 84.87           C  
ATOM   2139  O   ALA A 102      -3.977 -10.701  48.832  1.00 84.87           O  
ATOM   2140  N   ILE A 103      -2.718  -8.971  49.536  1.00 86.63           N  
ATOM   2141  CA  ILE A 103      -2.889  -8.205  48.338  1.00 86.63           C  
ATOM   2142  CB  ILE A 103      -3.048  -6.732  48.585  1.00 86.63           C  
ATOM   2143  CG1 ILE A 103      -4.310  -6.457  49.419  1.00 86.63           C  
ATOM   2144  CG2 ILE A 103      -3.045  -6.019  47.224  1.00 86.63           C  
ATOM   2145  CD1 ILE A 103      -4.366  -5.039  49.987  1.00 86.63           C  
ATOM   2146  C   ILE A 103      -1.642  -8.395  47.542  1.00 86.63           C  
ATOM   2147  O   ILE A 103      -0.534  -8.261  48.057  1.00 86.63           O  
ATOM   2148  N   TYR A 104      -1.783  -8.736  46.250  1.00105.22           N  
ATOM   2149  CA  TYR A 104      -0.603  -8.966  45.479  1.00105.22           C  
ATOM   2150  CB  TYR A 104      -0.587 -10.353  44.802  1.00105.22           C  
ATOM   2151  CG  TYR A 104      -0.465 -11.425  45.843  1.00105.22           C  
ATOM   2152  CD1 TYR A 104      -1.572 -11.917  46.502  1.00105.22           C  
ATOM   2153  CD2 TYR A 104       0.770 -11.946  46.159  1.00105.22           C  
ATOM   2154  CE1 TYR A 104      -1.447 -12.908  47.450  1.00105.22           C  
ATOM   2155  CE2 TYR A 104       0.903 -12.935  47.106  1.00105.22           C  
ATOM   2156  CZ  TYR A 104      -0.207 -13.417  47.756  1.00105.22           C  
ATOM   2157  OH  TYR A 104      -0.074 -14.433  48.727  1.00105.22           O  
ATOM   2158  C   TYR A 104      -0.530  -7.911  44.415  1.00105.22           C  
ATOM   2159  O   TYR A 104      -1.541  -7.592  43.791  1.00105.22           O  
ATOM   2160  N   PHE A 105       0.670  -7.314  44.207  1.00131.94           N  
ATOM   2161  CA  PHE A 105       0.825  -6.294  43.200  1.00131.94           C  
ATOM   2162  CB  PHE A 105       1.326  -4.924  43.693  1.00131.94           C  
ATOM   2163  CG  PHE A 105       0.582  -4.422  44.877  1.00131.94           C  
ATOM   2164  CD1 PHE A 105      -0.694  -3.931  44.773  1.00131.94           C  
ATOM   2165  CD2 PHE A 105       1.182  -4.458  46.113  1.00131.94           C  
ATOM   2166  CE1 PHE A 105      -1.357  -3.470  45.885  1.00131.94           C  
ATOM   2167  CE2 PHE A 105       0.523  -3.996  47.224  1.00131.94           C  
ATOM   2168  CZ  PHE A 105      -0.750  -3.500  47.114  1.00131.94           C  
ATOM   2169  C   PHE A 105       1.977  -6.684  42.322  1.00131.94           C  
ATOM   2170  O   PHE A 105       2.891  -7.397  42.741  1.00131.94           O  
ATOM   2171  N   CYS A 106       1.954  -6.210  41.059  1.00173.97           N  
ATOM   2172  CA  CYS A 106       3.094  -6.369  40.198  1.00173.97           C  
ATOM   2173  CB  CYS A 106       2.757  -6.750  38.750  1.00173.97           C  
ATOM   2174  SG  CYS A 106       2.279  -8.480  38.559  1.00173.97           S  
ATOM   2175  C   CYS A 106       3.706  -4.995  40.128  1.00173.97           C  
ATOM   2176  O   CYS A 106       2.978  -4.019  39.979  1.00173.97           O  
ATOM   2177  N   ALA A 107       5.045  -4.852  40.263  1.00138.82           N  
ATOM   2178  CA  ALA A 107       5.617  -3.527  40.178  1.00138.82           C  
ATOM   2179  CB  ALA A 107       6.127  -2.984  41.521  1.00138.82           C  
ATOM   2180  C   ALA A 107       6.792  -3.553  39.260  1.00138.82           C  
ATOM   2181  O   ALA A 107       7.669  -4.404  39.385  1.00138.82           O  
ATOM   2182  N   GLU A 108       6.858  -2.589  38.318  1.00217.00           N  
ATOM   2183  CA  GLU A 108       7.987  -2.592  37.434  1.00217.00           C  
ATOM   2184  CB  GLU A 108       7.730  -3.207  36.045  1.00217.00           C  
ATOM   2185  CG  GLU A 108       6.790  -2.391  35.157  1.00217.00           C  
ATOM   2186  CD  GLU A 108       5.359  -2.658  35.593  1.00217.00           C  
ATOM   2187  OE1 GLU A 108       5.109  -3.736  36.195  1.00217.00           O  
ATOM   2188  OE2 GLU A 108       4.494  -1.784  35.319  1.00217.00           O  
ATOM   2189  C   GLU A 108       8.417  -1.191  37.209  1.00217.00           C  
ATOM   2190  O   GLU A 108       7.641  -0.260  37.404  1.00217.00           O  
ATOM   2191  N   MET A 109       9.706  -1.033  36.856  1.00484.03           N  
ATOM   2192  CA  MET A 109      10.315   0.205  36.461  1.00484.03           C  
ATOM   2193  CB  MET A 109       9.374   1.382  36.128  1.00484.03           C  
ATOM   2194  CG  MET A 109       8.533   1.130  34.875  1.00484.03           C  
ATOM   2195  SD  MET A 109       7.507   2.537  34.355  1.00484.03           S  
ATOM   2196  CE  MET A 109       8.904   3.515  33.728  1.00484.03           C  
ATOM   2197  C   MET A 109      11.248   0.567  37.531  1.00484.03           C  
ATOM   2198  O   MET A 109      11.547  -0.324  38.311  1.00484.03           O  
ATOM   2199  N   SER A 110      11.838   1.787  37.574  1.00604.61           N  
ATOM   2200  CA  SER A 110      11.833   2.892  36.646  1.00604.61           C  
ATOM   2201  CB  SER A 110      11.256   4.214  37.168  1.00604.61           C  
ATOM   2202  OG  SER A 110      11.428   5.243  36.203  1.00604.61           O  
ATOM   2203  C   SER A 110      13.305   3.104  36.358  1.00604.61           C  
ATOM   2204  O   SER A 110      14.144   2.767  37.186  1.00604.61           O  
ATOM   2205  N   ASN A 111      13.639   3.695  35.191  1.00306.57           N  
ATOM   2206  CA  ASN A 111      14.944   3.706  34.543  1.00306.57           C  
ATOM   2207  CB  ASN A 111      14.815   4.301  33.133  1.00306.57           C  
ATOM   2208  CG  ASN A 111      13.733   3.509  32.411  1.00306.57           C  
ATOM   2209  OD1 ASN A 111      12.550   3.626  32.725  1.00306.57           O  
ATOM   2210  ND2 ASN A 111      14.141   2.676  31.419  1.00306.57           N  
ATOM   2211  C   ASN A 111      16.199   4.354  35.143  1.00306.57           C  
ATOM   2212  O   ASN A 111      17.228   3.682  35.170  1.00306.57           O  
ATOM   2213  N   GLN A 112      16.238   5.639  35.588  1.00 70.30           N  
ATOM   2214  CA  GLN A 112      17.533   6.175  36.004  1.00 70.30           C  
ATOM   2215  CB  GLN A 112      17.451   7.645  36.454  1.00 70.30           C  
ATOM   2216  CG  GLN A 112      18.793   8.237  36.893  1.00 70.30           C  
ATOM   2217  CD  GLN A 112      18.553   9.683  37.307  1.00 70.30           C  
ATOM   2218  OE1 GLN A 112      19.481  10.399  37.681  1.00 70.30           O  
ATOM   2219  NE2 GLN A 112      17.268  10.124  37.247  1.00 70.30           N  
ATOM   2220  C   GLN A 112      18.011   5.355  37.172  1.00 70.30           C  
ATOM   2221  O   GLN A 112      19.119   4.823  37.186  1.00 70.30           O  
ATOM   2222  N   GLY A 123      17.141   5.182  38.173  1.00 48.27           N  
ATOM   2223  CA  GLY A 123      17.407   4.302  39.271  1.00 48.27           C  
ATOM   2224  C   GLY A 123      16.104   3.594  39.332  1.00 48.27           C  
ATOM   2225  O   GLY A 123      15.118   4.245  38.990  1.00 48.27           O  
ATOM   2226  N   GLY A 124      16.060   2.297  39.750  1.00264.02           N  
ATOM   2227  CA  GLY A 124      14.847   1.559  39.723  1.00264.02           C  
ATOM   2228  C   GLY A 124      13.896   2.372  40.503  1.00264.02           C  
ATOM   2229  O   GLY A 124      14.088   2.598  41.696  1.00264.02           O  
ATOM   2230  N   LYS A 125      12.895   2.912  39.787  1.00316.80           N  
ATOM   2231  CA  LYS A 125      11.904   3.696  40.440  1.00316.80           C  
ATOM   2232  CB  LYS A 125      11.794   5.128  39.896  1.00316.80           C  
ATOM   2233  CG  LYS A 125      13.082   5.946  39.917  1.00316.80           C  
ATOM   2234  CD  LYS A 125      13.003   7.129  38.951  1.00316.80           C  
ATOM   2235  CE  LYS A 125      11.610   7.760  38.899  1.00316.80           C  
ATOM   2236  NZ  LYS A 125      11.172   8.139  40.261  1.00316.80           N  
ATOM   2237  C   LYS A 125      10.578   3.045  40.135  1.00316.80           C  
ATOM   2238  O   LYS A 125       9.702   3.700  39.574  1.00316.80           O  
ATOM   2239  N   LEU A 126      10.361   1.794  40.614  1.00200.49           N  
ATOM   2240  CA  LEU A 126       9.260   0.930  40.254  1.00200.49           C  
ATOM   2241  CB  LEU A 126       9.259  -0.407  41.019  1.00200.49           C  
ATOM   2242  CG  LEU A 126      10.454  -1.324  40.701  1.00200.49           C  
ATOM   2243  CD1 LEU A 126      11.778  -0.689  41.151  1.00200.49           C  
ATOM   2244  CD2 LEU A 126      10.242  -2.732  41.280  1.00200.49           C  
ATOM   2245  C   LEU A 126       7.891   1.520  40.430  1.00200.49           C  
ATOM   2246  O   LEU A 126       7.602   2.188  41.418  1.00200.49           O  
ATOM   2247  N   ILE A 127       7.003   1.236  39.439  1.00149.97           N  
ATOM   2248  CA  ILE A 127       5.624   1.650  39.400  1.00149.97           C  
ATOM   2249  CB  ILE A 127       5.193   2.227  38.077  1.00149.97           C  
ATOM   2250  CG1 ILE A 127       3.799   2.863  38.186  1.00149.97           C  
ATOM   2251  CG2 ILE A 127       5.283   1.127  37.007  1.00149.97           C  
ATOM   2252  CD1 ILE A 127       3.443   3.738  36.985  1.00149.97           C  
ATOM   2253  C   ILE A 127       4.775   0.444  39.684  1.00149.97           C  
ATOM   2254  O   ILE A 127       4.961  -0.622  39.095  1.00149.97           O  
ATOM   2255  N   PHE A 128       3.816   0.592  40.620  1.00143.39           N  
ATOM   2256  CA  PHE A 128       2.994  -0.503  41.048  1.00143.39           C  
ATOM   2257  CB  PHE A 128       2.553  -0.395  42.523  1.00143.39           C  
ATOM   2258  CG  PHE A 128       3.711  -0.698  43.414  1.00143.39           C  
ATOM   2259  CD1 PHE A 128       4.740   0.202  43.586  1.00143.39           C  
ATOM   2260  CD2 PHE A 128       3.742  -1.889  44.105  1.00143.39           C  
ATOM   2261  CE1 PHE A 128       5.797  -0.094  44.416  1.00143.39           C  
ATOM   2262  CE2 PHE A 128       4.795  -2.190  44.936  1.00143.39           C  
ATOM   2263  CZ  PHE A 128       5.825  -1.292  45.091  1.00143.39           C  
ATOM   2264  C   PHE A 128       1.751  -0.562  40.230  1.00143.39           C  
ATOM   2265  O   PHE A 128       1.235   0.460  39.778  1.00143.39           O  
ATOM   2266  N   GLY A 129       1.257  -1.798  40.012  1.00108.04           N  
ATOM   2267  CA  GLY A 129       0.025  -2.013  39.328  1.00108.04           C  
ATOM   2268  C   GLY A 129      -1.037  -1.855  40.371  1.00108.04           C  
ATOM   2269  O   GLY A 129      -0.758  -1.547  41.529  1.00108.04           O  
ATOM   2270  N   GLN A 130      -2.290  -2.123  39.983  1.00271.29           N  
ATOM   2271  CA  GLN A 130      -3.424  -1.827  40.807  1.00271.29           C  
ATOM   2272  CB  GLN A 130      -4.742  -2.130  40.070  1.00271.29           C  
ATOM   2273  CG  GLN A 130      -6.004  -1.728  40.834  1.00271.29           C  
ATOM   2274  CD  GLN A 130      -7.188  -2.055  39.936  1.00271.29           C  
ATOM   2275  OE1 GLN A 130      -8.049  -1.213  39.687  1.00271.29           O  
ATOM   2276  NE2 GLN A 130      -7.228  -3.317  39.430  1.00271.29           N  
ATOM   2277  C   GLN A 130      -3.450  -2.549  42.133  1.00271.29           C  
ATOM   2278  O   GLN A 130      -3.668  -1.921  43.179  1.00271.29           O  
ATOM   2279  N   GLY A 131      -3.214  -3.878  42.114  1.00144.95           N  
ATOM   2280  CA  GLY A 131      -3.219  -4.724  43.282  1.00144.95           C  
ATOM   2281  C   GLY A 131      -4.489  -5.528  43.308  1.00144.95           C  
ATOM   2282  O   GLY A 131      -5.541  -5.045  42.897  1.00144.95           O  
ATOM   2283  N   THR A 132      -4.420  -6.792  43.794  1.00167.98           N  
ATOM   2284  CA  THR A 132      -5.611  -7.600  43.855  1.00167.98           C  
ATOM   2285  CB  THR A 132      -5.665  -8.661  42.784  1.00167.98           C  
ATOM   2286  OG1 THR A 132      -6.996  -9.115  42.609  1.00167.98           O  
ATOM   2287  CG2 THR A 132      -4.766  -9.842  43.172  1.00167.98           C  
ATOM   2288  C   THR A 132      -5.689  -8.234  45.215  1.00167.98           C  
ATOM   2289  O   THR A 132      -4.731  -8.833  45.706  1.00167.98           O  
ATOM   2290  N   GLU A 133      -6.849  -8.098  45.886  1.00108.29           N  
ATOM   2291  CA  GLU A 133      -6.948  -8.675  47.192  1.00108.29           C  
ATOM   2292  CB  GLU A 133      -7.973  -7.994  48.111  1.00108.29           C  
ATOM   2293  CG  GLU A 133      -7.894  -8.507  49.549  1.00108.29           C  
ATOM   2294  CD  GLU A 133      -8.851  -7.685  50.395  1.00108.29           C  
ATOM   2295  OE1 GLU A 133      -9.527  -6.791  49.819  1.00108.29           O  
ATOM   2296  OE2 GLU A 133      -8.914  -7.935  51.628  1.00108.29           O  
ATOM   2297  C   GLU A 133      -7.352 -10.106  47.046  1.00108.29           C  
ATOM   2298  O   GLU A 133      -8.275 -10.436  46.303  1.00108.29           O  
ATOM   2299  N   LEU A 134      -6.660 -10.998  47.778  1.00 80.83           N  
ATOM   2300  CA  LEU A 134      -6.951 -12.399  47.715  1.00 80.83           C  
ATOM   2301  CB  LEU A 134      -5.713 -13.259  47.386  1.00 80.83           C  
ATOM   2302  CG  LEU A 134      -5.968 -14.781  47.394  1.00 80.83           C  
ATOM   2303  CD1 LEU A 134      -6.935 -15.208  46.277  1.00 80.83           C  
ATOM   2304  CD2 LEU A 134      -4.646 -15.568  47.380  1.00 80.83           C  
ATOM   2305  C   LEU A 134      -7.437 -12.839  49.057  1.00 80.83           C  
ATOM   2306  O   LEU A 134      -6.792 -12.591  50.075  1.00 80.83           O  
ATOM   2307  N   SER A 135      -8.602 -13.514  49.087  1.00 50.99           N  
ATOM   2308  CA  SER A 135      -9.127 -13.992  50.331  1.00 50.99           C  
ATOM   2309  CB  SER A 135     -10.523 -13.431  50.636  1.00 50.99           C  
ATOM   2310  OG  SER A 135     -11.417 -13.793  49.595  1.00 50.99           O  
ATOM   2311  C   SER A 135      -9.240 -15.477  50.220  1.00 50.99           C  
ATOM   2312  O   SER A 135      -9.774 -15.995  49.240  1.00 50.99           O  
ATOM   2313  N   VAL A 136      -8.731 -16.208  51.233  1.00 57.55           N  
ATOM   2314  CA  VAL A 136      -8.775 -17.641  51.157  1.00 57.55           C  
ATOM   2315  CB  VAL A 136      -7.478 -18.288  51.553  1.00 57.55           C  
ATOM   2316  CG1 VAL A 136      -7.647 -19.814  51.499  1.00 57.55           C  
ATOM   2317  CG2 VAL A 136      -6.362 -17.753  50.642  1.00 57.55           C  
ATOM   2318  C   VAL A 136      -9.798 -18.122  52.128  1.00 57.55           C  
ATOM   2319  O   VAL A 136      -9.579 -18.102  53.337  1.00 57.55           O  
ATOM   2320  N   LYS A 137     -10.947 -18.593  51.612  1.00126.79           N  
ATOM   2321  CA  LYS A 137     -11.978 -19.082  52.474  1.00126.79           C  
ATOM   2322  CB  LYS A 137     -13.349 -19.158  51.775  1.00126.79           C  
ATOM   2323  CG  LYS A 137     -14.484 -19.672  52.660  1.00126.79           C  
ATOM   2324  CD  LYS A 137     -15.880 -19.422  52.081  1.00126.79           C  
ATOM   2325  CE  LYS A 137     -16.291 -20.407  50.983  1.00126.79           C  
ATOM   2326  NZ  LYS A 137     -15.653 -20.035  49.701  1.00126.79           N  
ATOM   2327  C   LYS A 137     -11.582 -20.457  52.894  1.00126.79           C  
ATOM   2328  O   LYS A 137     -11.202 -21.292  52.076  1.00126.79           O  
ATOM   2329  N   PRO A 138     -11.651 -20.699  54.170  1.00 58.81           N  
ATOM   2330  CA  PRO A 138     -11.305 -22.008  54.647  1.00 58.81           C  
ATOM   2331  CD  PRO A 138     -11.279 -19.668  55.123  1.00 58.81           C  
ATOM   2332  CB  PRO A 138     -10.738 -21.828  56.056  1.00 58.81           C  
ATOM   2333  CG  PRO A 138     -11.165 -20.408  56.464  1.00 58.81           C  
ATOM   2334  C   PRO A 138     -12.513 -22.878  54.595  1.00 58.81           C  
ATOM   2335  O   PRO A 138     -13.107 -23.126  55.678  1.00 58.81           O  
ATOM   2336  OXT PRO A 138     -12.887 -23.313  53.473  1.00 58.81           O  
TER    2337      PRO A 138                                                       
ATOM   2337  N   ASP B   2      15.336  -3.299  60.989  1.00 43.47           N  
ATOM   2338  CA  ASP B   2      15.487  -3.029  59.549  1.00 43.47           C  
ATOM   2339  CB  ASP B   2      14.539  -3.934  58.749  1.00 43.47           C  
ATOM   2340  CG  ASP B   2      14.993  -5.375  58.924  1.00 43.47           C  
ATOM   2341  OD1 ASP B   2      16.195  -5.594  59.232  1.00 43.47           O  
ATOM   2342  OD2 ASP B   2      14.131  -6.279  58.755  1.00 43.47           O  
ATOM   2343  C   ASP B   2      15.111  -1.621  59.263  1.00 43.47           C  
ATOM   2344  O   ASP B   2      15.778  -0.677  59.688  1.00 43.47           O  
ATOM   2345  N   VAL B   3      14.008  -1.448  58.517  1.00122.54           N  
ATOM   2346  CA  VAL B   3      13.609  -0.114  58.223  1.00122.54           C  
ATOM   2347  CB  VAL B   3      13.150   0.084  56.809  1.00122.54           C  
ATOM   2348  CG1 VAL B   3      11.903  -0.769  56.562  1.00122.54           C  
ATOM   2349  CG2 VAL B   3      12.955   1.588  56.568  1.00122.54           C  
ATOM   2350  C   VAL B   3      12.536   0.270  59.180  1.00122.54           C  
ATOM   2351  O   VAL B   3      11.559  -0.453  59.373  1.00122.54           O  
ATOM   2352  N   THR B   4      12.727   1.432  59.834  1.00112.48           N  
ATOM   2353  CA  THR B   4      11.777   1.905  60.792  0.83112.48           C  
ATOM   2354  CB  THR B   4      12.371   2.149  62.151  0.83112.48           C  
ATOM   2355  OG1 THR B   4      13.380   3.146  62.080  0.75112.48           O  
ATOM   2356  CG2 THR B   4      12.969   0.832  62.669  0.75112.48           C  
ATOM   2357  C   THR B   4      11.248   3.208  60.294  1.00112.48           C  
ATOM   2358  O   THR B   4      11.995   4.043  59.784  1.00112.48           O  
ATOM   2359  N   GLN B   5       9.922   3.399  60.411  1.00 70.93           N  
ATOM   2360  CA  GLN B   5       9.321   4.627  59.988  1.00 70.93           C  
ATOM   2361  CB  GLN B   5       8.241   4.446  58.909  1.00 70.93           C  
ATOM   2362  CG  GLN B   5       8.786   3.993  57.556  1.00 70.93           C  
ATOM   2363  CD  GLN B   5       7.598   3.730  56.643  1.00 70.93           C  
ATOM   2364  OE1 GLN B   5       7.399   2.612  56.173  1.00 70.93           O  
ATOM   2365  NE2 GLN B   5       6.781   4.785  56.383  1.00 70.93           N  
ATOM   2366  C   GLN B   5       8.634   5.214  61.171  1.00 70.93           C  
ATOM   2367  O   GLN B   5       7.980   4.502  61.931  1.00 70.93           O  
ATOM   2368  N   THR B   6       8.792   6.538  61.362  1.00 47.44           N  
ATOM   2369  CA  THR B   6       8.130   7.205  62.445  1.00 47.44           C  
ATOM   2370  CB  THR B   6       9.061   7.598  63.553  1.00 47.44           C  
ATOM   2371  OG1 THR B   6      10.012   8.544  63.083  1.00 47.44           O  
ATOM   2372  CG2 THR B   6       9.781   6.336  64.059  1.00 47.44           C  
ATOM   2373  C   THR B   6       7.555   8.472  61.894  1.00 47.44           C  
ATOM   2374  O   THR B   6       8.136   9.063  60.984  1.00 47.44           O  
ATOM   2375  N   PRO B   7       6.424   8.920  62.386  1.00 79.96           N  
ATOM   2376  CA  PRO B   7       5.658   8.222  63.384  1.00 79.96           C  
ATOM   2377  CD  PRO B   7       6.139  10.346  62.389  1.00 79.96           C  
ATOM   2378  CB  PRO B   7       4.837   9.282  64.117  1.00 79.96           C  
ATOM   2379  CG  PRO B   7       4.810  10.476  63.151  1.00 79.96           C  
ATOM   2380  C   PRO B   7       4.791   7.205  62.718  1.00 79.96           C  
ATOM   2381  O   PRO B   7       4.615   7.276  61.504  1.00 79.96           O  
ATOM   2382  N   ARG B   8       4.265   6.241  63.494  1.00 51.10           N  
ATOM   2383  CA  ARG B   8       3.397   5.217  62.992  0.83 51.10           C  
ATOM   2384  CB  ARG B   8       3.108   4.152  64.065  0.83 51.10           C  
ATOM   2385  CG  ARG B   8       4.378   3.503  64.627  0.83 51.10           C  
ATOM   2386  CD  ARG B   8       4.132   2.609  65.846  0.83 51.10           C  
ATOM   2387  NE  ARG B   8       5.460   2.231  66.409  0.75 51.10           N  
ATOM   2388  CZ  ARG B   8       6.017   1.013  66.142  0.75 51.10           C  
ATOM   2389  NH1 ARG B   8       5.352   0.106  65.369  0.75 51.10           N  
ATOM   2390  NH2 ARG B   8       7.236   0.694  66.667  0.75 51.10           N  
ATOM   2391  C   ARG B   8       2.080   5.820  62.584  1.00 51.10           C  
ATOM   2392  O   ARG B   8       1.528   5.471  61.541  1.00 51.10           O  
ATOM   2393  N   ASN B   9       1.538   6.750  63.400  1.00 74.88           N  
ATOM   2394  CA  ASN B   9       0.240   7.306  63.120  1.00 74.88           C  
ATOM   2395  CB  ASN B   9      -0.833   6.770  64.088  1.00 74.88           C  
ATOM   2396  CG  ASN B   9      -2.221   7.014  63.516  1.00 74.88           C  
ATOM   2397  OD1 ASN B   9      -2.376   7.582  62.436  1.00 74.88           O  
ATOM   2398  ND2 ASN B   9      -3.266   6.567  64.264  1.00 74.88           N  
ATOM   2399  C   ASN B   9       0.321   8.789  63.327  1.00 74.88           C  
ATOM   2400  O   ASN B   9       1.108   9.261  64.146  1.00 74.88           O  
ATOM   2401  N   ARG B  10      -0.474   9.576  62.570  1.00146.37           N  
ATOM   2402  CA  ARG B  10      -0.432  10.995  62.783  1.00146.37           C  
ATOM   2403  CB  ARG B  10       0.738  11.676  62.051  1.00146.37           C  
ATOM   2404  CG  ARG B  10       0.714  13.202  62.146  1.00146.37           C  
ATOM   2405  CD  ARG B  10       0.805  13.739  63.577  1.00146.37           C  
ATOM   2406  NE  ARG B  10       2.212  13.596  64.045  1.00146.37           N  
ATOM   2407  CZ  ARG B  10       2.588  14.175  65.223  1.00146.37           C  
ATOM   2408  NH1 ARG B  10       1.676  14.879  65.955  1.00146.37           N  
ATOM   2409  NH2 ARG B  10       3.870  14.045  65.674  1.00146.37           N  
ATOM   2410  C   ARG B  10      -1.696  11.622  62.275  1.00146.37           C  
ATOM   2411  O   ARG B  10      -2.168  11.300  61.187  1.00146.37           O  
ATOM   2412  N   ILE B  11      -2.286  12.544  63.068  1.00 95.13           N  
ATOM   2413  CA  ILE B  11      -3.424  13.282  62.596  1.00 95.13           C  
ATOM   2414  CB  ILE B  11      -4.688  13.122  63.398  1.00 95.13           C  
ATOM   2415  CG1 ILE B  11      -5.880  13.672  62.596  1.00 95.13           C  
ATOM   2416  CG2 ILE B  11      -4.502  13.784  64.772  1.00 95.13           C  
ATOM   2417  CD1 ILE B  11      -7.241  13.294  63.179  1.00 95.13           C  
ATOM   2418  C   ILE B  11      -3.007  14.716  62.627  1.00 95.13           C  
ATOM   2419  O   ILE B  11      -2.444  15.183  63.616  1.00 95.13           O  
ATOM   2420  N   THR B  12      -3.243  15.453  61.524  1.00 64.97           N  
ATOM   2421  CA  THR B  12      -2.749  16.798  61.466  1.00 64.97           C  
ATOM   2422  CB  THR B  12      -1.633  16.961  60.466  1.00 64.97           C  
ATOM   2423  OG1 THR B  12      -0.563  16.075  60.756  1.00 64.97           O  
ATOM   2424  CG2 THR B  12      -1.117  18.406  60.510  1.00 64.97           C  
ATOM   2425  C   THR B  12      -3.845  17.702  61.008  1.00 64.97           C  
ATOM   2426  O   THR B  12      -4.795  17.274  60.353  1.00 64.97           O  
ATOM   2427  N   LYS B  13      -3.738  18.994  61.371  1.00 85.71           N  
ATOM   2428  CA  LYS B  13      -4.685  19.974  60.942  1.00 85.71           C  
ATOM   2429  CB  LYS B  13      -4.804  21.138  61.938  1.00 85.71           C  
ATOM   2430  CG  LYS B  13      -6.156  21.847  61.904  1.00 85.71           C  
ATOM   2431  CD  LYS B  13      -6.397  22.719  63.138  1.00 85.71           C  
ATOM   2432  CE  LYS B  13      -7.877  22.972  63.428  1.00 85.71           C  
ATOM   2433  NZ  LYS B  13      -8.568  23.409  62.197  1.00 85.71           N  
ATOM   2434  C   LYS B  13      -4.160  20.495  59.638  1.00 85.71           C  
ATOM   2435  O   LYS B  13      -2.950  20.634  59.461  1.00 85.71           O  
ATOM   2436  N   THR B  14      -5.058  20.811  58.687  1.00 43.81           N  
ATOM   2437  CA  THR B  14      -4.618  21.237  57.392  1.00 43.81           C  
ATOM   2438  CB  THR B  14      -5.753  21.500  56.444  1.00 43.81           C  
ATOM   2439  OG1 THR B  14      -6.550  20.333  56.299  1.00 43.81           O  
ATOM   2440  CG2 THR B  14      -5.180  21.908  55.078  1.00 43.81           C  
ATOM   2441  C   THR B  14      -3.822  22.494  57.540  1.00 43.81           C  
ATOM   2442  O   THR B  14      -4.151  23.369  58.340  1.00 43.81           O  
ATOM   2443  N   GLY B  15      -2.725  22.590  56.760  1.00 23.79           N  
ATOM   2444  CA  GLY B  15      -1.875  23.745  56.776  1.00 23.79           C  
ATOM   2445  C   GLY B  15      -0.701  23.494  57.672  1.00 23.79           C  
ATOM   2446  O   GLY B  15       0.247  24.278  57.682  1.00 23.79           O  
ATOM   2447  N   LYS B  16      -0.725  22.393  58.447  1.00131.53           N  
ATOM   2448  CA  LYS B  16       0.359  22.110  59.349  1.00131.53           C  
ATOM   2449  CB  LYS B  16      -0.067  21.192  60.507  1.00131.53           C  
ATOM   2450  CG  LYS B  16       0.861  21.199  61.722  1.00131.53           C  
ATOM   2451  CD  LYS B  16       0.785  22.493  62.536  1.00131.53           C  
ATOM   2452  CE  LYS B  16       1.251  22.325  63.984  1.00131.53           C  
ATOM   2453  NZ  LYS B  16       0.324  21.421  64.703  1.00131.53           N  
ATOM   2454  C   LYS B  16       1.437  21.400  58.580  1.00131.53           C  
ATOM   2455  O   LYS B  16       1.160  20.667  57.634  1.00131.53           O  
ATOM   2456  N   ARG B  17       2.710  21.621  58.966  1.00 82.12           N  
ATOM   2457  CA  ARG B  17       3.841  21.009  58.318  1.00 82.12           C  
ATOM   2458  CB  ARG B  17       5.102  21.870  58.503  1.00 82.12           C  
ATOM   2459  CG  ARG B  17       6.285  21.579  57.582  1.00 82.12           C  
ATOM   2460  CD  ARG B  17       7.391  22.621  57.775  1.00 82.12           C  
ATOM   2461  NE  ARG B  17       8.462  22.370  56.775  1.00 82.12           N  
ATOM   2462  CZ  ARG B  17       9.555  21.632  57.121  1.00 82.12           C  
ATOM   2463  NH1 ARG B  17       9.642  21.081  58.367  1.00 82.12           N  
ATOM   2464  NH2 ARG B  17      10.562  21.447  56.219  1.00 82.12           N  
ATOM   2465  C   ARG B  17       4.079  19.680  58.977  1.00 82.12           C  
ATOM   2466  O   ARG B  17       3.928  19.562  60.192  1.00 82.12           O  
ATOM   2467  N   ILE B  18       4.436  18.630  58.197  1.00105.20           N  
ATOM   2468  CA  ILE B  18       4.697  17.358  58.818  1.00105.20           C  
ATOM   2469  CB  ILE B  18       3.577  16.365  58.701  1.00105.20           C  
ATOM   2470  CG1 ILE B  18       3.827  15.185  59.656  1.00105.20           C  
ATOM   2471  CG2 ILE B  18       3.430  15.966  57.223  1.00105.20           C  
ATOM   2472  CD1 ILE B  18       2.597  14.308  59.884  1.00105.20           C  
ATOM   2473  C   ILE B  18       5.939  16.745  58.231  1.00105.20           C  
ATOM   2474  O   ILE B  18       6.219  16.883  57.040  1.00105.20           O  
ATOM   2475  N   MET B  19       6.731  16.047  59.076  1.00 63.06           N  
ATOM   2476  CA  MET B  19       7.951  15.429  58.633  1.00 63.06           C  
ATOM   2477  CB  MET B  19       9.174  15.986  59.382  1.00 63.06           C  
ATOM   2478  CG  MET B  19       9.347  17.495  59.186  1.00 63.06           C  
ATOM   2479  SD  MET B  19      10.460  18.303  60.376  1.00 63.06           S  
ATOM   2480  CE  MET B  19      11.984  17.542  59.748  1.00 63.06           C  
ATOM   2481  C   MET B  19       7.855  13.973  58.963  1.00 63.06           C  
ATOM   2482  O   MET B  19       7.599  13.601  60.107  1.00 63.06           O  
ATOM   2483  N   LEU B  20       8.060  13.106  57.952  1.00 70.60           N  
ATOM   2484  CA  LEU B  20       7.995  11.687  58.162  1.00 70.60           C  
ATOM   2485  CB  LEU B  20       7.133  10.975  57.104  1.00 70.60           C  
ATOM   2486  CG  LEU B  20       5.656  11.413  57.135  1.00 70.60           C  
ATOM   2487  CD1 LEU B  20       4.825  10.689  56.068  1.00 70.60           C  
ATOM   2488  CD2 LEU B  20       5.059  11.243  58.540  1.00 70.60           C  
ATOM   2489  C   LEU B  20       9.394  11.180  58.021  1.00 70.60           C  
ATOM   2490  O   LEU B  20      10.106  11.547  57.088  1.00 70.60           O  
ATOM   2491  N   GLU B  21       9.840  10.310  58.944  1.00 82.00           N  
ATOM   2492  CA  GLU B  21      11.211   9.912  58.841  1.00 82.00           C  
ATOM   2493  CB  GLU B  21      12.015  10.325  60.077  1.00 82.00           C  
ATOM   2494  CG  GLU B  21      12.101  11.847  60.186  1.00 82.00           C  
ATOM   2495  CD  GLU B  21      12.437  12.208  61.616  1.00 82.00           C  
ATOM   2496  OE1 GLU B  21      12.830  11.285  62.378  1.00 82.00           O  
ATOM   2497  OE2 GLU B  21      12.297  13.409  61.969  1.00 82.00           O  
ATOM   2498  C   GLU B  21      11.316   8.435  58.666  1.00 82.00           C  
ATOM   2499  O   GLU B  21      10.586   7.666  59.292  1.00 82.00           O  
ATOM   2500  N   CYS B  22      12.214   7.999  57.755  1.00126.78           N  
ATOM   2501  CA  CYS B  22      12.444   6.588  57.663  1.00126.78           C  
ATOM   2502  CB  CYS B  22      11.894   5.853  56.416  1.00126.78           C  
ATOM   2503  SG  CYS B  22      12.711   6.180  54.833  1.00126.78           S  
ATOM   2504  C   CYS B  22      13.907   6.344  57.825  1.00126.78           C  
ATOM   2505  O   CYS B  22      14.739   7.065  57.275  1.00126.78           O  
ATOM   2506  N   SER B  23      14.246   5.318  58.632  1.00 87.66           N  
ATOM   2507  CA  SER B  23      15.618   5.017  58.922  1.00 87.66           C  
ATOM   2508  CB  SER B  23      15.975   5.171  60.411  1.00 87.66           C  
ATOM   2509  OG  SER B  23      15.829   6.524  60.816  1.00 87.66           O  
ATOM   2510  C   SER B  23      15.878   3.588  58.559  1.00 87.66           C  
ATOM   2511  O   SER B  23      14.983   2.747  58.634  1.00 87.66           O  
ATOM   2512  N   GLN B  24      17.129   3.281  58.148  1.00 90.81           N  
ATOM   2513  CA  GLN B  24      17.470   1.940  57.747  1.00 90.81           C  
ATOM   2514  CB  GLN B  24      17.639   1.792  56.229  1.00 90.81           C  
ATOM   2515  CG  GLN B  24      18.811   2.621  55.698  1.00 90.81           C  
ATOM   2516  CD  GLN B  24      19.067   2.212  54.258  1.00 90.81           C  
ATOM   2517  OE1 GLN B  24      19.061   1.027  53.933  1.00 90.81           O  
ATOM   2518  NE2 GLN B  24      19.298   3.214  53.368  1.00 90.81           N  
ATOM   2519  C   GLN B  24      18.806   1.552  58.327  1.00 90.81           C  
ATOM   2520  O   GLN B  24      19.670   2.395  58.559  1.00 90.81           O  
ATOM   2521  N   THR B  25      18.938   0.255  58.683  1.00 87.61           N  
ATOM   2522  CA  THR B  25      20.128  -0.400  59.171  1.00 87.61           C  
ATOM   2523  CB  THR B  25      19.792  -1.566  60.054  1.00 87.61           C  
ATOM   2524  OG1 THR B  25      19.061  -2.540  59.323  1.00 87.61           O  
ATOM   2525  CG2 THR B  25      18.949  -1.053  61.233  1.00 87.61           C  
ATOM   2526  C   THR B  25      21.044  -0.913  58.078  1.00 87.61           C  
ATOM   2527  O   THR B  25      22.264  -0.932  58.240  1.00 87.61           O  
ATOM   2528  N   LYS B  26      20.455  -1.363  56.947  1.00164.54           N  
ATOM   2529  CA  LYS B  26      21.081  -2.094  55.864  1.00164.54           C  
ATOM   2530  CB  LYS B  26      20.057  -2.597  54.834  1.00164.54           C  
ATOM   2531  CG  LYS B  26      19.066  -3.598  55.428  1.00164.54           C  
ATOM   2532  CD  LYS B  26      18.093  -2.953  56.417  1.00164.54           C  
ATOM   2533  CE  LYS B  26      17.285  -3.959  57.238  1.00164.54           C  
ATOM   2534  NZ  LYS B  26      16.438  -4.786  56.350  1.00164.54           N  
ATOM   2535  C   LYS B  26      22.118  -1.306  55.120  1.00164.54           C  
ATOM   2536  O   LYS B  26      23.004  -1.894  54.505  1.00164.54           O  
ATOM   2537  N   GLY B  33      22.006   0.030  55.061  1.00 42.98           N  
ATOM   2538  CA  GLY B  33      23.034   0.773  54.387  0.50 42.98           C  
ATOM   2539  C   GLY B  33      22.790   0.716  52.916  1.00 42.98           C  
ATOM   2540  O   GLY B  33      23.704   0.886  52.112  1.00 42.98           O  
ATOM   2541  N   HIS B  34      21.530   0.458  52.542  1.00 95.74           N  
ATOM   2542  CA  HIS B  34      21.083   0.396  51.187  1.00 95.74           C  
ATOM   2543  ND1 HIS B  34      18.355  -2.182  51.854  1.00 95.74           N  
ATOM   2544  CG  HIS B  34      19.526  -1.537  51.526  1.00 95.74           C  
ATOM   2545  CB  HIS B  34      19.626  -0.074  51.215  1.00 95.74           C  
ATOM   2546  NE2 HIS B  34      19.955  -3.727  51.866  1.00 95.74           N  
ATOM   2547  CD2 HIS B  34      20.494  -2.496  51.538  1.00 95.74           C  
ATOM   2548  CE1 HIS B  34      18.669  -3.489  52.047  1.00 95.74           C  
ATOM   2549  C   HIS B  34      21.227   1.764  50.579  1.00 95.74           C  
ATOM   2550  O   HIS B  34      20.900   2.784  51.183  1.00 95.74           O  
ATOM   2551  N   ASP B  35      21.775   1.815  49.352  1.00 88.14           N  
ATOM   2552  CA  ASP B  35      22.042   3.070  48.697  1.00 88.14           C  
ATOM   2553  CB  ASP B  35      22.957   2.897  47.481  1.00 88.14           C  
ATOM   2554  CG  ASP B  35      24.312   2.473  48.039  1.00 88.14           C  
ATOM   2555  OD1 ASP B  35      24.421   2.397  49.292  1.00 88.14           O  
ATOM   2556  OD2 ASP B  35      25.252   2.222  47.238  1.00 88.14           O  
ATOM   2557  C   ASP B  35      20.775   3.782  48.304  1.00 88.14           C  
ATOM   2558  O   ASP B  35      20.672   4.997  48.481  1.00 88.14           O  
ATOM   2559  N   ARG B  36      19.762   3.055  47.784  1.00198.73           N  
ATOM   2560  CA  ARG B  36      18.567   3.720  47.320  1.00198.73           C  
ATOM   2561  CB  ARG B  36      17.817   3.024  46.170  1.00198.73           C  
ATOM   2562  CG  ARG B  36      18.440   2.988  44.775  1.00198.73           C  
ATOM   2563  CD  ARG B  36      17.321   3.084  43.733  1.00198.73           C  
ATOM   2564  NE  ARG B  36      17.724   2.412  42.469  1.00198.73           N  
ATOM   2565  CZ  ARG B  36      17.576   1.059  42.337  1.00198.73           C  
ATOM   2566  NH1 ARG B  36      17.244   0.290  43.414  1.00198.73           N  
ATOM   2567  NH2 ARG B  36      17.781   0.464  41.126  1.00198.73           N  
ATOM   2568  C   ARG B  36      17.525   3.710  48.398  1.00198.73           C  
ATOM   2569  O   ARG B  36      17.421   2.756  49.167  1.00198.73           O  
ATOM   2570  N   MET B  37      16.707   4.788  48.443  1.00115.28           N  
ATOM   2571  CA  MET B  37      15.629   4.937  49.386  1.00115.28           C  
ATOM   2572  CB  MET B  37      15.976   5.910  50.531  1.00115.28           C  
ATOM   2573  CG  MET B  37      17.150   5.403  51.376  1.00115.28           C  
ATOM   2574  SD  MET B  37      17.652   6.467  52.760  1.00115.28           S  
ATOM   2575  CE  MET B  37      16.286   5.955  53.840  1.00115.28           C  
ATOM   2576  C   MET B  37      14.453   5.507  48.637  1.00115.28           C  
ATOM   2577  O   MET B  37      14.644   6.300  47.716  1.00115.28           O  
ATOM   2578  N   TYR B  38      13.204   5.119  49.008  1.00243.88           N  
ATOM   2579  CA  TYR B  38      12.051   5.570  48.265  1.00243.88           C  
ATOM   2580  CB  TYR B  38      11.394   4.470  47.427  1.00243.88           C  
ATOM   2581  CG  TYR B  38      12.362   3.742  46.566  1.00243.88           C  
ATOM   2582  CD1 TYR B  38      12.993   2.621  47.055  1.00243.88           C  
ATOM   2583  CD2 TYR B  38      12.633   4.157  45.285  1.00243.88           C  
ATOM   2584  CE1 TYR B  38      13.872   1.911  46.276  1.00243.88           C  
ATOM   2585  CE2 TYR B  38      13.512   3.452  44.500  1.00243.88           C  
ATOM   2586  CZ  TYR B  38      14.127   2.330  44.996  1.00243.88           C  
ATOM   2587  OH  TYR B  38      15.020   1.605  44.187  1.00243.88           O  
ATOM   2588  C   TYR B  38      10.921   5.888  49.211  1.00243.88           C  
ATOM   2589  O   TYR B  38      10.833   5.328  50.302  1.00243.88           O  
ATOM   2590  N   TRP B  39      10.002   6.788  48.785  1.00118.06           N  
ATOM   2591  CA  TRP B  39       8.792   7.070  49.521  1.00118.06           C  
ATOM   2592  CB  TRP B  39       8.697   8.514  50.053  1.00118.06           C  
ATOM   2593  CG  TRP B  39       9.528   8.799  51.282  1.00118.06           C  
ATOM   2594  CD2 TRP B  39       9.085   8.456  52.604  1.00118.06           C  
ATOM   2595  CD1 TRP B  39      10.752   9.389  51.422  1.00118.06           C  
ATOM   2596  NE1 TRP B  39      11.093   9.443  52.755  1.00118.06           N  
ATOM   2597  CE2 TRP B  39      10.075   8.869  53.492  1.00118.06           C  
ATOM   2598  CE3 TRP B  39       7.945   7.845  53.041  1.00118.06           C  
ATOM   2599  CZ2 TRP B  39       9.936   8.676  54.840  1.00118.06           C  
ATOM   2600  CZ3 TRP B  39       7.807   7.653  54.398  1.00118.06           C  
ATOM   2601  CH2 TRP B  39       8.784   8.061  55.282  1.00118.06           C  
ATOM   2602  C   TRP B  39       7.607   6.865  48.606  1.00118.06           C  
ATOM   2603  O   TRP B  39       7.571   7.409  47.504  1.00118.06           O  
ATOM   2604  N   TYR B  40       6.593   6.081  49.055  1.00173.44           N  
ATOM   2605  CA  TYR B  40       5.387   5.831  48.294  1.00173.44           C  
ATOM   2606  CB  TYR B  40       5.125   4.361  47.916  1.00173.44           C  
ATOM   2607  CG  TYR B  40       6.127   3.841  46.947  1.00173.44           C  
ATOM   2608  CD1 TYR B  40       7.315   3.318  47.393  1.00173.44           C  
ATOM   2609  CD2 TYR B  40       5.874   3.852  45.595  1.00173.44           C  
ATOM   2610  CE1 TYR B  40       8.241   2.825  46.506  1.00173.44           C  
ATOM   2611  CE2 TYR B  40       6.797   3.361  44.701  1.00173.44           C  
ATOM   2612  CZ  TYR B  40       7.984   2.844  45.157  1.00173.44           C  
ATOM   2613  OH  TYR B  40       8.935   2.336  44.248  1.00173.44           O  
ATOM   2614  C   TYR B  40       4.216   6.163  49.167  1.00173.44           C  
ATOM   2615  O   TYR B  40       4.335   6.203  50.390  1.00173.44           O  
ATOM   2616  N   ARG B  41       3.046   6.425  48.541  1.00162.67           N  
ATOM   2617  CA  ARG B  41       1.831   6.683  49.273  1.00162.67           C  
ATOM   2618  CB  ARG B  41       1.227   8.073  48.995  1.00162.67           C  
ATOM   2619  CG  ARG B  41       0.779   8.270  47.545  1.00162.67           C  
ATOM   2620  CD  ARG B  41       0.499   9.726  47.172  1.00162.67           C  
ATOM   2621  NE  ARG B  41      -0.357  10.310  48.239  1.00162.67           N  
ATOM   2622  CZ  ARG B  41      -1.345  11.197  47.923  1.00162.67           C  
ATOM   2623  NH1 ARG B  41      -1.718  11.372  46.623  1.00162.67           N  
ATOM   2624  NH2 ARG B  41      -1.962  11.909  48.910  1.00162.67           N  
ATOM   2625  C   ARG B  41       0.829   5.669  48.803  1.00162.67           C  
ATOM   2626  O   ARG B  41       0.912   5.192  47.672  1.00162.67           O  
ATOM   2627  N   GLN B  42      -0.133   5.286  49.672  1.00 80.87           N  
ATOM   2628  CA  GLN B  42      -1.116   4.314  49.278  1.00 80.87           C  
ATOM   2629  CB  GLN B  42      -1.009   2.991  50.064  1.00 80.87           C  
ATOM   2630  CG  GLN B  42      -2.022   1.923  49.635  1.00 80.87           C  
ATOM   2631  CD  GLN B  42      -1.709   0.629  50.380  1.00 80.87           C  
ATOM   2632  OE1 GLN B  42      -0.784   0.571  51.188  1.00 80.87           O  
ATOM   2633  NE2 GLN B  42      -2.495  -0.445  50.095  1.00 80.87           N  
ATOM   2634  C   GLN B  42      -2.486   4.882  49.504  1.00 80.87           C  
ATOM   2635  O   GLN B  42      -2.787   5.438  50.559  1.00 80.87           O  
ATOM   2636  N   ASP B  43      -3.360   4.758  48.485  1.00112.67           N  
ATOM   2637  CA  ASP B  43      -4.704   5.258  48.568  1.00112.67           C  
ATOM   2638  CB  ASP B  43      -4.907   6.492  47.673  1.00112.67           C  
ATOM   2639  CG  ASP B  43      -3.969   7.572  48.207  1.00112.67           C  
ATOM   2640  OD1 ASP B  43      -3.700   7.566  49.437  1.00112.67           O  
ATOM   2641  OD2 ASP B  43      -3.493   8.407  47.394  1.00112.67           O  
ATOM   2642  C   ASP B  43      -5.588   4.143  48.090  1.00112.67           C  
ATOM   2643  O   ASP B  43      -5.096   3.204  47.482  1.00112.67           O  
ATOM   2644  N   PRO B  44      -6.852   4.097  48.362  1.00 92.70           N  
ATOM   2645  CA  PRO B  44      -7.555   2.996  47.759  1.00 92.70           C  
ATOM   2646  CD  PRO B  44      -7.306   4.345  49.722  1.00 92.70           C  
ATOM   2647  CB  PRO B  44      -8.782   2.752  48.634  1.00 92.70           C  
ATOM   2648  CG  PRO B  44      -8.337   3.244  50.023  1.00 92.70           C  
ATOM   2649  C   PRO B  44      -7.883   3.286  46.321  1.00 92.70           C  
ATOM   2650  O   PRO B  44      -8.105   4.449  45.987  1.00 92.70           O  
ATOM   2651  N   GLY B  45      -7.908   2.256  45.449  1.00 55.00           N  
ATOM   2652  CA  GLY B  45      -8.339   2.443  44.088  1.00 55.00           C  
ATOM   2653  C   GLY B  45      -7.146   2.556  43.198  1.00 55.00           C  
ATOM   2654  O   GLY B  45      -7.120   2.015  42.094  1.00 55.00           O  
ATOM   2655  N   LEU B  46      -6.125   3.292  43.655  1.00187.78           N  
ATOM   2656  CA  LEU B  46      -4.890   3.360  42.941  1.00187.78           C  
ATOM   2657  CB  LEU B  46      -4.427   4.799  42.650  1.00187.78           C  
ATOM   2658  CG  LEU B  46      -5.396   5.571  41.730  1.00187.78           C  
ATOM   2659  CD1 LEU B  46      -6.771   5.757  42.392  1.00187.78           C  
ATOM   2660  CD2 LEU B  46      -4.784   6.898  41.252  1.00187.78           C  
ATOM   2661  C   LEU B  46      -4.030   2.784  43.975  1.00187.78           C  
ATOM   2662  O   LEU B  46      -4.312   2.993  45.136  1.00187.78           O  
ATOM   2663  N   GLY B  47      -2.994   2.025  43.658  1.00134.56           N  
ATOM   2664  CA  GLY B  47      -2.298   1.434  44.761  1.00134.56           C  
ATOM   2665  C   GLY B  47      -1.181   2.345  45.114  1.00134.56           C  
ATOM   2666  O   GLY B  47      -1.384   3.537  45.325  1.00134.56           O  
ATOM   2667  N   LEU B  48       0.036   1.789  45.216  1.00173.73           N  
ATOM   2668  CA  LEU B  48       1.146   2.582  45.638  1.00173.73           C  
ATOM   2669  CB  LEU B  48       2.385   1.765  46.050  1.00173.73           C  
ATOM   2670  CG  LEU B  48       2.228   1.028  47.392  1.00173.73           C  
ATOM   2671  CD1 LEU B  48       3.492   0.233  47.748  1.00173.73           C  
ATOM   2672  CD2 LEU B  48       1.853   2.014  48.508  1.00173.73           C  
ATOM   2673  C   LEU B  48       1.537   3.512  44.535  1.00173.73           C  
ATOM   2674  O   LEU B  48       1.621   3.125  43.370  1.00173.73           O  
ATOM   2675  N   ARG B  49       1.775   4.785  44.913  1.00175.78           N  
ATOM   2676  CA  ARG B  49       2.196   5.834  44.025  1.00175.78           C  
ATOM   2677  CB  ARG B  49       1.245   7.041  43.984  1.00175.78           C  
ATOM   2678  CG  ARG B  49      -0.195   6.702  43.603  1.00175.78           C  
ATOM   2679  CD  ARG B  49      -1.129   7.910  43.688  1.00175.78           C  
ATOM   2680  NE  ARG B  49      -2.529   7.404  43.635  1.00175.78           N  
ATOM   2681  CZ  ARG B  49      -3.528   8.110  44.239  1.00175.78           C  
ATOM   2682  NH1 ARG B  49      -3.244   9.289  44.867  1.00175.78           N  
ATOM   2683  NH2 ARG B  49      -4.808   7.637  44.217  1.00175.78           N  
ATOM   2684  C   ARG B  49       3.486   6.362  44.603  1.00175.78           C  
ATOM   2685  O   ARG B  49       3.587   6.580  45.809  1.00175.78           O  
ATOM   2686  N   LEU B  50       4.504   6.613  43.754  1.00143.02           N  
ATOM   2687  CA  LEU B  50       5.811   7.013  44.227  1.00143.02           C  
ATOM   2688  CB  LEU B  50       6.931   6.566  43.267  1.00143.02           C  
ATOM   2689  CG  LEU B  50       8.355   6.968  43.703  1.00143.02           C  
ATOM   2690  CD1 LEU B  50       8.792   6.239  44.983  1.00143.02           C  
ATOM   2691  CD2 LEU B  50       9.358   6.802  42.548  1.00143.02           C  
ATOM   2692  C   LEU B  50       5.920   8.495  44.344  1.00143.02           C  
ATOM   2693  O   LEU B  50       5.620   9.232  43.407  1.00143.02           O  
ATOM   2694  N   ILE B  51       6.261   8.971  45.557  1.00106.82           N  
ATOM   2695  CA  ILE B  51       6.452  10.379  45.771  1.00106.82           C  
ATOM   2696  CB  ILE B  51       6.262  10.748  47.212  1.00106.82           C  
ATOM   2697  CG1 ILE B  51       4.866  10.304  47.680  1.00106.82           C  
ATOM   2698  CG2 ILE B  51       6.496  12.262  47.356  1.00106.82           C  
ATOM   2699  CD1 ILE B  51       4.703  10.314  49.198  1.00106.82           C  
ATOM   2700  C   ILE B  51       7.815  10.878  45.355  1.00106.82           C  
ATOM   2701  O   ILE B  51       7.933  11.760  44.507  1.00106.82           O  
ATOM   2702  N   TYR B  52       8.885  10.285  45.939  1.00260.13           N  
ATOM   2703  CA  TYR B  52      10.238  10.762  45.799  1.00260.13           C  
ATOM   2704  CB  TYR B  52      10.478  11.830  46.887  1.00260.13           C  
ATOM   2705  CG  TYR B  52      11.928  11.824  47.074  1.00260.13           C  
ATOM   2706  CD1 TYR B  52      12.715  12.502  46.188  1.00260.13           C  
ATOM   2707  CD2 TYR B  52      12.475  11.120  48.122  1.00260.13           C  
ATOM   2708  CE1 TYR B  52      14.066  12.461  46.347  1.00260.13           C  
ATOM   2709  CE2 TYR B  52      13.824  11.081  48.260  1.00260.13           C  
ATOM   2710  CZ  TYR B  52      14.623  11.756  47.382  1.00260.13           C  
ATOM   2711  OH  TYR B  52      16.018  11.710  47.538  1.00260.13           O  
ATOM   2712  C   TYR B  52      11.199   9.598  46.025  1.00260.13           C  
ATOM   2713  O   TYR B  52      10.858   8.694  46.782  1.00260.13           O  
ATOM   2714  N   TYR B  53      12.439   9.600  45.435  1.00267.62           N  
ATOM   2715  CA  TYR B  53      13.423   8.566  45.749  1.00267.62           C  
ATOM   2716  CB  TYR B  53      13.386   7.353  44.800  1.00267.62           C  
ATOM   2717  CG  TYR B  53      13.996   7.730  43.495  1.00267.62           C  
ATOM   2718  CD1 TYR B  53      13.251   8.333  42.512  1.00267.62           C  
ATOM   2719  CD2 TYR B  53      15.330   7.485  43.264  1.00267.62           C  
ATOM   2720  CE1 TYR B  53      13.835   8.668  41.313  1.00267.62           C  
ATOM   2721  CE2 TYR B  53      15.916   7.819  42.067  1.00267.62           C  
ATOM   2722  CZ  TYR B  53      15.166   8.418  41.088  1.00267.62           C  
ATOM   2723  OH  TYR B  53      15.756   8.766  39.854  1.00267.62           O  
ATOM   2724  C   TYR B  53      14.835   9.126  45.739  1.00267.62           C  
ATOM   2725  O   TYR B  53      15.069  10.198  45.187  1.00267.62           O  
ATOM   2726  N   SER B  54      15.828   8.420  46.357  1.00199.60           N  
ATOM   2727  CA  SER B  54      17.188   8.934  46.389  1.00199.60           C  
ATOM   2728  CB  SER B  54      17.629   9.466  47.766  1.00199.60           C  
ATOM   2729  OG  SER B  54      17.934   8.386  48.634  1.00199.60           O  
ATOM   2730  C   SER B  54      18.194   7.871  46.038  1.00199.60           C  
ATOM   2731  O   SER B  54      18.085   6.725  46.468  1.00199.60           O  
ATOM   2732  N   PHE B  55      19.178   8.218  45.177  1.00292.76           N  
ATOM   2733  CA  PHE B  55      20.249   7.323  44.870  1.00292.76           C  
ATOM   2734  CB  PHE B  55      21.055   7.713  43.629  1.00292.76           C  
ATOM   2735  CG  PHE B  55      20.212   7.459  42.429  1.00292.76           C  
ATOM   2736  CD1 PHE B  55      19.348   8.422  41.959  1.00292.76           C  
ATOM   2737  CD2 PHE B  55      20.287   6.250  41.776  1.00292.76           C  
ATOM   2738  CE1 PHE B  55      18.577   8.184  40.846  1.00292.76           C  
ATOM   2739  CE2 PHE B  55      19.518   6.008  40.663  1.00292.76           C  
ATOM   2740  CZ  PHE B  55      18.662   6.976  40.196  1.00292.76           C  
ATOM   2741  C   PHE B  55      21.207   7.255  45.988  1.00292.76           C  
ATOM   2742  O   PHE B  55      21.505   6.175  46.430  1.00292.76           O  
ATOM   2743  N   ASP B  56      21.714   8.377  46.505  1.00191.38           N  
ATOM   2744  CA  ASP B  56      22.705   8.365  47.546  1.00191.38           C  
ATOM   2745  CB  ASP B  56      24.145   8.414  47.008  1.00191.38           C  
ATOM   2746  CG  ASP B  56      25.092   7.980  48.118  1.00191.38           C  
ATOM   2747  OD1 ASP B  56      24.596   7.648  49.228  1.00191.38           O  
ATOM   2748  OD2 ASP B  56      26.326   7.975  47.867  1.00191.38           O  
ATOM   2749  C   ASP B  56      22.461   9.604  48.348  1.00191.38           C  
ATOM   2750  O   ASP B  56      21.379  10.183  48.300  1.00191.38           O  
ATOM   2751  N   VAL B  57      23.456  10.049  49.130  1.00158.11           N  
ATOM   2752  CA  VAL B  57      23.251  11.242  49.893  1.00158.11           C  
ATOM   2753  CB  VAL B  57      24.318  11.491  50.918  1.00158.11           C  
ATOM   2754  CG1 VAL B  57      24.008  12.811  51.643  1.00158.11           C  
ATOM   2755  CG2 VAL B  57      24.397  10.268  51.847  1.00158.11           C  
ATOM   2756  C   VAL B  57      23.272  12.385  48.943  1.00158.11           C  
ATOM   2757  O   VAL B  57      24.022  12.458  47.976  1.00158.11           O  
ATOM   2758  N   LYS B  58      22.428  13.362  49.208  1.00287.73           N  
ATOM   2759  CA  LYS B  58      22.416  14.487  48.337  1.00287.73           C  
ATOM   2760  CB  LYS B  58      23.696  15.341  48.355  1.00287.73           C  
ATOM   2761  CG  LYS B  58      23.734  16.294  49.554  1.00287.73           C  
ATOM   2762  CD  LYS B  58      24.990  17.161  49.639  1.00287.73           C  
ATOM   2763  CE  LYS B  58      24.897  18.238  50.723  1.00287.73           C  
ATOM   2764  NZ  LYS B  58      26.054  19.156  50.635  1.00287.73           N  
ATOM   2765  C   LYS B  58      22.065  14.155  46.942  1.00287.73           C  
ATOM   2766  O   LYS B  58      22.712  14.588  45.991  1.00287.73           O  
ATOM   2767  N   ASP B  59      21.031  13.336  46.759  1.00418.54           N  
ATOM   2768  CA  ASP B  59      20.592  13.263  45.410  1.00418.54           C  
ATOM   2769  CB  ASP B  59      21.584  12.674  44.374  1.00418.54           C  
ATOM   2770  CG  ASP B  59      21.935  11.259  44.741  1.00418.54           C  
ATOM   2771  OD1 ASP B  59      21.630  10.907  45.901  1.00418.54           O  
ATOM   2772  OD2 ASP B  59      22.514  10.520  43.900  1.00418.54           O  
ATOM   2773  C   ASP B  59      19.296  12.570  45.402  1.00418.54           C  
ATOM   2774  O   ASP B  59      19.146  11.379  45.681  1.00418.54           O  
ATOM   2775  N   ILE B  60      18.320  13.390  45.041  1.00167.87           N  
ATOM   2776  CA  ILE B  60      16.943  13.114  45.165  1.00167.87           C  
ATOM   2777  CB  ILE B  60      16.369  14.221  46.022  1.00167.87           C  
ATOM   2778  CG1 ILE B  60      16.462  15.608  45.346  1.00167.87           C  
ATOM   2779  CG2 ILE B  60      17.162  14.224  47.343  1.00167.87           C  
ATOM   2780  CD1 ILE B  60      15.388  15.930  44.305  1.00167.87           C  
ATOM   2781  C   ILE B  60      16.344  13.205  43.797  1.00167.87           C  
ATOM   2782  O   ILE B  60      16.851  13.927  42.940  1.00167.87           O  
ATOM   2783  N   ASN B  61      15.259  12.445  43.552  1.00 83.71           N  
ATOM   2784  CA  ASN B  61      14.579  12.515  42.287  1.00 83.71           C  
ATOM   2785  CB  ASN B  61      14.990  11.378  41.338  1.00 83.71           C  
ATOM   2786  CG  ASN B  61      14.446  11.657  39.946  1.00 83.71           C  
ATOM   2787  OD1 ASN B  61      13.239  11.624  39.712  1.00 83.71           O  
ATOM   2788  ND2 ASN B  61      15.369  11.931  38.987  1.00 83.71           N  
ATOM   2789  C   ASN B  61      13.104  12.405  42.561  1.00 83.71           C  
ATOM   2790  O   ASN B  61      12.693  11.783  43.539  1.00 83.71           O  
ATOM   2791  N   LYS B  69      12.263  13.020  41.701  1.00131.94           N  
ATOM   2792  CA  LYS B  69      10.837  13.035  41.907  1.00131.94           C  
ATOM   2793  CB  LYS B  69      10.126  14.204  41.198  1.00131.94           C  
ATOM   2794  CG  LYS B  69      10.621  15.600  41.589  1.00131.94           C  
ATOM   2795  CD  LYS B  69      10.535  15.912  43.083  1.00131.94           C  
ATOM   2796  CE  LYS B  69      10.616  17.408  43.395  1.00131.94           C  
ATOM   2797  NZ  LYS B  69      11.743  18.024  42.661  1.00131.94           N  
ATOM   2798  C   LYS B  69      10.214  11.783  41.363  1.00131.94           C  
ATOM   2799  O   LYS B  69      10.720  11.180  40.418  1.00131.94           O  
ATOM   2800  N   GLY B  70       9.098  11.349  41.992  1.00 36.58           N  
ATOM   2801  CA  GLY B  70       8.322  10.231  41.533  1.00 36.58           C  
ATOM   2802  C   GLY B  70       7.096  10.784  40.865  1.00 36.58           C  
ATOM   2803  O   GLY B  70       7.013  11.975  40.568  1.00 36.58           O  
ATOM   2804  N   GLU B  71       6.087   9.914  40.658  1.00174.21           N  
ATOM   2805  CA  GLU B  71       4.869  10.234  39.969  1.00174.21           C  
ATOM   2806  CB  GLU B  71       3.867   9.073  40.034  1.00174.21           C  
ATOM   2807  CG  GLU B  71       4.374   7.736  39.506  1.00174.21           C  
ATOM   2808  CD  GLU B  71       3.436   6.660  40.043  1.00174.21           C  
ATOM   2809  OE1 GLU B  71       2.196   6.813  39.875  1.00174.21           O  
ATOM   2810  OE2 GLU B  71       3.949   5.675  40.637  1.00174.21           O  
ATOM   2811  C   GLU B  71       4.141  11.323  40.694  1.00174.21           C  
ATOM   2812  O   GLU B  71       3.711  12.297  40.075  1.00174.21           O  
ATOM   2813  N   ILE B  72       3.951  11.172  42.026  1.00246.50           N  
ATOM   2814  CA  ILE B  72       3.165  12.168  42.697  1.00246.50           C  
ATOM   2815  CB  ILE B  72       1.952  11.603  43.385  1.00246.50           C  
ATOM   2816  CG1 ILE B  72       1.069  12.747  43.913  1.00246.50           C  
ATOM   2817  CG2 ILE B  72       2.404  10.584  44.447  1.00246.50           C  
ATOM   2818  CD1 ILE B  72      -0.350  12.319  44.285  1.00246.50           C  
ATOM   2819  C   ILE B  72       3.982  12.924  43.701  1.00246.50           C  
ATOM   2820  O   ILE B  72       3.659  12.980  44.887  1.00246.50           O  
ATOM   2821  N   SER B  73       5.031  13.602  43.214  1.00122.88           N  
ATOM   2822  CA  SER B  73       5.923  14.331  44.064  1.00122.88           C  
ATOM   2823  CB  SER B  73       7.247  14.667  43.371  1.00122.88           C  
ATOM   2824  OG  SER B  73       8.074  15.384  44.271  1.00122.88           O  
ATOM   2825  C   SER B  73       5.332  15.629  44.531  1.00122.88           C  
ATOM   2826  O   SER B  73       5.775  16.187  45.534  1.00122.88           O  
ATOM   2827  N   ASP B  74       4.317  16.155  43.826  1.00 63.16           N  
ATOM   2828  CA  ASP B  74       3.829  17.470  44.141  1.00 63.16           C  
ATOM   2829  CB  ASP B  74       2.686  17.915  43.207  1.00 63.16           C  
ATOM   2830  CG  ASP B  74       2.374  19.384  43.451  1.00 63.16           C  
ATOM   2831  OD1 ASP B  74       1.908  19.718  44.572  1.00 63.16           O  
ATOM   2832  OD2 ASP B  74       2.600  20.195  42.515  1.00 63.16           O  
ATOM   2833  C   ASP B  74       3.347  17.536  45.562  1.00 63.16           C  
ATOM   2834  O   ASP B  74       2.597  16.678  46.026  1.00 63.16           O  
ATOM   2835  N   GLY B  75       3.790  18.590  46.285  1.00 37.12           N  
ATOM   2836  CA  GLY B  75       3.370  18.855  47.636  1.00 37.12           C  
ATOM   2837  C   GLY B  75       4.311  18.243  48.633  1.00 37.12           C  
ATOM   2838  O   GLY B  75       4.089  18.363  49.838  1.00 37.12           O  
ATOM   2839  N   TYR B  76       5.393  17.578  48.179  1.00 94.20           N  
ATOM   2840  CA  TYR B  76       6.270  16.944  49.126  1.00 94.20           C  
ATOM   2841  CB  TYR B  76       6.242  15.404  49.047  1.00 94.20           C  
ATOM   2842  CG  TYR B  76       4.855  14.885  49.258  1.00 94.20           C  
ATOM   2843  CD1 TYR B  76       4.358  14.655  50.520  1.00 94.20           C  
ATOM   2844  CD2 TYR B  76       4.050  14.615  48.173  1.00 94.20           C  
ATOM   2845  CE1 TYR B  76       3.082  14.168  50.693  1.00 94.20           C  
ATOM   2846  CE2 TYR B  76       2.774  14.129  48.338  1.00 94.20           C  
ATOM   2847  CZ  TYR B  76       2.287  13.906  49.603  1.00 94.20           C  
ATOM   2848  OH  TYR B  76       0.979  13.406  49.779  1.00 94.20           O  
ATOM   2849  C   TYR B  76       7.688  17.312  48.800  1.00 94.20           C  
ATOM   2850  O   TYR B  76       8.017  17.619  47.654  1.00 94.20           O  
ATOM   2851  N   SER B  77       8.564  17.291  49.830  1.00 96.92           N  
ATOM   2852  CA  SER B  77       9.970  17.544  49.675  0.83 96.92           C  
ATOM   2853  CB  SER B  77      10.475  18.817  50.381  0.83 96.92           C  
ATOM   2854  OG  SER B  77       9.915  19.979  49.790  0.75 96.92           O  
ATOM   2855  C   SER B  77      10.663  16.415  50.359  1.00 96.92           C  
ATOM   2856  O   SER B  77      10.065  15.714  51.175  1.00 96.92           O  
ATOM   2857  N   VAL B  78      11.956  16.215  50.034  1.00132.10           N  
ATOM   2858  CA  VAL B  78      12.675  15.115  50.590  1.00132.10           C  
ATOM   2859  CB  VAL B  78      12.693  14.010  49.594  1.00132.10           C  
ATOM   2860  CG1 VAL B  78      11.258  13.488  49.413  1.00132.10           C  
ATOM   2861  CG2 VAL B  78      13.336  14.547  48.305  1.00132.10           C  
ATOM   2862  C   VAL B  78      14.092  15.545  50.836  1.00132.10           C  
ATOM   2863  O   VAL B  78      14.590  16.461  50.183  1.00132.10           O  
ATOM   2864  N   SER B  79      14.775  14.900  51.811  1.00101.69           N  
ATOM   2865  CA  SER B  79      16.155  15.208  52.078  1.00101.69           C  
ATOM   2866  CB  SER B  79      16.383  16.136  53.285  1.00101.69           C  
ATOM   2867  OG  SER B  79      15.898  17.440  53.009  1.00101.69           O  
ATOM   2868  C   SER B  79      16.866  13.939  52.415  1.00101.69           C  
ATOM   2869  O   SER B  79      16.315  13.058  53.077  1.00101.69           O  
ATOM   2870  N   ARG B  80      18.111  13.794  51.913  1.00147.49           N  
ATOM   2871  CA  ARG B  80      18.910  12.653  52.263  1.00147.49           C  
ATOM   2872  CB  ARG B  80      19.110  11.660  51.108  1.00147.49           C  
ATOM   2873  CG  ARG B  80      19.974  10.456  51.482  1.00147.49           C  
ATOM   2874  CD  ARG B  80      19.863   9.289  50.504  1.00147.49           C  
ATOM   2875  NE  ARG B  80      21.015   8.376  50.759  1.00147.49           N  
ATOM   2876  CZ  ARG B  80      20.861   7.024  50.645  1.00147.49           C  
ATOM   2877  NH1 ARG B  80      19.624   6.498  50.421  1.00147.49           N  
ATOM   2878  NH2 ARG B  80      21.940   6.195  50.741  1.00147.49           N  
ATOM   2879  C   ARG B  80      20.269  13.157  52.644  1.00147.49           C  
ATOM   2880  O   ARG B  80      21.206  13.112  51.848  1.00147.49           O  
ATOM   2881  N   GLN B  81      20.404  13.638  53.894  1.00149.83           N  
ATOM   2882  CA  GLN B  81      21.641  14.141  54.421  1.00149.83           C  
ATOM   2883  CB  GLN B  81      21.481  14.855  55.774  1.00149.83           C  
ATOM   2884  CG  GLN B  81      20.873  16.256  55.660  1.00149.83           C  
ATOM   2885  CD  GLN B  81      19.417  16.133  55.237  1.00149.83           C  
ATOM   2886  OE1 GLN B  81      18.956  16.841  54.343  1.00149.83           O  
ATOM   2887  NE2 GLN B  81      18.667  15.222  55.912  1.00149.83           N  
ATOM   2888  C   GLN B  81      22.615  13.023  54.623  1.00149.83           C  
ATOM   2889  O   GLN B  81      23.822  13.205  54.461  1.00149.83           O  
ATOM   2890  N   ALA B  82      22.109  11.839  55.018  1.00 80.59           N  
ATOM   2891  CA  ALA B  82      22.968  10.726  55.300  1.00 80.59           C  
ATOM   2892  CB  ALA B  82      23.149  10.467  56.805  1.00 80.59           C  
ATOM   2893  C   ALA B  82      22.361   9.490  54.717  1.00 80.59           C  
ATOM   2894  O   ALA B  82      21.208   9.465  54.290  1.00 80.59           O  
ATOM   2895  N   GLN B  83      23.162   8.414  54.688  1.00101.95           N  
ATOM   2896  CA  GLN B  83      22.782   7.176  54.077  1.00101.95           C  
ATOM   2897  CB  GLN B  83      23.959   6.189  54.109  1.00101.95           C  
ATOM   2898  CG  GLN B  83      23.715   4.856  53.410  1.00101.95           C  
ATOM   2899  CD  GLN B  83      25.036   4.106  53.476  1.00101.95           C  
ATOM   2900  OE1 GLN B  83      26.105   4.714  53.492  1.00101.95           O  
ATOM   2901  NE2 GLN B  83      24.967   2.750  53.525  1.00101.95           N  
ATOM   2902  C   GLN B  83      21.602   6.561  54.795  1.00101.95           C  
ATOM   2903  O   GLN B  83      20.692   6.021  54.162  1.00101.95           O  
ATOM   2904  N   ALA B  84      21.599   6.622  56.143  1.00 64.33           N  
ATOM   2905  CA  ALA B  84      20.624   5.982  56.992  1.00 64.33           C  
ATOM   2906  CB  ALA B  84      21.025   6.016  58.477  1.00 64.33           C  
ATOM   2907  C   ALA B  84      19.235   6.547  56.899  1.00 64.33           C  
ATOM   2908  O   ALA B  84      18.259   5.802  57.008  1.00 64.33           O  
ATOM   2909  N   LYS B  85      19.085   7.877  56.736  1.00 66.76           N  
ATOM   2910  CA  LYS B  85      17.748   8.390  56.845  1.00 66.76           C  
ATOM   2911  CB  LYS B  85      17.593   9.394  57.999  1.00 66.76           C  
ATOM   2912  CG  LYS B  85      17.777   8.762  59.381  1.00 66.76           C  
ATOM   2913  CD  LYS B  85      17.963   9.788  60.502  1.00 66.76           C  
ATOM   2914  CE  LYS B  85      18.015   9.170  61.901  1.00 66.76           C  
ATOM   2915  NZ  LYS B  85      18.256  10.227  62.909  1.00 66.76           N  
ATOM   2916  C   LYS B  85      17.278   9.064  55.598  1.00 66.76           C  
ATOM   2917  O   LYS B  85      18.056   9.604  54.811  1.00 66.76           O  
ATOM   2918  N   PHE B  86      15.949   8.988  55.369  1.00164.87           N  
ATOM   2919  CA  PHE B  86      15.375   9.731  54.297  1.00164.87           C  
ATOM   2920  CB  PHE B  86      15.071   8.924  53.024  1.00164.87           C  
ATOM   2921  CG  PHE B  86      15.043  10.089  52.130  1.00164.87           C  
ATOM   2922  CD1 PHE B  86      16.196  10.521  51.523  1.00164.87           C  
ATOM   2923  CD2 PHE B  86      13.878  10.774  51.953  1.00164.87           C  
ATOM   2924  CE1 PHE B  86      16.192  11.637  50.729  1.00164.87           C  
ATOM   2925  CE2 PHE B  86      13.885  11.885  51.172  1.00164.87           C  
ATOM   2926  CZ  PHE B  86      15.032  12.336  50.566  1.00164.87           C  
ATOM   2927  C   PHE B  86      14.103  10.327  54.835  1.00164.87           C  
ATOM   2928  O   PHE B  86      13.169   9.602  55.180  1.00164.87           O  
ATOM   2929  N   SER B  87      14.017  11.678  54.853  1.00107.55           N  
ATOM   2930  CA  SER B  87      12.896  12.341  55.463  1.00107.55           C  
ATOM   2931  CB  SER B  87      13.308  13.487  56.401  1.00107.55           C  
ATOM   2932  OG  SER B  87      14.037  12.966  57.502  1.00107.55           O  
ATOM   2933  C   SER B  87      11.981  12.918  54.430  1.00107.55           C  
ATOM   2934  O   SER B  87      12.412  13.516  53.446  1.00107.55           O  
ATOM   2935  N   LEU B  88      10.663  12.741  54.659  1.00 67.12           N  
ATOM   2936  CA  LEU B  88       9.656  13.236  53.765  1.00 67.12           C  
ATOM   2937  CB  LEU B  88       8.592  12.173  53.447  1.00 67.12           C  
ATOM   2938  CG  LEU B  88       7.485  12.643  52.491  1.00 67.12           C  
ATOM   2939  CD1 LEU B  88       8.058  12.959  51.101  1.00 67.12           C  
ATOM   2940  CD2 LEU B  88       6.330  11.630  52.440  1.00 67.12           C  
ATOM   2941  C   LEU B  88       8.971  14.373  54.458  1.00 67.12           C  
ATOM   2942  O   LEU B  88       8.460  14.214  55.567  1.00 67.12           O  
ATOM   2943  N   SER B  89       8.931  15.558  53.814  1.00 93.79           N  
ATOM   2944  CA  SER B  89       8.335  16.682  54.476  1.00 93.79           C  
ATOM   2945  CB  SER B  89       9.323  17.842  54.694  1.00 93.79           C  
ATOM   2946  OG  SER B  89      10.361  17.435  55.574  1.00 93.79           O  
ATOM   2947  C   SER B  89       7.181  17.206  53.676  1.00 93.79           C  
ATOM   2948  O   SER B  89       7.260  17.372  52.458  1.00 93.79           O  
ATOM   2949  N   LEU B  90       6.054  17.457  54.377  1.00114.75           N  
ATOM   2950  CA  LEU B  90       4.886  18.059  53.796  1.00114.75           C  
ATOM   2951  CB  LEU B  90       3.554  17.446  54.269  1.00114.75           C  
ATOM   2952  CG  LEU B  90       3.291  16.007  53.787  1.00114.75           C  
ATOM   2953  CD1 LEU B  90       4.303  15.009  54.370  1.00114.75           C  
ATOM   2954  CD2 LEU B  90       1.832  15.602  54.057  1.00114.75           C  
ATOM   2955  C   LEU B  90       4.895  19.472  54.290  1.00114.75           C  
ATOM   2956  O   LEU B  90       4.627  19.735  55.460  1.00114.75           O  
ATOM   2957  N   GLU B  91       5.175  20.426  53.388  1.00 97.92           N  
ATOM   2958  CA  GLU B  91       5.368  21.791  53.783  1.00 97.92           C  
ATOM   2959  CB  GLU B  91       5.816  22.627  52.579  1.00 97.92           C  
ATOM   2960  CG  GLU B  91       6.636  23.855  52.949  1.00 97.92           C  
ATOM   2961  CD  GLU B  91       7.471  24.191  51.722  1.00 97.92           C  
ATOM   2962  OE1 GLU B  91       7.383  23.425  50.726  1.00 97.92           O  
ATOM   2963  OE2 GLU B  91       8.219  25.204  51.766  1.00 97.92           O  
ATOM   2964  C   GLU B  91       4.113  22.357  54.382  1.00 97.92           C  
ATOM   2965  O   GLU B  91       4.161  22.966  55.451  1.00 97.92           O  
ATOM   2966  N   SER B  92       2.955  22.175  53.717  1.00 60.08           N  
ATOM   2967  CA  SER B  92       1.705  22.633  54.258  1.00 60.08           C  
ATOM   2968  CB  SER B  92       1.215  23.952  53.635  1.00 60.08           C  
ATOM   2969  OG  SER B  92      -0.023  24.346  54.210  1.00 60.08           O  
ATOM   2970  C   SER B  92       0.717  21.569  53.913  1.00 60.08           C  
ATOM   2971  O   SER B  92       0.310  21.419  52.763  1.00 60.08           O  
ATOM   2972  N   ALA B  93       0.257  20.832  54.932  1.00 45.10           N  
ATOM   2973  CA  ALA B  93      -0.560  19.692  54.671  1.00 45.10           C  
ATOM   2974  CB  ALA B  93      -0.813  18.859  55.936  1.00 45.10           C  
ATOM   2975  C   ALA B  93      -1.867  20.101  54.070  1.00 45.10           C  
ATOM   2976  O   ALA B  93      -2.463  21.113  54.433  1.00 45.10           O  
ATOM   2977  N   ILE B  94      -2.353  19.262  53.132  1.00 96.76           N  
ATOM   2978  CA  ILE B  94      -3.596  19.455  52.440  1.00 96.76           C  
ATOM   2979  CB  ILE B  94      -3.378  19.616  50.960  1.00 96.76           C  
ATOM   2980  CG1 ILE B  94      -4.631  20.108  50.216  1.00 96.76           C  
ATOM   2981  CG2 ILE B  94      -2.824  18.284  50.443  1.00 96.76           C  
ATOM   2982  CD1 ILE B  94      -4.344  20.572  48.787  1.00 96.76           C  
ATOM   2983  C   ILE B  94      -4.399  18.205  52.677  1.00 96.76           C  
ATOM   2984  O   ILE B  94      -3.833  17.136  52.896  1.00 96.76           O  
ATOM   2985  N   PRO B  95      -5.700  18.287  52.658  1.00 86.47           N  
ATOM   2986  CA  PRO B  95      -6.561  17.167  52.926  0.83 86.47           C  
ATOM   2987  CD  PRO B  95      -6.419  19.544  52.588  1.00 86.47           C  
ATOM   2988  CB  PRO B  95      -7.987  17.730  52.913  1.00 86.47           C  
ATOM   2989  CG  PRO B  95      -7.858  19.123  52.263  1.00 86.47           C  
ATOM   2990  C   PRO B  95      -6.342  16.030  51.982  1.00 86.47           C  
ATOM   2991  O   PRO B  95      -6.599  14.889  52.363  1.00 86.47           O  
ATOM   2992  N   ASN B  96      -5.889  16.310  50.749  1.00109.11           N  
ATOM   2993  CA  ASN B  96      -5.659  15.275  49.782  1.00109.11           C  
ATOM   2994  CB  ASN B  96      -5.428  15.779  48.343  1.00109.11           C  
ATOM   2995  CG  ASN B  96      -4.195  16.668  48.286  1.00109.11           C  
ATOM   2996  OD1 ASN B  96      -4.307  17.886  48.174  1.00109.11           O  
ATOM   2997  ND2 ASN B  96      -2.985  16.049  48.357  1.00109.11           N  
ATOM   2998  C   ASN B  96      -4.483  14.453  50.203  1.00109.11           C  
ATOM   2999  O   ASN B  96      -4.325  13.316  49.765  1.00109.11           O  
ATOM   3000  N   GLN B  97      -3.603  15.043  51.030  1.00 99.73           N  
ATOM   3001  CA  GLN B  97      -2.395  14.432  51.507  1.00 99.73           C  
ATOM   3002  CB  GLN B  97      -1.414  15.412  52.176  1.00 99.73           C  
ATOM   3003  CG  GLN B  97      -0.747  16.316  51.135  1.00 99.73           C  
ATOM   3004  CD  GLN B  97       0.265  17.224  51.812  1.00 99.73           C  
ATOM   3005  OE1 GLN B  97       0.084  17.649  52.952  1.00 99.73           O  
ATOM   3006  NE2 GLN B  97       1.367  17.534  51.078  1.00 99.73           N  
ATOM   3007  C   GLN B  97      -2.673  13.265  52.407  1.00 99.73           C  
ATOM   3008  O   GLN B  97      -1.771  12.476  52.677  1.00 99.73           O  
ATOM   3009  N   THR B  98      -3.888  13.153  52.972  1.00129.39           N  
ATOM   3010  CA  THR B  98      -4.167  12.037  53.836  1.00129.39           C  
ATOM   3011  CB  THR B  98      -5.581  12.041  54.345  1.00129.39           C  
ATOM   3012  OG1 THR B  98      -5.698  11.177  55.460  1.00129.39           O  
ATOM   3013  CG2 THR B  98      -6.527  11.578  53.224  1.00129.39           C  
ATOM   3014  C   THR B  98      -3.912  10.758  53.076  1.00129.39           C  
ATOM   3015  O   THR B  98      -4.314  10.613  51.920  1.00129.39           O  
ATOM   3016  N   ALA B  99      -3.198   9.795  53.708  1.00 62.29           N  
ATOM   3017  CA  ALA B  99      -2.901   8.553  53.044  1.00 62.29           C  
ATOM   3018  CB  ALA B  99      -2.145   8.735  51.716  1.00 62.29           C  
ATOM   3019  C   ALA B  99      -2.029   7.721  53.935  1.00 62.29           C  
ATOM   3020  O   ALA B  99      -1.724   8.107  55.062  1.00 62.29           O  
ATOM   3021  N   LEU B 100      -1.649   6.518  53.450  1.00120.23           N  
ATOM   3022  CA  LEU B 100      -0.754   5.651  54.164  1.00120.23           C  
ATOM   3023  CB  LEU B 100      -1.196   4.178  54.139  1.00120.23           C  
ATOM   3024  CG  LEU B 100      -2.606   3.951  54.724  1.00120.23           C  
ATOM   3025  CD1 LEU B 100      -2.955   2.456  54.791  1.00120.23           C  
ATOM   3026  CD2 LEU B 100      -2.785   4.671  56.069  1.00120.23           C  
ATOM   3027  C   LEU B 100       0.558   5.754  53.446  1.00120.23           C  
ATOM   3028  O   LEU B 100       0.620   5.569  52.232  1.00120.23           O  
ATOM   3029  N   TYR B 101       1.654   6.030  54.183  1.00106.55           N  
ATOM   3030  CA  TYR B 101       2.917   6.242  53.532  1.00106.55           C  
ATOM   3031  CB  TYR B 101       3.647   7.523  53.977  1.00106.55           C  
ATOM   3032  CG  TYR B 101       2.898   8.707  53.471  1.00106.55           C  
ATOM   3033  CD1 TYR B 101       1.863   9.258  54.189  1.00106.55           C  
ATOM   3034  CD2 TYR B 101       3.242   9.273  52.268  1.00106.55           C  
ATOM   3035  CE1 TYR B 101       1.182  10.353  53.708  1.00106.55           C  
ATOM   3036  CE2 TYR B 101       2.565  10.367  51.783  1.00106.55           C  
ATOM   3037  CZ  TYR B 101       1.530  10.911  52.503  1.00106.55           C  
ATOM   3038  OH  TYR B 101       0.830  12.034  52.012  1.00106.55           O  
ATOM   3039  C   TYR B 101       3.840   5.105  53.837  1.00106.55           C  
ATOM   3040  O   TYR B 101       3.842   4.570  54.945  1.00106.55           O  
ATOM   3041  N   PHE B 102       4.633   4.691  52.822  1.00 80.08           N  
ATOM   3042  CA  PHE B 102       5.577   3.623  52.990  1.00 80.08           C  
ATOM   3043  CB  PHE B 102       5.229   2.360  52.181  1.00 80.08           C  
ATOM   3044  CG  PHE B 102       4.030   1.703  52.771  1.00 80.08           C  
ATOM   3045  CD1 PHE B 102       4.174   0.777  53.778  1.00 80.08           C  
ATOM   3046  CD2 PHE B 102       2.766   2.004  52.319  1.00 80.08           C  
ATOM   3047  CE1 PHE B 102       3.076   0.160  54.329  1.00 80.08           C  
ATOM   3048  CE2 PHE B 102       1.665   1.390  52.866  1.00 80.08           C  
ATOM   3049  CZ  PHE B 102       1.817   0.467  53.873  1.00 80.08           C  
ATOM   3050  C   PHE B 102       6.919   4.069  52.473  1.00 80.08           C  
ATOM   3051  O   PHE B 102       7.012   4.719  51.434  1.00 80.08           O  
ATOM   3052  N   CYS B 103       8.003   3.717  53.199  1.00108.06           N  
ATOM   3053  CA  CYS B 103       9.351   4.005  52.793  1.00108.06           C  
ATOM   3054  CB  CYS B 103      10.180   4.692  53.907  1.00108.06           C  
ATOM   3055  SG  CYS B 103      11.977   4.714  53.616  1.00108.06           S  
ATOM   3056  C   CYS B 103       9.982   2.681  52.493  1.00108.06           C  
ATOM   3057  O   CYS B 103       9.674   1.685  53.143  1.00108.06           O  
ATOM   3058  N   ALA B 104      10.863   2.619  51.475  1.00 78.66           N  
ATOM   3059  CA  ALA B 104      11.487   1.366  51.145  1.00 78.66           C  
ATOM   3060  CB  ALA B 104      10.901   0.709  49.885  1.00 78.66           C  
ATOM   3061  C   ALA B 104      12.940   1.628  50.861  1.00 78.66           C  
ATOM   3062  O   ALA B 104      13.311   2.717  50.426  1.00 78.66           O  
ATOM   3063  N   THR B 105      13.820   0.637  51.124  1.00134.81           N  
ATOM   3064  CA  THR B 105      15.204   0.854  50.809  1.00134.81           C  
ATOM   3065  CB  THR B 105      16.083   1.112  51.995  1.00134.81           C  
ATOM   3066  OG1 THR B 105      17.361   1.560  51.564  1.00134.81           O  
ATOM   3067  CG2 THR B 105      16.219  -0.186  52.798  1.00134.81           C  
ATOM   3068  C   THR B 105      15.737  -0.338  50.076  1.00134.81           C  
ATOM   3069  O   THR B 105      15.203  -1.444  50.170  1.00134.81           O  
ATOM   3070  N   SER B 106      16.807  -0.107  49.287  1.00 96.42           N  
ATOM   3071  CA  SER B 106      17.435  -1.128  48.505  1.00 96.42           C  
ATOM   3072  CB  SER B 106      16.933  -1.179  47.052  1.00 96.42           C  
ATOM   3073  OG  SER B 106      17.238   0.038  46.388  1.00 96.42           O  
ATOM   3074  C   SER B 106      18.892  -0.823  48.467  1.00 96.42           C  
ATOM   3075  O   SER B 106      19.301   0.333  48.574  1.00 96.42           O  
ATOM   3076  N   ASP B 107      19.721  -1.874  48.323  1.00177.08           N  
ATOM   3077  CA  ASP B 107      21.132  -1.656  48.361  1.00177.08           C  
ATOM   3078  CB  ASP B 107      21.945  -2.961  48.318  1.00177.08           C  
ATOM   3079  CG  ASP B 107      23.366  -2.654  48.778  1.00177.08           C  
ATOM   3080  OD1 ASP B 107      23.900  -1.578  48.400  1.00177.08           O  
ATOM   3081  OD2 ASP B 107      23.932  -3.491  49.531  1.00177.08           O  
ATOM   3082  C   ASP B 107      21.548  -0.812  47.214  1.00177.08           C  
ATOM   3083  O   ASP B 107      22.263   0.174  47.375  1.00177.08           O  
ATOM   3084  N   TRP B 108      21.081  -1.112  46.000  1.00302.97           N  
ATOM   3085  CA  TRP B 108      21.745  -0.321  45.024  1.00302.97           C  
ATOM   3086  CB  TRP B 108      23.034  -1.024  44.591  1.00302.97           C  
ATOM   3087  CG  TRP B 108      23.840  -0.244  43.616  1.00302.97           C  
ATOM   3088  CD2 TRP B 108      24.181   1.126  43.826  1.00302.97           C  
ATOM   3089  CD1 TRP B 108      24.312  -0.584  42.392  1.00302.97           C  
ATOM   3090  NE1 TRP B 108      24.966   0.483  41.831  1.00302.97           N  
ATOM   3091  CE2 TRP B 108      24.878   1.543  42.704  1.00302.97           C  
ATOM   3092  CE3 TRP B 108      23.916   1.968  44.860  1.00302.97           C  
ATOM   3093  CZ2 TRP B 108      25.327   2.815  42.607  1.00302.97           C  
ATOM   3094  CZ3 TRP B 108      24.385   3.257  44.767  1.00302.97           C  
ATOM   3095  CH2 TRP B 108      25.081   3.673  43.654  1.00302.97           C  
ATOM   3096  C   TRP B 108      20.835  -0.076  43.900  1.00302.97           C  
ATOM   3097  O   TRP B 108      19.723  -0.602  43.866  1.00302.97           O  
ATOM   3098  N   ASP B 109      21.281   0.806  42.990  1.00474.44           N  
ATOM   3099  CA  ASP B 109      20.479   1.094  41.864  1.00474.44           C  
ATOM   3100  CB  ASP B 109      20.391   2.585  41.465  1.00474.44           C  
ATOM   3101  CG  ASP B 109      21.720   3.125  40.962  1.00474.44           C  
ATOM   3102  OD1 ASP B 109      22.774   2.507  41.258  1.00474.44           O  
ATOM   3103  OD2 ASP B 109      21.695   4.178  40.272  1.00474.44           O  
ATOM   3104  C   ASP B 109      21.093   0.364  40.734  1.00474.44           C  
ATOM   3105  O   ASP B 109      22.286   0.085  40.696  1.00474.44           O  
ATOM   3106  N   GLY B 110      20.251  -0.116  39.836  1.00345.95           N  
ATOM   3107  CA  GLY B 110      20.774  -0.568  38.595  1.00345.95           C  
ATOM   3108  C   GLY B 110      21.567  -1.841  38.591  1.00345.95           C  
ATOM   3109  O   GLY B 110      21.825  -2.306  37.484  1.00345.95           O  
ATOM   3110  N   THR B 111      21.815  -2.517  39.741  1.00217.97           N  
ATOM   3111  CA  THR B 111      22.793  -3.583  39.888  1.00217.97           C  
ATOM   3112  CB  THR B 111      22.698  -4.349  41.176  1.00217.97           C  
ATOM   3113  OG1 THR B 111      21.525  -5.144  41.198  1.00217.97           O  
ATOM   3114  CG2 THR B 111      22.673  -3.342  42.339  1.00217.97           C  
ATOM   3115  C   THR B 111      22.578  -4.550  38.781  1.00217.97           C  
ATOM   3116  O   THR B 111      23.499  -5.259  38.384  1.00217.97           O  
ATOM   3117  N   LYS B 121      21.315  -4.701  38.356  1.00268.51           N  
ATOM   3118  CA  LYS B 121      21.109  -5.179  37.025  1.00268.51           C  
ATOM   3119  CB  LYS B 121      21.782  -6.487  36.636  1.00268.51           C  
ATOM   3120  CG  LYS B 121      21.855  -6.517  35.115  1.00268.51           C  
ATOM   3121  CD  LYS B 121      22.655  -5.322  34.595  1.00268.51           C  
ATOM   3122  CE  LYS B 121      22.715  -5.192  33.077  1.00268.51           C  
ATOM   3123  NZ  LYS B 121      23.686  -4.138  32.711  1.00268.51           N  
ATOM   3124  C   LYS B 121      19.659  -5.354  36.815  1.00268.51           C  
ATOM   3125  O   LYS B 121      19.222  -6.255  36.100  1.00268.51           O  
ATOM   3126  N   GLY B 122      18.894  -4.445  37.451  1.00122.71           N  
ATOM   3127  CA  GLY B 122      17.469  -4.462  37.524  1.00122.71           C  
ATOM   3128  C   GLY B 122      17.245  -5.153  38.801  1.00122.71           C  
ATOM   3129  O   GLY B 122      16.208  -5.009  39.454  1.00122.71           O  
ATOM   3130  N   PHE B 123      18.316  -5.867  39.196  1.00434.57           N  
ATOM   3131  CA  PHE B 123      18.260  -6.724  40.322  1.00434.57           C  
ATOM   3132  CB  PHE B 123      19.630  -7.353  40.644  1.00434.57           C  
ATOM   3133  CG  PHE B 123      19.471  -8.344  41.746  1.00434.57           C  
ATOM   3134  CD1 PHE B 123      18.967  -9.597  41.481  1.00434.57           C  
ATOM   3135  CD2 PHE B 123      19.841  -8.032  43.034  1.00434.57           C  
ATOM   3136  CE1 PHE B 123      18.823 -10.523  42.487  1.00434.57           C  
ATOM   3137  CE2 PHE B 123      19.699  -8.954  44.045  1.00434.57           C  
ATOM   3138  CZ  PHE B 123      19.189 -10.201  43.772  1.00434.57           C  
ATOM   3139  C   PHE B 123      17.934  -5.794  41.355  1.00434.57           C  
ATOM   3140  O   PHE B 123      16.898  -5.789  42.035  1.00434.57           O  
ATOM   3141  N   ARG B 124      18.891  -4.892  41.377  1.00579.08           N  
ATOM   3142  CA  ARG B 124      18.911  -3.729  42.150  1.00579.08           C  
ATOM   3143  CB  ARG B 124      17.901  -2.658  41.690  1.00579.08           C  
ATOM   3144  CG  ARG B 124      16.440  -3.110  41.708  1.00579.08           C  
ATOM   3145  CD  ARG B 124      15.478  -2.097  41.090  1.00579.08           C  
ATOM   3146  NE  ARG B 124      16.007  -1.758  39.740  1.00579.08           N  
ATOM   3147  CZ  ARG B 124      15.144  -1.523  38.709  1.00579.08           C  
ATOM   3148  NH1 ARG B 124      13.800  -1.641  38.910  1.00579.08           N  
ATOM   3149  NH2 ARG B 124      15.623  -1.173  37.480  1.00579.08           N  
ATOM   3150  C   ARG B 124      18.713  -4.019  43.555  1.00579.08           C  
ATOM   3151  O   ARG B 124      18.648  -3.119  44.377  1.00579.08           O  
ATOM   3152  N   GLN B 125      18.751  -5.285  43.915  1.00613.40           N  
ATOM   3153  CA  GLN B 125      18.245  -5.589  45.178  1.00613.40           C  
ATOM   3154  CB  GLN B 125      19.014  -4.958  46.359  1.00613.40           C  
ATOM   3155  CG  GLN B 125      20.490  -5.361  46.427  1.00613.40           C  
ATOM   3156  CD  GLN B 125      20.575  -6.813  46.867  1.00613.40           C  
ATOM   3157  OE1 GLN B 125      19.560  -7.443  47.158  1.00613.40           O  
ATOM   3158  NE2 GLN B 125      21.820  -7.359  46.922  1.00613.40           N  
ATOM   3159  C   GLN B 125      16.804  -5.124  45.210  1.00613.40           C  
ATOM   3160  O   GLN B 125      16.396  -3.986  44.966  1.00613.40           O  
ATOM   3161  N   PRO B 126      15.972  -6.035  45.517  1.00247.53           N  
ATOM   3162  CA  PRO B 126      14.579  -5.728  45.608  1.00247.53           C  
ATOM   3163  CD  PRO B 126      16.333  -7.196  46.313  1.00247.53           C  
ATOM   3164  CB  PRO B 126      13.927  -7.034  46.045  1.00247.53           C  
ATOM   3165  CG  PRO B 126      15.009  -7.668  46.941  1.00247.53           C  
ATOM   3166  C   PRO B 126      14.407  -4.697  46.684  1.00247.53           C  
ATOM   3167  O   PRO B 126      15.359  -4.418  47.414  1.00247.53           O  
ATOM   3168  N   GLN B 127      13.213  -4.084  46.757  1.00146.91           N  
ATOM   3169  CA  GLN B 127      12.955  -3.072  47.731  1.00146.91           C  
ATOM   3170  CB  GLN B 127      11.860  -2.088  47.297  1.00146.91           C  
ATOM   3171  CG  GLN B 127      12.175  -1.307  46.023  1.00146.91           C  
ATOM   3172  CD  GLN B 127      10.977  -0.407  45.762  1.00146.91           C  
ATOM   3173  OE1 GLN B 127      10.117  -0.718  44.939  1.00146.91           O  
ATOM   3174  NE2 GLN B 127      10.905   0.734  46.499  1.00146.91           N  
ATOM   3175  C   GLN B 127      12.418  -3.725  48.964  1.00146.91           C  
ATOM   3176  O   GLN B 127      11.546  -4.591  48.883  1.00146.91           O  
ATOM   3177  N   HIS B 128      12.942  -3.335  50.147  1.00149.78           N  
ATOM   3178  CA  HIS B 128      12.332  -3.848  51.340  1.00149.78           C  
ATOM   3179  ND1 HIS B 128      15.340  -3.449  53.243  1.00149.78           N  
ATOM   3180  CG  HIS B 128      13.995  -3.736  53.321  1.00149.78           C  
ATOM   3181  CB  HIS B 128      13.252  -4.582  52.337  1.00149.78           C  
ATOM   3182  NE2 HIS B 128      14.595  -2.510  55.117  1.00149.78           N  
ATOM   3183  CD2 HIS B 128      13.556  -3.152  54.468  1.00149.78           C  
ATOM   3184  CE1 HIS B 128      15.645  -2.717  54.344  1.00149.78           C  
ATOM   3185  C   HIS B 128      11.660  -2.693  52.018  1.00149.78           C  
ATOM   3186  O   HIS B 128      12.255  -1.637  52.226  1.00149.78           O  
ATOM   3187  N   PHE B 129      10.379  -2.881  52.388  1.00192.73           N  
ATOM   3188  CA  PHE B 129       9.568  -1.795  52.868  1.00192.73           C  
ATOM   3189  CB  PHE B 129       8.097  -1.861  52.411  1.00192.73           C  
ATOM   3190  CG  PHE B 129       8.005  -1.530  50.958  1.00192.73           C  
ATOM   3191  CD1 PHE B 129       7.896  -0.220  50.559  1.00192.73           C  
ATOM   3192  CD2 PHE B 129       8.026  -2.512  49.993  1.00192.73           C  
ATOM   3193  CE1 PHE B 129       7.807   0.105  49.227  1.00192.73           C  
ATOM   3194  CE2 PHE B 129       7.937  -2.193  48.657  1.00192.73           C  
ATOM   3195  CZ  PHE B 129       7.826  -0.881  48.271  1.00192.73           C  
ATOM   3196  C   PHE B 129       9.539  -1.661  54.364  1.00192.73           C  
ATOM   3197  O   PHE B 129       9.792  -2.600  55.118  1.00192.73           O  
ATOM   3198  N   GLY B 130       9.219  -0.424  54.808  1.00 48.13           N  
ATOM   3199  CA  GLY B 130       9.074  -0.062  56.192  1.00 48.13           C  
ATOM   3200  C   GLY B 130       7.691  -0.426  56.629  1.00 48.13           C  
ATOM   3201  O   GLY B 130       6.895  -0.933  55.842  1.00 48.13           O  
ATOM   3202  N   ASP B 131       7.383  -0.169  57.917  1.00 65.44           N  
ATOM   3203  CA  ASP B 131       6.115  -0.491  58.514  0.83 65.44           C  
ATOM   3204  CB  ASP B 131       6.097  -0.294  60.041  0.83 65.44           C  
ATOM   3205  CG  ASP B 131       6.896  -1.429  60.672  0.50 65.44           C  
ATOM   3206  OD1 ASP B 131       6.558  -2.613  60.403  0.50 65.44           O  
ATOM   3207  OD2 ASP B 131       7.848  -1.127  61.440  0.50 65.44           O  
ATOM   3208  C   ASP B 131       5.000   0.322  57.921  1.00 65.44           C  
ATOM   3209  O   ASP B 131       3.899  -0.189  57.730  1.00 65.44           O  
ATOM   3210  N   GLY B 132       5.230   1.613  57.619  1.00 54.52           N  
ATOM   3211  CA  GLY B 132       4.156   2.386  57.051  1.00 54.52           C  
ATOM   3212  C   GLY B 132       3.600   3.290  58.105  1.00 54.52           C  
ATOM   3213  O   GLY B 132       3.590   2.954  59.289  1.00 54.52           O  
ATOM   3214  N   THR B 133       3.118   4.477  57.672  1.00162.79           N  
ATOM   3215  CA  THR B 133       2.577   5.455  58.568  1.00162.79           C  
ATOM   3216  CB  THR B 133       3.398   6.709  58.604  1.00162.79           C  
ATOM   3217  OG1 THR B 133       3.382   7.334  57.331  1.00162.79           O  
ATOM   3218  CG2 THR B 133       4.846   6.343  58.945  1.00162.79           C  
ATOM   3219  C   THR B 133       1.227   5.861  58.068  1.00162.79           C  
ATOM   3220  O   THR B 133       1.017   6.040  56.871  1.00162.79           O  
ATOM   3221  N   ARG B 134       0.260   6.034  58.985  1.00154.00           N  
ATOM   3222  CA  ARG B 134      -1.026   6.463  58.528  1.00154.00           C  
ATOM   3223  CB  ARG B 134      -2.208   5.794  59.241  1.00154.00           C  
ATOM   3224  CG  ARG B 134      -3.542   6.175  58.601  1.00154.00           C  
ATOM   3225  CD  ARG B 134      -4.758   5.915  59.488  1.00154.00           C  
ATOM   3226  NE  ARG B 134      -4.874   7.080  60.409  1.00154.00           N  
ATOM   3227  CZ  ARG B 134      -6.103   7.571  60.743  1.00154.00           C  
ATOM   3228  NH1 ARG B 134      -7.230   6.965  60.268  1.00154.00           N  
ATOM   3229  NH2 ARG B 134      -6.200   8.671  61.545  1.00154.00           N  
ATOM   3230  C   ARG B 134      -1.123   7.922  58.830  1.00154.00           C  
ATOM   3231  O   ARG B 134      -0.947   8.340  59.975  1.00154.00           O  
ATOM   3232  N   LEU B 135      -1.401   8.744  57.800  1.00 74.72           N  
ATOM   3233  CA  LEU B 135      -1.476  10.158  58.024  1.00 74.72           C  
ATOM   3234  CB  LEU B 135      -0.479  10.947  57.152  1.00 74.72           C  
ATOM   3235  CG  LEU B 135      -0.513  12.475  57.352  1.00 74.72           C  
ATOM   3236  CD1 LEU B 135      -0.048  12.868  58.765  1.00 74.72           C  
ATOM   3237  CD2 LEU B 135       0.279  13.198  56.250  1.00 74.72           C  
ATOM   3238  C   LEU B 135      -2.855  10.623  57.674  1.00 74.72           C  
ATOM   3239  O   LEU B 135      -3.350  10.370  56.574  1.00 74.72           O  
ATOM   3240  N   SER B 136      -3.519  11.319  58.618  1.00 95.22           N  
ATOM   3241  CA  SER B 136      -4.828  11.829  58.335  1.00 95.22           C  
ATOM   3242  CB  SER B 136      -5.917  11.306  59.292  1.00 95.22           C  
ATOM   3243  OG  SER B 136      -7.184  11.847  58.948  1.00 95.22           O  
ATOM   3244  C   SER B 136      -4.767  13.311  58.509  1.00 95.22           C  
ATOM   3245  O   SER B 136      -4.353  13.808  59.556  1.00 95.22           O  
ATOM   3246  N   ILE B 137      -5.192  14.060  57.473  1.00126.66           N  
ATOM   3247  CA  ILE B 137      -5.164  15.487  57.560  0.83126.66           C  
ATOM   3248  CB  ILE B 137      -4.453  16.136  56.424  0.83126.66           C  
ATOM   3249  CG1 ILE B 137      -4.433  17.639  56.666  0.83126.66           C  
ATOM   3250  CG2 ILE B 137      -5.107  15.721  55.098  0.83126.66           C  
ATOM   3251  CD1 ILE B 137      -3.683  18.368  55.578  0.50126.66           C  
ATOM   3252  C   ILE B 137      -6.576  15.978  57.557  1.00126.66           C  
ATOM   3253  O   ILE B 137      -7.360  15.677  56.659  1.00126.66           O  
ATOM   3254  N   LEU B 138      -6.936  16.766  58.586  1.00120.22           N  
ATOM   3255  CA  LEU B 138      -8.287  17.220  58.689  1.00120.22           C  
ATOM   3256  CB  LEU B 138      -8.850  17.037  60.106  1.00120.22           C  
ATOM   3257  CG  LEU B 138     -10.333  17.413  60.245  1.00120.22           C  
ATOM   3258  CD1 LEU B 138     -11.212  16.479  59.400  1.00120.22           C  
ATOM   3259  CD2 LEU B 138     -10.757  17.459  61.721  1.00120.22           C  
ATOM   3260  C   LEU B 138      -8.294  18.707  58.365  1.00120.22           C  
ATOM   3261  O   LEU B 138      -7.623  19.474  59.107  1.00120.22           O  
ATOM   3262  OXT LEU B 138      -8.969  19.095  57.373  1.00120.22           O  
TER    3263      LEU B 138                                                       
END
