# Supplementary material for: Predicting T cell receptor functionality against mutant epitopes
Source: Cell Genom. 2024 Aug 15;4(9):100634. doi: 10.1016/j.xgen.2024.100634 (PMC11480844; doi:10.1016/j.xgen.2024.100634)
Supplement: Data S9. Structural models of the CMV dataset, related to STAR Methods, Structural modeling — PDB files containing the structural models of the 20 CMV TCRs, NLVPMVATV, and the HLA-B∗07:02 allele. [file mmc10.zip › structures_cmv/TCR3-4_NLVPMVATV.pdb]

ATOM      1  N   GLY M   1      31.014  -0.818   5.244  0.98 10.99           N  
ATOM      2  CA  GLY M   1      31.797  -1.725   6.114  1.00 10.99           C  
ATOM      3  C   GLY M   1      31.077  -1.940   7.405  1.00 10.99           C  
ATOM      4  O   GLY M   1      29.870  -1.725   7.498  1.00 10.99           O  
ATOM      5  N   SER M   2      31.823  -2.375   8.438  1.00 69.56           N  
ATOM      6  CA  SER M   2      31.259  -2.642   9.728  0.97 69.56           C  
ATOM      7  CB  SER M   2      32.178  -3.505  10.611  0.97 69.56           C  
ATOM      8  OG  SER M   2      31.570  -3.756  11.868  0.74 69.56           O  
ATOM      9  C   SER M   2      31.053  -1.336  10.429  1.00 69.56           C  
ATOM     10  O   SER M   2      31.588  -0.306  10.021  1.00 69.56           O  
ATOM     11  N   HIS M   3      30.236  -1.348  11.504  1.00 52.98           N  
ATOM     12  CA  HIS M   3      29.992  -0.146  12.251  1.00 52.98           C  
ATOM     13  ND1 HIS M   3      29.217   2.336  10.125  1.00 52.98           N  
ATOM     14  CG  HIS M   3      28.724   1.096  10.465  1.00 52.98           C  
ATOM     15  CB  HIS M   3      28.686   0.565  11.864  1.00 52.98           C  
ATOM     16  NE2 HIS M   3      28.564   1.369   8.232  1.00 52.98           N  
ATOM     17  CD2 HIS M   3      28.330   0.519   9.297  1.00 52.98           C  
ATOM     18  CE1 HIS M   3      29.097   2.447   8.778  1.00 52.98           C  
ATOM     19  C   HIS M   3      29.891  -0.511  13.697  1.00 52.98           C  
ATOM     20  O   HIS M   3      29.614  -1.659  14.042  1.00 52.98           O  
ATOM     21  N   SER M   4      30.125   0.465  14.598  1.00 49.96           N  
ATOM     22  CA  SER M   4      30.080   0.116  15.985  0.98 49.96           C  
ATOM     23  CB  SER M   4      31.466  -0.193  16.577  0.98 49.96           C  
ATOM     24  OG  SER M   4      32.291   0.961  16.503  0.98 49.96           O  
ATOM     25  C   SER M   4      29.506   1.236  16.789  1.00 49.96           C  
ATOM     26  O   SER M   4      29.452   2.387  16.356  1.00 49.96           O  
ATOM     27  N   MET M   5      29.007   0.881  17.989  1.00 66.68           N  
ATOM     28  CA  MET M   5      28.546   1.847  18.937  1.00 66.68           C  
ATOM     29  CB  MET M   5      27.019   1.851  19.126  1.00 66.68           C  
ATOM     30  CG  MET M   5      26.524   2.930  20.091  1.00 66.68           C  
ATOM     31  SD  MET M   5      24.716   3.106  20.162  1.00 66.68           S  
ATOM     32  CE  MET M   5      24.422   1.485  20.925  1.00 66.68           C  
ATOM     33  C   MET M   5      29.179   1.447  20.231  1.00 66.68           C  
ATOM     34  O   MET M   5      29.091   0.288  20.638  1.00 66.68           O  
ATOM     35  N   ARG M   6      29.858   2.397  20.905  1.00101.06           N  
ATOM     36  CA  ARG M   6      30.524   2.044  22.125  0.97101.06           C  
ATOM     37  CB  ARG M   6      32.041   1.866  21.956  0.97101.06           C  
ATOM     38  CG  ARG M   6      32.414   0.683  21.063  0.97101.06           C  
ATOM     39  CD  ARG M   6      33.921   0.499  20.888  0.97101.06           C  
ATOM     40  NE  ARG M   6      34.121  -0.718  20.054  0.92101.06           N  
ATOM     41  CZ  ARG M   6      35.082  -0.738  19.086  0.88101.06           C  
ATOM     42  NH1 ARG M   6      35.858   0.364  18.871  0.88101.06           N  
ATOM     43  NH2 ARG M   6      35.269  -1.863  18.336  0.88101.06           N  
ATOM     44  C   ARG M   6      30.331   3.140  23.125  1.00101.06           C  
ATOM     45  O   ARG M   6      30.246   4.315  22.772  1.00101.06           O  
ATOM     46  N   TYR M   7      30.246   2.764  24.418  1.00165.16           N  
ATOM     47  CA  TYR M   7      30.149   3.740  25.470  1.00165.16           C  
ATOM     48  CB  TYR M   7      28.890   3.659  26.356  1.00165.16           C  
ATOM     49  CG  TYR M   7      27.708   4.189  25.617  1.00165.16           C  
ATOM     50  CD1 TYR M   7      27.437   5.538  25.633  1.00165.16           C  
ATOM     51  CD2 TYR M   7      26.872   3.357  24.910  1.00165.16           C  
ATOM     52  CE1 TYR M   7      26.351   6.050  24.965  1.00165.16           C  
ATOM     53  CE2 TYR M   7      25.783   3.863  24.239  1.00165.16           C  
ATOM     54  CZ  TYR M   7      25.520   5.210  24.267  1.00165.16           C  
ATOM     55  OH  TYR M   7      24.403   5.729  23.580  1.00165.16           O  
ATOM     56  C   TYR M   7      31.317   3.532  26.380  1.00165.16           C  
ATOM     57  O   TYR M   7      31.693   2.397  26.672  1.00165.16           O  
ATOM     58  N   PHE M   8      31.937   4.640  26.838  1.00 78.62           N  
ATOM     59  CA  PHE M   8      33.079   4.529  27.700  1.00 78.62           C  
ATOM     60  CB  PHE M   8      34.337   5.208  27.135  1.00 78.62           C  
ATOM     61  CG  PHE M   8      34.709   4.514  25.871  1.00 78.62           C  
ATOM     62  CD1 PHE M   8      34.096   4.850  24.687  1.00 78.62           C  
ATOM     63  CD2 PHE M   8      35.673   3.534  25.861  1.00 78.62           C  
ATOM     64  CE1 PHE M   8      34.436   4.218  23.515  1.00 78.62           C  
ATOM     65  CE2 PHE M   8      36.017   2.898  24.691  1.00 78.62           C  
ATOM     66  CZ  PHE M   8      35.399   3.239  23.513  1.00 78.62           C  
ATOM     67  C   PHE M   8      32.759   5.236  28.980  1.00 78.62           C  
ATOM     68  O   PHE M   8      32.245   6.353  28.969  1.00 78.62           O  
ATOM     69  N   PHE M   9      33.065   4.600  30.131  1.00157.62           N  
ATOM     70  CA  PHE M   9      32.766   5.245  31.377  1.00157.62           C  
ATOM     71  CB  PHE M   9      31.698   4.512  32.208  1.00157.62           C  
ATOM     72  CG  PHE M   9      30.472   4.401  31.369  1.00157.62           C  
ATOM     73  CD1 PHE M   9      29.594   5.452  31.251  1.00157.62           C  
ATOM     74  CD2 PHE M   9      30.210   3.242  30.679  1.00157.62           C  
ATOM     75  CE1 PHE M   9      28.468   5.341  30.470  1.00157.62           C  
ATOM     76  CE2 PHE M   9      29.085   3.128  29.898  1.00157.62           C  
ATOM     77  CZ  PHE M   9      28.207   4.178  29.791  1.00157.62           C  
ATOM     78  C   PHE M   9      34.005   5.273  32.215  1.00157.62           C  
ATOM     79  O   PHE M   9      34.727   4.281  32.311  1.00157.62           O  
ATOM     80  N   THR M  10      34.289   6.432  32.843  1.00 40.80           N  
ATOM     81  CA  THR M  10      35.438   6.521  33.696  0.98 40.80           C  
ATOM     82  CB  THR M  10      36.545   7.352  33.118  0.98 40.80           C  
ATOM     83  OG1 THR M  10      36.964   6.818  31.871  0.98 40.80           O  
ATOM     84  CG2 THR M  10      37.720   7.360  34.111  0.98 40.80           C  
ATOM     85  C   THR M  10      35.022   7.184  34.970  1.00 40.80           C  
ATOM     86  O   THR M  10      34.400   8.246  34.954  1.00 40.80           O  
ATOM     87  N   SER M  11      35.354   6.556  36.117  1.00 96.70           N  
ATOM     88  CA  SER M  11      35.076   7.147  37.394  0.97 96.70           C  
ATOM     89  CB  SER M  11      34.128   6.318  38.277  0.97 96.70           C  
ATOM     90  OG  SER M  11      32.841   6.235  37.689  0.97 96.70           O  
ATOM     91  C   SER M  11      36.374   7.174  38.131  1.00 96.70           C  
ATOM     92  O   SER M  11      37.073   6.164  38.203  1.00 96.70           O  
ATOM     93  N   VAL M  12      36.729   8.340  38.702  1.00 34.25           N  
ATOM     94  CA  VAL M  12      37.951   8.436  39.444  1.00 34.25           C  
ATOM     95  CB  VAL M  12      38.901   9.456  38.886  1.00 34.25           C  
ATOM     96  CG1 VAL M  12      40.130   9.548  39.806  1.00 34.25           C  
ATOM     97  CG2 VAL M  12      39.235   9.073  37.434  1.00 34.25           C  
ATOM     98  C   VAL M  12      37.590   8.879  40.822  1.00 34.25           C  
ATOM     99  O   VAL M  12      36.872   9.862  41.004  1.00 34.25           O  
ATOM    100  N   SER M  13      38.085   8.151  41.840  1.00 45.43           N  
ATOM    101  CA  SER M  13      37.784   8.513  43.192  1.00 45.43           C  
ATOM    102  CB  SER M  13      38.015   7.370  44.196  1.00 45.43           C  
ATOM    103  OG  SER M  13      39.376   6.968  44.174  1.00 45.43           O  
ATOM    104  C   SER M  13      38.660   9.653  43.576  1.00 45.43           C  
ATOM    105  O   SER M  13      39.738   9.847  43.019  1.00 45.43           O  
ATOM    106  N   ARG M  14      38.186  10.484  44.518  1.00122.73           N  
ATOM    107  CA  ARG M  14      39.018  11.548  44.978  1.00122.73           C  
ATOM    108  CB  ARG M  14      38.833  12.827  44.142  1.00122.73           C  
ATOM    109  CG  ARG M  14      37.380  13.246  43.924  1.00122.73           C  
ATOM    110  CD  ARG M  14      37.232  14.102  42.661  0.99122.73           C  
ATOM    111  NE  ARG M  14      35.800  14.476  42.501  0.99122.73           N  
ATOM    112  CZ  ARG M  14      35.426  15.267  41.453  0.98122.73           C  
ATOM    113  NH1 ARG M  14      36.349  15.675  40.534  0.98122.73           N  
ATOM    114  NH2 ARG M  14      34.124  15.656  41.326  0.98122.73           N  
ATOM    115  C   ARG M  14      38.769  11.732  46.436  1.00122.73           C  
ATOM    116  O   ARG M  14      37.803  12.352  46.877  1.00122.73           O  
ATOM    117  N   PRO M  15      39.665  11.158  47.191  0.98 92.99           N  
ATOM    118  CA  PRO M  15      39.584  11.228  48.618  0.98 92.99           C  
ATOM    119  CD  PRO M  15      40.372   9.970  46.751  0.98 92.99           C  
ATOM    120  CB  PRO M  15      40.452  10.093  49.164  0.98 92.99           C  
ATOM    121  CG  PRO M  15      41.262   9.607  47.950  0.98 92.99           C  
ATOM    122  C   PRO M  15      39.996  12.590  49.054  0.98 92.99           C  
ATOM    123  O   PRO M  15      40.814  13.215  48.382  0.98 92.99           O  
ATOM    124  N   GLY M  16      39.437  13.077  50.171  1.00 25.45           N  
ATOM    125  CA  GLY M  16      39.796  14.387  50.617  1.00 25.45           C  
ATOM    126  C   GLY M  16      38.895  15.350  49.923  1.00 25.45           C  
ATOM    127  O   GLY M  16      38.929  16.552  50.181  1.00 25.45           O  
ATOM    128  N   ARG M  17      38.057  14.841  49.006  1.00198.09           N  
ATOM    129  CA  ARG M  17      37.142  15.710  48.339  1.00198.09           C  
ATOM    130  CB  ARG M  17      37.641  16.298  47.004  1.00198.09           C  
ATOM    131  CG  ARG M  17      38.062  15.295  45.935  1.00198.09           C  
ATOM    132  CD  ARG M  17      38.399  15.983  44.611  1.00198.09           C  
ATOM    133  NE  ARG M  17      37.126  16.575  44.108  1.00198.09           N  
ATOM    134  CZ  ARG M  17      37.132  17.589  43.193  1.00198.09           C  
ATOM    135  NH1 ARG M  17      38.310  18.113  42.746  1.00198.09           N  
ATOM    136  NH2 ARG M  17      35.949  18.082  42.726  1.00198.09           N  
ATOM    137  C   ARG M  17      35.866  14.962  48.157  1.00198.09           C  
ATOM    138  O   ARG M  17      35.621  13.955  48.818  1.00198.09           O  
ATOM    139  N   GLY M  18      35.016  15.440  47.239  1.00121.23           N  
ATOM    140  CA  GLY M  18      33.696  14.901  47.114  1.00121.23           C  
ATOM    141  C   GLY M  18      33.704  13.577  46.423  1.00121.23           C  
ATOM    142  O   GLY M  18      34.716  12.881  46.366  1.00121.23           O  
ATOM    143  N   GLU M  19      32.521  13.203  45.891  1.00168.98           N  
ATOM    144  CA  GLU M  19      32.293  11.928  45.276  0.98168.98           C  
ATOM    145  CB  GLU M  19      30.823  11.688  44.879  0.98168.98           C  
ATOM    146  CG  GLU M  19      29.805  11.895  46.016  0.95168.98           C  
ATOM    147  CD  GLU M  19      30.111  11.032  47.240  0.92168.98           C  
ATOM    148  OE1 GLU M  19      31.221  10.439  47.310  0.92168.98           O  
ATOM    149  OE2 GLU M  19      29.228  10.971  48.138  0.92168.98           O  
ATOM    150  C   GLU M  19      33.159  11.841  44.061  1.00168.98           C  
ATOM    151  O   GLU M  19      33.723  12.835  43.607  1.00168.98           O  
ATOM    152  N   PRO M  20      33.305  10.648  43.553  1.00107.32           N  
ATOM    153  CA  PRO M  20      34.192  10.430  42.443  1.00107.32           C  
ATOM    154  CD  PRO M  20      33.163   9.460  44.382  1.00107.32           C  
ATOM    155  CB  PRO M  20      34.315   8.913  42.310  1.00107.32           C  
ATOM    156  CG  PRO M  20      34.083   8.405  43.746  1.00107.32           C  
ATOM    157  C   PRO M  20      33.749  11.126  41.197  1.00107.32           C  
ATOM    158  O   PRO M  20      32.550  11.334  41.013  1.00107.32           O  
ATOM    159  N   ARG M  21      34.715  11.524  40.341  1.00 81.68           N  
ATOM    160  CA  ARG M  21      34.384  12.188  39.114  1.00 81.68           C  
ATOM    161  CB  ARG M  21      35.563  12.945  38.484  1.00 81.68           C  
ATOM    162  CG  ARG M  21      35.176  13.710  37.218  1.00 81.68           C  
ATOM    163  CD  ARG M  21      36.323  14.532  36.635  1.00 81.68           C  
ATOM    164  NE  ARG M  21      35.813  15.228  35.420  0.99 81.68           N  
ATOM    165  CZ  ARG M  21      36.570  16.204  34.838  0.99 81.68           C  
ATOM    166  NH1 ARG M  21      37.777  16.539  35.381  0.99 81.68           N  
ATOM    167  NH2 ARG M  21      36.127  16.838  33.713  0.99 81.68           N  
ATOM    168  C   ARG M  21      33.932  11.140  38.147  1.00 81.68           C  
ATOM    169  O   ARG M  21      34.530  10.069  38.055  1.00 81.68           O  
ATOM    170  N   PHE M  22      32.855  11.432  37.391  1.00 91.56           N  
ATOM    171  CA  PHE M  22      32.298  10.451  36.503  1.00 91.56           C  
ATOM    172  CB  PHE M  22      30.907  10.016  37.007  1.00 91.56           C  
ATOM    173  CG  PHE M  22      30.285   8.987  36.128  1.00 91.56           C  
ATOM    174  CD1 PHE M  22      30.665   7.670  36.216  1.00 91.56           C  
ATOM    175  CD2 PHE M  22      29.294   9.332  35.242  1.00 91.56           C  
ATOM    176  CE1 PHE M  22      30.082   6.715  35.416  1.00 91.56           C  
ATOM    177  CE2 PHE M  22      28.708   8.381  34.440  1.00 91.56           C  
ATOM    178  CZ  PHE M  22      29.102   7.069  34.523  1.00 91.56           C  
ATOM    179  C   PHE M  22      32.151  11.063  35.139  1.00 91.56           C  
ATOM    180  O   PHE M  22      31.516  12.105  34.981  1.00 91.56           O  
ATOM    181  N   ILE M  23      32.745  10.421  34.109  1.00 50.35           N  
ATOM    182  CA  ILE M  23      32.648  10.927  32.766  1.00 50.35           C  
ATOM    183  CB  ILE M  23      33.966  11.389  32.220  1.00 50.35           C  
ATOM    184  CG1 ILE M  23      34.518  12.534  33.081  1.00 50.35           C  
ATOM    185  CG2 ILE M  23      33.773  11.757  30.738  1.00 50.35           C  
ATOM    186  CD1 ILE M  23      35.990  12.841  32.819  1.00 50.35           C  
ATOM    187  C   ILE M  23      32.187   9.808  31.882  1.00 50.35           C  
ATOM    188  O   ILE M  23      32.754   8.717  31.902  1.00 50.35           O  
ATOM    189  N   ALA M  24      31.139  10.054  31.071  1.00 44.03           N  
ATOM    190  CA  ALA M  24      30.653   9.034  30.189  1.00 44.03           C  
ATOM    191  CB  ALA M  24      29.219   8.578  30.502  1.00 44.03           C  
ATOM    192  C   ALA M  24      30.645   9.605  28.809  1.00 44.03           C  
ATOM    193  O   ALA M  24      30.320  10.778  28.612  1.00 44.03           O  
ATOM    194  N   VAL M  25      31.015   8.777  27.813  1.00130.42           N  
ATOM    195  CA  VAL M  25      31.058   9.255  26.462  0.98130.42           C  
ATOM    196  CB  VAL M  25      32.453   9.402  25.942  0.98130.42           C  
ATOM    197  CG1 VAL M  25      32.359   9.901  24.505  0.98130.42           C  
ATOM    198  CG2 VAL M  25      33.271  10.301  26.868  0.98130.42           C  
ATOM    199  C   VAL M  25      30.453   8.189  25.599  1.00130.42           C  
ATOM    200  O   VAL M  25      30.537   7.001  25.914  1.00130.42           O  
ATOM    201  N   GLY M  26      29.838   8.591  24.467  1.00 36.71           N  
ATOM    202  CA  GLY M  26      29.273   7.619  23.577  1.00 36.71           C  
ATOM    203  C   GLY M  26      29.837   7.876  22.217  1.00 36.71           C  
ATOM    204  O   GLY M  26      30.019   9.026  21.820  1.00 36.71           O  
ATOM    205  N   TYR M  27      30.127   6.795  21.460  1.00 96.11           N  
ATOM    206  CA  TYR M  27      30.694   6.952  20.152  1.00 96.11           C  
ATOM    207  CB  TYR M  27      32.168   6.518  20.026  1.00 96.11           C  
ATOM    208  CG  TYR M  27      33.086   7.451  20.737  0.99 96.11           C  
ATOM    209  CD1 TYR M  27      33.330   7.317  22.084  0.99 96.11           C  
ATOM    210  CD2 TYR M  27      33.723   8.451  20.039  0.99 96.11           C  
ATOM    211  CE1 TYR M  27      34.188   8.178  22.727  0.99 96.11           C  
ATOM    212  CE2 TYR M  27      34.582   9.314  20.678  0.99 96.11           C  
ATOM    213  CZ  TYR M  27      34.817   9.179  22.026  0.99 96.11           C  
ATOM    214  OH  TYR M  27      35.699  10.062  22.687  0.99 96.11           O  
ATOM    215  C   TYR M  27      29.989   6.071  19.179  1.00 96.11           C  
ATOM    216  O   TYR M  27      29.468   5.007  19.517  1.00 96.11           O  
ATOM    217  N   VAL M  28      29.931   6.546  17.923  1.00 72.94           N  
ATOM    218  CA  VAL M  28      29.486   5.733  16.837  0.98 72.94           C  
ATOM    219  CB  VAL M  28      28.253   6.252  16.156  0.98 72.94           C  
ATOM    220  CG1 VAL M  28      28.002   5.414  14.891  0.98 72.94           C  
ATOM    221  CG2 VAL M  28      27.088   6.215  17.160  0.98 72.94           C  
ATOM    222  C   VAL M  28      30.599   5.829  15.847  1.00 72.94           C  
ATOM    223  O   VAL M  28      30.812   6.896  15.275  1.00 72.94           O  
ATOM    224  N   ASP M  29      31.340   4.722  15.636  1.00184.44           N  
ATOM    225  CA  ASP M  29      32.403   4.666  14.663  1.00184.44           C  
ATOM    226  CB  ASP M  29      31.889   4.483  13.225  1.00184.44           C  
ATOM    227  CG  ASP M  29      31.254   3.107  13.093  1.00184.44           C  
ATOM    228  OD1 ASP M  29      31.894   2.109  13.513  1.00184.44           O  
ATOM    229  OD2 ASP M  29      30.108   3.038  12.574  1.00184.44           O  
ATOM    230  C   ASP M  29      33.264   5.912  14.663  1.00184.44           C  
ATOM    231  O   ASP M  29      33.175   6.740  13.757  1.00184.44           O  
ATOM    232  N   ASP M  30      34.078   6.111  15.710  1.00217.44           N  
ATOM    233  CA  ASP M  30      35.021   7.195  15.783  1.00217.44           C  
ATOM    234  CB  ASP M  30      36.052   7.154  14.643  1.00217.44           C  
ATOM    235  CG  ASP M  30      36.960   5.959  14.903  1.00217.44           C  
ATOM    236  OD1 ASP M  30      37.583   5.919  15.998  1.00217.44           O  
ATOM    237  OD2 ASP M  30      37.046   5.073  14.011  1.00217.44           O  
ATOM    238  C   ASP M  30      34.355   8.541  15.796  1.00217.44           C  
ATOM    239  O   ASP M  30      35.014   9.554  15.569  1.00217.44           O  
ATOM    240  N   THR M  31      33.044   8.614  16.094  1.00 77.86           N  
ATOM    241  CA  THR M  31      32.426   9.907  16.210  1.00 77.86           C  
ATOM    242  CB  THR M  31      31.389  10.184  15.161  1.00 77.86           C  
ATOM    243  OG1 THR M  31      31.960  10.081  13.865  1.00 77.86           O  
ATOM    244  CG2 THR M  31      30.839  11.604  15.376  1.00 77.86           C  
ATOM    245  C   THR M  31      31.722   9.925  17.533  1.00 77.86           C  
ATOM    246  O   THR M  31      30.902   9.053  17.812  1.00 77.86           O  
ATOM    247  N   GLN M  32      32.016  10.934  18.379  1.00 75.27           N  
ATOM    248  CA  GLN M  32      31.431  11.027  19.693  0.94 75.27           C  
ATOM    249  CB  GLN M  32      32.308  11.843  20.657  0.94 75.27           C  
ATOM    250  CG  GLN M  32      31.741  11.981  22.069  0.94 75.27           C  
ATOM    251  CD  GLN M  32      32.623  12.975  22.811  0.94 75.27           C  
ATOM    252  OE1 GLN M  32      33.498  13.608  22.221  0.94 75.27           O  
ATOM    253  NE2 GLN M  32      32.382  13.125  24.141  0.94 75.27           N  
ATOM    254  C   GLN M  32      30.127  11.760  19.587  1.00 75.27           C  
ATOM    255  O   GLN M  32      30.102  12.921  19.184  1.00 75.27           O  
ATOM    256  N   PHE M  33      29.001  11.057  19.844  1.00119.34           N  
ATOM    257  CA  PHE M  33      27.687  11.647  19.833  1.00119.34           C  
ATOM    258  CB  PHE M  33      26.591  10.765  19.198  1.00119.34           C  
ATOM    259  CG  PHE M  33      26.319   9.534  19.983  1.00119.34           C  
ATOM    260  CD1 PHE M  33      27.192   8.472  19.965  1.00119.34           C  
ATOM    261  CD2 PHE M  33      25.155   9.437  20.708  1.00119.34           C  
ATOM    262  CE1 PHE M  33      26.914   7.335  20.687  1.00119.34           C  
ATOM    263  CE2 PHE M  33      24.872   8.304  21.430  1.00119.34           C  
ATOM    264  CZ  PHE M  33      25.755   7.251  21.421  1.00119.34           C  
ATOM    265  C   PHE M  33      27.200  12.243  21.131  1.00119.34           C  
ATOM    266  O   PHE M  33      26.387  13.162  21.094  1.00119.34           O  
ATOM    267  N   VAL M  34      27.600  11.718  22.315  1.00 62.71           N  
ATOM    268  CA  VAL M  34      27.052  12.258  23.543  1.00 62.71           C  
ATOM    269  CB  VAL M  34      25.861  11.501  24.063  1.00 62.71           C  
ATOM    270  CG1 VAL M  34      24.699  11.659  23.068  1.00 62.71           C  
ATOM    271  CG2 VAL M  34      26.278  10.041  24.306  1.00 62.71           C  
ATOM    272  C   VAL M  34      28.079  12.249  24.633  1.00 62.71           C  
ATOM    273  O   VAL M  34      29.135  11.629  24.514  1.00 62.71           O  
ATOM    274  N   ARG M  35      27.784  12.973  25.738  0.98254.17           N  
ATOM    275  CA  ARG M  35      28.721  13.064  26.823  0.98254.17           C  
ATOM    276  CB  ARG M  35      29.736  14.193  26.567  0.98254.17           C  
ATOM    277  CG  ARG M  35      30.756  14.399  27.677  0.98254.17           C  
ATOM    278  CD  ARG M  35      30.267  15.342  28.774  0.98254.17           C  
ATOM    279  NE  ARG M  35      30.519  16.750  28.362  0.98254.17           N  
ATOM    280  CZ  ARG M  35      29.890  17.739  29.059  0.98254.17           C  
ATOM    281  NH1 ARG M  35      28.928  17.412  29.969  0.98254.17           N  
ATOM    282  NH2 ARG M  35      30.229  19.045  28.874  0.98254.17           N  
ATOM    283  C   ARG M  35      27.984  13.375  28.098  0.98254.17           C  
ATOM    284  O   ARG M  35      26.897  13.953  28.079  0.98254.17           O  
ATOM    285  N   PHE M  36      28.553  12.949  29.251  1.00 76.97           N  
ATOM    286  CA  PHE M  36      28.009  13.267  30.544  1.00 76.97           C  
ATOM    287  CB  PHE M  36      27.159  12.129  31.139  1.00 76.97           C  
ATOM    288  CG  PHE M  36      26.644  12.553  32.474  1.00 76.97           C  
ATOM    289  CD1 PHE M  36      25.503  13.318  32.573  1.00 76.97           C  
ATOM    290  CD2 PHE M  36      27.293  12.180  33.628  1.00 76.97           C  
ATOM    291  CE1 PHE M  36      25.023  13.707  33.802  1.00 76.97           C  
ATOM    292  CE2 PHE M  36      26.817  12.567  34.859  1.00 76.97           C  
ATOM    293  CZ  PHE M  36      25.680  13.333  34.950  1.00 76.97           C  
ATOM    294  C   PHE M  36      29.181  13.480  31.460  1.00 76.97           C  
ATOM    295  O   PHE M  36      30.114  12.679  31.474  1.00 76.97           O  
ATOM    296  N   ASP M  37      29.166  14.584  32.237  1.00 61.16           N  
ATOM    297  CA  ASP M  37      30.234  14.872  33.156  1.00 61.16           C  
ATOM    298  CB  ASP M  37      31.090  16.076  32.725  1.00 61.16           C  
ATOM    299  CG  ASP M  37      32.329  16.144  33.605  0.99 61.16           C  
ATOM    300  OD1 ASP M  37      32.345  15.466  34.667  0.99 61.16           O  
ATOM    301  OD2 ASP M  37      33.278  16.879  33.223  0.99 61.16           O  
ATOM    302  C   ASP M  37      29.599  15.205  34.472  1.00 61.16           C  
ATOM    303  O   ASP M  37      28.718  16.060  34.546  1.00 61.16           O  
ATOM    304  N   SER M  38      30.035  14.530  35.553  1.00 43.50           N  
ATOM    305  CA  SER M  38      29.458  14.733  36.853  1.00 43.50           C  
ATOM    306  CB  SER M  38      30.015  13.762  37.910  1.00 43.50           C  
ATOM    307  OG  SER M  38      31.403  13.991  38.107  1.00 43.50           O  
ATOM    308  C   SER M  38      29.739  16.130  37.315  1.00 43.50           C  
ATOM    309  O   SER M  38      28.967  16.702  38.082  1.00 43.50           O  
ATOM    310  N   ASP M  39      30.877  16.701  36.882  1.00 56.41           N  
ATOM    311  CA  ASP M  39      31.286  18.026  37.262  1.00 56.41           C  
ATOM    312  CB  ASP M  39      32.753  18.314  36.893  1.00 56.41           C  
ATOM    313  CG  ASP M  39      33.634  17.478  37.816  0.96 56.41           C  
ATOM    314  OD1 ASP M  39      33.087  16.912  38.800  0.96 56.41           O  
ATOM    315  OD2 ASP M  39      34.864  17.397  37.556  0.96 56.41           O  
ATOM    316  C   ASP M  39      30.413  19.073  36.626  1.00 56.41           C  
ATOM    317  O   ASP M  39      30.174  20.121  37.224  1.00 56.41           O  
ATOM    318  N   ALA M  40      29.906  18.815  35.402  1.00 37.82           N  
ATOM    319  CA  ALA M  40      29.176  19.798  34.641  1.00 37.82           C  
ATOM    320  CB  ALA M  40      28.740  19.294  33.255  1.00 37.82           C  
ATOM    321  C   ALA M  40      27.945  20.258  35.365  1.00 37.82           C  
ATOM    322  O   ALA M  40      27.322  19.521  36.126  1.00 37.82           O  
ATOM    323  N   ALA M  41      27.600  21.545  35.143  1.00 36.67           N  
ATOM    324  CA  ALA M  41      26.478  22.225  35.731  1.00 36.67           C  
ATOM    325  CB  ALA M  41      26.465  23.731  35.419  1.00 36.67           C  
ATOM    326  C   ALA M  41      25.173  21.662  35.247  1.00 36.67           C  
ATOM    327  O   ALA M  41      24.219  21.564  36.018  1.00 36.67           O  
ATOM    328  N   SER M  42      25.093  21.286  33.955  1.00 41.30           N  
ATOM    329  CA  SER M  42      23.849  20.870  33.362  1.00 41.30           C  
ATOM    330  CB  SER M  42      23.977  20.522  31.867  1.00 41.30           C  
ATOM    331  OG  SER M  42      24.766  19.353  31.695  1.00 41.30           O  
ATOM    332  C   SER M  42      23.296  19.660  34.054  1.00 41.30           C  
ATOM    333  O   SER M  42      22.089  19.578  34.281  1.00 41.30           O  
ATOM    334  N   GLN M  43      24.158  18.698  34.433  1.00 56.72           N  
ATOM    335  CA  GLN M  43      23.690  17.492  35.061  1.00 56.72           C  
ATOM    336  CB  GLN M  43      22.905  17.753  36.362  1.00 56.72           C  
ATOM    337  CG  GLN M  43      23.735  18.398  37.476  1.00 56.72           C  
ATOM    338  CD  GLN M  43      24.728  17.368  37.994  1.00 56.72           C  
ATOM    339  OE1 GLN M  43      24.547  16.165  37.816  1.00 56.72           O  
ATOM    340  NE2 GLN M  43      25.812  17.852  38.658  1.00 56.72           N  
ATOM    341  C   GLN M  43      22.767  16.788  34.111  1.00 56.72           C  
ATOM    342  O   GLN M  43      21.794  16.167  34.535  1.00 56.72           O  
ATOM    343  N   ARG M  44      23.046  16.859  32.791  1.00 92.48           N  
ATOM    344  CA  ARG M  44      22.210  16.182  31.838  1.00 92.48           C  
ATOM    345  CB  ARG M  44      21.234  17.120  31.107  1.00 92.48           C  
ATOM    346  CG  ARG M  44      20.198  17.774  32.023  1.00 92.48           C  
ATOM    347  CD  ARG M  44      18.870  17.017  32.089  1.00 92.48           C  
ATOM    348  NE  ARG M  44      18.211  17.139  30.757  1.00 92.48           N  
ATOM    349  CZ  ARG M  44      17.128  16.364  30.461  1.00 92.48           C  
ATOM    350  NH1 ARG M  44      16.678  15.450  31.370  1.00 92.48           N  
ATOM    351  NH2 ARG M  44      16.493  16.503  29.261  1.00 92.48           N  
ATOM    352  C   ARG M  44      23.098  15.601  30.781  1.00 92.48           C  
ATOM    353  O   ARG M  44      24.217  16.068  30.574  1.00 92.48           O  
ATOM    354  N   MET M  45      22.623  14.541  30.092  1.00 68.80           N  
ATOM    355  CA  MET M  45      23.379  13.995  29.003  1.00 68.80           C  
ATOM    356  CB  MET M  45      22.775  12.699  28.429  1.00 68.80           C  
ATOM    357  CG  MET M  45      23.592  12.080  27.294  1.00 68.80           C  
ATOM    358  SD  MET M  45      25.122  11.249  27.818  1.00 68.80           S  
ATOM    359  CE  MET M  45      24.286   9.771  28.459  1.00 68.80           C  
ATOM    360  C   MET M  45      23.310  15.040  27.933  1.00 68.80           C  
ATOM    361  O   MET M  45      22.248  15.617  27.701  1.00 68.80           O  
ATOM    362  N   GLU M  46      24.443  15.311  27.251  1.00 84.87           N  
ATOM    363  CA  GLU M  46      24.484  16.384  26.291  1.00 84.87           C  
ATOM    364  CB  GLU M  46      25.519  17.456  26.665  1.00 84.87           C  
ATOM    365  CG  GLU M  46      25.176  18.184  27.965  1.00 84.87           C  
ATOM    366  CD  GLU M  46      26.273  19.196  28.253  1.00 84.87           C  
ATOM    367  OE1 GLU M  46      27.392  19.032  27.699  1.00 84.87           O  
ATOM    368  OE2 GLU M  46      26.007  20.145  29.037  1.00 84.87           O  
ATOM    369  C   GLU M  46      24.873  15.855  24.941  1.00 84.87           C  
ATOM    370  O   GLU M  46      25.592  14.863  24.827  1.00 84.87           O  
ATOM    371  N   PRO M  47      24.356  16.489  23.911  1.00108.55           N  
ATOM    372  CA  PRO M  47      24.661  16.127  22.547  1.00108.55           C  
ATOM    373  CD  PRO M  47      23.100  17.209  24.017  1.00108.55           C  
ATOM    374  CB  PRO M  47      23.502  16.653  21.698  1.00108.55           C  
ATOM    375  CG  PRO M  47      22.825  17.709  22.589  1.00108.55           C  
ATOM    376  C   PRO M  47      25.998  16.609  22.062  1.00108.55           C  
ATOM    377  O   PRO M  47      26.306  17.789  22.220  1.00108.55           O  
ATOM    378  N   ARG M  48      26.833  15.685  21.550  0.98203.80           N  
ATOM    379  CA  ARG M  48      28.093  15.918  20.901  0.98203.80           C  
ATOM    380  CB  ARG M  48      29.097  14.783  21.141  0.98203.80           C  
ATOM    381  CG  ARG M  48      29.509  14.681  22.612  0.98203.80           C  
ATOM    382  CD  ARG M  48      30.295  15.893  23.124  0.98203.80           C  
ATOM    383  NE  ARG M  48      29.327  16.996  23.375  0.98203.80           N  
ATOM    384  CZ  ARG M  48      29.515  17.850  24.423  0.98203.80           C  
ATOM    385  NH1 ARG M  48      30.587  17.694  25.252  0.98203.80           N  
ATOM    386  NH2 ARG M  48      28.621  18.856  24.646  0.98203.80           N  
ATOM    387  C   ARG M  48      27.979  16.147  19.417  0.98203.80           C  
ATOM    388  O   ARG M  48      28.805  16.854  18.844  0.98203.80           O  
ATOM    389  N   ALA M  49      26.997  15.511  18.737  1.00 50.06           N  
ATOM    390  CA  ALA M  49      26.930  15.614  17.301  1.00 50.06           C  
ATOM    391  CB  ALA M  49      27.232  14.288  16.582  1.00 50.06           C  
ATOM    392  C   ALA M  49      25.545  16.027  16.906  1.00 50.06           C  
ATOM    393  O   ALA M  49      24.556  15.635  17.518  1.00 50.06           O  
ATOM    394  N   PRO M  50      25.477  16.801  15.856  1.00135.29           N  
ATOM    395  CA  PRO M  50      24.257  17.398  15.370  1.00135.29           C  
ATOM    396  CD  PRO M  50      26.537  16.821  14.863  1.00135.29           C  
ATOM    397  CB  PRO M  50      24.660  18.151  14.104  1.00135.29           C  
ATOM    398  CG  PRO M  50      25.872  17.355  13.585  1.00135.29           C  
ATOM    399  C   PRO M  50      23.144  16.429  15.091  1.00135.29           C  
ATOM    400  O   PRO M  50      21.986  16.798  15.280  1.00135.29           O  
ATOM    401  N   TRP M  51      23.450  15.207  14.624  1.00100.65           N  
ATOM    402  CA  TRP M  51      22.440  14.251  14.266  1.00100.65           C  
ATOM    403  CB  TRP M  51      23.001  13.060  13.462  1.00100.65           C  
ATOM    404  CG  TRP M  51      24.295  12.476  13.973  1.00100.65           C  
ATOM    405  CD2 TRP M  51      24.409  11.367  14.878  1.00100.65           C  
ATOM    406  CD1 TRP M  51      25.569  12.848  13.658  1.00100.65           C  
ATOM    407  NE1 TRP M  51      26.470  12.042  14.309  1.00100.65           N  
ATOM    408  CE2 TRP M  51      25.770  11.125  15.062  1.00100.65           C  
ATOM    409  CE3 TRP M  51      23.458  10.608  15.498  1.00100.65           C  
ATOM    410  CZ2 TRP M  51      26.203  10.117  15.874  1.00100.65           C  
ATOM    411  CZ3 TRP M  51      23.901   9.596  16.321  1.00100.65           C  
ATOM    412  CH2 TRP M  51      25.246   9.354  16.505  1.00100.65           C  
ATOM    413  C   TRP M  51      21.654  13.784  15.457  1.00100.65           C  
ATOM    414  O   TRP M  51      20.499  13.388  15.310  1.00100.65           O  
ATOM    415  N   ILE M  52      22.279  13.740  16.649  1.00115.88           N  
ATOM    416  CA  ILE M  52      21.643  13.327  17.877  1.00115.88           C  
ATOM    417  CB  ILE M  52      22.595  13.010  18.998  1.00115.88           C  
ATOM    418  CG1 ILE M  52      21.856  12.214  20.089  1.00115.88           C  
ATOM    419  CG2 ILE M  52      23.205  14.323  19.514  1.00115.88           C  
ATOM    420  CD1 ILE M  52      21.377  10.838  19.621  1.00115.88           C  
ATOM    421  C   ILE M  52      20.648  14.337  18.379  1.00115.88           C  
ATOM    422  O   ILE M  52      19.674  13.980  19.040  1.00115.88           O  
ATOM    423  N   GLU M  53      20.888  15.633  18.109  1.00 56.67           N  
ATOM    424  CA  GLU M  53      20.103  16.727  18.619  1.00 56.67           C  
ATOM    425  CB  GLU M  53      20.625  18.088  18.132  1.00 56.67           C  
ATOM    426  CG  GLU M  53      22.015  18.406  18.691  1.00 56.67           C  
ATOM    427  CD  GLU M  53      22.515  19.698  18.065  0.92 56.67           C  
ATOM    428  OE1 GLU M  53      21.820  20.228  17.157  0.92 56.67           O  
ATOM    429  OE2 GLU M  53      23.605  20.171  18.484  0.92 56.67           O  
ATOM    430  C   GLU M  53      18.673  16.579  18.203  1.00 56.67           C  
ATOM    431  O   GLU M  53      17.767  17.034  18.899  1.00 56.67           O  
ATOM    432  N   GLN M  54      18.429  15.932  17.054  1.00112.37           N  
ATOM    433  CA  GLN M  54      17.103  15.769  16.536  1.00112.37           C  
ATOM    434  CB  GLN M  54      17.091  15.010  15.196  1.00112.37           C  
ATOM    435  CG  GLN M  54      17.611  13.575  15.297  1.00112.37           C  
ATOM    436  CD  GLN M  54      17.696  13.000  13.891  1.00112.37           C  
ATOM    437  OE1 GLN M  54      18.755  12.549  13.458  1.00112.37           O  
ATOM    438  NE2 GLN M  54      16.552  13.012  13.157  1.00112.37           N  
ATOM    439  C   GLN M  54      16.255  15.019  17.527  1.00112.37           C  
ATOM    440  O   GLN M  54      15.051  15.251  17.611  1.00112.37           O  
ATOM    441  N   GLU M  55      16.851  14.097  18.303  1.00141.32           N  
ATOM    442  CA  GLU M  55      16.122  13.269  19.225  1.00141.32           C  
ATOM    443  CB  GLU M  55      17.055  12.312  19.974  1.00141.32           C  
ATOM    444  CG  GLU M  55      16.367  11.046  20.462  1.00141.32           C  
ATOM    445  CD  GLU M  55      16.407  10.024  19.333  1.00141.32           C  
ATOM    446  OE1 GLU M  55      16.839  10.383  18.207  1.00141.32           O  
ATOM    447  OE2 GLU M  55      16.010   8.858  19.590  1.00141.32           O  
ATOM    448  C   GLU M  55      15.408  14.133  20.228  1.00141.32           C  
ATOM    449  O   GLU M  55      15.939  15.137  20.701  1.00141.32           O  
ATOM    450  N   GLY M  56      14.167  13.735  20.582  1.00 39.37           N  
ATOM    451  CA  GLY M  56      13.325  14.502  21.458  1.00 39.37           C  
ATOM    452  C   GLY M  56      13.703  14.286  22.889  1.00 39.37           C  
ATOM    453  O   GLY M  56      14.544  13.465  23.254  1.00 39.37           O  
ATOM    454  N   PRO M  58      13.014  15.053  23.688  1.00 69.85           N  
ATOM    455  CA  PRO M  58      13.203  15.130  25.112  1.00 69.85           C  
ATOM    456  CD  PRO M  58      11.724  15.581  23.278  1.00 69.85           C  
ATOM    457  CB  PRO M  58      12.135  16.103  25.605  1.00 69.85           C  
ATOM    458  CG  PRO M  58      10.993  15.913  24.589  1.00 69.85           C  
ATOM    459  C   PRO M  58      13.056  13.806  25.790  1.00 69.85           C  
ATOM    460  O   PRO M  58      13.669  13.613  26.838  1.00 69.85           O  
ATOM    461  N   GLU M  59      12.237  12.891  25.248  1.00 43.05           N  
ATOM    462  CA  GLU M  59      12.049  11.641  25.921  1.00 43.05           C  
ATOM    463  CB  GLU M  59      11.052  10.719  25.202  1.00 43.05           C  
ATOM    464  CG  GLU M  59       9.617  11.248  25.215  0.95 43.05           C  
ATOM    465  CD  GLU M  59       8.749  10.244  24.474  0.91 43.05           C  
ATOM    466  OE1 GLU M  59       9.326   9.299  23.873  0.91 43.05           O  
ATOM    467  OE2 GLU M  59       7.499  10.406  24.497  0.91 43.05           O  
ATOM    468  C   GLU M  59      13.362  10.934  25.959  1.00 43.05           C  
ATOM    469  O   GLU M  59      13.719  10.314  26.959  1.00 43.05           O  
ATOM    470  N   TYR M  60      14.117  11.019  24.851  1.00 80.45           N  
ATOM    471  CA  TYR M  60      15.385  10.363  24.739  1.00 80.45           C  
ATOM    472  CB  TYR M  60      16.008  10.576  23.351  1.00 80.45           C  
ATOM    473  CG  TYR M  60      17.387  10.005  23.282  1.00 80.45           C  
ATOM    474  CD1 TYR M  60      17.593   8.667  23.037  1.00 80.45           C  
ATOM    475  CD2 TYR M  60      18.483  10.824  23.442  1.00 80.45           C  
ATOM    476  CE1 TYR M  60      18.868   8.155  22.962  1.00 80.45           C  
ATOM    477  CE2 TYR M  60      19.760  10.318  23.369  1.00 80.45           C  
ATOM    478  CZ  TYR M  60      19.954   8.980  23.128  1.00 80.45           C  
ATOM    479  OH  TYR M  60      21.262   8.455  23.049  1.00 80.45           O  
ATOM    480  C   TYR M  60      16.337  10.923  25.745  1.00 80.45           C  
ATOM    481  O   TYR M  60      17.031  10.181  26.439  1.00 80.45           O  
ATOM    482  N   TRP M  61      16.385  12.259  25.859  1.00 78.09           N  
ATOM    483  CA  TRP M  61      17.317  12.911  26.727  1.00 78.09           C  
ATOM    484  CB  TRP M  61      17.303  14.431  26.525  1.00 78.09           C  
ATOM    485  CG  TRP M  61      17.728  14.774  25.118  1.00 78.09           C  
ATOM    486  CD2 TRP M  61      19.073  14.632  24.636  1.00 78.09           C  
ATOM    487  CD1 TRP M  61      16.979  15.193  24.057  1.00 78.09           C  
ATOM    488  NE1 TRP M  61      17.774  15.318  22.942  1.00 78.09           N  
ATOM    489  CE2 TRP M  61      19.065  14.974  23.285  1.00 78.09           C  
ATOM    490  CE3 TRP M  61      20.218  14.236  25.266  1.00 78.09           C  
ATOM    491  CZ2 TRP M  61      20.210  14.928  22.540  1.00 78.09           C  
ATOM    492  CZ3 TRP M  61      21.371  14.200  24.515  1.00 78.09           C  
ATOM    493  CH2 TRP M  61      21.367  14.539  23.178  1.00 78.09           C  
ATOM    494  C   TRP M  61      17.011  12.573  28.150  1.00 78.09           C  
ATOM    495  O   TRP M  61      17.926  12.396  28.953  1.00 78.09           O  
ATOM    496  N   ASP M  62      15.714  12.497  28.510  1.00 60.58           N  
ATOM    497  CA  ASP M  62      15.368  12.183  29.865  0.98 60.58           C  
ATOM    498  CB  ASP M  62      13.855  12.210  30.150  0.98 60.58           C  
ATOM    499  CG  ASP M  62      13.388  13.657  30.230  0.92 60.58           C  
ATOM    500  OD1 ASP M  62      13.606  14.415  29.249  0.92 60.58           O  
ATOM    501  OD2 ASP M  62      12.818  14.026  31.292  0.92 60.58           O  
ATOM    502  C   ASP M  62      15.838  10.802  30.189  1.00 60.58           C  
ATOM    503  O   ASP M  62      16.419  10.576  31.249  1.00 60.58           O  
ATOM    504  N   GLY M  63      15.602   9.839  29.276  1.00 43.84           N  
ATOM    505  CA  GLY M  63      15.954   8.478  29.546  1.00 43.84           C  
ATOM    506  C   GLY M  63      17.440   8.355  29.692  1.00 43.84           C  
ATOM    507  O   GLY M  63      17.936   7.731  30.628  1.00 43.84           O  
ATOM    508  N   GLU M  64      18.196   8.970  28.768  1.00118.46           N  
ATOM    509  CA  GLU M  64      19.624   8.838  28.779  1.00118.46           C  
ATOM    510  CB  GLU M  64      20.294   9.458  27.546  1.00118.46           C  
ATOM    511  CG  GLU M  64      19.973   8.678  26.271  1.00118.46           C  
ATOM    512  CD  GLU M  64      20.485   7.257  26.465  1.00118.46           C  
ATOM    513  OE1 GLU M  64      21.590   7.107  27.047  1.00118.46           O  
ATOM    514  OE2 GLU M  64      19.784   6.302  26.036  1.00118.46           O  
ATOM    515  C   GLU M  64      20.200   9.466  30.012  1.00118.46           C  
ATOM    516  O   GLU M  64      21.153   8.945  30.590  1.00118.46           O  
ATOM    517  N   THR M  65      19.649  10.617  30.441  1.00 48.94           N  
ATOM    518  CA  THR M  65      20.161  11.286  31.604  1.00 48.94           C  
ATOM    519  CB  THR M  65      19.471  12.589  31.882  1.00 48.94           C  
ATOM    520  OG1 THR M  65      19.653  13.486  30.798  1.00 48.94           O  
ATOM    521  CG2 THR M  65      20.048  13.186  33.175  1.00 48.94           C  
ATOM    522  C   THR M  65      19.967  10.426  32.812  1.00 48.94           C  
ATOM    523  O   THR M  65      20.875  10.276  33.628  1.00 48.94           O  
ATOM    524  N   ARG M  66      18.769   9.834  32.963  1.00186.53           N  
ATOM    525  CA  ARG M  66      18.501   9.055  34.132  0.97186.53           C  
ATOM    526  CB  ARG M  66      17.068   8.503  34.177  0.97186.53           C  
ATOM    527  CG  ARG M  66      15.998   9.575  34.364  0.97186.53           C  
ATOM    528  CD  ARG M  66      14.601   9.000  34.595  0.97186.53           C  
ATOM    529  NE  ARG M  66      13.671  10.149  34.768  0.97186.53           N  
ATOM    530  CZ  ARG M  66      12.366   9.920  35.097  0.97186.53           C  
ATOM    531  NH1 ARG M  66      11.922   8.642  35.275  0.97186.53           N  
ATOM    532  NH2 ARG M  66      11.505  10.968  35.252  0.97186.53           N  
ATOM    533  C   ARG M  66      19.406   7.865  34.159  1.00186.53           C  
ATOM    534  O   ARG M  66      19.957   7.529  35.205  1.00186.53           O  
ATOM    535  N   LYS M  67      19.585   7.190  33.007  1.00 81.77           N  
ATOM    536  CA  LYS M  67      20.369   5.987  32.986  1.00 81.77           C  
ATOM    537  CB  LYS M  67      20.369   5.320  31.606  1.00 81.77           C  
ATOM    538  CG  LYS M  67      18.967   4.929  31.144  1.00 81.77           C  
ATOM    539  CD  LYS M  67      18.896   4.636  29.649  1.00 81.77           C  
ATOM    540  CE  LYS M  67      17.470   4.582  29.106  1.00 81.77           C  
ATOM    541  NZ  LYS M  67      17.494   4.306  27.656  1.00 81.77           N  
ATOM    542  C   LYS M  67      21.794   6.302  33.319  1.00 81.77           C  
ATOM    543  O   LYS M  67      22.447   5.575  34.066  1.00 81.77           O  
ATOM    544  N   VAL M  68      22.321   7.408  32.768  1.00114.38           N  
ATOM    545  CA  VAL M  68      23.704   7.736  32.961  0.98114.38           C  
ATOM    546  CB  VAL M  68      24.150   8.910  32.135  0.98114.38           C  
ATOM    547  CG1 VAL M  68      23.421  10.178  32.600  0.98114.38           C  
ATOM    548  CG2 VAL M  68      25.680   9.006  32.220  0.98114.38           C  
ATOM    549  C   VAL M  68      23.966   8.014  34.414  1.00114.38           C  
ATOM    550  O   VAL M  68      25.017   7.646  34.936  1.00114.38           O  
ATOM    551  N   LYS M  69      23.031   8.692  35.109  1.00 81.20           N  
ATOM    552  CA  LYS M  69      23.225   8.972  36.511  1.00 81.20           C  
ATOM    553  CB  LYS M  69      22.137   9.861  37.133  1.00 81.20           C  
ATOM    554  CG  LYS M  69      22.272  11.342  36.778  1.00 81.20           C  
ATOM    555  CD  LYS M  69      21.152  12.206  37.360  1.00 81.20           C  
ATOM    556  CE  LYS M  69      21.419  13.708  37.259  1.00 81.20           C  
ATOM    557  NZ  LYS M  69      20.419  14.451  38.058  1.00 81.20           N  
ATOM    558  C   LYS M  69      23.220   7.686  37.264  1.00 81.20           C  
ATOM    559  O   LYS M  69      23.944   7.522  38.243  1.00 81.20           O  
ATOM    560  N   ALA M  70      22.370   6.744  36.830  1.00105.94           N  
ATOM    561  CA  ALA M  70      22.263   5.472  37.483  1.00105.94           C  
ATOM    562  CB  ALA M  70      21.194   4.564  36.851  1.00105.94           C  
ATOM    563  C   ALA M  70      23.573   4.761  37.368  1.00105.94           C  
ATOM    564  O   ALA M  70      24.001   4.089  38.303  1.00105.94           O  
ATOM    565  N   HIS M  71      24.234   4.870  36.200  1.00 76.63           N  
ATOM    566  CA  HIS M  71      25.499   4.225  35.987  0.98 76.63           C  
ATOM    567  ND1 HIS M  71      24.000   3.541  33.317  0.98 76.63           N  
ATOM    568  CG  HIS M  71      25.361   3.579  33.523  0.98 76.63           C  
ATOM    569  CB  HIS M  71      26.040   4.423  34.561  0.98 76.63           C  
ATOM    570  NE2 HIS M  71      24.907   2.160  31.828  0.98 76.63           N  
ATOM    571  CD2 HIS M  71      25.899   2.730  32.605  0.98 76.63           C  
ATOM    572  CE1 HIS M  71      23.784   2.676  32.293  0.98 76.63           C  
ATOM    573  C   HIS M  71      26.518   4.810  36.915  1.00 76.63           C  
ATOM    574  O   HIS M  71      27.345   4.096  37.481  1.00 76.63           O  
ATOM    575  N   SER M  72      26.487   6.141  37.096  1.00 72.70           N  
ATOM    576  CA  SER M  72      27.495   6.771  37.896  0.92 72.70           C  
ATOM    577  CB  SER M  72      27.403   8.308  37.907  0.92 72.70           C  
ATOM    578  OG  SER M  72      26.252   8.737  38.617  0.92 72.70           O  
ATOM    579  C   SER M  72      27.384   6.295  39.303  1.00 72.70           C  
ATOM    580  O   SER M  72      28.392   6.144  39.996  1.00 72.70           O  
ATOM    581  N   GLN M  73      26.143   6.049  39.759  1.00171.37           N  
ATOM    582  CA  GLN M  73      25.928   5.651  41.118  1.00171.37           C  
ATOM    583  CB  GLN M  73      24.442   5.464  41.464  1.00171.37           C  
ATOM    584  CG  GLN M  73      23.555   6.692  41.236  1.00171.37           C  
ATOM    585  CD  GLN M  73      23.577   7.577  42.474  1.00171.37           C  
ATOM    586  OE1 GLN M  73      24.385   7.390  43.382  1.00171.37           O  
ATOM    587  NE2 GLN M  73      22.655   8.576  42.512  1.00171.37           N  
ATOM    588  C   GLN M  73      26.561   4.312  41.329  1.00171.37           C  
ATOM    589  O   GLN M  73      27.269   4.080  42.310  1.00171.37           O  
ATOM    590  N   THR M  74      26.346   3.396  40.371  1.00167.13           N  
ATOM    591  CA  THR M  74      26.830   2.059  40.549  1.00167.13           C  
ATOM    592  CB  THR M  74      26.431   1.133  39.431  1.00167.13           C  
ATOM    593  OG1 THR M  74      26.653  -0.208  39.826  1.00167.13           O  
ATOM    594  CG2 THR M  74      27.257   1.436  38.171  1.00167.13           C  
ATOM    595  C   THR M  74      28.332   2.076  40.657  1.00167.13           C  
ATOM    596  O   THR M  74      28.912   1.376  41.488  1.00167.13           O  
ATOM    597  N   HIS M  75      29.002   2.907  39.834  1.00114.84           N  
ATOM    598  CA  HIS M  75      30.441   2.968  39.807  0.98114.84           C  
ATOM    599  ND1 HIS M  75      31.643   3.836  36.265  0.98114.84           N  
ATOM    600  CG  HIS M  75      31.032   3.270  37.361  0.98114.84           C  
ATOM    601  CB  HIS M  75      31.014   3.896  38.722  0.98114.84           C  
ATOM    602  NE2 HIS M  75      30.791   1.899  35.587  0.98114.84           N  
ATOM    603  CD2 HIS M  75      30.515   2.088  36.929  0.98114.84           C  
ATOM    604  CE1 HIS M  75      31.470   2.974  35.232  0.98114.84           C  
ATOM    605  C   HIS M  75      30.981   3.439  41.114  1.00114.84           C  
ATOM    606  O   HIS M  75      32.078   3.054  41.518  1.00114.84           O  
ATOM    607  N   ARG M  76      30.246   4.326  41.795  1.00148.42           N  
ATOM    608  CA  ARG M  76      30.715   4.805  43.062  1.00148.42           C  
ATOM    609  CB  ARG M  76      29.737   5.792  43.724  1.00148.42           C  
ATOM    610  CG  ARG M  76      30.151   6.219  45.135  1.00148.42           C  
ATOM    611  CD  ARG M  76      29.060   6.999  45.873  1.00148.42           C  
ATOM    612  NE  ARG M  76      29.462   7.104  47.305  1.00148.42           N  
ATOM    613  CZ  ARG M  76      28.666   7.774  48.190  1.00148.42           C  
ATOM    614  NH1 ARG M  76      27.526   8.387  47.755  1.00148.42           N  
ATOM    615  NH2 ARG M  76      29.010   7.839  49.509  1.00148.42           N  
ATOM    616  C   ARG M  76      30.857   3.627  43.981  1.00148.42           C  
ATOM    617  O   ARG M  76      31.875   3.491  44.659  1.00148.42           O  
ATOM    618  N   VAL M  77      29.845   2.730  44.006  1.00 98.83           N  
ATOM    619  CA  VAL M  77      29.881   1.585  44.872  0.98 98.83           C  
ATOM    620  CB  VAL M  77      28.643   0.743  44.791  0.98 98.83           C  
ATOM    621  CG1 VAL M  77      28.848  -0.506  45.667  0.98 98.83           C  
ATOM    622  CG2 VAL M  77      27.440   1.604  45.211  0.98 98.83           C  
ATOM    623  C   VAL M  77      31.043   0.728  44.444  1.00 98.83           C  
ATOM    624  O   VAL M  77      31.784   0.192  45.270  1.00 98.83           O  
ATOM    625  N   ASP M  78      31.269   0.611  43.122  1.00101.93           N  
ATOM    626  CA  ASP M  78      32.303  -0.264  42.643  1.00101.93           C  
ATOM    627  CB  ASP M  78      32.463  -0.218  41.112  1.00101.93           C  
ATOM    628  CG  ASP M  78      31.264  -0.913  40.484  1.00101.93           C  
ATOM    629  OD1 ASP M  78      30.427  -1.468  41.246  1.00101.93           O  
ATOM    630  OD2 ASP M  78      31.174  -0.906  39.228  1.00101.93           O  
ATOM    631  C   ASP M  78      33.633   0.112  43.239  1.00101.93           C  
ATOM    632  O   ASP M  78      34.406  -0.763  43.623  1.00101.93           O  
ATOM    633  N   LEU M  79      33.948   1.414  43.351  1.00 86.89           N  
ATOM    634  CA  LEU M  79      35.229   1.816  43.876  1.00 86.89           C  
ATOM    635  CB  LEU M  79      35.464   3.335  43.811  1.00 86.89           C  
ATOM    636  CG  LEU M  79      35.849   3.817  42.403  1.00 86.89           C  
ATOM    637  CD1 LEU M  79      36.045   5.340  42.354  1.00 86.89           C  
ATOM    638  CD2 LEU M  79      37.106   3.076  41.920  1.00 86.89           C  
ATOM    639  C   LEU M  79      35.391   1.371  45.295  1.00 86.89           C  
ATOM    640  O   LEU M  79      36.482   0.970  45.694  1.00 86.89           O  
ATOM    641  N   GLY M  80      34.328   1.457  46.112  1.00 50.69           N  
ATOM    642  CA  GLY M  80      34.450   1.050  47.483  1.00 50.69           C  
ATOM    643  C   GLY M  80      34.709  -0.427  47.566  1.00 50.69           C  
ATOM    644  O   GLY M  80      35.585  -0.865  48.311  1.00 50.69           O  
ATOM    645  N   THR M  81      33.961  -1.237  46.789  1.00153.15           N  
ATOM    646  CA  THR M  81      34.079  -2.662  46.893  1.00153.15           C  
ATOM    647  CB  THR M  81      33.112  -3.419  46.025  1.00153.15           C  
ATOM    648  OG1 THR M  81      33.270  -3.049  44.664  1.00153.15           O  
ATOM    649  CG2 THR M  81      31.679  -3.145  46.495  1.00153.15           C  
ATOM    650  C   THR M  81      35.453  -3.061  46.488  1.00153.15           C  
ATOM    651  O   THR M  81      36.095  -3.872  47.151  1.00153.15           O  
ATOM    652  N   LEU M  82      35.949  -2.469  45.392  1.00 72.25           N  
ATOM    653  CA  LEU M  82      37.231  -2.821  44.861  1.00 72.25           C  
ATOM    654  CB  LEU M  82      37.521  -2.095  43.533  1.00 72.25           C  
ATOM    655  CG  LEU M  82      36.611  -2.575  42.382  1.00 72.25           C  
ATOM    656  CD1 LEU M  82      36.902  -1.835  41.069  1.00 72.25           C  
ATOM    657  CD2 LEU M  82      36.711  -4.098  42.205  1.00 72.25           C  
ATOM    658  C   LEU M  82      38.307  -2.489  45.847  1.00 72.25           C  
ATOM    659  O   LEU M  82      39.266  -3.243  45.999  1.00 72.25           O  
ATOM    660  N   ARG M  83      38.185  -1.356  46.558  1.00 85.29           N  
ATOM    661  CA  ARG M  83      39.220  -0.995  47.482  1.00 85.29           C  
ATOM    662  CB  ARG M  83      38.932   0.335  48.200  1.00 85.29           C  
ATOM    663  CG  ARG M  83      40.090   0.840  49.064  1.00 85.29           C  
ATOM    664  CD  ARG M  83      39.789   2.174  49.748  1.00 85.29           C  
ATOM    665  NE  ARG M  83      38.875   1.897  50.890  1.00 85.29           N  
ATOM    666  CZ  ARG M  83      37.870   2.772  51.183  1.00 85.29           C  
ATOM    667  NH1 ARG M  83      37.671   3.876  50.405  1.00 85.29           N  
ATOM    668  NH2 ARG M  83      37.057   2.541  52.254  1.00 85.29           N  
ATOM    669  C   ARG M  83      39.307  -2.076  48.508  1.00 85.29           C  
ATOM    670  O   ARG M  83      40.400  -2.450  48.923  1.00 85.29           O  
ATOM    671  N   GLY M  84      38.147  -2.594  48.953  1.00 30.68           N  
ATOM    672  CA  GLY M  84      38.097  -3.628  49.948  1.00 30.68           C  
ATOM    673  C   GLY M  84      38.680  -4.910  49.444  1.00 30.68           C  
ATOM    674  O   GLY M  84      39.393  -5.589  50.181  1.00 30.68           O  
ATOM    675  N   TYR M  85      38.394  -5.295  48.181  1.00 78.92           N  
ATOM    676  CA  TYR M  85      38.889  -6.568  47.738  1.00 78.92           C  
ATOM    677  CB  TYR M  85      38.556  -6.921  46.274  1.00 78.92           C  
ATOM    678  CG  TYR M  85      37.086  -7.078  46.081  1.00 78.92           C  
ATOM    679  CD1 TYR M  85      36.382  -8.023  46.790  1.00 78.92           C  
ATOM    680  CD2 TYR M  85      36.420  -6.316  45.148  1.00 78.92           C  
ATOM    681  CE1 TYR M  85      35.029  -8.177  46.598  1.00 78.92           C  
ATOM    682  CE2 TYR M  85      35.068  -6.465  44.950  1.00 78.92           C  
ATOM    683  CZ  TYR M  85      34.369  -7.396  45.680  1.00 78.92           C  
ATOM    684  OH  TYR M  85      32.980  -7.557  45.483  1.00 78.92           O  
ATOM    685  C   TYR M  85      40.383  -6.527  47.800  1.00 78.92           C  
ATOM    686  O   TYR M  85      41.029  -7.435  48.321  1.00 78.92           O  
ATOM    687  N   TYR M  86      40.953  -5.443  47.254  1.00 90.07           N  
ATOM    688  CA  TYR M  86      42.359  -5.186  47.157  1.00 90.07           C  
ATOM    689  CB  TYR M  86      42.684  -4.097  46.121  1.00 90.07           C  
ATOM    690  CG  TYR M  86      42.239  -4.690  44.822  1.00 90.07           C  
ATOM    691  CD1 TYR M  86      42.985  -5.668  44.205  1.00 90.07           C  
ATOM    692  CD2 TYR M  86      41.074  -4.276  44.218  1.00 90.07           C  
ATOM    693  CE1 TYR M  86      42.575  -6.223  43.013  1.00 90.07           C  
ATOM    694  CE2 TYR M  86      40.657  -4.825  43.028  1.00 90.07           C  
ATOM    695  CZ  TYR M  86      41.408  -5.802  42.423  1.00 90.07           C  
ATOM    696  OH  TYR M  86      40.983  -6.369  41.202  1.00 90.07           O  
ATOM    697  C   TYR M  86      42.943  -4.871  48.504  1.00 90.07           C  
ATOM    698  O   TYR M  86      44.133  -5.078  48.731  1.00 90.07           O  
ATOM    699  N   ASN M  87      42.126  -4.342  49.435  1.00 64.53           N  
ATOM    700  CA  ASN M  87      42.596  -3.953  50.737  0.98 64.53           C  
ATOM    701  CB  ASN M  87      43.347  -5.072  51.475  0.98 64.53           C  
ATOM    702  CG  ASN M  87      43.533  -4.640  52.921  0.94 64.53           C  
ATOM    703  OD1 ASN M  87      43.272  -3.494  53.285  0.94 64.53           O  
ATOM    704  ND2 ASN M  87      44.008  -5.588  53.771  0.94 64.53           N  
ATOM    705  C   ASN M  87      43.519  -2.788  50.589  1.00 64.53           C  
ATOM    706  O   ASN M  87      44.560  -2.709  51.239  1.00 64.53           O  
ATOM    707  N   GLN M  88      43.138  -1.848  49.705  1.00 62.85           N  
ATOM    708  CA  GLN M  88      43.897  -0.654  49.479  1.00 62.85           C  
ATOM    709  CB  GLN M  88      43.760  -0.142  48.041  1.00 62.85           C  
ATOM    710  CG  GLN M  88      44.335  -1.143  47.037  1.00 62.85           C  
ATOM    711  CD  GLN M  88      43.916  -0.718  45.643  1.00 62.85           C  
ATOM    712  OE1 GLN M  88      42.780  -0.299  45.426  1.00 62.85           O  
ATOM    713  NE2 GLN M  88      44.855  -0.832  44.667  1.00 62.85           N  
ATOM    714  C   GLN M  88      43.418   0.398  50.431  1.00 62.85           C  
ATOM    715  O   GLN M  88      42.364   0.259  51.051  1.00 62.85           O  
ATOM    716  N   SER M  89      44.213   1.474  50.592  1.00 86.43           N  
ATOM    717  CA  SER M  89      43.886   2.516  51.524  1.00 86.43           C  
ATOM    718  CB  SER M  89      45.122   3.269  52.049  1.00 86.43           C  
ATOM    719  OG  SER M  89      44.727   4.276  52.968  1.00 86.43           O  
ATOM    720  C   SER M  89      42.976   3.525  50.887  1.00 86.43           C  
ATOM    721  O   SER M  89      42.801   3.572  49.670  1.00 86.43           O  
ATOM    722  N   GLU M  90      42.349   4.354  51.745  1.00 62.64           N  
ATOM    723  CA  GLU M  90      41.446   5.402  51.364  0.98 62.64           C  
ATOM    724  CB  GLU M  90      40.729   6.077  52.546  0.98 62.64           C  
ATOM    725  CG  GLU M  90      39.736   5.191  53.296  0.97 62.64           C  
ATOM    726  CD  GLU M  90      39.079   6.067  54.354  0.88 62.64           C  
ATOM    727  OE1 GLU M  90      39.224   7.315  54.257  0.88 62.64           O  
ATOM    728  OE2 GLU M  90      38.423   5.502  55.268  0.88 62.64           O  
ATOM    729  C   GLU M  90      42.203   6.505  50.698  1.00 62.64           C  
ATOM    730  O   GLU M  90      41.650   7.247  49.889  1.00 62.64           O  
ATOM    731  N   ALA M  91      43.489   6.660  51.050  1.00 42.82           N  
ATOM    732  CA  ALA M  91      44.256   7.801  50.635  1.00 42.82           C  
ATOM    733  CB  ALA M  91      45.687   7.777  51.200  1.00 42.82           C  
ATOM    734  C   ALA M  91      44.372   7.938  49.143  1.00 42.82           C  
ATOM    735  O   ALA M  91      44.187   9.033  48.615  1.00 42.82           O  
ATOM    736  N   GLY M  92      44.648   6.846  48.406  1.00 30.07           N  
ATOM    737  CA  GLY M  92      44.930   7.005  47.004  1.00 30.07           C  
ATOM    738  C   GLY M  92      43.687   7.166  46.182  1.00 30.07           C  
ATOM    739  O   GLY M  92      42.569   6.924  46.633  1.00 30.07           O  
ATOM    740  N   SER M  93      43.895   7.576  44.910  1.00 40.88           N  
ATOM    741  CA  SER M  93      42.845   7.755  43.950  1.00 40.88           C  
ATOM    742  CB  SER M  93      43.058   8.981  43.045  1.00 40.88           C  
ATOM    743  OG  SER M  93      42.015   9.078  42.088  1.00 40.88           O  
ATOM    744  C   SER M  93      42.881   6.547  43.070  1.00 40.88           C  
ATOM    745  O   SER M  93      43.956   6.050  42.737  1.00 40.88           O  
ATOM    746  N   HIS M  94      41.698   6.030  42.677  1.00 56.02           N  
ATOM    747  CA  HIS M  94      41.674   4.840  41.878  1.00 56.02           C  
ATOM    748  ND1 HIS M  94      43.379   2.607  43.627  1.00 56.02           N  
ATOM    749  CG  HIS M  94      42.205   3.308  43.791  1.00 56.02           C  
ATOM    750  CB  HIS M  94      41.243   3.601  42.678  1.00 56.02           C  
ATOM    751  NE2 HIS M  94      43.280   3.186  45.772  1.00 56.02           N  
ATOM    752  CD2 HIS M  94      42.160   3.654  45.107  1.00 56.02           C  
ATOM    753  CE1 HIS M  94      43.982   2.564  44.842  1.00 56.02           C  
ATOM    754  C   HIS M  94      40.715   5.037  40.747  1.00 56.02           C  
ATOM    755  O   HIS M  94      39.870   5.930  40.785  1.00 56.02           O  
ATOM    756  N   THR M  95      40.832   4.196  39.695  1.00 52.24           N  
ATOM    757  CA  THR M  95      40.022   4.403  38.530  0.98 52.24           C  
ATOM    758  CB  THR M  95      40.835   4.802  37.333  0.98 52.24           C  
ATOM    759  OG1 THR M  95      41.566   5.986  37.615  0.98 52.24           O  
ATOM    760  CG2 THR M  95      39.896   5.031  36.137  0.98 52.24           C  
ATOM    761  C   THR M  95      39.304   3.143  38.157  1.00 52.24           C  
ATOM    762  O   THR M  95      39.851   2.044  38.230  1.00 52.24           O  
ATOM    763  N   VAL M  96      38.032   3.299  37.739  1.00150.77           N  
ATOM    764  CA  VAL M  96      37.234   2.213  37.260  0.95150.77           C  
ATOM    765  CB  VAL M  96      35.881   2.119  37.890  0.95150.77           C  
ATOM    766  CG1 VAL M  96      35.173   0.932  37.257  0.95150.77           C  
ATOM    767  CG2 VAL M  96      35.979   2.042  39.410  0.95150.77           C  
ATOM    768  C   VAL M  96      36.904   2.576  35.849  1.00150.77           C  
ATOM    769  O   VAL M  96      36.677   3.748  35.549  1.00150.77           O  
ATOM    770  N   GLN M  97      36.878   1.584  34.938  1.00 56.22           N  
ATOM    771  CA  GLN M  97      36.505   1.888  33.589  1.00 56.22           C  
ATOM    772  CB  GLN M  97      37.681   1.903  32.605  1.00 56.22           C  
ATOM    773  CG  GLN M  97      38.641   3.070  32.826  1.00 56.22           C  
ATOM    774  CD  GLN M  97      39.755   2.927  31.806  1.00 56.22           C  
ATOM    775  OE1 GLN M  97      40.821   2.397  32.113  1.00 56.22           O  
ATOM    776  NE2 GLN M  97      39.496   3.392  30.555  1.00 56.22           N  
ATOM    777  C   GLN M  97      35.561   0.828  33.127  1.00 56.22           C  
ATOM    778  O   GLN M  97      35.712  -0.346  33.461  1.00 56.22           O  
ATOM    779  N   ARG M  98      34.540   1.231  32.348  1.00112.69           N  
ATOM    780  CA  ARG M  98      33.593   0.284  31.835  1.00112.69           C  
ATOM    781  CB  ARG M  98      32.233   0.367  32.546  1.00112.69           C  
ATOM    782  CG  ARG M  98      31.313  -0.826  32.282  1.00112.69           C  
ATOM    783  CD  ARG M  98      29.917  -0.654  32.884  1.00112.69           C  
ATOM    784  NE  ARG M  98      30.058  -0.510  34.362  1.00112.69           N  
ATOM    785  CZ  ARG M  98      29.964  -1.605  35.173  1.00112.69           C  
ATOM    786  NH1 ARG M  98      29.796  -2.845  34.636  1.00112.69           N  
ATOM    787  NH2 ARG M  98      30.024  -1.473  36.528  1.00112.69           N  
ATOM    788  C   ARG M  98      33.393   0.632  30.394  1.00112.69           C  
ATOM    789  O   ARG M  98      33.305   1.804  30.035  1.00112.69           O  
ATOM    790  N   MET M  99      33.337  -0.390  29.521  1.00154.68           N  
ATOM    791  CA  MET M  99      33.179  -0.159  28.114  1.00154.68           C  
ATOM    792  CB  MET M  99      34.543  -0.191  27.402  1.00154.68           C  
ATOM    793  CG  MET M  99      34.635  -1.110  26.184  1.00154.68           C  
ATOM    794  SD  MET M  99      33.699  -0.654  24.704  1.00154.68           S  
ATOM    795  CE  MET M  99      34.462  -2.001  23.751  1.00154.68           C  
ATOM    796  C   MET M  99      32.303  -1.229  27.557  1.00154.68           C  
ATOM    797  O   MET M  99      32.571  -2.416  27.734  1.00154.68           O  
ATOM    798  N   TYR M 100      31.205  -0.826  26.885  1.00 92.70           N  
ATOM    799  CA  TYR M 100      30.350  -1.797  26.273  1.00 92.70           C  
ATOM    800  CB  TYR M 100      29.149  -2.255  27.132  1.00 92.70           C  
ATOM    801  CG  TYR M 100      28.239  -1.124  27.488  1.00 92.70           C  
ATOM    802  CD1 TYR M 100      27.359  -0.598  26.570  1.00 92.70           C  
ATOM    803  CD2 TYR M 100      28.245  -0.612  28.766  1.00 92.70           C  
ATOM    804  CE1 TYR M 100      26.515   0.432  26.917  1.00 92.70           C  
ATOM    805  CE2 TYR M 100      27.404   0.416  29.119  1.00 92.70           C  
ATOM    806  CZ  TYR M 100      26.535   0.942  28.194  1.00 92.70           C  
ATOM    807  OH  TYR M 100      25.670   1.997  28.557  1.00 92.70           O  
ATOM    808  C   TYR M 100      29.848  -1.253  24.978  1.00 92.70           C  
ATOM    809  O   TYR M 100      29.898  -0.048  24.733  1.00 92.70           O  
ATOM    810  N   GLY M 101      29.373  -2.153  24.092  1.00 24.99           N  
ATOM    811  CA  GLY M 101      28.875  -1.709  22.826  1.00 24.99           C  
ATOM    812  C   GLY M 101      28.692  -2.904  21.948  1.00 24.99           C  
ATOM    813  O   GLY M 101      28.943  -4.036  22.356  1.00 24.99           O  
ATOM    814  N   CYS M 102      28.239  -2.666  20.700  1.00 54.19           N  
ATOM    815  CA  CYS M 102      28.002  -3.742  19.782  0.97 54.19           C  
ATOM    816  CB  CYS M 102      26.506  -4.072  19.630  0.97 54.19           C  
ATOM    817  SG  CYS M 102      25.534  -2.607  19.169  0.97 54.19           S  
ATOM    818  C   CYS M 102      28.519  -3.357  18.427  1.00 54.19           C  
ATOM    819  O   CYS M 102      28.703  -2.178  18.125  1.00 54.19           O  
ATOM    820  N   ASP M 103      28.785  -4.377  17.582  1.00 67.84           N  
ATOM    821  CA  ASP M 103      29.272  -4.173  16.245  1.00 67.84           C  
ATOM    822  CB  ASP M 103      30.598  -4.901  15.957  1.00 67.84           C  
ATOM    823  CG  ASP M 103      31.709  -4.201  16.723  1.00 67.84           C  
ATOM    824  OD1 ASP M 103      31.510  -3.013  17.088  1.00 67.84           O  
ATOM    825  OD2 ASP M 103      32.772  -4.840  16.948  1.00 67.84           O  
ATOM    826  C   ASP M 103      28.268  -4.737  15.286  1.00 67.84           C  
ATOM    827  O   ASP M 103      27.610  -5.735  15.578  1.00 67.84           O  
ATOM    828  N   VAL M 104      28.112  -4.089  14.113  1.00 41.74           N  
ATOM    829  CA  VAL M 104      27.224  -4.586  13.097  1.00 41.74           C  
ATOM    830  CB  VAL M 104      26.069  -3.670  12.797  1.00 41.74           C  
ATOM    831  CG1 VAL M 104      25.183  -3.575  14.052  0.67 41.74           C  
ATOM    832  CG2 VAL M 104      26.615  -2.313  12.322  0.82 41.74           C  
ATOM    833  C   VAL M 104      28.030  -4.738  11.841  1.00 41.74           C  
ATOM    834  O   VAL M 104      29.016  -4.033  11.640  1.00 41.74           O  
ATOM    835  N   GLY M 105      27.630  -5.683  10.964  1.00 21.76           N  
ATOM    836  CA  GLY M 105      28.349  -5.941   9.745  1.00 21.76           C  
ATOM    837  C   GLY M 105      27.831  -5.031   8.675  1.00 21.76           C  
ATOM    838  O   GLY M 105      27.086  -4.090   8.943  1.00 21.76           O  
ATOM    839  N   SER M 106      28.238  -5.296   7.417  1.00 66.66           N  
ATOM    840  CA  SER M 106      27.829  -4.492   6.300  0.98 66.66           C  
ATOM    841  CB  SER M 106      28.491  -4.925   4.980  0.98 66.66           C  
ATOM    842  OG  SER M 106      28.055  -4.087   3.920  0.98 66.66           O  
ATOM    843  C   SER M 106      26.349  -4.641   6.137  1.00 66.66           C  
ATOM    844  O   SER M 106      25.650  -3.689   5.790  1.00 66.66           O  
ATOM    845  N   ASP M 107      25.843  -5.862   6.385  1.00 89.25           N  
ATOM    846  CA  ASP M 107      24.445  -6.169   6.288  1.00 89.25           C  
ATOM    847  CB  ASP M 107      24.129  -7.670   6.230  1.00 89.25           C  
ATOM    848  CG  ASP M 107      24.612  -8.330   7.499  1.00 89.25           C  
ATOM    849  OD1 ASP M 107      25.297  -7.657   8.314  1.00 89.25           O  
ATOM    850  OD2 ASP M 107      24.301  -9.539   7.659  1.00 89.25           O  
ATOM    851  C   ASP M 107      23.726  -5.517   7.425  1.00 89.25           C  
ATOM    852  O   ASP M 107      22.501  -5.432   7.428  1.00 89.25           O  
ATOM    853  N   TRP M 108      24.483  -5.046   8.433  1.00 92.71           N  
ATOM    854  CA  TRP M 108      23.933  -4.390   9.589  1.00 92.71           C  
ATOM    855  CB  TRP M 108      22.907  -3.284   9.276  1.00 92.71           C  
ATOM    856  CG  TRP M 108      23.524  -2.030   8.704  1.00 92.71           C  
ATOM    857  CD2 TRP M 108      22.871  -0.751   8.663  1.00 92.71           C  
ATOM    858  CD1 TRP M 108      24.763  -1.848   8.163  1.00 92.71           C  
ATOM    859  NE1 TRP M 108      24.921  -0.536   7.783  1.00 92.71           N  
ATOM    860  CE2 TRP M 108      23.765   0.150   8.087  1.00 92.71           C  
ATOM    861  CE3 TRP M 108      21.629  -0.359   9.075  1.00 92.71           C  
ATOM    862  CZ2 TRP M 108      23.430   1.463   7.913  1.00 92.71           C  
ATOM    863  CZ3 TRP M 108      21.294   0.965   8.895  1.00 92.71           C  
ATOM    864  CH2 TRP M 108      22.177   1.858   8.325  1.00 92.71           C  
ATOM    865  C   TRP M 108      23.296  -5.370  10.519  1.00 92.71           C  
ATOM    866  O   TRP M 108      22.465  -5.000  11.348  1.00 92.71           O  
ATOM    867  N   ARG M 109      23.677  -6.653  10.400  1.00131.52           N  
ATOM    868  CA  ARG M 109      23.236  -7.656  11.326  0.98131.52           C  
ATOM    869  CB  ARG M 109      23.355  -9.080  10.771  0.98131.52           C  
ATOM    870  CG  ARG M 109      24.801  -9.393  10.384  0.69131.52           C  
ATOM    871  CD  ARG M 109      25.061 -10.833   9.951  0.70131.52           C  
ATOM    872  NE  ARG M 109      26.425 -10.851   9.353  0.76131.52           N  
ATOM    873  CZ  ARG M 109      26.612 -11.336   8.091  0.61131.52           C  
ATOM    874  NH1 ARG M 109      25.561 -11.872   7.403  0.74131.52           N  
ATOM    875  NH2 ARG M 109      27.847 -11.280   7.513  0.68131.52           N  
ATOM    876  C   ARG M 109      24.174  -7.598  12.495  1.00131.52           C  
ATOM    877  O   ARG M 109      25.301  -7.123  12.366  1.00131.52           O  
ATOM    878  N   PHE M 110      23.719  -8.089  13.668  1.00 87.94           N  
ATOM    879  CA  PHE M 110      24.495  -8.102  14.881  1.00 87.94           C  
ATOM    880  CB  PHE M 110      23.671  -8.708  16.034  1.00 87.94           C  
ATOM    881  CG  PHE M 110      24.544  -9.092  17.177  1.00 87.94           C  
ATOM    882  CD1 PHE M 110      25.007  -8.161  18.076  1.00 87.94           C  
ATOM    883  CD2 PHE M 110      24.877 -10.415  17.354  1.00 87.94           C  
ATOM    884  CE1 PHE M 110      25.805  -8.549  19.127  1.00 87.94           C  
ATOM    885  CE2 PHE M 110      25.673 -10.809  18.402  1.00 87.94           C  
ATOM    886  CZ  PHE M 110      26.140  -9.872  19.291  1.00 87.94           C  
ATOM    887  C   PHE M 110      25.739  -8.922  14.687  1.00 87.94           C  
ATOM    888  O   PHE M 110      25.675 -10.137  14.504  1.00 87.94           O  
ATOM    889  N   LEU M 111      26.904  -8.238  14.619  1.00 91.10           N  
ATOM    890  CA  LEU M 111      28.182  -8.887  14.491  1.00 91.10           C  
ATOM    891  CB  LEU M 111      29.230  -7.953  13.863  1.00 91.10           C  
ATOM    892  CG  LEU M 111      30.595  -8.615  13.617  1.00 91.10           C  
ATOM    893  CD1 LEU M 111      30.494  -9.739  12.574  1.00 91.10           C  
ATOM    894  CD2 LEU M 111      31.654  -7.566  13.247  1.00 91.10           C  
ATOM    895  C   LEU M 111      28.733  -9.392  15.800  1.00 91.10           C  
ATOM    896  O   LEU M 111      29.047 -10.574  15.936  1.00 91.10           O  
ATOM    897  N   ARG M 112      28.839  -8.501  16.815  1.00197.47           N  
ATOM    898  CA  ARG M 112      29.462  -8.866  18.064  0.97197.47           C  
ATOM    899  CB  ARG M 112      30.969  -8.601  18.156  0.97197.47           C  
ATOM    900  CG  ARG M 112      31.901  -9.443  17.302  0.97197.47           C  
ATOM    901  CD  ARG M 112      33.352  -9.079  17.610  0.94197.47           C  
ATOM    902  NE  ARG M 112      34.212  -9.660  16.550  0.72197.47           N  
ATOM    903  CZ  ARG M 112      35.211  -8.900  16.019  0.72197.47           C  
ATOM    904  NH1 ARG M 112      35.384  -7.611  16.437  0.72197.47           N  
ATOM    905  NH2 ARG M 112      36.036  -9.431  15.071  0.72197.47           N  
ATOM    906  C   ARG M 112      28.980  -7.942  19.131  1.00197.47           C  
ATOM    907  O   ARG M 112      28.448  -6.870  18.852  1.00197.47           O  
ATOM    908  N   GLY M 113      29.218  -8.335  20.400  1.00 40.73           N  
ATOM    909  CA  GLY M 113      28.852  -7.514  21.516  1.00 40.73           C  
ATOM    910  C   GLY M 113      29.934  -7.641  22.540  1.00 40.73           C  
ATOM    911  O   GLY M 113      30.551  -8.696  22.678  1.00 40.73           O  
ATOM    912  N   TYR M 114      30.205  -6.548  23.283  1.00113.22           N  
ATOM    913  CA  TYR M 114      31.225  -6.603  24.289  0.98113.22           C  
ATOM    914  CB  TYR M 114      32.620  -6.222  23.762  0.98113.22           C  
ATOM    915  CG  TYR M 114      32.435  -5.216  22.680  1.00113.22           C  
ATOM    916  CD1 TYR M 114      32.047  -3.924  22.943  1.00113.22           C  
ATOM    917  CD2 TYR M 114      32.668  -5.592  21.377  1.00113.22           C  
ATOM    918  CE1 TYR M 114      31.890  -3.026  21.915  1.00113.22           C  
ATOM    919  CE2 TYR M 114      32.513  -4.701  20.344  1.00113.22           C  
ATOM    920  CZ  TYR M 114      32.121  -3.414  20.617  1.00113.22           C  
ATOM    921  OH  TYR M 114      31.958  -2.486  19.570  1.00113.22           O  
ATOM    922  C   TYR M 114      30.865  -5.781  25.489  1.00113.22           C  
ATOM    923  O   TYR M 114      30.070  -4.845  25.416  1.00113.22           O  
ATOM    924  N   HIS M 115      31.426  -6.176  26.652  1.00 82.79           N  
ATOM    925  CA  HIS M 115      31.250  -5.499  27.906  1.00 82.79           C  
ATOM    926  ND1 HIS M 115      30.304  -5.689  31.192  1.00 82.79           N  
ATOM    927  CG  HIS M 115      29.792  -5.283  29.980  1.00 82.79           C  
ATOM    928  CB  HIS M 115      30.027  -6.008  28.689  1.00 82.79           C  
ATOM    929  NE2 HIS M 115      29.130  -3.843  31.587  1.00 82.79           N  
ATOM    930  CD2 HIS M 115      29.078  -4.153  30.239  1.00 82.79           C  
ATOM    931  CE1 HIS M 115      29.877  -4.794  32.118  1.00 82.79           C  
ATOM    932  C   HIS M 115      32.473  -5.811  28.716  1.00 82.79           C  
ATOM    933  O   HIS M 115      32.701  -6.965  29.077  1.00 82.79           O  
ATOM    934  N   GLN M 116      33.283  -4.782  29.041  1.00136.89           N  
ATOM    935  CA  GLN M 116      34.529  -5.003  29.726  0.97136.89           C  
ATOM    936  CB  GLN M 116      35.736  -4.669  28.836  0.97136.89           C  
ATOM    937  CG  GLN M 116      35.791  -5.486  27.546  0.97136.89           C  
ATOM    938  CD  GLN M 116      36.779  -4.807  26.611  0.94136.89           C  
ATOM    939  OE1 GLN M 116      36.556  -3.682  26.170  0.94136.89           O  
ATOM    940  NE2 GLN M 116      37.904  -5.504  26.301  0.94136.89           N  
ATOM    941  C   GLN M 116      34.609  -4.048  30.880  1.00136.89           C  
ATOM    942  O   GLN M 116      33.967  -2.998  30.880  1.00136.89           O  
ATOM    943  N   TYR M 117      35.407  -4.410  31.907  1.00154.48           N  
ATOM    944  CA  TYR M 117      35.543  -3.603  33.087  0.98154.48           C  
ATOM    945  CB  TYR M 117      34.683  -4.218  34.207  0.98154.48           C  
ATOM    946  CG  TYR M 117      34.528  -3.367  35.420  1.00154.48           C  
ATOM    947  CD1 TYR M 117      35.459  -3.380  36.429  1.00154.48           C  
ATOM    948  CD2 TYR M 117      33.414  -2.574  35.561  1.00154.48           C  
ATOM    949  CE1 TYR M 117      35.285  -2.606  37.553  1.00154.48           C  
ATOM    950  CE2 TYR M 117      33.235  -1.798  36.681  1.00154.48           C  
ATOM    951  CZ  TYR M 117      34.172  -1.813  37.683  1.00154.48           C  
ATOM    952  OH  TYR M 117      33.994  -1.022  38.838  1.00154.48           O  
ATOM    953  C   TYR M 117      36.992  -3.659  33.492  1.00154.48           C  
ATOM    954  O   TYR M 117      37.606  -4.725  33.454  1.00154.48           O  
ATOM    955  N   ALA M 118      37.583  -2.514  33.898  1.00 36.82           N  
ATOM    956  CA  ALA M 118      38.966  -2.526  34.290  1.00 36.82           C  
ATOM    957  CB  ALA M 118      39.909  -1.902  33.248  1.00 36.82           C  
ATOM    958  C   ALA M 118      39.110  -1.732  35.544  1.00 36.82           C  
ATOM    959  O   ALA M 118      38.345  -0.803  35.799  1.00 36.82           O  
ATOM    960  N   TYR M 119      40.100  -2.112  36.377  1.00 74.49           N  
ATOM    961  CA  TYR M 119      40.340  -1.402  37.598  1.00 74.49           C  
ATOM    962  CB  TYR M 119      40.081  -2.290  38.828  1.00 74.49           C  
ATOM    963  CG  TYR M 119      40.312  -1.521  40.081  1.00 74.49           C  
ATOM    964  CD1 TYR M 119      39.456  -0.508  40.446  1.00 74.49           C  
ATOM    965  CD2 TYR M 119      41.360  -1.839  40.912  1.00 74.49           C  
ATOM    966  CE1 TYR M 119      39.658   0.195  41.609  1.00 74.49           C  
ATOM    967  CE2 TYR M 119      41.569  -1.141  42.078  1.00 74.49           C  
ATOM    968  CZ  TYR M 119      40.717  -0.121  42.427  1.00 74.49           C  
ATOM    969  OH  TYR M 119      40.927   0.598  43.623  1.00 74.49           O  
ATOM    970  C   TYR M 119      41.779  -0.980  37.577  1.00 74.49           C  
ATOM    971  O   TYR M 119      42.682  -1.801  37.424  1.00 74.49           O  
ATOM    972  N   ASP M 120      42.021   0.335  37.725  1.00 63.68           N  
ATOM    973  CA  ASP M 120      43.349   0.880  37.734  1.00 63.68           C  
ATOM    974  CB  ASP M 120      44.200   0.424  38.933  1.00 63.68           C  
ATOM    975  CG  ASP M 120      43.647   1.081  40.188  1.00 63.68           C  
ATOM    976  OD1 ASP M 120      42.632   1.819  40.074  1.00 63.68           O  
ATOM    977  OD2 ASP M 120      44.240   0.861  41.277  1.00 63.68           O  
ATOM    978  C   ASP M 120      44.084   0.509  36.482  1.00 63.68           C  
ATOM    979  O   ASP M 120      45.292   0.278  36.515  1.00 63.68           O  
ATOM    980  N   GLY M 121      43.378   0.443  35.338  1.00 25.97           N  
ATOM    981  CA  GLY M 121      44.046   0.240  34.083  1.00 25.97           C  
ATOM    982  C   GLY M 121      44.327  -1.211  33.832  1.00 25.97           C  
ATOM    983  O   GLY M 121      44.966  -1.550  32.837  1.00 25.97           O  
ATOM    984  N   LYS M 122      43.863  -2.117  34.709  1.00 90.76           N  
ATOM    985  CA  LYS M 122      44.131  -3.513  34.496  1.00 90.76           C  
ATOM    986  CB  LYS M 122      44.797  -4.149  35.725  1.00 90.76           C  
ATOM    987  CG  LYS M 122      45.433  -5.511  35.474  0.80 90.76           C  
ATOM    988  CD  LYS M 122      46.377  -5.921  36.603  0.77 90.76           C  
ATOM    989  CE  LYS M 122      47.066  -7.265  36.372  0.59 90.76           C  
ATOM    990  NZ  LYS M 122      47.980  -7.562  37.497  0.75 90.76           N  
ATOM    991  C   LYS M 122      42.802  -4.177  34.284  1.00 90.76           C  
ATOM    992  O   LYS M 122      41.832  -3.836  34.956  1.00 90.76           O  
ATOM    993  N   ASP M 123      42.712  -5.141  33.338  1.00128.98           N  
ATOM    994  CA  ASP M 123      41.435  -5.750  33.058  1.00128.98           C  
ATOM    995  CB  ASP M 123      41.394  -6.569  31.751  1.00128.98           C  
ATOM    996  CG  ASP M 123      42.417  -7.691  31.811  0.98128.98           C  
ATOM    997  OD1 ASP M 123      43.400  -7.558  32.586  0.98128.98           O  
ATOM    998  OD2 ASP M 123      42.231  -8.696  31.073  0.98128.98           O  
ATOM    999  C   ASP M 123      40.971  -6.591  34.211  1.00128.98           C  
ATOM   1000  O   ASP M 123      41.658  -7.517  34.634  1.00128.98           O  
ATOM   1001  N   TYR M 124      39.833  -6.182  34.819  1.00103.66           N  
ATOM   1002  CA  TYR M 124      39.184  -6.839  35.924  1.00103.66           C  
ATOM   1003  CB  TYR M 124      38.295  -5.824  36.667  1.00103.66           C  
ATOM   1004  CG  TYR M 124      37.719  -6.389  37.920  1.00103.66           C  
ATOM   1005  CD1 TYR M 124      38.485  -6.470  39.060  1.00103.66           C  
ATOM   1006  CD2 TYR M 124      36.407  -6.801  37.969  1.00103.66           C  
ATOM   1007  CE1 TYR M 124      37.957  -6.973  40.226  1.00103.66           C  
ATOM   1008  CE2 TYR M 124      35.873  -7.305  39.133  1.00103.66           C  
ATOM   1009  CZ  TYR M 124      36.649  -7.392  40.263  1.00103.66           C  
ATOM   1010  OH  TYR M 124      36.106  -7.907  41.459  1.00103.66           O  
ATOM   1011  C   TYR M 124      38.329  -8.008  35.518  1.00103.66           C  
ATOM   1012  O   TYR M 124      38.513  -9.126  35.999  1.00103.66           O  
ATOM   1013  N   ILE M 125      37.355  -7.773  34.608  1.00 65.16           N  
ATOM   1014  CA  ILE M 125      36.456  -8.820  34.203  1.00 65.16           C  
ATOM   1015  CB  ILE M 125      35.309  -9.009  35.157  1.00 65.16           C  
ATOM   1016  CG1 ILE M 125      34.547 -10.311  34.858  1.00 65.16           C  
ATOM   1017  CG2 ILE M 125      34.435  -7.746  35.115  1.00 65.16           C  
ATOM   1018  CD1 ILE M 125      33.544 -10.685  35.950  1.00 65.16           C  
ATOM   1019  C   ILE M 125      35.896  -8.451  32.864  1.00 65.16           C  
ATOM   1020  O   ILE M 125      35.754  -7.270  32.550  1.00 65.16           O  
ATOM   1021  N   ALA M 126      35.555  -9.456  32.031  1.00 40.51           N  
ATOM   1022  CA  ALA M 126      35.019  -9.132  30.740  1.00 40.51           C  
ATOM   1023  CB  ALA M 126      36.086  -9.054  29.634  1.00 40.51           C  
ATOM   1024  C   ALA M 126      34.045 -10.193  30.337  1.00 40.51           C  
ATOM   1025  O   ALA M 126      34.103 -11.328  30.807  1.00 40.51           O  
ATOM   1026  N   LEU M 127      33.107  -9.830  29.441  1.00 55.41           N  
ATOM   1027  CA  LEU M 127      32.126 -10.774  28.991  1.00 55.41           C  
ATOM   1028  CB  LEU M 127      30.758 -10.131  28.694  1.00 55.41           C  
ATOM   1029  CG  LEU M 127      29.632 -11.135  28.381  1.00 55.41           C  
ATOM   1030  CD1 LEU M 127      29.320 -12.019  29.600  1.00 55.41           C  
ATOM   1031  CD2 LEU M 127      28.383 -10.416  27.848  1.00 55.41           C  
ATOM   1032  C   LEU M 127      32.666 -11.385  27.734  1.00 55.41           C  
ATOM   1033  O   LEU M 127      33.240 -10.696  26.892  1.00 55.41           O  
ATOM   1034  N   LYS M 128      32.499 -12.715  27.591  1.00 76.54           N  
ATOM   1035  CA  LYS M 128      33.013 -13.452  26.470  0.98 76.54           C  
ATOM   1036  CB  LYS M 128      33.041 -14.975  26.694  0.98 76.54           C  
ATOM   1037  CG  LYS M 128      34.041 -15.418  27.765  0.98 76.54           C  
ATOM   1038  CD  LYS M 128      33.852 -16.871  28.205  0.97 76.54           C  
ATOM   1039  CE  LYS M 128      34.863 -17.336  29.255  0.95 76.54           C  
ATOM   1040  NZ  LYS M 128      36.184 -17.553  28.626  0.95 76.54           N  
ATOM   1041  C   LYS M 128      32.167 -13.178  25.261  1.00 76.54           C  
ATOM   1042  O   LYS M 128      31.130 -12.523  25.346  1.00 76.54           O  
ATOM   1043  N   GLU M 129      32.621 -13.665  24.085  1.00 80.54           N  
ATOM   1044  CA  GLU M 129      31.940 -13.433  22.838  1.00 80.54           C  
ATOM   1045  CB  GLU M 129      32.653 -13.996  21.595  1.00 80.54           C  
ATOM   1046  CG  GLU M 129      33.848 -13.165  21.127  0.98 80.54           C  
ATOM   1047  CD  GLU M 129      34.225 -13.649  19.734  0.89 80.54           C  
ATOM   1048  OE1 GLU M 129      33.520 -14.553  19.213  0.71 80.54           O  
ATOM   1049  OE2 GLU M 129      35.219 -13.119  19.169  0.71 80.54           O  
ATOM   1050  C   GLU M 129      30.575 -14.047  22.865  1.00 80.54           C  
ATOM   1051  O   GLU M 129      29.640 -13.511  22.271  1.00 80.54           O  
ATOM   1052  N   ASP M 130      30.426 -15.200  23.539  1.00 78.02           N  
ATOM   1053  CA  ASP M 130      29.162 -15.877  23.596  1.00 78.02           C  
ATOM   1054  CB  ASP M 130      29.240 -17.302  24.190  1.00 78.02           C  
ATOM   1055  CG  ASP M 130      29.737 -17.296  25.630  0.99 78.02           C  
ATOM   1056  OD1 ASP M 130      29.958 -16.196  26.198  0.99 78.02           O  
ATOM   1057  OD2 ASP M 130      29.908 -18.415  26.182  0.99 78.02           O  
ATOM   1058  C   ASP M 130      28.171 -15.039  24.349  1.00 78.02           C  
ATOM   1059  O   ASP M 130      26.965 -15.183  24.158  1.00 78.02           O  
ATOM   1060  N   LEU M 131      28.660 -14.142  25.228  1.00 88.60           N  
ATOM   1061  CA  LEU M 131      27.825 -13.263  26.000  1.00 88.60           C  
ATOM   1062  CB  LEU M 131      26.695 -12.631  25.165  1.00 88.60           C  
ATOM   1063  CG  LEU M 131      27.181 -11.769  23.983  1.00 88.60           C  
ATOM   1064  CD1 LEU M 131      25.996 -11.176  23.203  1.00 88.60           C  
ATOM   1065  CD2 LEU M 131      28.190 -10.702  24.437  1.00 88.60           C  
ATOM   1066  C   LEU M 131      27.182 -14.037  27.111  1.00 88.60           C  
ATOM   1067  O   LEU M 131      26.331 -13.509  27.825  1.00 88.60           O  
ATOM   1068  N   ARG M 132      27.498 -15.340  27.208  1.00113.32           N  
ATOM   1069  CA  ARG M 132      27.044 -16.218  28.252  1.00113.32           C  
ATOM   1070  CB  ARG M 132      26.925 -17.664  27.758  1.00113.32           C  
ATOM   1071  CG  ARG M 132      25.969 -17.755  26.570  1.00113.32           C  
ATOM   1072  CD  ARG M 132      25.773 -19.165  26.024  1.00113.32           C  
ATOM   1073  NE  ARG M 132      24.826 -19.052  24.882  0.97113.32           N  
ATOM   1074  CZ  ARG M 132      23.486 -18.957  25.114  0.94113.32           C  
ATOM   1075  NH1 ARG M 132      23.013 -18.883  26.391  0.94113.32           N  
ATOM   1076  NH2 ARG M 132      22.616 -18.932  24.065  0.94113.32           N  
ATOM   1077  C   ARG M 132      27.894 -16.210  29.497  1.00113.32           C  
ATOM   1078  O   ARG M 132      27.377 -16.404  30.598  1.00113.32           O  
ATOM   1079  N   SER M 133      29.227 -16.012  29.366  1.00101.82           N  
ATOM   1080  CA  SER M 133      30.090 -16.238  30.500  1.00101.82           C  
ATOM   1081  CB  SER M 133      31.008 -17.458  30.323  1.00101.82           C  
ATOM   1082  OG  SER M 133      30.242 -18.621  30.056  1.00101.82           O  
ATOM   1083  C   SER M 133      31.017 -15.084  30.713  1.00101.82           C  
ATOM   1084  O   SER M 133      31.046 -14.128  29.941  1.00101.82           O  
ATOM   1085  N   TRP M 134      31.820 -15.171  31.797  1.00 70.49           N  
ATOM   1086  CA  TRP M 134      32.693 -14.090  32.147  1.00 70.49           C  
ATOM   1087  CB  TRP M 134      32.323 -13.451  33.494  1.00 70.49           C  
ATOM   1088  CG  TRP M 134      30.929 -12.879  33.533  1.00 70.49           C  
ATOM   1089  CD2 TRP M 134      30.586 -11.542  33.140  1.00 70.49           C  
ATOM   1090  CD1 TRP M 134      29.767 -13.479  33.920  1.00 70.49           C  
ATOM   1091  NE1 TRP M 134      28.719 -12.601  33.790  1.00 70.49           N  
ATOM   1092  CE2 TRP M 134      29.209 -11.404  33.311  1.00 70.49           C  
ATOM   1093  CE3 TRP M 134      31.355 -10.515  32.674  1.00 70.49           C  
ATOM   1094  CZ2 TRP M 134      28.577 -10.231  33.016  1.00 70.49           C  
ATOM   1095  CZ3 TRP M 134      30.714  -9.333  32.378  1.00 70.49           C  
ATOM   1096  CH2 TRP M 134      29.352  -9.194  32.546  1.00 70.49           C  
ATOM   1097  C   TRP M 134      34.084 -14.609  32.310  1.00 70.49           C  
ATOM   1098  O   TRP M 134      34.303 -15.792  32.566  1.00 70.49           O  
ATOM   1099  N   THR M 135      35.072 -13.708  32.138  1.00 40.36           N  
ATOM   1100  CA  THR M 135      36.444 -14.061  32.352  1.00 40.36           C  
ATOM   1101  CB  THR M 135      37.319 -13.808  31.160  1.00 40.36           C  
ATOM   1102  OG1 THR M 135      36.849 -14.550  30.044  1.00 40.36           O  
ATOM   1103  CG2 THR M 135      38.757 -14.228  31.507  1.00 40.36           C  
ATOM   1104  C   THR M 135      36.930 -13.193  33.469  1.00 40.36           C  
ATOM   1105  O   THR M 135      36.835 -11.967  33.402  1.00 40.36           O  
ATOM   1106  N   ALA M 136      37.466 -13.814  34.537  1.00 36.86           N  
ATOM   1107  CA  ALA M 136      37.915 -13.041  35.660  1.00 36.86           C  
ATOM   1108  CB  ALA M 136      37.486 -13.631  37.015  1.00 36.86           C  
ATOM   1109  C   ALA M 136      39.410 -13.003  35.642  1.00 36.86           C  
ATOM   1110  O   ALA M 136      40.073 -14.033  35.535  1.00 36.86           O  
ATOM   1111  N   ALA M 137      39.973 -11.782  35.721  1.00 44.95           N  
ATOM   1112  CA  ALA M 137      41.392 -11.573  35.707  1.00 44.95           C  
ATOM   1113  CB  ALA M 137      41.773 -10.085  35.613  1.00 44.95           C  
ATOM   1114  C   ALA M 137      42.018 -12.119  36.953  1.00 44.95           C  
ATOM   1115  O   ALA M 137      43.082 -12.734  36.895  1.00 44.95           O  
ATOM   1116  N   ASP M 138      41.384 -11.892  38.123  1.00 79.54           N  
ATOM   1117  CA  ASP M 138      41.977 -12.332  39.353  1.00 79.54           C  
ATOM   1118  CB  ASP M 138      42.781 -11.223  40.064  1.00 79.54           C  
ATOM   1119  CG  ASP M 138      41.897 -10.012  40.350  1.00 79.54           C  
ATOM   1120  OD1 ASP M 138      40.646 -10.136  40.292  1.00 79.54           O  
ATOM   1121  OD2 ASP M 138      42.479  -8.928  40.620  1.00 79.54           O  
ATOM   1122  C   ASP M 138      40.920 -12.864  40.272  1.00 79.54           C  
ATOM   1123  O   ASP M 138      39.755 -12.999  39.901  1.00 79.54           O  
ATOM   1124  N   MET M 139      41.331 -13.209  41.509  1.00125.30           N  
ATOM   1125  CA  MET M 139      40.460 -13.773  42.502  1.00125.30           C  
ATOM   1126  CB  MET M 139      41.205 -14.192  43.780  1.00125.30           C  
ATOM   1127  CG  MET M 139      41.986 -15.503  43.635  0.82125.30           C  
ATOM   1128  SD  MET M 139      43.398 -15.453  42.491  0.66125.30           S  
ATOM   1129  CE  MET M 139      42.415 -15.790  41.001  0.82125.30           C  
ATOM   1130  C   MET M 139      39.397 -12.788  42.876  1.00125.30           C  
ATOM   1131  O   MET M 139      38.249 -13.170  43.097  1.00125.30           O  
ATOM   1132  N   ALA M 140      39.749 -11.492  42.978  1.00 29.74           N  
ATOM   1133  CA  ALA M 140      38.777 -10.499  43.343  1.00 29.74           C  
ATOM   1134  CB  ALA M 140      39.384  -9.088  43.451  1.00 29.74           C  
ATOM   1135  C   ALA M 140      37.723 -10.455  42.279  1.00 29.74           C  
ATOM   1136  O   ALA M 140      36.529 -10.405  42.565  1.00 29.74           O  
ATOM   1137  N   ALA M 141      38.154 -10.509  41.009  1.00 40.92           N  
ATOM   1138  CA  ALA M 141      37.269 -10.458  39.883  1.00 40.92           C  
ATOM   1139  CB  ALA M 141      38.010 -10.513  38.536  1.00 40.92           C  
ATOM   1140  C   ALA M 141      36.368 -11.644  39.956  1.00 40.92           C  
ATOM   1141  O   ALA M 141      35.222 -11.586  39.515  1.00 40.92           O  
ATOM   1142  N   GLN M 142      36.890 -12.762  40.495  1.00 52.48           N  
ATOM   1143  CA  GLN M 142      36.162 -13.993  40.591  0.92 52.48           C  
ATOM   1144  CB  GLN M 142      37.003 -15.139  41.186  0.92 52.48           C  
ATOM   1145  CG  GLN M 142      36.258 -16.472  41.304  0.92 52.48           C  
ATOM   1146  CD  GLN M 142      36.017 -17.027  39.905  0.92 52.48           C  
ATOM   1147  OE1 GLN M 142      36.264 -16.358  38.903  0.74 52.48           O  
ATOM   1148  NE2 GLN M 142      35.513 -18.287  39.829  0.74 52.48           N  
ATOM   1149  C   GLN M 142      34.959 -13.795  41.465  1.00 52.48           C  
ATOM   1150  O   GLN M 142      33.895 -14.344  41.186  1.00 52.48           O  
ATOM   1151  N   THR M 143      35.086 -13.009  42.552  1.00105.39           N  
ATOM   1152  CA  THR M 143      33.959 -12.836  43.421  0.95105.39           C  
ATOM   1153  CB  THR M 143      34.262 -12.067  44.675  0.95105.39           C  
ATOM   1154  OG1 THR M 143      33.196 -12.223  45.600  0.95105.39           O  
ATOM   1155  CG2 THR M 143      34.444 -10.581  44.337  0.95105.39           C  
ATOM   1156  C   THR M 143      32.868 -12.128  42.675  1.00105.39           C  
ATOM   1157  O   THR M 143      31.694 -12.462  42.823  1.00105.39           O  
ATOM   1158  N   THR M 144      33.227 -11.129  41.846  1.00 51.47           N  
ATOM   1159  CA  THR M 144      32.258 -10.380  41.097  1.00 51.47           C  
ATOM   1160  CB  THR M 144      32.871  -9.247  40.328  1.00 51.47           C  
ATOM   1161  OG1 THR M 144      33.529  -8.353  41.215  1.00 51.47           O  
ATOM   1162  CG2 THR M 144      31.761  -8.510  39.562  1.00 51.47           C  
ATOM   1163  C   THR M 144      31.604 -11.300  40.118  1.00 51.47           C  
ATOM   1164  O   THR M 144      30.407 -11.194  39.860  1.00 51.47           O  
ATOM   1165  N   LYS M 145      32.382 -12.231  39.542  1.00 78.51           N  
ATOM   1166  CA  LYS M 145      31.871 -13.141  38.559  1.00 78.51           C  
ATOM   1167  CB  LYS M 145      32.958 -14.111  38.067  1.00 78.51           C  
ATOM   1168  CG  LYS M 145      32.506 -15.073  36.969  1.00 78.51           C  
ATOM   1169  CD  LYS M 145      33.675 -15.777  36.274  1.00 78.51           C  
ATOM   1170  CE  LYS M 145      33.268 -16.636  35.074  1.00 78.51           C  
ATOM   1171  NZ  LYS M 145      32.759 -17.947  35.529  1.00 78.51           N  
ATOM   1172  C   LYS M 145      30.778 -13.957  39.174  1.00 78.51           C  
ATOM   1173  O   LYS M 145      29.729 -14.153  38.565  1.00 78.51           O  
ATOM   1174  N   HIS M 146      30.992 -14.458  40.405  1.00 92.24           N  
ATOM   1175  CA  HIS M 146      29.980 -15.256  41.037  1.00 92.24           C  
ATOM   1176  ND1 HIS M 146      32.113 -17.540  43.228  1.00 92.24           N  
ATOM   1177  CG  HIS M 146      31.286 -17.071  42.234  1.00 92.24           C  
ATOM   1178  CB  HIS M 146      30.414 -15.863  42.380  1.00 92.24           C  
ATOM   1179  NE2 HIS M 146      32.319 -18.944  41.517  1.00 92.24           N  
ATOM   1180  CD2 HIS M 146      31.424 -17.939  41.195  1.00 92.24           C  
ATOM   1181  CE1 HIS M 146      32.706 -18.661  42.747  1.00 92.24           C  
ATOM   1182  C   HIS M 146      28.769 -14.424  41.315  1.00 92.24           C  
ATOM   1183  O   HIS M 146      27.645 -14.870  41.090  1.00 92.24           O  
ATOM   1184  N   LYS M 147      28.962 -13.191  41.817  1.00 82.15           N  
ATOM   1185  CA  LYS M 147      27.835 -12.381  42.185  0.98 82.15           C  
ATOM   1186  CB  LYS M 147      28.240 -11.050  42.836  0.98 82.15           C  
ATOM   1187  CG  LYS M 147      27.049 -10.311  43.441  0.98 82.15           C  
ATOM   1188  CD  LYS M 147      27.438  -9.258  44.480  0.98 82.15           C  
ATOM   1189  CE  LYS M 147      28.035  -7.984  43.886  0.95 82.15           C  
ATOM   1190  NZ  LYS M 147      28.330  -7.019  44.969  0.95 82.15           N  
ATOM   1191  C   LYS M 147      27.006 -12.089  40.973  1.00 82.15           C  
ATOM   1192  O   LYS M 147      25.786 -12.229  41.002  1.00 82.15           O  
ATOM   1193  N   TRP M 148      27.662 -11.696  39.867  1.00123.90           N  
ATOM   1194  CA  TRP M 148      27.021 -11.407  38.618  1.00123.90           C  
ATOM   1195  CB  TRP M 148      27.971 -10.790  37.578  1.00123.90           C  
ATOM   1196  CG  TRP M 148      28.304  -9.354  37.910  1.00123.90           C  
ATOM   1197  CD2 TRP M 148      29.191  -8.510  37.158  1.00123.90           C  
ATOM   1198  CD1 TRP M 148      27.832  -8.595  38.942  1.00123.90           C  
ATOM   1199  NE1 TRP M 148      28.364  -7.331  38.878  1.00123.90           N  
ATOM   1200  CE2 TRP M 148      29.203  -7.263  37.786  1.00123.90           C  
ATOM   1201  CE3 TRP M 148      29.932  -8.750  36.037  1.00123.90           C  
ATOM   1202  CZ2 TRP M 148      29.957  -6.235  37.299  1.00123.90           C  
ATOM   1203  CZ3 TRP M 148      30.694  -7.709  35.551  1.00123.90           C  
ATOM   1204  CH2 TRP M 148      30.707  -6.477  36.170  1.00123.90           C  
ATOM   1205  C   TRP M 148      26.372 -12.642  38.055  1.00123.90           C  
ATOM   1206  O   TRP M 148      25.337 -12.551  37.396  1.00123.90           O  
ATOM   1207  N   GLU M 149      26.967 -13.834  38.253  1.00 67.27           N  
ATOM   1208  CA  GLU M 149      26.339 -15.015  37.724  1.00 67.27           C  
ATOM   1209  CB  GLU M 149      27.179 -16.291  37.894  1.00 67.27           C  
ATOM   1210  CG  GLU M 149      28.381 -16.345  36.950  1.00 67.27           C  
ATOM   1211  CD  GLU M 149      29.028 -17.715  37.088  0.99 67.27           C  
ATOM   1212  OE1 GLU M 149      28.766 -18.393  38.118  0.99 67.27           O  
ATOM   1213  OE2 GLU M 149      29.787 -18.107  36.163  0.99 67.27           O  
ATOM   1214  C   GLU M 149      25.022 -15.218  38.416  1.00 67.27           C  
ATOM   1215  O   GLU M 149      24.029 -15.560  37.777  1.00 67.27           O  
ATOM   1216  N   ALA M 150      24.983 -15.013  39.748  1.00 49.13           N  
ATOM   1217  CA  ALA M 150      23.780 -15.178  40.516  1.00 49.13           C  
ATOM   1218  CB  ALA M 150      24.003 -14.970  42.023  1.00 49.13           C  
ATOM   1219  C   ALA M 150      22.774 -14.155  40.067  1.00 49.13           C  
ATOM   1220  O   ALA M 150      21.590 -14.460  39.939  1.00 49.13           O  
ATOM   1221  N   ALA M 151      23.249 -12.913  39.828  1.00118.79           N  
ATOM   1222  CA  ALA M 151      22.518 -11.764  39.385  1.00118.79           C  
ATOM   1223  CB  ALA M 151      23.383 -10.494  39.320  1.00118.79           C  
ATOM   1224  C   ALA M 151      21.984 -12.020  38.012  1.00118.79           C  
ATOM   1225  O   ALA M 151      20.969 -11.462  37.616  1.00118.79           O  
ATOM   1226  N   HIS M 152      22.665 -12.862  37.228  1.00136.61           N  
ATOM   1227  CA  HIS M 152      22.257 -13.120  35.874  1.00136.61           C  
ATOM   1228  ND1 HIS M 152      19.152 -15.271  36.641  1.00136.61           N  
ATOM   1229  CG  HIS M 152      20.440 -14.831  36.430  1.00136.61           C  
ATOM   1230  CB  HIS M 152      20.778 -13.535  35.752  1.00136.61           C  
ATOM   1231  NE2 HIS M 152      20.498 -16.834  37.470  1.00136.61           N  
ATOM   1232  CD2 HIS M 152      21.249 -15.798  36.942  1.00136.61           C  
ATOM   1233  CE1 HIS M 152      19.244 -16.472  37.266  1.00136.61           C  
ATOM   1234  C   HIS M 152      22.428 -11.866  35.071  1.00136.61           C  
ATOM   1235  O   HIS M 152      21.645 -11.581  34.168  1.00136.61           O  
ATOM   1236  N   VAL M 153      23.496 -11.100  35.364  1.00 98.88           N  
ATOM   1237  CA  VAL M 153      23.822  -9.911  34.635  1.00 98.88           C  
ATOM   1238  CB  VAL M 153      25.030  -9.210  35.181  1.00 98.88           C  
ATOM   1239  CG1 VAL M 153      25.318  -7.979  34.306  1.00 98.88           C  
ATOM   1240  CG2 VAL M 153      24.773  -8.877  36.661  1.00 98.88           C  
ATOM   1241  C   VAL M 153      24.100 -10.211  33.181  1.00 98.88           C  
ATOM   1242  O   VAL M 153      23.762  -9.412  32.311  1.00 98.88           O  
ATOM   1243  N   ALA M 154      24.734 -11.356  32.862  1.00 50.74           N  
ATOM   1244  CA  ALA M 154      25.108 -11.653  31.500  1.00 50.74           C  
ATOM   1245  CB  ALA M 154      25.850 -12.993  31.369  1.00 50.74           C  
ATOM   1246  C   ALA M 154      23.893 -11.730  30.626  1.00 50.74           C  
ATOM   1247  O   ALA M 154      23.913 -11.248  29.492  1.00 50.74           O  
ATOM   1248  N   GLU M 155      22.802 -12.345  31.124  1.00 97.76           N  
ATOM   1249  CA  GLU M 155      21.625 -12.486  30.314  0.97 97.76           C  
ATOM   1250  CB  GLU M 155      20.462 -13.243  30.983  0.97 97.76           C  
ATOM   1251  CG  GLU M 155      20.634 -14.760  31.069  0.95 97.76           C  
ATOM   1252  CD  GLU M 155      21.112 -15.122  32.463  0.91 97.76           C  
ATOM   1253  OE1 GLU M 155      21.559 -14.199  33.195  0.89 97.76           O  
ATOM   1254  OE2 GLU M 155      21.023 -16.328  32.817  0.91 97.76           O  
ATOM   1255  C   GLU M 155      21.088 -11.134  29.986  1.00 97.76           C  
ATOM   1256  O   GLU M 155      20.686 -10.890  28.850  1.00 97.76           O  
ATOM   1257  N   GLN M 156      21.071 -10.214  30.972  1.00132.49           N  
ATOM   1258  CA  GLN M 156      20.508  -8.927  30.717  0.98132.49           C  
ATOM   1259  CB  GLN M 156      20.535  -8.014  31.954  0.98132.49           C  
ATOM   1260  CG  GLN M 156      19.787  -8.604  33.150  0.98132.49           C  
ATOM   1261  CD  GLN M 156      18.346  -8.870  32.734  0.91132.49           C  
ATOM   1262  OE1 GLN M 156      17.945 -10.017  32.539  0.91132.49           O  
ATOM   1263  NE2 GLN M 156      17.539  -7.786  32.591  0.91132.49           N  
ATOM   1264  C   GLN M 156      21.321  -8.265  29.651  1.00132.49           C  
ATOM   1265  O   GLN M 156      20.782  -7.584  28.779  1.00132.49           O  
ATOM   1266  N   LEU M 158      22.656  -8.444  29.702  1.00 60.01           N  
ATOM   1267  CA  LEU M 158      23.539  -7.826  28.755  1.00 60.01           C  
ATOM   1268  CB  LEU M 158      25.029  -8.046  29.071  1.00 60.01           C  
ATOM   1269  CG  LEU M 158      25.533  -7.239  30.282  1.00 60.01           C  
ATOM   1270  CD1 LEU M 158      27.026  -7.494  30.540  1.00 60.01           C  
ATOM   1271  CD2 LEU M 158      25.222  -5.741  30.116  1.00 60.01           C  
ATOM   1272  C   LEU M 158      23.300  -8.355  27.376  1.00 60.01           C  
ATOM   1273  O   LEU M 158      23.284  -7.598  26.408  1.00 60.01           O  
ATOM   1274  N   ARG M 159      23.101  -9.676  27.246  1.00102.53           N  
ATOM   1275  CA  ARG M 159      22.926 -10.255  25.947  0.98102.53           C  
ATOM   1276  CB  ARG M 159      22.742 -11.782  26.009  0.98102.53           C  
ATOM   1277  CG  ARG M 159      22.306 -12.428  24.693  0.98102.53           C  
ATOM   1278  CD  ARG M 159      22.305 -13.958  24.760  0.98102.53           C  
ATOM   1279  NE  ARG M 159      21.457 -14.469  23.648  0.92102.53           N  
ATOM   1280  CZ  ARG M 159      21.937 -15.411  22.786  0.91102.53           C  
ATOM   1281  NH1 ARG M 159      23.248 -15.786  22.838  0.91102.53           N  
ATOM   1282  NH2 ARG M 159      21.098 -15.977  21.870  0.91102.53           N  
ATOM   1283  C   ARG M 159      21.715  -9.661  25.299  1.00102.53           C  
ATOM   1284  O   ARG M 159      21.752  -9.317  24.118  1.00102.53           O  
ATOM   1285  N   ALA M 160      20.616  -9.495  26.060  1.00 46.11           N  
ATOM   1286  CA  ALA M 160      19.406  -9.007  25.471  1.00 46.11           C  
ATOM   1287  CB  ALA M 160      18.244  -8.920  26.477  1.00 46.11           C  
ATOM   1288  C   ALA M 160      19.645  -7.634  24.933  1.00 46.11           C  
ATOM   1289  O   ALA M 160      19.204  -7.298  23.835  1.00 46.11           O  
ATOM   1290  N   TYR M 161      20.350  -6.798  25.711  1.00 79.97           N  
ATOM   1291  CA  TYR M 161      20.638  -5.449  25.315  1.00 79.97           C  
ATOM   1292  CB  TYR M 161      21.302  -4.654  26.459  1.00 79.97           C  
ATOM   1293  CG  TYR M 161      21.902  -3.395  25.929  1.00 79.97           C  
ATOM   1294  CD1 TYR M 161      21.136  -2.283  25.664  1.00 79.97           C  
ATOM   1295  CD2 TYR M 161      23.260  -3.330  25.713  1.00 79.97           C  
ATOM   1296  CE1 TYR M 161      21.720  -1.132  25.181  1.00 79.97           C  
ATOM   1297  CE2 TYR M 161      23.849  -2.185  25.232  1.00 79.97           C  
ATOM   1298  CZ  TYR M 161      23.078  -1.082  24.965  1.00 79.97           C  
ATOM   1299  OH  TYR M 161      23.681   0.094  24.471  1.00 79.97           O  
ATOM   1300  C   TYR M 161      21.549  -5.396  24.131  1.00 79.97           C  
ATOM   1301  O   TYR M 161      21.275  -4.696  23.156  1.00 79.97           O  
ATOM   1302  N   LEU M 162      22.650  -6.163  24.171  1.00 63.38           N  
ATOM   1303  CA  LEU M 162      23.631  -6.065  23.129  1.00 63.38           C  
ATOM   1304  CB  LEU M 162      24.903  -6.879  23.420  1.00 63.38           C  
ATOM   1305  CG  LEU M 162      25.725  -6.304  24.591  1.00 63.38           C  
ATOM   1306  CD1 LEU M 162      26.992  -7.134  24.855  1.00 63.38           C  
ATOM   1307  CD2 LEU M 162      26.038  -4.812  24.378  1.00 63.38           C  
ATOM   1308  C   LEU M 162      23.045  -6.506  21.832  1.00 63.38           C  
ATOM   1309  O   LEU M 162      23.347  -5.930  20.788  1.00 63.38           O  
ATOM   1310  N   GLU M 163      22.251  -7.590  21.845  1.00 83.05           N  
ATOM   1311  CA  GLU M 163      21.649  -7.985  20.612  1.00 83.05           C  
ATOM   1312  CB  GLU M 163      21.094  -9.421  20.631  1.00 83.05           C  
ATOM   1313  CG  GLU M 163      22.189 -10.489  20.672  1.00 83.05           C  
ATOM   1314  CD  GLU M 163      21.528 -11.859  20.586  0.99 83.05           C  
ATOM   1315  OE1 GLU M 163      20.271 -11.916  20.635  0.99 83.05           O  
ATOM   1316  OE2 GLU M 163      22.272 -12.868  20.467  0.99 83.05           O  
ATOM   1317  C   GLU M 163      20.520  -7.071  20.236  1.00 83.05           C  
ATOM   1318  O   GLU M 163      20.440  -6.621  19.095  1.00 83.05           O  
ATOM   1319  N   GLY M 164      19.565  -6.820  21.158  1.00 91.00           N  
ATOM   1320  CA  GLY M 164      18.440  -6.053  20.705  1.00 91.00           C  
ATOM   1321  C   GLY M 164      18.640  -4.570  20.576  1.00 91.00           C  
ATOM   1322  O   GLY M 164      18.776  -4.027  19.481  1.00 91.00           O  
ATOM   1323  N   THR M 165      18.757  -3.894  21.734  1.00 68.28           N  
ATOM   1324  CA  THR M 165      18.716  -2.461  21.787  1.00 68.28           C  
ATOM   1325  CB  THR M 165      18.587  -1.951  23.194  1.00 68.28           C  
ATOM   1326  OG1 THR M 165      17.408  -2.469  23.794  1.00 68.28           O  
ATOM   1327  CG2 THR M 165      18.531  -0.414  23.168  1.00 68.28           C  
ATOM   1328  C   THR M 165      19.928  -1.833  21.188  1.00 68.28           C  
ATOM   1329  O   THR M 165      19.828  -0.874  20.424  1.00 68.28           O  
ATOM   1330  N   CYS M 166      21.113  -2.376  21.505  1.00 53.30           N  
ATOM   1331  CA  CYS M 166      22.327  -1.746  21.075  0.97 53.30           C  
ATOM   1332  CB  CYS M 166      23.583  -2.533  21.500  0.97 53.30           C  
ATOM   1333  SG  CYS M 166      25.121  -1.732  20.955  0.97 53.30           S  
ATOM   1334  C   CYS M 166      22.332  -1.656  19.587  1.00 53.30           C  
ATOM   1335  O   CYS M 166      22.612  -0.598  19.026  1.00 53.30           O  
ATOM   1336  N   VAL M 167      22.017  -2.775  18.915  1.00 58.40           N  
ATOM   1337  CA  VAL M 167      22.046  -2.827  17.482  0.95 58.40           C  
ATOM   1338  CB  VAL M 167      21.842  -4.212  16.937  0.95 58.40           C  
ATOM   1339  CG1 VAL M 167      21.729  -4.121  15.409  0.95 58.40           C  
ATOM   1340  CG2 VAL M 167      22.999  -5.107  17.410  0.95 58.40           C  
ATOM   1341  C   VAL M 167      20.969  -1.976  16.892  1.00 58.40           C  
ATOM   1342  O   VAL M 167      21.209  -1.232  15.943  1.00 58.40           O  
ATOM   1343  N   GLU M 168      19.749  -2.046  17.449  1.00 50.41           N  
ATOM   1344  CA  GLU M 168      18.659  -1.349  16.833  0.95 50.41           C  
ATOM   1345  CB  GLU M 168      17.313  -1.575  17.544  0.95 50.41           C  
ATOM   1346  CG  GLU M 168      16.780  -2.996  17.356  0.92 50.41           C  
ATOM   1347  CD  GLU M 168      15.400  -3.090  17.988  0.89 50.41           C  
ATOM   1348  OE1 GLU M 168      14.951  -2.080  18.594  0.89 50.41           O  
ATOM   1349  OE2 GLU M 168      14.776  -4.177  17.869  0.89 50.41           O  
ATOM   1350  C   GLU M 168      18.943   0.119  16.814  1.00 50.41           C  
ATOM   1351  O   GLU M 168      18.690   0.784  15.812  1.00 50.41           O  
ATOM   1352  N   TRP M 169      19.466   0.672  17.921  1.00 85.51           N  
ATOM   1353  CA  TRP M 169      19.753   2.077  17.988  1.00 85.51           C  
ATOM   1354  CB  TRP M 169      20.018   2.570  19.422  1.00 85.51           C  
ATOM   1355  CG  TRP M 169      18.750   2.639  20.240  1.00 85.51           C  
ATOM   1356  CD2 TRP M 169      17.956   3.828  20.384  1.00 85.51           C  
ATOM   1357  CD1 TRP M 169      18.113   1.662  20.948  1.00 85.51           C  
ATOM   1358  NE1 TRP M 169      16.969   2.167  21.519  1.00 85.51           N  
ATOM   1359  CE2 TRP M 169      16.860   3.499  21.180  1.00 85.51           C  
ATOM   1360  CE3 TRP M 169      18.125   5.090  19.890  1.00 85.51           C  
ATOM   1361  CZ2 TRP M 169      15.912   4.431  21.494  1.00 85.51           C  
ATOM   1362  CZ3 TRP M 169      17.168   6.027  20.211  1.00 85.51           C  
ATOM   1363  CH2 TRP M 169      16.082   5.704  20.998  1.00 85.51           C  
ATOM   1364  C   TRP M 169      20.906   2.440  17.108  1.00 85.51           C  
ATOM   1365  O   TRP M 169      20.916   3.510  16.501  1.00 85.51           O  
ATOM   1366  N   LEU M 170      21.919   1.564  17.010  1.00 51.03           N  
ATOM   1367  CA  LEU M 170      23.053   1.891  16.200  1.00 51.03           C  
ATOM   1368  CB  LEU M 170      24.095   0.761  16.162  1.00 51.03           C  
ATOM   1369  CG  LEU M 170      25.292   1.046  15.236  1.00 51.03           C  
ATOM   1370  CD1 LEU M 170      26.026   2.330  15.643  1.00 51.03           C  
ATOM   1371  CD2 LEU M 170      26.233  -0.166  15.163  1.00 51.03           C  
ATOM   1372  C   LEU M 170      22.562   2.110  14.808  1.00 51.03           C  
ATOM   1373  O   LEU M 170      22.949   3.074  14.148  1.00 51.03           O  
ATOM   1374  N   ARG M 171      21.658   1.233  14.339  1.00 96.12           N  
ATOM   1375  CA  ARG M 171      21.151   1.356  13.006  0.95 96.12           C  
ATOM   1376  CB  ARG M 171      20.168   0.231  12.629  0.95 96.12           C  
ATOM   1377  CG  ARG M 171      20.805  -1.162  12.674  0.95 96.12           C  
ATOM   1378  CD  ARG M 171      20.056  -2.225  11.865  0.95 96.12           C  
ATOM   1379  NE  ARG M 171      18.681  -2.349  12.418  0.95 96.12           N  
ATOM   1380  CZ  ARG M 171      18.392  -3.305  13.348  0.95 96.12           C  
ATOM   1381  NH1 ARG M 171      19.361  -4.159  13.788  0.95 96.12           N  
ATOM   1382  NH2 ARG M 171      17.123  -3.409  13.835  0.95 96.12           N  
ATOM   1383  C   ARG M 171      20.434   2.667  12.893  1.00 96.12           C  
ATOM   1384  O   ARG M 171      20.570   3.372  11.895  1.00 96.12           O  
ATOM   1385  N   ARG M 172      19.662   3.037  13.933  1.00 94.12           N  
ATOM   1386  CA  ARG M 172      18.905   4.258  13.901  1.00 94.12           C  
ATOM   1387  CB  ARG M 172      18.127   4.516  15.203  1.00 94.12           C  
ATOM   1388  CG  ARG M 172      17.555   5.934  15.279  1.00 94.12           C  
ATOM   1389  CD  ARG M 172      17.273   6.404  16.708  1.00 94.12           C  
ATOM   1390  NE  ARG M 172      16.008   5.772  17.169  0.99 94.12           N  
ATOM   1391  CZ  ARG M 172      14.866   6.517  17.204  0.99 94.12           C  
ATOM   1392  NH1 ARG M 172      14.899   7.823  16.809  0.99 94.12           N  
ATOM   1393  NH2 ARG M 172      13.698   5.968  17.645  0.99 94.12           N  
ATOM   1394  C   ARG M 172      19.836   5.421  13.758  1.00 94.12           C  
ATOM   1395  O   ARG M 172      19.610   6.312  12.941  1.00 94.12           O  
ATOM   1396  N   TYR M 173      20.925   5.433  14.547  1.00 72.50           N  
ATOM   1397  CA  TYR M 173      21.836   6.538  14.509  1.00 72.50           C  
ATOM   1398  CB  TYR M 173      22.992   6.442  15.527  1.00 72.50           C  
ATOM   1399  CG  TYR M 173      22.452   6.446  16.922  1.00 72.50           C  
ATOM   1400  CD1 TYR M 173      21.713   7.505  17.401  1.00 72.50           C  
ATOM   1401  CD2 TYR M 173      22.731   5.401  17.774  1.00 72.50           C  
ATOM   1402  CE1 TYR M 173      21.232   7.507  18.691  1.00 72.50           C  
ATOM   1403  CE2 TYR M 173      22.255   5.396  19.065  1.00 72.50           C  
ATOM   1404  CZ  TYR M 173      21.501   6.448  19.525  1.00 72.50           C  
ATOM   1405  OH  TYR M 173      21.013   6.444  20.849  1.00 72.50           O  
ATOM   1406  C   TYR M 173      22.448   6.606  13.148  1.00 72.50           C  
ATOM   1407  O   TYR M 173      22.637   7.688  12.593  1.00 72.50           O  
ATOM   1408  N   LEU M 174      22.772   5.440  12.563  1.00 52.75           N  
ATOM   1409  CA  LEU M 174      23.424   5.432  11.284  1.00 52.75           C  
ATOM   1410  CB  LEU M 174      23.727   4.005  10.792  1.00 52.75           C  
ATOM   1411  CG  LEU M 174      24.772   3.266  11.653  1.00 52.75           C  
ATOM   1412  CD1 LEU M 174      25.037   1.851  11.117  1.00 52.75           C  
ATOM   1413  CD2 LEU M 174      26.067   4.085  11.790  1.00 52.75           C  
ATOM   1414  C   LEU M 174      22.536   6.095  10.277  1.00 52.75           C  
ATOM   1415  O   LEU M 174      23.004   6.886   9.459  1.00 52.75           O  
ATOM   1416  N   GLU M 175      21.225   5.792  10.310  1.00 74.94           N  
ATOM   1417  CA  GLU M 175      20.303   6.369   9.372  0.98 74.94           C  
ATOM   1418  CB  GLU M 175      18.878   5.820   9.548  0.98 74.94           C  
ATOM   1419  CG  GLU M 175      17.862   6.410   8.569  0.97 74.94           C  
ATOM   1420  CD  GLU M 175      18.006   5.702   7.231  0.89 74.94           C  
ATOM   1421  OE1 GLU M 175      18.924   4.848   7.108  0.89 74.94           O  
ATOM   1422  OE2 GLU M 175      17.196   6.005   6.315  0.89 74.94           O  
ATOM   1423  C   GLU M 175      20.219   7.849   9.591  1.00 74.94           C  
ATOM   1424  O   GLU M 175      20.241   8.628   8.639  1.00 74.94           O  
ATOM   1425  N   ASN M 176      20.148   8.275  10.866  1.00 96.82           N  
ATOM   1426  CA  ASN M 176      19.940   9.656  11.192  1.00 96.82           C  
ATOM   1427  CB  ASN M 176      19.911   9.927  12.708  1.00 96.82           C  
ATOM   1428  CG  ASN M 176      18.696   9.267  13.343  1.00 96.82           C  
ATOM   1429  OD1 ASN M 176      18.825   8.524  14.313  1.00 96.82           O  
ATOM   1430  ND2 ASN M 176      17.480   9.553  12.806  1.00 96.82           N  
ATOM   1431  C   ASN M 176      21.060  10.501  10.673  1.00 96.82           C  
ATOM   1432  O   ASN M 176      20.815  11.577  10.129  1.00 96.82           O  
ATOM   1433  N   GLY M 177      22.322  10.060  10.836  1.00128.67           N  
ATOM   1434  CA  GLY M 177      23.390  10.915  10.401  1.00128.67           C  
ATOM   1435  C   GLY M 177      24.212  10.188   9.394  1.00128.67           C  
ATOM   1436  O   GLY M 177      25.430  10.080   9.517  1.00128.67           O  
ATOM   1437  N   LYS M 178      23.555   9.739   8.316  1.00191.61           N  
ATOM   1438  CA  LYS M 178      24.220   8.962   7.318  0.97191.61           C  
ATOM   1439  CB  LYS M 178      23.245   8.409   6.261  0.97191.61           C  
ATOM   1440  CG  LYS M 178      22.561   9.470   5.399  0.79191.61           C  
ATOM   1441  CD  LYS M 178      23.473  10.063   4.327  0.76191.61           C  
ATOM   1442  CE  LYS M 178      23.859   9.062   3.233  0.69191.61           C  
ATOM   1443  NZ  LYS M 178      24.735   8.007   3.794  0.73191.61           N  
ATOM   1444  C   LYS M 178      25.284   9.776   6.652  1.00191.61           C  
ATOM   1445  O   LYS M 178      26.350   9.258   6.321  1.00191.61           O  
ATOM   1446  N   GLU M 179      25.040  11.082   6.447  1.00101.51           N  
ATOM   1447  CA  GLU M 179      25.993  11.839   5.689  1.00101.51           C  
ATOM   1448  CB  GLU M 179      25.583  13.311   5.542  1.00101.51           C  
ATOM   1449  CG  GLU M 179      24.257  13.481   4.805  0.98101.51           C  
ATOM   1450  CD  GLU M 179      24.419  12.865   3.424  0.89101.51           C  
ATOM   1451  OE1 GLU M 179      25.573  12.513   3.061  0.88101.51           O  
ATOM   1452  OE2 GLU M 179      23.387  12.736   2.713  0.88101.51           O  
ATOM   1453  C   GLU M 179      27.323  11.829   6.371  1.00101.51           C  
ATOM   1454  O   GLU M 179      28.336  11.478   5.765  1.00101.51           O  
ATOM   1455  N   THR M 180      27.356  12.229   7.654  1.00119.87           N  
ATOM   1456  CA  THR M 180      28.610  12.297   8.344  1.00119.87           C  
ATOM   1457  CB  THR M 180      28.493  12.970   9.675  1.00119.87           C  
ATOM   1458  OG1 THR M 180      27.948  14.268   9.522  1.00119.87           O  
ATOM   1459  CG2 THR M 180      29.896  13.055  10.297  1.00119.87           C  
ATOM   1460  C   THR M 180      29.134  10.931   8.643  1.00119.87           C  
ATOM   1461  O   THR M 180      30.273  10.599   8.313  1.00119.87           O  
ATOM   1462  N   LEU M 181      28.281  10.092   9.262  1.00 49.40           N  
ATOM   1463  CA  LEU M 181      28.709   8.801   9.714  1.00 49.40           C  
ATOM   1464  CB  LEU M 181      27.652   8.075  10.566  1.00 49.40           C  
ATOM   1465  CG  LEU M 181      27.313   8.804  11.882  1.00 49.40           C  
ATOM   1466  CD1 LEU M 181      26.256   8.037  12.690  1.00 49.40           C  
ATOM   1467  CD2 LEU M 181      28.578   9.106  12.700  1.00 49.40           C  
ATOM   1468  C   LEU M 181      29.039   7.924   8.518  1.00 49.40           C  
ATOM   1469  O   LEU M 181      29.880   6.999   8.690  1.00 49.40           O  
ATOM   1470  OXT LEU M 181      28.461   8.162   7.425  1.00 49.40           O  
TER    1471      LEU M 181                                                       
ATOM   1471  N   ASN P   1      21.917   4.376  22.720  1.00 63.08           N  
ATOM   1472  CA  ASN P   1      21.015   4.136  23.869  1.00 63.08           C  
ATOM   1473  CB  ASN P   1      19.726   3.439  23.404  1.00 63.08           C  
ATOM   1474  CG  ASN P   1      18.668   3.630  24.480  1.00 63.08           C  
ATOM   1475  OD1 ASN P   1      18.802   3.139  25.599  1.00 63.08           O  
ATOM   1476  ND2 ASN P   1      17.587   4.377  24.131  1.00 63.08           N  
ATOM   1477  C   ASN P   1      21.711   3.286  24.885  1.00 63.08           C  
ATOM   1478  O   ASN P   1      22.178   2.189  24.588  1.00 63.08           O  
ATOM   1479  N   LEU P   2      21.784   3.791  26.129  1.00 82.40           N  
ATOM   1480  CA  LEU P   2      22.503   3.168  27.207  1.00 82.40           C  
ATOM   1481  CB  LEU P   2      22.625   4.070  28.446  1.00 82.40           C  
ATOM   1482  CG  LEU P   2      23.492   5.322  28.238  1.00 82.40           C  
ATOM   1483  CD1 LEU P   2      23.559   6.168  29.519  1.00 82.40           C  
ATOM   1484  CD2 LEU P   2      24.888   4.942  27.716  1.00 82.40           C  
ATOM   1485  C   LEU P   2      21.793   1.945  27.668  1.00 82.40           C  
ATOM   1486  O   LEU P   2      20.581   1.811  27.504  1.00 82.40           O  
ATOM   1487  N   VAL P   3      22.568   1.002  28.246  1.00127.71           N  
ATOM   1488  CA  VAL P   3      21.976  -0.152  28.847  1.00127.71           C  
ATOM   1489  CB  VAL P   3      22.979  -1.153  29.342  1.00127.71           C  
ATOM   1490  CG1 VAL P   3      23.754  -0.537  30.519  1.00127.71           C  
ATOM   1491  CG2 VAL P   3      22.242  -2.458  29.684  1.00127.71           C  
ATOM   1492  C   VAL P   3      21.187   0.370  30.006  1.00127.71           C  
ATOM   1493  O   VAL P   3      21.577   1.324  30.680  1.00127.71           O  
ATOM   1494  N   PRO P   4      20.053  -0.221  30.220  1.00108.61           N  
ATOM   1495  CA  PRO P   4      19.168   0.262  31.244  1.00108.61           C  
ATOM   1496  CD  PRO P   4      19.329  -0.876  29.142  1.00108.61           C  
ATOM   1497  CB  PRO P   4      17.851  -0.483  31.036  1.00108.61           C  
ATOM   1498  CG  PRO P   4      17.841  -0.775  29.524  1.00108.61           C  
ATOM   1499  C   PRO P   4      19.709   0.189  32.633  1.00108.61           C  
ATOM   1500  O   PRO P   4      19.397   1.076  33.425  1.00108.61           O  
ATOM   1501  N   MET P   5      20.507  -0.840  32.973  0.98111.08           N  
ATOM   1502  CA  MET P   5      20.984  -0.895  34.326  0.98111.08           C  
ATOM   1503  CB  MET P   5      20.152  -1.779  35.267  0.98111.08           C  
ATOM   1504  CG  MET P   5      18.820  -1.173  35.691  0.98111.08           C  
ATOM   1505  SD  MET P   5      17.851  -2.232  36.803  0.92111.08           S  
ATOM   1506  CE  MET P   5      16.576  -0.976  37.086  0.92111.08           C  
ATOM   1507  C   MET P   5      22.331  -1.511  34.316  0.98111.08           C  
ATOM   1508  O   MET P   5      22.637  -2.357  33.478  0.98111.08           O  
ATOM   1509  N   VAL P   6      23.177  -1.084  35.267  1.00 79.93           N  
ATOM   1510  CA  VAL P   6      24.471  -1.671  35.385  0.98 79.93           C  
ATOM   1511  CB  VAL P   6      25.594  -0.686  35.252  0.98 79.93           C  
ATOM   1512  CG1 VAL P   6      26.918  -1.420  35.504  1.00 79.93           C  
ATOM   1513  CG2 VAL P   6      25.513  -0.034  33.866  1.00 79.93           C  
ATOM   1514  C   VAL P   6      24.528  -2.219  36.773  1.00 79.93           C  
ATOM   1515  O   VAL P   6      24.146  -1.547  37.729  1.00 79.93           O  
ATOM   1516  N   ALA P   7      24.976  -3.480  36.911  1.00113.76           N  
ATOM   1517  CA  ALA P   7      25.071  -4.091  38.204  1.00113.76           C  
ATOM   1518  CB  ALA P   7      25.004  -5.626  38.165  1.00113.76           C  
ATOM   1519  C   ALA P   7      26.397  -3.719  38.811  1.00113.76           C  
ATOM   1520  O   ALA P   7      27.371  -3.456  38.105  1.00113.76           O  
ATOM   1521  N   THR P   8      26.472  -3.703  40.158  1.00204.24           N  
ATOM   1522  CA  THR P   8      27.680  -3.329  40.845  0.92204.24           C  
ATOM   1523  CB  THR P   8      27.403  -2.742  42.203  0.92204.24           C  
ATOM   1524  OG1 THR P   8      28.612  -2.383  42.851  0.93204.24           O  
ATOM   1525  CG2 THR P   8      26.608  -3.748  43.045  0.92204.24           C  
ATOM   1526  C   THR P   8      28.582  -4.523  40.978  1.00204.24           C  
ATOM   1527  O   THR P   8      28.132  -5.666  40.930  1.00204.24           O  
ATOM   1528  N   VAL P   9      29.903  -4.279  41.136  1.00179.60           N  
ATOM   1529  CA  VAL P   9      30.864  -5.348  41.242  1.00179.60           C  
ATOM   1530  CB  VAL P   9      32.283  -4.911  41.022  1.00179.60           C  
ATOM   1531  CG1 VAL P   9      32.439  -4.479  39.556  1.00179.60           C  
ATOM   1532  CG2 VAL P   9      32.621  -3.799  42.026  1.00179.60           C  
ATOM   1533  C   VAL P   9      30.786  -6.002  42.617  1.00179.60           C  
ATOM   1534  O   VAL P   9      31.511  -7.014  42.829  1.00179.60           O  
ATOM   1535  OXT VAL P   9      30.000  -5.508  43.468  1.00179.60           O  
TER    1536      VAL P   9                                                       
ATOM   1536  N   VAL A   4       2.522   2.335  34.928  1.00140.47           N  
ATOM   1537  CA  VAL A   4       2.127   1.031  34.370  1.00140.47           C  
ATOM   1538  CB  VAL A   4       3.000  -0.098  34.850  1.00140.47           C  
ATOM   1539  CG1 VAL A   4       4.427   0.118  34.336  1.00140.47           C  
ATOM   1540  CG2 VAL A   4       2.905  -0.201  36.376  1.00140.47           C  
ATOM   1541  C   VAL A   4       0.710   0.677  34.688  1.00140.47           C  
ATOM   1542  O   VAL A   4       0.274   0.745  35.833  1.00140.47           O  
ATOM   1543  N   GLU A   5      -0.050   0.290  33.649  1.00 83.78           N  
ATOM   1544  CA  GLU A   5      -1.440  -0.050  33.760  1.00 83.78           C  
ATOM   1545  CB  GLU A   5      -2.144  -0.061  32.393  1.00 83.78           C  
ATOM   1546  CG  GLU A   5      -3.627  -0.420  32.462  1.00 83.78           C  
ATOM   1547  CD  GLU A   5      -4.109  -0.649  31.039  1.00 83.78           C  
ATOM   1548  OE1 GLU A   5      -3.651  -1.642  30.414  1.00 83.78           O  
ATOM   1549  OE2 GLU A   5      -4.940   0.166  30.559  1.00 83.78           O  
ATOM   1550  C   GLU A   5      -1.596  -1.430  34.327  1.00 83.78           C  
ATOM   1551  O   GLU A   5      -0.841  -2.339  33.983  1.00 83.78           O  
ATOM   1552  N   GLN A   6      -2.590  -1.612  35.231  1.00148.50           N  
ATOM   1553  CA  GLN A   6      -2.941  -2.922  35.722  1.00148.50           C  
ATOM   1554  CB  GLN A   6      -2.627  -3.185  37.204  1.00148.50           C  
ATOM   1555  CG  GLN A   6      -1.138  -3.459  37.417  1.00148.50           C  
ATOM   1556  CD  GLN A   6      -0.910  -3.917  38.848  1.00148.50           C  
ATOM   1557  OE1 GLN A   6      -0.367  -3.177  39.665  1.00148.50           O  
ATOM   1558  NE2 GLN A   6      -1.327  -5.174  39.160  1.00148.50           N  
ATOM   1559  C   GLN A   6      -4.408  -3.083  35.482  1.00148.50           C  
ATOM   1560  O   GLN A   6      -5.223  -2.290  35.954  1.00148.50           O  
ATOM   1561  N   SER A   7      -4.760  -4.155  34.746  1.00232.29           N  
ATOM   1562  CA  SER A   7      -6.067  -4.254  34.167  1.00232.29           C  
ATOM   1563  CB  SER A   7      -6.184  -5.314  33.053  1.00232.29           C  
ATOM   1564  OG  SER A   7      -7.512  -5.329  32.553  1.00232.29           O  
ATOM   1565  C   SER A   7      -7.245  -4.280  35.061  1.00232.29           C  
ATOM   1566  O   SER A   7      -7.671  -3.187  35.459  1.00232.29           O  
ATOM   1567  N   PRO A   8      -7.798  -5.459  35.370  1.00125.83           N  
ATOM   1568  CA  PRO A   8      -8.959  -5.462  36.190  1.00125.83           C  
ATOM   1569  CD  PRO A   8      -7.052  -6.705  35.552  1.00125.83           C  
ATOM   1570  CB  PRO A   8      -9.307  -6.927  36.417  1.00125.83           C  
ATOM   1571  CG  PRO A   8      -7.920  -7.584  36.474  1.00125.83           C  
ATOM   1572  C   PRO A   8      -8.540  -4.824  37.462  1.00125.83           C  
ATOM   1573  O   PRO A   8      -7.550  -5.265  38.044  1.00125.83           O  
ATOM   1574  N   GLN A   9      -9.250  -3.775  37.900  1.00108.38           N  
ATOM   1575  CA  GLN A   9      -8.857  -3.191  39.138  1.00108.38           C  
ATOM   1576  CB  GLN A   9      -9.601  -1.891  39.471  1.00108.38           C  
ATOM   1577  CG  GLN A   9      -9.320  -0.752  38.495  1.00108.38           C  
ATOM   1578  CD  GLN A   9     -10.127   0.444  38.971  1.00108.38           C  
ATOM   1579  OE1 GLN A   9     -10.331   1.409  38.235  1.00108.38           O  
ATOM   1580  NE2 GLN A   9     -10.598   0.382  40.245  1.00108.38           N  
ATOM   1581  C   GLN A   9      -9.184  -4.154  40.225  1.00108.38           C  
ATOM   1582  O   GLN A   9      -8.368  -4.415  41.106  1.00108.38           O  
ATOM   1583  N   SER A  10     -10.399  -4.730  40.177  1.00 65.79           N  
ATOM   1584  CA  SER A  10     -10.781  -5.605  41.241  1.00 65.79           C  
ATOM   1585  CB  SER A  10     -11.615  -4.896  42.322  1.00 65.79           C  
ATOM   1586  OG  SER A  10     -11.965  -5.807  43.352  1.00 65.79           O  
ATOM   1587  C   SER A  10     -11.625  -6.701  40.686  1.00 65.79           C  
ATOM   1588  O   SER A  10     -12.407  -6.490  39.761  1.00 65.79           O  
ATOM   1589  N   LEU A  11     -11.461  -7.927  41.226  1.00198.21           N  
ATOM   1590  CA  LEU A  11     -12.322  -8.985  40.793  1.00198.21           C  
ATOM   1591  CB  LEU A  11     -11.845  -9.756  39.535  1.00198.21           C  
ATOM   1592  CG  LEU A  11     -10.504 -10.517  39.615  1.00198.21           C  
ATOM   1593  CD1 LEU A  11      -9.310  -9.579  39.835  1.00198.21           C  
ATOM   1594  CD2 LEU A  11     -10.557 -11.670  40.617  1.00198.21           C  
ATOM   1595  C   LEU A  11     -12.546  -9.937  41.923  1.00198.21           C  
ATOM   1596  O   LEU A  11     -11.637 -10.244  42.695  1.00198.21           O  
ATOM   1597  N   HIS A  12     -13.800 -10.409  42.057  1.00 51.84           N  
ATOM   1598  CA  HIS A  12     -14.125 -11.367  43.067  1.00 51.84           C  
ATOM   1599  ND1 HIS A  12     -15.611  -8.564  43.964  1.00 51.84           N  
ATOM   1600  CG  HIS A  12     -15.460  -9.804  44.544  1.00 51.84           C  
ATOM   1601  CB  HIS A  12     -15.462 -11.092  43.777  1.00 51.84           C  
ATOM   1602  NE2 HIS A  12     -15.382  -8.220  46.149  1.00 51.84           N  
ATOM   1603  CD2 HIS A  12     -15.321  -9.575  45.879  1.00 51.84           C  
ATOM   1604  CE1 HIS A  12     -15.557  -7.653  44.969  1.00 51.84           C  
ATOM   1605  C   HIS A  12     -14.258 -12.664  42.347  1.00 51.84           C  
ATOM   1606  O   HIS A  12     -14.832 -12.725  41.260  1.00 51.84           O  
ATOM   1607  N   VAL A  13     -13.695 -13.741  42.926  1.00125.52           N  
ATOM   1608  CA  VAL A  13     -13.756 -15.000  42.257  1.00125.52           C  
ATOM   1609  CB  VAL A  13     -12.430 -15.399  41.683  1.00125.52           C  
ATOM   1610  CG1 VAL A  13     -12.576 -16.753  40.991  1.00125.52           C  
ATOM   1611  CG2 VAL A  13     -11.922 -14.282  40.769  1.00125.52           C  
ATOM   1612  C   VAL A  13     -14.095 -16.013  43.301  1.00125.52           C  
ATOM   1613  O   VAL A  13     -13.854 -15.805  44.489  1.00125.52           O  
ATOM   1614  N   GLN A  14     -14.668 -17.148  42.871  1.00 51.18           N  
ATOM   1615  CA  GLN A  14     -15.055 -18.163  43.798  1.00 51.18           C  
ATOM   1616  CB  GLN A  14     -16.075 -19.147  43.201  1.00 51.18           C  
ATOM   1617  CG  GLN A  14     -16.850 -19.954  44.243  1.00 51.18           C  
ATOM   1618  CD  GLN A  14     -17.919 -19.029  44.814  1.00 51.18           C  
ATOM   1619  OE1 GLN A  14     -17.905 -17.823  44.575  1.00 51.18           O  
ATOM   1620  NE2 GLN A  14     -18.876 -19.605  45.587  1.00 51.18           N  
ATOM   1621  C   GLN A  14     -13.822 -18.925  44.163  1.00 51.18           C  
ATOM   1622  O   GLN A  14     -12.807 -18.866  43.469  1.00 51.18           O  
ATOM   1623  N   GLU A  15     -13.868 -19.629  45.307  1.00 45.17           N  
ATOM   1624  CA  GLU A  15     -12.762 -20.447  45.700  1.00 45.17           C  
ATOM   1625  CB  GLU A  15     -12.936 -21.060  47.100  1.00 45.17           C  
ATOM   1626  CG  GLU A  15     -11.770 -21.941  47.553  1.00 45.17           C  
ATOM   1627  CD  GLU A  15     -12.127 -22.519  48.917  1.00 45.17           C  
ATOM   1628  OE1 GLU A  15     -12.971 -23.453  48.958  1.00 45.17           O  
ATOM   1629  OE2 GLU A  15     -11.573 -22.033  49.938  1.00 45.17           O  
ATOM   1630  C   GLU A  15     -12.700 -21.580  44.725  1.00 45.17           C  
ATOM   1631  O   GLU A  15     -13.731 -22.062  44.261  1.00 45.17           O  
ATOM   1632  N   GLY A  16     -11.477 -22.007  44.355  1.00 25.75           N  
ATOM   1633  CA  GLY A  16     -11.333 -23.146  43.492  1.00 25.75           C  
ATOM   1634  C   GLY A  16     -11.382 -22.729  42.053  1.00 25.75           C  
ATOM   1635  O   GLY A  16     -11.151 -23.552  41.168  1.00 25.75           O  
ATOM   1636  N   ASP A  17     -11.693 -21.448  41.769  1.00 37.87           N  
ATOM   1637  CA  ASP A  17     -11.750 -21.006  40.400  1.00 37.87           C  
ATOM   1638  CB  ASP A  17     -12.735 -19.846  40.160  1.00 37.87           C  
ATOM   1639  CG  ASP A  17     -14.153 -20.395  40.268  1.00 37.87           C  
ATOM   1640  OD1 ASP A  17     -14.300 -21.630  40.473  1.00 37.87           O  
ATOM   1641  OD2 ASP A  17     -15.110 -19.587  40.136  1.00 37.87           O  
ATOM   1642  C   ASP A  17     -10.380 -20.553  39.990  1.00 37.87           C  
ATOM   1643  O   ASP A  17      -9.441 -20.606  40.783  1.00 37.87           O  
ATOM   1644  N   SER A  18     -10.219 -20.121  38.716  1.00 48.38           N  
ATOM   1645  CA  SER A  18      -8.921 -19.683  38.276  1.00 48.38           C  
ATOM   1646  CB  SER A  18      -8.231 -20.680  37.330  1.00 48.38           C  
ATOM   1647  OG  SER A  18      -7.990 -21.905  38.005  1.00 48.38           O  
ATOM   1648  C   SER A  18      -9.039 -18.384  37.526  1.00 48.38           C  
ATOM   1649  O   SER A  18      -9.768 -18.280  36.540  1.00 48.38           O  
ATOM   1650  N   THR A  19      -8.284 -17.357  37.975  1.00138.10           N  
ATOM   1651  CA  THR A  19      -8.293 -16.061  37.352  1.00138.10           C  
ATOM   1652  CB  THR A  19      -8.348 -14.948  38.370  1.00138.10           C  
ATOM   1653  OG1 THR A  19      -9.404 -15.179  39.286  1.00138.10           O  
ATOM   1654  CG2 THR A  19      -8.616 -13.611  37.663  1.00138.10           C  
ATOM   1655  C   THR A  19      -6.986 -15.911  36.633  1.00138.10           C  
ATOM   1656  O   THR A  19      -6.110 -16.767  36.739  1.00138.10           O  
ATOM   1657  N   ASN A  20      -6.843 -14.825  35.845  1.00189.50           N  
ATOM   1658  CA  ASN A  20      -5.626 -14.537  35.144  1.00189.50           C  
ATOM   1659  CB  ASN A  20      -5.605 -15.258  33.789  1.00189.50           C  
ATOM   1660  CG  ASN A  20      -4.306 -14.915  33.105  1.00189.50           C  
ATOM   1661  OD1 ASN A  20      -4.203 -14.960  31.881  1.00189.50           O  
ATOM   1662  ND2 ASN A  20      -3.288 -14.547  33.926  1.00189.50           N  
ATOM   1663  C   ASN A  20      -5.579 -13.051  34.861  1.00189.50           C  
ATOM   1664  O   ASN A  20      -5.957 -12.607  33.779  1.00189.50           O  
ATOM   1665  N   PHE A  21      -5.016 -12.267  35.802  1.00256.02           N  
ATOM   1666  CA  PHE A  21      -4.905 -10.819  35.818  1.00256.02           C  
ATOM   1667  CB  PHE A  21      -4.169 -10.304  37.071  1.00256.02           C  
ATOM   1668  CG  PHE A  21      -4.597 -10.920  38.365  1.00256.02           C  
ATOM   1669  CD1 PHE A  21      -4.527 -12.281  38.567  1.00256.02           C  
ATOM   1670  CD2 PHE A  21      -4.979 -10.125  39.417  1.00256.02           C  
ATOM   1671  CE1 PHE A  21      -4.884 -12.853  39.761  1.00256.02           C  
ATOM   1672  CE2 PHE A  21      -5.336 -10.684  40.620  1.00256.02           C  
ATOM   1673  CZ  PHE A  21      -5.292 -12.046  40.789  1.00256.02           C  
ATOM   1674  C   PHE A  21      -3.886 -10.418  34.776  1.00256.02           C  
ATOM   1675  O   PHE A  21      -3.210 -11.271  34.207  1.00256.02           O  
ATOM   1676  N   THR A  22      -3.760  -9.093  34.486  1.00168.60           N  
ATOM   1677  CA  THR A  22      -2.755  -8.639  33.551  1.00168.60           C  
ATOM   1678  CB  THR A  22      -3.266  -8.385  32.162  1.00168.60           C  
ATOM   1679  OG1 THR A  22      -4.113  -7.253  32.147  1.00168.60           O  
ATOM   1680  CG2 THR A  22      -4.075  -9.596  31.705  1.00168.60           C  
ATOM   1681  C   THR A  22      -2.143  -7.330  33.997  1.00168.60           C  
ATOM   1682  O   THR A  22      -2.723  -6.588  34.791  1.00168.60           O  
ATOM   1683  N   CYS A  23      -0.923  -7.029  33.478  1.00 87.70           N  
ATOM   1684  CA  CYS A  23      -0.188  -5.811  33.739  1.00 87.70           C  
ATOM   1685  CB  CYS A  23       0.874  -5.970  34.853  1.00 87.70           C  
ATOM   1686  SG  CYS A  23       2.023  -4.559  34.969  1.00 87.70           S  
ATOM   1687  C   CYS A  23       0.555  -5.437  32.483  1.00 87.70           C  
ATOM   1688  O   CYS A  23       1.351  -6.226  31.980  1.00 87.70           O  
ATOM   1689  N   SER A  24       0.348  -4.205  31.960  1.00 96.77           N  
ATOM   1690  CA  SER A  24       0.993  -3.800  30.729  1.00 96.77           C  
ATOM   1691  CB  SER A  24      -0.029  -3.420  29.643  1.00 96.77           C  
ATOM   1692  OG  SER A  24       0.630  -3.015  28.453  1.00 96.77           O  
ATOM   1693  C   SER A  24       1.853  -2.586  30.981  1.00 96.77           C  
ATOM   1694  O   SER A  24       1.522  -1.735  31.804  1.00 96.77           O  
ATOM   1695  N   PHE A  25       2.992  -2.471  30.256  1.00 86.75           N  
ATOM   1696  CA  PHE A  25       3.929  -1.393  30.457  1.00 86.75           C  
ATOM   1697  CB  PHE A  25       4.964  -1.753  31.533  1.00 86.75           C  
ATOM   1698  CG  PHE A  25       5.486  -3.101  31.161  1.00 86.75           C  
ATOM   1699  CD1 PHE A  25       6.521  -3.252  30.267  1.00 86.75           C  
ATOM   1700  CD2 PHE A  25       4.915  -4.227  31.711  1.00 86.75           C  
ATOM   1701  CE1 PHE A  25       6.980  -4.507  29.937  1.00 86.75           C  
ATOM   1702  CE2 PHE A  25       5.368  -5.483  31.385  1.00 86.75           C  
ATOM   1703  CZ  PHE A  25       6.405  -5.624  30.495  1.00 86.75           C  
ATOM   1704  C   PHE A  25       4.667  -1.057  29.191  1.00 86.75           C  
ATOM   1705  O   PHE A  25       4.671  -1.818  28.223  1.00 86.75           O  
ATOM   1706  N   PRO A  26       5.292   0.107  29.195  1.00173.38           N  
ATOM   1707  CA  PRO A  26       6.070   0.548  28.067  1.00173.38           C  
ATOM   1708  CD  PRO A  26       4.848   1.216  30.022  1.00173.38           C  
ATOM   1709  CB  PRO A  26       6.457   1.993  28.360  1.00173.38           C  
ATOM   1710  CG  PRO A  26       5.330   2.482  29.291  1.00173.38           C  
ATOM   1711  C   PRO A  26       7.219  -0.381  27.926  1.00173.38           C  
ATOM   1712  O   PRO A  26       7.913  -0.637  28.907  1.00173.38           O  
ATOM   1713  N   SER A  27       7.431  -0.895  26.709  1.00 68.94           N  
ATOM   1714  CA  SER A  27       8.489  -1.818  26.453  1.00 68.94           C  
ATOM   1715  CB  SER A  27       8.312  -2.582  25.130  1.00 68.94           C  
ATOM   1716  OG  SER A  27       8.412  -1.687  24.032  1.00 68.94           O  
ATOM   1717  C   SER A  27       9.784  -1.068  26.361  1.00 68.94           C  
ATOM   1718  O   SER A  27      10.831  -1.696  26.221  1.00 68.94           O  
ATOM   1719  N   SER A  28       9.741   0.286  26.419  1.00166.56           N  
ATOM   1720  CA  SER A  28      10.903   1.127  26.228  1.00166.56           C  
ATOM   1721  CB  SER A  28      10.577   2.629  26.254  1.00166.56           C  
ATOM   1722  OG  SER A  28       9.692   2.955  25.193  1.00166.56           O  
ATOM   1723  C   SER A  28      11.926   0.892  27.302  1.00166.56           C  
ATOM   1724  O   SER A  28      11.849   1.491  28.373  1.00166.56           O  
ATOM   1725  N   ASN A  36      12.971   0.103  26.948  1.00211.44           N  
ATOM   1726  CA  ASN A  36      14.125  -0.319  27.708  1.00211.44           C  
ATOM   1727  CB  ASN A  36      15.086   0.821  28.123  1.00211.44           C  
ATOM   1728  CG  ASN A  36      14.456   1.729  29.169  1.00211.44           C  
ATOM   1729  OD1 ASN A  36      14.329   1.360  30.336  1.00211.44           O  
ATOM   1730  ND2 ASN A  36      14.073   2.964  28.748  1.00211.44           N  
ATOM   1731  C   ASN A  36      13.839  -1.172  28.899  1.00211.44           C  
ATOM   1732  O   ASN A  36      14.565  -1.135  29.892  1.00211.44           O  
ATOM   1733  N   PHE A  37      12.826  -2.040  28.786  1.00104.78           N  
ATOM   1734  CA  PHE A  37      12.460  -2.910  29.863  1.00104.78           C  
ATOM   1735  CB  PHE A  37      11.387  -3.913  29.401  1.00104.78           C  
ATOM   1736  CG  PHE A  37      11.040  -4.853  30.498  1.00104.78           C  
ATOM   1737  CD1 PHE A  37      10.114  -4.510  31.454  1.00104.78           C  
ATOM   1738  CD2 PHE A  37      11.637  -6.091  30.553  1.00104.78           C  
ATOM   1739  CE1 PHE A  37       9.795  -5.391  32.460  1.00104.78           C  
ATOM   1740  CE2 PHE A  37      11.322  -6.975  31.556  1.00104.78           C  
ATOM   1741  CZ  PHE A  37      10.401  -6.624  32.512  1.00104.78           C  
ATOM   1742  C   PHE A  37      13.671  -3.681  30.316  1.00104.78           C  
ATOM   1743  O   PHE A  37      14.361  -4.303  29.512  1.00104.78           O  
ATOM   1744  N   TYR A  38      14.082  -3.483  31.588  1.00105.30           N  
ATOM   1745  CA  TYR A  38      15.145  -4.255  32.175  1.00105.30           C  
ATOM   1746  CB  TYR A  38      15.961  -3.425  33.181  1.00105.30           C  
ATOM   1747  CG  TYR A  38      17.265  -4.106  33.426  1.00105.30           C  
ATOM   1748  CD1 TYR A  38      17.385  -5.161  34.301  1.00105.30           C  
ATOM   1749  CD2 TYR A  38      18.387  -3.662  32.765  1.00105.30           C  
ATOM   1750  CE1 TYR A  38      18.606  -5.763  34.505  1.00105.30           C  
ATOM   1751  CE2 TYR A  38      19.609  -4.259  32.965  1.00105.30           C  
ATOM   1752  CZ  TYR A  38      19.721  -5.312  33.837  1.00105.30           C  
ATOM   1753  OH  TYR A  38      20.974  -5.926  34.046  1.00105.30           O  
ATOM   1754  C   TYR A  38      14.646  -5.482  32.894  1.00105.30           C  
ATOM   1755  O   TYR A  38      15.144  -6.587  32.682  1.00105.30           O  
ATOM   1756  N   ALA A  39      13.626  -5.294  33.772  1.00 71.47           N  
ATOM   1757  CA  ALA A  39      13.125  -6.333  34.638  1.00 71.47           C  
ATOM   1758  CB  ALA A  39      14.005  -6.557  35.881  1.00 71.47           C  
ATOM   1759  C   ALA A  39      11.763  -5.942  35.139  1.00 71.47           C  
ATOM   1760  O   ALA A  39      11.382  -4.773  35.076  1.00 71.47           O  
ATOM   1761  N   LEU A  40      10.984  -6.928  35.649  1.00 76.77           N  
ATOM   1762  CA  LEU A  40       9.646  -6.654  36.100  1.00 76.77           C  
ATOM   1763  CB  LEU A  40       8.577  -7.167  35.121  1.00 76.77           C  
ATOM   1764  CG  LEU A  40       7.138  -6.759  35.477  1.00 76.77           C  
ATOM   1765  CD1 LEU A  40       6.927  -5.243  35.320  1.00 76.77           C  
ATOM   1766  CD2 LEU A  40       6.123  -7.592  34.679  1.00 76.77           C  
ATOM   1767  C   LEU A  40       9.434  -7.344  37.419  1.00 76.77           C  
ATOM   1768  O   LEU A  40      10.105  -8.330  37.723  1.00 76.77           O  
ATOM   1769  N   HIS A  41       8.483  -6.839  38.243  1.00101.60           N  
ATOM   1770  CA  HIS A  41       8.267  -7.406  39.554  1.00101.60           C  
ATOM   1771  ND1 HIS A  41      10.712  -5.370  41.744  1.00101.60           N  
ATOM   1772  CG  HIS A  41      10.153  -6.156  40.761  1.00101.60           C  
ATOM   1773  CB  HIS A  41       8.696  -6.493  40.715  1.00101.60           C  
ATOM   1774  NE2 HIS A  41      12.363  -5.947  40.374  1.00101.60           N  
ATOM   1775  CD2 HIS A  41      11.175  -6.499  39.931  1.00101.60           C  
ATOM   1776  CE1 HIS A  41      12.035  -5.279  41.465  1.00101.60           C  
ATOM   1777  C   HIS A  41       6.798  -7.626  39.797  1.00101.60           C  
ATOM   1778  O   HIS A  41       5.949  -6.928  39.245  1.00101.60           O  
ATOM   1779  N   TRP A  42       6.474  -8.630  40.644  1.00 89.55           N  
ATOM   1780  CA  TRP A  42       5.124  -8.886  41.074  1.00 89.55           C  
ATOM   1781  CB  TRP A  42       4.517 -10.210  40.572  1.00 89.55           C  
ATOM   1782  CG  TRP A  42       4.153 -10.209  39.107  1.00 89.55           C  
ATOM   1783  CD2 TRP A  42       2.911  -9.707  38.588  1.00 89.55           C  
ATOM   1784  CD1 TRP A  42       4.873 -10.645  38.035  1.00 89.55           C  
ATOM   1785  NE1 TRP A  42       4.159 -10.442  36.878  1.00 89.55           N  
ATOM   1786  CE2 TRP A  42       2.950  -9.866  37.205  1.00 89.55           C  
ATOM   1787  CE3 TRP A  42       1.827  -9.155  39.212  1.00 89.55           C  
ATOM   1788  CZ2 TRP A  42       1.902  -9.475  36.420  1.00 89.55           C  
ATOM   1789  CZ3 TRP A  42       0.770  -8.764  38.418  1.00 89.55           C  
ATOM   1790  CH2 TRP A  42       0.809  -8.921  37.048  1.00 89.55           C  
ATOM   1791  C   TRP A  42       5.138  -8.949  42.575  1.00 89.55           C  
ATOM   1792  O   TRP A  42       6.100  -9.431  43.174  1.00 89.55           O  
ATOM   1793  N   TYR A  43       4.066  -8.449  43.230  1.00107.57           N  
ATOM   1794  CA  TYR A  43       4.051  -8.438  44.670  1.00107.57           C  
ATOM   1795  CB  TYR A  43       4.176  -7.042  45.304  1.00107.57           C  
ATOM   1796  CG  TYR A  43       5.511  -6.434  45.046  1.00107.57           C  
ATOM   1797  CD1 TYR A  43       6.599  -6.797  45.797  1.00107.57           C  
ATOM   1798  CD2 TYR A  43       5.683  -5.504  44.054  1.00107.57           C  
ATOM   1799  CE1 TYR A  43       7.833  -6.236  45.576  1.00107.57           C  
ATOM   1800  CE2 TYR A  43       6.919  -4.940  43.830  1.00107.57           C  
ATOM   1801  CZ  TYR A  43       7.999  -5.303  44.589  1.00107.57           C  
ATOM   1802  OH  TYR A  43       9.266  -4.724  44.363  1.00107.57           O  
ATOM   1803  C   TYR A  43       2.737  -8.942  45.181  1.00107.57           C  
ATOM   1804  O   TYR A  43       1.689  -8.729  44.572  1.00107.57           O  
ATOM   1805  N   ARG A  44       2.767  -9.634  46.341  1.00103.69           N  
ATOM   1806  CA  ARG A  44       1.525  -9.984  46.965  1.00103.69           C  
ATOM   1807  CB  ARG A  44       1.418 -11.410  47.536  1.00103.69           C  
ATOM   1808  CG  ARG A  44       2.410 -11.730  48.651  1.00103.69           C  
ATOM   1809  CD  ARG A  44       2.067 -13.003  49.436  1.00103.69           C  
ATOM   1810  NE  ARG A  44       1.155 -13.851  48.613  1.00103.69           N  
ATOM   1811  CZ  ARG A  44      -0.192 -13.828  48.841  1.00103.69           C  
ATOM   1812  NH1 ARG A  44      -0.713 -12.977  49.773  1.00103.69           N  
ATOM   1813  NH2 ARG A  44      -1.014 -14.684  48.163  1.00103.69           N  
ATOM   1814  C   ARG A  44       1.383  -9.032  48.106  1.00103.69           C  
ATOM   1815  O   ARG A  44       2.321  -8.807  48.872  1.00103.69           O  
ATOM   1816  N   TRP A  45       0.197  -8.411  48.219  1.00103.48           N  
ATOM   1817  CA  TRP A  45      -0.012  -7.424  49.233  1.00103.48           C  
ATOM   1818  CB  TRP A  45      -0.200  -6.046  48.577  1.00103.48           C  
ATOM   1819  CG  TRP A  45      -0.446  -4.883  49.499  1.00103.48           C  
ATOM   1820  CD2 TRP A  45      -0.866  -3.593  49.032  1.00103.48           C  
ATOM   1821  CD1 TRP A  45      -0.368  -4.797  50.856  1.00103.48           C  
ATOM   1822  NE1 TRP A  45      -0.731  -3.536  51.262  1.00103.48           N  
ATOM   1823  CE2 TRP A  45      -1.036  -2.785  50.152  1.00103.48           C  
ATOM   1824  CE3 TRP A  45      -1.097  -3.126  47.771  1.00103.48           C  
ATOM   1825  CZ2 TRP A  45      -1.442  -1.489  50.032  1.00103.48           C  
ATOM   1826  CZ3 TRP A  45      -1.500  -1.816  47.650  1.00103.48           C  
ATOM   1827  CH2 TRP A  45      -1.670  -1.016  48.760  1.00103.48           C  
ATOM   1828  C   TRP A  45      -1.262  -7.770  49.987  1.00103.48           C  
ATOM   1829  O   TRP A  45      -2.365  -7.447  49.548  1.00103.48           O  
ATOM   1830  N   GLU A  46      -1.121  -8.406  51.172  1.00 52.72           N  
ATOM   1831  CA  GLU A  46      -2.289  -8.731  51.944  1.00 52.72           C  
ATOM   1832  CB  GLU A  46      -2.039  -9.695  53.121  1.00 52.72           C  
ATOM   1833  CG  GLU A  46      -1.794 -11.139  52.672  0.67 52.72           C  
ATOM   1834  CD  GLU A  46      -1.784 -12.042  53.898  0.50 52.72           C  
ATOM   1835  OE1 GLU A  46      -1.604 -11.514  55.028  0.50 52.72           O  
ATOM   1836  OE2 GLU A  46      -1.957 -13.277  53.717  0.50 52.72           O  
ATOM   1837  C   GLU A  46      -2.850  -7.453  52.475  1.00 52.72           C  
ATOM   1838  O   GLU A  46      -2.118  -6.510  52.770  1.00 52.72           O  
ATOM   1839  N   THR A  48      -4.188  -7.394  52.619  1.00117.17           N  
ATOM   1840  CA  THR A  48      -4.830  -6.176  53.017  1.00117.17           C  
ATOM   1841  CB  THR A  48      -6.322  -6.287  53.117  1.00117.17           C  
ATOM   1842  OG1 THR A  48      -6.682  -7.245  54.102  1.00117.17           O  
ATOM   1843  CG2 THR A  48      -6.871  -6.704  51.744  1.00117.17           C  
ATOM   1844  C   THR A  48      -4.320  -5.739  54.352  1.00117.17           C  
ATOM   1845  O   THR A  48      -4.162  -6.535  55.278  1.00117.17           O  
ATOM   1846  N   ALA A  49      -4.073  -4.418  54.458  1.00 65.94           N  
ATOM   1847  CA  ALA A  49      -3.594  -3.760  55.641  1.00 65.94           C  
ATOM   1848  CB  ALA A  49      -4.557  -3.879  56.833  1.00 65.94           C  
ATOM   1849  C   ALA A  49      -2.267  -4.311  56.063  1.00 65.94           C  
ATOM   1850  O   ALA A  49      -1.964  -4.360  57.255  1.00 65.94           O  
ATOM   1851  N   LYS A  50      -1.424  -4.726  55.097  1.00 88.83           N  
ATOM   1852  CA  LYS A  50      -0.122  -5.218  55.453  1.00 88.83           C  
ATOM   1853  CB  LYS A  50      -0.021  -6.753  55.514  1.00 88.83           C  
ATOM   1854  CG  LYS A  50      -0.661  -7.375  56.758  1.00 88.83           C  
ATOM   1855  CD  LYS A  50      -0.850  -8.892  56.648  0.67 88.83           C  
ATOM   1856  CE  LYS A  50      -1.109  -9.601  57.980  0.50 88.83           C  
ATOM   1857  NZ  LYS A  50       0.178  -9.967  58.616  0.50 88.83           N  
ATOM   1858  C   LYS A  50       0.854  -4.735  54.426  1.00 88.83           C  
ATOM   1859  O   LYS A  50       0.472  -4.077  53.463  1.00 88.83           O  
ATOM   1860  N   SER A  51       2.158  -5.033  54.625  1.00 86.31           N  
ATOM   1861  CA  SER A  51       3.183  -4.570  53.732  1.00 86.31           C  
ATOM   1862  CB  SER A  51       4.573  -4.638  54.378  1.00 86.31           C  
ATOM   1863  OG  SER A  51       4.537  -4.002  55.646  1.00 86.31           O  
ATOM   1864  C   SER A  51       3.235  -5.445  52.512  1.00 86.31           C  
ATOM   1865  O   SER A  51       3.010  -6.648  52.602  1.00 86.31           O  
ATOM   1866  N   PRO A  52       3.550  -4.884  51.369  1.00186.69           N  
ATOM   1867  CA  PRO A  52       3.660  -5.687  50.178  1.00186.69           C  
ATOM   1868  CD  PRO A  52       3.108  -3.538  51.057  1.00186.69           C  
ATOM   1869  CB  PRO A  52       3.592  -4.711  48.997  1.00186.69           C  
ATOM   1870  CG  PRO A  52       3.620  -3.309  49.631  1.00186.69           C  
ATOM   1871  C   PRO A  52       4.888  -6.546  50.229  1.00186.69           C  
ATOM   1872  O   PRO A  52       5.837  -6.187  50.925  1.00186.69           O  
ATOM   1873  N   GLU A  53       4.882  -7.692  49.510  1.00121.35           N  
ATOM   1874  CA  GLU A  53       5.986  -8.616  49.537  1.00121.35           C  
ATOM   1875  CB  GLU A  53       5.606  -9.982  50.121  1.00121.35           C  
ATOM   1876  CG  GLU A  53       5.084  -9.973  51.551  1.00121.35           C  
ATOM   1877  CD  GLU A  53       4.437 -11.331  51.807  1.00121.35           C  
ATOM   1878  OE1 GLU A  53       5.159 -12.357  51.709  1.00121.35           O  
ATOM   1879  OE2 GLU A  53       3.215 -11.356  52.106  1.00121.35           O  
ATOM   1880  C   GLU A  53       6.339  -8.951  48.119  1.00121.35           C  
ATOM   1881  O   GLU A  53       5.453  -9.130  47.289  1.00121.35           O  
ATOM   1882  N   ALA A  54       7.643  -9.090  47.803  1.00 96.87           N  
ATOM   1883  CA  ALA A  54       8.021  -9.384  46.440  1.00 96.87           C  
ATOM   1884  CB  ALA A  54       9.507  -9.102  46.150  1.00 96.87           C  
ATOM   1885  C   ALA A  54       7.758 -10.831  46.081  1.00 96.87           C  
ATOM   1886  O   ALA A  54       8.319 -11.727  46.710  1.00 96.87           O  
ATOM   1887  N   LEU A  55       6.828 -11.105  45.123  1.00212.90           N  
ATOM   1888  CA  LEU A  55       6.589 -12.428  44.576  1.00212.90           C  
ATOM   1889  CB  LEU A  55       5.166 -12.582  44.025  1.00212.90           C  
ATOM   1890  CG  LEU A  55       4.269 -13.539  44.838  1.00212.90           C  
ATOM   1891  CD1 LEU A  55       4.488 -14.994  44.397  1.00212.90           C  
ATOM   1892  CD2 LEU A  55       4.487 -13.384  46.349  1.00212.90           C  
ATOM   1893  C   LEU A  55       7.548 -12.910  43.503  1.00212.90           C  
ATOM   1894  O   LEU A  55       8.317 -13.844  43.724  1.00212.90           O  
ATOM   1895  N   PHE A  56       7.575 -12.235  42.326  1.00116.58           N  
ATOM   1896  CA  PHE A  56       8.352 -12.708  41.203  1.00116.58           C  
ATOM   1897  CB  PHE A  56       7.546 -13.075  39.937  1.00116.58           C  
ATOM   1898  CG  PHE A  56       6.830 -14.361  40.072  1.00116.58           C  
ATOM   1899  CD1 PHE A  56       7.501 -15.549  39.904  1.00116.58           C  
ATOM   1900  CD2 PHE A  56       5.482 -14.388  40.324  1.00116.58           C  
ATOM   1901  CE1 PHE A  56       6.834 -16.746  40.014  1.00116.58           C  
ATOM   1902  CE2 PHE A  56       4.815 -15.584  40.434  1.00116.58           C  
ATOM   1903  CZ  PHE A  56       5.489 -16.769  40.284  1.00116.58           C  
ATOM   1904  C   PHE A  56       9.214 -11.608  40.693  1.00116.58           C  
ATOM   1905  O   PHE A  56       8.987 -10.431  40.970  1.00116.58           O  
ATOM   1906  N   VAL A  57      10.272 -12.007  39.948  1.00156.02           N  
ATOM   1907  CA  VAL A  57      11.070 -11.052  39.238  1.00156.02           C  
ATOM   1908  CB  VAL A  57      12.405 -10.764  39.875  1.00156.02           C  
ATOM   1909  CG1 VAL A  57      13.274 -12.028  39.951  1.00156.02           C  
ATOM   1910  CG2 VAL A  57      13.032  -9.597  39.098  1.00156.02           C  
ATOM   1911  C   VAL A  57      11.247 -11.575  37.832  1.00156.02           C  
ATOM   1912  O   VAL A  57      11.947 -12.564  37.623  1.00156.02           O  
ATOM   1913  N   MET A  58      10.646 -10.905  36.812  1.00171.51           N  
ATOM   1914  CA  MET A  58      10.686 -11.421  35.457  1.00171.51           C  
ATOM   1915  CB  MET A  58       9.298 -11.533  34.837  1.00171.51           C  
ATOM   1916  CG  MET A  58       8.418 -12.549  35.550  1.00171.51           C  
ATOM   1917  SD  MET A  58       6.736 -12.590  34.890  1.00171.51           S  
ATOM   1918  CE  MET A  58       7.311 -13.404  33.378  1.00171.51           C  
ATOM   1919  C   MET A  58      11.489 -10.516  34.556  1.00171.51           C  
ATOM   1920  O   MET A  58      11.243  -9.314  34.484  1.00171.51           O  
ATOM   1921  N   THR A  59      12.596 -11.042  33.988  1.00136.54           N  
ATOM   1922  CA  THR A  59      13.403 -10.276  33.061  1.00136.54           C  
ATOM   1923  CB  THR A  59      14.853 -10.281  33.446  1.00136.54           C  
ATOM   1924  OG1 THR A  59      15.367 -11.602  33.422  1.00136.54           O  
ATOM   1925  CG2 THR A  59      14.973  -9.694  34.862  1.00136.54           C  
ATOM   1926  C   THR A  59      13.310 -10.558  31.574  1.00136.54           C  
ATOM   1927  O   THR A  59      13.165  -9.636  30.775  1.00136.54           O  
ATOM   1928  N   LEU A  60      13.395 -11.845  31.153  1.00148.08           N  
ATOM   1929  CA  LEU A  60      13.553 -12.149  29.748  1.00148.08           C  
ATOM   1930  CB  LEU A  60      14.481 -13.340  29.452  1.00148.08           C  
ATOM   1931  CG  LEU A  60      15.986 -13.054  29.619  1.00148.08           C  
ATOM   1932  CD1 LEU A  60      16.374 -12.727  31.068  1.00148.08           C  
ATOM   1933  CD2 LEU A  60      16.814 -14.206  29.034  1.00148.08           C  
ATOM   1934  C   LEU A  60      12.239 -12.451  29.123  1.00148.08           C  
ATOM   1935  O   LEU A  60      11.261 -12.765  29.796  1.00148.08           O  
ATOM   1936  N   ASN A  65      12.222 -12.364  27.782  1.00 56.75           N  
ATOM   1937  CA  ASN A  65      11.051 -12.551  26.986  1.00 56.75           C  
ATOM   1938  CB  ASN A  65      11.278 -12.075  25.535  1.00 56.75           C  
ATOM   1939  CG  ASN A  65       9.958 -12.012  24.780  1.00 56.75           C  
ATOM   1940  OD1 ASN A  65       8.884 -12.070  25.374  1.00 56.75           O  
ATOM   1941  ND2 ASN A  65      10.043 -11.893  23.429  1.00 56.75           N  
ATOM   1942  C   ASN A  65      10.697 -14.007  26.933  1.00 56.75           C  
ATOM   1943  O   ASN A  65      11.566 -14.877  26.911  1.00 56.75           O  
ATOM   1944  N   GLY A  66       9.382 -14.296  26.979  1.00 37.53           N  
ATOM   1945  CA  GLY A  66       8.847 -15.609  26.755  1.00 37.53           C  
ATOM   1946  C   GLY A  66       8.970 -16.483  27.961  1.00 37.53           C  
ATOM   1947  O   GLY A  66       8.350 -17.543  28.020  1.00 37.53           O  
ATOM   1948  N   ASP A  67       9.759 -16.078  28.968  1.00 84.21           N  
ATOM   1949  CA  ASP A  67       9.936 -16.986  30.065  1.00 84.21           C  
ATOM   1950  CB  ASP A  67      11.245 -16.757  30.837  1.00 84.21           C  
ATOM   1951  CG  ASP A  67      11.539 -18.038  31.599  1.00 84.21           C  
ATOM   1952  OD1 ASP A  67      11.256 -19.128  31.035  1.00 84.21           O  
ATOM   1953  OD2 ASP A  67      12.056 -17.950  32.743  1.00 84.21           O  
ATOM   1954  C   ASP A  67       8.798 -16.856  31.029  1.00 84.21           C  
ATOM   1955  O   ASP A  67       8.313 -15.752  31.275  1.00 84.21           O  
ATOM   1956  N   GLU A  68       8.332 -17.984  31.613  1.00122.83           N  
ATOM   1957  CA  GLU A  68       7.272 -17.803  32.562  1.00122.83           C  
ATOM   1958  CB  GLU A  68       5.867 -18.202  32.075  1.00122.83           C  
ATOM   1959  CG  GLU A  68       5.637 -19.685  31.810  1.00122.83           C  
ATOM   1960  CD  GLU A  68       4.194 -19.802  31.338  1.00122.83           C  
ATOM   1961  OE1 GLU A  68       3.629 -18.755  30.919  1.00122.83           O  
ATOM   1962  OE2 GLU A  68       3.632 -20.928  31.392  1.00122.83           O  
ATOM   1963  C   GLU A  68       7.574 -18.493  33.854  1.00122.83           C  
ATOM   1964  O   GLU A  68       7.582 -19.720  33.960  1.00122.83           O  
ATOM   1965  N   LYS A  69       7.810 -17.677  34.899  1.00163.38           N  
ATOM   1966  CA  LYS A  69       8.122 -18.191  36.199  1.00163.38           C  
ATOM   1967  CB  LYS A  69       8.912 -17.205  37.071  1.00163.38           C  
ATOM   1968  CG  LYS A  69      10.383 -17.121  36.662  1.00163.38           C  
ATOM   1969  CD  LYS A  69      10.596 -16.659  35.217  1.00163.38           C  
ATOM   1970  CE  LYS A  69      10.167 -15.217  34.969  1.00163.38           C  
ATOM   1971  NZ  LYS A  69      10.734 -14.389  36.045  1.00163.38           N  
ATOM   1972  C   LYS A  69       6.858 -18.567  36.899  1.00163.38           C  
ATOM   1973  O   LYS A  69       5.801 -17.991  36.650  1.00163.38           O  
ATOM   1974  N   LYS A  70       6.941 -19.586  37.779  1.00106.36           N  
ATOM   1975  CA  LYS A  70       5.781 -20.033  38.494  1.00106.36           C  
ATOM   1976  CB  LYS A  70       5.109 -21.254  37.851  1.00106.36           C  
ATOM   1977  CG  LYS A  70       3.957 -21.794  38.698  1.00106.36           C  
ATOM   1978  CD  LYS A  70       3.160 -22.899  38.015  1.00106.36           C  
ATOM   1979  CE  LYS A  70       1.935 -22.388  37.260  1.00106.36           C  
ATOM   1980  NZ  LYS A  70       0.854 -22.052  38.211  1.00106.36           N  
ATOM   1981  C   LYS A  70       6.184 -20.456  39.873  1.00106.36           C  
ATOM   1982  O   LYS A  70       7.200 -21.123  40.064  1.00106.36           O  
ATOM   1983  N   LYS A  72       5.385 -20.058  40.883  1.00 76.32           N  
ATOM   1984  CA  LYS A  72       5.636 -20.471  42.233  1.00 76.32           C  
ATOM   1985  CB  LYS A  72       6.205 -19.355  43.130  1.00 76.32           C  
ATOM   1986  CG  LYS A  72       6.331 -19.781  44.595  1.00 76.32           C  
ATOM   1987  CD  LYS A  72       7.152 -18.835  45.471  1.00 76.32           C  
ATOM   1988  CE  LYS A  72       8.572 -19.333  45.740  1.00 76.32           C  
ATOM   1989  NZ  LYS A  72       9.188 -18.524  46.813  1.00 76.32           N  
ATOM   1990  C   LYS A  72       4.331 -20.873  42.842  1.00 76.32           C  
ATOM   1991  O   LYS A  72       3.390 -20.083  42.894  1.00 76.32           O  
ATOM   1992  N   GLY A  74       4.252 -22.126  43.332  1.00 32.15           N  
ATOM   1993  CA  GLY A  74       3.061 -22.601  43.972  1.00 32.15           C  
ATOM   1994  C   GLY A  74       1.953 -22.645  42.969  1.00 32.15           C  
ATOM   1995  O   GLY A  74       2.141 -23.016  41.812  1.00 32.15           O  
ATOM   1996  N   ARG A  75       0.753 -22.260  43.435  1.00167.91           N  
ATOM   1997  CA  ARG A  75      -0.474 -22.225  42.694  1.00167.91           C  
ATOM   1998  CB  ARG A  75      -1.716 -21.917  43.549  1.00167.91           C  
ATOM   1999  CG  ARG A  75      -1.957 -22.859  44.729  1.00167.91           C  
ATOM   2000  CD  ARG A  75      -3.416 -22.853  45.192  1.00167.91           C  
ATOM   2001  NE  ARG A  75      -3.447 -23.232  46.631  1.00167.91           N  
ATOM   2002  CZ  ARG A  75      -3.465 -22.238  47.565  1.00167.91           C  
ATOM   2003  NH1 ARG A  75      -3.496 -20.935  47.161  1.00167.91           N  
ATOM   2004  NH2 ARG A  75      -3.476 -22.536  48.895  1.00167.91           N  
ATOM   2005  C   ARG A  75      -0.392 -21.111  41.695  1.00167.91           C  
ATOM   2006  O   ARG A  75      -1.262 -20.995  40.831  1.00167.91           O  
ATOM   2007  N   ILE A  76       0.607 -20.213  41.853  1.00 74.89           N  
ATOM   2008  CA  ILE A  76       0.688 -19.009  41.068  1.00 74.89           C  
ATOM   2009  CB  ILE A  76       0.916 -17.809  41.940  1.00 74.89           C  
ATOM   2010  CG1 ILE A  76      -0.208 -17.697  42.981  1.00 74.89           C  
ATOM   2011  CG2 ILE A  76       1.055 -16.568  41.044  1.00 74.89           C  
ATOM   2012  CD1 ILE A  76       0.102 -16.710  44.105  1.00 74.89           C  
ATOM   2013  C   ILE A  76       1.830 -19.051  40.090  1.00 74.89           C  
ATOM   2014  O   ILE A  76       2.850 -19.695  40.326  1.00 74.89           O  
ATOM   2015  N   SER A  77       1.661 -18.354  38.938  1.00 63.26           N  
ATOM   2016  CA  SER A  77       2.653 -18.311  37.895  1.00 63.26           C  
ATOM   2017  CB  SER A  77       2.437 -19.401  36.831  1.00 63.26           C  
ATOM   2018  OG  SER A  77       1.108 -19.345  36.339  1.00 63.26           O  
ATOM   2019  C   SER A  77       2.610 -16.960  37.229  1.00 63.26           C  
ATOM   2020  O   SER A  77       1.906 -16.057  37.681  1.00 63.26           O  
ATOM   2021  N   ALA A  78       3.425 -16.757  36.164  1.00 58.41           N  
ATOM   2022  CA  ALA A  78       3.398 -15.491  35.480  1.00 58.41           C  
ATOM   2023  CB  ALA A  78       4.056 -14.356  36.282  1.00 58.41           C  
ATOM   2024  C   ALA A  78       4.126 -15.603  34.170  1.00 58.41           C  
ATOM   2025  O   ALA A  78       5.012 -16.441  34.006  1.00 58.41           O  
ATOM   2026  N   THR A  79       3.767 -14.732  33.203  1.00139.79           N  
ATOM   2027  CA  THR A  79       4.373 -14.734  31.899  1.00139.79           C  
ATOM   2028  CB  THR A  79       3.429 -15.289  30.869  1.00139.79           C  
ATOM   2029  OG1 THR A  79       4.014 -15.291  29.579  1.00139.79           O  
ATOM   2030  CG2 THR A  79       2.132 -14.477  30.888  1.00139.79           C  
ATOM   2031  C   THR A  79       4.770 -13.320  31.569  1.00139.79           C  
ATOM   2032  O   THR A  79       4.411 -12.393  32.295  1.00139.79           O  
ATOM   2033  N   LEU A  80       5.579 -13.113  30.498  1.00 83.86           N  
ATOM   2034  CA  LEU A  80       6.031 -11.779  30.182  1.00 83.86           C  
ATOM   2035  CB  LEU A  80       7.379 -11.447  30.855  1.00 83.86           C  
ATOM   2036  CG  LEU A  80       7.920 -10.035  30.562  1.00 83.86           C  
ATOM   2037  CD1 LEU A  80       7.000  -8.958  31.158  1.00 83.86           C  
ATOM   2038  CD2 LEU A  80       9.381  -9.877  31.019  1.00 83.86           C  
ATOM   2039  C   LEU A  80       6.238 -11.644  28.696  1.00 83.86           C  
ATOM   2040  O   LEU A  80       6.941 -12.451  28.090  1.00 83.86           O  
ATOM   2041  N   ASN A  82       5.619 -10.616  28.066  1.00 85.34           N  
ATOM   2042  CA  ASN A  82       5.878 -10.354  26.674  1.00 85.34           C  
ATOM   2043  CB  ASN A  82       4.636 -10.379  25.768  1.00 85.34           C  
ATOM   2044  CG  ASN A  82       5.130 -10.338  24.325  1.00 85.34           C  
ATOM   2045  OD1 ASN A  82       5.143  -9.289  23.684  1.00 85.34           O  
ATOM   2046  ND2 ASN A  82       5.574 -11.513  23.806  1.00 85.34           N  
ATOM   2047  C   ASN A  82       6.468  -8.976  26.596  1.00 85.34           C  
ATOM   2048  O   ASN A  82       5.772  -7.967  26.688  1.00 85.34           O  
ATOM   2049  N   THR A  84       7.794  -8.924  26.397  1.00 85.12           N  
ATOM   2050  CA  THR A  84       8.600  -7.733  26.409  1.00 85.12           C  
ATOM   2051  CB  THR A  84      10.059  -8.069  26.387  1.00 85.12           C  
ATOM   2052  OG1 THR A  84      10.389  -8.720  25.169  1.00 85.12           O  
ATOM   2053  CG2 THR A  84      10.353  -9.005  27.573  1.00 85.12           C  
ATOM   2054  C   THR A  84       8.329  -6.837  25.232  1.00 85.12           C  
ATOM   2055  O   THR A  84       8.528  -5.628  25.329  1.00 85.12           O  
ATOM   2056  N   LYS A  85       7.994  -7.409  24.058  1.00138.55           N  
ATOM   2057  CA  LYS A  85       7.770  -6.621  22.870  1.00138.55           C  
ATOM   2058  CB  LYS A  85       7.720  -7.497  21.609  1.00138.55           C  
ATOM   2059  CG  LYS A  85       9.043  -8.227  21.416  1.00138.55           C  
ATOM   2060  CD  LYS A  85      10.212  -7.247  21.383  0.50138.55           C  
ATOM   2061  CE  LYS A  85      11.558  -7.883  21.713  0.50138.55           C  
ATOM   2062  NZ  LYS A  85      12.595  -6.832  21.791  0.50138.55           N  
ATOM   2063  C   LYS A  85       6.491  -5.839  22.921  1.00138.55           C  
ATOM   2064  O   LYS A  85       6.461  -4.646  22.622  1.00138.55           O  
ATOM   2065  N   GLU A  86       5.394  -6.541  23.255  1.00155.55           N  
ATOM   2066  CA  GLU A  86       4.055  -6.034  23.360  1.00155.55           C  
ATOM   2067  CB  GLU A  86       2.993  -7.144  23.384  1.00155.55           C  
ATOM   2068  CG  GLU A  86       3.117  -8.132  22.222  1.00155.55           C  
ATOM   2069  CD  GLU A  86       3.641  -7.400  20.996  1.00155.55           C  
ATOM   2070  OE1 GLU A  86       3.132  -6.288  20.693  1.00155.55           O  
ATOM   2071  OE2 GLU A  86       4.564  -7.956  20.342  1.00155.55           O  
ATOM   2072  C   GLU A  86       3.939  -5.284  24.652  1.00155.55           C  
ATOM   2073  O   GLU A  86       2.963  -4.578  24.881  1.00155.55           O  
ATOM   2074  N   GLY A  87       4.871  -5.515  25.594  1.00 63.47           N  
ATOM   2075  CA  GLY A  87       4.836  -4.797  26.836  1.00 63.47           C  
ATOM   2076  C   GLY A  87       3.694  -5.249  27.711  1.00 63.47           C  
ATOM   2077  O   GLY A  87       2.876  -4.424  28.111  1.00 63.47           O  
ATOM   2078  N   TYR A  88       3.560  -6.567  27.994  1.00177.19           N  
ATOM   2079  CA  TYR A  88       2.539  -6.986  28.927  1.00177.19           C  
ATOM   2080  CB  TYR A  88       1.190  -7.378  28.284  1.00177.19           C  
ATOM   2081  CG  TYR A  88       1.364  -8.577  27.411  1.00177.19           C  
ATOM   2082  CD1 TYR A  88       1.370  -9.844  27.948  1.00177.19           C  
ATOM   2083  CD2 TYR A  88       1.525  -8.438  26.051  1.00177.19           C  
ATOM   2084  CE1 TYR A  88       1.529 -10.948  27.144  1.00177.19           C  
ATOM   2085  CE2 TYR A  88       1.682  -9.539  25.241  1.00177.19           C  
ATOM   2086  CZ  TYR A  88       1.680 -10.799  25.788  1.00177.19           C  
ATOM   2087  OH  TYR A  88       1.838 -11.936  24.968  1.00177.19           O  
ATOM   2088  C   TYR A  88       3.007  -8.172  29.736  1.00177.19           C  
ATOM   2089  O   TYR A  88       4.012  -8.803  29.409  1.00177.19           O  
ATOM   2090  N   SER A  89       2.296  -8.481  30.854  1.00131.41           N  
ATOM   2091  CA  SER A  89       2.603  -9.657  31.634  1.00131.41           C  
ATOM   2092  CB  SER A  89       3.643  -9.440  32.747  1.00131.41           C  
ATOM   2093  OG  SER A  89       3.050  -8.774  33.851  1.00131.41           O  
ATOM   2094  C   SER A  89       1.340 -10.107  32.315  1.00131.41           C  
ATOM   2095  O   SER A  89       0.573  -9.295  32.830  1.00131.41           O  
ATOM   2096  N   TYR A  90       1.110 -11.435  32.364  1.00126.35           N  
ATOM   2097  CA  TYR A  90      -0.075 -11.995  32.955  1.00126.35           C  
ATOM   2098  CB  TYR A  90      -0.729 -13.090  32.095  1.00126.35           C  
ATOM   2099  CG  TYR A  90      -1.186 -12.472  30.823  1.00126.35           C  
ATOM   2100  CD1 TYR A  90      -2.387 -11.809  30.763  1.00126.35           C  
ATOM   2101  CD2 TYR A  90      -0.421 -12.563  29.685  1.00126.35           C  
ATOM   2102  CE1 TYR A  90      -2.825 -11.231  29.594  1.00126.35           C  
ATOM   2103  CE2 TYR A  90      -0.856 -11.988  28.516  1.00126.35           C  
ATOM   2104  CZ  TYR A  90      -2.053 -11.317  28.465  1.00126.35           C  
ATOM   2105  OH  TYR A  90      -2.482 -10.729  27.256  1.00126.35           O  
ATOM   2106  C   TYR A  90       0.309 -12.670  34.235  1.00126.35           C  
ATOM   2107  O   TYR A  90       1.410 -13.204  34.360  1.00126.35           O  
ATOM   2108  N   LEU A  91      -0.582 -12.601  35.247  1.00104.24           N  
ATOM   2109  CA  LEU A  91      -0.373 -13.311  36.478  1.00104.24           C  
ATOM   2110  CB  LEU A  91      -0.448 -12.406  37.723  1.00104.24           C  
ATOM   2111  CG  LEU A  91      -0.116 -13.119  39.049  1.00104.24           C  
ATOM   2112  CD1 LEU A  91       1.385 -13.448  39.151  1.00104.24           C  
ATOM   2113  CD2 LEU A  91      -0.644 -12.333  40.259  1.00104.24           C  
ATOM   2114  C   LEU A  91      -1.508 -14.292  36.583  1.00104.24           C  
ATOM   2115  O   LEU A  91      -2.657 -13.894  36.770  1.00104.24           O  
ATOM   2116  N   TYR A  92      -1.209 -15.605  36.473  1.00164.78           N  
ATOM   2117  CA  TYR A  92      -2.211 -16.640  36.513  1.00164.78           C  
ATOM   2118  CB  TYR A  92      -1.870 -17.883  35.666  1.00164.78           C  
ATOM   2119  CG  TYR A  92      -1.895 -17.575  34.211  1.00164.78           C  
ATOM   2120  CD1 TYR A  92      -0.757 -17.140  33.572  1.00164.78           C  
ATOM   2121  CD2 TYR A  92      -3.050 -17.736  33.483  1.00164.78           C  
ATOM   2122  CE1 TYR A  92      -0.770 -16.857  32.226  1.00164.78           C  
ATOM   2123  CE2 TYR A  92      -3.069 -17.455  32.137  1.00164.78           C  
ATOM   2124  CZ  TYR A  92      -1.930 -17.013  31.507  1.00164.78           C  
ATOM   2125  OH  TYR A  92      -1.948 -16.723  30.126  1.00164.78           O  
ATOM   2126  C   TYR A  92      -2.292 -17.180  37.904  1.00164.78           C  
ATOM   2127  O   TYR A  92      -1.296 -17.212  38.623  1.00164.78           O  
ATOM   2128  N   ILE A  93      -3.514 -17.559  38.335  1.00 60.58           N  
ATOM   2129  CA  ILE A  93      -3.668 -18.238  39.589  1.00 60.58           C  
ATOM   2130  CB  ILE A  93      -4.475 -17.483  40.607  1.00 60.58           C  
ATOM   2131  CG1 ILE A  93      -3.765 -16.178  41.003  1.00 60.58           C  
ATOM   2132  CG2 ILE A  93      -4.738 -18.423  41.797  1.00 60.58           C  
ATOM   2133  CD1 ILE A  93      -4.624 -15.264  41.876  1.00 60.58           C  
ATOM   2134  C   ILE A  93      -4.402 -19.512  39.310  1.00 60.58           C  
ATOM   2135  O   ILE A  93      -5.490 -19.503  38.735  1.00 60.58           O  
ATOM   2136  N   LYS A  94      -3.817 -20.649  39.734  1.00165.95           N  
ATOM   2137  CA  LYS A  94      -4.431 -21.933  39.543  1.00165.95           C  
ATOM   2138  CB  LYS A  94      -3.494 -23.123  39.800  1.00165.95           C  
ATOM   2139  CG  LYS A  94      -2.514 -23.374  38.656  1.00165.95           C  
ATOM   2140  CD  LYS A  94      -3.217 -23.681  37.332  1.00165.95           C  
ATOM   2141  CE  LYS A  94      -2.260 -24.023  36.188  1.00165.95           C  
ATOM   2142  NZ  LYS A  94      -1.390 -22.864  35.891  1.00165.95           N  
ATOM   2143  C   LYS A  94      -5.545 -22.016  40.526  1.00165.95           C  
ATOM   2144  O   LYS A  94      -6.143 -20.989  40.846  1.00165.95           O  
ATOM   2145  N   GLY A  95      -5.861 -23.246  40.997  1.00 39.37           N  
ATOM   2146  CA  GLY A  95      -6.939 -23.452  41.927  1.00 39.37           C  
ATOM   2147  C   GLY A  95      -6.747 -22.470  43.037  1.00 39.37           C  
ATOM   2148  O   GLY A  95      -5.841 -22.595  43.858  1.00 39.37           O  
ATOM   2149  N   SER A  96      -7.633 -21.456  43.066  1.00 53.63           N  
ATOM   2150  CA  SER A  96      -7.519 -20.350  43.967  1.00 53.63           C  
ATOM   2151  CB  SER A  96      -8.222 -19.082  43.449  1.00 53.63           C  
ATOM   2152  OG  SER A  96      -9.601 -19.341  43.230  1.00 53.63           O  
ATOM   2153  C   SER A  96      -8.075 -20.671  45.315  1.00 53.63           C  
ATOM   2154  O   SER A  96      -8.945 -21.527  45.469  1.00 53.63           O  
ATOM   2155  N   GLN A  97      -7.566 -19.945  46.335  1.00100.65           N  
ATOM   2156  CA  GLN A  97      -7.965 -20.143  47.699  1.00100.65           C  
ATOM   2157  CB  GLN A  97      -6.883 -20.832  48.548  1.00100.65           C  
ATOM   2158  CG  GLN A  97      -6.565 -22.267  48.118  1.00100.65           C  
ATOM   2159  CD  GLN A  97      -7.571 -23.203  48.773  1.00100.65           C  
ATOM   2160  OE1 GLN A  97      -8.264 -23.963  48.098  1.00100.65           O  
ATOM   2161  NE2 GLN A  97      -7.644 -23.157  50.130  1.00100.65           N  
ATOM   2162  C   GLN A  97      -8.200 -18.796  48.314  1.00100.65           C  
ATOM   2163  O   GLN A  97      -7.804 -17.765  47.773  1.00100.65           O  
ATOM   2164  N   PRO A  98      -8.861 -18.787  49.439  1.00129.54           N  
ATOM   2165  CA  PRO A  98      -9.130 -17.567  50.146  1.00129.54           C  
ATOM   2166  CD  PRO A  98      -9.828 -19.816  49.762  1.00129.54           C  
ATOM   2167  CB  PRO A  98     -10.130 -17.926  51.250  1.00129.54           C  
ATOM   2168  CG  PRO A  98     -10.242 -19.465  51.198  1.00129.54           C  
ATOM   2169  C   PRO A  98      -7.880 -16.887  50.608  1.00129.54           C  
ATOM   2170  O   PRO A  98      -7.870 -15.661  50.702  1.00129.54           O  
ATOM   2171  N   GLU A  99      -6.812 -17.654  50.885  1.00137.64           N  
ATOM   2172  CA  GLU A  99      -5.581 -17.085  51.354  1.00137.64           C  
ATOM   2173  CB  GLU A  99      -4.563 -18.130  51.852  1.00137.64           C  
ATOM   2174  CG  GLU A  99      -4.357 -19.332  50.931  1.00137.64           C  
ATOM   2175  CD  GLU A  99      -5.442 -20.351  51.265  1.00137.64           C  
ATOM   2176  OE1 GLU A  99      -6.395 -19.987  52.004  1.00137.64           O  
ATOM   2177  OE2 GLU A  99      -5.328 -21.511  50.789  1.00137.64           O  
ATOM   2178  C   GLU A  99      -4.975 -16.238  50.275  1.00137.64           C  
ATOM   2179  O   GLU A  99      -4.275 -15.267  50.556  1.00137.64           O  
ATOM   2180  N   ASP A 100      -5.249 -16.595  49.009  1.00 95.62           N  
ATOM   2181  CA  ASP A 100      -4.740 -15.973  47.818  1.00 95.62           C  
ATOM   2182  CB  ASP A 100      -5.142 -16.747  46.550  1.00 95.62           C  
ATOM   2183  CG  ASP A 100      -4.502 -18.128  46.629  1.00 95.62           C  
ATOM   2184  OD1 ASP A 100      -3.423 -18.244  47.268  1.00 95.62           O  
ATOM   2185  OD2 ASP A 100      -5.089 -19.087  46.062  1.00 95.62           O  
ATOM   2186  C   ASP A 100      -5.283 -14.578  47.683  1.00 95.62           C  
ATOM   2187  O   ASP A 100      -4.861 -13.842  46.793  1.00 95.62           O  
ATOM   2188  N   SER A 101      -6.306 -14.203  48.476  1.00 48.26           N  
ATOM   2189  CA  SER A 101      -6.848 -12.873  48.357  1.00 48.26           C  
ATOM   2190  CB  SER A 101      -8.060 -12.610  49.271  1.00 48.26           C  
ATOM   2191  OG  SER A 101      -9.160 -13.417  48.881  1.00 48.26           O  
ATOM   2192  C   SER A 101      -5.803 -11.865  48.722  1.00 48.26           C  
ATOM   2193  O   SER A 101      -5.047 -12.049  49.675  1.00 48.26           O  
ATOM   2194  N   ALA A 102      -5.734 -10.764  47.940  1.00 52.85           N  
ATOM   2195  CA  ALA A 102      -4.806  -9.706  48.224  1.00 52.85           C  
ATOM   2196  CB  ALA A 102      -3.381 -10.197  48.528  1.00 52.85           C  
ATOM   2197  C   ALA A 102      -4.714  -8.836  47.012  1.00 52.85           C  
ATOM   2198  O   ALA A 102      -5.237  -9.160  45.947  1.00 52.85           O  
ATOM   2199  N   THR A 103      -4.027  -7.689  47.152  1.00 51.62           N  
ATOM   2200  CA  THR A 103      -3.863  -6.813  46.030  1.00 51.62           C  
ATOM   2201  CB  THR A 103      -3.834  -5.361  46.401  1.00 51.62           C  
ATOM   2202  OG1 THR A 103      -5.032  -5.004  47.075  1.00 51.62           O  
ATOM   2203  CG2 THR A 103      -3.691  -4.532  45.114  1.00 51.62           C  
ATOM   2204  C   THR A 103      -2.543  -7.165  45.430  1.00 51.62           C  
ATOM   2205  O   THR A 103      -1.545  -7.295  46.138  1.00 51.62           O  
ATOM   2206  N   TYR A 104      -2.511  -7.343  44.093  1.00 86.11           N  
ATOM   2207  CA  TYR A 104      -1.296  -7.735  43.442  1.00 86.11           C  
ATOM   2208  CB  TYR A 104      -1.475  -8.913  42.469  1.00 86.11           C  
ATOM   2209  CG  TYR A 104      -1.780 -10.137  43.266  1.00 86.11           C  
ATOM   2210  CD1 TYR A 104      -3.045 -10.357  43.761  1.00 86.11           C  
ATOM   2211  CD2 TYR A 104      -0.796 -11.070  43.511  1.00 86.11           C  
ATOM   2212  CE1 TYR A 104      -3.324 -11.488  44.491  1.00 86.11           C  
ATOM   2213  CE2 TYR A 104      -1.068 -12.204  44.240  1.00 86.11           C  
ATOM   2214  CZ  TYR A 104      -2.336 -12.411  44.731  1.00 86.11           C  
ATOM   2215  OH  TYR A 104      -2.627 -13.571  45.479  1.00 86.11           O  
ATOM   2216  C   TYR A 104      -0.792  -6.576  42.646  1.00 86.11           C  
ATOM   2217  O   TYR A 104      -1.512  -6.006  41.827  1.00 86.11           O  
ATOM   2218  N   LEU A 105       0.491  -6.224  42.878  1.00 89.10           N  
ATOM   2219  CA  LEU A 105       1.128  -5.079  42.287  1.00 89.10           C  
ATOM   2220  CB  LEU A 105       1.913  -4.241  43.311  1.00 89.10           C  
ATOM   2221  CG  LEU A 105       1.030  -3.535  44.359  1.00 89.10           C  
ATOM   2222  CD1 LEU A 105       1.887  -2.809  45.406  1.00 89.10           C  
ATOM   2223  CD2 LEU A 105       0.021  -2.586  43.690  1.00 89.10           C  
ATOM   2224  C   LEU A 105       2.110  -5.511  41.233  1.00 89.10           C  
ATOM   2225  O   LEU A 105       2.543  -6.662  41.190  1.00 89.10           O  
ATOM   2226  N   CYS A 106       2.473  -4.560  40.342  1.00 94.51           N  
ATOM   2227  CA  CYS A 106       3.352  -4.794  39.226  1.00 94.51           C  
ATOM   2228  CB  CYS A 106       2.508  -4.876  37.931  1.00 94.51           C  
ATOM   2229  SG  CYS A 106       3.401  -5.111  36.371  1.00 94.51           S  
ATOM   2230  C   CYS A 106       4.303  -3.626  39.108  1.00 94.51           C  
ATOM   2231  O   CYS A 106       3.865  -2.479  39.069  1.00 94.51           O  
ATOM   2232  N   ALA A 107       5.635  -3.871  39.028  1.00 84.83           N  
ATOM   2233  CA  ALA A 107       6.566  -2.767  38.961  1.00 84.83           C  
ATOM   2234  CB  ALA A 107       7.316  -2.528  40.283  1.00 84.83           C  
ATOM   2235  C   ALA A 107       7.608  -2.999  37.896  1.00 84.83           C  
ATOM   2236  O   ALA A 107       8.046  -4.129  37.689  1.00 84.83           O  
ATOM   2237  N   ARG A 108       8.036  -1.907  37.206  1.00158.68           N  
ATOM   2238  CA  ARG A 108       9.048  -1.946  36.168  1.00158.68           C  
ATOM   2239  CB  ARG A 108       8.523  -1.580  34.771  1.00158.68           C  
ATOM   2240  CG  ARG A 108       9.553  -1.822  33.667  1.00158.68           C  
ATOM   2241  CD  ARG A 108       9.193  -1.141  32.349  1.00158.68           C  
ATOM   2242  NE  ARG A 108       9.290   0.323  32.595  1.00158.68           N  
ATOM   2243  CZ  ARG A 108       9.807   1.149  31.641  1.00158.68           C  
ATOM   2244  NH1 ARG A 108      10.204   0.644  30.437  1.00158.68           N  
ATOM   2245  NH2 ARG A 108       9.935   2.482  31.904  1.00158.68           N  
ATOM   2246  C   ARG A 108      10.110  -0.928  36.531  1.00158.68           C  
ATOM   2247  O   ARG A 108       9.870  -0.051  37.358  1.00158.68           O  
ATOM   2248  N   ASN A 109      11.315  -1.015  35.910  1.00207.35           N  
ATOM   2249  CA  ASN A 109      12.472  -0.225  36.286  1.00207.35           C  
ATOM   2250  CB  ASN A 109      13.790  -0.991  36.108  1.00207.35           C  
ATOM   2251  CG  ASN A 109      13.897  -1.341  34.633  1.00207.35           C  
ATOM   2252  OD1 ASN A 109      13.050  -2.052  34.094  1.00207.35           O  
ATOM   2253  ND2 ASN A 109      14.954  -0.821  33.955  1.00207.35           N  
ATOM   2254  C   ASN A 109      12.649   1.079  35.554  1.00207.35           C  
ATOM   2255  O   ASN A 109      12.353   1.166  34.370  1.00207.35           O  
ATOM   2256  N   TYR A 110      12.925   2.188  36.292  1.00254.48           N  
ATOM   2257  CA  TYR A 110      13.412   3.447  35.754  1.00254.48           C  
ATOM   2258  CB  TYR A 110      12.629   4.670  36.258  1.00254.48           C  
ATOM   2259  CG  TYR A 110      11.391   4.702  35.426  1.00254.48           C  
ATOM   2260  CD1 TYR A 110      10.373   3.797  35.619  1.00254.48           C  
ATOM   2261  CD2 TYR A 110      11.256   5.653  34.440  1.00254.48           C  
ATOM   2262  CE1 TYR A 110       9.241   3.840  34.835  1.00254.48           C  
ATOM   2263  CE2 TYR A 110      10.129   5.701  33.654  1.00254.48           C  
ATOM   2264  CZ  TYR A 110       9.118   4.793  33.852  1.00254.48           C  
ATOM   2265  OH  TYR A 110       7.962   4.840  33.044  1.00254.48           O  
ATOM   2266  C   TYR A 110      14.901   3.677  35.921  1.00254.48           C  
ATOM   2267  O   TYR A 110      15.606   4.202  35.064  1.00254.48           O  
ATOM   2268  N   GLY A 111      15.444   3.319  37.086  1.00277.04           N  
ATOM   2269  CA  GLY A 111      16.827   3.603  37.357  1.00277.04           C  
ATOM   2270  C   GLY A 111      17.492   2.312  37.175  1.00277.04           C  
ATOM   2271  O   GLY A 111      17.633   1.829  36.057  1.00277.04           O  
ATOM   2272  N   GLN A 124      17.926   1.697  38.276  1.00360.18           N  
ATOM   2273  CA  GLN A 124      17.848   2.200  39.623  1.00360.18           C  
ATOM   2274  CB  GLN A 124      18.827   3.322  39.969  1.00360.18           C  
ATOM   2275  CG  GLN A 124      20.272   2.852  40.055  1.00360.18           C  
ATOM   2276  CD  GLN A 124      21.032   3.940  40.788  1.00360.18           C  
ATOM   2277  OE1 GLN A 124      20.681   4.314  41.906  1.00360.18           O  
ATOM   2278  NE2 GLN A 124      22.114   4.452  40.150  1.00360.18           N  
ATOM   2279  C   GLN A 124      16.463   2.675  40.092  1.00360.18           C  
ATOM   2280  O   GLN A 124      16.384   3.478  41.026  1.00360.18           O  
ATOM   2281  N   ASN A 125      15.331   2.208  39.508  1.00269.77           N  
ATOM   2282  CA  ASN A 125      14.043   2.722  39.935  1.00269.77           C  
ATOM   2283  CB  ASN A 125      13.685   4.034  39.226  1.00269.77           C  
ATOM   2284  CG  ASN A 125      12.489   4.625  39.930  1.00269.77           C  
ATOM   2285  OD1 ASN A 125      12.649   5.360  40.900  1.00269.77           O  
ATOM   2286  ND2 ASN A 125      11.260   4.304  39.442  1.00269.77           N  
ATOM   2287  C   ASN A 125      13.012   1.713  39.524  1.00269.77           C  
ATOM   2288  O   ASN A 125      13.245   0.941  38.604  1.00269.77           O  
ATOM   2289  N   PHE A 126      11.855   1.676  40.217  1.00195.78           N  
ATOM   2290  CA  PHE A 126      10.749   0.816  39.936  1.00195.78           C  
ATOM   2291  CB  PHE A 126      10.732  -0.458  40.799  1.00195.78           C  
ATOM   2292  CG  PHE A 126      11.577  -1.453  40.076  1.00195.78           C  
ATOM   2293  CD1 PHE A 126      12.937  -1.523  40.271  1.00195.78           C  
ATOM   2294  CD2 PHE A 126      10.993  -2.315  39.174  1.00195.78           C  
ATOM   2295  CE1 PHE A 126      13.695  -2.447  39.587  1.00195.78           C  
ATOM   2296  CE2 PHE A 126      11.744  -3.240  38.489  1.00195.78           C  
ATOM   2297  CZ  PHE A 126      13.101  -3.309  38.696  1.00195.78           C  
ATOM   2298  C   PHE A 126       9.468   1.563  40.105  1.00195.78           C  
ATOM   2299  O   PHE A 126       9.246   2.214  41.123  1.00195.78           O  
ATOM   2300  N   VAL A 127       8.577   1.474  39.094  1.00107.23           N  
ATOM   2301  CA  VAL A 127       7.330   2.191  39.165  1.00107.23           C  
ATOM   2302  CB  VAL A 127       7.047   2.993  37.928  1.00107.23           C  
ATOM   2303  CG1 VAL A 127       5.650   3.626  38.054  1.00107.23           C  
ATOM   2304  CG2 VAL A 127       8.186   4.006  37.726  1.00107.23           C  
ATOM   2305  C   VAL A 127       6.225   1.178  39.269  1.00107.23           C  
ATOM   2306  O   VAL A 127       6.099   0.285  38.432  1.00107.23           O  
ATOM   2307  N   PHE A 128       5.381   1.309  40.311  1.00149.16           N  
ATOM   2308  CA  PHE A 128       4.282   0.411  40.546  1.00149.16           C  
ATOM   2309  CB  PHE A 128       3.824   0.351  42.016  1.00149.16           C  
ATOM   2310  CG  PHE A 128       4.864  -0.345  42.822  1.00149.16           C  
ATOM   2311  CD1 PHE A 128       6.006   0.314  43.215  1.00149.16           C  
ATOM   2312  CD2 PHE A 128       4.685  -1.655  43.201  1.00149.16           C  
ATOM   2313  CE1 PHE A 128       6.962  -0.332  43.962  1.00149.16           C  
ATOM   2314  CE2 PHE A 128       5.636  -2.298  43.947  1.00149.16           C  
ATOM   2315  CZ  PHE A 128       6.779  -1.643  44.331  1.00149.16           C  
ATOM   2316  C   PHE A 128       3.085   0.851  39.765  1.00149.16           C  
ATOM   2317  O   PHE A 128       2.893   2.044  39.535  1.00149.16           O  
ATOM   2318  N   GLY A 129       2.257  -0.130  39.329  1.00 84.58           N  
ATOM   2319  CA  GLY A 129       1.034   0.142  38.620  1.00 84.58           C  
ATOM   2320  C   GLY A 129      -0.088   0.220  39.606  1.00 84.58           C  
ATOM   2321  O   GLY A 129       0.102  -0.050  40.788  1.00 84.58           O  
ATOM   2322  N   PRO A 130      -1.272   0.504  39.111  1.00 92.20           N  
ATOM   2323  CA  PRO A 130      -2.434   0.751  39.934  1.00 92.20           C  
ATOM   2324  CD  PRO A 130      -1.645   0.041  37.785  1.00 92.20           C  
ATOM   2325  CB  PRO A 130      -3.614   0.812  38.968  1.00 92.20           C  
ATOM   2326  CG  PRO A 130      -3.174  -0.121  37.827  1.00 92.20           C  
ATOM   2327  C   PRO A 130      -2.630  -0.314  40.968  1.00 92.20           C  
ATOM   2328  O   PRO A 130      -3.096   0.012  42.061  1.00 92.20           O  
ATOM   2329  N   GLY A 131      -2.322  -1.584  40.642  1.00 67.66           N  
ATOM   2330  CA  GLY A 131      -2.473  -2.655  41.587  1.00 67.66           C  
ATOM   2331  C   GLY A 131      -3.820  -3.268  41.370  1.00 67.66           C  
ATOM   2332  O   GLY A 131      -4.806  -2.556  41.188  1.00 67.66           O  
ATOM   2333  N   THR A 132      -3.894  -4.616  41.421  1.00 99.77           N  
ATOM   2334  CA  THR A 132      -5.132  -5.309  41.175  1.00 99.77           C  
ATOM   2335  CB  THR A 132      -4.969  -6.388  40.143  1.00 99.77           C  
ATOM   2336  OG1 THR A 132      -4.502  -5.849  38.920  1.00 99.77           O  
ATOM   2337  CG2 THR A 132      -6.317  -7.071  39.914  1.00 99.77           C  
ATOM   2338  C   THR A 132      -5.574  -6.018  42.429  1.00 99.77           C  
ATOM   2339  O   THR A 132      -4.962  -7.004  42.838  1.00 99.77           O  
ATOM   2340  N   ARG A 133      -6.684  -5.560  43.052  1.00148.02           N  
ATOM   2341  CA  ARG A 133      -7.173  -6.179  44.259  1.00148.02           C  
ATOM   2342  CB  ARG A 133      -8.149  -5.304  45.063  1.00148.02           C  
ATOM   2343  CG  ARG A 133      -9.422  -4.970  44.289  1.00148.02           C  
ATOM   2344  CD  ARG A 133     -10.414  -4.101  45.068  1.00148.02           C  
ATOM   2345  NE  ARG A 133      -9.682  -2.883  45.515  1.00148.02           N  
ATOM   2346  CZ  ARG A 133      -9.026  -2.897  46.711  1.00148.02           C  
ATOM   2347  NH1 ARG A 133      -9.054  -4.020  47.486  1.00148.02           N  
ATOM   2348  NH2 ARG A 133      -8.338  -1.795  47.129  1.00148.02           N  
ATOM   2349  C   ARG A 133      -7.931  -7.420  43.894  1.00148.02           C  
ATOM   2350  O   ARG A 133      -8.705  -7.436  42.937  1.00148.02           O  
ATOM   2351  N   LEU A 134      -7.740  -8.495  44.685  1.00158.07           N  
ATOM   2352  CA  LEU A 134      -8.353  -9.761  44.392  1.00158.07           C  
ATOM   2353  CB  LEU A 134      -7.284 -10.840  44.127  1.00158.07           C  
ATOM   2354  CG  LEU A 134      -7.753 -12.159  43.480  1.00158.07           C  
ATOM   2355  CD1 LEU A 134      -8.939 -12.810  44.196  1.00158.07           C  
ATOM   2356  CD2 LEU A 134      -7.977 -11.974  41.984  1.00158.07           C  
ATOM   2357  C   LEU A 134      -9.068 -10.236  45.628  1.00158.07           C  
ATOM   2358  O   LEU A 134      -8.500 -10.244  46.720  1.00158.07           O  
ATOM   2359  N   SER A 135     -10.337 -10.672  45.489  1.00 50.19           N  
ATOM   2360  CA  SER A 135     -11.037 -11.209  46.624  1.00 50.19           C  
ATOM   2361  CB  SER A 135     -12.285 -10.396  47.010  1.00 50.19           C  
ATOM   2362  OG  SER A 135     -11.923  -9.069  47.364  1.00 50.19           O  
ATOM   2363  C   SER A 135     -11.519 -12.570  46.220  1.00 50.19           C  
ATOM   2364  O   SER A 135     -12.018 -12.751  45.111  1.00 50.19           O  
ATOM   2365  N   VAL A 136     -11.357 -13.584  47.097  1.00126.58           N  
ATOM   2366  CA  VAL A 136     -11.870 -14.881  46.757  1.00126.58           C  
ATOM   2367  CB  VAL A 136     -10.814 -15.929  46.580  1.00126.58           C  
ATOM   2368  CG1 VAL A 136     -10.050 -15.649  45.280  1.00126.58           C  
ATOM   2369  CG2 VAL A 136      -9.898 -15.880  47.805  1.00126.58           C  
ATOM   2370  C   VAL A 136     -12.803 -15.315  47.839  1.00126.58           C  
ATOM   2371  O   VAL A 136     -12.408 -15.488  48.992  1.00126.58           O  
ATOM   2372  N   LEU A 137     -14.080 -15.544  47.473  1.00 49.93           N  
ATOM   2373  CA  LEU A 137     -15.051 -15.886  48.469  1.00 49.93           C  
ATOM   2374  CB  LEU A 137     -16.473 -15.374  48.179  1.00 49.93           C  
ATOM   2375  CG  LEU A 137     -16.612 -13.843  48.251  1.00 49.93           C  
ATOM   2376  CD1 LEU A 137     -18.071 -13.405  48.047  1.00 49.93           C  
ATOM   2377  CD2 LEU A 137     -16.000 -13.289  49.548  1.00 49.93           C  
ATOM   2378  C   LEU A 137     -15.140 -17.368  48.582  1.00 49.93           C  
ATOM   2379  O   LEU A 137     -15.291 -18.094  47.601  1.00 49.93           O  
ATOM   2380  N   PRO A 138     -15.037 -17.811  49.801  1.00 68.72           N  
ATOM   2381  CA  PRO A 138     -15.149 -19.216  50.063  1.00 68.72           C  
ATOM   2382  CD  PRO A 138     -14.142 -17.157  50.740  1.00 68.72           C  
ATOM   2383  CB  PRO A 138     -14.349 -19.487  51.340  1.00 68.72           C  
ATOM   2384  CG  PRO A 138     -14.116 -18.096  51.954  1.00 68.72           C  
ATOM   2385  C   PRO A 138     -16.594 -19.552  50.181  1.00 68.72           C  
ATOM   2386  O   PRO A 138     -17.161 -19.325  51.281  1.00 68.72           O  
ATOM   2387  OXT PRO A 138     -17.180 -20.023  49.170  1.00 68.72           O  
TER    2388      PRO A 138                                                       
ATOM   2388  N   GLY B   2      14.156  -6.724  58.604  1.00 20.57           N  
ATOM   2389  CA  GLY B   2      12.883  -5.999  58.810  1.00 20.57           C  
ATOM   2390  C   GLY B   2      13.104  -4.520  58.780  1.00 20.57           C  
ATOM   2391  O   GLY B   2      14.031  -4.007  59.404  1.00 20.57           O  
ATOM   2392  N   VAL B   3      12.247  -3.790  58.039  1.00 43.44           N  
ATOM   2393  CA  VAL B   3      12.362  -2.362  57.989  1.00 43.44           C  
ATOM   2394  CB  VAL B   3      12.027  -1.775  56.649  1.00 43.44           C  
ATOM   2395  CG1 VAL B   3      12.066  -0.242  56.762  1.00 43.44           C  
ATOM   2396  CG2 VAL B   3      13.002  -2.347  55.606  1.00 43.44           C  
ATOM   2397  C   VAL B   3      11.375  -1.824  58.976  1.00 43.44           C  
ATOM   2398  O   VAL B   3      10.227  -2.263  59.016  1.00 43.44           O  
ATOM   2399  N   THR B   4      11.805  -0.852  59.805  1.00115.50           N  
ATOM   2400  CA  THR B   4      10.941  -0.326  60.825  1.00115.50           C  
ATOM   2401  CB  THR B   4      11.607  -0.193  62.164  1.00115.50           C  
ATOM   2402  OG1 THR B   4      12.652   0.765  62.092  1.00115.50           O  
ATOM   2403  CG2 THR B   4      12.175  -1.561  62.581  1.00115.50           C  
ATOM   2404  C   THR B   4      10.531   1.050  60.423  1.00115.50           C  
ATOM   2405  O   THR B   4      11.320   1.810  59.861  1.00115.50           O  
ATOM   2406  N   GLN B   5       9.262   1.403  60.703  1.00106.61           N  
ATOM   2407  CA  GLN B   5       8.779   2.688  60.302  1.00106.61           C  
ATOM   2408  CB  GLN B   5       7.935   2.549  59.023  1.00106.61           C  
ATOM   2409  CG  GLN B   5       7.689   3.825  58.225  1.00106.61           C  
ATOM   2410  CD  GLN B   5       7.103   3.385  56.887  1.00106.61           C  
ATOM   2411  OE1 GLN B   5       7.150   2.207  56.534  1.00106.61           O  
ATOM   2412  NE2 GLN B   5       6.541   4.353  56.116  1.00106.61           N  
ATOM   2413  C   GLN B   5       7.932   3.225  61.417  1.00106.61           C  
ATOM   2414  O   GLN B   5       7.102   2.511  61.979  1.00106.61           O  
ATOM   2415  N   THR B   6       8.151   4.504  61.791  1.00 47.66           N  
ATOM   2416  CA  THR B   6       7.367   5.126  62.823  1.00 47.66           C  
ATOM   2417  CB  THR B   6       8.109   5.283  64.118  1.00 47.66           C  
ATOM   2418  OG1 THR B   6       9.226   6.142  63.940  1.00 47.66           O  
ATOM   2419  CG2 THR B   6       8.581   3.895  64.585  1.00 47.66           C  
ATOM   2420  C   THR B   6       7.048   6.507  62.341  1.00 47.66           C  
ATOM   2421  O   THR B   6       7.813   7.064  61.554  1.00 47.66           O  
ATOM   2422  N   PRO B   7       5.957   7.104  62.756  1.00 76.01           N  
ATOM   2423  CA  PRO B   7       4.979   6.498  63.623  1.00 76.01           C  
ATOM   2424  CD  PRO B   7       5.899   8.554  62.800  1.00 76.01           C  
ATOM   2425  CB  PRO B   7       4.277   7.653  64.341  1.00 76.01           C  
ATOM   2426  CG  PRO B   7       4.541   8.871  63.442  1.00 76.01           C  
ATOM   2427  C   PRO B   7       4.028   5.686  62.806  1.00 76.01           C  
ATOM   2428  O   PRO B   7       3.959   5.892  61.597  1.00 76.01           O  
ATOM   2429  N   ARG B   8       3.291   4.755  63.439  1.00109.17           N  
ATOM   2430  CA  ARG B   8       2.341   3.948  62.731  1.00109.17           C  
ATOM   2431  CB  ARG B   8       1.700   2.872  63.625  1.00109.17           C  
ATOM   2432  CG  ARG B   8       2.710   1.880  64.207  1.00109.17           C  
ATOM   2433  CD  ARG B   8       2.073   0.802  65.086  1.00109.17           C  
ATOM   2434  NE  ARG B   8       1.773  -0.366  64.210  1.00109.17           N  
ATOM   2435  CZ  ARG B   8       2.725  -1.323  64.010  1.00109.17           C  
ATOM   2436  NH1 ARG B   8       3.932  -1.225  64.640  1.00109.17           N  
ATOM   2437  NH2 ARG B   8       2.474  -2.376  63.179  1.00109.17           N  
ATOM   2438  C   ARG B   8       1.231   4.822  62.222  1.00109.17           C  
ATOM   2439  O   ARG B   8       0.807   4.682  61.076  1.00109.17           O  
ATOM   2440  N   HIS B   9       0.729   5.757  63.059  1.00 48.10           N  
ATOM   2441  CA  HIS B   9      -0.367   6.588  62.639  1.00 48.10           C  
ATOM   2442  ND1 HIS B   9      -1.679   3.762  63.912  1.00 48.10           N  
ATOM   2443  CG  HIS B   9      -2.072   4.799  63.096  1.00 48.10           C  
ATOM   2444  CB  HIS B   9      -1.691   6.231  63.330  1.00 48.10           C  
ATOM   2445  NE2 HIS B   9      -2.887   2.861  62.277  1.00 48.10           N  
ATOM   2446  CD2 HIS B   9      -2.809   4.231  62.103  1.00 48.10           C  
ATOM   2447  CE1 HIS B   9      -2.194   2.626  63.377  1.00 48.10           C  
ATOM   2448  C   HIS B   9      -0.044   8.013  62.983  1.00 48.10           C  
ATOM   2449  O   HIS B   9       0.663   8.276  63.956  1.00 48.10           O  
ATOM   2450  N   LEU B  10      -0.543   8.977  62.176  1.00 73.66           N  
ATOM   2451  CA  LEU B  10      -0.232  10.355  62.447  1.00 73.66           C  
ATOM   2452  CB  LEU B  10       1.065  10.779  61.733  1.00 73.66           C  
ATOM   2453  CG  LEU B  10       1.506  12.237  61.941  1.00 73.66           C  
ATOM   2454  CD1 LEU B  10       1.862  12.514  63.413  1.00 73.66           C  
ATOM   2455  CD2 LEU B  10       2.651  12.593  60.979  1.00 73.66           C  
ATOM   2456  C   LEU B  10      -1.359  11.222  61.956  1.00 73.66           C  
ATOM   2457  O   LEU B  10      -1.972  10.944  60.925  1.00 73.66           O  
ATOM   2458  N   VAL B  11      -1.668  12.305  62.704  1.00 49.94           N  
ATOM   2459  CA  VAL B  11      -2.701  13.230  62.318  1.00 49.94           C  
ATOM   2460  CB  VAL B  11      -3.791  13.359  63.344  1.00 49.94           C  
ATOM   2461  CG1 VAL B  11      -4.783  14.441  62.890  1.00 49.94           C  
ATOM   2462  CG2 VAL B  11      -4.434  11.980  63.542  1.00 49.94           C  
ATOM   2463  C   VAL B  11      -2.050  14.571  62.199  1.00 49.94           C  
ATOM   2464  O   VAL B  11      -1.251  14.950  63.054  1.00 49.94           O  
ATOM   2465  N   MET B  12      -2.372  15.335  61.132  1.00 66.47           N  
ATOM   2466  CA  MET B  12      -1.697  16.593  60.966  1.00 66.47           C  
ATOM   2467  CB  MET B  12      -0.616  16.570  59.870  1.00 66.47           C  
ATOM   2468  CG  MET B  12       0.600  15.695  60.173  1.00 66.47           C  
ATOM   2469  SD  MET B  12       1.728  15.493  58.760  1.00 66.47           S  
ATOM   2470  CE  MET B  12       2.215  17.241  58.685  1.00 66.47           C  
ATOM   2471  C   MET B  12      -2.651  17.660  60.533  1.00 66.47           C  
ATOM   2472  O   MET B  12      -3.640  17.405  59.847  1.00 66.47           O  
ATOM   2473  N   GLY B  13      -2.365  18.906  60.963  1.00 28.22           N  
ATOM   2474  CA  GLY B  13      -3.090  20.057  60.513  1.00 28.22           C  
ATOM   2475  C   GLY B  13      -2.323  20.575  59.334  1.00 28.22           C  
ATOM   2476  O   GLY B  13      -1.278  20.036  58.975  1.00 28.22           O  
ATOM   2477  N   MET B  14      -2.828  21.640  58.691  1.00 66.49           N  
ATOM   2478  CA  MET B  14      -2.183  22.204  57.540  1.00 66.49           C  
ATOM   2479  CB  MET B  14      -3.052  23.227  56.796  1.00 66.49           C  
ATOM   2480  CG  MET B  14      -4.270  22.605  56.113  1.00 66.49           C  
ATOM   2481  SD  MET B  14      -5.315  23.797  55.223  1.00 66.49           S  
ATOM   2482  CE  MET B  14      -4.077  24.141  53.939  1.00 66.49           C  
ATOM   2483  C   MET B  14      -0.893  22.884  57.904  1.00 66.49           C  
ATOM   2484  O   MET B  14       0.019  22.964  57.087  1.00 66.49           O  
ATOM   2485  N   THR B  15      -0.820  23.484  59.102  1.00135.99           N  
ATOM   2486  CA  THR B  15       0.315  24.259  59.539  1.00135.99           C  
ATOM   2487  CB  THR B  15      -0.025  25.199  60.657  1.00135.99           C  
ATOM   2488  OG1 THR B  15       1.046  26.107  60.864  1.00135.99           O  
ATOM   2489  CG2 THR B  15      -0.288  24.387  61.936  1.00135.99           C  
ATOM   2490  C   THR B  15       1.514  23.465  59.988  1.00135.99           C  
ATOM   2491  O   THR B  15       2.647  23.923  59.842  1.00135.99           O  
ATOM   2492  N   ASN B  16       1.302  22.264  60.556  1.00124.10           N  
ATOM   2493  CA  ASN B  16       2.330  21.557  61.277  1.00124.10           C  
ATOM   2494  CB  ASN B  16       1.764  20.409  62.124  1.00124.10           C  
ATOM   2495  CG  ASN B  16       1.064  19.437  61.189  1.00124.10           C  
ATOM   2496  OD1 ASN B  16       1.231  19.475  59.971  1.00124.10           O  
ATOM   2497  ND2 ASN B  16       0.232  18.545  61.782  1.00124.10           N  
ATOM   2498  C   ASN B  16       3.455  21.006  60.456  1.00124.10           C  
ATOM   2499  O   ASN B  16       3.384  20.875  59.235  1.00124.10           O  
ATOM   2500  N   LYS B  17       4.572  20.713  61.163  1.00112.40           N  
ATOM   2501  CA  LYS B  17       5.703  20.072  60.563  1.00112.40           C  
ATOM   2502  CB  LYS B  17       6.999  20.899  60.625  1.00112.40           C  
ATOM   2503  CG  LYS B  17       8.048  20.436  59.611  1.00112.40           C  
ATOM   2504  CD  LYS B  17       9.187  21.436  59.403  1.00112.40           C  
ATOM   2505  CE  LYS B  17      10.235  20.982  58.382  1.00112.40           C  
ATOM   2506  NZ  LYS B  17       9.727  21.170  57.005  1.00112.40           N  
ATOM   2507  C   LYS B  17       5.911  18.795  61.325  1.00112.40           C  
ATOM   2508  O   LYS B  17       5.901  18.793  62.555  1.00112.40           O  
ATOM   2509  N   LYS B  18       6.082  17.662  60.609  1.00126.19           N  
ATOM   2510  CA  LYS B  18       6.240  16.390  61.259  1.00126.19           C  
ATOM   2511  CB  LYS B  18       4.977  15.515  61.212  1.00126.19           C  
ATOM   2512  CG  LYS B  18       3.820  16.084  62.029  1.00126.19           C  
ATOM   2513  CD  LYS B  18       4.162  16.257  63.508  1.00126.19           C  
ATOM   2514  CE  LYS B  18       3.073  16.979  64.300  1.00126.19           C  
ATOM   2515  NZ  LYS B  18       3.502  17.149  65.705  1.00126.19           N  
ATOM   2516  C   LYS B  18       7.290  15.630  60.526  1.00126.19           C  
ATOM   2517  O   LYS B  18       7.674  15.989  59.414  1.00126.19           O  
ATOM   2518  N   SER B  19       7.803  14.553  61.150  1.00104.52           N  
ATOM   2519  CA  SER B  19       8.789  13.789  60.457  1.00104.52           C  
ATOM   2520  CB  SER B  19      10.217  14.017  60.977  1.00104.52           C  
ATOM   2521  OG  SER B  19      10.303  13.665  62.347  1.00104.52           O  
ATOM   2522  C   SER B  19       8.466  12.333  60.570  1.00104.52           C  
ATOM   2523  O   SER B  19       8.113  11.832  61.637  1.00104.52           O  
ATOM   2524  N   LEU B  20       8.584  11.622  59.432  1.00 77.06           N  
ATOM   2525  CA  LEU B  20       8.352  10.208  59.384  1.00 77.06           C  
ATOM   2526  CB  LEU B  20       7.642   9.751  58.102  1.00 77.06           C  
ATOM   2527  CG  LEU B  20       6.239  10.359  57.938  1.00 77.06           C  
ATOM   2528  CD1 LEU B  20       5.569   9.874  56.647  1.00 77.06           C  
ATOM   2529  CD2 LEU B  20       5.379  10.103  59.182  1.00 77.06           C  
ATOM   2530  C   LEU B  20       9.699   9.570  59.383  1.00 77.06           C  
ATOM   2531  O   LEU B  20      10.582   9.983  58.635  1.00 77.06           O  
ATOM   2532  N   LYS B  21       9.897   8.540  60.228  1.00 75.50           N  
ATOM   2533  CA  LYS B  21      11.196   7.941  60.304  1.00 75.50           C  
ATOM   2534  CB  LYS B  21      11.758   7.870  61.733  1.00 75.50           C  
ATOM   2535  CG  LYS B  21      12.018   9.243  62.352  1.00 75.50           C  
ATOM   2536  CD  LYS B  21      12.282   9.190  63.857  1.00 75.50           C  
ATOM   2537  CE  LYS B  21      12.543  10.564  64.475  1.00 75.50           C  
ATOM   2538  NZ  LYS B  21      13.727  11.186  63.841  1.00 75.50           N  
ATOM   2539  C   LYS B  21      11.119   6.537  59.804  1.00 75.50           C  
ATOM   2540  O   LYS B  21      10.129   5.835  60.007  1.00 75.50           O  
ATOM   2541  N   CYS B  22      12.188   6.112  59.103  1.00 58.21           N  
ATOM   2542  CA  CYS B  22      12.300   4.772  58.606  1.00 58.21           C  
ATOM   2543  CB  CYS B  22      12.154   4.677  57.075  1.00 58.21           C  
ATOM   2544  SG  CYS B  22      12.470   3.009  56.427  1.00 58.21           S  
ATOM   2545  C   CYS B  22      13.673   4.282  58.956  1.00 58.21           C  
ATOM   2546  O   CYS B  22      14.658   4.995  58.764  1.00 58.21           O  
ATOM   2547  N   GLU B  23      13.771   3.044  59.486  1.00112.73           N  
ATOM   2548  CA  GLU B  23      15.048   2.497  59.858  1.00112.73           C  
ATOM   2549  CB  GLU B  23      15.231   2.174  61.350  1.00112.73           C  
ATOM   2550  CG  GLU B  23      15.454   3.361  62.273  1.00112.73           C  
ATOM   2551  CD  GLU B  23      15.703   2.790  63.662  1.00112.73           C  
ATOM   2552  OE1 GLU B  23      15.622   1.541  63.811  1.00112.73           O  
ATOM   2553  OE2 GLU B  23      15.979   3.594  64.591  1.00112.73           O  
ATOM   2554  C   GLU B  23      15.195   1.152  59.236  1.00112.73           C  
ATOM   2555  O   GLU B  23      14.212   0.465  58.963  1.00112.73           O  
ATOM   2556  N   GLN B  24      16.460   0.755  58.999  1.00189.56           N  
ATOM   2557  CA  GLN B  24      16.763  -0.544  58.474  1.00189.56           C  
ATOM   2558  CB  GLN B  24      16.758  -0.615  56.934  1.00189.56           C  
ATOM   2559  CG  GLN B  24      17.802   0.267  56.246  1.00189.56           C  
ATOM   2560  CD  GLN B  24      19.132  -0.463  56.151  1.00189.56           C  
ATOM   2561  OE1 GLN B  24      20.187   0.168  56.131  1.00189.56           O  
ATOM   2562  NE2 GLN B  24      19.088  -1.820  56.066  1.00189.56           N  
ATOM   2563  C   GLN B  24      18.126  -0.923  58.977  1.00189.56           C  
ATOM   2564  O   GLN B  24      19.073  -0.143  58.900  1.00189.56           O  
ATOM   2565  N   HIS B  25      18.203  -2.104  59.617  1.00135.16           N  
ATOM   2566  CA  HIS B  25      19.371  -2.711  60.203  1.00135.16           C  
ATOM   2567  ND1 HIS B  25      19.151  -1.442  63.034  1.00135.16           N  
ATOM   2568  CG  HIS B  25      18.447  -2.493  62.488  1.00135.16           C  
ATOM   2569  CB  HIS B  25      19.031  -3.462  61.498  1.00135.16           C  
ATOM   2570  NE2 HIS B  25      17.087  -1.314  63.850  1.00135.16           N  
ATOM   2571  CD2 HIS B  25      17.188  -2.401  62.999  1.00135.16           C  
ATOM   2572  CE1 HIS B  25      18.291  -0.770  63.839  1.00135.16           C  
ATOM   2573  C   HIS B  25      20.182  -3.581  59.277  1.00135.16           C  
ATOM   2574  O   HIS B  25      21.296  -3.978  59.620  1.00135.16           O  
ATOM   2575  N   LEU B  26      19.624  -3.947  58.109  1.00127.98           N  
ATOM   2576  CA  LEU B  26      20.184  -4.908  57.193  1.00127.98           C  
ATOM   2577  CB  LEU B  26      19.275  -5.156  55.977  1.00127.98           C  
ATOM   2578  CG  LEU B  26      17.928  -5.802  56.356  1.00127.98           C  
ATOM   2579  CD1 LEU B  26      17.094  -4.875  57.254  1.00127.98           C  
ATOM   2580  CD2 LEU B  26      17.153  -6.272  55.118  1.00127.98           C  
ATOM   2581  C   LEU B  26      21.536  -4.493  56.689  1.00127.98           C  
ATOM   2582  O   LEU B  26      22.343  -5.351  56.338  1.00127.98           O  
ATOM   2583  N   GLY B  33      21.835  -3.184  56.600  1.00 44.01           N  
ATOM   2584  CA  GLY B  33      23.130  -2.815  56.093  1.00 44.01           C  
ATOM   2585  C   GLY B  33      22.981  -2.417  54.655  1.00 44.01           C  
ATOM   2586  O   GLY B  33      23.970  -2.220  53.951  1.00 44.01           O  
ATOM   2587  N   HIS B  34      21.725  -2.287  54.185  1.00 80.15           N  
ATOM   2588  CA  HIS B  34      21.441  -1.926  52.820  1.00 80.15           C  
ATOM   2589  ND1 HIS B  34      18.292  -4.031  52.560  1.00 80.15           N  
ATOM   2590  CG  HIS B  34      19.583  -3.570  52.443  1.00 80.15           C  
ATOM   2591  CB  HIS B  34      19.967  -2.124  52.443  1.00 80.15           C  
ATOM   2592  NE2 HIS B  34      19.593  -5.823  52.341  1.00 80.15           N  
ATOM   2593  CD2 HIS B  34      20.364  -4.677  52.310  1.00 80.15           C  
ATOM   2594  CE1 HIS B  34      18.356  -5.385  52.491  1.00 80.15           C  
ATOM   2595  C   HIS B  34      21.783  -0.484  52.565  1.00 80.15           C  
ATOM   2596  O   HIS B  34      21.707   0.351  53.464  1.00 80.15           O  
ATOM   2597  N   ASN B  35      22.188  -0.161  51.311  1.00133.20           N  
ATOM   2598  CA  ASN B  35      22.565   1.189  50.966  1.00133.20           C  
ATOM   2599  CB  ASN B  35      23.983   1.286  50.379  1.00133.20           C  
ATOM   2600  CG  ASN B  35      24.978   1.087  51.513  1.00133.20           C  
ATOM   2601  OD1 ASN B  35      25.648   0.059  51.597  1.00133.20           O  
ATOM   2602  ND2 ASN B  35      25.081   2.102  52.412  1.00133.20           N  
ATOM   2603  C   ASN B  35      21.642   1.802  49.935  1.00133.20           C  
ATOM   2604  O   ASN B  35      21.983   2.817  49.329  1.00133.20           O  
ATOM   2605  N   ALA B  36      20.445   1.233  49.712  1.00148.51           N  
ATOM   2606  CA  ALA B  36      19.469   1.795  48.806  1.00148.51           C  
ATOM   2607  CB  ALA B  36      19.250   0.973  47.523  1.00148.51           C  
ATOM   2608  C   ALA B  36      18.166   1.826  49.573  1.00148.51           C  
ATOM   2609  O   ALA B  36      17.802   0.852  50.218  1.00148.51           O  
ATOM   2610  N   MET B  37      17.405   2.937  49.557  1.00117.25           N  
ATOM   2611  CA  MET B  37      16.190   2.950  50.341  1.00117.25           C  
ATOM   2612  CB  MET B  37      16.355   3.548  51.748  1.00117.25           C  
ATOM   2613  CG  MET B  37      17.250   2.702  52.656  1.00117.25           C  
ATOM   2614  SD  MET B  37      17.445   3.341  54.346  1.00117.25           S  
ATOM   2615  CE  MET B  37      15.770   2.873  54.871  1.00117.25           C  
ATOM   2616  C   MET B  37      15.176   3.777  49.608  1.00117.25           C  
ATOM   2617  O   MET B  37      15.538   4.688  48.873  1.00117.25           O  
ATOM   2618  N   TYR B  38      13.869   3.498  49.808  1.00183.14           N  
ATOM   2619  CA  TYR B  38      12.850   4.122  49.017  1.00183.14           C  
ATOM   2620  CB  TYR B  38      12.199   3.124  48.035  1.00183.14           C  
ATOM   2621  CG  TYR B  38      13.233   2.330  47.291  1.00183.14           C  
ATOM   2622  CD1 TYR B  38      13.794   2.772  46.122  1.00183.14           C  
ATOM   2623  CD2 TYR B  38      13.657   1.110  47.759  1.00183.14           C  
ATOM   2624  CE1 TYR B  38      14.735   2.050  45.428  1.00183.14           C  
ATOM   2625  CE2 TYR B  38      14.601   0.369  47.077  1.00183.14           C  
ATOM   2626  CZ  TYR B  38      15.148   0.838  45.907  1.00183.14           C  
ATOM   2627  OH  TYR B  38      16.113   0.093  45.196  1.00183.14           O  
ATOM   2628  C   TYR B  38      11.706   4.608  49.880  1.00183.14           C  
ATOM   2629  O   TYR B  38      11.424   4.050  50.939  1.00183.14           O  
ATOM   2630  N   TRP B  39      11.016   5.688  49.436  1.00138.43           N  
ATOM   2631  CA  TRP B  39       9.801   6.150  50.064  1.00138.43           C  
ATOM   2632  CB  TRP B  39       9.829   7.591  50.609  1.00138.43           C  
ATOM   2633  CG  TRP B  39      10.557   7.776  51.920  1.00138.43           C  
ATOM   2634  CD2 TRP B  39       9.991   7.446  53.198  1.00138.43           C  
ATOM   2635  CD1 TRP B  39      11.804   8.266  52.165  1.00138.43           C  
ATOM   2636  NE1 TRP B  39      12.050   8.268  53.519  1.00138.43           N  
ATOM   2637  CE2 TRP B  39      10.942   7.764  54.166  1.00138.43           C  
ATOM   2638  CE3 TRP B  39       8.777   6.920  53.536  1.00138.43           C  
ATOM   2639  CZ2 TRP B  39      10.692   7.561  55.495  1.00138.43           C  
ATOM   2640  CZ3 TRP B  39       8.528   6.715  54.874  1.00138.43           C  
ATOM   2641  CH2 TRP B  39       9.467   7.030  55.835  1.00138.43           C  
ATOM   2642  C   TRP B  39       8.721   6.120  49.026  1.00138.43           C  
ATOM   2643  O   TRP B  39       8.938   6.547  47.896  1.00138.43           O  
ATOM   2644  N   TYR B  40       7.529   5.596  49.386  1.00186.49           N  
ATOM   2645  CA  TYR B  40       6.396   5.554  48.498  1.00186.49           C  
ATOM   2646  CB  TYR B  40       5.903   4.140  48.124  1.00186.49           C  
ATOM   2647  CG  TYR B  40       6.893   3.371  47.320  1.00186.49           C  
ATOM   2648  CD1 TYR B  40       7.900   2.666  47.932  1.00186.49           C  
ATOM   2649  CD2 TYR B  40       6.797   3.330  45.950  1.00186.49           C  
ATOM   2650  CE1 TYR B  40       8.804   1.944  47.188  1.00186.49           C  
ATOM   2651  CE2 TYR B  40       7.699   2.609  45.203  1.00186.49           C  
ATOM   2652  CZ  TYR B  40       8.707   1.912  45.820  1.00186.49           C  
ATOM   2653  OH  TYR B  40       9.634   1.172  45.054  1.00186.49           O  
ATOM   2654  C   TYR B  40       5.226   6.102  49.262  1.00186.49           C  
ATOM   2655  O   TYR B  40       5.208   6.076  50.491  1.00186.49           O  
ATOM   2656  N   LYS B  41       4.219   6.649  48.548  1.00126.70           N  
ATOM   2657  CA  LYS B  41       3.012   7.031  49.227  1.00126.70           C  
ATOM   2658  CB  LYS B  41       2.722   8.542  49.262  1.00126.70           C  
ATOM   2659  CG  LYS B  41       2.206   9.150  47.961  1.00126.70           C  
ATOM   2660  CD  LYS B  41       1.601  10.539  48.184  1.00126.70           C  
ATOM   2661  CE  LYS B  41       1.043  11.197  46.923  1.00126.70           C  
ATOM   2662  NZ  LYS B  41       0.279  12.411  47.290  1.00126.70           N  
ATOM   2663  C   LYS B  41       1.890   6.333  48.520  1.00126.70           C  
ATOM   2664  O   LYS B  41       2.005   6.038  47.333  1.00126.70           O  
ATOM   2665  N   GLN B  42       0.788   5.990  49.228  1.00154.49           N  
ATOM   2666  CA  GLN B  42      -0.268   5.342  48.498  1.00154.49           C  
ATOM   2667  CB  GLN B  42      -0.418   3.829  48.721  1.00154.49           C  
ATOM   2668  CG  GLN B  42      -0.973   3.435  50.084  1.00154.49           C  
ATOM   2669  CD  GLN B  42      -1.267   1.947  50.002  1.00154.49           C  
ATOM   2670  OE1 GLN B  42      -0.356   1.134  49.856  1.00154.49           O  
ATOM   2671  NE2 GLN B  42      -2.572   1.572  50.082  1.00154.49           N  
ATOM   2672  C   GLN B  42      -1.597   5.942  48.839  1.00154.49           C  
ATOM   2673  O   GLN B  42      -1.920   6.194  49.996  1.00154.49           O  
ATOM   2674  N   SER B  43      -2.421   6.168  47.800  1.00122.95           N  
ATOM   2675  CA  SER B  43      -3.746   6.690  47.957  1.00122.95           C  
ATOM   2676  CB  SER B  43      -3.949   8.076  47.320  1.00122.95           C  
ATOM   2677  OG  SER B  43      -5.284   8.512  47.527  1.00122.95           O  
ATOM   2678  C   SER B  43      -4.612   5.732  47.224  1.00122.95           C  
ATOM   2679  O   SER B  43      -4.127   4.751  46.673  1.00122.95           O  
ATOM   2680  N   ALA B  44      -5.935   5.932  47.253  1.00113.02           N  
ATOM   2681  CA  ALA B  44      -6.731   5.033  46.477  1.00113.02           C  
ATOM   2682  CB  ALA B  44      -8.172   4.889  46.993  1.00113.02           C  
ATOM   2683  C   ALA B  44      -6.803   5.551  45.061  1.00113.02           C  
ATOM   2684  O   ALA B  44      -6.668   6.750  44.815  1.00113.02           O  
ATOM   2685  N   LYS B  45      -7.045   4.631  44.099  1.00139.15           N  
ATOM   2686  CA  LYS B  45      -7.205   4.882  42.683  1.00139.15           C  
ATOM   2687  CB  LYS B  45      -8.053   6.128  42.368  1.00139.15           C  
ATOM   2688  CG  LYS B  45      -9.521   5.994  42.767  1.00139.15           C  
ATOM   2689  CD  LYS B  45      -9.720   5.942  44.281  1.00139.15           C  
ATOM   2690  CE  LYS B  45     -11.181   5.853  44.716  1.00139.15           C  
ATOM   2691  NZ  LYS B  45     -11.257   5.848  46.194  1.00139.15           N  
ATOM   2692  C   LYS B  45      -5.878   5.093  42.041  1.00139.15           C  
ATOM   2693  O   LYS B  45      -5.729   4.968  40.826  1.00139.15           O  
ATOM   2694  N   LYS B  46      -4.859   5.362  42.859  1.00224.44           N  
ATOM   2695  CA  LYS B  46      -3.525   5.474  42.373  1.00224.44           C  
ATOM   2696  CB  LYS B  46      -2.896   6.846  42.648  1.00224.44           C  
ATOM   2697  CG  LYS B  46      -3.501   7.948  41.778  1.00224.44           C  
ATOM   2698  CD  LYS B  46      -3.225   9.361  42.288  1.00224.44           C  
ATOM   2699  CE  LYS B  46      -4.382   9.953  43.096  1.00224.44           C  
ATOM   2700  NZ  LYS B  46      -5.555  10.165  42.217  1.00224.44           N  
ATOM   2701  C   LYS B  46      -2.882   4.478  43.241  1.00224.44           C  
ATOM   2702  O   LYS B  46      -3.408   4.198  44.301  1.00224.44           O  
ATOM   2703  N   PRO B  47      -1.848   3.866  42.848  1.00183.70           N  
ATOM   2704  CA  PRO B  47      -1.234   2.848  43.660  1.00183.70           C  
ATOM   2705  CD  PRO B  47      -1.603   3.685  41.432  1.00183.70           C  
ATOM   2706  CB  PRO B  47      -0.728   1.825  42.679  1.00183.70           C  
ATOM   2707  CG  PRO B  47      -0.498   2.632  41.387  1.00183.70           C  
ATOM   2708  C   PRO B  47      -0.076   3.484  44.329  1.00183.70           C  
ATOM   2709  O   PRO B  47      -0.037   4.706  44.457  1.00183.70           O  
ATOM   2710  N   LEU B  48       0.893   2.643  44.727  1.00128.69           N  
ATOM   2711  CA  LEU B  48       2.089   3.102  45.354  1.00128.69           C  
ATOM   2712  CB  LEU B  48       3.053   1.961  45.710  1.00128.69           C  
ATOM   2713  CG  LEU B  48       2.518   1.020  46.799  1.00128.69           C  
ATOM   2714  CD1 LEU B  48       3.522  -0.099  47.113  1.00128.69           C  
ATOM   2715  CD2 LEU B  48       2.123   1.815  48.051  1.00128.69           C  
ATOM   2716  C   LEU B  48       2.780   3.996  44.400  1.00128.69           C  
ATOM   2717  O   LEU B  48       3.093   3.616  43.273  1.00128.69           O  
ATOM   2718  N   GLU B  49       3.019   5.237  44.842  1.00165.75           N  
ATOM   2719  CA  GLU B  49       3.740   6.126  43.994  1.00165.75           C  
ATOM   2720  CB  GLU B  49       2.961   7.388  43.573  1.00165.75           C  
ATOM   2721  CG  GLU B  49       2.345   8.198  44.710  1.00165.75           C  
ATOM   2722  CD  GLU B  49       1.385   9.199  44.074  1.00165.75           C  
ATOM   2723  OE1 GLU B  49       0.193   8.837  43.885  1.00165.75           O  
ATOM   2724  OE2 GLU B  49       1.831  10.335  43.761  1.00165.75           O  
ATOM   2725  C   GLU B  49       5.003   6.450  44.711  1.00165.75           C  
ATOM   2726  O   GLU B  49       4.999   6.928  45.844  1.00165.75           O  
ATOM   2727  N   LEU B  50       6.132   6.138  44.051  1.00264.40           N  
ATOM   2728  CA  LEU B  50       7.432   6.300  44.634  1.00264.40           C  
ATOM   2729  CB  LEU B  50       8.519   5.583  43.797  1.00264.40           C  
ATOM   2730  CG  LEU B  50       9.924   5.447  44.426  1.00264.40           C  
ATOM   2731  CD1 LEU B  50      10.607   6.795  44.633  1.00264.40           C  
ATOM   2732  CD2 LEU B  50       9.897   4.606  45.707  1.00264.40           C  
ATOM   2733  C   LEU B  50       7.739   7.754  44.692  1.00264.40           C  
ATOM   2734  O   LEU B  50       7.592   8.461  43.697  1.00264.40           O  
ATOM   2735  N   MET B  51       7.975   8.284  45.908  1.00233.82           N  
ATOM   2736  CA  MET B  51       8.426   9.636  45.983  1.00233.82           C  
ATOM   2737  CB  MET B  51       8.063  10.308  47.320  1.00233.82           C  
ATOM   2738  CG  MET B  51       6.548  10.460  47.503  1.00233.82           C  
ATOM   2739  SD  MET B  51       6.028  11.556  48.859  1.00233.82           S  
ATOM   2740  CE  MET B  51       6.349  10.384  50.203  1.00233.82           C  
ATOM   2741  C   MET B  51       9.909   9.764  45.771  1.00233.82           C  
ATOM   2742  O   MET B  51      10.369  10.477  44.879  1.00233.82           O  
ATOM   2743  N   PHE B  52      10.705   8.988  46.547  1.00224.07           N  
ATOM   2744  CA  PHE B  52      12.121   9.221  46.519  1.00224.07           C  
ATOM   2745  CB  PHE B  52      12.634  10.084  47.685  1.00224.07           C  
ATOM   2746  CG  PHE B  52      11.901  11.380  47.716  1.00224.07           C  
ATOM   2747  CD1 PHE B  52      12.158  12.366  46.793  1.00224.07           C  
ATOM   2748  CD2 PHE B  52      10.968  11.611  48.701  1.00224.07           C  
ATOM   2749  CE1 PHE B  52      11.477  13.560  46.843  1.00224.07           C  
ATOM   2750  CE2 PHE B  52      10.285  12.802  48.756  1.00224.07           C  
ATOM   2751  CZ  PHE B  52      10.539  13.778  47.823  1.00224.07           C  
ATOM   2752  C   PHE B  52      12.857   7.936  46.690  1.00224.07           C  
ATOM   2753  O   PHE B  52      12.354   6.981  47.281  1.00224.07           O  
ATOM   2754  N   VAL B  53      14.101   7.904  46.170  1.00282.10           N  
ATOM   2755  CA  VAL B  53      14.929   6.752  46.330  1.00282.10           C  
ATOM   2756  CB  VAL B  53      14.918   5.835  45.152  1.00282.10           C  
ATOM   2757  CG1 VAL B  53      13.470   5.412  44.918  1.00282.10           C  
ATOM   2758  CG2 VAL B  53      15.475   6.562  43.944  1.00282.10           C  
ATOM   2759  C   VAL B  53      16.307   7.246  46.565  1.00282.10           C  
ATOM   2760  O   VAL B  53      16.707   8.306  46.076  1.00282.10           O  
ATOM   2761  N   TYR B  54      17.056   6.479  47.372  1.00263.41           N  
ATOM   2762  CA  TYR B  54      18.368   6.904  47.708  1.00263.41           C  
ATOM   2763  CB  TYR B  54      18.545   7.269  49.198  1.00263.41           C  
ATOM   2764  CG  TYR B  54      18.047   8.643  49.502  1.00263.41           C  
ATOM   2765  CD1 TYR B  54      16.713   8.900  49.727  1.00263.41           C  
ATOM   2766  CD2 TYR B  54      18.944   9.687  49.561  1.00263.41           C  
ATOM   2767  CE1 TYR B  54      16.288  10.179  50.009  1.00263.41           C  
ATOM   2768  CE2 TYR B  54      18.526  10.966  49.844  1.00263.41           C  
ATOM   2769  CZ  TYR B  54      17.194  11.212  50.071  1.00263.41           C  
ATOM   2770  OH  TYR B  54      16.759  12.522  50.361  1.00263.41           O  
ATOM   2771  C   TYR B  54      19.310   5.786  47.468  1.00263.41           C  
ATOM   2772  O   TYR B  54      19.071   4.630  47.817  1.00263.41           O  
ATOM   2773  N   SER B  55      20.418   6.132  46.816  1.00155.03           N  
ATOM   2774  CA  SER B  55      21.518   5.243  46.728  1.00155.03           C  
ATOM   2775  CB  SER B  55      21.985   4.992  45.287  1.00155.03           C  
ATOM   2776  OG  SER B  55      20.913   4.453  44.527  1.00155.03           O  
ATOM   2777  C   SER B  55      22.563   6.065  47.419  1.00155.03           C  
ATOM   2778  O   SER B  55      22.690   7.248  47.115  1.00155.03           O  
ATOM   2779  N   LEU B  56      23.272   5.492  48.414  1.00247.57           N  
ATOM   2780  CA  LEU B  56      24.346   6.167  49.109  1.00247.57           C  
ATOM   2781  CB  LEU B  56      25.636   6.296  48.282  1.00247.57           C  
ATOM   2782  CG  LEU B  56      26.457   4.998  48.184  1.00247.57           C  
ATOM   2783  CD1 LEU B  56      27.084   4.644  49.542  1.00247.57           C  
ATOM   2784  CD2 LEU B  56      25.632   3.845  47.593  1.00247.57           C  
ATOM   2785  C   LEU B  56      24.012   7.525  49.632  1.00247.57           C  
ATOM   2786  O   LEU B  56      24.750   8.492  49.426  1.00247.57           O  
ATOM   2787  N   GLU B  57      22.887   7.629  50.344  1.00327.04           N  
ATOM   2788  CA  GLU B  57      22.545   8.845  51.017  1.00327.04           C  
ATOM   2789  CB  GLU B  57      23.695   9.412  51.874  1.00327.04           C  
ATOM   2790  CG  GLU B  57      24.442   8.405  52.753  1.00327.04           C  
ATOM   2791  CD  GLU B  57      25.784   8.143  52.065  1.00327.04           C  
ATOM   2792  OE1 GLU B  57      26.380   9.133  51.564  1.00327.04           O  
ATOM   2793  OE2 GLU B  57      26.233   6.967  52.023  1.00327.04           O  
ATOM   2794  C   GLU B  57      22.276   9.931  50.015  1.00327.04           C  
ATOM   2795  O   GLU B  57      22.081  11.086  50.411  1.00327.04           O  
ATOM   2796  N   GLU B  58      22.210   9.578  48.709  1.00195.53           N  
ATOM   2797  CA  GLU B  58      21.994  10.559  47.674  1.00195.53           C  
ATOM   2798  CB  GLU B  58      23.083  10.558  46.587  1.00195.53           C  
ATOM   2799  CG  GLU B  58      23.009  11.759  45.640  1.00195.53           C  
ATOM   2800  CD  GLU B  58      23.470  12.988  46.411  1.00195.53           C  
ATOM   2801  OE1 GLU B  58      23.466  12.929  47.669  1.00195.53           O  
ATOM   2802  OE2 GLU B  58      23.833  14.002  45.755  1.00195.53           O  
ATOM   2803  C   GLU B  58      20.695  10.247  47.013  1.00195.53           C  
ATOM   2804  O   GLU B  58      20.382   9.077  46.784  1.00195.53           O  
ATOM   2805  N   ARG B  59      19.912  11.306  46.699  1.00310.44           N  
ATOM   2806  CA  ARG B  59      18.642  11.119  46.055  1.00310.44           C  
ATOM   2807  CB  ARG B  59      17.763  12.385  46.073  1.00310.44           C  
ATOM   2808  CG  ARG B  59      18.405  13.611  45.415  1.00310.44           C  
ATOM   2809  CD  ARG B  59      17.530  14.867  45.447  1.00310.44           C  
ATOM   2810  NE  ARG B  59      17.615  15.444  46.819  1.00310.44           N  
ATOM   2811  CZ  ARG B  59      17.296  16.754  47.029  1.00310.44           C  
ATOM   2812  NH1 ARG B  59      16.889  17.534  45.985  1.00310.44           N  
ATOM   2813  NH2 ARG B  59      17.386  17.287  48.283  1.00310.44           N  
ATOM   2814  C   ARG B  59      18.910  10.711  44.621  1.00310.44           C  
ATOM   2815  O   ARG B  59      19.253  11.565  43.804  1.00310.44           O  
ATOM   2816  N   VAL B  60      18.837   9.376  44.321  1.00154.09           N  
ATOM   2817  CA  VAL B  60      19.055   8.769  43.021  1.00154.09           C  
ATOM   2818  CB  VAL B  60      19.496   7.334  43.071  1.00154.09           C  
ATOM   2819  CG1 VAL B  60      18.403   6.464  43.702  1.00154.09           C  
ATOM   2820  CG2 VAL B  60      19.879   6.922  41.640  1.00154.09           C  
ATOM   2821  C   VAL B  60      17.881   8.893  42.097  1.00154.09           C  
ATOM   2822  O   VAL B  60      18.058   9.068  40.893  1.00154.09           O  
ATOM   2823  N   GLU B  61      16.643   8.741  42.603  1.00169.33           N  
ATOM   2824  CA  GLU B  61      15.515   8.921  41.732  1.00169.33           C  
ATOM   2825  CB  GLU B  61      14.844   7.616  41.271  1.00169.33           C  
ATOM   2826  CG  GLU B  61      13.672   7.835  40.310  1.00169.33           C  
ATOM   2827  CD  GLU B  61      14.224   8.141  38.925  1.00169.33           C  
ATOM   2828  OE1 GLU B  61      14.499   7.170  38.169  1.00169.33           O  
ATOM   2829  OE2 GLU B  61      14.377   9.350  38.604  1.00169.33           O  
ATOM   2830  C   GLU B  61      14.492   9.734  42.465  1.00169.33           C  
ATOM   2831  O   GLU B  61      14.179   9.443  43.618  1.00169.33           O  
ATOM   2832  N   ASN B  69      13.958  10.786  41.804  1.00102.19           N  
ATOM   2833  CA  ASN B  69      12.965  11.656  42.383  1.00102.19           C  
ATOM   2834  CB  ASN B  69      13.460  13.110  42.532  1.00102.19           C  
ATOM   2835  CG  ASN B  69      12.409  13.967  43.232  1.00102.19           C  
ATOM   2836  OD1 ASN B  69      11.217  13.661  43.227  1.00102.19           O  
ATOM   2837  ND2 ASN B  69      12.867  15.092  43.842  1.00102.19           N  
ATOM   2838  C   ASN B  69      11.810  11.674  41.438  1.00102.19           C  
ATOM   2839  O   ASN B  69      11.951  12.037  40.271  1.00102.19           O  
ATOM   2840  N   ASN B  70      10.612  11.303  41.923  1.00180.54           N  
ATOM   2841  CA  ASN B  70       9.540  11.243  40.986  1.00180.54           C  
ATOM   2842  CB  ASN B  70       8.630  10.015  41.160  1.00180.54           C  
ATOM   2843  CG  ASN B  70       7.647  10.002  39.996  1.00180.54           C  
ATOM   2844  OD1 ASN B  70       7.704  10.853  39.110  1.00180.54           O  
ATOM   2845  ND2 ASN B  70       6.711   9.016  40.000  1.00180.54           N  
ATOM   2846  C   ASN B  70       8.672  12.447  41.134  1.00180.54           C  
ATOM   2847  O   ASN B  70       7.518  12.375  41.551  1.00180.54           O  
ATOM   2848  N   SER B  71       9.201  13.605  40.743  1.00177.38           N  
ATOM   2849  CA  SER B  71       8.396  14.787  40.742  1.00177.38           C  
ATOM   2850  CB  SER B  71       7.294  14.752  39.670  1.00177.38           C  
ATOM   2851  OG  SER B  71       7.877  14.632  38.381  1.00177.38           O  
ATOM   2852  C   SER B  71       7.727  15.087  42.069  1.00177.38           C  
ATOM   2853  O   SER B  71       6.563  15.487  42.095  1.00177.38           O  
ATOM   2854  N   VAL B  72       8.430  14.957  43.213  1.00219.73           N  
ATOM   2855  CA  VAL B  72       7.781  15.225  44.482  1.00219.73           C  
ATOM   2856  CB  VAL B  72       8.404  14.478  45.626  1.00219.73           C  
ATOM   2857  CG1 VAL B  72       7.654  14.825  46.929  1.00219.73           C  
ATOM   2858  CG2 VAL B  72       8.405  12.978  45.279  1.00219.73           C  
ATOM   2859  C   VAL B  72       7.812  16.692  44.810  1.00219.73           C  
ATOM   2860  O   VAL B  72       8.779  17.415  44.573  1.00219.73           O  
ATOM   2861  N   PRO B  73       6.723  17.118  45.389  1.00176.06           N  
ATOM   2862  CA  PRO B  73       6.571  18.494  45.764  1.00176.06           C  
ATOM   2863  CD  PRO B  73       5.446  16.502  45.061  1.00176.06           C  
ATOM   2864  CB  PRO B  73       5.082  18.689  46.046  1.00176.06           C  
ATOM   2865  CG  PRO B  73       4.404  17.627  45.166  1.00176.06           C  
ATOM   2866  C   PRO B  73       7.440  18.886  46.924  1.00176.06           C  
ATOM   2867  O   PRO B  73       7.810  18.029  47.722  1.00176.06           O  
ATOM   2868  N   SER B  74       7.740  20.193  47.051  1.00 72.67           N  
ATOM   2869  CA  SER B  74       8.651  20.721  48.030  1.00 72.67           C  
ATOM   2870  CB  SER B  74       8.906  22.225  47.831  1.00 72.67           C  
ATOM   2871  OG  SER B  74       9.528  22.452  46.575  1.00 72.67           O  
ATOM   2872  C   SER B  74       8.137  20.541  49.429  1.00 72.67           C  
ATOM   2873  O   SER B  74       8.909  20.646  50.382  1.00 72.67           O  
ATOM   2874  N   ARG B  75       6.829  20.272  49.604  1.00255.72           N  
ATOM   2875  CA  ARG B  75       6.294  20.124  50.932  1.00255.72           C  
ATOM   2876  CB  ARG B  75       4.797  19.769  51.004  1.00255.72           C  
ATOM   2877  CG  ARG B  75       3.833  20.819  50.461  1.00255.72           C  
ATOM   2878  CD  ARG B  75       3.623  20.737  48.951  1.00255.72           C  
ATOM   2879  NE  ARG B  75       3.057  19.389  48.661  1.00255.72           N  
ATOM   2880  CZ  ARG B  75       1.936  19.255  47.893  1.00255.72           C  
ATOM   2881  NH1 ARG B  75       1.262  20.362  47.466  1.00255.72           N  
ATOM   2882  NH2 ARG B  75       1.495  18.011  47.548  1.00255.72           N  
ATOM   2883  C   ARG B  75       6.976  18.964  51.571  1.00255.72           C  
ATOM   2884  O   ARG B  75       7.142  18.935  52.790  1.00255.72           O  
ATOM   2885  N   PHE B  76       7.334  17.949  50.760  1.00109.04           N  
ATOM   2886  CA  PHE B  76       7.984  16.794  51.306  1.00109.04           C  
ATOM   2887  CB  PHE B  76       7.669  15.477  50.569  1.00109.04           C  
ATOM   2888  CG  PHE B  76       6.211  15.205  50.681  1.00109.04           C  
ATOM   2889  CD1 PHE B  76       5.677  14.761  51.859  1.00109.04           C  
ATOM   2890  CD2 PHE B  76       5.366  15.413  49.622  1.00109.04           C  
ATOM   2891  CE1 PHE B  76       4.330  14.512  51.969  1.00109.04           C  
ATOM   2892  CE2 PHE B  76       4.018  15.165  49.726  1.00109.04           C  
ATOM   2893  CZ  PHE B  76       3.491  14.711  50.904  1.00109.04           C  
ATOM   2894  C   PHE B  76       9.462  16.980  51.171  1.00109.04           C  
ATOM   2895  O   PHE B  76       9.973  17.235  50.079  1.00109.04           O  
ATOM   2896  N   SER B  77      10.194  16.857  52.297  1.00 67.14           N  
ATOM   2897  CA  SER B  77      11.619  16.987  52.240  1.00 67.14           C  
ATOM   2898  CB  SER B  77      12.142  18.183  53.056  1.00 67.14           C  
ATOM   2899  OG  SER B  77      13.557  18.261  52.973  1.00 67.14           O  
ATOM   2900  C   SER B  77      12.217  15.744  52.831  1.00 67.14           C  
ATOM   2901  O   SER B  77      12.044  15.454  54.015  1.00 67.14           O  
ATOM   2902  N   PRO B  78      12.915  14.994  52.015  1.00111.99           N  
ATOM   2903  CA  PRO B  78      13.545  13.783  52.476  1.00111.99           C  
ATOM   2904  CD  PRO B  78      12.586  14.930  50.602  1.00111.99           C  
ATOM   2905  CB  PRO B  78      13.628  12.855  51.263  1.00111.99           C  
ATOM   2906  CG  PRO B  78      13.458  13.790  50.054  1.00111.99           C  
ATOM   2907  C   PRO B  78      14.884  14.061  53.085  1.00111.99           C  
ATOM   2908  O   PRO B  78      15.471  15.102  52.791  1.00111.99           O  
ATOM   2909  N   GLU B  79      15.382  13.145  53.941  1.00 76.22           N  
ATOM   2910  CA  GLU B  79      16.680  13.319  54.523  1.00 76.22           C  
ATOM   2911  CB  GLU B  79      16.660  14.027  55.888  1.00 76.22           C  
ATOM   2912  CG  GLU B  79      18.058  14.221  56.476  1.00 76.22           C  
ATOM   2913  CD  GLU B  79      17.926  14.892  57.834  1.00 76.22           C  
ATOM   2914  OE1 GLU B  79      16.848  14.744  58.470  1.00 76.22           O  
ATOM   2915  OE2 GLU B  79      18.909  15.555  58.257  1.00 76.22           O  
ATOM   2916  C   GLU B  79      17.268  11.963  54.759  1.00 76.22           C  
ATOM   2917  O   GLU B  79      16.554  11.008  55.068  1.00 76.22           O  
ATOM   2918  N   CYS B  80      18.601  11.842  54.597  1.00 79.24           N  
ATOM   2919  CA  CYS B  80      19.261  10.592  54.853  1.00 79.24           C  
ATOM   2920  CB  CYS B  80      19.751   9.909  53.563  1.00 79.24           C  
ATOM   2921  SG  CYS B  80      20.588   8.325  53.866  1.00 79.24           S  
ATOM   2922  C   CYS B  80      20.469  10.901  55.691  1.00 79.24           C  
ATOM   2923  O   CYS B  80      21.519  11.267  55.165  1.00 79.24           O  
ATOM   2924  N   PRO B  81      20.353  10.800  56.990  1.00123.77           N  
ATOM   2925  CA  PRO B  81      21.486  11.079  57.831  1.00123.77           C  
ATOM   2926  CD  PRO B  81      19.096  11.086  57.660  1.00123.77           C  
ATOM   2927  CB  PRO B  81      20.934  11.214  59.248  1.00123.77           C  
ATOM   2928  CG  PRO B  81      19.483  11.676  59.027  1.00123.77           C  
ATOM   2929  C   PRO B  81      22.557  10.054  57.710  1.00123.77           C  
ATOM   2930  O   PRO B  81      23.733  10.402  57.814  1.00123.77           O  
ATOM   2931  N   ASN B  82      22.165   8.784  57.513  1.00 87.48           N  
ATOM   2932  CA  ASN B  82      23.115   7.724  57.400  1.00 87.48           C  
ATOM   2933  CB  ASN B  82      23.649   7.212  58.753  1.00 87.48           C  
ATOM   2934  CG  ASN B  82      22.482   6.770  59.622  1.00 87.48           C  
ATOM   2935  OD1 ASN B  82      21.719   5.875  59.263  1.00 87.48           O  
ATOM   2936  ND2 ASN B  82      22.341   7.420  60.808  1.00 87.48           N  
ATOM   2937  C   ASN B  82      22.463   6.610  56.649  1.00 87.48           C  
ATOM   2938  O   ASN B  82      21.269   6.647  56.361  1.00 87.48           O  
ATOM   2939  N   SER B  83      23.252   5.575  56.319  1.00144.61           N  
ATOM   2940  CA  SER B  83      22.796   4.491  55.500  1.00144.61           C  
ATOM   2941  CB  SER B  83      23.898   3.449  55.239  1.00144.61           C  
ATOM   2942  OG  SER B  83      24.976   4.034  54.524  1.00144.61           O  
ATOM   2943  C   SER B  83      21.656   3.774  56.149  1.00144.61           C  
ATOM   2944  O   SER B  83      20.898   3.074  55.479  1.00144.61           O  
ATOM   2945  N   SER B  84      21.552   3.870  57.483  1.00 83.31           N  
ATOM   2946  CA  SER B  84      20.522   3.176  58.210  1.00 83.31           C  
ATOM   2947  CB  SER B  84      20.895   2.963  59.688  1.00 83.31           C  
ATOM   2948  OG  SER B  84      19.851   2.276  60.364  1.00 83.31           O  
ATOM   2949  C   SER B  84      19.204   3.888  58.197  1.00 83.31           C  
ATOM   2950  O   SER B  84      18.148   3.250  58.210  1.00 83.31           O  
ATOM   2951  N   HIS B  85      19.219   5.236  58.170  1.00103.59           N  
ATOM   2952  CA  HIS B  85      17.970   5.899  58.397  1.00103.59           C  
ATOM   2953  ND1 HIS B  85      19.713   5.777  61.237  1.00103.59           N  
ATOM   2954  CG  HIS B  85      18.405   5.990  60.861  1.00103.59           C  
ATOM   2955  CB  HIS B  85      18.002   6.781  59.653  1.00103.59           C  
ATOM   2956  NE2 HIS B  85      18.445   4.704  62.714  1.00103.59           N  
ATOM   2957  CD2 HIS B  85      17.644   5.330  61.775  1.00103.59           C  
ATOM   2958  CE1 HIS B  85      19.679   5.002  62.350  1.00103.59           C  
ATOM   2959  C   HIS B  85      17.588   6.756  57.241  1.00103.59           C  
ATOM   2960  O   HIS B  85      18.418   7.237  56.470  1.00103.59           O  
ATOM   2961  N   LEU B  86      16.265   6.919  57.082  1.00 98.58           N  
ATOM   2962  CA  LEU B  86      15.736   7.763  56.067  1.00 98.58           C  
ATOM   2963  CB  LEU B  86      15.275   6.972  54.831  1.00 98.58           C  
ATOM   2964  CG  LEU B  86      14.930   7.847  53.618  1.00 98.58           C  
ATOM   2965  CD1 LEU B  86      16.127   8.726  53.217  1.00 98.58           C  
ATOM   2966  CD2 LEU B  86      14.442   6.980  52.447  1.00 98.58           C  
ATOM   2967  C   LEU B  86      14.580   8.452  56.717  1.00 98.58           C  
ATOM   2968  O   LEU B  86      13.762   7.814  57.381  1.00 98.58           O  
ATOM   2969  N   PHE B  87      14.502   9.788  56.576  1.00 70.08           N  
ATOM   2970  CA  PHE B  87      13.444  10.491  57.232  1.00 70.08           C  
ATOM   2971  CB  PHE B  87      13.969  11.526  58.240  1.00 70.08           C  
ATOM   2972  CG  PHE B  87      14.816  10.757  59.196  1.00 70.08           C  
ATOM   2973  CD1 PHE B  87      16.149  10.555  58.921  1.00 70.08           C  
ATOM   2974  CD2 PHE B  87      14.287  10.226  60.350  1.00 70.08           C  
ATOM   2975  CE1 PHE B  87      16.947   9.845  59.785  1.00 70.08           C  
ATOM   2976  CE2 PHE B  87      15.081   9.513  61.218  1.00 70.08           C  
ATOM   2977  CZ  PHE B  87      16.413   9.322  60.937  1.00 70.08           C  
ATOM   2978  C   PHE B  87      12.667  11.214  56.183  1.00 70.08           C  
ATOM   2979  O   PHE B  87      13.200  11.582  55.137  1.00 70.08           O  
ATOM   2980  N   LEU B  88      11.355  11.391  56.423  1.00 87.58           N  
ATOM   2981  CA  LEU B  88      10.549  12.122  55.493  1.00 87.58           C  
ATOM   2982  CB  LEU B  88       9.462  11.239  54.857  1.00 87.58           C  
ATOM   2983  CG  LEU B  88       8.683  11.909  53.714  1.00 87.58           C  
ATOM   2984  CD1 LEU B  88       9.615  12.265  52.544  1.00 87.58           C  
ATOM   2985  CD2 LEU B  88       7.499  11.035  53.273  1.00 87.58           C  
ATOM   2986  C   LEU B  88       9.909  13.210  56.289  1.00 87.58           C  
ATOM   2987  O   LEU B  88       9.086  12.940  57.164  1.00 87.58           O  
ATOM   2988  N   HIS B  89      10.276  14.477  55.998  1.00 72.28           N  
ATOM   2989  CA  HIS B  89       9.766  15.573  56.767  1.00 72.28           C  
ATOM   2990  ND1 HIS B  89      13.268  16.012  57.269  1.00 72.28           N  
ATOM   2991  CG  HIS B  89      12.010  16.107  57.821  1.00 72.28           C  
ATOM   2992  CB  HIS B  89      10.817  16.650  57.090  1.00 72.28           C  
ATOM   2993  NE2 HIS B  89      13.420  15.207  59.336  1.00 72.28           N  
ATOM   2994  CD2 HIS B  89      12.121  15.611  59.084  1.00 72.28           C  
ATOM   2995  CE1 HIS B  89      14.072  15.468  58.217  1.00 72.28           C  
ATOM   2996  C   HIS B  89       8.674  16.222  55.982  1.00 72.28           C  
ATOM   2997  O   HIS B  89       8.819  16.504  54.794  1.00 72.28           O  
ATOM   2998  N   LEU B  90       7.530  16.460  56.650  1.00142.91           N  
ATOM   2999  CA  LEU B  90       6.399  17.058  56.007  1.00142.91           C  
ATOM   3000  CB  LEU B  90       5.117  16.220  56.156  1.00142.91           C  
ATOM   3001  CG  LEU B  90       5.090  14.973  55.247  1.00142.91           C  
ATOM   3002  CD1 LEU B  90       6.350  14.113  55.409  1.00142.91           C  
ATOM   3003  CD2 LEU B  90       3.822  14.142  55.488  1.00142.91           C  
ATOM   3004  C   LEU B  90       6.171  18.423  56.579  1.00142.91           C  
ATOM   3005  O   LEU B  90       6.247  18.641  57.789  1.00142.91           O  
ATOM   3006  N   HIS B  91       5.894  19.391  55.684  1.00 79.79           N  
ATOM   3007  CA  HIS B  91       5.725  20.752  56.095  1.00 79.79           C  
ATOM   3008  ND1 HIS B  91       8.115  23.792  56.201  1.00 79.79           N  
ATOM   3009  CG  HIS B  91       7.065  22.924  56.402  1.00 79.79           C  
ATOM   3010  CB  HIS B  91       6.969  21.586  55.737  1.00 79.79           C  
ATOM   3011  NE2 HIS B  91       6.762  24.760  57.674  1.00 79.79           N  
ATOM   3012  CD2 HIS B  91       6.246  23.531  57.303  1.00 79.79           C  
ATOM   3013  CE1 HIS B  91       7.884  24.873  56.986  1.00 79.79           C  
ATOM   3014  C   HIS B  91       4.579  21.319  55.315  1.00 79.79           C  
ATOM   3015  O   HIS B  91       4.546  21.219  54.091  1.00 79.79           O  
ATOM   3016  N   THR B  92       3.612  21.938  56.022  1.00136.96           N  
ATOM   3017  CA  THR B  92       2.486  22.606  55.422  1.00136.96           C  
ATOM   3018  CB  THR B  92       2.819  23.976  54.888  1.00136.96           C  
ATOM   3019  OG1 THR B  92       1.654  24.601  54.371  1.00136.96           O  
ATOM   3020  CG2 THR B  92       3.902  23.870  53.801  1.00136.96           C  
ATOM   3021  C   THR B  92       1.846  21.781  54.341  1.00136.96           C  
ATOM   3022  O   THR B  92       1.860  22.155  53.170  1.00136.96           O  
ATOM   3023  N   LEU B  93       1.262  20.625  54.719  1.00 87.59           N  
ATOM   3024  CA  LEU B  93       0.603  19.748  53.791  1.00 87.59           C  
ATOM   3025  CB  LEU B  93       0.611  18.269  54.203  1.00 87.59           C  
ATOM   3026  CG  LEU B  93       2.025  17.665  54.218  1.00 87.59           C  
ATOM   3027  CD1 LEU B  93       1.965  16.137  54.365  1.00 87.59           C  
ATOM   3028  CD2 LEU B  93       2.847  18.130  53.003  1.00 87.59           C  
ATOM   3029  C   LEU B  93      -0.822  20.161  53.609  1.00 87.59           C  
ATOM   3030  O   LEU B  93      -1.310  21.104  54.232  1.00 87.59           O  
ATOM   3031  N   GLN B  94      -1.512  19.465  52.684  1.00 80.73           N  
ATOM   3032  CA  GLN B  94      -2.886  19.736  52.394  1.00 80.73           C  
ATOM   3033  CB  GLN B  94      -3.056  20.191  50.942  1.00 80.73           C  
ATOM   3034  CG  GLN B  94      -2.206  21.438  50.684  1.00 80.73           C  
ATOM   3035  CD  GLN B  94      -2.274  21.791  49.214  1.00 80.73           C  
ATOM   3036  OE1 GLN B  94      -2.153  20.925  48.351  1.00 80.73           O  
ATOM   3037  NE2 GLN B  94      -2.471  23.103  48.919  1.00 80.73           N  
ATOM   3038  C   GLN B  94      -3.620  18.454  52.628  1.00 80.73           C  
ATOM   3039  O   GLN B  94      -3.001  17.402  52.777  1.00 80.73           O  
ATOM   3040  N   PRO B  95      -4.922  18.509  52.682  1.00104.53           N  
ATOM   3041  CA  PRO B  95      -5.693  17.331  52.974  1.00104.53           C  
ATOM   3042  CD  PRO B  95      -5.598  19.721  53.112  1.00104.53           C  
ATOM   3043  CB  PRO B  95      -7.123  17.819  53.177  1.00104.53           C  
ATOM   3044  CG  PRO B  95      -6.932  19.249  53.719  1.00104.53           C  
ATOM   3045  C   PRO B  95      -5.529  16.255  51.948  1.00104.53           C  
ATOM   3046  O   PRO B  95      -5.746  15.090  52.276  1.00104.53           O  
ATOM   3047  N   GLU B  96      -5.139  16.623  50.716  1.00102.72           N  
ATOM   3048  CA  GLU B  96      -4.961  15.702  49.630  1.00102.72           C  
ATOM   3049  CB  GLU B  96      -4.580  16.381  48.302  1.00102.72           C  
ATOM   3050  CG  GLU B  96      -5.653  17.309  47.728  1.00102.72           C  
ATOM   3051  CD  GLU B  96      -5.400  18.721  48.241  1.00102.72           C  
ATOM   3052  OE1 GLU B  96      -4.896  18.866  49.386  1.00102.72           O  
ATOM   3053  OE2 GLU B  96      -5.705  19.679  47.483  1.00102.72           O  
ATOM   3054  C   GLU B  96      -3.830  14.785  49.964  1.00102.72           C  
ATOM   3055  O   GLU B  96      -3.754  13.665  49.465  1.00102.72           O  
ATOM   3056  N   ASP B  97      -2.897  15.273  50.794  1.00116.82           N  
ATOM   3057  CA  ASP B  97      -1.700  14.590  51.188  1.00116.82           C  
ATOM   3058  CB  ASP B  97      -0.733  15.509  51.953  1.00116.82           C  
ATOM   3059  CG  ASP B  97      -0.160  16.482  50.926  1.00116.82           C  
ATOM   3060  OD1 ASP B  97       0.201  16.007  49.817  1.00116.82           O  
ATOM   3061  OD2 ASP B  97      -0.087  17.705  51.221  1.00116.82           O  
ATOM   3062  C   ASP B  97      -1.995  13.368  52.012  1.00116.82           C  
ATOM   3063  O   ASP B  97      -1.121  12.514  52.160  1.00116.82           O  
ATOM   3064  N   SER B  98      -3.199  13.264  52.617  1.00 58.98           N  
ATOM   3065  CA  SER B  98      -3.503  12.112  53.429  1.00 58.98           C  
ATOM   3066  CB  SER B  98      -4.963  12.065  53.915  1.00 58.98           C  
ATOM   3067  OG  SER B  98      -5.235  13.171  54.762  1.00 58.98           O  
ATOM   3068  C   SER B  98      -3.260  10.874  52.619  1.00 58.98           C  
ATOM   3069  O   SER B  98      -3.701  10.771  51.475  1.00 58.98           O  
ATOM   3070  N   ALA B  99      -2.526   9.899  53.200  1.00 62.17           N  
ATOM   3071  CA  ALA B  99      -2.234   8.701  52.461  1.00 62.17           C  
ATOM   3072  CB  ALA B  99      -1.384   8.953  51.205  1.00 62.17           C  
ATOM   3073  C   ALA B  99      -1.454   7.767  53.335  1.00 62.17           C  
ATOM   3074  O   ALA B  99      -1.141   8.077  54.483  1.00 62.17           O  
ATOM   3075  N   LEU B 100      -1.147   6.565  52.804  1.00 77.09           N  
ATOM   3076  CA  LEU B 100      -0.365   5.603  53.525  1.00 77.09           C  
ATOM   3077  CB  LEU B 100      -0.843   4.159  53.277  1.00 77.09           C  
ATOM   3078  CG  LEU B 100      -0.048   3.074  54.025  1.00 77.09           C  
ATOM   3079  CD1 LEU B 100      -0.261   3.183  55.544  1.00 77.09           C  
ATOM   3080  CD2 LEU B 100      -0.367   1.673  53.482  1.00 77.09           C  
ATOM   3081  C   LEU B 100       1.029   5.723  52.991  1.00 77.09           C  
ATOM   3082  O   LEU B 100       1.236   5.644  51.783  1.00 77.09           O  
ATOM   3083  N   TYR B 101       2.029   5.912  53.876  1.00127.03           N  
ATOM   3084  CA  TYR B 101       3.382   6.081  53.414  1.00127.03           C  
ATOM   3085  CB  TYR B 101       4.124   7.275  54.043  1.00127.03           C  
ATOM   3086  CG  TYR B 101       3.521   8.521  53.489  1.00127.03           C  
ATOM   3087  CD1 TYR B 101       2.420   9.096  54.074  1.00127.03           C  
ATOM   3088  CD2 TYR B 101       4.059   9.116  52.373  1.00127.03           C  
ATOM   3089  CE1 TYR B 101       1.865  10.241  53.557  1.00127.03           C  
ATOM   3090  CE2 TYR B 101       3.508  10.262  51.850  1.00127.03           C  
ATOM   3091  CZ  TYR B 101       2.408  10.830  52.443  1.00127.03           C  
ATOM   3092  OH  TYR B 101       1.836  12.005  51.913  1.00127.03           O  
ATOM   3093  C   TYR B 101       4.171   4.841  53.728  1.00127.03           C  
ATOM   3094  O   TYR B 101       4.146   4.327  54.846  1.00127.03           O  
ATOM   3095  N   LEU B 102       4.887   4.318  52.706  1.00 92.27           N  
ATOM   3096  CA  LEU B 102       5.658   3.109  52.850  1.00 92.27           C  
ATOM   3097  CB  LEU B 102       5.238   2.021  51.846  1.00 92.27           C  
ATOM   3098  CG  LEU B 102       3.811   1.474  52.039  1.00 92.27           C  
ATOM   3099  CD1 LEU B 102       3.484   0.399  50.991  1.00 92.27           C  
ATOM   3100  CD2 LEU B 102       3.596   0.967  53.473  1.00 92.27           C  
ATOM   3101  C   LEU B 102       7.115   3.387  52.573  1.00 92.27           C  
ATOM   3102  O   LEU B 102       7.457   4.150  51.673  1.00 92.27           O  
ATOM   3103  N   CYS B 103       8.019   2.758  53.356  1.00 80.00           N  
ATOM   3104  CA  CYS B 103       9.442   2.859  53.180  1.00 80.00           C  
ATOM   3105  CB  CYS B 103      10.146   3.182  54.514  1.00 80.00           C  
ATOM   3106  SG  CYS B 103      11.958   3.133  54.462  1.00 80.00           S  
ATOM   3107  C   CYS B 103       9.895   1.497  52.728  1.00 80.00           C  
ATOM   3108  O   CYS B 103       9.433   0.497  53.269  1.00 80.00           O  
ATOM   3109  N   ALA B 104      10.778   1.407  51.705  1.00 87.53           N  
ATOM   3110  CA  ALA B 104      11.263   0.119  51.268  1.00 87.53           C  
ATOM   3111  CB  ALA B 104      10.754  -0.293  49.877  1.00 87.53           C  
ATOM   3112  C   ALA B 104      12.761   0.223  51.200  1.00 87.53           C  
ATOM   3113  O   ALA B 104      13.300   1.305  51.020  1.00 87.53           O  
ATOM   3114  N   SER B 105      13.513  -0.879  51.370  1.00 87.76           N  
ATOM   3115  CA  SER B 105      14.938  -0.727  51.303  1.00 87.76           C  
ATOM   3116  CB  SER B 105      15.660  -0.955  52.644  1.00 87.76           C  
ATOM   3117  OG  SER B 105      15.531  -2.308  53.056  1.00 87.76           O  
ATOM   3118  C   SER B 105      15.476  -1.718  50.322  1.00 87.76           C  
ATOM   3119  O   SER B 105      14.863  -2.751  50.055  1.00 87.76           O  
ATOM   3120  N   ARG B 106      16.638  -1.386  49.728  1.00256.39           N  
ATOM   3121  CA  ARG B 106      17.297  -2.238  48.792  1.00256.39           C  
ATOM   3122  CB  ARG B 106      16.985  -1.960  47.327  1.00256.39           C  
ATOM   3123  CG  ARG B 106      17.335  -3.158  46.450  1.00256.39           C  
ATOM   3124  CD  ARG B 106      17.651  -4.477  47.191  1.00256.39           C  
ATOM   3125  NE  ARG B 106      16.498  -4.872  48.049  1.00256.39           N  
ATOM   3126  CZ  ARG B 106      16.358  -6.155  48.486  1.00256.39           C  
ATOM   3127  NH1 ARG B 106      17.308  -7.089  48.188  1.00256.39           N  
ATOM   3128  NH2 ARG B 106      15.261  -6.497  49.223  1.00256.39           N  
ATOM   3129  C   ARG B 106      18.788  -2.052  48.941  1.00256.39           C  
ATOM   3130  O   ARG B 106      19.250  -1.024  49.402  1.00256.39           O  
ATOM   3131  N   ALA B 107      19.612  -3.044  48.570  1.00208.84           N  
ATOM   3132  CA  ALA B 107      21.044  -2.967  48.726  1.00208.84           C  
ATOM   3133  CB  ALA B 107      21.741  -4.303  48.416  1.00208.84           C  
ATOM   3134  C   ALA B 107      21.691  -1.937  47.872  1.00208.84           C  
ATOM   3135  O   ALA B 107      22.552  -1.168  48.295  1.00208.84           O  
ATOM   3136  N   GLY B 108      21.300  -1.840  46.613  1.00321.74           N  
ATOM   3137  CA  GLY B 108      22.169  -0.965  45.916  1.00321.74           C  
ATOM   3138  C   GLY B 108      21.402  -0.399  44.844  1.00321.74           C  
ATOM   3139  O   GLY B 108      20.192  -0.593  44.761  1.00321.74           O  
ATOM   3140  N   GLN B 109      22.142   0.348  44.032  1.00518.11           N  
ATOM   3141  CA  GLN B 109      21.580   1.037  42.952  1.00518.11           C  
ATOM   3142  CB  GLN B 109      22.610   1.944  42.259  1.00518.11           C  
ATOM   3143  CG  GLN B 109      23.766   1.189  41.601  1.00518.11           C  
ATOM   3144  CD  GLN B 109      24.770   0.826  42.684  1.00518.11           C  
ATOM   3145  OE1 GLN B 109      25.246  -0.306  42.754  1.00518.11           O  
ATOM   3146  NE2 GLN B 109      25.115   1.821  43.545  1.00518.11           N  
ATOM   3147  C   GLN B 109      21.027   0.133  41.896  1.00518.11           C  
ATOM   3148  O   GLN B 109      19.857   0.271  41.621  1.00518.11           O  
ATOM   3149  N   ALA B 123      21.788  -0.838  41.345  1.00309.94           N  
ATOM   3150  CA  ALA B 123      21.541  -1.735  40.229  1.00309.94           C  
ATOM   3151  CB  ALA B 123      22.757  -2.597  39.852  1.00309.94           C  
ATOM   3152  C   ALA B 123      20.433  -2.660  40.634  1.00309.94           C  
ATOM   3153  O   ALA B 123      20.327  -2.952  41.810  1.00309.94           O  
ATOM   3154  N   TRP B 124      19.622  -3.202  39.696  1.00183.80           N  
ATOM   3155  CA  TRP B 124      18.393  -3.905  40.012  1.00183.80           C  
ATOM   3156  CB  TRP B 124      17.776  -4.695  38.839  1.00183.80           C  
ATOM   3157  CG  TRP B 124      18.480  -5.979  38.471  1.00183.80           C  
ATOM   3158  CD2 TRP B 124      18.109  -7.260  39.007  1.00183.80           C  
ATOM   3159  CD1 TRP B 124      19.518  -6.204  37.615  1.00183.80           C  
ATOM   3160  NE1 TRP B 124      19.816  -7.547  37.582  1.00183.80           N  
ATOM   3161  CE2 TRP B 124      18.955  -8.208  38.434  1.00183.80           C  
ATOM   3162  CE3 TRP B 124      17.138  -7.617  39.899  1.00183.80           C  
ATOM   3163  CZ2 TRP B 124      18.843  -9.534  38.747  1.00183.80           C  
ATOM   3164  CZ3 TRP B 124      17.029  -8.953  40.215  1.00183.80           C  
ATOM   3165  CH2 TRP B 124      17.866  -9.892  39.651  1.00183.80           C  
ATOM   3166  C   TRP B 124      18.534  -4.854  41.166  1.00183.80           C  
ATOM   3167  O   TRP B 124      19.222  -5.871  41.106  1.00183.80           O  
ATOM   3168  N   ASP B 125      17.878  -4.476  42.281  1.00 82.36           N  
ATOM   3169  CA  ASP B 125      17.836  -5.217  43.501  1.00 82.36           C  
ATOM   3170  CB  ASP B 125      18.872  -4.748  44.535  1.00 82.36           C  
ATOM   3171  CG  ASP B 125      20.265  -5.237  44.160  1.00 82.36           C  
ATOM   3172  OD1 ASP B 125      20.375  -6.188  43.342  1.00 82.36           O  
ATOM   3173  OD2 ASP B 125      21.246  -4.666  44.708  1.00 82.36           O  
ATOM   3174  C   ASP B 125      16.429  -5.044  44.003  1.00 82.36           C  
ATOM   3175  O   ASP B 125      15.784  -4.046  43.688  1.00 82.36           O  
ATOM   3176  N   GLY B 126      15.925  -5.991  44.822  1.00 57.48           N  
ATOM   3177  CA  GLY B 126      14.522  -6.046  45.151  1.00 57.48           C  
ATOM   3178  C   GLY B 126      14.083  -4.965  46.093  1.00 57.48           C  
ATOM   3179  O   GLY B 126      14.760  -3.962  46.282  1.00 57.48           O  
ATOM   3180  N   TYR B 127      12.856  -5.101  46.644  1.00173.60           N  
ATOM   3181  CA  TYR B 127      12.355  -4.131  47.583  1.00173.60           C  
ATOM   3182  CB  TYR B 127      11.209  -3.278  47.015  1.00173.60           C  
ATOM   3183  CG  TYR B 127      11.784  -2.310  46.043  1.00173.60           C  
ATOM   3184  CD1 TYR B 127      12.364  -2.738  44.872  1.00173.60           C  
ATOM   3185  CD2 TYR B 127      11.708  -0.961  46.299  1.00173.60           C  
ATOM   3186  CE1 TYR B 127      12.884  -1.828  43.981  1.00173.60           C  
ATOM   3187  CE2 TYR B 127      12.224  -0.049  45.411  1.00173.60           C  
ATOM   3188  CZ  TYR B 127      12.817  -0.483  44.253  1.00173.60           C  
ATOM   3189  OH  TYR B 127      13.349   0.455  43.344  1.00173.60           O  
ATOM   3190  C   TYR B 127      11.790  -4.840  48.770  1.00173.60           C  
ATOM   3191  O   TYR B 127      10.976  -5.753  48.627  1.00173.60           O  
ATOM   3192  N   THR B 128      12.220  -4.424  49.980  1.00149.57           N  
ATOM   3193  CA  THR B 128      11.657  -4.950  51.191  1.00149.57           C  
ATOM   3194  CB  THR B 128      12.676  -5.479  52.165  1.00149.57           C  
ATOM   3195  OG1 THR B 128      12.026  -6.034  53.299  1.00149.57           O  
ATOM   3196  CG2 THR B 128      13.629  -4.348  52.582  1.00149.57           C  
ATOM   3197  C   THR B 128      10.905  -3.816  51.824  1.00149.57           C  
ATOM   3198  O   THR B 128      11.466  -2.745  52.059  1.00149.57           O  
ATOM   3199  N   PHE B 129       9.604  -4.030  52.121  1.00177.09           N  
ATOM   3200  CA  PHE B 129       8.775  -2.949  52.589  1.00177.09           C  
ATOM   3201  CB  PHE B 129       7.327  -2.968  52.060  1.00177.09           C  
ATOM   3202  CG  PHE B 129       7.310  -2.560  50.627  1.00177.09           C  
ATOM   3203  CD1 PHE B 129       7.350  -1.228  50.298  1.00177.09           C  
ATOM   3204  CD2 PHE B 129       7.262  -3.486  49.614  1.00177.09           C  
ATOM   3205  CE1 PHE B 129       7.334  -0.828  48.985  1.00177.09           C  
ATOM   3206  CE2 PHE B 129       7.244  -3.089  48.297  1.00177.09           C  
ATOM   3207  CZ  PHE B 129       7.278  -1.755  47.977  1.00177.09           C  
ATOM   3208  C   PHE B 129       8.659  -2.898  54.085  1.00177.09           C  
ATOM   3209  O   PHE B 129       8.748  -3.908  54.781  1.00177.09           O  
ATOM   3210  N   GLY B 130       8.454  -1.665  54.606  1.00 38.98           N  
ATOM   3211  CA  GLY B 130       8.245  -1.411  56.006  1.00 38.98           C  
ATOM   3212  C   GLY B 130       6.780  -1.581  56.280  1.00 38.98           C  
ATOM   3213  O   GLY B 130       6.009  -1.906  55.380  1.00 38.98           O  
ATOM   3214  N   SER B 131       6.368  -1.360  57.547  1.00100.21           N  
ATOM   3215  CA  SER B 131       5.006  -1.525  57.989  1.00100.21           C  
ATOM   3216  CB  SER B 131       4.848  -1.334  59.506  1.00100.21           C  
ATOM   3217  OG  SER B 131       5.565  -2.339  60.206  1.00100.21           O  
ATOM   3218  C   SER B 131       4.105  -0.522  57.332  1.00100.21           C  
ATOM   3219  O   SER B 131       2.996  -0.853  56.916  1.00100.21           O  
ATOM   3220  N   GLY B 132       4.553   0.741  57.227  1.00 51.86           N  
ATOM   3221  CA  GLY B 132       3.740   1.758  56.618  1.00 51.86           C  
ATOM   3222  C   GLY B 132       3.156   2.637  57.685  1.00 51.86           C  
ATOM   3223  O   GLY B 132       2.896   2.196  58.805  1.00 51.86           O  
ATOM   3224  N   THR B 133       2.934   3.927  57.339  1.00168.08           N  
ATOM   3225  CA  THR B 133       2.378   4.888  58.253  1.00168.08           C  
ATOM   3226  CB  THR B 133       3.250   6.092  58.471  1.00168.08           C  
ATOM   3227  OG1 THR B 133       3.394   6.814  57.260  1.00168.08           O  
ATOM   3228  CG2 THR B 133       4.631   5.639  58.955  1.00168.08           C  
ATOM   3229  C   THR B 133       1.113   5.426  57.653  1.00168.08           C  
ATOM   3230  O   THR B 133       1.049   5.703  56.457  1.00168.08           O  
ATOM   3231  N   ARG B 134       0.057   5.600  58.471  1.00 98.69           N  
ATOM   3232  CA  ARG B 134      -1.143   6.164  57.917  1.00 98.69           C  
ATOM   3233  CB  ARG B 134      -2.455   5.561  58.448  1.00 98.69           C  
ATOM   3234  CG  ARG B 134      -3.684   6.209  57.802  1.00 98.69           C  
ATOM   3235  CD  ARG B 134      -4.978   6.077  58.612  1.00 98.69           C  
ATOM   3236  NE  ARG B 134      -5.429   4.658  58.573  1.00 98.69           N  
ATOM   3237  CZ  ARG B 134      -6.374   4.265  57.669  1.00 98.69           C  
ATOM   3238  NH1 ARG B 134      -6.871   5.158  56.764  1.00 98.69           N  
ATOM   3239  NH2 ARG B 134      -6.834   2.980  57.678  1.00 98.69           N  
ATOM   3240  C   ARG B 134      -1.166   7.607  58.312  1.00 98.69           C  
ATOM   3241  O   ARG B 134      -1.123   7.943  59.495  1.00 98.69           O  
ATOM   3242  N   LEU B 135      -1.248   8.509  57.312  1.00 73.58           N  
ATOM   3243  CA  LEU B 135      -1.215   9.914  57.591  1.00 73.58           C  
ATOM   3244  CB  LEU B 135      -0.135  10.646  56.776  1.00 73.58           C  
ATOM   3245  CG  LEU B 135      -0.060  12.159  57.038  1.00 73.58           C  
ATOM   3246  CD1 LEU B 135       0.399  12.456  58.476  1.00 73.58           C  
ATOM   3247  CD2 LEU B 135       0.798  12.867  55.978  1.00 73.58           C  
ATOM   3248  C   LEU B 135      -2.525  10.528  57.215  1.00 73.58           C  
ATOM   3249  O   LEU B 135      -3.032  10.319  56.114  1.00 73.58           O  
ATOM   3250  N   THR B 136      -3.111  11.300  58.151  1.00118.61           N  
ATOM   3251  CA  THR B 136      -4.318  12.000  57.837  1.00118.61           C  
ATOM   3252  CB  THR B 136      -5.511  11.542  58.631  1.00118.61           C  
ATOM   3253  OG1 THR B 136      -6.692  12.152  58.134  1.00118.61           O  
ATOM   3254  CG2 THR B 136      -5.310  11.889  60.114  1.00118.61           C  
ATOM   3255  C   THR B 136      -4.071  13.451  58.111  1.00118.61           C  
ATOM   3256  O   THR B 136      -3.622  13.838  59.190  1.00118.61           O  
ATOM   3257  N   VAL B 137      -4.332  14.302  57.104  1.00 97.05           N  
ATOM   3258  CA  VAL B 137      -4.160  15.713  57.278  1.00 97.05           C  
ATOM   3259  CB  VAL B 137      -3.333  16.349  56.205  1.00 97.05           C  
ATOM   3260  CG1 VAL B 137      -1.865  15.940  56.386  1.00 97.05           C  
ATOM   3261  CG2 VAL B 137      -3.897  15.877  54.864  1.00 97.05           C  
ATOM   3262  C   VAL B 137      -5.550  16.336  57.244  1.00 97.05           C  
ATOM   3263  O   VAL B 137      -6.288  16.108  56.249  1.00 97.05           O  
ATOM   3264  OXT VAL B 137      -5.894  17.046  58.226  1.00 97.05           O  
TER    3265      VAL B 137                                                       
END
