# Supplementary material for: Predicting T cell receptor functionality against mutant epitopes
Source: Cell Genom. 2024 Aug 15;4(9):100634. doi: 10.1016/j.xgen.2024.100634 (PMC11480844; doi:10.1016/j.xgen.2024.100634)
Supplement: Data S9. Structural models of the CMV dataset, related to STAR Methods, Structural modeling — PDB files containing the structural models of the 20 CMV TCRs, NLVPMVATV, and the HLA-B∗07:02 allele. [file mmc10.zip › structures_cmv/TCR4-4_NLVPMVATV.pdb]

ATOM      1  N   GLY M   1      55.253   4.955   5.815  0.95  7.67           N  
ATOM      2  CA  GLY M   1      54.109   5.862   6.068  1.00  7.67           C  
ATOM      3  C   GLY M   1      53.218   5.279   7.115  1.00  7.67           C  
ATOM      4  O   GLY M   1      53.581   4.320   7.795  1.00  7.67           O  
ATOM      5  N   SER M   2      52.016   5.864   7.269  1.00 70.71           N  
ATOM      6  CA  SER M   2      51.084   5.390   8.244  0.96 70.71           C  
ATOM      7  CB  SER M   2      50.011   6.425   8.621  0.96 70.71           C  
ATOM      8  OG  SER M   2      50.618   7.557   9.225  0.87 70.71           O  
ATOM      9  C   SER M   2      50.382   4.200   7.679  1.00 70.71           C  
ATOM     10  O   SER M   2      50.396   3.969   6.470  1.00 70.71           O  
ATOM     11  N   HIS M   3      49.762   3.396   8.566  1.00 43.25           N  
ATOM     12  CA  HIS M   3      49.062   2.222   8.135  1.00 43.25           C  
ATOM     13  ND1 HIS M   3      50.946   0.290   6.094  1.00 43.25           N  
ATOM     14  CG  HIS M   3      51.034   0.822   7.360  1.00 43.25           C  
ATOM     15  CB  HIS M   3      49.873   0.926   8.306  1.00 43.25           C  
ATOM     16  NE2 HIS M   3      53.066   0.893   6.380  1.00 43.25           N  
ATOM     17  CD2 HIS M   3      52.336   1.186   7.518  1.00 43.25           C  
ATOM     18  CE1 HIS M   3      52.188   0.357   5.552  1.00 43.25           C  
ATOM     19  C   HIS M   3      47.830   2.087   8.971  1.00 43.25           C  
ATOM     20  O   HIS M   3      47.727   2.673  10.047  1.00 43.25           O  
ATOM     21  N   SER M   4      46.839   1.313   8.482  1.00 39.51           N  
ATOM     22  CA  SER M   4      45.640   1.170   9.251  0.98 39.51           C  
ATOM     23  CB  SER M   4      44.510   2.120   8.809  0.98 39.51           C  
ATOM     24  OG  SER M   4      44.095   1.803   7.488  0.98 39.51           O  
ATOM     25  C   SER M   4      45.119  -0.222   9.105  1.00 39.51           C  
ATOM     26  O   SER M   4      45.453  -0.936   8.160  1.00 39.51           O  
ATOM     27  N   MET M   5      44.312  -0.655  10.095  1.00 67.25           N  
ATOM     28  CA  MET M   5      43.645  -1.918  10.003  1.00 67.25           C  
ATOM     29  CB  MET M   5      44.111  -2.956  11.038  1.00 67.25           C  
ATOM     30  CG  MET M   5      43.489  -4.338  10.827  1.00 67.25           C  
ATOM     31  SD  MET M   5      44.059  -5.600  12.003  1.00 67.25           S  
ATOM     32  CE  MET M   5      43.401  -4.730  13.455  1.00 67.25           C  
ATOM     33  C   MET M   5      42.201  -1.618  10.252  1.00 67.25           C  
ATOM     34  O   MET M   5      41.866  -0.913  11.203  1.00 67.25           O  
ATOM     35  N   ARG M   6      41.299  -2.124   9.387  1.00123.55           N  
ATOM     36  CA  ARG M   6      39.916  -1.804   9.588  0.96123.55           C  
ATOM     37  CB  ARG M   6      39.440  -0.619   8.732  0.96123.55           C  
ATOM     38  CG  ARG M   6      40.097   0.696   9.157  0.96123.55           C  
ATOM     39  CD  ARG M   6      39.701   1.910   8.314  0.96123.55           C  
ATOM     40  NE  ARG M   6      40.379   3.096   8.913  0.88123.55           N  
ATOM     41  CZ  ARG M   6      40.933   4.052   8.112  0.82123.55           C  
ATOM     42  NH1 ARG M   6      40.875   3.925   6.755  0.82123.55           N  
ATOM     43  NH2 ARG M   6      41.551   5.136   8.666  0.82123.55           N  
ATOM     44  C   ARG M   6      39.069  -2.991   9.263  1.00123.55           C  
ATOM     45  O   ARG M   6      39.403  -3.805   8.403  1.00123.55           O  
ATOM     46  N   TYR M   7      37.936  -3.114   9.985  1.00138.53           N  
ATOM     47  CA  TYR M   7      36.996  -4.170   9.747  1.00138.53           C  
ATOM     48  CB  TYR M   7      36.715  -5.077  10.962  1.00138.53           C  
ATOM     49  CG  TYR M   7      37.874  -5.988  11.190  1.00138.53           C  
ATOM     50  CD1 TYR M   7      38.959  -5.609  11.947  1.00138.53           C  
ATOM     51  CD2 TYR M   7      37.868  -7.248  10.641  1.00138.53           C  
ATOM     52  CE1 TYR M   7      40.015  -6.469  12.148  1.00138.53           C  
ATOM     53  CE2 TYR M   7      38.918  -8.112  10.837  1.00138.53           C  
ATOM     54  CZ  TYR M   7      39.997  -7.724  11.591  1.00138.53           C  
ATOM     55  OH  TYR M   7      41.077  -8.609  11.794  1.00138.53           O  
ATOM     56  C   TYR M   7      35.691  -3.530   9.383  1.00138.53           C  
ATOM     57  O   TYR M   7      35.287  -2.540   9.991  1.00138.53           O  
ATOM     58  N   PHE M   8      35.007  -4.081   8.357  1.00 72.59           N  
ATOM     59  CA  PHE M   8      33.747  -3.540   7.930  1.00 72.59           C  
ATOM     60  CB  PHE M   8      33.727  -3.132   6.444  1.00 72.59           C  
ATOM     61  CG  PHE M   8      34.726  -2.045   6.237  1.00 72.59           C  
ATOM     62  CD1 PHE M   8      36.057  -2.349   6.083  1.00 72.59           C  
ATOM     63  CD2 PHE M   8      34.340  -0.727   6.185  1.00 72.59           C  
ATOM     64  CE1 PHE M   8      36.989  -1.359   5.887  1.00 72.59           C  
ATOM     65  CE2 PHE M   8      35.270   0.268   5.990  1.00 72.59           C  
ATOM     66  CZ  PHE M   8      36.598  -0.044   5.843  1.00 72.59           C  
ATOM     67  C   PHE M   8      32.730  -4.627   8.081  1.00 72.59           C  
ATOM     68  O   PHE M   8      32.979  -5.772   7.708  1.00 72.59           O  
ATOM     69  N   PHE M   9      31.548  -4.297   8.644  1.00147.26           N  
ATOM     70  CA  PHE M   9      30.550  -5.313   8.820  1.00147.26           C  
ATOM     71  CB  PHE M   9      30.248  -5.630  10.294  1.00147.26           C  
ATOM     72  CG  PHE M   9      31.522  -5.981  10.977  1.00147.26           C  
ATOM     73  CD1 PHE M   9      32.032  -7.255  10.928  1.00147.26           C  
ATOM     74  CD2 PHE M   9      32.220  -5.018  11.664  1.00147.26           C  
ATOM     75  CE1 PHE M   9      33.213  -7.562  11.563  1.00147.26           C  
ATOM     76  CE2 PHE M   9      33.399  -5.319  12.302  1.00147.26           C  
ATOM     77  CZ  PHE M   9      33.899  -6.596  12.255  1.00147.26           C  
ATOM     78  C   PHE M   9      29.260  -4.790   8.272  1.00147.26           C  
ATOM     79  O   PHE M   9      28.886  -3.644   8.521  1.00147.26           O  
ATOM     80  N   THR M  10      28.541  -5.621   7.494  1.00126.85           N  
ATOM     81  CA  THR M  10      27.258  -5.194   7.020  0.98126.85           C  
ATOM     82  CB  THR M  10      27.207  -4.847   5.562  0.98126.85           C  
ATOM     83  OG1 THR M  10      27.697  -5.926   4.783  0.98126.85           O  
ATOM     84  CG2 THR M  10      28.024  -3.576   5.315  0.98126.85           C  
ATOM     85  C   THR M  10      26.279  -6.297   7.231  1.00126.85           C  
ATOM     86  O   THR M  10      26.554  -7.459   6.935  1.00126.85           O  
ATOM     87  N   SER M  11      25.095  -5.945   7.770  1.00 47.88           N  
ATOM     88  CA  SER M  11      24.053  -6.909   7.950  0.96 47.88           C  
ATOM     89  CB  SER M  11      23.723  -7.184   9.428  0.96 47.88           C  
ATOM     90  OG  SER M  11      24.857  -7.717  10.094  0.96 47.88           O  
ATOM     91  C   SER M  11      22.834  -6.318   7.321  1.00 47.88           C  
ATOM     92  O   SER M  11      22.529  -5.143   7.525  1.00 47.88           O  
ATOM     93  N   VAL M  12      22.113  -7.121   6.514  1.00 39.59           N  
ATOM     94  CA  VAL M  12      20.917  -6.643   5.884  1.00 39.59           C  
ATOM     95  CB  VAL M  12      21.003  -6.662   4.386  1.00 39.59           C  
ATOM     96  CG1 VAL M  12      19.676  -6.142   3.807  1.00 39.59           C  
ATOM     97  CG2 VAL M  12      22.242  -5.856   3.957  1.00 39.59           C  
ATOM     98  C   VAL M  12      19.821  -7.579   6.278  1.00 39.59           C  
ATOM     99  O   VAL M  12      19.936  -8.791   6.100  1.00 39.59           O  
ATOM    100  N   SER M  13      18.714  -7.044   6.827  1.00 43.94           N  
ATOM    101  CA  SER M  13      17.661  -7.925   7.240  1.00 43.94           C  
ATOM    102  CB  SER M  13      16.696  -7.308   8.269  1.00 43.94           C  
ATOM    103  OG  SER M  13      16.057  -6.166   7.724  1.00 43.94           O  
ATOM    104  C   SER M  13      16.879  -8.348   6.041  1.00 43.94           C  
ATOM    105  O   SER M  13      16.824  -7.641   5.036  1.00 43.94           O  
ATOM    106  N   ARG M  14      16.287  -9.557   6.110  1.00164.54           N  
ATOM    107  CA  ARG M  14      15.453 -10.038   5.048  1.00164.54           C  
ATOM    108  CB  ARG M  14      16.031 -11.268   4.330  1.00164.54           C  
ATOM    109  CG  ARG M  14      17.288 -10.984   3.504  1.00164.54           C  
ATOM    110  CD  ARG M  14      17.909 -12.247   2.901  0.99164.54           C  
ATOM    111  NE  ARG M  14      18.996 -11.819   1.976  0.99164.54           N  
ATOM    112  CZ  ARG M  14      20.111 -12.589   1.811  0.97164.54           C  
ATOM    113  NH1 ARG M  14      20.267 -13.737   2.533  0.97164.54           N  
ATOM    114  NH2 ARG M  14      21.072 -12.206   0.920  0.97164.54           N  
ATOM    115  C   ARG M  14      14.176 -10.476   5.690  1.00164.54           C  
ATOM    116  O   ARG M  14      14.094 -11.549   6.288  1.00164.54           O  
ATOM    117  N   PRO M  15      13.170  -9.660   5.583  0.98142.13           N  
ATOM    118  CA  PRO M  15      11.928 -10.038   6.191  0.98142.13           C  
ATOM    119  CD  PRO M  15      13.399  -8.228   5.685  0.98142.13           C  
ATOM    120  CB  PRO M  15      11.132  -8.749   6.380  0.98142.13           C  
ATOM    121  CG  PRO M  15      12.226  -7.677   6.513  0.98142.13           C  
ATOM    122  C   PRO M  15      11.231 -11.070   5.373  0.98142.13           C  
ATOM    123  O   PRO M  15      11.379 -11.066   4.152  0.98142.13           O  
ATOM    124  N   GLY M  16      10.477 -11.971   6.029  1.00 47.99           N  
ATOM    125  CA  GLY M  16       9.733 -12.975   5.329  1.00 47.99           C  
ATOM    126  C   GLY M  16      10.645 -14.128   5.077  1.00 47.99           C  
ATOM    127  O   GLY M  16      10.208 -15.208   4.683  1.00 47.99           O  
ATOM    128  N   ARG M  17      11.952 -13.927   5.311  1.00277.41           N  
ATOM    129  CA  ARG M  17      12.892 -14.979   5.084  1.00277.41           C  
ATOM    130  CB  ARG M  17      13.819 -14.787   3.868  1.00277.41           C  
ATOM    131  CG  ARG M  17      13.166 -15.149   2.530  1.00277.41           C  
ATOM    132  CD  ARG M  17      12.134 -14.137   2.031  1.00277.41           C  
ATOM    133  NE  ARG M  17      12.792 -13.305   0.985  1.00277.41           N  
ATOM    134  CZ  ARG M  17      13.408 -12.131   1.312  1.00277.41           C  
ATOM    135  NH1 ARG M  17      13.451 -11.713   2.610  1.00277.41           N  
ATOM    136  NH2 ARG M  17      13.967 -11.366   0.329  1.00277.41           N  
ATOM    137  C   ARG M  17      13.738 -15.075   6.301  1.00277.41           C  
ATOM    138  O   ARG M  17      13.443 -14.479   7.335  1.00277.41           O  
ATOM    139  N   GLY M  18      14.817 -15.861   6.190  1.00117.54           N  
ATOM    140  CA  GLY M  18      15.688 -16.176   7.279  1.00117.54           C  
ATOM    141  C   GLY M  18      16.326 -14.967   7.895  1.00117.54           C  
ATOM    142  O   GLY M  18      15.851 -13.837   7.794  1.00117.54           O  
ATOM    143  N   GLU M  19      17.455 -15.233   8.581  1.00 86.79           N  
ATOM    144  CA  GLU M  19      18.237 -14.281   9.313  0.98 86.79           C  
ATOM    145  CB  GLU M  19      19.471 -14.904   9.988  0.98 86.79           C  
ATOM    146  CG  GLU M  19      19.181 -15.995  11.019  0.93 86.79           C  
ATOM    147  CD  GLU M  19      20.517 -16.668  11.308  0.88 86.79           C  
ATOM    148  OE1 GLU M  19      21.520 -16.277  10.653  0.88 86.79           O  
ATOM    149  OE2 GLU M  19      20.561 -17.582  12.174  0.88 86.79           O  
ATOM    150  C   GLU M  19      18.802 -13.310   8.335  1.00 86.79           C  
ATOM    151  O   GLU M  19      18.797 -13.529   7.125  1.00 86.79           O  
ATOM    152  N   PRO M  20      19.278 -12.219   8.865  1.00 67.19           N  
ATOM    153  CA  PRO M  20      19.837 -11.205   8.022  1.00 67.19           C  
ATOM    154  CD  PRO M  20      18.683 -11.659  10.068  1.00 67.19           C  
ATOM    155  CB  PRO M  20      19.977  -9.965   8.901  1.00 67.19           C  
ATOM    156  CG  PRO M  20      18.856 -10.135   9.943  1.00 67.19           C  
ATOM    157  C   PRO M  20      21.111 -11.663   7.394  1.00 67.19           C  
ATOM    158  O   PRO M  20      21.789 -12.517   7.963  1.00 67.19           O  
ATOM    159  N   ARG M  21      21.434 -11.139   6.195  1.00 73.87           N  
ATOM    160  CA  ARG M  21      22.666 -11.516   5.569  1.00 73.87           C  
ATOM    161  CB  ARG M  21      22.728 -11.215   4.063  1.00 73.87           C  
ATOM    162  CG  ARG M  21      24.042 -11.665   3.421  1.00 73.87           C  
ATOM    163  CD  ARG M  21      24.055 -11.529   1.898  1.00 73.87           C  
ATOM    164  NE  ARG M  21      25.374 -12.021   1.411  0.99 73.87           N  
ATOM    165  CZ  ARG M  21      25.544 -12.309   0.088  0.99 73.87           C  
ATOM    166  NH1 ARG M  21      24.514 -12.125  -0.789  0.99 73.87           N  
ATOM    167  NH2 ARG M  21      26.744 -12.777  -0.363  0.99 73.87           N  
ATOM    168  C   ARG M  21      23.745 -10.732   6.243  1.00 73.87           C  
ATOM    169  O   ARG M  21      23.589  -9.541   6.505  1.00 73.87           O  
ATOM    170  N   PHE M  22      24.878 -11.394   6.544  1.00 98.28           N  
ATOM    171  CA  PHE M  22      25.939 -10.745   7.256  1.00 98.28           C  
ATOM    172  CB  PHE M  22      26.078 -11.348   8.668  1.00 98.28           C  
ATOM    173  CG  PHE M  22      27.281 -10.832   9.376  1.00 98.28           C  
ATOM    174  CD1 PHE M  22      27.326  -9.553   9.872  1.00 98.28           C  
ATOM    175  CD2 PHE M  22      28.363 -11.654   9.578  1.00 98.28           C  
ATOM    176  CE1 PHE M  22      28.442  -9.098  10.535  1.00 98.28           C  
ATOM    177  CE2 PHE M  22      29.480 -11.204  10.240  1.00 98.28           C  
ATOM    178  CZ  PHE M  22      29.525  -9.921  10.721  1.00 98.28           C  
ATOM    179  C   PHE M  22      27.217 -10.945   6.503  1.00 98.28           C  
ATOM    180  O   PHE M  22      27.564 -12.066   6.136  1.00 98.28           O  
ATOM    181  N   ILE M  23      27.945  -9.841   6.235  1.00 42.82           N  
ATOM    182  CA  ILE M  23      29.202  -9.959   5.556  1.00 42.82           C  
ATOM    183  CB  ILE M  23      29.186  -9.460   4.143  1.00 42.82           C  
ATOM    184  CG1 ILE M  23      28.216 -10.299   3.296  1.00 42.82           C  
ATOM    185  CG2 ILE M  23      30.632  -9.478   3.618  1.00 42.82           C  
ATOM    186  CD1 ILE M  23      27.966  -9.705   1.912  1.00 42.82           C  
ATOM    187  C   ILE M  23      30.210  -9.154   6.309  1.00 42.82           C  
ATOM    188  O   ILE M  23      29.956  -8.009   6.682  1.00 42.82           O  
ATOM    189  N   ALA M  24      31.394  -9.747   6.561  1.00 34.69           N  
ATOM    190  CA  ALA M  24      32.413  -9.034   7.271  1.00 34.69           C  
ATOM    191  CB  ALA M  24      32.730  -9.621   8.655  1.00 34.69           C  
ATOM    192  C   ALA M  24      33.666  -9.112   6.469  1.00 34.69           C  
ATOM    193  O   ALA M  24      33.958 -10.132   5.847  1.00 34.69           O  
ATOM    194  N   VAL M  25      34.438  -8.008   6.456  1.00 36.09           N  
ATOM    195  CA  VAL M  25      35.667  -8.000   5.723  0.98 36.09           C  
ATOM    196  CB  VAL M  25      35.570  -7.274   4.413  0.98 36.09           C  
ATOM    197  CG1 VAL M  25      34.568  -8.023   3.515  0.98 36.09           C  
ATOM    198  CG2 VAL M  25      35.187  -5.811   4.693  0.98 36.09           C  
ATOM    199  C   VAL M  25      36.687  -7.299   6.563  1.00 36.09           C  
ATOM    200  O   VAL M  25      36.352  -6.441   7.379  1.00 36.09           O  
ATOM    201  N   GLY M  26      37.972  -7.665   6.390  1.00 25.65           N  
ATOM    202  CA  GLY M  26      39.008  -7.028   7.148  1.00 25.65           C  
ATOM    203  C   GLY M  26      40.017  -6.522   6.169  1.00 25.65           C  
ATOM    204  O   GLY M  26      40.288  -7.164   5.157  1.00 25.65           O  
ATOM    205  N   TYR M  27      40.604  -5.341   6.450  1.00 82.73           N  
ATOM    206  CA  TYR M  27      41.550  -4.777   5.533  1.00 82.73           C  
ATOM    207  CB  TYR M  27      41.044  -3.516   4.801  1.00 82.73           C  
ATOM    208  CG  TYR M  27      39.898  -3.796   3.885  0.99 82.73           C  
ATOM    209  CD1 TYR M  27      38.608  -3.863   4.360  0.99 82.73           C  
ATOM    210  CD2 TYR M  27      40.115  -3.962   2.536  0.99 82.73           C  
ATOM    211  CE1 TYR M  27      37.557  -4.105   3.505  0.99 82.73           C  
ATOM    212  CE2 TYR M  27      39.069  -4.203   1.675  0.99 82.73           C  
ATOM    213  CZ  TYR M  27      37.785  -4.274   2.161  0.99 82.73           C  
ATOM    214  OH  TYR M  27      36.704  -4.518   1.287  0.99 82.73           O  
ATOM    215  C   TYR M  27      42.728  -4.274   6.298  1.00 82.73           C  
ATOM    216  O   TYR M  27      42.608  -3.828   7.438  1.00 82.73           O  
ATOM    217  N   VAL M  28      43.916  -4.377   5.678  1.00153.48           N  
ATOM    218  CA  VAL M  28      45.080  -3.711   6.169  0.98153.48           C  
ATOM    219  CB  VAL M  28      46.269  -4.606   6.382  0.98153.48           C  
ATOM    220  CG1 VAL M  28      46.039  -5.453   7.639  0.98153.48           C  
ATOM    221  CG2 VAL M  28      46.437  -5.492   5.145  0.98153.48           C  
ATOM    222  C   VAL M  28      45.371  -2.750   5.074  1.00153.48           C  
ATOM    223  O   VAL M  28      45.649  -3.154   3.945  1.00153.48           O  
ATOM    224  N   ASP M  29      45.311  -1.442   5.381  1.00120.99           N  
ATOM    225  CA  ASP M  29      45.451  -0.474   4.336  1.00120.99           C  
ATOM    226  CB  ASP M  29      46.833  -0.465   3.662  1.00120.99           C  
ATOM    227  CG  ASP M  29      47.842   0.102   4.645  1.00120.99           C  
ATOM    228  OD1 ASP M  29      47.436   0.429   5.792  1.00120.99           O  
ATOM    229  OD2 ASP M  29      49.032   0.224   4.252  1.00120.99           O  
ATOM    230  C   ASP M  29      44.430  -0.805   3.289  1.00120.99           C  
ATOM    231  O   ASP M  29      43.261  -1.038   3.589  1.00120.99           O  
ATOM    232  N   ASP M  30      44.868  -0.793   2.020  1.00 71.68           N  
ATOM    233  CA  ASP M  30      44.067  -1.048   0.857  1.00 71.68           C  
ATOM    234  CB  ASP M  30      44.771  -0.624  -0.440  1.00 71.68           C  
ATOM    235  CG  ASP M  30      44.873   0.891  -0.411  1.00 71.68           C  
ATOM    236  OD1 ASP M  30      43.971   1.529   0.194  1.00 71.68           O  
ATOM    237  OD2 ASP M  30      45.859   1.430  -0.981  1.00 71.68           O  
ATOM    238  C   ASP M  30      43.704  -2.499   0.699  1.00 71.68           C  
ATOM    239  O   ASP M  30      42.705  -2.807   0.050  1.00 71.68           O  
ATOM    240  N   THR M  31      44.505  -3.431   1.256  1.00 64.28           N  
ATOM    241  CA  THR M  31      44.331  -4.825   0.938  1.00 64.28           C  
ATOM    242  CB  THR M  31      45.636  -5.561   0.952  1.00 64.28           C  
ATOM    243  OG1 THR M  31      46.558  -4.933   0.076  1.00 64.28           O  
ATOM    244  CG2 THR M  31      45.395  -7.005   0.492  1.00 64.28           C  
ATOM    245  C   THR M  31      43.424  -5.521   1.911  1.00 64.28           C  
ATOM    246  O   THR M  31      43.514  -5.326   3.121  1.00 64.28           O  
ATOM    247  N   GLN M  32      42.530  -6.385   1.375  1.00 67.08           N  
ATOM    248  CA  GLN M  32      41.581  -7.133   2.156  0.91 67.08           C  
ATOM    249  CB  GLN M  32      40.271  -7.411   1.404  0.91 67.08           C  
ATOM    250  CG  GLN M  32      39.256  -8.209   2.222  0.91 67.08           C  
ATOM    251  CD  GLN M  32      38.100  -8.559   1.297  0.91 67.08           C  
ATOM    252  OE1 GLN M  32      38.013  -8.064   0.174  0.91 67.08           O  
ATOM    253  NE2 GLN M  32      37.188  -9.444   1.778  0.91 67.08           N  
ATOM    254  C   GLN M  32      42.178  -8.472   2.472  1.00 67.08           C  
ATOM    255  O   GLN M  32      42.518  -9.233   1.567  1.00 67.08           O  
ATOM    256  N   PHE M  33      42.426  -8.735   3.775  1.00119.33           N  
ATOM    257  CA  PHE M  33      42.960  -9.982   4.251  1.00119.33           C  
ATOM    258  CB  PHE M  33      43.999  -9.845   5.382  1.00119.33           C  
ATOM    259  CG  PHE M  33      43.404  -9.280   6.617  1.00119.33           C  
ATOM    260  CD1 PHE M  33      43.151  -7.932   6.719  1.00119.33           C  
ATOM    261  CD2 PHE M  33      43.134 -10.102   7.686  1.00119.33           C  
ATOM    262  CE1 PHE M  33      42.611  -7.413   7.871  1.00119.33           C  
ATOM    263  CE2 PHE M  33      42.594  -9.589   8.840  1.00119.33           C  
ATOM    264  CZ  PHE M  33      42.333  -8.242   8.931  1.00119.33           C  
ATOM    265  C   PHE M  33      41.970 -11.074   4.577  1.00119.33           C  
ATOM    266  O   PHE M  33      42.340 -12.242   4.506  1.00119.33           O  
ATOM    267  N   VAL M  34      40.726 -10.771   5.017  1.00 56.50           N  
ATOM    268  CA  VAL M  34      39.854 -11.860   5.394  1.00 56.50           C  
ATOM    269  CB  VAL M  34      39.916 -12.191   6.856  1.00 56.50           C  
ATOM    270  CG1 VAL M  34      41.318 -12.728   7.183  1.00 56.50           C  
ATOM    271  CG2 VAL M  34      39.538 -10.930   7.657  1.00 56.50           C  
ATOM    272  C   VAL M  34      38.427 -11.511   5.106  1.00 56.50           C  
ATOM    273  O   VAL M  34      38.091 -10.348   4.897  1.00 56.50           O  
ATOM    274  N   ARG M  35      37.544 -12.536   5.065  0.98116.64           N  
ATOM    275  CA  ARG M  35      36.153 -12.249   4.860  0.98116.64           C  
ATOM    276  CB  ARG M  35      35.695 -12.252   3.396  0.98116.64           C  
ATOM    277  CG  ARG M  35      35.824 -13.616   2.719  0.98116.64           C  
ATOM    278  CD  ARG M  35      34.853 -13.781   1.549  0.98116.64           C  
ATOM    279  NE  ARG M  35      35.079 -15.122   0.944  0.98116.64           N  
ATOM    280  CZ  ARG M  35      34.013 -15.936   0.687  0.98116.64           C  
ATOM    281  NH1 ARG M  35      32.762 -15.570   1.090  0.98116.64           N  
ATOM    282  NH2 ARG M  35      34.201 -17.116   0.028  0.98116.64           N  
ATOM    283  C   ARG M  35      35.327 -13.308   5.518  0.98116.64           C  
ATOM    284  O   ARG M  35      35.814 -14.392   5.844  0.98116.64           O  
ATOM    285  N   PHE M  36      34.038 -12.984   5.756  1.00 79.77           N  
ATOM    286  CA  PHE M  36      33.091 -13.919   6.287  1.00 79.77           C  
ATOM    287  CB  PHE M  36      32.879 -13.763   7.805  1.00 79.77           C  
ATOM    288  CG  PHE M  36      31.886 -14.776   8.266  1.00 79.77           C  
ATOM    289  CD1 PHE M  36      32.266 -16.072   8.533  1.00 79.77           C  
ATOM    290  CD2 PHE M  36      30.569 -14.423   8.445  1.00 79.77           C  
ATOM    291  CE1 PHE M  36      31.346 -17.000   8.962  1.00 79.77           C  
ATOM    292  CE2 PHE M  36      29.645 -15.347   8.875  1.00 79.77           C  
ATOM    293  CZ  PHE M  36      30.030 -16.641   9.132  1.00 79.77           C  
ATOM    294  C   PHE M  36      31.790 -13.617   5.608  1.00 79.77           C  
ATOM    295  O   PHE M  36      31.406 -12.454   5.487  1.00 79.77           O  
ATOM    296  N   ASP M  37      31.088 -14.665   5.131  1.00 50.30           N  
ATOM    297  CA  ASP M  37      29.823 -14.494   4.471  1.00 50.30           C  
ATOM    298  CB  ASP M  37      29.890 -14.814   2.966  1.00 50.30           C  
ATOM    299  CG  ASP M  37      28.588 -14.388   2.306  0.99 50.30           C  
ATOM    300  OD1 ASP M  37      27.607 -14.116   3.049  0.99 50.30           O  
ATOM    301  OD2 ASP M  37      28.558 -14.336   1.047  0.99 50.30           O  
ATOM    302  C   ASP M  37      28.861 -15.460   5.097  1.00 50.30           C  
ATOM    303  O   ASP M  37      29.101 -16.666   5.122  1.00 50.30           O  
ATOM    304  N   SER M  38      27.730 -14.947   5.617  1.00 34.33           N  
ATOM    305  CA  SER M  38      26.765 -15.782   6.275  1.00 34.33           C  
ATOM    306  CB  SER M  38      25.600 -14.978   6.878  1.00 34.33           C  
ATOM    307  OG  SER M  38      24.859 -14.343   5.847  1.00 34.33           O  
ATOM    308  C   SER M  38      26.183 -16.747   5.285  1.00 34.33           C  
ATOM    309  O   SER M  38      25.826 -17.868   5.643  1.00 34.33           O  
ATOM    310  N   ASP M  39      26.055 -16.325   4.014  1.00 58.42           N  
ATOM    311  CA  ASP M  39      25.495 -17.147   2.976  1.00 58.42           C  
ATOM    312  CB  ASP M  39      25.222 -16.366   1.676  1.00 58.42           C  
ATOM    313  CG  ASP M  39      23.957 -15.541   1.893  0.94 58.42           C  
ATOM    314  OD1 ASP M  39      23.049 -16.035   2.614  0.94 58.42           O  
ATOM    315  OD2 ASP M  39      23.880 -14.409   1.348  0.94 58.42           O  
ATOM    316  C   ASP M  39      26.393 -18.308   2.660  1.00 58.42           C  
ATOM    317  O   ASP M  39      25.909 -19.390   2.331  1.00 58.42           O  
ATOM    318  N   ALA M  40      27.724 -18.123   2.754  1.00 34.15           N  
ATOM    319  CA  ALA M  40      28.650 -19.152   2.359  1.00 34.15           C  
ATOM    320  CB  ALA M  40      30.121 -18.705   2.429  1.00 34.15           C  
ATOM    321  C   ALA M  40      28.493 -20.372   3.222  1.00 34.15           C  
ATOM    322  O   ALA M  40      28.110 -20.296   4.387  1.00 34.15           O  
ATOM    323  N   ALA M  41      28.755 -21.550   2.614  1.00 38.02           N  
ATOM    324  CA  ALA M  41      28.660 -22.851   3.220  1.00 38.02           C  
ATOM    325  CB  ALA M  41      28.817 -23.994   2.201  1.00 38.02           C  
ATOM    326  C   ALA M  41      29.695 -23.061   4.291  1.00 38.02           C  
ATOM    327  O   ALA M  41      29.405 -23.670   5.319  1.00 38.02           O  
ATOM    328  N   SER M  42      30.933 -22.565   4.079  1.00 38.70           N  
ATOM    329  CA  SER M  42      32.028 -22.846   4.973  1.00 38.70           C  
ATOM    330  CB  SER M  42      33.351 -22.187   4.534  1.00 38.70           C  
ATOM    331  OG  SER M  42      33.252 -20.772   4.597  1.00 38.70           O  
ATOM    332  C   SER M  42      31.717 -22.359   6.352  1.00 38.70           C  
ATOM    333  O   SER M  42      31.998 -23.041   7.337  1.00 38.70           O  
ATOM    334  N   GLN M  43      31.106 -21.169   6.456  1.00 95.12           N  
ATOM    335  CA  GLN M  43      30.807 -20.588   7.729  1.00 95.12           C  
ATOM    336  CB  GLN M  43      29.654 -21.269   8.484  1.00 95.12           C  
ATOM    337  CG  GLN M  43      28.318 -21.013   7.784  1.00 95.12           C  
ATOM    338  CD  GLN M  43      27.191 -21.484   8.683  1.00 95.12           C  
ATOM    339  OE1 GLN M  43      27.374 -21.698   9.880  1.00 95.12           O  
ATOM    340  NE2 GLN M  43      25.981 -21.641   8.085  1.00 95.12           N  
ATOM    341  C   GLN M  43      32.053 -20.524   8.551  1.00 95.12           C  
ATOM    342  O   GLN M  43      32.064 -20.848   9.739  1.00 95.12           O  
ATOM    343  N   ARG M  44      33.152 -20.085   7.907  1.00 91.61           N  
ATOM    344  CA  ARG M  44      34.404 -19.913   8.577  1.00 91.61           C  
ATOM    345  CB  ARG M  44      35.438 -20.993   8.222  1.00 91.61           C  
ATOM    346  CG  ARG M  44      35.043 -22.406   8.655  1.00 91.61           C  
ATOM    347  CD  ARG M  44      35.402 -22.717  10.107  1.00 91.61           C  
ATOM    348  NE  ARG M  44      36.855 -22.428  10.263  1.00 91.61           N  
ATOM    349  CZ  ARG M  44      37.507 -22.754  11.416  1.00 91.61           C  
ATOM    350  NH1 ARG M  44      36.854 -23.430  12.405  1.00 91.61           N  
ATOM    351  NH2 ARG M  44      38.818 -22.409  11.578  1.00 91.61           N  
ATOM    352  C   ARG M  44      34.979 -18.629   8.074  1.00 91.61           C  
ATOM    353  O   ARG M  44      34.674 -18.202   6.962  1.00 91.61           O  
ATOM    354  N   MET M  45      35.808 -17.952   8.894  1.00 70.08           N  
ATOM    355  CA  MET M  45      36.463 -16.789   8.377  1.00 70.08           C  
ATOM    356  CB  MET M  45      37.243 -15.986   9.436  1.00 70.08           C  
ATOM    357  CG  MET M  45      37.972 -14.768   8.863  1.00 70.08           C  
ATOM    358  SD  MET M  45      36.907 -13.380   8.364  1.00 70.08           S  
ATOM    359  CE  MET M  45      36.754 -12.683  10.034  1.00 70.08           C  
ATOM    360  C   MET M  45      37.433 -17.328   7.374  1.00 70.08           C  
ATOM    361  O   MET M  45      38.030 -18.379   7.599  1.00 70.08           O  
ATOM    362  N   GLU M  46      37.602 -16.636   6.227  1.00 80.19           N  
ATOM    363  CA  GLU M  46      38.447 -17.155   5.183  1.00 80.19           C  
ATOM    364  CB  GLU M  46      37.666 -17.488   3.901  1.00 80.19           C  
ATOM    365  CG  GLU M  46      36.662 -18.624   4.100  1.00 80.19           C  
ATOM    366  CD  GLU M  46      35.899 -18.825   2.801  1.00 80.19           C  
ATOM    367  OE1 GLU M  46      35.857 -17.869   1.983  1.00 80.19           O  
ATOM    368  OE2 GLU M  46      35.344 -19.940   2.611  1.00 80.19           O  
ATOM    369  C   GLU M  46      39.487 -16.137   4.818  1.00 80.19           C  
ATOM    370  O   GLU M  46      39.265 -14.931   4.914  1.00 80.19           O  
ATOM    371  N   PRO M  47      40.647 -16.625   4.443  1.00106.13           N  
ATOM    372  CA  PRO M  47      41.744 -15.776   4.047  1.00106.13           C  
ATOM    373  CD  PRO M  47      41.100 -17.930   4.889  1.00106.13           C  
ATOM    374  CB  PRO M  47      43.014 -16.613   4.223  1.00106.13           C  
ATOM    375  CG  PRO M  47      42.509 -18.066   4.294  1.00106.13           C  
ATOM    376  C   PRO M  47      41.616 -15.195   2.671  1.00106.13           C  
ATOM    377  O   PRO M  47      41.354 -15.937   1.727  1.00106.13           O  
ATOM    378  N   ARG M  48      41.724 -13.857   2.564  0.98216.85           N  
ATOM    379  CA  ARG M  48      41.767 -13.084   1.355  0.98216.85           C  
ATOM    380  CB  ARG M  48      41.226 -11.658   1.552  0.98216.85           C  
ATOM    381  CG  ARG M  48      39.792 -11.632   2.092  0.98216.85           C  
ATOM    382  CD  ARG M  48      38.882 -12.709   1.496  0.98216.85           C  
ATOM    383  NE  ARG M  48      38.843 -12.508   0.023  0.98216.85           N  
ATOM    384  CZ  ARG M  48      38.163 -13.379  -0.780  0.98216.85           C  
ATOM    385  NH1 ARG M  48      37.518 -14.458  -0.247  0.98216.85           N  
ATOM    386  NH2 ARG M  48      38.120 -13.157  -2.125  0.98216.85           N  
ATOM    387  C   ARG M  48      43.157 -12.966   0.792  0.98216.85           C  
ATOM    388  O   ARG M  48      43.322 -12.875  -0.422  0.98216.85           O  
ATOM    389  N   ALA M  49      44.193 -12.911   1.665  1.00 47.46           N  
ATOM    390  CA  ALA M  49      45.534 -12.661   1.200  1.00 47.46           C  
ATOM    391  CB  ALA M  49      46.091 -11.301   1.653  1.00 47.46           C  
ATOM    392  C   ALA M  49      46.454 -13.714   1.737  1.00 47.46           C  
ATOM    393  O   ALA M  49      46.276 -14.248   2.831  1.00 47.46           O  
ATOM    394  N   PRO M  50      47.447 -14.002   0.943  1.00100.68           N  
ATOM    395  CA  PRO M  50      48.410 -15.039   1.202  1.00100.68           C  
ATOM    396  CD  PRO M  50      47.901 -13.066  -0.072  1.00100.68           C  
ATOM    397  CB  PRO M  50      49.373 -14.989   0.015  1.00100.68           C  
ATOM    398  CG  PRO M  50      49.334 -13.508  -0.407  1.00100.68           C  
ATOM    399  C   PRO M  50      49.138 -14.923   2.513  1.00100.68           C  
ATOM    400  O   PRO M  50      49.370 -15.954   3.141  1.00100.68           O  
ATOM    401  N   TRP M  51      49.501 -13.704   2.954  1.00 91.84           N  
ATOM    402  CA  TRP M  51      50.283 -13.524   4.147  1.00 91.84           C  
ATOM    403  CB  TRP M  51      50.812 -12.085   4.305  1.00 91.84           C  
ATOM    404  CG  TRP M  51      49.813 -10.986   4.027  1.00 91.84           C  
ATOM    405  CD2 TRP M  51      48.936 -10.406   5.001  1.00 91.84           C  
ATOM    406  CD1 TRP M  51      49.573 -10.333   2.853  1.00 91.84           C  
ATOM    407  NE1 TRP M  51      48.603  -9.378   3.036  1.00 91.84           N  
ATOM    408  CE2 TRP M  51      48.201  -9.410   4.353  1.00 91.84           C  
ATOM    409  CE3 TRP M  51      48.763 -10.671   6.327  1.00 91.84           C  
ATOM    410  CZ2 TRP M  51      47.277  -8.666   5.027  1.00 91.84           C  
ATOM    411  CZ3 TRP M  51      47.823  -9.923   6.999  1.00 91.84           C  
ATOM    412  CH2 TRP M  51      47.094  -8.939   6.364  1.00 91.84           C  
ATOM    413  C   TRP M  51      49.539 -13.968   5.375  1.00 91.84           C  
ATOM    414  O   TRP M  51      50.157 -14.381   6.355  1.00 91.84           O  
ATOM    415  N   ILE M  52      48.200 -13.843   5.371  1.00143.79           N  
ATOM    416  CA  ILE M  52      47.333 -14.181   6.472  1.00143.79           C  
ATOM    417  CB  ILE M  52      45.929 -13.686   6.245  1.00143.79           C  
ATOM    418  CG1 ILE M  52      45.219 -13.340   7.570  1.00143.79           C  
ATOM    419  CG2 ILE M  52      45.196 -14.728   5.387  1.00143.79           C  
ATOM    420  CD1 ILE M  52      45.172 -14.444   8.618  1.00143.79           C  
ATOM    421  C   ILE M  52      47.303 -15.672   6.688  1.00143.79           C  
ATOM    422  O   ILE M  52      47.161 -16.151   7.813  1.00143.79           O  
ATOM    423  N   GLU M  53      47.434 -16.447   5.595  1.00 63.03           N  
ATOM    424  CA  GLU M  53      47.309 -17.881   5.583  1.00 63.03           C  
ATOM    425  CB  GLU M  53      47.541 -18.467   4.183  1.00 63.03           C  
ATOM    426  CG  GLU M  53      46.463 -18.028   3.190  1.00 63.03           C  
ATOM    427  CD  GLU M  53      46.768 -18.648   1.837  0.88 63.03           C  
ATOM    428  OE1 GLU M  53      47.835 -18.306   1.264  0.88 63.03           O  
ATOM    429  OE2 GLU M  53      45.941 -19.469   1.356  0.88 63.03           O  
ATOM    430  C   GLU M  53      48.300 -18.494   6.526  1.00 63.03           C  
ATOM    431  O   GLU M  53      48.112 -19.617   6.988  1.00 63.03           O  
ATOM    432  N   GLN M  54      49.396 -17.776   6.821  1.00 48.47           N  
ATOM    433  CA  GLN M  54      50.435 -18.263   7.683  1.00 48.47           C  
ATOM    434  CB  GLN M  54      51.534 -17.211   7.909  1.00 48.47           C  
ATOM    435  CG  GLN M  54      52.241 -16.800   6.618  1.00 48.47           C  
ATOM    436  CD  GLN M  54      53.293 -15.752   6.950  1.00 48.47           C  
ATOM    437  OE1 GLN M  54      53.298 -15.175   8.036  1.00 48.47           O  
ATOM    438  NE2 GLN M  54      54.208 -15.489   5.978  1.00 48.47           N  
ATOM    439  C   GLN M  54      49.850 -18.578   9.028  1.00 48.47           C  
ATOM    440  O   GLN M  54      50.275 -19.530   9.677  1.00 48.47           O  
ATOM    441  N   GLU M  55      48.851 -17.795   9.482  1.00101.39           N  
ATOM    442  CA  GLU M  55      48.300 -17.973  10.799  1.00101.39           C  
ATOM    443  CB  GLU M  55      47.115 -17.040  11.102  1.00101.39           C  
ATOM    444  CG  GLU M  55      47.427 -15.550  10.945  1.00101.39           C  
ATOM    445  CD  GLU M  55      48.413 -15.104  12.014  1.00101.39           C  
ATOM    446  OE1 GLU M  55      48.834 -15.946  12.851  1.00101.39           O  
ATOM    447  OE2 GLU M  55      48.756 -13.893  12.001  1.00101.39           O  
ATOM    448  C   GLU M  55      47.794 -19.378  10.937  1.00101.39           C  
ATOM    449  O   GLU M  55      47.325 -19.983   9.975  1.00101.39           O  
ATOM    450  N   GLY M  56      47.885 -19.930  12.168  1.00 31.42           N  
ATOM    451  CA  GLY M  56      47.511 -21.292  12.431  1.00 31.42           C  
ATOM    452  C   GLY M  56      46.030 -21.387  12.630  1.00 31.42           C  
ATOM    453  O   GLY M  56      45.295 -20.403  12.590  1.00 31.42           O  
ATOM    454  N   PRO M  58      45.598 -22.599  12.855  1.00 79.58           N  
ATOM    455  CA  PRO M  58      44.211 -22.926  13.043  1.00 79.58           C  
ATOM    456  CD  PRO M  58      46.418 -23.770  12.598  1.00 79.58           C  
ATOM    457  CB  PRO M  58      44.133 -24.456  13.023  1.00 79.58           C  
ATOM    458  CG  PRO M  58      45.592 -24.927  13.182  1.00 79.58           C  
ATOM    459  C   PRO M  58      43.614 -22.298  14.262  1.00 79.58           C  
ATOM    460  O   PRO M  58      42.396 -22.132  14.299  1.00 79.58           O  
ATOM    461  N   GLU M  59      44.432 -21.958  15.274  1.00 66.54           N  
ATOM    462  CA  GLU M  59      43.894 -21.364  16.461  1.00 66.54           C  
ATOM    463  CB  GLU M  59      44.965 -21.048  17.515  1.00 66.54           C  
ATOM    464  CG  GLU M  59      45.727 -22.277  18.007  0.93 66.54           C  
ATOM    465  CD  GLU M  59      46.878 -22.536  17.041  0.87 66.54           C  
ATOM    466  OE1 GLU M  59      47.270 -21.584  16.315  0.87 66.54           O  
ATOM    467  OE2 GLU M  59      47.385 -23.689  17.021  0.87 66.54           O  
ATOM    468  C   GLU M  59      43.308 -20.052  16.066  1.00 66.54           C  
ATOM    469  O   GLU M  59      42.227 -19.679  16.517  1.00 66.54           O  
ATOM    470  N   TYR M  60      44.027 -19.325  15.192  1.00 64.34           N  
ATOM    471  CA  TYR M  60      43.630 -18.018  14.757  1.00 64.34           C  
ATOM    472  CB  TYR M  60      44.667 -17.412  13.789  1.00 64.34           C  
ATOM    473  CG  TYR M  60      44.185 -16.130  13.187  1.00 64.34           C  
ATOM    474  CD1 TYR M  60      44.339 -14.928  13.841  1.00 64.34           C  
ATOM    475  CD2 TYR M  60      43.595 -16.130  11.943  1.00 64.34           C  
ATOM    476  CE1 TYR M  60      43.903 -13.756  13.266  1.00 64.34           C  
ATOM    477  CE2 TYR M  60      43.157 -14.962  11.362  1.00 64.34           C  
ATOM    478  CZ  TYR M  60      43.312 -13.770  12.025  1.00 64.34           C  
ATOM    479  OH  TYR M  60      42.868 -12.567  11.435  1.00 64.34           O  
ATOM    480  C   TYR M  60      42.330 -18.116  14.031  1.00 64.34           C  
ATOM    481  O   TYR M  60      41.402 -17.355  14.297  1.00 64.34           O  
ATOM    482  N   TRP M  61      42.222 -19.083  13.105  1.00 58.58           N  
ATOM    483  CA  TRP M  61      41.044 -19.197  12.301  1.00 58.58           C  
ATOM    484  CB  TRP M  61      41.208 -20.221  11.171  1.00 58.58           C  
ATOM    485  CG  TRP M  61      42.271 -19.763  10.200  1.00 58.58           C  
ATOM    486  CD2 TRP M  61      42.134 -18.596   9.377  1.00 58.58           C  
ATOM    487  CD1 TRP M  61      43.518 -20.263   9.962  1.00 58.58           C  
ATOM    488  NE1 TRP M  61      44.167 -19.479   9.037  1.00 58.58           N  
ATOM    489  CE2 TRP M  61      43.328 -18.448   8.668  1.00 58.58           C  
ATOM    490  CE3 TRP M  61      41.103 -17.714   9.229  1.00 58.58           C  
ATOM    491  CZ2 TRP M  61      43.506 -17.411   7.798  1.00 58.58           C  
ATOM    492  CZ3 TRP M  61      41.282 -16.675   8.343  1.00 58.58           C  
ATOM    493  CH2 TRP M  61      42.461 -16.526   7.641  1.00 58.58           C  
ATOM    494  C   TRP M  61      39.867 -19.553  13.148  1.00 58.58           C  
ATOM    495  O   TRP M  61      38.780 -19.007  12.968  1.00 58.58           O  
ATOM    496  N   ASP M  62      40.052 -20.482  14.101  1.00 27.03           N  
ATOM    497  CA  ASP M  62      38.953 -20.892  14.925  0.98 27.03           C  
ATOM    498  CB  ASP M  62      39.341 -21.988  15.933  0.98 27.03           C  
ATOM    499  CG  ASP M  62      39.586 -23.281  15.170  0.88 27.03           C  
ATOM    500  OD1 ASP M  62      38.940 -23.472  14.105  0.88 27.03           O  
ATOM    501  OD2 ASP M  62      40.424 -24.095  15.640  0.88 27.03           O  
ATOM    502  C   ASP M  62      38.481 -19.715  15.720  1.00 27.03           C  
ATOM    503  O   ASP M  62      37.280 -19.477  15.838  1.00 27.03           O  
ATOM    504  N   GLY M  63      39.423 -18.942  16.291  1.00 27.10           N  
ATOM    505  CA  GLY M  63      39.063 -17.835  17.131  1.00 27.10           C  
ATOM    506  C   GLY M  63      38.370 -16.778  16.337  1.00 27.10           C  
ATOM    507  O   GLY M  63      37.385 -16.190  16.784  1.00 27.10           O  
ATOM    508  N   GLU M  64      38.882 -16.500  15.130  1.00128.62           N  
ATOM    509  CA  GLU M  64      38.343 -15.442  14.333  1.00128.62           C  
ATOM    510  CB  GLU M  64      39.178 -15.206  13.066  1.00128.62           C  
ATOM    511  CG  GLU M  64      39.155 -13.751  12.613  1.00128.62           C  
ATOM    512  CD  GLU M  64      39.927 -12.972  13.667  1.00128.62           C  
ATOM    513  OE1 GLU M  64      40.451 -13.624  14.608  1.00128.62           O  
ATOM    514  OE2 GLU M  64      39.998 -11.720  13.557  1.00128.62           O  
ATOM    515  C   GLU M  64      36.944 -15.805  13.938  1.00128.62           C  
ATOM    516  O   GLU M  64      36.058 -14.953  13.905  1.00128.62           O  
ATOM    517  N   THR M  65      36.712 -17.096  13.629  1.00 28.53           N  
ATOM    518  CA  THR M  65      35.418 -17.551  13.202  1.00 28.53           C  
ATOM    519  CB  THR M  65      35.405 -19.008  12.843  1.00 28.53           C  
ATOM    520  OG1 THR M  65      36.327 -19.264  11.794  1.00 28.53           O  
ATOM    521  CG2 THR M  65      33.984 -19.391  12.397  1.00 28.53           C  
ATOM    522  C   THR M  65      34.430 -17.360  14.309  1.00 28.53           C  
ATOM    523  O   THR M  65      33.316 -16.889  14.086  1.00 28.53           O  
ATOM    524  N   ARG M  66      34.822 -17.717  15.543  1.00 77.31           N  
ATOM    525  CA  ARG M  66      33.933 -17.631  16.662  0.96 77.31           C  
ATOM    526  CB  ARG M  66      34.613 -18.073  17.968  0.96 77.31           C  
ATOM    527  CG  ARG M  66      33.714 -17.988  19.200  0.96 77.31           C  
ATOM    528  CD  ARG M  66      34.499 -18.071  20.510  0.96 77.31           C  
ATOM    529  NE  ARG M  66      35.364 -16.859  20.580  0.96 77.31           N  
ATOM    530  CZ  ARG M  66      36.618 -16.873  20.037  0.96 77.31           C  
ATOM    531  NH1 ARG M  66      37.090 -17.997  19.422  0.96 77.31           N  
ATOM    532  NH2 ARG M  66      37.402 -15.758  20.116  0.96 77.31           N  
ATOM    533  C   ARG M  66      33.514 -16.207  16.860  1.00 77.31           C  
ATOM    534  O   ARG M  66      32.329 -15.923  17.025  1.00 77.31           O  
ATOM    535  N   LYS M  67      34.484 -15.273  16.834  1.00 95.48           N  
ATOM    536  CA  LYS M  67      34.196 -13.891  17.095  1.00 95.48           C  
ATOM    537  CB  LYS M  67      35.451 -12.999  17.089  1.00 95.48           C  
ATOM    538  CG  LYS M  67      36.475 -13.333  18.176  1.00 95.48           C  
ATOM    539  CD  LYS M  67      37.761 -12.513  18.054  1.00 95.48           C  
ATOM    540  CE  LYS M  67      38.757 -13.046  17.022  1.00 95.48           C  
ATOM    541  NZ  LYS M  67      39.627 -14.071  17.639  1.00 95.48           N  
ATOM    542  C   LYS M  67      33.290 -13.346  16.035  1.00 95.48           C  
ATOM    543  O   LYS M  67      32.325 -12.645  16.330  1.00 95.48           O  
ATOM    544  N   VAL M  68      33.570 -13.677  14.762  1.00 68.99           N  
ATOM    545  CA  VAL M  68      32.833 -13.126  13.658  0.98 68.99           C  
ATOM    546  CB  VAL M  68      33.294 -13.646  12.328  0.98 68.99           C  
ATOM    547  CG1 VAL M  68      32.393 -13.050  11.244  0.98 68.99           C  
ATOM    548  CG2 VAL M  68      34.773 -13.308  12.129  0.98 68.99           C  
ATOM    549  C   VAL M  68      31.399 -13.522  13.779  1.00 68.99           C  
ATOM    550  O   VAL M  68      30.501 -12.731  13.492  1.00 68.99           O  
ATOM    551  N   LYS M  69      31.152 -14.778  14.187  1.00115.00           N  
ATOM    552  CA  LYS M  69      29.814 -15.273  14.318  1.00115.00           C  
ATOM    553  CB  LYS M  69      29.780 -16.730  14.812  1.00115.00           C  
ATOM    554  CG  LYS M  69      30.342 -17.750  13.821  1.00115.00           C  
ATOM    555  CD  LYS M  69      29.500 -17.923  12.559  1.00115.00           C  
ATOM    556  CE  LYS M  69      30.070 -18.974  11.606  1.00115.00           C  
ATOM    557  NZ  LYS M  69      30.114 -20.289  12.284  1.00115.00           N  
ATOM    558  C   LYS M  69      29.117 -14.462  15.365  1.00115.00           C  
ATOM    559  O   LYS M  69      27.963 -14.072  15.200  1.00115.00           O  
ATOM    560  N   ALA M  70      29.820 -14.182  16.478  1.00 36.19           N  
ATOM    561  CA  ALA M  70      29.255 -13.459  17.581  1.00 36.19           C  
ATOM    562  CB  ALA M  70      30.241 -13.301  18.750  1.00 36.19           C  
ATOM    563  C   ALA M  70      28.883 -12.091  17.114  1.00 36.19           C  
ATOM    564  O   ALA M  70      27.876 -11.530  17.543  1.00 36.19           O  
ATOM    565  N   HIS M  71      29.715 -11.505  16.236  1.00 56.68           N  
ATOM    566  CA  HIS M  71      29.413 -10.200  15.730  0.98 56.68           C  
ATOM    567  ND1 HIS M  71      32.520  -9.875  16.264  0.98 56.68           N  
ATOM    568  CG  HIS M  71      31.714  -9.141  15.424  0.98 56.68           C  
ATOM    569  CB  HIS M  71      30.478  -9.665  14.754  0.98 56.68           C  
ATOM    570  NE2 HIS M  71      33.425  -7.848  16.127  0.98 56.68           N  
ATOM    571  CD2 HIS M  71      32.282  -7.905  15.351  0.98 56.68           C  
ATOM    572  CE1 HIS M  71      33.528  -9.054  16.656  0.98 56.68           C  
ATOM    573  C   HIS M  71      28.123 -10.278  14.976  1.00 56.68           C  
ATOM    574  O   HIS M  71      27.262  -9.410  15.116  1.00 56.68           O  
ATOM    575  N   SER M  72      27.944 -11.336  14.162  1.00 52.65           N  
ATOM    576  CA  SER M  72      26.769 -11.408  13.344  0.88 52.65           C  
ATOM    577  CB  SER M  72      26.765 -12.582  12.343  0.88 52.65           C  
ATOM    578  OG  SER M  72      26.615 -13.823  13.011  0.88 52.65           O  
ATOM    579  C   SER M  72      25.541 -11.514  14.193  1.00 52.65           C  
ATOM    580  O   SER M  72      24.523 -10.898  13.883  1.00 52.65           O  
ATOM    581  N   GLN M  73      25.589 -12.300  15.286  1.00123.48           N  
ATOM    582  CA  GLN M  73      24.414 -12.423  16.102  1.00123.48           C  
ATOM    583  CB  GLN M  73      24.476 -13.506  17.195  1.00123.48           C  
ATOM    584  CG  GLN M  73      24.004 -14.889  16.726  1.00123.48           C  
ATOM    585  CD  GLN M  73      25.138 -15.666  16.082  1.00123.48           C  
ATOM    586  OE1 GLN M  73      26.228 -15.775  16.639  1.00123.48           O  
ATOM    587  NE2 GLN M  73      24.865 -16.239  14.879  1.00123.48           N  
ATOM    588  C   GLN M  73      24.089 -11.121  16.754  1.00123.48           C  
ATOM    589  O   GLN M  73      22.919 -10.756  16.866  1.00123.48           O  
ATOM    590  N   THR M  74      25.111 -10.370  17.196  1.00 52.58           N  
ATOM    591  CA  THR M  74      24.830  -9.138  17.870  1.00 52.58           C  
ATOM    592  CB  THR M  74      26.076  -8.443  18.322  1.00 52.58           C  
ATOM    593  OG1 THR M  74      26.828  -9.310  19.158  1.00 52.58           O  
ATOM    594  CG2 THR M  74      25.678  -7.183  19.108  1.00 52.58           C  
ATOM    595  C   THR M  74      24.100  -8.237  16.918  1.00 52.58           C  
ATOM    596  O   THR M  74      23.130  -7.583  17.298  1.00 52.58           O  
ATOM    597  N   HIS M  75      24.538  -8.196  15.642  1.00 71.20           N  
ATOM    598  CA  HIS M  75      23.928  -7.354  14.648  0.98 71.20           C  
ATOM    599  ND1 HIS M  75      26.913  -6.613  12.362  0.98 71.20           N  
ATOM    600  CG  HIS M  75      25.968  -6.601  13.363  0.98 71.20           C  
ATOM    601  CB  HIS M  75      24.667  -7.346  13.298  0.98 71.20           C  
ATOM    602  NE2 HIS M  75      27.713  -5.306  13.974  0.98 71.20           N  
ATOM    603  CD2 HIS M  75      26.473  -5.797  14.340  0.98 71.20           C  
ATOM    604  CE1 HIS M  75      27.935  -5.823  12.779  0.98 71.20           C  
ATOM    605  C   HIS M  75      22.513  -7.778  14.405  1.00 71.20           C  
ATOM    606  O   HIS M  75      21.652  -6.938  14.147  1.00 71.20           O  
ATOM    607  N   ARG M  76      22.226  -9.091  14.457  1.00144.14           N  
ATOM    608  CA  ARG M  76      20.875  -9.520  14.238  1.00144.14           C  
ATOM    609  CB  ARG M  76      20.686 -11.047  14.310  1.00144.14           C  
ATOM    610  CG  ARG M  76      19.211 -11.463  14.288  1.00144.14           C  
ATOM    611  CD  ARG M  76      18.970 -12.948  14.007  1.00144.14           C  
ATOM    612  NE  ARG M  76      19.873 -13.750  14.878  1.00144.14           N  
ATOM    613  CZ  ARG M  76      19.708 -15.104  14.942  1.00144.14           C  
ATOM    614  NH1 ARG M  76      18.684 -15.697  14.260  1.00144.14           N  
ATOM    615  NH2 ARG M  76      20.573 -15.868  15.670  1.00144.14           N  
ATOM    616  C   ARG M  76      20.016  -8.904  15.296  1.00144.14           C  
ATOM    617  O   ARG M  76      18.919  -8.427  15.010  1.00144.14           O  
ATOM    618  N   VAL M  77      20.508  -8.886  16.549  1.00 38.68           N  
ATOM    619  CA  VAL M  77      19.770  -8.315  17.640  0.98 38.68           C  
ATOM    620  CB  VAL M  77      20.498  -8.408  18.952  0.98 38.68           C  
ATOM    621  CG1 VAL M  77      19.685  -7.653  20.019  0.98 38.68           C  
ATOM    622  CG2 VAL M  77      20.740  -9.890  19.284  0.98 38.68           C  
ATOM    623  C   VAL M  77      19.567  -6.859  17.365  1.00 38.68           C  
ATOM    624  O   VAL M  77      18.479  -6.326  17.575  1.00 38.68           O  
ATOM    625  N   ASP M  78      20.615  -6.182  16.857  1.00 51.21           N  
ATOM    626  CA  ASP M  78      20.557  -4.763  16.644  1.00 51.21           C  
ATOM    627  CB  ASP M  78      21.837  -4.195  16.006  1.00 51.21           C  
ATOM    628  CG  ASP M  78      22.963  -4.219  17.028  1.00 51.21           C  
ATOM    629  OD1 ASP M  78      22.682  -4.484  18.228  1.00 51.21           O  
ATOM    630  OD2 ASP M  78      24.125  -3.960  16.615  1.00 51.21           O  
ATOM    631  C   ASP M  78      19.446  -4.434  15.698  1.00 51.21           C  
ATOM    632  O   ASP M  78      18.719  -3.465  15.904  1.00 51.21           O  
ATOM    633  N   LEU M  79      19.264  -5.236  14.634  1.00 50.18           N  
ATOM    634  CA  LEU M  79      18.270  -4.916  13.647  1.00 50.18           C  
ATOM    635  CB  LEU M  79      18.188  -5.961  12.521  1.00 50.18           C  
ATOM    636  CG  LEU M  79      19.435  -6.020  11.619  1.00 50.18           C  
ATOM    637  CD1 LEU M  79      19.278  -7.090  10.528  1.00 50.18           C  
ATOM    638  CD2 LEU M  79      19.759  -4.644  11.015  1.00 50.18           C  
ATOM    639  C   LEU M  79      16.925  -4.889  14.295  1.00 50.18           C  
ATOM    640  O   LEU M  79      16.115  -4.007  14.014  1.00 50.18           O  
ATOM    641  N   GLY M  80      16.642  -5.872  15.167  1.00 24.27           N  
ATOM    642  CA  GLY M  80      15.357  -5.925  15.799  1.00 24.27           C  
ATOM    643  C   GLY M  80      15.177  -4.727  16.679  1.00 24.27           C  
ATOM    644  O   GLY M  80      14.116  -4.103  16.688  1.00 24.27           O  
ATOM    645  N   THR M  81      16.226  -4.371  17.443  1.00 43.36           N  
ATOM    646  CA  THR M  81      16.141  -3.299  18.394  1.00 43.36           C  
ATOM    647  CB  THR M  81      17.410  -3.136  19.175  1.00 43.36           C  
ATOM    648  OG1 THR M  81      17.740  -4.352  19.828  1.00 43.36           O  
ATOM    649  CG2 THR M  81      17.191  -2.036  20.223  1.00 43.36           C  
ATOM    650  C   THR M  81      15.894  -2.001  17.684  1.00 43.36           C  
ATOM    651  O   THR M  81      15.047  -1.209  18.095  1.00 43.36           O  
ATOM    652  N   LEU M  82      16.633  -1.771  16.586  1.00 55.18           N  
ATOM    653  CA  LEU M  82      16.578  -0.548  15.841  1.00 55.18           C  
ATOM    654  CB  LEU M  82      17.640  -0.504  14.731  1.00 55.18           C  
ATOM    655  CG  LEU M  82      19.076  -0.394  15.279  1.00 55.18           C  
ATOM    656  CD1 LEU M  82      20.111  -0.352  14.147  1.00 55.18           C  
ATOM    657  CD2 LEU M  82      19.219   0.804  16.231  1.00 55.18           C  
ATOM    658  C   LEU M  82      15.228  -0.360  15.230  1.00 55.18           C  
ATOM    659  O   LEU M  82      14.713   0.756  15.191  1.00 55.18           O  
ATOM    660  N   ARG M  83      14.605  -1.444  14.738  1.00 77.82           N  
ATOM    661  CA  ARG M  83      13.323  -1.269  14.125  1.00 77.82           C  
ATOM    662  CB  ARG M  83      12.736  -2.577  13.558  1.00 77.82           C  
ATOM    663  CG  ARG M  83      11.453  -2.357  12.750  1.00 77.82           C  
ATOM    664  CD  ARG M  83      11.046  -3.533  11.853  1.00 77.82           C  
ATOM    665  NE  ARG M  83      10.344  -4.551  12.684  1.00 77.82           N  
ATOM    666  CZ  ARG M  83      10.981  -5.704  13.047  1.00 77.82           C  
ATOM    667  NH1 ARG M  83      12.271  -5.929  12.660  1.00 77.82           N  
ATOM    668  NH2 ARG M  83      10.315  -6.648  13.774  1.00 77.82           N  
ATOM    669  C   ARG M  83      12.405  -0.729  15.176  1.00 77.82           C  
ATOM    670  O   ARG M  83      11.566   0.128  14.904  1.00 77.82           O  
ATOM    671  N   GLY M  84      12.555  -1.226  16.418  1.00 24.25           N  
ATOM    672  CA  GLY M  84      11.738  -0.803  17.519  1.00 24.25           C  
ATOM    673  C   GLY M  84      11.965   0.646  17.847  1.00 24.25           C  
ATOM    674  O   GLY M  84      11.006   1.378  18.088  1.00 24.25           O  
ATOM    675  N   TYR M  85      13.231   1.118  17.863  1.00 85.39           N  
ATOM    676  CA  TYR M  85      13.462   2.485  18.257  1.00 85.39           C  
ATOM    677  CB  TYR M  85      14.930   2.953  18.168  1.00 85.39           C  
ATOM    678  CG  TYR M  85      15.808   2.268  19.158  1.00 85.39           C  
ATOM    679  CD1 TYR M  85      15.639   2.472  20.508  1.00 85.39           C  
ATOM    680  CD2 TYR M  85      16.836   1.463  18.726  1.00 85.39           C  
ATOM    681  CE1 TYR M  85      16.467   1.854  21.415  1.00 85.39           C  
ATOM    682  CE2 TYR M  85      17.667   0.844  19.628  1.00 85.39           C  
ATOM    683  CZ  TYR M  85      17.481   1.038  20.974  1.00 85.39           C  
ATOM    684  OH  TYR M  85      18.336   0.403  21.898  1.00 85.39           O  
ATOM    685  C   TYR M  85      12.749   3.384  17.297  1.00 85.39           C  
ATOM    686  O   TYR M  85      12.081   4.338  17.693  1.00 85.39           O  
ATOM    687  N   TYR M  86      12.924   3.094  15.999  1.00 97.60           N  
ATOM    688  CA  TYR M  86      12.380   3.811  14.884  1.00 97.60           C  
ATOM    689  CB  TYR M  86      13.089   3.498  13.554  1.00 97.60           C  
ATOM    690  CG  TYR M  86      14.425   4.160  13.646  1.00 97.60           C  
ATOM    691  CD1 TYR M  86      14.547   5.507  13.383  1.00 97.60           C  
ATOM    692  CD2 TYR M  86      15.551   3.450  13.994  1.00 97.60           C  
ATOM    693  CE1 TYR M  86      15.769   6.133  13.467  1.00 97.60           C  
ATOM    694  CE2 TYR M  86      16.776   4.071  14.080  1.00 97.60           C  
ATOM    695  CZ  TYR M  86      16.886   5.415  13.817  1.00 97.60           C  
ATOM    696  OH  TYR M  86      18.139   6.058  13.904  1.00 97.60           O  
ATOM    697  C   TYR M  86      10.903   3.609  14.739  1.00 97.60           C  
ATOM    698  O   TYR M  86      10.233   4.463  14.164  1.00 97.60           O  
ATOM    699  N   ASN M  87      10.374   2.460  15.211  1.00143.09           N  
ATOM    700  CA  ASN M  87       9.001   2.033  15.083  0.98143.09           C  
ATOM    701  CB  ASN M  87       7.918   2.916  15.771  0.98143.09           C  
ATOM    702  CG  ASN M  87       7.697   4.302  15.162  0.91143.09           C  
ATOM    703  OD1 ASN M  87       7.647   4.485  13.946  0.91143.09           O  
ATOM    704  ND2 ASN M  87       7.539   5.320  16.047  0.91143.09           N  
ATOM    705  C   ASN M  87       8.685   1.825  13.637  1.00143.09           C  
ATOM    706  O   ASN M  87       7.574   2.080  13.177  1.00143.09           O  
ATOM    707  N   GLN M  88       9.681   1.305  12.891  1.00 59.10           N  
ATOM    708  CA  GLN M  88       9.547   1.029  11.492  1.00 59.10           C  
ATOM    709  CB  GLN M  88      10.906   0.981  10.771  1.00 59.10           C  
ATOM    710  CG  GLN M  88      11.627   2.334  10.811  1.00 59.10           C  
ATOM    711  CD  GLN M  88      13.023   2.175  10.220  1.00 59.10           C  
ATOM    712  OE1 GLN M  88      13.713   1.190  10.478  1.00 59.10           O  
ATOM    713  NE2 GLN M  88      13.457   3.175   9.407  1.00 59.10           N  
ATOM    714  C   GLN M  88       8.856  -0.292  11.343  1.00 59.10           C  
ATOM    715  O   GLN M  88       8.766  -1.072  12.291  1.00 59.10           O  
ATOM    716  N   SER M  89       8.318  -0.556  10.134  1.00 84.22           N  
ATOM    717  CA  SER M  89       7.583  -1.762   9.871  1.00 84.22           C  
ATOM    718  CB  SER M  89       6.807  -1.751   8.544  1.00 84.22           C  
ATOM    719  OG  SER M  89       5.791  -0.765   8.559  1.00 84.22           O  
ATOM    720  C   SER M  89       8.524  -2.917   9.764  1.00 84.22           C  
ATOM    721  O   SER M  89       9.719  -2.764   9.522  1.00 84.22           O  
ATOM    722  N   GLU M  90       7.969  -4.124   9.977  1.00125.44           N  
ATOM    723  CA  GLU M  90       8.677  -5.365   9.881  0.98125.44           C  
ATOM    724  CB  GLU M  90       7.874  -6.539  10.470  0.98125.44           C  
ATOM    725  CG  GLU M  90       8.737  -7.730  10.898  0.96125.44           C  
ATOM    726  CD  GLU M  90       9.241  -8.442   9.655  0.82125.44           C  
ATOM    727  OE1 GLU M  90       8.415  -8.648   8.727  0.82125.44           O  
ATOM    728  OE2 GLU M  90      10.454  -8.781   9.608  0.82125.44           O  
ATOM    729  C   GLU M  90       8.945  -5.637   8.432  1.00125.44           C  
ATOM    730  O   GLU M  90       9.911  -6.308   8.073  1.00125.44           O  
ATOM    731  N   ALA M  91       8.072  -5.113   7.554  1.00 41.50           N  
ATOM    732  CA  ALA M  91       8.106  -5.409   6.149  1.00 41.50           C  
ATOM    733  CB  ALA M  91       6.956  -4.733   5.383  1.00 41.50           C  
ATOM    734  C   ALA M  91       9.388  -4.994   5.479  1.00 41.50           C  
ATOM    735  O   ALA M  91       9.918  -5.746   4.663  1.00 41.50           O  
ATOM    736  N   GLY M  92       9.939  -3.807   5.797  1.00 30.50           N  
ATOM    737  CA  GLY M  92      11.071  -3.318   5.050  1.00 30.50           C  
ATOM    738  C   GLY M  92      12.353  -3.991   5.437  1.00 30.50           C  
ATOM    739  O   GLY M  92      12.477  -4.607   6.495  1.00 30.50           O  
ATOM    740  N   SER M  93      13.362  -3.846   4.551  1.00 38.47           N  
ATOM    741  CA  SER M  93      14.675  -4.385   4.755  1.00 38.47           C  
ATOM    742  CB  SER M  93      15.316  -4.922   3.463  1.00 38.47           C  
ATOM    743  OG  SER M  93      16.615  -5.429   3.727  1.00 38.47           O  
ATOM    744  C   SER M  93      15.517  -3.240   5.218  1.00 38.47           C  
ATOM    745  O   SER M  93      15.401  -2.131   4.699  1.00 38.47           O  
ATOM    746  N   HIS M  94      16.383  -3.472   6.225  1.00 57.82           N  
ATOM    747  CA  HIS M  94      17.188  -2.390   6.708  1.00 57.82           C  
ATOM    748  ND1 HIS M  94      15.212   0.208   7.519  1.00 57.82           N  
ATOM    749  CG  HIS M  94      15.356  -1.121   7.855  1.00 57.82           C  
ATOM    750  CB  HIS M  94      16.682  -1.805   8.035  1.00 57.82           C  
ATOM    751  NE2 HIS M  94      13.159  -0.634   7.669  1.00 57.82           N  
ATOM    752  CD2 HIS M  94      14.092  -1.619   7.943  1.00 57.82           C  
ATOM    753  CE1 HIS M  94      13.879   0.445   7.420  1.00 57.82           C  
ATOM    754  C   HIS M  94      18.592  -2.872   6.873  1.00 57.82           C  
ATOM    755  O   HIS M  94      18.851  -4.074   6.872  1.00 57.82           O  
ATOM    756  N   THR M  95      19.550  -1.930   6.996  1.00 50.03           N  
ATOM    757  CA  THR M  95      20.925  -2.331   7.054  0.98 50.03           C  
ATOM    758  CB  THR M  95      21.696  -1.915   5.835  0.98 50.03           C  
ATOM    759  OG1 THR M  95      21.096  -2.460   4.669  0.98 50.03           O  
ATOM    760  CG2 THR M  95      23.146  -2.411   5.965  0.98 50.03           C  
ATOM    761  C   THR M  95      21.612  -1.719   8.232  1.00 50.03           C  
ATOM    762  O   THR M  95      21.335  -0.582   8.619  1.00 50.03           O  
ATOM    763  N   VAL M  96      22.532  -2.496   8.842  1.00 53.65           N  
ATOM    764  CA  VAL M  96      23.346  -1.986   9.906  0.93 53.65           C  
ATOM    765  CB  VAL M  96      23.252  -2.782  11.173  0.93 53.65           C  
ATOM    766  CG1 VAL M  96      21.822  -2.657  11.722  0.93 53.65           C  
ATOM    767  CG2 VAL M  96      23.692  -4.229  10.879  0.93 53.65           C  
ATOM    768  C   VAL M  96      24.754  -2.111   9.426  1.00 53.65           C  
ATOM    769  O   VAL M  96      25.081  -3.039   8.691  1.00 53.65           O  
ATOM    770  N   GLN M  97      25.625  -1.153   9.794  1.00 58.55           N  
ATOM    771  CA  GLN M  97      26.987  -1.243   9.371  1.00 58.55           C  
ATOM    772  CB  GLN M  97      27.336  -0.366   8.159  1.00 58.55           C  
ATOM    773  CG  GLN M  97      26.648  -0.830   6.876  1.00 58.55           C  
ATOM    774  CD  GLN M  97      27.067   0.101   5.752  1.00 58.55           C  
ATOM    775  OE1 GLN M  97      27.843   1.033   5.956  1.00 58.55           O  
ATOM    776  NE2 GLN M  97      26.532  -0.156   4.528  1.00 58.55           N  
ATOM    777  C   GLN M  97      27.835  -0.811  10.514  1.00 58.55           C  
ATOM    778  O   GLN M  97      27.519   0.160  11.201  1.00 58.55           O  
ATOM    779  N   ARG M  98      28.935  -1.551  10.757  1.00 82.48           N  
ATOM    780  CA  ARG M  98      29.818  -1.205  11.828  1.00 82.48           C  
ATOM    781  CB  ARG M  98      29.808  -2.234  12.972  1.00 82.48           C  
ATOM    782  CG  ARG M  98      30.529  -1.759  14.236  1.00 82.48           C  
ATOM    783  CD  ARG M  98      30.679  -2.837  15.314  1.00 82.48           C  
ATOM    784  NE  ARG M  98      29.318  -3.286  15.724  1.00 82.48           N  
ATOM    785  CZ  ARG M  98      28.617  -2.579  16.656  1.00 82.48           C  
ATOM    786  NH1 ARG M  98      29.103  -1.393  17.120  1.00 82.48           N  
ATOM    787  NH2 ARG M  98      27.433  -3.058  17.132  1.00 82.48           N  
ATOM    788  C   ARG M  98      31.196  -1.189  11.256  1.00 82.48           C  
ATOM    789  O   ARG M  98      31.539  -2.020  10.417  1.00 82.48           O  
ATOM    790  N   MET M  99      32.019  -0.214  11.681  1.00 63.87           N  
ATOM    791  CA  MET M  99      33.361  -0.146  11.186  1.00 63.87           C  
ATOM    792  CB  MET M  99      33.528   0.942  10.105  1.00 63.87           C  
ATOM    793  CG  MET M  99      34.931   1.070   9.506  1.00 63.87           C  
ATOM    794  SD  MET M  99      36.169   1.847  10.586  1.00 63.87           S  
ATOM    795  CE  MET M  99      35.419   3.501  10.555  1.00 63.87           C  
ATOM    796  C   MET M  99      34.235   0.226  12.339  1.00 63.87           C  
ATOM    797  O   MET M  99      33.964   1.202  13.036  1.00 63.87           O  
ATOM    798  N   TYR M 100      35.292  -0.574  12.594  1.00 76.78           N  
ATOM    799  CA  TYR M 100      36.219  -0.214  13.624  1.00 76.78           C  
ATOM    800  CB  TYR M 100      35.936  -0.814  15.020  1.00 76.78           C  
ATOM    801  CG  TYR M 100      35.948  -2.306  15.021  1.00 76.78           C  
ATOM    802  CD1 TYR M 100      37.134  -3.004  15.037  1.00 76.78           C  
ATOM    803  CD2 TYR M 100      34.762  -3.005  15.041  1.00 76.78           C  
ATOM    804  CE1 TYR M 100      37.135  -4.380  15.054  1.00 76.78           C  
ATOM    805  CE2 TYR M 100      34.757  -4.380  15.058  1.00 76.78           C  
ATOM    806  CZ  TYR M 100      35.945  -5.069  15.063  1.00 76.78           C  
ATOM    807  OH  TYR M 100      35.941  -6.481  15.082  1.00 76.78           O  
ATOM    808  C   TYR M 100      37.593  -0.590  13.178  1.00 76.78           C  
ATOM    809  O   TYR M 100      37.764  -1.411  12.278  1.00 76.78           O  
ATOM    810  N   GLY M 101      38.619   0.038  13.788  1.00 23.57           N  
ATOM    811  CA  GLY M 101      39.970  -0.254  13.408  1.00 23.57           C  
ATOM    812  C   GLY M 101      40.870   0.758  14.044  1.00 23.57           C  
ATOM    813  O   GLY M 101      40.423   1.600  14.822  1.00 23.57           O  
ATOM    814  N   CYS M 102      42.183   0.681  13.739  1.00 57.77           N  
ATOM    815  CA  CYS M 102      43.108   1.632  14.289  0.96 57.77           C  
ATOM    816  CB  CYS M 102      43.822   1.154  15.561  0.96 57.77           C  
ATOM    817  SG  CYS M 102      44.371  -0.568  15.456  0.96 57.77           S  
ATOM    818  C   CYS M 102      44.140   1.993  13.270  1.00 57.77           C  
ATOM    819  O   CYS M 102      44.331   1.292  12.276  1.00 57.77           O  
ATOM    820  N   ASP M 103      44.807   3.144  13.498  1.00 64.70           N  
ATOM    821  CA  ASP M 103      45.823   3.646  12.619  1.00 64.70           C  
ATOM    822  CB  ASP M 103      45.553   5.076  12.114  1.00 64.70           C  
ATOM    823  CG  ASP M 103      44.383   5.049  11.141  1.00 64.70           C  
ATOM    824  OD1 ASP M 103      43.882   3.933  10.846  1.00 64.70           O  
ATOM    825  OD2 ASP M 103      43.976   6.148  10.678  1.00 64.70           O  
ATOM    826  C   ASP M 103      47.107   3.725  13.381  1.00 64.70           C  
ATOM    827  O   ASP M 103      47.113   3.968  14.587  1.00 64.70           O  
ATOM    828  N   VAL M 104      48.235   3.494  12.680  1.00 39.57           N  
ATOM    829  CA  VAL M 104      49.530   3.630  13.280  1.00 39.57           C  
ATOM    830  CB  VAL M 104      50.327   2.357  13.323  1.00 39.57           C  
ATOM    831  CG1 VAL M 104      49.603   1.351  14.235  0.76 39.57           C  
ATOM    832  CG2 VAL M 104      50.539   1.857  11.883  0.98 39.57           C  
ATOM    833  C   VAL M 104      50.288   4.606  12.432  1.00 39.57           C  
ATOM    834  O   VAL M 104      50.021   4.749  11.239  1.00 39.57           O  
ATOM    835  N   GLY M 105      51.252   5.325  13.041  1.00 19.47           N  
ATOM    836  CA  GLY M 105      52.003   6.307  12.312  1.00 19.47           C  
ATOM    837  C   GLY M 105      53.190   5.635  11.696  1.00 19.47           C  
ATOM    838  O   GLY M 105      53.280   4.409  11.663  1.00 19.47           O  
ATOM    839  N   SER M 106      54.137   6.445  11.182  1.00 69.58           N  
ATOM    840  CA  SER M 106      55.328   5.933  10.565  0.98 69.58           C  
ATOM    841  CB  SER M 106      56.224   7.041   9.981  0.98 69.58           C  
ATOM    842  OG  SER M 106      55.550   7.709   8.926  0.98 69.58           O  
ATOM    843  C   SER M 106      56.114   5.230  11.623  1.00 69.58           C  
ATOM    844  O   SER M 106      56.802   4.246  11.355  1.00 69.58           O  
ATOM    845  N   ASP M 107      56.019   5.734  12.865  1.00 71.66           N  
ATOM    846  CA  ASP M 107      56.688   5.184  14.008  1.00 71.66           C  
ATOM    847  CB  ASP M 107      56.640   6.104  15.243  1.00 71.66           C  
ATOM    848  CG  ASP M 107      55.198   6.411  15.616  1.00 71.66           C  
ATOM    849  OD1 ASP M 107      54.272   5.864  14.961  1.00 71.66           O  
ATOM    850  OD2 ASP M 107      55.005   7.222  16.562  1.00 71.66           O  
ATOM    851  C   ASP M 107      56.077   3.853  14.322  1.00 71.66           C  
ATOM    852  O   ASP M 107      56.657   3.047  15.047  1.00 71.66           O  
ATOM    853  N   TRP M 108      54.871   3.601  13.776  1.00100.08           N  
ATOM    854  CA  TRP M 108      54.134   2.389  14.001  1.00100.08           C  
ATOM    855  CB  TRP M 108      54.953   1.098  13.815  1.00100.08           C  
ATOM    856  CG  TRP M 108      55.278   0.787  12.372  1.00100.08           C  
ATOM    857  CD2 TRP M 108      55.594  -0.526  11.889  1.00100.08           C  
ATOM    858  CD1 TRP M 108      55.310   1.616  11.288  1.00100.08           C  
ATOM    859  NE1 TRP M 108      55.628   0.900  10.158  1.00100.08           N  
ATOM    860  CE2 TRP M 108      55.804  -0.420  10.514  1.00100.08           C  
ATOM    861  CE3 TRP M 108      55.692  -1.723  12.536  1.00100.08           C  
ATOM    862  CZ2 TRP M 108      56.118  -1.517   9.766  1.00100.08           C  
ATOM    863  CZ3 TRP M 108      56.016  -2.826  11.779  1.00100.08           C  
ATOM    864  CH2 TRP M 108      56.225  -2.724  10.420  1.00100.08           C  
ATOM    865  C   TRP M 108      53.551   2.392  15.376  1.00100.08           C  
ATOM    866  O   TRP M 108      53.161   1.346  15.893  1.00100.08           O  
ATOM    867  N   ARG M 109      53.476   3.581  16.006  1.00102.24           N  
ATOM    868  CA  ARG M 109      52.838   3.691  17.287  0.98102.24           C  
ATOM    869  CB  ARG M 109      53.413   4.800  18.184  0.98102.24           C  
ATOM    870  CG  ARG M 109      54.877   4.581  18.581  0.79102.24           C  
ATOM    871  CD  ARG M 109      55.350   5.489  19.719  0.81102.24           C  
ATOM    872  NE  ARG M 109      56.822   5.303  19.869  0.88102.24           N  
ATOM    873  CZ  ARG M 109      57.681   6.284  19.463  0.67102.24           C  
ATOM    874  NH1 ARG M 109      57.187   7.464  18.989  0.87102.24           N  
ATOM    875  NH2 ARG M 109      59.030   6.087  19.540  0.76102.24           N  
ATOM    876  C   ARG M 109      51.390   4.001  17.035  1.00102.24           C  
ATOM    877  O   ARG M 109      51.022   4.425  15.942  1.00102.24           O  
ATOM    878  N   PHE M 110      50.532   3.785  18.054  1.00 87.41           N  
ATOM    879  CA  PHE M 110      49.108   3.972  17.949  1.00 87.41           C  
ATOM    880  CB  PHE M 110      48.401   3.561  19.253  1.00 87.41           C  
ATOM    881  CG  PHE M 110      46.971   3.964  19.212  1.00 87.41           C  
ATOM    882  CD1 PHE M 110      46.042   3.209  18.537  1.00 87.41           C  
ATOM    883  CD2 PHE M 110      46.560   5.100  19.870  1.00 87.41           C  
ATOM    884  CE1 PHE M 110      44.721   3.590  18.512  1.00 87.41           C  
ATOM    885  CE2 PHE M 110      45.241   5.486  19.849  1.00 87.41           C  
ATOM    886  CZ  PHE M 110      44.319   4.730  19.166  1.00 87.41           C  
ATOM    887  C   PHE M 110      48.777   5.408  17.654  1.00 87.41           C  
ATOM    888  O   PHE M 110      48.996   6.290  18.485  1.00 87.41           O  
ATOM    889  N   LEU M 111      48.316   5.676  16.409  1.00134.91           N  
ATOM    890  CA  LEU M 111      47.874   6.985  15.991  1.00134.91           C  
ATOM    891  CB  LEU M 111      47.835   7.140  14.459  1.00134.91           C  
ATOM    892  CG  LEU M 111      49.222   7.144  13.790  1.00134.91           C  
ATOM    893  CD1 LEU M 111      49.097   7.301  12.268  1.00134.91           C  
ATOM    894  CD2 LEU M 111      50.136   8.211  14.417  1.00134.91           C  
ATOM    895  C   LEU M 111      46.496   7.318  16.485  1.00134.91           C  
ATOM    896  O   LEU M 111      46.285   8.339  17.138  1.00134.91           O  
ATOM    897  N   ARG M 112      45.509   6.443  16.190  1.00195.84           N  
ATOM    898  CA  ARG M 112      44.154   6.762  16.547  0.95195.84           C  
ATOM    899  CB  ARG M 112      43.531   7.857  15.663  0.95195.84           C  
ATOM    900  CG  ARG M 112      43.408   7.472  14.188  0.95195.84           C  
ATOM    901  CD  ARG M 112      43.315   8.678  13.252  0.90195.84           C  
ATOM    902  NE  ARG M 112      44.707   8.969  12.811  0.84195.84           N  
ATOM    903  CZ  ARG M 112      44.944   9.700  11.683  0.84195.84           C  
ATOM    904  NH1 ARG M 112      43.905  10.251  10.990  0.84195.84           N  
ATOM    905  NH2 ARG M 112      46.225   9.869  11.245  0.84195.84           N  
ATOM    906  C   ARG M 112      43.316   5.529  16.392  1.00195.84           C  
ATOM    907  O   ARG M 112      43.728   4.557  15.760  1.00195.84           O  
ATOM    908  N   GLY M 113      42.095   5.545  16.969  1.00 29.96           N  
ATOM    909  CA  GLY M 113      41.237   4.396  16.896  1.00 29.96           C  
ATOM    910  C   GLY M 113      39.863   4.858  16.525  1.00 29.96           C  
ATOM    911  O   GLY M 113      39.502   6.008  16.773  1.00 29.96           O  
ATOM    912  N   TYR M 114      39.059   3.958  15.910  1.00176.67           N  
ATOM    913  CA  TYR M 114      37.740   4.347  15.498  0.98176.67           C  
ATOM    914  CB  TYR M 114      37.556   4.486  13.979  0.98176.67           C  
ATOM    915  CG  TYR M 114      38.653   5.254  13.327  1.00176.67           C  
ATOM    916  CD1 TYR M 114      38.689   6.630  13.318  1.00176.67           C  
ATOM    917  CD2 TYR M 114      39.664   4.560  12.705  1.00176.67           C  
ATOM    918  CE1 TYR M 114      39.716   7.298  12.690  1.00176.67           C  
ATOM    919  CE2 TYR M 114      40.691   5.220  12.076  1.00176.67           C  
ATOM    920  CZ  TYR M 114      40.716   6.593  12.065  1.00176.67           C  
ATOM    921  OH  TYR M 114      41.768   7.274  11.416  1.00176.67           O  
ATOM    922  C   TYR M 114      36.797   3.220  15.789  1.00176.67           C  
ATOM    923  O   TYR M 114      37.182   2.051  15.807  1.00176.67           O  
ATOM    924  N   HIS M 115      35.516   3.571  16.013  1.00 78.23           N  
ATOM    925  CA  HIS M 115      34.452   2.622  16.182  1.00 78.23           C  
ATOM    926  ND1 HIS M 115      31.931   1.470  18.113  1.00 78.23           N  
ATOM    927  CG  HIS M 115      33.236   1.127  17.840  1.00 78.23           C  
ATOM    928  CB  HIS M 115      34.331   2.128  17.634  1.00 78.23           C  
ATOM    929  NE2 HIS M 115      32.009  -0.751  18.070  1.00 78.23           N  
ATOM    930  CD2 HIS M 115      33.266  -0.234  17.816  1.00 78.23           C  
ATOM    931  CE1 HIS M 115      31.240   0.310  18.242  1.00 78.23           C  
ATOM    932  C   HIS M 115      33.194   3.367  15.834  1.00 78.23           C  
ATOM    933  O   HIS M 115      32.770   4.244  16.585  1.00 78.23           O  
ATOM    934  N   GLN M 116      32.551   3.036  14.692  1.00131.88           N  
ATOM    935  CA  GLN M 116      31.395   3.790  14.285  0.96131.88           C  
ATOM    936  CB  GLN M 116      31.674   4.718  13.089  0.96131.88           C  
ATOM    937  CG  GLN M 116      32.732   5.779  13.393  0.96131.88           C  
ATOM    938  CD  GLN M 116      32.946   6.650  12.163  0.91131.88           C  
ATOM    939  OE1 GLN M 116      33.598   7.690  12.235  0.91131.88           O  
ATOM    940  NE2 GLN M 116      32.379   6.220  11.004  0.91131.88           N  
ATOM    941  C   GLN M 116      30.319   2.844  13.851  1.00131.88           C  
ATOM    942  O   GLN M 116      30.592   1.723  13.425  1.00131.88           O  
ATOM    943  N   TYR M 117      29.047   3.284  13.960  1.00122.73           N  
ATOM    944  CA  TYR M 117      27.941   2.440  13.602  0.98122.73           C  
ATOM    945  CB  TYR M 117      27.277   1.866  14.870  0.98122.73           C  
ATOM    946  CG  TYR M 117      26.263   0.804  14.598  1.00122.73           C  
ATOM    947  CD1 TYR M 117      26.590  -0.338  13.904  1.00122.73           C  
ATOM    948  CD2 TYR M 117      24.995   0.915  15.115  1.00122.73           C  
ATOM    949  CE1 TYR M 117      25.653  -1.322  13.688  1.00122.73           C  
ATOM    950  CE2 TYR M 117      24.055  -0.066  14.904  1.00122.73           C  
ATOM    951  CZ  TYR M 117      24.381  -1.189  14.185  1.00122.73           C  
ATOM    952  OH  TYR M 117      23.419  -2.198  13.968  1.00122.73           O  
ATOM    953  C   TYR M 117      26.954   3.263  12.825  1.00122.73           C  
ATOM    954  O   TYR M 117      26.784   4.457  13.071  1.00122.73           O  
ATOM    955  N   ALA M 118      26.280   2.641  11.836  1.00 49.85           N  
ATOM    956  CA  ALA M 118      25.331   3.382  11.042  1.00 49.85           C  
ATOM    957  CB  ALA M 118      25.856   3.764   9.646  1.00 49.85           C  
ATOM    958  C   ALA M 118      24.114   2.536  10.835  1.00 49.85           C  
ATOM    959  O   ALA M 118      24.205   1.318  10.706  1.00 49.85           O  
ATOM    960  N   TYR M 119      22.927   3.176  10.797  1.00 91.24           N  
ATOM    961  CA  TYR M 119      21.700   2.464  10.577  1.00 91.24           C  
ATOM    962  CB  TYR M 119      20.649   2.718  11.672  1.00 91.24           C  
ATOM    963  CG  TYR M 119      19.409   1.947  11.362  1.00 91.24           C  
ATOM    964  CD1 TYR M 119      19.401   0.573  11.434  1.00 91.24           C  
ATOM    965  CD2 TYR M 119      18.243   2.598  11.031  1.00 91.24           C  
ATOM    966  CE1 TYR M 119      18.260  -0.145  11.161  1.00 91.24           C  
ATOM    967  CE2 TYR M 119      17.097   1.890  10.757  1.00 91.24           C  
ATOM    968  CZ  TYR M 119      17.106   0.516  10.821  1.00 91.24           C  
ATOM    969  OH  TYR M 119      15.932  -0.212  10.541  1.00 91.24           O  
ATOM    970  C   TYR M 119      21.177   2.966   9.285  1.00 91.24           C  
ATOM    971  O   TYR M 119      21.040   4.176   9.094  1.00 91.24           O  
ATOM    972  N   ASP M 120      20.826   2.033   8.377  1.00224.87           N  
ATOM    973  CA  ASP M 120      20.586   2.468   7.046  1.00224.87           C  
ATOM    974  CB  ASP M 120      19.385   3.421   6.904  1.00224.87           C  
ATOM    975  CG  ASP M 120      18.147   2.545   7.034  1.00224.87           C  
ATOM    976  OD1 ASP M 120      18.281   1.319   6.775  1.00224.87           O  
ATOM    977  OD2 ASP M 120      17.061   3.077   7.388  1.00224.87           O  
ATOM    978  C   ASP M 120      21.881   3.148   6.717  1.00224.87           C  
ATOM    979  O   ASP M 120      22.943   2.780   7.198  1.00224.87           O  
ATOM    980  N   GLY M 121      21.864   4.133   5.848  1.00154.85           N  
ATOM    981  CA  GLY M 121      23.036   4.858   5.465  1.00154.85           C  
ATOM    982  C   GLY M 121      23.531   5.843   6.492  1.00154.85           C  
ATOM    983  O   GLY M 121      24.649   6.338   6.349  1.00154.85           O  
ATOM    984  N   LYS M 122      22.678   6.262   7.456  1.00259.01           N  
ATOM    985  CA  LYS M 122      22.989   7.354   8.353  1.00259.01           C  
ATOM    986  CB  LYS M 122      21.734   8.057   8.898  1.00259.01           C  
ATOM    987  CG  LYS M 122      20.973   8.881   7.857  0.94259.01           C  
ATOM    988  CD  LYS M 122      21.756  10.082   7.324  0.90259.01           C  
ATOM    989  CE  LYS M 122      22.021  11.156   8.383  0.63259.01           C  
ATOM    990  NZ  LYS M 122      20.749  11.771   8.827  0.88259.01           N  
ATOM    991  C   LYS M 122      23.815   6.965   9.550  1.00259.01           C  
ATOM    992  O   LYS M 122      23.776   5.832  10.025  1.00259.01           O  
ATOM    993  N   ASP M 123      24.589   7.948  10.078  1.00 74.10           N  
ATOM    994  CA  ASP M 123      25.442   7.747  11.221  1.00 74.10           C  
ATOM    995  CB  ASP M 123      26.461   8.875  11.428  1.00 74.10           C  
ATOM    996  CG  ASP M 123      27.500   8.737  10.331  0.98 74.10           C  
ATOM    997  OD1 ASP M 123      28.200   7.690  10.312  0.98 74.10           O  
ATOM    998  OD2 ASP M 123      27.612   9.676   9.499  0.98 74.10           O  
ATOM    999  C   ASP M 123      24.605   7.662  12.456  1.00 74.10           C  
ATOM   1000  O   ASP M 123      23.885   8.602  12.789  1.00 74.10           O  
ATOM   1001  N   TYR M 124      24.598   6.472  13.094  1.00107.89           N  
ATOM   1002  CA  TYR M 124      23.889   6.229  14.315  1.00107.89           C  
ATOM   1003  CB  TYR M 124      23.619   4.720  14.473  1.00107.89           C  
ATOM   1004  CG  TYR M 124      22.729   4.472  15.637  1.00107.89           C  
ATOM   1005  CD1 TYR M 124      21.374   4.686  15.532  1.00107.89           C  
ATOM   1006  CD2 TYR M 124      23.245   4.006  16.822  1.00107.89           C  
ATOM   1007  CE1 TYR M 124      20.541   4.450  16.599  1.00107.89           C  
ATOM   1008  CE2 TYR M 124      22.418   3.769  17.894  1.00107.89           C  
ATOM   1009  CZ  TYR M 124      21.066   3.992  17.784  1.00107.89           C  
ATOM   1010  OH  TYR M 124      20.215   3.749  18.883  1.00107.89           O  
ATOM   1011  C   TYR M 124      24.639   6.723  15.524  1.00107.89           C  
ATOM   1012  O   TYR M 124      24.143   7.559  16.275  1.00107.89           O  
ATOM   1013  N   ILE M 125      25.885   6.232  15.722  1.00 65.57           N  
ATOM   1014  CA  ILE M 125      26.657   6.606  16.877  1.00 65.57           C  
ATOM   1015  CB  ILE M 125      26.334   5.777  18.088  1.00 65.57           C  
ATOM   1016  CG1 ILE M 125      26.994   6.355  19.352  1.00 65.57           C  
ATOM   1017  CG2 ILE M 125      26.718   4.320  17.784  1.00 65.57           C  
ATOM   1018  CD1 ILE M 125      26.486   5.717  20.645  1.00 65.57           C  
ATOM   1019  C   ILE M 125      28.102   6.395  16.552  1.00 65.57           C  
ATOM   1020  O   ILE M 125      28.440   5.551  15.723  1.00 65.57           O  
ATOM   1021  N   ALA M 126      29.004   7.161  17.198  1.00 37.37           N  
ATOM   1022  CA  ALA M 126      30.395   6.965  16.911  1.00 37.37           C  
ATOM   1023  CB  ALA M 126      30.931   7.885  15.802  1.00 37.37           C  
ATOM   1024  C   ALA M 126      31.197   7.254  18.141  1.00 37.37           C  
ATOM   1025  O   ALA M 126      30.822   8.081  18.972  1.00 37.37           O  
ATOM   1026  N   LEU M 127      32.333   6.543  18.285  1.00 51.87           N  
ATOM   1027  CA  LEU M 127      33.223   6.765  19.387  1.00 51.87           C  
ATOM   1028  CB  LEU M 127      34.143   5.559  19.655  1.00 51.87           C  
ATOM   1029  CG  LEU M 127      35.113   5.738  20.834  1.00 51.87           C  
ATOM   1030  CD1 LEU M 127      34.350   5.933  22.153  1.00 51.87           C  
ATOM   1031  CD2 LEU M 127      36.120   4.576  20.904  1.00 51.87           C  
ATOM   1032  C   LEU M 127      34.065   7.941  19.005  1.00 51.87           C  
ATOM   1033  O   LEU M 127      34.472   8.070  17.852  1.00 51.87           O  
ATOM   1034  N   LYS M 128      34.340   8.845  19.966  1.00 76.50           N  
ATOM   1035  CA  LYS M 128      35.124  10.004  19.658  0.98 76.50           C  
ATOM   1036  CB  LYS M 128      34.897  11.194  20.603  0.98 76.50           C  
ATOM   1037  CG  LYS M 128      33.515  11.821  20.408  0.98 76.50           C  
ATOM   1038  CD  LYS M 128      33.138  12.864  21.460  0.96 76.50           C  
ATOM   1039  CE  LYS M 128      33.623  14.272  21.116  0.93 76.50           C  
ATOM   1040  NZ  LYS M 128      33.152  15.228  22.141  0.93 76.50           N  
ATOM   1041  C   LYS M 128      36.573   9.631  19.668  1.00 76.50           C  
ATOM   1042  O   LYS M 128      36.943   8.517  20.032  1.00 76.50           O  
ATOM   1043  N   GLU M 129      37.429  10.578  19.238  1.00107.54           N  
ATOM   1044  CA  GLU M 129      38.839  10.358  19.092  1.00107.54           C  
ATOM   1045  CB  GLU M 129      39.579  11.577  18.510  1.00107.54           C  
ATOM   1046  CG  GLU M 129      39.219  11.846  17.046  0.97107.54           C  
ATOM   1047  CD  GLU M 129      39.722  10.674  16.213  0.83107.54           C  
ATOM   1048  OE1 GLU M 129      40.598   9.924  16.720  0.81107.54           O  
ATOM   1049  OE2 GLU M 129      39.234  10.509  15.063  0.81107.54           O  
ATOM   1050  C   GLU M 129      39.442  10.021  20.419  1.00107.54           C  
ATOM   1051  O   GLU M 129      40.369   9.216  20.492  1.00107.54           O  
ATOM   1052  N   ASP M 130      38.933  10.624  21.507  1.00 73.77           N  
ATOM   1053  CA  ASP M 130      39.461  10.372  22.818  1.00 73.77           C  
ATOM   1054  CB  ASP M 130      38.887  11.303  23.914  1.00 73.77           C  
ATOM   1055  CG  ASP M 130      37.377  11.143  24.062  0.99 73.77           C  
ATOM   1056  OD1 ASP M 130      36.775  10.305  23.338  0.99 73.77           O  
ATOM   1057  OD2 ASP M 130      36.800  11.875  24.910  0.99 73.77           O  
ATOM   1058  C   ASP M 130      39.240   8.935  23.185  1.00 73.77           C  
ATOM   1059  O   ASP M 130      39.948   8.402  24.039  1.00 73.77           O  
ATOM   1060  N   LEU M 131      38.238   8.278  22.564  1.00 82.50           N  
ATOM   1061  CA  LEU M 131      37.940   6.895  22.815  1.00 82.50           C  
ATOM   1062  CB  LEU M 131      39.210   6.024  22.880  1.00 82.50           C  
ATOM   1063  CG  LEU M 131      40.019   5.994  21.567  1.00 82.50           C  
ATOM   1064  CD1 LEU M 131      41.270   5.114  21.703  1.00 82.50           C  
ATOM   1065  CD2 LEU M 131      39.140   5.591  20.371  1.00 82.50           C  
ATOM   1066  C   LEU M 131      37.232   6.799  24.130  1.00 82.50           C  
ATOM   1067  O   LEU M 131      36.870   5.708  24.566  1.00 82.50           O  
ATOM   1068  N   ARG M 132      37.097   7.942  24.825  1.00148.93           N  
ATOM   1069  CA  ARG M 132      36.381   8.070  26.064  1.00148.93           C  
ATOM   1070  CB  ARG M 132      36.928   9.223  26.921  1.00148.93           C  
ATOM   1071  CG  ARG M 132      38.375   8.965  27.347  1.00148.93           C  
ATOM   1072  CD  ARG M 132      38.872   9.854  28.485  1.00148.93           C  
ATOM   1073  NE  ARG M 132      40.243   9.380  28.835  0.96148.93           N  
ATOM   1074  CZ  ARG M 132      41.339   9.898  28.208  0.91148.93           C  
ATOM   1075  NH1 ARG M 132      41.195  10.919  27.310  0.91148.93           N  
ATOM   1076  NH2 ARG M 132      42.577   9.400  28.497  0.91148.93           N  
ATOM   1077  C   ARG M 132      34.888   8.248  25.912  1.00148.93           C  
ATOM   1078  O   ARG M 132      34.126   7.784  26.759  1.00148.93           O  
ATOM   1079  N   SER M 133      34.416   8.936  24.846  1.00 53.61           N  
ATOM   1080  CA  SER M 133      33.018   9.300  24.813  1.00 53.61           C  
ATOM   1081  CB  SER M 133      32.788  10.802  25.055  1.00 53.61           C  
ATOM   1082  OG  SER M 133      33.417  11.554  24.029  1.00 53.61           O  
ATOM   1083  C   SER M 133      32.380   8.964  23.500  1.00 53.61           C  
ATOM   1084  O   SER M 133      33.029   8.468  22.580  1.00 53.61           O  
ATOM   1085  N   TRP M 134      31.055   9.231  23.397  1.00 70.15           N  
ATOM   1086  CA  TRP M 134      30.312   8.848  22.231  1.00 70.15           C  
ATOM   1087  CB  TRP M 134      29.257   7.778  22.548  1.00 70.15           C  
ATOM   1088  CG  TRP M 134      29.833   6.525  23.159  1.00 70.15           C  
ATOM   1089  CD2 TRP M 134      30.367   5.423  22.410  1.00 70.15           C  
ATOM   1090  CD1 TRP M 134      29.967   6.199  24.476  1.00 70.15           C  
ATOM   1091  NE1 TRP M 134      30.551   4.961  24.596  1.00 70.15           N  
ATOM   1092  CE2 TRP M 134      30.803   4.472  23.331  1.00 70.15           C  
ATOM   1093  CE3 TRP M 134      30.484   5.223  21.065  1.00 70.15           C  
ATOM   1094  CZ2 TRP M 134      31.364   3.298  22.919  1.00 70.15           C  
ATOM   1095  CZ3 TRP M 134      31.052   4.038  20.652  1.00 70.15           C  
ATOM   1096  CH2 TRP M 134      31.483   3.095  21.563  1.00 70.15           C  
ATOM   1097  C   TRP M 134      29.537  10.016  21.709  1.00 70.15           C  
ATOM   1098  O   TRP M 134      29.185  10.935  22.447  1.00 70.15           O  
ATOM   1099  N   THR M 135      29.261  10.001  20.387  1.00 37.93           N  
ATOM   1100  CA  THR M 135      28.438  11.008  19.779  1.00 37.93           C  
ATOM   1101  CB  THR M 135      29.087  11.711  18.621  1.00 37.93           C  
ATOM   1102  OG1 THR M 135      30.267  12.372  19.050  1.00 37.93           O  
ATOM   1103  CG2 THR M 135      28.089  12.721  18.027  1.00 37.93           C  
ATOM   1104  C   THR M 135      27.232  10.306  19.235  1.00 37.93           C  
ATOM   1105  O   THR M 135      27.352   9.388  18.425  1.00 37.93           O  
ATOM   1106  N   ALA M 136      26.027  10.728  19.671  1.00 32.55           N  
ATOM   1107  CA  ALA M 136      24.829  10.095  19.194  1.00 32.55           C  
ATOM   1108  CB  ALA M 136      23.810   9.776  20.303  1.00 32.55           C  
ATOM   1109  C   ALA M 136      24.166  11.032  18.236  1.00 32.55           C  
ATOM   1110  O   ALA M 136      23.989  12.214  18.527  1.00 32.55           O  
ATOM   1111  N   ALA M 137      23.815  10.513  17.041  1.00 46.01           N  
ATOM   1112  CA  ALA M 137      23.193  11.299  16.013  1.00 46.01           C  
ATOM   1113  CB  ALA M 137      23.069  10.541  14.678  1.00 46.01           C  
ATOM   1114  C   ALA M 137      21.809  11.725  16.410  1.00 46.01           C  
ATOM   1115  O   ALA M 137      21.448  12.889  16.235  1.00 46.01           O  
ATOM   1116  N   ASP M 138      20.989  10.801  16.955  1.00 69.82           N  
ATOM   1117  CA  ASP M 138      19.637  11.170  17.270  1.00 69.82           C  
ATOM   1118  CB  ASP M 138      18.610  10.715  16.212  1.00 69.82           C  
ATOM   1119  CG  ASP M 138      18.623   9.195  16.071  1.00 69.82           C  
ATOM   1120  OD1 ASP M 138      19.340   8.514  16.852  1.00 69.82           O  
ATOM   1121  OD2 ASP M 138      17.912   8.696  15.156  1.00 69.82           O  
ATOM   1122  C   ASP M 138      19.246  10.620  18.608  1.00 69.82           C  
ATOM   1123  O   ASP M 138      20.082  10.141  19.371  1.00 69.82           O  
ATOM   1124  N   MET M 139      17.939  10.713  18.929  1.00 69.00           N  
ATOM   1125  CA  MET M 139      17.408  10.276  20.190  1.00 69.00           C  
ATOM   1126  CB  MET M 139      15.921  10.614  20.378  1.00 69.00           C  
ATOM   1127  CG  MET M 139      15.700  12.091  20.690  0.98 69.00           C  
ATOM   1128  SD  MET M 139      16.404  12.582  22.291  0.74 69.00           S  
ATOM   1129  CE  MET M 139      16.054  14.352  22.102  0.98 69.00           C  
ATOM   1130  C   MET M 139      17.561   8.798  20.357  1.00 69.00           C  
ATOM   1131  O   MET M 139      17.891   8.331  21.445  1.00 69.00           O  
ATOM   1132  N   ALA M 140      17.321   8.015  19.289  1.00 27.45           N  
ATOM   1133  CA  ALA M 140      17.418   6.590  19.418  1.00 27.45           C  
ATOM   1134  CB  ALA M 140      17.094   5.858  18.104  1.00 27.45           C  
ATOM   1135  C   ALA M 140      18.829   6.255  19.788  1.00 27.45           C  
ATOM   1136  O   ALA M 140      19.078   5.453  20.687  1.00 27.45           O  
ATOM   1137  N   ALA M 141      19.792   6.909  19.118  1.00 34.64           N  
ATOM   1138  CA  ALA M 141      21.188   6.681  19.348  1.00 34.64           C  
ATOM   1139  CB  ALA M 141      22.091   7.521  18.428  1.00 34.64           C  
ATOM   1140  C   ALA M 141      21.492   7.056  20.762  1.00 34.64           C  
ATOM   1141  O   ALA M 141      22.351   6.458  21.405  1.00 34.64           O  
ATOM   1142  N   GLN M 142      20.795   8.078  21.283  1.00 49.44           N  
ATOM   1143  CA  GLN M 142      21.044   8.548  22.614  0.88 49.44           C  
ATOM   1144  CB  GLN M 142      20.123   9.719  23.001  0.88 49.44           C  
ATOM   1145  CG  GLN M 142      20.424  10.332  24.371  0.88 49.44           C  
ATOM   1146  CD  GLN M 142      21.710  11.139  24.261  0.88 49.44           C  
ATOM   1147  OE1 GLN M 142      22.808  10.585  24.238  0.87 49.44           O  
ATOM   1148  NE2 GLN M 142      21.571  12.489  24.196  0.87 49.44           N  
ATOM   1149  C   GLN M 142      20.783   7.423  23.567  1.00 49.44           C  
ATOM   1150  O   GLN M 142      21.507   7.256  24.547  1.00 49.44           O  
ATOM   1151  N   THR M 143      19.740   6.614  23.305  1.00 29.64           N  
ATOM   1152  CA  THR M 143      19.424   5.526  24.184  0.93 29.64           C  
ATOM   1153  CB  THR M 143      18.215   4.758  23.741  0.93 29.64           C  
ATOM   1154  OG1 THR M 143      17.089   5.620  23.679  0.93 29.64           O  
ATOM   1155  CG2 THR M 143      17.956   3.616  24.740  0.93 29.64           C  
ATOM   1156  C   THR M 143      20.581   4.575  24.211  1.00 29.64           C  
ATOM   1157  O   THR M 143      20.976   4.110  25.279  1.00 29.64           O  
ATOM   1158  N   THR M 144      21.169   4.260  23.038  1.00144.62           N  
ATOM   1159  CA  THR M 144      22.276   3.345  23.037  1.00144.62           C  
ATOM   1160  CB  THR M 144      22.826   2.947  21.689  1.00144.62           C  
ATOM   1161  OG1 THR M 144      23.184   4.077  20.916  1.00144.62           O  
ATOM   1162  CG2 THR M 144      21.822   2.084  20.938  1.00144.62           C  
ATOM   1163  C   THR M 144      23.419   3.939  23.788  1.00144.62           C  
ATOM   1164  O   THR M 144      24.118   3.238  24.517  1.00144.62           O  
ATOM   1165  N   LYS M 145      23.634   5.255  23.637  1.00 88.03           N  
ATOM   1166  CA  LYS M 145      24.752   5.905  24.257  1.00 88.03           C  
ATOM   1167  CB  LYS M 145      24.709   7.425  24.043  1.00 88.03           C  
ATOM   1168  CG  LYS M 145      25.658   8.193  24.961  1.00 88.03           C  
ATOM   1169  CD  LYS M 145      25.802   9.672  24.598  1.00 88.03           C  
ATOM   1170  CE  LYS M 145      26.527  10.487  25.670  1.00 88.03           C  
ATOM   1171  NZ  LYS M 145      25.639  10.688  26.836  1.00 88.03           N  
ATOM   1172  C   LYS M 145      24.696   5.694  25.733  1.00 88.03           C  
ATOM   1173  O   LYS M 145      25.697   5.331  26.350  1.00 88.03           O  
ATOM   1174  N   HIS M 146      23.517   5.903  26.344  1.00 48.37           N  
ATOM   1175  CA  HIS M 146      23.425   5.779  27.769  1.00 48.37           C  
ATOM   1176  ND1 HIS M 146      22.573   8.654  28.627  1.00 48.37           N  
ATOM   1177  CG  HIS M 146      21.779   7.642  28.133  1.00 48.37           C  
ATOM   1178  CB  HIS M 146      22.059   6.187  28.340  1.00 48.37           C  
ATOM   1179  NE2 HIS M 146      20.898   9.631  27.539  1.00 48.37           N  
ATOM   1180  CD2 HIS M 146      20.761   8.256  27.472  1.00 48.37           C  
ATOM   1181  CE1 HIS M 146      22.000   9.822  28.242  1.00 48.37           C  
ATOM   1182  C   HIS M 146      23.687   4.367  28.176  1.00 48.37           C  
ATOM   1183  O   HIS M 146      24.394   4.122  29.152  1.00 48.37           O  
ATOM   1184  N   LYS M 147      23.127   3.390  27.438  1.00116.21           N  
ATOM   1185  CA  LYS M 147      23.312   2.029  27.841  0.98116.21           C  
ATOM   1186  CB  LYS M 147      22.458   1.012  27.052  0.98116.21           C  
ATOM   1187  CG  LYS M 147      22.702   0.927  25.544  0.98116.21           C  
ATOM   1188  CD  LYS M 147      22.024  -0.293  24.912  0.98116.21           C  
ATOM   1189  CE  LYS M 147      20.520  -0.365  25.201  0.93116.21           C  
ATOM   1190  NZ  LYS M 147      19.953  -1.627  24.675  0.93116.21           N  
ATOM   1191  C   LYS M 147      24.760   1.660  27.754  1.00116.21           C  
ATOM   1192  O   LYS M 147      25.286   0.983  28.635  1.00116.21           O  
ATOM   1193  N   TRP M 148      25.446   2.108  26.687  1.00 77.77           N  
ATOM   1194  CA  TRP M 148      26.834   1.802  26.486  1.00 77.77           C  
ATOM   1195  CB  TRP M 148      27.326   2.218  25.092  1.00 77.77           C  
ATOM   1196  CG  TRP M 148      26.693   1.398  23.992  1.00 77.77           C  
ATOM   1197  CD2 TRP M 148      26.992   1.541  22.595  1.00 77.77           C  
ATOM   1198  CD1 TRP M 148      25.758   0.408  24.087  1.00 77.77           C  
ATOM   1199  NE1 TRP M 148      25.458  -0.076  22.836  1.00 77.77           N  
ATOM   1200  CE2 TRP M 148      26.210   0.613  21.908  1.00 77.77           C  
ATOM   1201  CE3 TRP M 148      27.850   2.374  21.940  1.00 77.77           C  
ATOM   1202  CZ2 TRP M 148      26.274   0.507  20.549  1.00 77.77           C  
ATOM   1203  CZ3 TRP M 148      27.910   2.265  20.569  1.00 77.77           C  
ATOM   1204  CH2 TRP M 148      27.138   1.350  19.886  1.00 77.77           C  
ATOM   1205  C   TRP M 148      27.656   2.478  27.541  1.00 77.77           C  
ATOM   1206  O   TRP M 148      28.672   1.949  27.989  1.00 77.77           O  
ATOM   1207  N   GLU M 149      27.246   3.692  27.943  1.00 86.80           N  
ATOM   1208  CA  GLU M 149      27.967   4.449  28.923  1.00 86.80           C  
ATOM   1209  CB  GLU M 149      27.337   5.835  29.108  1.00 86.80           C  
ATOM   1210  CG  GLU M 149      28.270   6.896  29.682  1.00 86.80           C  
ATOM   1211  CD  GLU M 149      27.550   8.228  29.512  0.99 86.80           C  
ATOM   1212  OE1 GLU M 149      26.363   8.195  29.093  0.99 86.80           O  
ATOM   1213  OE2 GLU M 149      28.167   9.290  29.787  0.99 86.80           O  
ATOM   1214  C   GLU M 149      27.916   3.717  30.229  1.00 86.80           C  
ATOM   1215  O   GLU M 149      28.921   3.611  30.930  1.00 86.80           O  
ATOM   1216  N   ALA M 150      26.735   3.175  30.587  1.00 31.11           N  
ATOM   1217  CA  ALA M 150      26.590   2.479  31.832  1.00 31.11           C  
ATOM   1218  CB  ALA M 150      25.157   1.976  32.075  1.00 31.11           C  
ATOM   1219  C   ALA M 150      27.487   1.281  31.799  1.00 31.11           C  
ATOM   1220  O   ALA M 150      28.135   0.946  32.789  1.00 31.11           O  
ATOM   1221  N   ALA M 151      27.522   0.616  30.631  1.00 65.16           N  
ATOM   1222  CA  ALA M 151      28.274  -0.570  30.332  1.00 65.16           C  
ATOM   1223  CB  ALA M 151      27.950  -1.148  28.943  1.00 65.16           C  
ATOM   1224  C   ALA M 151      29.744  -0.292  30.372  1.00 65.16           C  
ATOM   1225  O   ALA M 151      30.536  -1.189  30.645  1.00 65.16           O  
ATOM   1226  N   HIS M 152      30.161   0.951  30.081  1.00103.19           N  
ATOM   1227  CA  HIS M 152      31.560   1.263  29.987  1.00103.19           C  
ATOM   1228  ND1 HIS M 152      31.693   1.451  33.687  1.00103.19           N  
ATOM   1229  CG  HIS M 152      31.907   1.866  32.392  1.00103.19           C  
ATOM   1230  CB  HIS M 152      32.346   0.970  31.273  1.00103.19           C  
ATOM   1231  NE2 HIS M 152      31.240   3.628  33.633  1.00103.19           N  
ATOM   1232  CD2 HIS M 152      31.626   3.198  32.376  1.00103.19           C  
ATOM   1233  CE1 HIS M 152      31.295   2.544  34.387  1.00103.19           C  
ATOM   1234  C   HIS M 152      32.156   0.503  28.844  1.00103.19           C  
ATOM   1235  O   HIS M 152      33.268  -0.017  28.914  1.00103.19           O  
ATOM   1236  N   VAL M 153      31.403   0.471  27.731  1.00 47.25           N  
ATOM   1237  CA  VAL M 153      31.779  -0.168  26.503  1.00 47.25           C  
ATOM   1238  CB  VAL M 153      30.705  -0.055  25.456  1.00 47.25           C  
ATOM   1239  CG1 VAL M 153      31.227  -0.658  24.143  1.00 47.25           C  
ATOM   1240  CG2 VAL M 153      29.426  -0.724  25.987  1.00 47.25           C  
ATOM   1241  C   VAL M 153      33.000   0.509  25.952  1.00 47.25           C  
ATOM   1242  O   VAL M 153      33.874  -0.139  25.379  1.00 47.25           O  
ATOM   1243  N   ALA M 154      33.092   1.841  26.118  1.00 38.90           N  
ATOM   1244  CA  ALA M 154      34.171   2.603  25.552  1.00 38.90           C  
ATOM   1245  CB  ALA M 154      34.061   4.107  25.850  1.00 38.90           C  
ATOM   1246  C   ALA M 154      35.478   2.130  26.105  1.00 38.90           C  
ATOM   1247  O   ALA M 154      36.469   2.061  25.379  1.00 38.90           O  
ATOM   1248  N   GLU M 155      35.521   1.796  27.407  1.00 54.43           N  
ATOM   1249  CA  GLU M 155      36.749   1.389  28.029  0.96 54.43           C  
ATOM   1250  CB  GLU M 155      36.569   1.066  29.516  0.96 54.43           C  
ATOM   1251  CG  GLU M 155      36.154   2.264  30.365  0.93 54.43           C  
ATOM   1252  CD  GLU M 155      35.789   1.706  31.728  0.87 54.43           C  
ATOM   1253  OE1 GLU M 155      35.195   0.595  31.766  0.87 54.43           O  
ATOM   1254  OE2 GLU M 155      36.101   2.377  32.748  0.84 54.43           O  
ATOM   1255  C   GLU M 155      37.242   0.132  27.389  1.00 54.43           C  
ATOM   1256  O   GLU M 155      38.435  -0.005  27.121  1.00 54.43           O  
ATOM   1257  N   GLN M 156      36.334  -0.828  27.125  1.00108.60           N  
ATOM   1258  CA  GLN M 156      36.743  -2.078  26.545  0.98108.60           C  
ATOM   1259  CB  GLN M 156      35.576  -3.024  26.223  0.98108.60           C  
ATOM   1260  CG  GLN M 156      34.719  -3.493  27.388  0.98108.60           C  
ATOM   1261  CD  GLN M 156      33.664  -4.400  26.769  0.87108.60           C  
ATOM   1262  OE1 GLN M 156      33.680  -4.659  25.567  0.87108.60           O  
ATOM   1263  NE2 GLN M 156      32.719  -4.896  27.611  0.87108.60           N  
ATOM   1264  C   GLN M 156      37.332  -1.808  25.199  1.00108.60           C  
ATOM   1265  O   GLN M 156      38.371  -2.363  24.843  1.00108.60           O  
ATOM   1266  N   LEU M 158      36.664  -0.945  24.409  1.00 48.64           N  
ATOM   1267  CA  LEU M 158      37.084  -0.653  23.066  1.00 48.64           C  
ATOM   1268  CB  LEU M 158      36.110   0.282  22.324  1.00 48.64           C  
ATOM   1269  CG  LEU M 158      34.749  -0.371  22.020  1.00 48.64           C  
ATOM   1270  CD1 LEU M 158      33.806   0.597  21.283  1.00 48.64           C  
ATOM   1271  CD2 LEU M 158      34.931  -1.700  21.266  1.00 48.64           C  
ATOM   1272  C   LEU M 158      38.416   0.022  23.086  1.00 48.64           C  
ATOM   1273  O   LEU M 158      39.274  -0.267  22.253  1.00 48.64           O  
ATOM   1274  N   ARG M 159      38.629   0.942  24.042  1.00 77.79           N  
ATOM   1275  CA  ARG M 159      39.868   1.662  24.077  0.98 77.79           C  
ATOM   1276  CB  ARG M 159      39.935   2.701  25.214  0.98 77.79           C  
ATOM   1277  CG  ARG M 159      41.254   3.482  25.272  0.98 77.79           C  
ATOM   1278  CD  ARG M 159      41.250   4.629  26.288  0.98 77.79           C  
ATOM   1279  NE  ARG M 159      42.643   5.149  26.401  0.88 77.79           N  
ATOM   1280  CZ  ARG M 159      42.875   6.494  26.411  0.87 77.79           C  
ATOM   1281  NH1 ARG M 159      41.844   7.368  26.223  0.87 77.79           N  
ATOM   1282  NH2 ARG M 159      44.139   6.969  26.606  0.87 77.79           N  
ATOM   1283  C   ARG M 159      40.987   0.687  24.273  1.00 77.79           C  
ATOM   1284  O   ARG M 159      42.023   0.799  23.619  1.00 77.79           O  
ATOM   1285  N   ALA M 160      40.797  -0.308  25.163  1.00 32.40           N  
ATOM   1286  CA  ALA M 160      41.839  -1.256  25.446  1.00 32.40           C  
ATOM   1287  CB  ALA M 160      41.426  -2.304  26.494  1.00 32.40           C  
ATOM   1288  C   ALA M 160      42.179  -2.003  24.192  1.00 32.40           C  
ATOM   1289  O   ALA M 160      43.350  -2.203  23.874  1.00 32.40           O  
ATOM   1290  N   TYR M 161      41.147  -2.431  23.445  1.00 67.51           N  
ATOM   1291  CA  TYR M 161      41.323  -3.183  22.236  1.00 67.51           C  
ATOM   1292  CB  TYR M 161      39.954  -3.623  21.680  1.00 67.51           C  
ATOM   1293  CG  TYR M 161      40.086  -4.113  20.280  1.00 67.51           C  
ATOM   1294  CD1 TYR M 161      40.547  -5.377  19.996  1.00 67.51           C  
ATOM   1295  CD2 TYR M 161      39.724  -3.287  19.241  1.00 67.51           C  
ATOM   1296  CE1 TYR M 161      40.648  -5.802  18.691  1.00 67.51           C  
ATOM   1297  CE2 TYR M 161      39.822  -3.706  17.938  1.00 67.51           C  
ATOM   1298  CZ  TYR M 161      40.286  -4.966  17.661  1.00 67.51           C  
ATOM   1299  OH  TYR M 161      40.386  -5.396  16.322  1.00 67.51           O  
ATOM   1300  C   TYR M 161      42.023  -2.357  21.196  1.00 67.51           C  
ATOM   1301  O   TYR M 161      43.001  -2.799  20.593  1.00 67.51           O  
ATOM   1302  N   LEU M 162      41.557  -1.112  20.984  1.00 54.26           N  
ATOM   1303  CA  LEU M 162      42.086  -0.289  19.932  1.00 54.26           C  
ATOM   1304  CB  LEU M 162      41.363   1.062  19.805  1.00 54.26           C  
ATOM   1305  CG  LEU M 162      39.858   0.940  19.503  1.00 54.26           C  
ATOM   1306  CD1 LEU M 162      39.203   2.326  19.380  1.00 54.26           C  
ATOM   1307  CD2 LEU M 162      39.592   0.035  18.291  1.00 54.26           C  
ATOM   1308  C   LEU M 162      43.516   0.025  20.205  1.00 54.26           C  
ATOM   1309  O   LEU M 162      44.354   0.010  19.303  1.00 54.26           O  
ATOM   1310  N   GLU M 163      43.834   0.395  21.453  1.00 81.09           N  
ATOM   1311  CA  GLU M 163      45.206   0.699  21.696  1.00 81.09           C  
ATOM   1312  CB  GLU M 163      45.426   1.485  23.001  1.00 81.09           C  
ATOM   1313  CG  GLU M 163      44.865   2.908  22.900  1.00 81.09           C  
ATOM   1314  CD  GLU M 163      45.138   3.660  24.194  0.99 81.09           C  
ATOM   1315  OE1 GLU M 163      45.241   2.998  25.260  0.99 81.09           O  
ATOM   1316  OE2 GLU M 163      45.247   4.914  24.132  0.99 81.09           O  
ATOM   1317  C   GLU M 163      46.044  -0.549  21.710  1.00 81.09           C  
ATOM   1318  O   GLU M 163      47.087  -0.594  21.066  1.00 81.09           O  
ATOM   1319  N   GLY M 164      45.663  -1.585  22.489  1.00 86.92           N  
ATOM   1320  CA  GLY M 164      46.545  -2.722  22.542  1.00 86.92           C  
ATOM   1321  C   GLY M 164      46.498  -3.702  21.400  1.00 86.92           C  
ATOM   1322  O   GLY M 164      47.397  -3.758  20.561  1.00 86.92           O  
ATOM   1323  N   THR M 165      45.374  -4.444  21.303  1.00 61.93           N  
ATOM   1324  CA  THR M 165      45.284  -5.585  20.430  1.00 61.93           C  
ATOM   1325  CB  THR M 165      44.004  -6.344  20.626  1.00 61.93           C  
ATOM   1326  OG1 THR M 165      43.894  -6.770  21.976  1.00 61.93           O  
ATOM   1327  CG2 THR M 165      43.999  -7.562  19.686  1.00 61.93           C  
ATOM   1328  C   THR M 165      45.345  -5.202  18.991  1.00 61.93           C  
ATOM   1329  O   THR M 165      46.128  -5.759  18.222  1.00 61.93           O  
ATOM   1330  N   CYS M 166      44.532  -4.218  18.578  1.00111.15           N  
ATOM   1331  CA  CYS M 166      44.490  -3.999  17.167  0.96111.15           C  
ATOM   1332  CB  CYS M 166      43.321  -3.133  16.660  0.96111.15           C  
ATOM   1333  SG  CYS M 166      43.405  -1.373  17.044  0.96111.15           S  
ATOM   1334  C   CYS M 166      45.800  -3.498  16.651  1.00111.15           C  
ATOM   1335  O   CYS M 166      46.225  -3.907  15.573  1.00111.15           O  
ATOM   1336  N   VAL M 167      46.486  -2.603  17.389  1.00117.14           N  
ATOM   1337  CA  VAL M 167      47.734  -2.099  16.885  0.93117.14           C  
ATOM   1338  CB  VAL M 167      48.332  -0.974  17.679  0.93117.14           C  
ATOM   1339  CG1 VAL M 167      47.340   0.196  17.688  0.93117.14           C  
ATOM   1340  CG2 VAL M 167      48.738  -1.484  19.066  0.93117.14           C  
ATOM   1341  C   VAL M 167      48.740  -3.201  16.860  1.00117.14           C  
ATOM   1342  O   VAL M 167      49.551  -3.285  15.941  1.00117.14           O  
ATOM   1343  N   GLU M 168      48.718  -4.078  17.880  1.00 45.81           N  
ATOM   1344  CA  GLU M 168      49.706  -5.112  17.974  0.93 45.81           C  
ATOM   1345  CB  GLU M 168      49.527  -5.966  19.240  0.93 45.81           C  
ATOM   1346  CG  GLU M 168      49.795  -5.172  20.522  0.88 45.81           C  
ATOM   1347  CD  GLU M 168      49.397  -6.023  21.718  0.84 45.81           C  
ATOM   1348  OE1 GLU M 168      48.411  -6.798  21.593  0.84 45.81           O  
ATOM   1349  OE2 GLU M 168      50.074  -5.908  22.775  0.84 45.81           O  
ATOM   1350  C   GLU M 168      49.609  -6.011  16.782  1.00 45.81           C  
ATOM   1351  O   GLU M 168      50.619  -6.321  16.152  1.00 45.81           O  
ATOM   1352  N   TRP M 169      48.387  -6.447  16.432  1.00 80.85           N  
ATOM   1353  CA  TRP M 169      48.193  -7.334  15.320  1.00 80.85           C  
ATOM   1354  CB  TRP M 169      46.797  -7.978  15.289  1.00 80.85           C  
ATOM   1355  CG  TRP M 169      46.654  -9.079  16.315  1.00 80.85           C  
ATOM   1356  CD2 TRP M 169      46.816 -10.476  16.017  1.00 80.85           C  
ATOM   1357  CD1 TRP M 169      46.375  -9.000  17.649  1.00 80.85           C  
ATOM   1358  NE1 TRP M 169      46.360 -10.259  18.201  1.00 80.85           N  
ATOM   1359  CE2 TRP M 169      46.630 -11.177  17.207  1.00 80.85           C  
ATOM   1360  CE3 TRP M 169      47.100 -11.120  14.846  1.00 80.85           C  
ATOM   1361  CZ2 TRP M 169      46.724 -12.540  17.245  1.00 80.85           C  
ATOM   1362  CZ3 TRP M 169      47.191 -12.494  14.887  1.00 80.85           C  
ATOM   1363  CH2 TRP M 169      47.008 -13.190  16.064  1.00 80.85           C  
ATOM   1364  C   TRP M 169      48.470  -6.636  14.027  1.00 80.85           C  
ATOM   1365  O   TRP M 169      48.966  -7.248  13.082  1.00 80.85           O  
ATOM   1366  N   LEU M 170      48.151  -5.333  13.933  1.00 63.33           N  
ATOM   1367  CA  LEU M 170      48.392  -4.654  12.693  1.00 63.33           C  
ATOM   1368  CB  LEU M 170      47.963  -3.176  12.700  1.00 63.33           C  
ATOM   1369  CG  LEU M 170      48.311  -2.441  11.390  1.00 63.33           C  
ATOM   1370  CD1 LEU M 170      47.697  -3.145  10.171  1.00 63.33           C  
ATOM   1371  CD2 LEU M 170      47.917  -0.958  11.462  1.00 63.33           C  
ATOM   1372  C   LEU M 170      49.858  -4.709  12.402  1.00 63.33           C  
ATOM   1373  O   LEU M 170      50.263  -4.948  11.266  1.00 63.33           O  
ATOM   1374  N   ARG M 171      50.696  -4.505  13.433  1.00 97.05           N  
ATOM   1375  CA  ARG M 171      52.115  -4.524  13.232  0.93 97.05           C  
ATOM   1376  CB  ARG M 171      52.909  -4.251  14.520  0.93 97.05           C  
ATOM   1377  CG  ARG M 171      52.687  -2.849  15.085  0.93 97.05           C  
ATOM   1378  CD  ARG M 171      53.474  -2.573  16.367  0.93 97.05           C  
ATOM   1379  NE  ARG M 171      53.106  -1.202  16.816  0.93 97.05           N  
ATOM   1380  CZ  ARG M 171      52.835  -0.962  18.131  0.93 97.05           C  
ATOM   1381  NH1 ARG M 171      52.928  -1.977  19.039  0.93 97.05           N  
ATOM   1382  NH2 ARG M 171      52.461   0.289  18.531  0.93 97.05           N  
ATOM   1383  C   ARG M 171      52.502  -5.888  12.762  1.00 97.05           C  
ATOM   1384  O   ARG M 171      53.327  -6.036  11.862  1.00 97.05           O  
ATOM   1385  N   ARG M 172      51.897  -6.926  13.363  1.00124.66           N  
ATOM   1386  CA  ARG M 172      52.218  -8.281  13.028  1.00124.66           C  
ATOM   1387  CB  ARG M 172      51.379  -9.265  13.856  1.00124.66           C  
ATOM   1388  CG  ARG M 172      51.631 -10.746  13.583  1.00124.66           C  
ATOM   1389  CD  ARG M 172      50.795 -11.623  14.514  1.00124.66           C  
ATOM   1390  NE  ARG M 172      50.919 -13.032  14.059  0.99124.66           N  
ATOM   1391  CZ  ARG M 172      50.988 -14.041  14.975  0.99124.66           C  
ATOM   1392  NH1 ARG M 172      51.079 -13.758  16.307  0.99124.66           N  
ATOM   1393  NH2 ARG M 172      50.960 -15.339  14.555  0.99124.66           N  
ATOM   1394  C   ARG M 172      51.901  -8.503  11.585  1.00124.66           C  
ATOM   1395  O   ARG M 172      52.706  -9.064  10.843  1.00124.66           O  
ATOM   1396  N   TYR M 173      50.721  -8.038  11.139  1.00 90.89           N  
ATOM   1397  CA  TYR M 173      50.344  -8.247   9.773  1.00 90.89           C  
ATOM   1398  CB  TYR M 173      48.920  -7.772   9.418  1.00 90.89           C  
ATOM   1399  CG  TYR M 173      47.911  -8.599  10.152  1.00 90.89           C  
ATOM   1400  CD1 TYR M 173      47.812  -9.958   9.948  1.00 90.89           C  
ATOM   1401  CD2 TYR M 173      47.024  -7.999  11.014  1.00 90.89           C  
ATOM   1402  CE1 TYR M 173      46.874 -10.712  10.617  1.00 90.89           C  
ATOM   1403  CE2 TYR M 173      46.083  -8.745  11.685  1.00 90.89           C  
ATOM   1404  CZ  TYR M 173      46.008 -10.104  11.490  1.00 90.89           C  
ATOM   1405  OH  TYR M 173      45.045 -10.873  12.177  1.00 90.89           O  
ATOM   1406  C   TYR M 173      51.293  -7.502   8.889  1.00 90.89           C  
ATOM   1407  O   TYR M 173      51.663  -7.976   7.819  1.00 90.89           O  
ATOM   1408  N   LEU M 174      51.717  -6.293   9.286  1.00 60.05           N  
ATOM   1409  CA  LEU M 174      52.579  -5.568   8.400  1.00 60.05           C  
ATOM   1410  CB  LEU M 174      52.944  -4.165   8.923  1.00 60.05           C  
ATOM   1411  CG  LEU M 174      51.741  -3.203   9.013  1.00 60.05           C  
ATOM   1412  CD1 LEU M 174      52.168  -1.822   9.541  1.00 60.05           C  
ATOM   1413  CD2 LEU M 174      50.983  -3.119   7.676  1.00 60.05           C  
ATOM   1414  C   LEU M 174      53.851  -6.333   8.201  1.00 60.05           C  
ATOM   1415  O   LEU M 174      54.334  -6.455   7.075  1.00 60.05           O  
ATOM   1416  N   GLU M 175      54.429  -6.880   9.289  1.00107.45           N  
ATOM   1417  CA  GLU M 175      55.687  -7.560   9.171  0.98107.45           C  
ATOM   1418  CB  GLU M 175      56.238  -8.026  10.525  0.98107.45           C  
ATOM   1419  CG  GLU M 175      57.683  -8.518  10.447  0.96107.45           C  
ATOM   1420  CD  GLU M 175      58.577  -7.304  10.228  0.84107.45           C  
ATOM   1421  OE1 GLU M 175      58.045  -6.163  10.269  0.84107.45           O  
ATOM   1422  OE2 GLU M 175      59.803  -7.499  10.016  0.84107.45           O  
ATOM   1423  C   GLU M 175      55.526  -8.769   8.309  1.00107.45           C  
ATOM   1424  O   GLU M 175      56.306  -8.982   7.382  1.00107.45           O  
ATOM   1425  N   ASN M 176      54.490  -9.590   8.572  1.00185.35           N  
ATOM   1426  CA  ASN M 176      54.319 -10.755   7.755  1.00185.35           C  
ATOM   1427  CB  ASN M 176      53.555 -11.894   8.455  1.00185.35           C  
ATOM   1428  CG  ASN M 176      54.382 -12.397   9.630  1.00185.35           C  
ATOM   1429  OD1 ASN M 176      55.609 -12.319   9.625  1.00185.35           O  
ATOM   1430  ND2 ASN M 176      53.685 -12.927  10.671  1.00185.35           N  
ATOM   1431  C   ASN M 176      53.470 -10.311   6.614  1.00185.35           C  
ATOM   1432  O   ASN M 176      52.259 -10.170   6.753  1.00185.35           O  
ATOM   1433  N   GLY M 177      54.054 -10.157   5.415  1.00 70.73           N  
ATOM   1434  CA  GLY M 177      53.263  -9.591   4.362  1.00 70.73           C  
ATOM   1435  C   GLY M 177      53.856  -8.267   4.009  1.00 70.73           C  
ATOM   1436  O   GLY M 177      53.297  -7.504   3.224  1.00 70.73           O  
ATOM   1437  N   LYS M 178      55.044  -7.987   4.564  1.00151.68           N  
ATOM   1438  CA  LYS M 178      55.708  -6.735   4.371  0.96151.68           C  
ATOM   1439  CB  LYS M 178      57.041  -6.679   5.133  0.96151.68           C  
ATOM   1440  CG  LYS M 178      57.985  -7.820   4.757  0.93151.68           C  
ATOM   1441  CD  LYS M 178      59.331  -7.769   5.479  0.88151.68           C  
ATOM   1442  CE  LYS M 178      60.114  -6.479   5.231  0.78151.68           C  
ATOM   1443  NZ  LYS M 178      60.497  -6.389   3.806  0.84151.68           N  
ATOM   1444  C   LYS M 178      55.972  -6.495   2.919  1.00151.68           C  
ATOM   1445  O   LYS M 178      55.869  -5.356   2.464  1.00151.68           O  
ATOM   1446  N   GLU M 179      56.322  -7.533   2.136  1.00106.47           N  
ATOM   1447  CA  GLU M 179      56.649  -7.199   0.779  1.00106.47           C  
ATOM   1448  CB  GLU M 179      57.175  -8.376  -0.068  1.00106.47           C  
ATOM   1449  CG  GLU M 179      56.147  -9.460  -0.389  0.98106.47           C  
ATOM   1450  CD  GLU M 179      56.796 -10.414  -1.384  0.84106.47           C  
ATOM   1451  OE1 GLU M 179      57.061  -9.979  -2.537  0.82106.47           O  
ATOM   1452  OE2 GLU M 179      57.045 -11.588  -1.000  0.82106.47           O  
ATOM   1453  C   GLU M 179      55.453  -6.625   0.078  1.00106.47           C  
ATOM   1454  O   GLU M 179      55.556  -5.581  -0.566  1.00106.47           O  
ATOM   1455  N   THR M 180      54.285  -7.289   0.171  1.00 41.07           N  
ATOM   1456  CA  THR M 180      53.138  -6.777  -0.524  1.00 41.07           C  
ATOM   1457  CB  THR M 180      52.007  -7.761  -0.574  1.00 41.07           C  
ATOM   1458  OG1 THR M 180      51.544  -8.044   0.737  1.00 41.07           O  
ATOM   1459  CG2 THR M 180      52.512  -9.049  -1.245  1.00 41.07           C  
ATOM   1460  C   THR M 180      52.629  -5.531   0.132  1.00 41.07           C  
ATOM   1461  O   THR M 180      52.444  -4.506  -0.523  1.00 41.07           O  
ATOM   1462  N   LEU M 181      52.423  -5.582   1.464  1.00 40.30           N  
ATOM   1463  CA  LEU M 181      51.857  -4.470   2.173  1.00 40.30           C  
ATOM   1464  CB  LEU M 181      51.446  -4.807   3.618  1.00 40.30           C  
ATOM   1465  CG  LEU M 181      50.287  -5.821   3.711  1.00 40.30           C  
ATOM   1466  CD1 LEU M 181      49.917  -6.118   5.174  1.00 40.30           C  
ATOM   1467  CD2 LEU M 181      49.075  -5.364   2.881  1.00 40.30           C  
ATOM   1468  C   LEU M 181      52.879  -3.343   2.220  1.00 40.30           C  
ATOM   1469  O   LEU M 181      52.488  -2.208   2.606  1.00 40.30           O  
ATOM   1470  OXT LEU M 181      54.062  -3.599   1.869  1.00 40.30           O  
TER    1471      LEU M 181                                                       
ATOM   1471  N   ASN P   1      42.888  -8.943  13.832  1.00 50.12           N  
ATOM   1472  CA  ASN P   1      42.271  -9.695  14.946  1.00 50.12           C  
ATOM   1473  CB  ASN P   1      43.283  -9.881  16.089  1.00 50.12           C  
ATOM   1474  CG  ASN P   1      42.784 -11.000  16.992  1.00 50.12           C  
ATOM   1475  OD1 ASN P   1      41.715 -10.908  17.592  1.00 50.12           O  
ATOM   1476  ND2 ASN P   1      43.577 -12.101  17.078  1.00 50.12           N  
ATOM   1477  C   ASN P   1      41.081  -8.947  15.456  1.00 50.12           C  
ATOM   1478  O   ASN P   1      41.194  -7.800  15.881  1.00 50.12           O  
ATOM   1479  N   LEU P   2      39.904  -9.601  15.436  1.00 63.74           N  
ATOM   1480  CA  LEU P   2      38.654  -8.989  15.793  1.00 63.74           C  
ATOM   1481  CB  LEU P   2      37.432  -9.866  15.453  1.00 63.74           C  
ATOM   1482  CG  LEU P   2      37.186 -10.066  13.945  1.00 63.74           C  
ATOM   1483  CD1 LEU P   2      35.952 -10.949  13.691  1.00 63.74           C  
ATOM   1484  CD2 LEU P   2      37.091  -8.715  13.216  1.00 63.74           C  
ATOM   1485  C   LEU P   2      38.613  -8.743  17.268  1.00 63.74           C  
ATOM   1486  O   LEU P   2      39.293  -9.407  18.049  1.00 63.74           O  
ATOM   1487  N   VAL P   3      37.807  -7.741  17.676  1.00106.54           N  
ATOM   1488  CA  VAL P   3      37.615  -7.446  19.064  1.00106.54           C  
ATOM   1489  CB  VAL P   3      36.792  -6.208  19.292  1.00106.54           C  
ATOM   1490  CG1 VAL P   3      35.402  -6.428  18.672  1.00106.54           C  
ATOM   1491  CG2 VAL P   3      36.759  -5.892  20.800  1.00106.54           C  
ATOM   1492  C   VAL P   3      36.887  -8.624  19.639  1.00106.54           C  
ATOM   1493  O   VAL P   3      36.114  -9.281  18.944  1.00106.54           O  
ATOM   1494  N   PRO P   4      37.128  -8.925  20.889  1.00 83.54           N  
ATOM   1495  CA  PRO P   4      36.519 -10.080  21.488  1.00 83.54           C  
ATOM   1496  CD  PRO P   4      38.401  -8.602  21.512  1.00 83.54           C  
ATOM   1497  CB  PRO P   4      37.182 -10.232  22.853  1.00 83.54           C  
ATOM   1498  CG  PRO P   4      38.591  -9.648  22.624  1.00 83.54           C  
ATOM   1499  C   PRO P   4      35.024 -10.055  21.518  1.00 83.54           C  
ATOM   1500  O   PRO P   4      34.430 -11.131  21.506  1.00 83.54           O  
ATOM   1501  N   MET P   5      34.386  -8.872  21.602  0.98108.94           N  
ATOM   1502  CA  MET P   5      32.948  -8.870  21.564  0.98108.94           C  
ATOM   1503  CB  MET P   5      32.286  -9.326  22.873  0.98108.94           C  
ATOM   1504  CG  MET P   5      32.730  -8.529  24.094  0.97108.94           C  
ATOM   1505  SD  MET P   5      31.910  -9.038  25.632  0.88108.94           S  
ATOM   1506  CE  MET P   5      33.066  -8.152  26.714  0.88108.94           C  
ATOM   1507  C   MET P   5      32.471  -7.490  21.241  0.98108.94           C  
ATOM   1508  O   MET P   5      33.157  -6.512  21.522  0.98108.94           O  
ATOM   1509  N   VAL P   6      31.276  -7.383  20.618  1.00126.47           N  
ATOM   1510  CA  VAL P   6      30.721  -6.098  20.283  0.98126.47           C  
ATOM   1511  CB  VAL P   6      30.406  -5.906  18.825  0.98126.47           C  
ATOM   1512  CG1 VAL P   6      31.720  -5.803  18.039  1.00126.47           C  
ATOM   1513  CG2 VAL P   6      29.513  -7.064  18.357  1.00126.47           C  
ATOM   1514  C   VAL P   6      29.451  -5.893  21.044  1.00126.47           C  
ATOM   1515  O   VAL P   6      28.735  -6.845  21.350  1.00126.47           O  
ATOM   1516  N   ALA P   7      29.161  -4.617  21.384  1.00 59.06           N  
ATOM   1517  CA  ALA P   7      28.005  -4.285  22.167  1.00 59.06           C  
ATOM   1518  CB  ALA P   7      28.154  -2.970  22.949  1.00 59.06           C  
ATOM   1519  C   ALA P   7      26.798  -4.147  21.299  1.00 59.06           C  
ATOM   1520  O   ALA P   7      26.873  -3.662  20.172  1.00 59.06           O  
ATOM   1521  N   THR P   8      25.632  -4.562  21.834  1.00101.27           N  
ATOM   1522  CA  THR P   8      24.403  -4.443  21.110  0.88101.27           C  
ATOM   1523  CB  THR P   8      23.340  -5.404  21.568  0.88101.27           C  
ATOM   1524  OG1 THR P   8      22.201  -5.323  20.725  0.89101.27           O  
ATOM   1525  CG2 THR P   8      22.952  -5.078  23.019  0.88101.27           C  
ATOM   1526  C   THR P   8      23.909  -3.052  21.327  1.00101.27           C  
ATOM   1527  O   THR P   8      24.314  -2.381  22.275  1.00101.27           O  
ATOM   1528  N   VAL P   9      23.027  -2.573  20.430  1.00109.78           N  
ATOM   1529  CA  VAL P   9      22.529  -1.234  20.549  1.00109.78           C  
ATOM   1530  CB  VAL P   9      22.317  -0.565  19.224  1.00109.78           C  
ATOM   1531  CG1 VAL P   9      23.682  -0.347  18.560  1.00109.78           C  
ATOM   1532  CG2 VAL P   9      21.367  -1.431  18.384  1.00109.78           C  
ATOM   1533  C   VAL P   9      21.182  -1.245  21.262  1.00109.78           C  
ATOM   1534  O   VAL P   9      20.897  -0.263  22.001  1.00109.78           O  
ATOM   1535  OXT VAL P   9      20.413  -2.223  21.062  1.00109.78           O  
TER    1536      VAL P   9                                                       
ATOM   1536  N   THR A   5      40.767 -18.127  36.689  1.00 70.55           N  
ATOM   1537  CA  THR A   5      41.046 -17.475  37.988  1.00 70.55           C  
ATOM   1538  CB  THR A   5      39.934 -16.546  38.371  1.00 70.55           C  
ATOM   1539  OG1 THR A   5      38.739 -17.281  38.593  1.00 70.55           O  
ATOM   1540  CG2 THR A   5      39.721 -15.542  37.230  1.00 70.55           C  
ATOM   1541  C   THR A   5      41.161 -18.487  39.074  1.00 70.55           C  
ATOM   1542  O   THR A   5      40.747 -19.634  38.912  1.00 70.55           O  
ATOM   1543  N   THR A   6      41.755 -18.081  40.211  1.00 53.09           N  
ATOM   1544  CA  THR A   6      41.872 -18.975  41.320  1.00 53.09           C  
ATOM   1545  CB  THR A   6      43.274 -19.449  41.566  1.00 53.09           C  
ATOM   1546  OG1 THR A   6      44.120 -18.345  41.852  1.00 53.09           O  
ATOM   1547  CG2 THR A   6      43.770 -20.192  40.314  1.00 53.09           C  
ATOM   1548  C   THR A   6      41.432 -18.240  42.542  1.00 53.09           C  
ATOM   1549  O   THR A   6      41.614 -17.028  42.652  1.00 53.09           O  
ATOM   1550  N   GLN A   7      40.808 -18.969  43.485  1.00116.34           N  
ATOM   1551  CA  GLN A   7      40.371 -18.384  44.717  1.00116.34           C  
ATOM   1552  CB  GLN A   7      38.990 -17.707  44.600  1.00116.34           C  
ATOM   1553  CG  GLN A   7      37.868 -18.611  44.093  1.00116.34           C  
ATOM   1554  CD  GLN A   7      36.677 -17.719  43.759  1.00116.34           C  
ATOM   1555  OE1 GLN A   7      36.004 -17.913  42.747  1.00116.34           O  
ATOM   1556  NE2 GLN A   7      36.407 -16.713  44.633  1.00116.34           N  
ATOM   1557  C   GLN A   7      40.388 -19.458  45.759  1.00116.34           C  
ATOM   1558  O   GLN A   7      40.444 -20.643  45.433  1.00116.34           O  
ATOM   1559  N   PRO A   8      40.366 -19.082  47.011  1.00 64.10           N  
ATOM   1560  CA  PRO A   8      40.440 -20.053  48.065  1.00 64.10           C  
ATOM   1561  CD  PRO A   8      40.857 -17.779  47.431  1.00 64.10           C  
ATOM   1562  CB  PRO A   8      40.614 -19.251  49.352  1.00 64.10           C  
ATOM   1563  CG  PRO A   8      41.321 -17.964  48.887  1.00 64.10           C  
ATOM   1564  C   PRO A   8      39.226 -20.917  48.046  1.00 64.10           C  
ATOM   1565  O   PRO A   8      38.155 -20.442  47.679  1.00 64.10           O  
ATOM   1566  N   ASN A   9      39.374 -22.191  48.438  1.00 36.68           N  
ATOM   1567  CA  ASN A   9      38.284 -23.113  48.402  1.00 36.68           C  
ATOM   1568  CB  ASN A   9      38.718 -24.526  48.824  1.00 36.68           C  
ATOM   1569  CG  ASN A   9      37.674 -25.515  48.328  1.00 36.68           C  
ATOM   1570  OD1 ASN A   9      36.473 -25.327  48.515  1.00 36.68           O  
ATOM   1571  ND2 ASN A   9      38.147 -26.601  47.660  1.00 36.68           N  
ATOM   1572  C   ASN A   9      37.223 -22.645  49.349  1.00 36.68           C  
ATOM   1573  O   ASN A   9      36.037 -22.702  49.027  1.00 36.68           O  
ATOM   1574  N   SER A  10      37.611 -22.168  50.550  1.00 38.96           N  
ATOM   1575  CA  SER A  10      36.596 -21.742  51.473  1.00 38.96           C  
ATOM   1576  CB  SER A  10      36.106 -22.856  52.413  1.00 38.96           C  
ATOM   1577  OG  SER A  10      37.143 -23.224  53.307  1.00 38.96           O  
ATOM   1578  C   SER A  10      37.138 -20.653  52.347  1.00 38.96           C  
ATOM   1579  O   SER A  10      38.344 -20.418  52.395  1.00 38.96           O  
ATOM   1580  N   MET A  11      36.227 -19.936  53.041  1.00 54.78           N  
ATOM   1581  CA  MET A  11      36.609 -18.885  53.943  1.00 54.78           C  
ATOM   1582  CB  MET A  11      36.750 -17.511  53.267  1.00 54.78           C  
ATOM   1583  CG  MET A  11      37.130 -16.391  54.238  1.00 54.78           C  
ATOM   1584  SD  MET A  11      37.525 -14.806  53.442  1.00 54.78           S  
ATOM   1585  CE  MET A  11      39.221 -15.298  53.021  1.00 54.78           C  
ATOM   1586  C   MET A  11      35.540 -18.759  54.984  1.00 54.78           C  
ATOM   1587  O   MET A  11      34.394 -19.148  54.766  1.00 54.78           O  
ATOM   1588  N   GLU A  12      35.895 -18.224  56.169  1.00104.27           N  
ATOM   1589  CA  GLU A  12      34.889 -18.065  57.177  1.00104.27           C  
ATOM   1590  CB  GLU A  12      34.982 -19.080  58.325  1.00104.27           C  
ATOM   1591  CG  GLU A  12      36.285 -19.013  59.116  1.00104.27           C  
ATOM   1592  CD  GLU A  12      36.190 -20.074  60.197  1.00104.27           C  
ATOM   1593  OE1 GLU A  12      35.370 -21.017  60.034  1.00104.27           O  
ATOM   1594  OE2 GLU A  12      36.938 -19.955  61.203  1.00104.27           O  
ATOM   1595  C   GLU A  12      35.007 -16.689  57.752  1.00104.27           C  
ATOM   1596  O   GLU A  12      36.068 -16.069  57.697  1.00104.27           O  
ATOM   1597  N   SER A  13      33.890 -16.161  58.294  1.00 39.49           N  
ATOM   1598  CA  SER A  13      33.902 -14.848  58.874  1.00 39.49           C  
ATOM   1599  CB  SER A  13      33.619 -13.732  57.855  1.00 39.49           C  
ATOM   1600  OG  SER A  13      32.309 -13.872  57.325  1.00 39.49           O  
ATOM   1601  C   SER A  13      32.814 -14.786  59.900  1.00 39.49           C  
ATOM   1602  O   SER A  13      31.983 -15.687  59.999  1.00 39.49           O  
ATOM   1603  N   ASN A  14      32.814 -13.707  60.709  1.00 43.68           N  
ATOM   1604  CA  ASN A  14      31.817 -13.505  61.722  1.00 43.68           C  
ATOM   1605  CB  ASN A  14      32.368 -12.859  63.005  1.00 43.68           C  
ATOM   1606  CG  ASN A  14      33.296 -13.854  63.686  1.00 43.68           C  
ATOM   1607  OD1 ASN A  14      32.855 -14.878  64.203  1.00 43.68           O  
ATOM   1608  ND2 ASN A  14      34.620 -13.546  63.685  1.00 43.68           N  
ATOM   1609  C   ASN A  14      30.804 -12.558  61.165  1.00 43.68           C  
ATOM   1610  O   ASN A  14      31.112 -11.740  60.300  1.00 43.68           O  
ATOM   1611  N   GLU A  15      29.556 -12.641  61.662  1.00 50.99           N  
ATOM   1612  CA  GLU A  15      28.511 -11.788  61.177  1.00 50.99           C  
ATOM   1613  CB  GLU A  15      27.120 -12.109  61.751  1.00 50.99           C  
ATOM   1614  CG  GLU A  15      27.016 -11.894  63.262  1.00 50.99           C  
ATOM   1615  CD  GLU A  15      25.598 -12.247  63.682  1.00 50.99           C  
ATOM   1616  OE1 GLU A  15      24.908 -12.954  62.899  1.00 50.99           O  
ATOM   1617  OE2 GLU A  15      25.185 -11.810  64.789  1.00 50.99           O  
ATOM   1618  C   GLU A  15      28.831 -10.380  61.564  1.00 50.99           C  
ATOM   1619  O   GLU A  15      29.569 -10.133  62.515  1.00 50.99           O  
ATOM   1620  N   GLU A  16      28.287  -9.417  60.795  1.00 78.22           N  
ATOM   1621  CA  GLU A  16      28.448  -8.013  61.047  1.00 78.22           C  
ATOM   1622  CB  GLU A  16      28.069  -7.623  62.486  1.00 78.22           C  
ATOM   1623  CG  GLU A  16      26.592  -7.822  62.824  1.00 78.22           C  
ATOM   1624  CD  GLU A  16      26.427  -7.560  64.315  1.00 78.22           C  
ATOM   1625  OE1 GLU A  16      27.069  -8.287  65.120  1.00 78.22           O  
ATOM   1626  OE2 GLU A  16      25.662  -6.626  64.671  1.00 78.22           O  
ATOM   1627  C   GLU A  16      29.873  -7.602  60.845  1.00 78.22           C  
ATOM   1628  O   GLU A  16      30.278  -6.538  61.310  1.00 78.22           O  
ATOM   1629  N   GLU A  17      30.670  -8.401  60.111  1.00 53.33           N  
ATOM   1630  CA  GLU A  17      32.030  -8.002  59.868  1.00 53.33           C  
ATOM   1631  CB  GLU A  17      33.081  -8.957  60.457  1.00 53.33           C  
ATOM   1632  CG  GLU A  17      33.148  -8.926  61.986  1.00 53.33           C  
ATOM   1633  CD  GLU A  17      34.217  -9.916  62.419  1.00 53.33           C  
ATOM   1634  OE1 GLU A  17      34.941 -10.433  61.528  1.00 53.33           O  
ATOM   1635  OE2 GLU A  17      34.315 -10.177  63.647  1.00 53.33           O  
ATOM   1636  C   GLU A  17      32.227  -7.972  58.385  1.00 53.33           C  
ATOM   1637  O   GLU A  17      31.526  -8.650  57.636  1.00 53.33           O  
ATOM   1638  N   PRO A  18      33.151  -7.168  57.936  1.00103.31           N  
ATOM   1639  CA  PRO A  18      33.414  -7.085  56.524  1.00103.31           C  
ATOM   1640  CD  PRO A  18      33.513  -5.946  58.631  1.00103.31           C  
ATOM   1641  CB  PRO A  18      34.178  -5.776  56.309  1.00103.31           C  
ATOM   1642  CG  PRO A  18      34.581  -5.318  57.724  1.00103.31           C  
ATOM   1643  C   PRO A  18      34.144  -8.303  56.060  1.00103.31           C  
ATOM   1644  O   PRO A  18      34.938  -8.844  56.827  1.00103.31           O  
ATOM   1645  N   VAL A  19      33.887  -8.760  54.817  1.00141.39           N  
ATOM   1646  CA  VAL A  19      34.607  -9.891  54.308  1.00141.39           C  
ATOM   1647  CB  VAL A  19      33.788 -11.120  54.029  1.00141.39           C  
ATOM   1648  CG1 VAL A  19      33.406 -11.779  55.352  1.00141.39           C  
ATOM   1649  CG2 VAL A  19      32.564 -10.717  53.211  1.00141.39           C  
ATOM   1650  C   VAL A  19      35.282  -9.515  53.036  1.00141.39           C  
ATOM   1651  O   VAL A  19      34.724  -8.814  52.191  1.00141.39           O  
ATOM   1652  N   HIS A  20      36.535  -9.982  52.890  1.00 66.06           N  
ATOM   1653  CA  HIS A  20      37.287  -9.711  51.705  1.00 66.06           C  
ATOM   1654  ND1 HIS A  20      37.943  -7.413  53.763  1.00 66.06           N  
ATOM   1655  CG  HIS A  20      38.572  -7.704  52.574  1.00 66.06           C  
ATOM   1656  CB  HIS A  20      38.662  -9.083  51.991  1.00 66.06           C  
ATOM   1657  NE2 HIS A  20      38.762  -5.494  52.992  1.00 66.06           N  
ATOM   1658  CD2 HIS A  20      39.067  -6.521  52.116  1.00 66.06           C  
ATOM   1659  CE1 HIS A  20      38.086  -6.078  53.965  1.00 66.06           C  
ATOM   1660  C   HIS A  20      37.532 -11.026  51.035  1.00 66.06           C  
ATOM   1661  O   HIS A  20      38.304 -11.850  51.521  1.00 66.06           O  
ATOM   1662  N   LEU A  21      36.869 -11.253  49.885  1.00 67.47           N  
ATOM   1663  CA  LEU A  21      37.046 -12.485  49.171  1.00 67.47           C  
ATOM   1664  CB  LEU A  21      35.736 -12.999  48.550  1.00 67.47           C  
ATOM   1665  CG  LEU A  21      34.665 -13.362  49.602  1.00 67.47           C  
ATOM   1666  CD1 LEU A  21      33.360 -13.819  48.933  1.00 67.47           C  
ATOM   1667  CD2 LEU A  21      35.190 -14.400  50.609  1.00 67.47           C  
ATOM   1668  C   LEU A  21      38.012 -12.208  48.059  1.00 67.47           C  
ATOM   1669  O   LEU A  21      37.724 -11.422  47.158  1.00 67.47           O  
ATOM   1670  N   THR A  22      39.189 -12.867  48.090  1.00108.85           N  
ATOM   1671  CA  THR A  22      40.221 -12.590  47.126  1.00108.85           C  
ATOM   1672  CB  THR A  22      41.602 -12.801  47.670  1.00108.85           C  
ATOM   1673  OG1 THR A  22      41.790 -14.163  48.021  1.00108.85           O  
ATOM   1674  CG2 THR A  22      41.777 -11.904  48.907  1.00108.85           C  
ATOM   1675  C   THR A  22      40.076 -13.444  45.900  1.00108.85           C  
ATOM   1676  O   THR A  22      39.429 -14.490  45.916  1.00108.85           O  
ATOM   1677  N   CYS A  23      40.680 -12.976  44.782  1.00 55.50           N  
ATOM   1678  CA  CYS A  23      40.661 -13.676  43.524  1.00 55.50           C  
ATOM   1679  CB  CYS A  23      39.435 -13.317  42.663  1.00 55.50           C  
ATOM   1680  SG  CYS A  23      39.508 -13.993  40.981  1.00 55.50           S  
ATOM   1681  C   CYS A  23      41.890 -13.296  42.748  1.00 55.50           C  
ATOM   1682  O   CYS A  23      42.317 -12.141  42.767  1.00 55.50           O  
ATOM   1683  N   ASN A  24      42.489 -14.275  42.032  1.00 79.18           N  
ATOM   1684  CA  ASN A  24      43.685 -14.016  41.277  1.00 79.18           C  
ATOM   1685  CB  ASN A  24      44.884 -14.874  41.719  1.00 79.18           C  
ATOM   1686  CG  ASN A  24      45.318 -14.410  43.102  1.00 79.18           C  
ATOM   1687  OD1 ASN A  24      45.245 -15.156  44.078  1.00 79.18           O  
ATOM   1688  ND2 ASN A  24      45.784 -13.137  43.190  1.00 79.18           N  
ATOM   1689  C   ASN A  24      43.437 -14.343  39.835  1.00 79.18           C  
ATOM   1690  O   ASN A  24      42.832 -15.363  39.507  1.00 79.18           O  
ATOM   1691  N   HIS A  25      43.889 -13.444  38.936  1.00131.59           N  
ATOM   1692  CA  HIS A  25      43.797 -13.639  37.517  1.00131.59           C  
ATOM   1693  ND1 HIS A  25      42.693 -10.492  37.406  1.00131.59           N  
ATOM   1694  CG  HIS A  25      42.158 -11.737  37.656  1.00131.59           C  
ATOM   1695  CB  HIS A  25      42.526 -13.001  36.934  1.00131.59           C  
ATOM   1696  NE2 HIS A  25      41.240 -10.238  39.072  1.00131.59           N  
ATOM   1697  CD2 HIS A  25      41.273 -11.563  38.675  1.00131.59           C  
ATOM   1698  CE1 HIS A  25      42.108  -9.635  38.282  1.00131.59           C  
ATOM   1699  C   HIS A  25      44.995 -12.968  36.904  1.00131.59           C  
ATOM   1700  O   HIS A  25      44.924 -11.814  36.487  1.00131.59           O  
ATOM   1701  N   SER A  26      46.127 -13.700  36.818  1.00126.84           N  
ATOM   1702  CA  SER A  26      47.387 -13.173  36.352  1.00126.84           C  
ATOM   1703  CB  SER A  26      48.559 -14.149  36.563  1.00126.84           C  
ATOM   1704  OG  SER A  26      48.810 -14.329  37.948  1.00126.84           O  
ATOM   1705  C   SER A  26      47.374 -12.850  34.884  1.00126.84           C  
ATOM   1706  O   SER A  26      47.918 -11.834  34.457  1.00126.84           O  
ATOM   1707  N   THR A  27      46.740 -13.718  34.080  1.00169.55           N  
ATOM   1708  CA  THR A  27      46.722 -13.687  32.639  1.00169.55           C  
ATOM   1709  CB  THR A  27      46.154 -14.948  32.055  1.00169.55           C  
ATOM   1710  OG1 THR A  27      44.812 -15.122  32.484  1.00169.55           O  
ATOM   1711  CG2 THR A  27      47.020 -16.138  32.509  1.00169.55           C  
ATOM   1712  C   THR A  27      45.929 -12.535  32.071  1.00169.55           C  
ATOM   1713  O   THR A  27      46.072 -12.213  30.894  1.00169.55           O  
ATOM   1714  N   ILE A  28      45.032 -11.925  32.863  1.00197.68           N  
ATOM   1715  CA  ILE A  28      44.085 -10.915  32.438  1.00197.68           C  
ATOM   1716  CB  ILE A  28      43.569 -10.074  33.571  1.00197.68           C  
ATOM   1717  CG1 ILE A  28      42.297  -9.323  33.149  1.00197.68           C  
ATOM   1718  CG2 ILE A  28      44.701  -9.136  34.020  1.00197.68           C  
ATOM   1719  CD1 ILE A  28      41.540  -8.711  34.325  1.00197.68           C  
ATOM   1720  C   ILE A  28      44.567  -9.971  31.363  1.00197.68           C  
ATOM   1721  O   ILE A  28      45.706  -9.506  31.364  1.00197.68           O  
ATOM   1722  N   SER A  29      43.670  -9.700  30.378  1.00135.34           N  
ATOM   1723  CA  SER A  29      43.902  -8.771  29.301  1.00135.34           C  
ATOM   1724  CB  SER A  29      43.318  -9.233  27.953  1.00135.34           C  
ATOM   1725  OG  SER A  29      43.948 -10.430  27.522  1.00135.34           O  
ATOM   1726  C   SER A  29      43.207  -7.491  29.647  1.00135.34           C  
ATOM   1727  O   SER A  29      42.424  -7.417  30.590  1.00135.34           O  
ATOM   1728  N   GLY A  36      43.471  -6.441  28.854  1.00 53.78           N  
ATOM   1729  CA  GLY A  36      42.919  -5.136  29.071  1.00 53.78           C  
ATOM   1730  C   GLY A  36      41.437  -5.148  28.905  1.00 53.78           C  
ATOM   1731  O   GLY A  36      40.723  -4.393  29.561  1.00 53.78           O  
ATOM   1732  N   THR A  37      40.960  -5.956  27.951  1.00155.91           N  
ATOM   1733  CA  THR A  37      39.576  -6.068  27.598  1.00155.91           C  
ATOM   1734  CB  THR A  37      39.400  -6.867  26.348  1.00155.91           C  
ATOM   1735  OG1 THR A  37      38.029  -6.909  25.995  1.00155.91           O  
ATOM   1736  CG2 THR A  37      39.936  -8.289  26.589  1.00155.91           C  
ATOM   1737  C   THR A  37      38.752  -6.731  28.665  1.00155.91           C  
ATOM   1738  O   THR A  37      37.609  -6.333  28.876  1.00155.91           O  
ATOM   1739  N   ASP A  38      39.318  -7.735  29.371  1.00134.21           N  
ATOM   1740  CA  ASP A  38      38.614  -8.627  30.260  1.00134.21           C  
ATOM   1741  CB  ASP A  38      39.552  -9.641  30.937  1.00134.21           C  
ATOM   1742  CG  ASP A  38      40.088 -10.569  29.859  1.00134.21           C  
ATOM   1743  OD1 ASP A  38      39.405 -10.706  28.810  1.00134.21           O  
ATOM   1744  OD2 ASP A  38      41.188 -11.148  30.067  1.00134.21           O  
ATOM   1745  C   ASP A  38      37.868  -7.932  31.348  1.00134.21           C  
ATOM   1746  O   ASP A  38      38.283  -6.899  31.878  1.00134.21           O  
ATOM   1747  N   TYR A  39      36.714  -8.550  31.690  1.00173.03           N  
ATOM   1748  CA  TYR A  39      35.856  -8.094  32.739  1.00173.03           C  
ATOM   1749  CB  TYR A  39      34.376  -7.883  32.356  1.00173.03           C  
ATOM   1750  CG  TYR A  39      34.205  -6.518  31.779  1.00173.03           C  
ATOM   1751  CD1 TYR A  39      34.519  -6.239  30.471  1.00173.03           C  
ATOM   1752  CD2 TYR A  39      33.708  -5.508  32.573  1.00173.03           C  
ATOM   1753  CE1 TYR A  39      34.349  -4.967  29.976  1.00173.03           C  
ATOM   1754  CE2 TYR A  39      33.535  -4.235  32.085  1.00173.03           C  
ATOM   1755  CZ  TYR A  39      33.853  -3.964  30.778  1.00173.03           C  
ATOM   1756  OH  TYR A  39      33.679  -2.661  30.266  1.00173.03           O  
ATOM   1757  C   TYR A  39      35.877  -9.095  33.843  1.00173.03           C  
ATOM   1758  O   TYR A  39      35.947 -10.302  33.612  1.00173.03           O  
ATOM   1759  N   ILE A  40      35.844  -8.583  35.091  1.00165.85           N  
ATOM   1760  CA  ILE A  40      35.837  -9.430  36.244  1.00165.85           C  
ATOM   1761  CB  ILE A  40      36.721  -8.967  37.374  1.00165.85           C  
ATOM   1762  CG1 ILE A  40      38.210  -9.081  37.007  1.00165.85           C  
ATOM   1763  CG2 ILE A  40      36.345  -9.777  38.626  1.00165.85           C  
ATOM   1764  CD1 ILE A  40      38.674  -8.088  35.947  1.00165.85           C  
ATOM   1765  C   ILE A  40      34.441  -9.431  36.764  1.00165.85           C  
ATOM   1766  O   ILE A  40      33.889  -8.388  37.109  1.00165.85           O  
ATOM   1767  N   HIS A  41      33.831 -10.628  36.824  1.00110.73           N  
ATOM   1768  CA  HIS A  41      32.469 -10.733  37.260  1.00110.73           C  
ATOM   1769  ND1 HIS A  41      30.377 -10.037  34.494  1.00110.73           N  
ATOM   1770  CG  HIS A  41      31.472 -10.760  34.913  1.00110.73           C  
ATOM   1771  CB  HIS A  41      31.574 -11.456  36.239  1.00110.73           C  
ATOM   1772  NE2 HIS A  41      31.866  -9.940  32.845  1.00110.73           N  
ATOM   1773  CD2 HIS A  41      32.373 -10.689  33.894  1.00110.73           C  
ATOM   1774  CE1 HIS A  41      30.665  -9.570  33.252  1.00110.73           C  
ATOM   1775  C   HIS A  41      32.428 -11.570  38.504  1.00110.73           C  
ATOM   1776  O   HIS A  41      33.260 -12.455  38.696  1.00110.73           O  
ATOM   1777  N   TRP A  42      31.458 -11.290  39.405  1.00104.72           N  
ATOM   1778  CA  TRP A  42      31.305 -12.104  40.581  1.00104.72           C  
ATOM   1779  CB  TRP A  42      31.705 -11.396  41.888  1.00104.72           C  
ATOM   1780  CG  TRP A  42      33.198 -11.214  42.041  1.00104.72           C  
ATOM   1781  CD2 TRP A  42      34.027 -12.043  42.872  1.00104.72           C  
ATOM   1782  CD1 TRP A  42      34.023 -10.290  41.471  1.00104.72           C  
ATOM   1783  NE1 TRP A  42      35.316 -10.495  41.892  1.00104.72           N  
ATOM   1784  CE2 TRP A  42      35.334 -11.569  42.755  1.00104.72           C  
ATOM   1785  CE3 TRP A  42      33.725 -13.107  43.672  1.00104.72           C  
ATOM   1786  CZ2 TRP A  42      36.361 -12.157  43.438  1.00104.72           C  
ATOM   1787  CZ3 TRP A  42      34.765 -13.702  44.353  1.00104.72           C  
ATOM   1788  CH2 TRP A  42      36.059 -13.236  44.239  1.00104.72           C  
ATOM   1789  C   TRP A  42      29.872 -12.536  40.695  1.00104.72           C  
ATOM   1790  O   TRP A  42      28.949 -11.740  40.524  1.00104.72           O  
ATOM   1791  N   TYR A  43      29.662 -13.839  40.982  1.00 98.38           N  
ATOM   1792  CA  TYR A  43      28.358 -14.419  41.154  1.00 98.38           C  
ATOM   1793  CB  TYR A  43      27.973 -15.451  40.077  1.00 98.38           C  
ATOM   1794  CG  TYR A  43      27.655 -14.732  38.811  1.00 98.38           C  
ATOM   1795  CD1 TYR A  43      28.651 -14.183  38.037  1.00 98.38           C  
ATOM   1796  CD2 TYR A  43      26.348 -14.620  38.389  1.00 98.38           C  
ATOM   1797  CE1 TYR A  43      28.345 -13.526  36.867  1.00 98.38           C  
ATOM   1798  CE2 TYR A  43      26.037 -13.964  37.220  1.00 98.38           C  
ATOM   1799  CZ  TYR A  43      27.039 -13.413  36.457  1.00 98.38           C  
ATOM   1800  OH  TYR A  43      26.732 -12.737  35.258  1.00 98.38           O  
ATOM   1801  C   TYR A  43      28.386 -15.155  42.453  1.00 98.38           C  
ATOM   1802  O   TYR A  43      29.447 -15.551  42.933  1.00 98.38           O  
ATOM   1803  N   ARG A  44      27.203 -15.330  43.069  1.00162.34           N  
ATOM   1804  CA  ARG A  44      27.120 -16.005  44.332  1.00162.34           C  
ATOM   1805  CB  ARG A  44      26.710 -15.052  45.461  1.00162.34           C  
ATOM   1806  CG  ARG A  44      25.341 -14.436  45.177  1.00162.34           C  
ATOM   1807  CD  ARG A  44      25.066 -13.111  45.884  1.00162.34           C  
ATOM   1808  NE  ARG A  44      24.941 -13.366  47.343  1.00162.34           N  
ATOM   1809  CZ  ARG A  44      23.967 -12.725  48.051  1.00162.34           C  
ATOM   1810  NH1 ARG A  44      22.993 -12.027  47.396  1.00162.34           N  
ATOM   1811  NH2 ARG A  44      23.970 -12.772  49.414  1.00162.34           N  
ATOM   1812  C   ARG A  44      26.036 -17.028  44.218  1.00162.34           C  
ATOM   1813  O   ARG A  44      25.151 -16.919  43.372  1.00162.34           O  
ATOM   1814  N   GLN A  45      26.098 -18.080  45.056  1.00 70.80           N  
ATOM   1815  CA  GLN A  45      25.057 -19.066  45.006  1.00 70.80           C  
ATOM   1816  CB  GLN A  45      25.477 -20.348  44.265  1.00 70.80           C  
ATOM   1817  CG  GLN A  45      24.360 -21.383  44.119  1.00 70.80           C  
ATOM   1818  CD  GLN A  45      24.924 -22.585  43.370  1.00 70.80           C  
ATOM   1819  OE1 GLN A  45      26.129 -22.682  43.143  1.00 70.80           O  
ATOM   1820  NE2 GLN A  45      24.028 -23.531  42.978  1.00 70.80           N  
ATOM   1821  C   GLN A  45      24.699 -19.444  46.410  1.00 70.80           C  
ATOM   1822  O   GLN A  45      25.507 -20.007  47.145  1.00 70.80           O  
ATOM   1823  N   LEU A  46      23.444 -19.154  46.803  1.00129.66           N  
ATOM   1824  CA  LEU A  46      22.955 -19.470  48.116  1.00129.66           C  
ATOM   1825  CB  LEU A  46      21.691 -18.678  48.487  1.00129.66           C  
ATOM   1826  CG  LEU A  46      21.891 -17.153  48.599  1.00129.66           C  
ATOM   1827  CD1 LEU A  46      22.173 -16.507  47.236  1.00129.66           C  
ATOM   1828  CD2 LEU A  46      20.714 -16.494  49.333  1.00129.66           C  
ATOM   1829  C   LEU A  46      22.645 -20.946  48.142  1.00129.66           C  
ATOM   1830  O   LEU A  46      22.519 -21.577  47.092  1.00129.66           O  
ATOM   1831  N   PRO A  48      22.493 -21.520  49.314  1.00193.66           N  
ATOM   1832  CA  PRO A  48      22.395 -22.947  49.507  1.00193.66           C  
ATOM   1833  CD  PRO A  48      22.349 -20.776  50.557  1.00193.66           C  
ATOM   1834  CB  PRO A  48      21.958 -23.141  50.960  1.00193.66           C  
ATOM   1835  CG  PRO A  48      22.401 -21.843  51.663  1.00193.66           C  
ATOM   1836  C   PRO A  48      21.589 -23.759  48.539  1.00193.66           C  
ATOM   1837  O   PRO A  48      22.190 -24.573  47.845  1.00193.66           O  
ATOM   1838  N   SER A  49      20.264 -23.593  48.420  1.00178.97           N  
ATOM   1839  CA  SER A  49      19.629 -24.458  47.468  1.00178.97           C  
ATOM   1840  CB  SER A  49      18.443 -25.232  48.067  1.00178.97           C  
ATOM   1841  OG  SER A  49      17.857 -26.074  47.087  1.00178.97           O  
ATOM   1842  C   SER A  49      19.098 -23.579  46.395  1.00178.97           C  
ATOM   1843  O   SER A  49      17.920 -23.632  46.048  1.00178.97           O  
ATOM   1844  N   GLN A  50      19.991 -22.767  45.805  1.00138.70           N  
ATOM   1845  CA  GLN A  50      19.533 -21.865  44.799  1.00138.70           C  
ATOM   1846  CB  GLN A  50      19.296 -20.433  45.309  1.00138.70           C  
ATOM   1847  CG  GLN A  50      18.011 -20.292  46.136  1.00138.70           C  
ATOM   1848  CD  GLN A  50      18.306 -20.274  47.629  1.00138.70           C  
ATOM   1849  OE1 GLN A  50      17.987 -21.210  48.361  1.00138.70           O  
ATOM   1850  NE2 GLN A  50      18.900 -19.150  48.102  1.00138.70           N  
ATOM   1851  C   GLN A  50      20.531 -21.830  43.687  1.00138.70           C  
ATOM   1852  O   GLN A  50      21.636 -22.356  43.803  1.00138.70           O  
ATOM   1853  N   GLY A  51      20.126 -21.237  42.545  1.00 33.67           N  
ATOM   1854  CA  GLY A  51      20.995 -21.126  41.408  1.00 33.67           C  
ATOM   1855  C   GLY A  51      21.847 -19.914  41.621  1.00 33.67           C  
ATOM   1856  O   GLY A  51      21.627 -19.144  42.554  1.00 33.67           O  
ATOM   1857  N   PRO A  52      22.804 -19.710  40.754  1.00 85.50           N  
ATOM   1858  CA  PRO A  52      23.691 -18.592  40.919  1.00 85.50           C  
ATOM   1859  CD  PRO A  52      23.467 -20.832  40.109  1.00 85.50           C  
ATOM   1860  CB  PRO A  52      24.875 -18.856  39.992  1.00 85.50           C  
ATOM   1861  CG  PRO A  52      24.926 -20.389  39.899  1.00 85.50           C  
ATOM   1862  C   PRO A  52      22.998 -17.295  40.656  1.00 85.50           C  
ATOM   1863  O   PRO A  52      22.002 -17.279  39.934  1.00 85.50           O  
ATOM   1864  N   GLU A  53      23.510 -16.203  41.258  1.00136.93           N  
ATOM   1865  CA  GLU A  53      22.947 -14.890  41.114  1.00136.93           C  
ATOM   1866  CB  GLU A  53      22.454 -14.290  42.436  1.00136.93           C  
ATOM   1867  CG  GLU A  53      21.387 -15.088  43.166  1.00136.93           C  
ATOM   1868  CD  GLU A  53      21.166 -14.408  44.508  1.00136.93           C  
ATOM   1869  OE1 GLU A  53      21.852 -13.388  44.780  1.00136.93           O  
ATOM   1870  OE2 GLU A  53      20.308 -14.907  45.283  1.00136.93           O  
ATOM   1871  C   GLU A  53      24.085 -13.978  40.780  1.00136.93           C  
ATOM   1872  O   GLU A  53      25.233 -14.271  41.109  1.00136.93           O  
ATOM   1873  N   TYR A  54      23.776 -12.824  40.154  1.00134.98           N  
ATOM   1874  CA  TYR A  54      24.769 -11.861  39.753  1.00134.98           C  
ATOM   1875  CB  TYR A  54      24.286 -11.063  38.529  1.00134.98           C  
ATOM   1876  CG  TYR A  54      25.112  -9.840  38.357  1.00134.98           C  
ATOM   1877  CD1 TYR A  54      26.279  -9.853  37.632  1.00134.98           C  
ATOM   1878  CD2 TYR A  54      24.691  -8.662  38.930  1.00134.98           C  
ATOM   1879  CE1 TYR A  54      27.014  -8.699  37.487  1.00134.98           C  
ATOM   1880  CE2 TYR A  54      25.419  -7.508  38.791  1.00134.98           C  
ATOM   1881  CZ  TYR A  54      26.584  -7.528  38.067  1.00134.98           C  
ATOM   1882  OH  TYR A  54      27.333  -6.344  37.924  1.00134.98           O  
ATOM   1883  C   TYR A  54      25.024 -10.892  40.873  1.00134.98           C  
ATOM   1884  O   TYR A  54      24.093 -10.269  41.379  1.00134.98           O  
ATOM   1885  N   VAL A  55      26.280 -10.853  41.387  1.00122.54           N  
ATOM   1886  CA  VAL A  55      26.677  -9.893  42.386  1.00122.54           C  
ATOM   1887  CB  VAL A  55      27.796 -10.399  43.246  1.00122.54           C  
ATOM   1888  CG1 VAL A  55      28.151  -9.311  44.274  1.00122.54           C  
ATOM   1889  CG2 VAL A  55      27.364 -11.737  43.870  1.00122.54           C  
ATOM   1890  C   VAL A  55      27.135  -8.571  41.821  1.00122.54           C  
ATOM   1891  O   VAL A  55      26.581  -7.522  42.151  1.00122.54           O  
ATOM   1892  N   ILE A  56      28.189  -8.594  40.962  1.00186.01           N  
ATOM   1893  CA  ILE A  56      28.763  -7.359  40.485  1.00186.01           C  
ATOM   1894  CB  ILE A  56      29.401  -6.621  41.643  1.00186.01           C  
ATOM   1895  CG1 ILE A  56      29.569  -5.104  41.421  1.00186.01           C  
ATOM   1896  CG2 ILE A  56      30.701  -7.368  41.990  1.00186.01           C  
ATOM   1897  CD1 ILE A  56      30.659  -4.681  40.447  1.00186.01           C  
ATOM   1898  C   ILE A  56      29.807  -7.706  39.441  1.00186.01           C  
ATOM   1899  O   ILE A  56      30.246  -8.851  39.364  1.00186.01           O  
ATOM   1900  N   HIS A  57      30.220  -6.742  38.583  1.00125.00           N  
ATOM   1901  CA  HIS A  57      31.277  -6.990  37.628  1.00125.00           C  
ATOM   1902  ND1 HIS A  57      28.812  -6.053  35.690  1.00125.00           N  
ATOM   1903  CG  HIS A  57      30.087  -6.509  35.444  1.00125.00           C  
ATOM   1904  CB  HIS A  57      30.792  -7.539  36.276  1.00125.00           C  
ATOM   1905  NE2 HIS A  57      29.534  -4.965  33.895  1.00125.00           N  
ATOM   1906  CD2 HIS A  57      30.513  -5.834  34.342  1.00125.00           C  
ATOM   1907  CE1 HIS A  57      28.531  -5.131  34.736  1.00125.00           C  
ATOM   1908  C   HIS A  57      31.958  -5.681  37.340  1.00125.00           C  
ATOM   1909  O   HIS A  57      31.353  -4.624  37.502  1.00125.00           O  
ATOM   1910  N   GLY A  58      33.241  -5.704  36.902  1.00106.55           N  
ATOM   1911  CA  GLY A  58      33.889  -4.444  36.629  1.00106.55           C  
ATOM   1912  C   GLY A  58      35.125  -4.644  35.803  1.00106.55           C  
ATOM   1913  O   GLY A  58      35.657  -5.749  35.708  1.00106.55           O  
ATOM   1914  N   LEU A  59      35.500  -3.612  35.013  1.00173.30           N  
ATOM   1915  CA  LEU A  59      36.750  -3.681  34.306  1.00173.30           C  
ATOM   1916  CB  LEU A  59      36.778  -2.743  33.087  1.00173.30           C  
ATOM   1917  CG  LEU A  59      38.041  -2.898  32.222  1.00173.30           C  
ATOM   1918  CD1 LEU A  59      37.997  -4.209  31.428  1.00173.30           C  
ATOM   1919  CD2 LEU A  59      38.294  -1.663  31.343  1.00173.30           C  
ATOM   1920  C   LEU A  59      37.933  -3.269  35.148  1.00173.30           C  
ATOM   1921  O   LEU A  59      38.662  -4.101  35.683  1.00173.30           O  
ATOM   1922  N   THR A  66      38.194  -1.931  35.199  1.00102.02           N  
ATOM   1923  CA  THR A  66      39.267  -1.356  35.972  1.00102.02           C  
ATOM   1924  CB  THR A  66      40.023  -0.320  35.194  1.00102.02           C  
ATOM   1925  OG1 THR A  66      39.170   0.765  34.865  1.00102.02           O  
ATOM   1926  CG2 THR A  66      40.556  -0.975  33.909  1.00102.02           C  
ATOM   1927  C   THR A  66      38.866  -0.724  37.270  1.00102.02           C  
ATOM   1928  O   THR A  66      39.362  -1.062  38.343  1.00102.02           O  
ATOM   1929  N   SER A  67      37.885   0.198  37.185  1.00 96.54           N  
ATOM   1930  CA  SER A  67      37.583   1.069  38.284  1.00 96.54           C  
ATOM   1931  CB  SER A  67      36.685   2.253  37.891  1.00 96.54           C  
ATOM   1932  OG  SER A  67      37.345   3.065  36.934  1.00 96.54           O  
ATOM   1933  C   SER A  67      36.875   0.314  39.346  1.00 96.54           C  
ATOM   1934  O   SER A  67      36.237  -0.703  39.085  1.00 96.54           O  
ATOM   1935  N   ASN A  68      36.989   0.814  40.592  1.00 52.47           N  
ATOM   1936  CA  ASN A  68      36.331   0.183  41.692  1.00 52.47           C  
ATOM   1937  CB  ASN A  68      36.673   0.823  43.049  1.00 52.47           C  
ATOM   1938  CG  ASN A  68      38.133   0.532  43.363  1.00 52.47           C  
ATOM   1939  OD1 ASN A  68      38.987   1.413  43.292  1.00 52.47           O  
ATOM   1940  ND2 ASN A  68      38.434  -0.740  43.727  1.00 52.47           N  
ATOM   1941  C   ASN A  68      34.868   0.357  41.462  1.00 52.47           C  
ATOM   1942  O   ASN A  68      34.410   1.442  41.107  1.00 52.47           O  
ATOM   1943  N   VAL A  69      34.095  -0.729  41.646  1.00 44.63           N  
ATOM   1944  CA  VAL A  69      32.681  -0.645  41.441  1.00 44.63           C  
ATOM   1945  CB  VAL A  69      32.150  -1.735  40.555  1.00 44.63           C  
ATOM   1946  CG1 VAL A  69      30.617  -1.619  40.496  1.00 44.63           C  
ATOM   1947  CG2 VAL A  69      32.840  -1.644  39.183  1.00 44.63           C  
ATOM   1948  C   VAL A  69      32.036  -0.819  42.779  1.00 44.63           C  
ATOM   1949  O   VAL A  69      32.306  -1.793  43.479  1.00 44.63           O  
ATOM   1950  N   ASN A  70      31.158   0.128  43.164  1.00 55.04           N  
ATOM   1951  CA  ASN A  70      30.505   0.059  44.440  1.00 55.04           C  
ATOM   1952  CB  ASN A  70      30.559   1.381  45.220  1.00 55.04           C  
ATOM   1953  CG  ASN A  70      32.020   1.671  45.526  1.00 55.04           C  
ATOM   1954  OD1 ASN A  70      32.789   2.042  44.641  1.00 55.04           O  
ATOM   1955  ND2 ASN A  70      32.416   1.508  46.816  1.00 55.04           N  
ATOM   1956  C   ASN A  70      29.062  -0.235  44.184  1.00 55.04           C  
ATOM   1957  O   ASN A  70      28.496   0.219  43.190  1.00 55.04           O  
ATOM   1958  N   ASN A  72      28.431  -1.026  45.075  1.00135.59           N  
ATOM   1959  CA  ASN A  72      27.060  -1.397  44.871  1.00135.59           C  
ATOM   1960  CB  ASN A  72      26.931  -2.669  44.011  1.00135.59           C  
ATOM   1961  CG  ASN A  72      25.498  -2.829  43.523  1.00135.59           C  
ATOM   1962  OD1 ASN A  72      24.658  -1.946  43.689  1.00135.59           O  
ATOM   1963  ND2 ASN A  72      25.209  -3.997  42.890  1.00135.59           N  
ATOM   1964  C   ASN A  72      26.469  -1.718  46.206  1.00135.59           C  
ATOM   1965  O   ASN A  72      27.177  -1.889  47.197  1.00135.59           O  
ATOM   1966  N   ARG A  74      25.128  -1.800  46.256  1.00155.07           N  
ATOM   1967  CA  ARG A  74      24.432  -2.113  47.464  1.00155.07           C  
ATOM   1968  CB  ARG A  74      22.905  -1.977  47.301  1.00155.07           C  
ATOM   1969  CG  ARG A  74      22.312  -2.838  46.182  1.00155.07           C  
ATOM   1970  CD  ARG A  74      21.934  -4.261  46.595  1.00155.07           C  
ATOM   1971  NE  ARG A  74      20.448  -4.364  46.496  1.00155.07           N  
ATOM   1972  CZ  ARG A  74      19.650  -3.983  47.536  1.00155.07           C  
ATOM   1973  NH1 ARG A  74      20.207  -3.499  48.682  1.00155.07           N  
ATOM   1974  NH2 ARG A  74      18.293  -4.077  47.423  1.00155.07           N  
ATOM   1975  C   ARG A  74      24.799  -3.503  47.901  1.00155.07           C  
ATOM   1976  O   ARG A  74      24.996  -3.736  49.092  1.00155.07           O  
ATOM   1977  N   MET A  75      24.899  -4.465  46.958  1.00292.08           N  
ATOM   1978  CA  MET A  75      25.216  -5.824  47.315  1.00292.08           C  
ATOM   1979  CB  MET A  75      25.103  -6.813  46.145  1.00292.08           C  
ATOM   1980  CG  MET A  75      23.674  -7.017  45.649  1.00292.08           C  
ATOM   1981  SD  MET A  75      23.528  -8.186  44.266  1.00292.08           S  
ATOM   1982  CE  MET A  75      23.982  -9.645  45.246  1.00292.08           C  
ATOM   1983  C   MET A  75      26.618  -5.941  47.838  1.00292.08           C  
ATOM   1984  O   MET A  75      26.861  -6.679  48.790  1.00292.08           O  
ATOM   1985  N   ALA A  76      27.595  -5.245  47.224  1.00 62.22           N  
ATOM   1986  CA  ALA A  76      28.960  -5.384  47.661  1.00 62.22           C  
ATOM   1987  CB  ALA A  76      29.504  -6.811  47.492  1.00 62.22           C  
ATOM   1988  C   ALA A  76      29.791  -4.480  46.804  1.00 62.22           C  
ATOM   1989  O   ALA A  76      29.274  -3.839  45.892  1.00 62.22           O  
ATOM   1990  N   SER A  77      31.108  -4.389  47.086  1.00 39.54           N  
ATOM   1991  CA  SER A  77      31.965  -3.528  46.317  1.00 39.54           C  
ATOM   1992  CB  SER A  77      32.649  -2.440  47.162  1.00 39.54           C  
ATOM   1993  OG  SER A  77      31.672  -1.574  47.721  1.00 39.54           O  
ATOM   1994  C   SER A  77      33.044  -4.369  45.705  1.00 39.54           C  
ATOM   1995  O   SER A  77      33.371  -5.447  46.202  1.00 39.54           O  
ATOM   1996  N   LEU A  78      33.610  -3.898  44.574  1.00 61.13           N  
ATOM   1997  CA  LEU A  78      34.640  -4.635  43.898  1.00 61.13           C  
ATOM   1998  CB  LEU A  78      34.227  -5.069  42.477  1.00 61.13           C  
ATOM   1999  CG  LEU A  78      35.323  -5.830  41.708  1.00 61.13           C  
ATOM   2000  CD1 LEU A  78      35.753  -7.099  42.457  1.00 61.13           C  
ATOM   2001  CD2 LEU A  78      34.894  -6.118  40.260  1.00 61.13           C  
ATOM   2002  C   LEU A  78      35.861  -3.781  43.777  1.00 61.13           C  
ATOM   2003  O   LEU A  78      35.809  -2.675  43.239  1.00 61.13           O  
ATOM   2004  N   ALA A  79      37.006  -4.291  44.277  1.00 37.98           N  
ATOM   2005  CA  ALA A  79      38.231  -3.557  44.172  1.00 37.98           C  
ATOM   2006  CB  ALA A  79      38.994  -3.418  45.502  1.00 37.98           C  
ATOM   2007  C   ALA A  79      39.116  -4.297  43.223  1.00 37.98           C  
ATOM   2008  O   ALA A  79      39.254  -5.517  43.308  1.00 37.98           O  
ATOM   2009  N   ILE A  80      39.742  -3.563  42.282  1.00 39.69           N  
ATOM   2010  CA  ILE A  80      40.589  -4.200  41.317  1.00 39.69           C  
ATOM   2011  CB  ILE A  80      40.123  -3.997  39.904  1.00 39.69           C  
ATOM   2012  CG1 ILE A  80      38.744  -4.651  39.717  1.00 39.69           C  
ATOM   2013  CG2 ILE A  80      41.197  -4.541  38.948  1.00 39.69           C  
ATOM   2014  CD1 ILE A  80      38.037  -4.246  38.425  1.00 39.69           C  
ATOM   2015  C   ILE A  80      41.958  -3.610  41.438  1.00 39.69           C  
ATOM   2016  O   ILE A  80      42.120  -2.394  41.526  1.00 39.69           O  
ATOM   2017  N   ALA A  82      42.985  -4.482  41.437  1.00 33.16           N  
ATOM   2018  CA  ALA A  82      44.339  -4.037  41.575  1.00 33.16           C  
ATOM   2019  CB  ALA A  82      45.351  -5.185  41.715  1.00 33.16           C  
ATOM   2020  C   ALA A  82      44.695  -3.251  40.354  1.00 33.16           C  
ATOM   2021  O   ALA A  82      44.123  -3.443  39.283  1.00 33.16           O  
ATOM   2022  N   GLU A  84      45.661  -2.323  40.506  1.00 98.86           N  
ATOM   2023  CA  GLU A  84      46.075  -1.482  39.421  1.00 98.86           C  
ATOM   2024  CB  GLU A  84      47.148  -0.454  39.828  1.00 98.86           C  
ATOM   2025  CG  GLU A  84      48.333  -1.048  40.593  1.00 98.86           C  
ATOM   2026  CD  GLU A  84      47.950  -1.095  42.068  1.00 98.86           C  
ATOM   2027  OE1 GLU A  84      47.555  -0.028  42.611  1.00 98.86           O  
ATOM   2028  OE2 GLU A  84      48.043  -2.197  42.671  1.00 98.86           O  
ATOM   2029  C   GLU A  84      46.621  -2.341  38.326  1.00 98.86           C  
ATOM   2030  O   GLU A  84      46.355  -2.095  37.151  1.00 98.86           O  
ATOM   2031  N   ASP A  85      47.403  -3.376  38.684  1.00 74.26           N  
ATOM   2032  CA  ASP A  85      47.963  -4.286  37.724  1.00 74.26           C  
ATOM   2033  CB  ASP A  85      49.078  -5.186  38.299  1.00 74.26           C  
ATOM   2034  CG  ASP A  85      48.553  -6.046  39.440  1.00 74.26           C  
ATOM   2035  OD1 ASP A  85      47.359  -5.893  39.812  1.00 74.26           O  
ATOM   2036  OD2 ASP A  85      49.354  -6.867  39.962  1.00 74.26           O  
ATOM   2037  C   ASP A  85      46.861  -5.121  37.137  1.00 74.26           C  
ATOM   2038  O   ASP A  85      47.008  -5.680  36.051  1.00 74.26           O  
ATOM   2039  N   ARG A  86      45.730  -5.239  37.861  1.00138.31           N  
ATOM   2040  CA  ARG A  86      44.579  -5.972  37.402  1.00138.31           C  
ATOM   2041  CB  ARG A  86      44.167  -5.604  35.965  1.00138.31           C  
ATOM   2042  CG  ARG A  86      43.671  -4.163  35.813  1.00138.31           C  
ATOM   2043  CD  ARG A  86      43.262  -3.815  34.381  1.00138.31           C  
ATOM   2044  NE  ARG A  86      42.071  -4.649  34.063  1.00138.31           N  
ATOM   2045  CZ  ARG A  86      41.701  -4.850  32.766  1.00138.31           C  
ATOM   2046  NH1 ARG A  86      42.429  -4.285  31.760  1.00138.31           N  
ATOM   2047  NH2 ARG A  86      40.604  -5.610  32.481  1.00138.31           N  
ATOM   2048  C   ARG A  86      44.840  -7.446  37.440  1.00138.31           C  
ATOM   2049  O   ARG A  86      44.095  -8.224  36.845  1.00138.31           O  
ATOM   2050  N   LYS A  87      45.914  -7.865  38.133  1.00161.27           N  
ATOM   2051  CA  LYS A  87      46.246  -9.253  38.311  1.00161.27           C  
ATOM   2052  CB  LYS A  87      47.639  -9.454  38.930  1.00161.27           C  
ATOM   2053  CG  LYS A  87      48.812  -9.199  37.985  1.00161.27           C  
ATOM   2054  CD  LYS A  87      48.894 -10.205  36.838  1.00161.27           C  
ATOM   2055  CE  LYS A  87      50.248 -10.215  36.126  1.00161.27           C  
ATOM   2056  NZ  LYS A  87      50.523  -8.883  35.550  1.00161.27           N  
ATOM   2057  C   LYS A  87      45.292  -9.888  39.270  1.00161.27           C  
ATOM   2058  O   LYS A  87      44.972 -11.067  39.138  1.00161.27           O  
ATOM   2059  N   SER A  88      44.849  -9.136  40.298  1.00 44.09           N  
ATOM   2060  CA  SER A  88      44.018  -9.734  41.303  1.00 44.09           C  
ATOM   2061  CB  SER A  88      44.780 -10.067  42.598  1.00 44.09           C  
ATOM   2062  OG  SER A  88      45.309  -8.881  43.171  1.00 44.09           O  
ATOM   2063  C   SER A  88      42.917  -8.787  41.661  1.00 44.09           C  
ATOM   2064  O   SER A  88      42.956  -7.608  41.314  1.00 44.09           O  
ATOM   2065  N   SER A  89      41.881  -9.301  42.361  1.00 49.84           N  
ATOM   2066  CA  SER A  89      40.766  -8.468  42.713  1.00 49.84           C  
ATOM   2067  CB  SER A  89      39.671  -8.462  41.630  1.00 49.84           C  
ATOM   2068  OG  SER A  89      39.199  -9.782  41.402  1.00 49.84           O  
ATOM   2069  C   SER A  89      40.152  -8.974  43.983  1.00 49.84           C  
ATOM   2070  O   SER A  89      40.420 -10.095  44.413  1.00 49.84           O  
ATOM   2071  N   THR A  90      39.322  -8.132  44.640  1.00118.48           N  
ATOM   2072  CA  THR A  90      38.687  -8.591  45.840  1.00118.48           C  
ATOM   2073  CB  THR A  90      39.300  -8.048  47.098  1.00118.48           C  
ATOM   2074  OG1 THR A  90      38.919  -8.851  48.204  1.00118.48           O  
ATOM   2075  CG2 THR A  90      38.803  -6.607  47.312  1.00118.48           C  
ATOM   2076  C   THR A  90      37.247  -8.171  45.821  1.00118.48           C  
ATOM   2077  O   THR A  90      36.903  -7.071  45.390  1.00118.48           O  
ATOM   2078  N   LEU A  91      36.362  -9.074  46.293  1.00 64.51           N  
ATOM   2079  CA  LEU A  91      34.961  -8.790  46.406  1.00 64.51           C  
ATOM   2080  CB  LEU A  91      34.082 -10.021  46.113  1.00 64.51           C  
ATOM   2081  CG  LEU A  91      32.566  -9.781  46.247  1.00 64.51           C  
ATOM   2082  CD1 LEU A  91      32.058  -8.754  45.225  1.00 64.51           C  
ATOM   2083  CD2 LEU A  91      31.795 -11.111  46.188  1.00 64.51           C  
ATOM   2084  C   LEU A  91      34.761  -8.410  47.839  1.00 64.51           C  
ATOM   2085  O   LEU A  91      35.177  -9.142  48.734  1.00 64.51           O  
ATOM   2086  N   ILE A  92      34.118  -7.249  48.094  1.00122.12           N  
ATOM   2087  CA  ILE A  92      34.003  -6.790  49.451  1.00122.12           C  
ATOM   2088  CB  ILE A  92      34.476  -5.376  49.637  1.00122.12           C  
ATOM   2089  CG1 ILE A  92      35.957  -5.246  49.258  1.00122.12           C  
ATOM   2090  CG2 ILE A  92      34.190  -4.966  51.091  1.00122.12           C  
ATOM   2091  CD1 ILE A  92      36.877  -6.089  50.132  1.00122.12           C  
ATOM   2092  C   ILE A  92      32.575  -6.787  49.897  1.00122.12           C  
ATOM   2093  O   ILE A  92      31.716  -6.152  49.286  1.00122.12           O  
ATOM   2094  N   LEU A  93      32.298  -7.520  50.995  1.00133.12           N  
ATOM   2095  CA  LEU A  93      31.007  -7.489  51.620  1.00133.12           C  
ATOM   2096  CB  LEU A  93      30.544  -8.838  52.199  1.00133.12           C  
ATOM   2097  CG  LEU A  93      30.396 -10.009  51.204  1.00133.12           C  
ATOM   2098  CD1 LEU A  93      29.164  -9.864  50.301  1.00133.12           C  
ATOM   2099  CD2 LEU A  93      31.694 -10.236  50.420  1.00133.12           C  
ATOM   2100  C   LEU A  93      31.224  -6.625  52.822  1.00133.12           C  
ATOM   2101  O   LEU A  93      32.019  -6.961  53.699  1.00133.12           O  
ATOM   2102  N   HIS A  94      30.517  -5.486  52.890  1.00 92.93           N  
ATOM   2103  CA  HIS A  94      30.721  -4.521  53.932  1.00 92.93           C  
ATOM   2104  ND1 HIS A  94      31.386  -1.918  52.050  1.00 92.93           N  
ATOM   2105  CG  HIS A  94      30.269  -2.680  52.314  1.00 92.93           C  
ATOM   2106  CB  HIS A  94      29.922  -3.239  53.662  1.00 92.93           C  
ATOM   2107  NE2 HIS A  94      30.317  -2.170  50.115  1.00 92.93           N  
ATOM   2108  CD2 HIS A  94      29.627  -2.822  51.122  1.00 92.93           C  
ATOM   2109  CE1 HIS A  94      31.366  -1.643  50.721  1.00 92.93           C  
ATOM   2110  C   HIS A  94      30.332  -5.073  55.273  1.00 92.93           C  
ATOM   2111  O   HIS A  94      31.041  -4.862  56.257  1.00 92.93           O  
ATOM   2112  N   ARG A  95      29.179  -5.767  55.364  1.00134.41           N  
ATOM   2113  CA  ARG A  95      28.769  -6.328  56.622  1.00134.41           C  
ATOM   2114  CB  ARG A  95      27.679  -5.496  57.323  1.00134.41           C  
ATOM   2115  CG  ARG A  95      27.104  -6.165  58.574  1.00134.41           C  
ATOM   2116  CD  ARG A  95      25.757  -5.587  59.019  1.00134.41           C  
ATOM   2117  NE  ARG A  95      26.016  -4.294  59.708  1.00134.41           N  
ATOM   2118  CZ  ARG A  95      25.847  -4.202  61.059  1.00134.41           C  
ATOM   2119  NH1 ARG A  95      25.364  -5.268  61.760  1.00134.41           N  
ATOM   2120  NH2 ARG A  95      26.155  -3.040  61.705  1.00134.41           N  
ATOM   2121  C   ARG A  95      28.157  -7.666  56.342  1.00134.41           C  
ATOM   2122  O   ARG A  95      27.012  -7.748  55.900  1.00134.41           O  
ATOM   2123  N   ALA A  96      28.889  -8.755  56.646  1.00 49.73           N  
ATOM   2124  CA  ALA A  96      28.398 -10.068  56.348  1.00 49.73           C  
ATOM   2125  CB  ALA A  96      29.469 -11.168  56.471  1.00 49.73           C  
ATOM   2126  C   ALA A  96      27.273 -10.417  57.267  1.00 49.73           C  
ATOM   2127  O   ALA A  96      27.247 -10.026  58.434  1.00 49.73           O  
ATOM   2128  N   THR A  97      26.305 -11.184  56.731  1.00128.14           N  
ATOM   2129  CA  THR A  97      25.154 -11.606  57.469  1.00128.14           C  
ATOM   2130  CB  THR A  97      23.869 -11.126  56.866  1.00128.14           C  
ATOM   2131  OG1 THR A  97      23.919  -9.737  56.598  1.00128.14           O  
ATOM   2132  CG2 THR A  97      22.756 -11.377  57.887  1.00128.14           C  
ATOM   2133  C   THR A  97      25.109 -13.092  57.288  1.00128.14           C  
ATOM   2134  O   THR A  97      25.840 -13.647  56.470  1.00128.14           O  
ATOM   2135  N   LEU A  98      24.232 -13.778  58.043  1.00 50.63           N  
ATOM   2136  CA  LEU A  98      24.089 -15.200  57.921  1.00 50.63           C  
ATOM   2137  CB  LEU A  98      23.051 -15.789  58.892  1.00 50.63           C  
ATOM   2138  CG  LEU A  98      23.461 -15.656  60.370  1.00 50.63           C  
ATOM   2139  CD1 LEU A  98      22.403 -16.256  61.308  1.00 50.63           C  
ATOM   2140  CD2 LEU A  98      24.860 -16.240  60.613  1.00 50.63           C  
ATOM   2141  C   LEU A  98      23.616 -15.485  56.529  1.00 50.63           C  
ATOM   2142  O   LEU A  98      23.968 -16.501  55.933  1.00 50.63           O  
ATOM   2143  N   ARG A  99      22.810 -14.563  55.979  1.00105.97           N  
ATOM   2144  CA  ARG A  99      22.221 -14.695  54.678  1.00105.97           C  
ATOM   2145  CB  ARG A  99      21.356 -13.480  54.304  1.00105.97           C  
ATOM   2146  CG  ARG A  99      20.615 -13.653  52.979  1.00105.97           C  
ATOM   2147  CD  ARG A  99      19.936 -12.380  52.470  1.00105.97           C  
ATOM   2148  NE  ARG A  99      19.110 -12.770  51.295  1.00105.97           N  
ATOM   2149  CZ  ARG A  99      19.681 -12.908  50.064  1.00105.97           C  
ATOM   2150  NH1 ARG A  99      21.013 -12.662  49.897  1.00105.97           N  
ATOM   2151  NH2 ARG A  99      18.922 -13.308  49.002  1.00105.97           N  
ATOM   2152  C   ARG A  99      23.308 -14.782  53.652  1.00105.97           C  
ATOM   2153  O   ARG A  99      23.145 -15.438  52.626  1.00105.97           O  
ATOM   2154  N   ASP A 100      24.438 -14.101  53.905  1.00 92.30           N  
ATOM   2155  CA  ASP A 100      25.563 -13.980  53.016  1.00 92.30           C  
ATOM   2156  CB  ASP A 100      26.610 -12.959  53.504  1.00 92.30           C  
ATOM   2157  CG  ASP A 100      26.036 -11.555  53.349  1.00 92.30           C  
ATOM   2158  OD1 ASP A 100      25.043 -11.393  52.591  1.00 92.30           O  
ATOM   2159  OD2 ASP A 100      26.589 -10.621  53.988  1.00 92.30           O  
ATOM   2160  C   ASP A 100      26.268 -15.289  52.808  1.00 92.30           C  
ATOM   2161  O   ASP A 100      27.043 -15.407  51.861  1.00 92.30           O  
ATOM   2162  N   ALA A 101      26.097 -16.282  53.705  1.00 50.99           N  
ATOM   2163  CA  ALA A 101      26.805 -17.518  53.511  1.00 50.99           C  
ATOM   2164  CB  ALA A 101      26.469 -18.592  54.559  1.00 50.99           C  
ATOM   2165  C   ALA A 101      26.440 -18.062  52.166  1.00 50.99           C  
ATOM   2166  O   ALA A 101      25.262 -18.172  51.829  1.00 50.99           O  
ATOM   2167  N   ALA A 102      27.463 -18.410  51.355  1.00 53.12           N  
ATOM   2168  CA  ALA A 102      27.188 -18.922  50.042  1.00 53.12           C  
ATOM   2169  CB  ALA A 102      26.307 -17.991  49.188  1.00 53.12           C  
ATOM   2170  C   ALA A 102      28.488 -19.109  49.317  1.00 53.12           C  
ATOM   2171  O   ALA A 102      29.562 -18.855  49.858  1.00 53.12           O  
ATOM   2172  N   VAL A 103      28.419 -19.594  48.060  1.00 55.22           N  
ATOM   2173  CA  VAL A 103      29.603 -19.789  47.276  1.00 55.22           C  
ATOM   2174  CB  VAL A 103      29.524 -20.983  46.369  1.00 55.22           C  
ATOM   2175  CG1 VAL A 103      30.806 -21.051  45.522  1.00 55.22           C  
ATOM   2176  CG2 VAL A 103      29.271 -22.230  47.233  1.00 55.22           C  
ATOM   2177  C   VAL A 103      29.752 -18.577  46.412  1.00 55.22           C  
ATOM   2178  O   VAL A 103      28.786 -18.122  45.802  1.00 55.22           O  
ATOM   2179  N   TYR A 104      30.977 -18.013  46.347  1.00151.99           N  
ATOM   2180  CA  TYR A 104      31.204 -16.843  45.550  1.00151.99           C  
ATOM   2181  CB  TYR A 104      31.855 -15.676  46.314  1.00151.99           C  
ATOM   2182  CG  TYR A 104      30.873 -15.177  47.321  1.00151.99           C  
ATOM   2183  CD1 TYR A 104      30.829 -15.701  48.590  1.00151.99           C  
ATOM   2184  CD2 TYR A 104      29.982 -14.184  46.992  1.00151.99           C  
ATOM   2185  CE1 TYR A 104      29.921 -15.234  49.514  1.00151.99           C  
ATOM   2186  CE2 TYR A 104      29.072 -13.714  47.909  1.00151.99           C  
ATOM   2187  CZ  TYR A 104      29.037 -14.239  49.176  1.00151.99           C  
ATOM   2188  OH  TYR A 104      28.104 -13.757  50.119  1.00151.99           O  
ATOM   2189  C   TYR A 104      32.125 -17.220  44.434  1.00151.99           C  
ATOM   2190  O   TYR A 104      33.139 -17.885  44.644  1.00151.99           O  
ATOM   2191  N   TYR A 105      31.786 -16.788  43.202  1.00 82.75           N  
ATOM   2192  CA  TYR A 105      32.571 -17.171  42.065  1.00 82.75           C  
ATOM   2193  CB  TYR A 105      31.740 -17.772  40.918  1.00 82.75           C  
ATOM   2194  CG  TYR A 105      30.960 -18.939  41.418  1.00 82.75           C  
ATOM   2195  CD1 TYR A 105      31.515 -20.194  41.452  1.00 82.75           C  
ATOM   2196  CD2 TYR A 105      29.665 -18.771  41.852  1.00 82.75           C  
ATOM   2197  CE1 TYR A 105      30.787 -21.265  41.914  1.00 82.75           C  
ATOM   2198  CE2 TYR A 105      28.932 -19.837  42.314  1.00 82.75           C  
ATOM   2199  CZ  TYR A 105      29.495 -21.089  42.344  1.00 82.75           C  
ATOM   2200  OH  TYR A 105      28.752 -22.192  42.818  1.00 82.75           O  
ATOM   2201  C   TYR A 105      33.181 -15.939  41.472  1.00 82.75           C  
ATOM   2202  O   TYR A 105      32.514 -14.917  41.315  1.00 82.75           O  
ATOM   2203  N   CYS A 106      34.484 -16.030  41.132  1.00 66.78           N  
ATOM   2204  CA  CYS A 106      35.229 -14.995  40.475  1.00 66.78           C  
ATOM   2205  CB  CYS A 106      36.623 -14.805  41.097  1.00 66.78           C  
ATOM   2206  SG  CYS A 106      37.663 -13.598  40.231  1.00 66.78           S  
ATOM   2207  C   CYS A 106      35.422 -15.490  39.079  1.00 66.78           C  
ATOM   2208  O   CYS A 106      36.008 -16.547  38.858  1.00 66.78           O  
ATOM   2209  N   ILE A 107      34.935 -14.733  38.085  1.00144.91           N  
ATOM   2210  CA  ILE A 107      34.993 -15.229  36.743  1.00144.91           C  
ATOM   2211  CB  ILE A 107      33.620 -15.434  36.165  1.00144.91           C  
ATOM   2212  CG1 ILE A 107      32.818 -16.445  37.005  1.00144.91           C  
ATOM   2213  CG2 ILE A 107      33.773 -15.829  34.689  1.00144.91           C  
ATOM   2214  CD1 ILE A 107      31.319 -16.459  36.692  1.00144.91           C  
ATOM   2215  C   ILE A 107      35.658 -14.207  35.876  1.00144.91           C  
ATOM   2216  O   ILE A 107      35.480 -13.002  36.070  1.00144.91           O  
ATOM   2217  N   VAL A 108      36.465 -14.690  34.904  1.00170.09           N  
ATOM   2218  CA  VAL A 108      37.075 -13.833  33.927  1.00170.09           C  
ATOM   2219  CB  VAL A 108      38.540 -14.085  33.704  1.00170.09           C  
ATOM   2220  CG1 VAL A 108      38.997 -13.278  32.477  1.00170.09           C  
ATOM   2221  CG2 VAL A 108      39.297 -13.688  34.981  1.00170.09           C  
ATOM   2222  C   VAL A 108      36.371 -14.113  32.627  1.00170.09           C  
ATOM   2223  O   VAL A 108      36.261 -15.269  32.219  1.00170.09           O  
ATOM   2224  N   ASP A 109      35.873 -13.059  31.937  1.00336.85           N  
ATOM   2225  CA  ASP A 109      35.081 -13.275  30.747  1.00336.85           C  
ATOM   2226  CB  ASP A 109      33.572 -13.258  31.061  1.00336.85           C  
ATOM   2227  CG  ASP A 109      32.772 -13.512  29.793  1.00336.85           C  
ATOM   2228  OD1 ASP A 109      33.310 -14.169  28.866  1.00336.85           O  
ATOM   2229  OD2 ASP A 109      31.600 -13.056  29.737  1.00336.85           O  
ATOM   2230  C   ASP A 109      35.323 -12.205  29.723  1.00336.85           C  
ATOM   2231  O   ASP A 109      35.464 -11.036  30.078  1.00336.85           O  
ATOM   2232  N   ASN A 110      35.342 -12.585  28.416  1.00471.39           N  
ATOM   2233  CA  ASN A 110      35.630 -11.635  27.370  1.00471.39           C  
ATOM   2234  CB  ASN A 110      37.017 -11.908  26.762  1.00471.39           C  
ATOM   2235  CG  ASN A 110      37.468 -10.694  25.973  1.00471.39           C  
ATOM   2236  OD1 ASN A 110      36.705  -9.750  25.778  1.00471.39           O  
ATOM   2237  ND2 ASN A 110      38.747 -10.719  25.507  1.00471.39           N  
ATOM   2238  C   ASN A 110      34.650 -11.738  26.252  1.00471.39           C  
ATOM   2239  O   ASN A 110      34.403 -10.786  25.504  1.00471.39           O  
ATOM   2240  N   ASN A 111      34.084 -12.933  26.072  1.00252.44           N  
ATOM   2241  CA  ASN A 111      33.187 -13.031  24.973  1.00252.44           C  
ATOM   2242  CB  ASN A 111      33.663 -14.062  23.939  1.00252.44           C  
ATOM   2243  CG  ASN A 111      33.761 -15.415  24.637  1.00252.44           C  
ATOM   2244  OD1 ASN A 111      33.705 -15.511  25.862  1.00252.44           O  
ATOM   2245  ND2 ASN A 111      33.927 -16.500  23.836  1.00252.44           N  
ATOM   2246  C   ASN A 111      31.878 -13.497  25.482  1.00252.44           C  
ATOM   2247  O   ASN A 111      31.126 -14.135  24.750  1.00252.44           O  
ATOM   2248  N   ASN A 124      31.557 -13.121  26.731  1.00247.83           N  
ATOM   2249  CA  ASN A 124      30.333 -13.524  27.346  1.00247.83           C  
ATOM   2250  CB  ASN A 124      29.107 -13.184  26.483  1.00247.83           C  
ATOM   2251  CG  ASN A 124      29.128 -11.683  26.248  1.00247.83           C  
ATOM   2252  OD1 ASN A 124      29.051 -11.221  25.111  1.00247.83           O  
ATOM   2253  ND2 ASN A 124      29.247 -10.898  27.351  1.00247.83           N  
ATOM   2254  C   ASN A 124      30.355 -15.007  27.525  1.00247.83           C  
ATOM   2255  O   ASN A 124      29.305 -15.635  27.654  1.00247.83           O  
ATOM   2256  N   ASP A 125      31.559 -15.610  27.559  1.00312.61           N  
ATOM   2257  CA  ASP A 125      31.616 -17.028  27.755  1.00312.61           C  
ATOM   2258  CB  ASP A 125      33.000 -17.661  27.472  1.00312.61           C  
ATOM   2259  CG  ASP A 125      34.095 -17.076  28.348  1.00312.61           C  
ATOM   2260  OD1 ASP A 125      33.908 -17.002  29.590  1.00312.61           O  
ATOM   2261  OD2 ASP A 125      35.158 -16.719  27.774  1.00312.61           O  
ATOM   2262  C   ASP A 125      31.124 -17.340  29.136  1.00312.61           C  
ATOM   2263  O   ASP A 125      30.443 -18.341  29.340  1.00312.61           O  
ATOM   2264  N   MET A 126      31.404 -16.456  30.114  1.00236.13           N  
ATOM   2265  CA  MET A 126      30.931 -16.639  31.459  1.00236.13           C  
ATOM   2266  CB  MET A 126      29.434 -16.329  31.622  1.00236.13           C  
ATOM   2267  CG  MET A 126      29.080 -14.888  31.256  1.00236.13           C  
ATOM   2268  SD  MET A 126      30.073 -13.618  32.103  1.00236.13           S  
ATOM   2269  CE  MET A 126      29.416 -13.926  33.766  1.00236.13           C  
ATOM   2270  C   MET A 126      31.187 -18.031  31.980  1.00236.13           C  
ATOM   2271  O   MET A 126      30.251 -18.797  32.222  1.00236.13           O  
ATOM   2272  N   ARG A 127      32.476 -18.401  32.154  1.00212.80           N  
ATOM   2273  CA  ARG A 127      32.835 -19.694  32.681  1.00212.80           C  
ATOM   2274  CB  ARG A 127      34.162 -20.231  32.118  1.00212.80           C  
ATOM   2275  CG  ARG A 127      34.147 -20.407  30.601  1.00212.80           C  
ATOM   2276  CD  ARG A 127      33.529 -21.724  30.136  1.00212.80           C  
ATOM   2277  NE  ARG A 127      33.358 -21.617  28.663  1.00212.80           N  
ATOM   2278  CZ  ARG A 127      32.174 -21.128  28.201  1.00212.80           C  
ATOM   2279  NH1 ARG A 127      31.179 -20.878  29.098  1.00212.80           N  
ATOM   2280  NH2 ARG A 127      31.981 -20.883  26.873  1.00212.80           N  
ATOM   2281  C   ARG A 127      33.010 -19.576  34.171  1.00212.80           C  
ATOM   2282  O   ARG A 127      33.529 -18.578  34.665  1.00212.80           O  
ATOM   2283  N   PHE A 128      32.602 -20.616  34.934  1.00132.65           N  
ATOM   2284  CA  PHE A 128      32.676 -20.567  36.375  1.00132.65           C  
ATOM   2285  CB  PHE A 128      31.394 -21.055  37.077  1.00132.65           C  
ATOM   2286  CG  PHE A 128      30.287 -20.081  36.876  1.00132.65           C  
ATOM   2287  CD1 PHE A 128      29.587 -20.034  35.691  1.00132.65           C  
ATOM   2288  CD2 PHE A 128      29.936 -19.228  37.896  1.00132.65           C  
ATOM   2289  CE1 PHE A 128      28.560 -19.135  35.523  1.00132.65           C  
ATOM   2290  CE2 PHE A 128      28.911 -18.329  37.734  1.00132.65           C  
ATOM   2291  CZ  PHE A 128      28.222 -18.281  36.546  1.00132.65           C  
ATOM   2292  C   PHE A 128      33.746 -21.500  36.868  1.00132.65           C  
ATOM   2293  O   PHE A 128      34.049 -22.510  36.235  1.00132.65           O  
ATOM   2294  N   GLY A 129      34.368 -21.153  38.020  1.00 40.86           N  
ATOM   2295  CA  GLY A 129      35.344 -21.998  38.659  1.00 40.86           C  
ATOM   2296  C   GLY A 129      34.675 -22.628  39.845  1.00 40.86           C  
ATOM   2297  O   GLY A 129      33.452 -22.623  39.948  1.00 40.86           O  
ATOM   2298  N   ALA A 130      35.478 -23.211  40.762  1.00 40.43           N  
ATOM   2299  CA  ALA A 130      34.997 -23.828  41.971  1.00 40.43           C  
ATOM   2300  CB  ALA A 130      36.116 -24.548  42.744  1.00 40.43           C  
ATOM   2301  C   ALA A 130      34.417 -22.780  42.880  1.00 40.43           C  
ATOM   2302  O   ALA A 130      33.402 -23.008  43.535  1.00 40.43           O  
ATOM   2303  N   GLY A 131      35.070 -21.603  42.971  1.00 24.55           N  
ATOM   2304  CA  GLY A 131      34.562 -20.533  43.790  1.00 24.55           C  
ATOM   2305  C   GLY A 131      35.009 -20.718  45.207  1.00 24.55           C  
ATOM   2306  O   GLY A 131      35.791 -21.617  45.515  1.00 24.55           O  
ATOM   2307  N   THR A 132      34.515 -19.842  46.114  1.00 43.30           N  
ATOM   2308  CA  THR A 132      34.881 -19.926  47.501  1.00 43.30           C  
ATOM   2309  CB  THR A 132      35.549 -18.681  48.012  1.00 43.30           C  
ATOM   2310  OG1 THR A 132      36.689 -18.371  47.225  1.00 43.30           O  
ATOM   2311  CG2 THR A 132      35.969 -18.917  49.474  1.00 43.30           C  
ATOM   2312  C   THR A 132      33.627 -20.089  48.310  1.00 43.30           C  
ATOM   2313  O   THR A 132      32.660 -19.350  48.130  1.00 43.30           O  
ATOM   2314  N   ARG A 133      33.613 -21.073  49.237  1.00163.62           N  
ATOM   2315  CA  ARG A 133      32.459 -21.254  50.074  1.00163.62           C  
ATOM   2316  CB  ARG A 133      32.229 -22.697  50.565  1.00163.62           C  
ATOM   2317  CG  ARG A 133      31.574 -23.603  49.525  1.00163.62           C  
ATOM   2318  CD  ARG A 133      31.461 -25.069  49.952  1.00163.62           C  
ATOM   2319  NE  ARG A 133      30.415 -25.166  51.009  1.00163.62           N  
ATOM   2320  CZ  ARG A 133      29.105 -25.362  50.676  1.00163.62           C  
ATOM   2321  NH1 ARG A 133      28.730 -25.478  49.369  1.00163.62           N  
ATOM   2322  NH2 ARG A 133      28.166 -25.457  51.662  1.00163.62           N  
ATOM   2323  C   ARG A 133      32.670 -20.416  51.287  1.00163.62           C  
ATOM   2324  O   ARG A 133      33.643 -20.584  52.022  1.00163.62           O  
ATOM   2325  N   LEU A 134      31.746 -19.469  51.523  1.00 62.87           N  
ATOM   2326  CA  LEU A 134      31.896 -18.603  52.650  1.00 62.87           C  
ATOM   2327  CB  LEU A 134      31.601 -17.130  52.325  1.00 62.87           C  
ATOM   2328  CG  LEU A 134      31.759 -16.181  53.525  1.00 62.87           C  
ATOM   2329  CD1 LEU A 134      33.214 -16.129  54.021  1.00 62.87           C  
ATOM   2330  CD2 LEU A 134      31.176 -14.795  53.202  1.00 62.87           C  
ATOM   2331  C   LEU A 134      30.939 -19.025  53.717  1.00 62.87           C  
ATOM   2332  O   LEU A 134      29.732 -19.115  53.494  1.00 62.87           O  
ATOM   2333  N   THR A 135      31.470 -19.296  54.924  1.00117.59           N  
ATOM   2334  CA  THR A 135      30.627 -19.648  56.029  1.00117.59           C  
ATOM   2335  CB  THR A 135      31.123 -20.821  56.823  1.00117.59           C  
ATOM   2336  OG1 THR A 135      32.430 -20.558  57.309  1.00117.59           O  
ATOM   2337  CG2 THR A 135      31.127 -22.072  55.934  1.00117.59           C  
ATOM   2338  C   THR A 135      30.617 -18.469  56.945  1.00117.59           C  
ATOM   2339  O   THR A 135      31.653 -17.850  57.186  1.00117.59           O  
ATOM   2340  N   VAL A 136      29.428 -18.106  57.463  1.00 41.25           N  
ATOM   2341  CA  VAL A 136      29.359 -16.980  58.348  1.00 41.25           C  
ATOM   2342  CB  VAL A 136      28.315 -15.978  57.956  1.00 41.25           C  
ATOM   2343  CG1 VAL A 136      28.315 -14.846  58.996  1.00 41.25           C  
ATOM   2344  CG2 VAL A 136      28.603 -15.512  56.519  1.00 41.25           C  
ATOM   2345  C   VAL A 136      29.000 -17.500  59.702  1.00 41.25           C  
ATOM   2346  O   VAL A 136      27.986 -18.176  59.869  1.00 41.25           O  
ATOM   2347  N   LYS A 137      29.831 -17.177  60.713  1.00100.74           N  
ATOM   2348  CA  LYS A 137      29.604 -17.674  62.040  1.00100.74           C  
ATOM   2349  CB  LYS A 137      30.903 -17.888  62.841  1.00100.74           C  
ATOM   2350  CG  LYS A 137      31.884 -18.872  62.196  1.00100.74           C  
ATOM   2351  CD  LYS A 137      33.250 -18.916  62.889  1.00100.74           C  
ATOM   2352  CE  LYS A 137      33.990 -17.576  62.904  1.00100.74           C  
ATOM   2353  NZ  LYS A 137      34.538 -17.278  61.563  1.00100.74           N  
ATOM   2354  C   LYS A 137      28.794 -16.671  62.798  1.00100.74           C  
ATOM   2355  O   LYS A 137      29.033 -15.467  62.743  1.00100.74           O  
ATOM   2356  N   PRO A 138      27.826 -17.172  63.510  1.00 55.71           N  
ATOM   2357  CA  PRO A 138      27.012 -16.273  64.284  1.00 55.71           C  
ATOM   2358  CD  PRO A 138      27.024 -18.226  62.909  1.00 55.71           C  
ATOM   2359  CB  PRO A 138      25.560 -16.669  64.023  1.00 55.71           C  
ATOM   2360  CG  PRO A 138      25.658 -18.143  63.604  1.00 55.71           C  
ATOM   2361  C   PRO A 138      27.382 -16.432  65.721  1.00 55.71           C  
ATOM   2362  O   PRO A 138      28.536 -16.085  66.092  1.00 55.71           O  
ATOM   2363  OXT PRO A 138      26.513 -16.916  66.495  1.00 55.71           O  
TER    2364      PRO A 138                                                       
ATOM   2364  N   GLY B   2      10.319 -15.468  36.016  1.00 12.43           N  
ATOM   2365  CA  GLY B   2      11.756 -15.731  35.780  1.00 12.43           C  
ATOM   2366  C   GLY B   2      11.932 -16.923  34.902  1.00 12.43           C  
ATOM   2367  O   GLY B   2      10.986 -17.379  34.262  1.00 12.43           O  
ATOM   2368  N   VAL B   3      13.165 -17.461  34.849  1.00 31.90           N  
ATOM   2369  CA  VAL B   3      13.411 -18.599  34.016  1.00 31.90           C  
ATOM   2370  CB  VAL B   3      14.869 -18.857  33.771  1.00 31.90           C  
ATOM   2371  CG1 VAL B   3      15.012 -20.175  32.991  1.00 31.90           C  
ATOM   2372  CG2 VAL B   3      15.469 -17.636  33.051  1.00 31.90           C  
ATOM   2373  C   VAL B   3      12.841 -19.795  34.702  1.00 31.90           C  
ATOM   2374  O   VAL B   3      12.906 -19.905  35.925  1.00 31.90           O  
ATOM   2375  N   SER B   4      12.247 -20.724  33.923  1.00 89.19           N  
ATOM   2376  CA  SER B   4      11.675 -21.896  34.521  1.00 89.19           C  
ATOM   2377  CB  SER B   4      10.153 -22.025  34.336  1.00 89.19           C  
ATOM   2378  OG  SER B   4       9.472 -21.008  35.051  1.00 89.19           O  
ATOM   2379  C   SER B   4      12.259 -23.105  33.862  1.00 89.19           C  
ATOM   2380  O   SER B   4      12.577 -23.089  32.674  1.00 89.19           O  
ATOM   2381  N   GLN B   5      12.430 -24.192  34.643  1.00 67.29           N  
ATOM   2382  CA  GLN B   5      12.891 -25.423  34.072  1.00 67.29           C  
ATOM   2383  CB  GLN B   5      14.336 -25.838  34.412  1.00 67.29           C  
ATOM   2384  CG  GLN B   5      15.421 -24.962  33.787  1.00 67.29           C  
ATOM   2385  CD  GLN B   5      16.719 -25.760  33.828  1.00 67.29           C  
ATOM   2386  OE1 GLN B   5      16.890 -26.717  33.075  1.00 67.29           O  
ATOM   2387  NE2 GLN B   5      17.659 -25.368  34.727  1.00 67.29           N  
ATOM   2388  C   GLN B   5      12.014 -26.523  34.573  1.00 67.29           C  
ATOM   2389  O   GLN B   5      11.451 -26.444  35.664  1.00 67.29           O  
ATOM   2390  N   SER B   6      11.862 -27.580  33.751  1.00 89.00           N  
ATOM   2391  CA  SER B   6      11.075 -28.716  34.133  1.00 89.00           C  
ATOM   2392  CB  SER B   6       9.703 -28.764  33.432  1.00 89.00           C  
ATOM   2393  OG  SER B   6       8.969 -27.574  33.677  1.00 89.00           O  
ATOM   2394  C   SER B   6      11.824 -29.916  33.645  1.00 89.00           C  
ATOM   2395  O   SER B   6      12.503 -29.841  32.621  1.00 89.00           O  
ATOM   2396  N   PRO B   7      11.754 -31.024  34.334  1.00 73.90           N  
ATOM   2397  CA  PRO B   7      11.057 -31.148  35.586  1.00 73.90           C  
ATOM   2398  CD  PRO B   7      11.957 -32.310  33.693  1.00 73.90           C  
ATOM   2399  CB  PRO B   7      10.725 -32.631  35.744  1.00 73.90           C  
ATOM   2400  CG  PRO B   7      11.719 -33.337  34.809  1.00 73.90           C  
ATOM   2401  C   PRO B   7      11.965 -30.660  36.663  1.00 73.90           C  
ATOM   2402  O   PRO B   7      13.168 -30.568  36.425  1.00 73.90           O  
ATOM   2403  N   ARG B   8      11.420 -30.328  37.846  1.00109.49           N  
ATOM   2404  CA  ARG B   8      12.266 -29.883  38.911  1.00109.49           C  
ATOM   2405  CB  ARG B   8      11.519 -29.298  40.118  1.00109.49           C  
ATOM   2406  CG  ARG B   8      12.491 -28.642  41.101  1.00109.49           C  
ATOM   2407  CD  ARG B   8      11.826 -27.855  42.229  1.00109.49           C  
ATOM   2408  NE  ARG B   8      12.914 -27.286  43.074  1.00109.49           N  
ATOM   2409  CZ  ARG B   8      12.753 -26.064  43.662  1.00109.49           C  
ATOM   2410  NH1 ARG B   8      11.600 -25.357  43.472  1.00109.49           N  
ATOM   2411  NH2 ARG B   8      13.750 -25.545  44.435  1.00109.49           N  
ATOM   2412  C   ARG B   8      13.115 -31.023  39.387  1.00109.49           C  
ATOM   2413  O   ARG B   8      14.286 -30.831  39.714  1.00109.49           O  
ATOM   2414  N   TYR B   9      12.542 -32.244  39.456  1.00 53.53           N  
ATOM   2415  CA  TYR B   9      13.280 -33.386  39.927  1.00 53.53           C  
ATOM   2416  CB  TYR B   9      12.739 -33.992  41.232  1.00 53.53           C  
ATOM   2417  CG  TYR B   9      12.855 -33.016  42.348  1.00 53.53           C  
ATOM   2418  CD1 TYR B   9      11.895 -32.047  42.524  1.00 53.53           C  
ATOM   2419  CD2 TYR B   9      13.914 -33.082  43.224  1.00 53.53           C  
ATOM   2420  CE1 TYR B   9      11.995 -31.150  43.561  1.00 53.53           C  
ATOM   2421  CE2 TYR B   9      14.019 -32.188  44.263  1.00 53.53           C  
ATOM   2422  CZ  TYR B   9      13.058 -31.221  44.432  1.00 53.53           C  
ATOM   2423  OH  TYR B   9      13.165 -30.305  45.500  1.00 53.53           O  
ATOM   2424  C   TYR B   9      13.101 -34.487  38.932  1.00 53.53           C  
ATOM   2425  O   TYR B   9      12.060 -34.581  38.285  1.00 53.53           O  
ATOM   2426  N   LYS B  10      14.127 -35.351  38.772  1.00 77.36           N  
ATOM   2427  CA  LYS B  10      13.927 -36.452  37.880  1.00 77.36           C  
ATOM   2428  CB  LYS B  10      14.286 -36.163  36.418  1.00 77.36           C  
ATOM   2429  CG  LYS B  10      14.030 -37.394  35.553  1.00 77.36           C  
ATOM   2430  CD  LYS B  10      13.949 -37.117  34.058  1.00 77.36           C  
ATOM   2431  CE  LYS B  10      13.533 -38.354  33.264  1.00 77.36           C  
ATOM   2432  NZ  LYS B  10      13.426 -38.019  31.829  1.00 77.36           N  
ATOM   2433  C   LYS B  10      14.759 -37.614  38.312  1.00 77.36           C  
ATOM   2434  O   LYS B  10      15.922 -37.468  38.688  1.00 77.36           O  
ATOM   2435  N   VAL B  11      14.151 -38.816  38.259  1.00106.70           N  
ATOM   2436  CA  VAL B  11      14.854 -40.022  38.570  1.00106.70           C  
ATOM   2437  CB  VAL B  11      14.137 -40.892  39.575  1.00106.70           C  
ATOM   2438  CG1 VAL B  11      12.842 -41.448  38.957  1.00106.70           C  
ATOM   2439  CG2 VAL B  11      15.101 -41.983  40.062  1.00106.70           C  
ATOM   2440  C   VAL B  11      14.958 -40.756  37.272  1.00106.70           C  
ATOM   2441  O   VAL B  11      13.980 -40.874  36.535  1.00106.70           O  
ATOM   2442  N   THR B  12      16.169 -41.231  36.927  1.00 48.70           N  
ATOM   2443  CA  THR B  12      16.293 -41.905  35.669  1.00 48.70           C  
ATOM   2444  CB  THR B  12      17.066 -41.110  34.652  1.00 48.70           C  
ATOM   2445  OG1 THR B  12      16.440 -39.857  34.421  1.00 48.70           O  
ATOM   2446  CG2 THR B  12      17.136 -41.909  33.340  1.00 48.70           C  
ATOM   2447  C   THR B  12      17.036 -43.183  35.887  1.00 48.70           C  
ATOM   2448  O   THR B  12      17.990 -43.234  36.663  1.00 48.70           O  
ATOM   2449  N   LYS B  13      16.593 -44.264  35.212  1.00174.47           N  
ATOM   2450  CA  LYS B  13      17.281 -45.519  35.310  1.00174.47           C  
ATOM   2451  CB  LYS B  13      16.418 -46.743  34.946  1.00174.47           C  
ATOM   2452  CG  LYS B  13      15.792 -46.665  33.555  1.00174.47           C  
ATOM   2453  CD  LYS B  13      14.810 -45.500  33.404  1.00174.47           C  
ATOM   2454  CE  LYS B  13      13.495 -45.701  34.154  1.00174.47           C  
ATOM   2455  NZ  LYS B  13      13.737 -45.644  35.612  1.00174.47           N  
ATOM   2456  C   LYS B  13      18.423 -45.456  34.357  1.00174.47           C  
ATOM   2457  O   LYS B  13      18.300 -44.920  33.257  1.00174.47           O  
ATOM   2458  N   ARG B  14      19.575 -46.024  34.748  1.00 84.56           N  
ATOM   2459  CA  ARG B  14      20.713 -45.923  33.889  1.00 84.56           C  
ATOM   2460  CB  ARG B  14      21.984 -46.597  34.435  1.00 84.56           C  
ATOM   2461  CG  ARG B  14      23.177 -46.473  33.482  1.00 84.56           C  
ATOM   2462  CD  ARG B  14      24.380 -47.338  33.865  1.00 84.56           C  
ATOM   2463  NE  ARG B  14      25.429 -47.130  32.826  1.00 84.56           N  
ATOM   2464  CZ  ARG B  14      26.649 -47.729  32.951  1.00 84.56           C  
ATOM   2465  NH1 ARG B  14      26.931 -48.499  34.044  1.00 84.56           N  
ATOM   2466  NH2 ARG B  14      27.592 -47.553  31.981  1.00 84.56           N  
ATOM   2467  C   ARG B  14      20.392 -46.583  32.589  1.00 84.56           C  
ATOM   2468  O   ARG B  14      19.802 -47.662  32.550  1.00 84.56           O  
ATOM   2469  N   GLY B  15      20.790 -45.922  31.483  1.00 40.98           N  
ATOM   2470  CA  GLY B  15      20.621 -46.463  30.168  1.00 40.98           C  
ATOM   2471  C   GLY B  15      19.480 -45.801  29.458  1.00 40.98           C  
ATOM   2472  O   GLY B  15      19.401 -45.872  28.233  1.00 40.98           O  
ATOM   2473  N   GLN B  16      18.564 -45.139  30.192  1.00102.69           N  
ATOM   2474  CA  GLN B  16      17.433 -44.525  29.549  1.00102.69           C  
ATOM   2475  CB  GLN B  16      16.162 -44.507  30.410  1.00102.69           C  
ATOM   2476  CG  GLN B  16      15.524 -45.886  30.573  1.00102.69           C  
ATOM   2477  CD  GLN B  16      14.770 -46.213  29.292  1.00102.69           C  
ATOM   2478  OE1 GLN B  16      14.951 -45.556  28.269  1.00102.69           O  
ATOM   2479  NE2 GLN B  16      13.896 -47.255  29.345  1.00102.69           N  
ATOM   2480  C   GLN B  16      17.752 -43.107  29.187  1.00102.69           C  
ATOM   2481  O   GLN B  16      18.672 -42.498  29.730  1.00102.69           O  
ATOM   2482  N   ASP B  17      16.998 -42.561  28.209  1.00 49.66           N  
ATOM   2483  CA  ASP B  17      17.179 -41.206  27.777  1.00 49.66           C  
ATOM   2484  CB  ASP B  17      16.716 -40.964  26.330  1.00 49.66           C  
ATOM   2485  CG  ASP B  17      17.660 -41.731  25.411  1.00 49.66           C  
ATOM   2486  OD1 ASP B  17      18.729 -42.183  25.901  1.00 49.66           O  
ATOM   2487  OD2 ASP B  17      17.320 -41.877  24.206  1.00 49.66           O  
ATOM   2488  C   ASP B  17      16.385 -40.303  28.672  1.00 49.66           C  
ATOM   2489  O   ASP B  17      15.397 -40.714  29.277  1.00 49.66           O  
ATOM   2490  N   VAL B  18      16.812 -39.029  28.772  1.00119.16           N  
ATOM   2491  CA  VAL B  18      16.127 -38.079  29.600  1.00119.16           C  
ATOM   2492  CB  VAL B  18      16.791 -37.943  30.943  1.00119.16           C  
ATOM   2493  CG1 VAL B  18      18.305 -37.809  30.733  1.00119.16           C  
ATOM   2494  CG2 VAL B  18      16.183 -36.752  31.692  1.00119.16           C  
ATOM   2495  C   VAL B  18      16.111 -36.755  28.889  1.00119.16           C  
ATOM   2496  O   VAL B  18      17.067 -36.391  28.206  1.00119.16           O  
ATOM   2497  N   ALA B  19      14.992 -36.006  29.013  1.00 40.27           N  
ATOM   2498  CA  ALA B  19      14.904 -34.730  28.362  1.00 40.27           C  
ATOM   2499  CB  ALA B  19      13.790 -34.656  27.305  1.00 40.27           C  
ATOM   2500  C   ALA B  19      14.612 -33.693  29.401  1.00 40.27           C  
ATOM   2501  O   ALA B  19      13.705 -33.848  30.218  1.00 40.27           O  
ATOM   2502  N   LEU B  20      15.386 -32.590  29.380  1.00 57.48           N  
ATOM   2503  CA  LEU B  20      15.205 -31.528  30.326  1.00 57.48           C  
ATOM   2504  CB  LEU B  20      16.514 -31.113  31.014  1.00 57.48           C  
ATOM   2505  CG  LEU B  20      17.219 -32.270  31.742  1.00 57.48           C  
ATOM   2506  CD1 LEU B  20      18.489 -31.784  32.453  1.00 57.48           C  
ATOM   2507  CD2 LEU B  20      16.258 -33.031  32.667  1.00 57.48           C  
ATOM   2508  C   LEU B  20      14.733 -30.350  29.536  1.00 57.48           C  
ATOM   2509  O   LEU B  20      15.108 -30.193  28.376  1.00 57.48           O  
ATOM   2510  N   ARG B  21      13.891 -29.489  30.143  1.00116.20           N  
ATOM   2511  CA  ARG B  21      13.343 -28.383  29.410  1.00116.20           C  
ATOM   2512  CB  ARG B  21      11.814 -28.456  29.271  1.00116.20           C  
ATOM   2513  CG  ARG B  21      11.185 -27.136  28.824  1.00116.20           C  
ATOM   2514  CD  ARG B  21       9.678 -27.221  28.586  1.00116.20           C  
ATOM   2515  NE  ARG B  21       9.488 -27.894  27.272  1.00116.20           N  
ATOM   2516  CZ  ARG B  21       8.516 -27.458  26.418  1.00116.20           C  
ATOM   2517  NH1 ARG B  21       7.695 -26.430  26.784  1.00116.20           N  
ATOM   2518  NH2 ARG B  21       8.374 -28.043  25.192  1.00116.20           N  
ATOM   2519  C   ARG B  21      13.638 -27.088  30.101  1.00116.20           C  
ATOM   2520  O   ARG B  21      13.673 -27.010  31.327  1.00116.20           O  
ATOM   2521  N   CYS B  22      13.869 -26.022  29.305  1.00 59.32           N  
ATOM   2522  CA  CYS B  22      14.098 -24.724  29.872  1.00 59.32           C  
ATOM   2523  CB  CYS B  22      15.547 -24.213  29.741  1.00 59.32           C  
ATOM   2524  SG  CYS B  22      15.717 -22.488  30.297  1.00 59.32           S  
ATOM   2525  C   CYS B  22      13.227 -23.731  29.171  1.00 59.32           C  
ATOM   2526  O   CYS B  22      13.148 -23.707  27.944  1.00 59.32           O  
ATOM   2527  N   ASP B  23      12.543 -22.883  29.964  1.00105.66           N  
ATOM   2528  CA  ASP B  23      11.688 -21.852  29.450  1.00105.66           C  
ATOM   2529  CB  ASP B  23      10.303 -21.843  30.129  1.00105.66           C  
ATOM   2530  CG  ASP B  23       9.591 -23.169  29.890  1.00105.66           C  
ATOM   2531  OD1 ASP B  23       9.789 -24.090  30.727  1.00105.66           O  
ATOM   2532  OD2 ASP B  23       8.848 -23.283  28.880  1.00105.66           O  
ATOM   2533  C   ASP B  23      12.342 -20.568  29.864  1.00105.66           C  
ATOM   2534  O   ASP B  23      12.245 -20.187  31.030  1.00105.66           O  
ATOM   2535  N   PRO B  24      13.004 -19.879  28.973  1.00 92.65           N  
ATOM   2536  CA  PRO B  24      13.668 -18.651  29.333  1.00 92.65           C  
ATOM   2537  CD  PRO B  24      13.621 -20.509  27.820  1.00 92.65           C  
ATOM   2538  CB  PRO B  24      14.756 -18.425  28.280  1.00 92.65           C  
ATOM   2539  CG  PRO B  24      14.373 -19.362  27.123  1.00 92.65           C  
ATOM   2540  C   PRO B  24      12.707 -17.514  29.438  1.00 92.65           C  
ATOM   2541  O   PRO B  24      11.570 -17.642  28.988  1.00 92.65           O  
ATOM   2542  N   ILE B  25      13.140 -16.389  30.039  1.00 75.88           N  
ATOM   2543  CA  ILE B  25      12.265 -15.262  30.128  1.00 75.88           C  
ATOM   2544  CB  ILE B  25      12.854 -14.102  30.876  1.00 75.88           C  
ATOM   2545  CG1 ILE B  25      13.181 -14.502  32.325  1.00 75.88           C  
ATOM   2546  CG2 ILE B  25      11.874 -12.923  30.776  1.00 75.88           C  
ATOM   2547  CD1 ILE B  25      14.073 -13.487  33.040  1.00 75.88           C  
ATOM   2548  C   ILE B  25      11.974 -14.851  28.719  1.00 75.88           C  
ATOM   2549  O   ILE B  25      12.861 -14.837  27.866  1.00 75.88           O  
ATOM   2550  N   SER B  26      10.696 -14.527  28.435  1.00 95.18           N  
ATOM   2551  CA  SER B  26      10.285 -14.237  27.090  1.00 95.18           C  
ATOM   2552  CB  SER B  26       8.785 -13.914  26.944  1.00 95.18           C  
ATOM   2553  OG  SER B  26       8.475 -12.687  27.588  1.00 95.18           O  
ATOM   2554  C   SER B  26      11.043 -13.072  26.552  1.00 95.18           C  
ATOM   2555  O   SER B  26      11.288 -12.086  27.245  1.00 95.18           O  
ATOM   2556  N   GLY B  33      11.447 -13.189  25.272  1.00 40.65           N  
ATOM   2557  CA  GLY B  33      12.088 -12.118  24.571  1.00 40.65           C  
ATOM   2558  C   GLY B  33      13.578 -12.217  24.689  1.00 40.65           C  
ATOM   2559  O   GLY B  33      14.293 -11.592  23.908  1.00 40.65           O  
ATOM   2560  N   HIS B  34      14.104 -13.000  25.650  1.00 72.75           N  
ATOM   2561  CA  HIS B  34      15.534 -13.028  25.783  1.00 72.75           C  
ATOM   2562  ND1 HIS B  34      16.676 -11.668  28.600  1.00 72.75           N  
ATOM   2563  CG  HIS B  34      15.809 -12.681  28.264  1.00 72.75           C  
ATOM   2564  CB  HIS B  34      16.026 -13.608  27.111  1.00 72.75           C  
ATOM   2565  NE2 HIS B  34      15.015 -11.592  30.072  1.00 72.75           N  
ATOM   2566  CD2 HIS B  34      14.800 -12.619  29.171  1.00 72.75           C  
ATOM   2567  CE1 HIS B  34      16.155 -11.048  29.688  1.00 72.75           C  
ATOM   2568  C   HIS B  34      16.155 -13.820  24.674  1.00 72.75           C  
ATOM   2569  O   HIS B  34      15.745 -14.941  24.380  1.00 72.75           O  
ATOM   2570  N   VAL B  35      17.153 -13.208  24.002  1.00130.16           N  
ATOM   2571  CA  VAL B  35      17.870 -13.814  22.913  1.00130.16           C  
ATOM   2572  CB  VAL B  35      18.632 -12.818  22.092  1.00130.16           C  
ATOM   2573  CG1 VAL B  35      17.630 -11.830  21.479  1.00130.16           C  
ATOM   2574  CG2 VAL B  35      19.697 -12.156  22.976  1.00130.16           C  
ATOM   2575  C   VAL B  35      18.853 -14.877  23.353  1.00130.16           C  
ATOM   2576  O   VAL B  35      18.900 -15.947  22.748  1.00130.16           O  
ATOM   2577  N   SER B  36      19.675 -14.624  24.403  1.00117.89           N  
ATOM   2578  CA  SER B  36      20.712 -15.575  24.739  1.00117.89           C  
ATOM   2579  CB  SER B  36      22.019 -14.928  25.230  1.00117.89           C  
ATOM   2580  OG  SER B  36      21.801 -14.226  26.442  1.00117.89           O  
ATOM   2581  C   SER B  36      20.246 -16.565  25.762  1.00117.89           C  
ATOM   2582  O   SER B  36      19.420 -16.257  26.619  1.00117.89           O  
ATOM   2583  N   LEU B  37      20.776 -17.807  25.675  1.00137.85           N  
ATOM   2584  CA  LEU B  37      20.393 -18.848  26.590  1.00137.85           C  
ATOM   2585  CB  LEU B  37      19.230 -19.700  26.025  1.00137.85           C  
ATOM   2586  CG  LEU B  37      18.623 -20.778  26.948  1.00137.85           C  
ATOM   2587  CD1 LEU B  37      17.395 -21.417  26.283  1.00137.85           C  
ATOM   2588  CD2 LEU B  37      19.640 -21.855  27.356  1.00137.85           C  
ATOM   2589  C   LEU B  37      21.595 -19.721  26.853  1.00137.85           C  
ATOM   2590  O   LEU B  37      22.274 -20.147  25.919  1.00137.85           O  
ATOM   2591  N   TYR B  38      21.869 -20.036  28.143  1.00140.55           N  
ATOM   2592  CA  TYR B  38      23.027 -20.820  28.509  1.00140.55           C  
ATOM   2593  CB  TYR B  38      23.963 -20.145  29.528  1.00140.55           C  
ATOM   2594  CG  TYR B  38      24.490 -18.848  29.028  1.00140.55           C  
ATOM   2595  CD1 TYR B  38      23.699 -17.723  29.051  1.00140.55           C  
ATOM   2596  CD2 TYR B  38      25.784 -18.751  28.572  1.00140.55           C  
ATOM   2597  CE1 TYR B  38      24.186 -16.518  28.603  1.00140.55           C  
ATOM   2598  CE2 TYR B  38      26.276 -17.548  28.124  1.00140.55           C  
ATOM   2599  CZ  TYR B  38      25.477 -16.429  28.140  1.00140.55           C  
ATOM   2600  OH  TYR B  38      25.978 -15.191  27.683  1.00140.55           O  
ATOM   2601  C   TYR B  38      22.576 -22.039  29.272  1.00140.55           C  
ATOM   2602  O   TYR B  38      21.574 -22.006  29.986  1.00140.55           O  
ATOM   2603  N   TRP B  39      23.324 -23.157  29.129  1.00 75.68           N  
ATOM   2604  CA  TRP B  39      23.078 -24.359  29.883  1.00 75.68           C  
ATOM   2605  CB  TRP B  39      22.805 -25.607  29.024  1.00 75.68           C  
ATOM   2606  CG  TRP B  39      21.426 -25.681  28.422  1.00 75.68           C  
ATOM   2607  CD2 TRP B  39      20.305 -26.257  29.106  1.00 75.68           C  
ATOM   2608  CD1 TRP B  39      20.967 -25.267  27.207  1.00 75.68           C  
ATOM   2609  NE1 TRP B  39      19.627 -25.555  27.090  1.00 75.68           N  
ATOM   2610  CE2 TRP B  39      19.209 -26.163  28.256  1.00 75.68           C  
ATOM   2611  CE3 TRP B  39      20.206 -26.818  30.346  1.00 75.68           C  
ATOM   2612  CZ2 TRP B  39      17.983 -26.633  28.635  1.00 75.68           C  
ATOM   2613  CZ3 TRP B  39      18.971 -27.291  30.728  1.00 75.68           C  
ATOM   2614  CH2 TRP B  39      17.881 -27.199  29.888  1.00 75.68           C  
ATOM   2615  C   TRP B  39      24.311 -24.667  30.679  1.00 75.68           C  
ATOM   2616  O   TRP B  39      25.425 -24.587  30.165  1.00 75.68           O  
ATOM   2617  N   TYR B  40      24.133 -25.020  31.972  1.00 71.25           N  
ATOM   2618  CA  TYR B  40      25.238 -25.372  32.825  1.00 71.25           C  
ATOM   2619  CB  TYR B  40      25.551 -24.343  33.931  1.00 71.25           C  
ATOM   2620  CG  TYR B  40      26.037 -23.060  33.344  1.00 71.25           C  
ATOM   2621  CD1 TYR B  40      25.152 -22.115  32.881  1.00 71.25           C  
ATOM   2622  CD2 TYR B  40      27.386 -22.798  33.273  1.00 71.25           C  
ATOM   2623  CE1 TYR B  40      25.605 -20.930  32.349  1.00 71.25           C  
ATOM   2624  CE2 TYR B  40      27.845 -21.615  32.742  1.00 71.25           C  
ATOM   2625  CZ  TYR B  40      26.953 -20.678  32.277  1.00 71.25           C  
ATOM   2626  OH  TYR B  40      27.413 -19.461  31.730  1.00 71.25           O  
ATOM   2627  C   TYR B  40      24.857 -26.616  33.569  1.00 71.25           C  
ATOM   2628  O   TYR B  40      23.675 -26.926  33.715  1.00 71.25           O  
ATOM   2629  N   ARG B  41      25.860 -27.396  34.028  1.00 98.28           N  
ATOM   2630  CA  ARG B  41      25.521 -28.498  34.881  1.00 98.28           C  
ATOM   2631  CB  ARG B  41      25.688 -29.909  34.287  1.00 98.28           C  
ATOM   2632  CG  ARG B  41      27.100 -30.333  33.898  1.00 98.28           C  
ATOM   2633  CD  ARG B  41      27.113 -31.756  33.332  1.00 98.28           C  
ATOM   2634  NE  ARG B  41      28.527 -32.200  33.193  1.00 98.28           N  
ATOM   2635  CZ  ARG B  41      28.794 -33.521  32.973  1.00 98.28           C  
ATOM   2636  NH1 ARG B  41      27.768 -34.418  32.885  1.00 98.28           N  
ATOM   2637  NH2 ARG B  41      30.085 -33.944  32.847  1.00 98.28           N  
ATOM   2638  C   ARG B  41      26.359 -28.377  36.109  1.00 98.28           C  
ATOM   2639  O   ARG B  41      27.516 -27.964  36.046  1.00 98.28           O  
ATOM   2640  N   GLN B  42      25.784 -28.714  37.280  1.00 65.01           N  
ATOM   2641  CA  GLN B  42      26.546 -28.503  38.474  1.00 65.01           C  
ATOM   2642  CB  GLN B  42      26.015 -27.305  39.286  1.00 65.01           C  
ATOM   2643  CG  GLN B  42      26.923 -26.849  40.428  1.00 65.01           C  
ATOM   2644  CD  GLN B  42      26.375 -25.534  40.975  1.00 65.01           C  
ATOM   2645  OE1 GLN B  42      25.303 -25.075  40.581  1.00 65.01           O  
ATOM   2646  NE2 GLN B  42      27.138 -24.907  41.909  1.00 65.01           N  
ATOM   2647  C   GLN B  42      26.517 -29.731  39.328  1.00 65.01           C  
ATOM   2648  O   GLN B  42      25.456 -30.274  39.637  1.00 65.01           O  
ATOM   2649  N   ALA B  43      27.720 -30.212  39.701  1.00 48.10           N  
ATOM   2650  CA  ALA B  43      27.897 -31.349  40.555  1.00 48.10           C  
ATOM   2651  CB  ALA B  43      29.155 -32.171  40.229  1.00 48.10           C  
ATOM   2652  C   ALA B  43      28.020 -30.864  41.968  1.00 48.10           C  
ATOM   2653  O   ALA B  43      28.163 -29.669  42.232  1.00 48.10           O  
ATOM   2654  N   LEU B  44      27.964 -31.804  42.928  1.00101.63           N  
ATOM   2655  CA  LEU B  44      28.041 -31.444  44.311  1.00101.63           C  
ATOM   2656  CB  LEU B  44      27.752 -32.655  45.230  1.00101.63           C  
ATOM   2657  CG  LEU B  44      27.605 -32.393  46.750  1.00101.63           C  
ATOM   2658  CD1 LEU B  44      27.321 -33.709  47.497  1.00101.63           C  
ATOM   2659  CD2 LEU B  44      28.805 -31.649  47.362  1.00101.63           C  
ATOM   2660  C   LEU B  44      29.419 -30.915  44.586  1.00101.63           C  
ATOM   2661  O   LEU B  44      30.419 -31.496  44.169  1.00101.63           O  
ATOM   2662  N   GLY B  45      29.482 -29.758  45.283  1.00 32.96           N  
ATOM   2663  CA  GLY B  45      30.717 -29.174  45.726  1.00 32.96           C  
ATOM   2664  C   GLY B  45      31.436 -28.546  44.577  1.00 32.96           C  
ATOM   2665  O   GLY B  45      32.559 -28.067  44.735  1.00 32.96           O  
ATOM   2666  N   GLN B  46      30.809 -28.515  43.387  1.00 58.15           N  
ATOM   2667  CA  GLN B  46      31.500 -27.958  42.261  1.00 58.15           C  
ATOM   2668  CB  GLN B  46      31.646 -28.933  41.084  1.00 58.15           C  
ATOM   2669  CG  GLN B  46      32.555 -30.120  41.398  1.00 58.15           C  
ATOM   2670  CD  GLN B  46      32.606 -30.990  40.154  1.00 58.15           C  
ATOM   2671  OE1 GLN B  46      33.203 -32.065  40.159  1.00 58.15           O  
ATOM   2672  NE2 GLN B  46      31.958 -30.516  39.057  1.00 58.15           N  
ATOM   2673  C   GLN B  46      30.728 -26.779  41.765  1.00 58.15           C  
ATOM   2674  O   GLN B  46      29.566 -26.578  42.119  1.00 58.15           O  
ATOM   2675  N   GLY B  47      31.393 -25.946  40.941  1.00 42.84           N  
ATOM   2676  CA  GLY B  47      30.773 -24.772  40.394  1.00 42.84           C  
ATOM   2677  C   GLY B  47      30.038 -25.177  39.158  1.00 42.84           C  
ATOM   2678  O   GLY B  47      30.147 -26.314  38.705  1.00 42.84           O  
ATOM   2679  N   PRO B  48      29.310 -24.257  38.578  1.00 89.18           N  
ATOM   2680  CA  PRO B  48      28.544 -24.555  37.401  1.00 89.18           C  
ATOM   2681  CD  PRO B  48      28.767 -23.133  39.324  1.00 89.18           C  
ATOM   2682  CB  PRO B  48      27.666 -23.329  37.159  1.00 89.18           C  
ATOM   2683  CG  PRO B  48      27.495 -22.718  38.564  1.00 89.18           C  
ATOM   2684  C   PRO B  48      29.471 -24.856  36.273  1.00 89.18           C  
ATOM   2685  O   PRO B  48      30.523 -24.224  36.179  1.00 89.18           O  
ATOM   2686  N   GLU B  49      29.101 -25.821  35.411  1.00118.64           N  
ATOM   2687  CA  GLU B  49      29.936 -26.170  34.303  1.00118.64           C  
ATOM   2688  CB  GLU B  49      30.256 -27.671  34.252  1.00118.64           C  
ATOM   2689  CG  GLU B  49      31.201 -28.067  33.121  1.00118.64           C  
ATOM   2690  CD  GLU B  49      31.301 -29.584  33.132  1.00118.64           C  
ATOM   2691  OE1 GLU B  49      30.666 -30.210  34.022  1.00118.64           O  
ATOM   2692  OE2 GLU B  49      32.009 -30.137  32.249  1.00118.64           O  
ATOM   2693  C   GLU B  49      29.179 -25.833  33.054  1.00118.64           C  
ATOM   2694  O   GLU B  49      28.076 -26.325  32.831  1.00118.64           O  
ATOM   2695  N   PHE B  50      29.777 -24.985  32.196  1.00127.44           N  
ATOM   2696  CA  PHE B  50      29.174 -24.534  30.964  1.00127.44           C  
ATOM   2697  CB  PHE B  50      30.078 -23.499  30.267  1.00127.44           C  
ATOM   2698  CG  PHE B  50      29.682 -23.310  28.841  1.00127.44           C  
ATOM   2699  CD1 PHE B  50      28.649 -22.472  28.493  1.00127.44           C  
ATOM   2700  CD2 PHE B  50      30.370 -23.962  27.840  1.00127.44           C  
ATOM   2701  CE1 PHE B  50      28.306 -22.303  27.171  1.00127.44           C  
ATOM   2702  CE2 PHE B  50      30.032 -23.797  26.517  1.00127.44           C  
ATOM   2703  CZ  PHE B  50      28.994 -22.964  26.181  1.00127.44           C  
ATOM   2704  C   PHE B  50      28.978 -25.672  30.007  1.00127.44           C  
ATOM   2705  O   PHE B  50      29.937 -26.355  29.652  1.00127.44           O  
ATOM   2706  N   LEU B  51      27.705 -26.002  29.670  1.00111.45           N  
ATOM   2707  CA  LEU B  51      27.449 -26.982  28.642  1.00111.45           C  
ATOM   2708  CB  LEU B  51      26.117 -27.718  28.858  1.00111.45           C  
ATOM   2709  CG  LEU B  51      26.123 -28.623  30.101  1.00111.45           C  
ATOM   2710  CD1 LEU B  51      24.780 -29.345  30.278  1.00111.45           C  
ATOM   2711  CD2 LEU B  51      27.311 -29.600  30.067  1.00111.45           C  
ATOM   2712  C   LEU B  51      27.419 -26.423  27.244  1.00111.45           C  
ATOM   2713  O   LEU B  51      28.205 -26.824  26.385  1.00111.45           O  
ATOM   2714  N   THR B  52      26.502 -25.450  26.996  1.00143.70           N  
ATOM   2715  CA  THR B  52      26.338 -24.926  25.663  1.00143.70           C  
ATOM   2716  CB  THR B  52      25.480 -25.780  24.777  1.00143.70           C  
ATOM   2717  OG1 THR B  52      25.563 -25.330  23.432  1.00143.70           O  
ATOM   2718  CG2 THR B  52      24.031 -25.705  25.283  1.00143.70           C  
ATOM   2719  C   THR B  52      25.702 -23.569  25.746  1.00143.70           C  
ATOM   2720  O   THR B  52      25.186 -23.182  26.793  1.00143.70           O  
ATOM   2721  N   TYR B  53      25.727 -22.810  24.626  1.00108.83           N  
ATOM   2722  CA  TYR B  53      25.239 -21.458  24.603  1.00108.83           C  
ATOM   2723  CB  TYR B  53      26.422 -20.469  24.643  1.00108.83           C  
ATOM   2724  CG  TYR B  53      25.988 -19.061  24.437  1.00108.83           C  
ATOM   2725  CD1 TYR B  53      25.294 -18.377  25.407  1.00108.83           C  
ATOM   2726  CD2 TYR B  53      26.317 -18.409  23.271  1.00108.83           C  
ATOM   2727  CE1 TYR B  53      24.917 -17.071  25.204  1.00108.83           C  
ATOM   2728  CE2 TYR B  53      25.941 -17.103  23.066  1.00108.83           C  
ATOM   2729  CZ  TYR B  53      25.238 -16.430  24.032  1.00108.83           C  
ATOM   2730  OH  TYR B  53      24.853 -15.089  23.825  1.00108.83           O  
ATOM   2731  C   TYR B  53      24.453 -21.236  23.346  1.00108.83           C  
ATOM   2732  O   TYR B  53      24.796 -21.766  22.291  1.00108.83           O  
ATOM   2733  N   PHE B  54      23.366 -20.436  23.429  1.00 93.32           N  
ATOM   2734  CA  PHE B  54      22.563 -20.197  22.262  1.00 93.32           C  
ATOM   2735  CB  PHE B  54      21.142 -20.799  22.325  1.00 93.32           C  
ATOM   2736  CG  PHE B  54      21.171 -22.275  22.110  1.00 93.32           C  
ATOM   2737  CD1 PHE B  54      21.454 -23.144  23.138  1.00 93.32           C  
ATOM   2738  CD2 PHE B  54      20.887 -22.793  20.866  1.00 93.32           C  
ATOM   2739  CE1 PHE B  54      21.470 -24.503  22.922  1.00 93.32           C  
ATOM   2740  CE2 PHE B  54      20.901 -24.150  20.644  1.00 93.32           C  
ATOM   2741  CZ  PHE B  54      21.194 -25.010  21.675  1.00 93.32           C  
ATOM   2742  C   PHE B  54      22.340 -18.734  22.068  1.00 93.32           C  
ATOM   2743  O   PHE B  54      22.124 -17.974  23.012  1.00 93.32           O  
ATOM   2744  N   ASN B  55      22.416 -18.307  20.797  1.00107.83           N  
ATOM   2745  CA  ASN B  55      22.006 -16.990  20.430  1.00107.83           C  
ATOM   2746  CB  ASN B  55      23.010 -16.214  19.564  1.00107.83           C  
ATOM   2747  CG  ASN B  55      24.039 -15.602  20.497  1.00107.83           C  
ATOM   2748  OD1 ASN B  55      23.693 -15.020  21.523  1.00107.83           O  
ATOM   2749  ND2 ASN B  55      25.340 -15.733  20.138  1.00107.83           N  
ATOM   2750  C   ASN B  55      20.816 -17.242  19.586  1.00107.83           C  
ATOM   2751  O   ASN B  55      20.963 -17.788  18.491  1.00107.83           O  
ATOM   2752  N   TYR B  56      19.608 -16.855  20.056  1.00148.17           N  
ATOM   2753  CA  TYR B  56      18.498 -17.200  19.222  1.00148.17           C  
ATOM   2754  CB  TYR B  56      18.571 -16.610  17.802  1.00148.17           C  
ATOM   2755  CG  TYR B  56      18.410 -15.127  17.884  1.00148.17           C  
ATOM   2756  CD1 TYR B  56      17.156 -14.564  17.958  1.00148.17           C  
ATOM   2757  CD2 TYR B  56      19.507 -14.293  17.882  1.00148.17           C  
ATOM   2758  CE1 TYR B  56      16.996 -13.200  18.029  1.00148.17           C  
ATOM   2759  CE2 TYR B  56      19.354 -12.927  17.952  1.00148.17           C  
ATOM   2760  CZ  TYR B  56      18.097 -12.379  18.023  1.00148.17           C  
ATOM   2761  OH  TYR B  56      17.933 -10.979  18.093  1.00148.17           O  
ATOM   2762  C   TYR B  56      18.488 -18.696  19.133  1.00148.17           C  
ATOM   2763  O   TYR B  56      18.781 -19.392  20.101  1.00148.17           O  
ATOM   2764  N   GLU B  57      18.014 -19.212  17.990  1.00121.35           N  
ATOM   2765  CA  GLU B  57      17.946 -20.618  17.716  1.00121.35           C  
ATOM   2766  CB  GLU B  57      17.197 -20.934  16.407  1.00121.35           C  
ATOM   2767  CG  GLU B  57      17.938 -20.514  15.132  1.00121.35           C  
ATOM   2768  CD  GLU B  57      17.836 -19.007  14.952  1.00121.35           C  
ATOM   2769  OE1 GLU B  57      16.904 -18.392  15.535  1.00121.35           O  
ATOM   2770  OE2 GLU B  57      18.691 -18.448  14.215  1.00121.35           O  
ATOM   2771  C   GLU B  57      19.316 -21.247  17.584  1.00121.35           C  
ATOM   2772  O   GLU B  57      19.470 -22.430  17.881  1.00121.35           O  
ATOM   2773  N   ALA B  58      20.348 -20.515  17.108  1.00 59.85           N  
ATOM   2774  CA  ALA B  58      21.606 -21.168  16.820  1.00 59.85           C  
ATOM   2775  CB  ALA B  58      22.448 -20.432  15.764  1.00 59.85           C  
ATOM   2776  C   ALA B  58      22.467 -21.339  18.033  1.00 59.85           C  
ATOM   2777  O   ALA B  58      22.575 -20.442  18.869  1.00 59.85           O  
ATOM   2778  N   GLN B  59      23.126 -22.517  18.158  1.00133.49           N  
ATOM   2779  CA  GLN B  59      24.005 -22.664  19.280  1.00133.49           C  
ATOM   2780  CB  GLN B  59      24.021 -24.039  19.988  1.00133.49           C  
ATOM   2781  CG  GLN B  59      24.663 -25.203  19.237  1.00133.49           C  
ATOM   2782  CD  GLN B  59      24.687 -26.385  20.202  1.00133.49           C  
ATOM   2783  OE1 GLN B  59      23.641 -26.863  20.640  1.00133.49           O  
ATOM   2784  NE2 GLN B  59      25.910 -26.866  20.556  1.00133.49           N  
ATOM   2785  C   GLN B  59      25.387 -22.353  18.801  1.00133.49           C  
ATOM   2786  O   GLN B  59      25.927 -23.017  17.916  1.00133.49           O  
ATOM   2787  N   GLN B  60      25.944 -21.248  19.331  1.00 95.18           N  
ATOM   2788  CA  GLN B  60      27.256 -20.769  19.015  1.00 95.18           C  
ATOM   2789  CB  GLN B  60      27.451 -19.307  19.467  1.00 95.18           C  
ATOM   2790  CG  GLN B  60      28.833 -18.719  19.165  1.00 95.18           C  
ATOM   2791  CD  GLN B  60      29.767 -19.107  20.303  1.00 95.18           C  
ATOM   2792  OE1 GLN B  60      29.440 -18.930  21.476  1.00 95.18           O  
ATOM   2793  NE2 GLN B  60      30.964 -19.647  19.953  1.00 95.18           N  
ATOM   2794  C   GLN B  60      28.340 -21.601  19.638  1.00 95.18           C  
ATOM   2795  O   GLN B  60      29.310 -21.938  18.961  1.00 95.18           O  
ATOM   2796  N   ASP B  61      28.208 -21.970  20.936  1.00 91.52           N  
ATOM   2797  CA  ASP B  61      29.306 -22.634  21.606  1.00 91.52           C  
ATOM   2798  CB  ASP B  61      30.026 -21.729  22.624  1.00 91.52           C  
ATOM   2799  CG  ASP B  61      31.252 -22.454  23.176  1.00 91.52           C  
ATOM   2800  OD1 ASP B  61      31.567 -23.575  22.692  1.00 91.52           O  
ATOM   2801  OD2 ASP B  61      31.893 -21.886  24.100  1.00 91.52           O  
ATOM   2802  C   ASP B  61      28.861 -23.865  22.361  1.00 91.52           C  
ATOM   2803  O   ASP B  61      28.213 -23.771  23.402  1.00 91.52           O  
ATOM   2804  N   LYS B  68      29.154 -25.051  21.785  1.00183.60           N  
ATOM   2805  CA  LYS B  68      28.968 -26.387  22.292  1.00183.60           C  
ATOM   2806  CB  LYS B  68      28.866 -27.419  21.165  1.00183.60           C  
ATOM   2807  CG  LYS B  68      30.193 -27.596  20.431  1.00183.60           C  
ATOM   2808  CD  LYS B  68      30.228 -28.809  19.507  1.00183.60           C  
ATOM   2809  CE  LYS B  68      30.271 -28.429  18.027  1.00183.60           C  
ATOM   2810  NZ  LYS B  68      31.527 -27.698  17.743  1.00183.60           N  
ATOM   2811  C   LYS B  68      30.102 -26.834  23.172  1.00183.60           C  
ATOM   2812  O   LYS B  68      29.986 -27.845  23.861  1.00183.60           O  
ATOM   2813  N   SER B  69      31.273 -26.172  23.102  1.00209.72           N  
ATOM   2814  CA  SER B  69      32.412 -26.676  23.823  1.00209.72           C  
ATOM   2815  CB  SER B  69      33.640 -25.761  23.723  1.00209.72           C  
ATOM   2816  OG  SER B  69      33.995 -25.586  22.363  1.00209.72           O  
ATOM   2817  C   SER B  69      32.064 -26.733  25.267  1.00209.72           C  
ATOM   2818  O   SER B  69      32.217 -25.756  25.985  1.00209.72           O  
ATOM   2819  N   GLY B  70      31.760 -27.929  25.783  1.00207.48           N  
ATOM   2820  CA  GLY B  70      31.273 -28.026  27.122  1.00207.48           C  
ATOM   2821  C   GLY B  70      30.385 -29.222  27.188  1.00207.48           C  
ATOM   2822  O   GLY B  70      30.149 -29.754  28.270  1.00207.48           O  
ATOM   2823  N   LEU B  71      29.857 -29.693  26.044  1.00138.75           N  
ATOM   2824  CA  LEU B  71      29.099 -30.902  26.169  1.00138.75           C  
ATOM   2825  CB  LEU B  71      28.153 -31.201  24.996  1.00138.75           C  
ATOM   2826  CG  LEU B  71      27.000 -30.182  24.913  1.00138.75           C  
ATOM   2827  CD1 LEU B  71      27.486 -28.807  24.438  1.00138.75           C  
ATOM   2828  CD2 LEU B  71      25.821 -30.725  24.100  1.00138.75           C  
ATOM   2829  C   LEU B  71      30.085 -32.014  26.334  1.00138.75           C  
ATOM   2830  O   LEU B  71      31.072 -32.121  25.609  1.00138.75           O  
ATOM   2831  N   PRO B  72      29.823 -32.843  27.302  1.00141.08           N  
ATOM   2832  CA  PRO B  72      30.713 -33.922  27.640  1.00141.08           C  
ATOM   2833  CD  PRO B  72      28.995 -32.437  28.425  1.00141.08           C  
ATOM   2834  CB  PRO B  72      30.165 -34.505  28.940  1.00141.08           C  
ATOM   2835  CG  PRO B  72      29.451 -33.312  29.602  1.00141.08           C  
ATOM   2836  C   PRO B  72      30.903 -34.929  26.554  1.00141.08           C  
ATOM   2837  O   PRO B  72      31.971 -35.538  26.497  1.00141.08           O  
ATOM   2838  N   ASN B  73      29.888 -35.150  25.702  1.00 77.22           N  
ATOM   2839  CA  ASN B  73      30.064 -36.118  24.660  1.00 77.22           C  
ATOM   2840  CB  ASN B  73      30.213 -37.566  25.168  1.00 77.22           C  
ATOM   2841  CG  ASN B  73      28.965 -37.989  25.935  1.00 77.22           C  
ATOM   2842  OD1 ASN B  73      27.967 -37.273  25.981  1.00 77.22           O  
ATOM   2843  ND2 ASN B  73      29.031 -39.191  26.567  1.00 77.22           N  
ATOM   2844  C   ASN B  73      28.902 -36.027  23.721  1.00 77.22           C  
ATOM   2845  O   ASN B  73      28.126 -35.073  23.760  1.00 77.22           O  
ATOM   2846  N   ASP B  74      28.789 -37.026  22.826  1.00 56.48           N  
ATOM   2847  CA  ASP B  74      27.773 -37.123  21.814  1.00 56.48           C  
ATOM   2848  CB  ASP B  74      28.018 -38.271  20.816  1.00 56.48           C  
ATOM   2849  CG  ASP B  74      27.935 -39.609  21.541  1.00 56.48           C  
ATOM   2850  OD1 ASP B  74      28.579 -39.757  22.613  1.00 56.48           O  
ATOM   2851  OD2 ASP B  74      27.211 -40.503  21.026  1.00 56.48           O  
ATOM   2852  C   ASP B  74      26.426 -37.332  22.436  1.00 56.48           C  
ATOM   2853  O   ASP B  74      25.409 -36.948  21.861  1.00 56.48           O  
ATOM   2854  N   ARG B  75      26.380 -37.942  23.634  1.00126.39           N  
ATOM   2855  CA  ARG B  75      25.138 -38.282  24.268  1.00126.39           C  
ATOM   2856  CB  ARG B  75      25.311 -39.041  25.600  1.00126.39           C  
ATOM   2857  CG  ARG B  75      25.867 -40.458  25.409  1.00126.39           C  
ATOM   2858  CD  ARG B  75      25.766 -41.368  26.639  1.00126.39           C  
ATOM   2859  NE  ARG B  75      26.668 -40.834  27.698  1.00126.39           N  
ATOM   2860  CZ  ARG B  75      26.179 -39.991  28.654  1.00126.39           C  
ATOM   2861  NH1 ARG B  75      24.858 -39.650  28.651  1.00126.39           N  
ATOM   2862  NH2 ARG B  75      27.008 -39.500  29.620  1.00126.39           N  
ATOM   2863  C   ARG B  75      24.330 -37.044  24.524  1.00126.39           C  
ATOM   2864  O   ARG B  75      23.101 -37.108  24.539  1.00126.39           O  
ATOM   2865  N   PHE B  76      24.991 -35.892  24.759  1.00 69.67           N  
ATOM   2866  CA  PHE B  76      24.270 -34.687  25.069  1.00 69.67           C  
ATOM   2867  CB  PHE B  76      25.070 -33.746  25.991  1.00 69.67           C  
ATOM   2868  CG  PHE B  76      25.285 -34.447  27.292  1.00 69.67           C  
ATOM   2869  CD1 PHE B  76      26.246 -35.427  27.418  1.00 69.67           C  
ATOM   2870  CD2 PHE B  76      24.532 -34.116  28.395  1.00 69.67           C  
ATOM   2871  CE1 PHE B  76      26.444 -36.070  28.618  1.00 69.67           C  
ATOM   2872  CE2 PHE B  76      24.724 -34.754  29.597  1.00 69.67           C  
ATOM   2873  CZ  PHE B  76      25.679 -35.736  29.710  1.00 69.67           C  
ATOM   2874  C   PHE B  76      23.964 -33.926  23.812  1.00 69.67           C  
ATOM   2875  O   PHE B  76      24.839 -33.692  22.980  1.00 69.67           O  
ATOM   2876  N   SER B  77      22.684 -33.528  23.636  1.00 42.29           N  
ATOM   2877  CA  SER B  77      22.318 -32.729  22.500  1.00 42.29           C  
ATOM   2878  CB  SER B  77      21.659 -33.511  21.349  1.00 42.29           C  
ATOM   2879  OG  SER B  77      20.384 -33.989  21.742  1.00 42.29           O  
ATOM   2880  C   SER B  77      21.338 -31.706  22.983  1.00 42.29           C  
ATOM   2881  O   SER B  77      20.536 -31.971  23.878  1.00 42.29           O  
ATOM   2882  N   ALA B  78      21.385 -30.490  22.404  1.00 41.34           N  
ATOM   2883  CA  ALA B  78      20.490 -29.459  22.840  1.00 41.34           C  
ATOM   2884  CB  ALA B  78      21.164 -28.370  23.693  1.00 41.34           C  
ATOM   2885  C   ALA B  78      19.928 -28.784  21.635  1.00 41.34           C  
ATOM   2886  O   ALA B  78      20.550 -28.753  20.575  1.00 41.34           O  
ATOM   2887  N   GLU B  79      18.709 -28.230  21.783  1.00 64.16           N  
ATOM   2888  CA  GLU B  79      18.051 -27.594  20.682  1.00 64.16           C  
ATOM   2889  CB  GLU B  79      16.979 -28.486  20.037  1.00 64.16           C  
ATOM   2890  CG  GLU B  79      15.860 -28.848  21.022  1.00 64.16           C  
ATOM   2891  CD  GLU B  79      14.784 -29.626  20.275  1.00 64.16           C  
ATOM   2892  OE1 GLU B  79      15.145 -30.603  19.569  1.00 64.16           O  
ATOM   2893  OE2 GLU B  79      13.587 -29.250  20.395  1.00 64.16           O  
ATOM   2894  C   GLU B  79      17.305 -26.414  21.206  1.00 64.16           C  
ATOM   2895  O   GLU B  79      17.071 -26.293  22.408  1.00 64.16           O  
ATOM   2896  N   ARG B  80      16.963 -25.481  20.297  1.00119.93           N  
ATOM   2897  CA  ARG B  80      16.145 -24.355  20.635  1.00119.93           C  
ATOM   2898  CB  ARG B  80      16.986 -23.205  21.216  1.00119.93           C  
ATOM   2899  CG  ARG B  80      16.196 -22.104  21.926  1.00119.93           C  
ATOM   2900  CD  ARG B  80      17.109 -20.998  22.461  1.00119.93           C  
ATOM   2901  NE  ARG B  80      16.271 -19.985  23.162  1.00119.93           N  
ATOM   2902  CZ  ARG B  80      16.869 -18.884  23.702  1.00119.93           C  
ATOM   2903  NH1 ARG B  80      18.207 -18.687  23.523  1.00119.93           N  
ATOM   2904  NH2 ARG B  80      16.139 -17.982  24.419  1.00119.93           N  
ATOM   2905  C   ARG B  80      15.576 -23.889  19.325  1.00119.93           C  
ATOM   2906  O   ARG B  80      15.892 -22.798  18.856  1.00119.93           O  
ATOM   2907  N   PRO B  81      14.726 -24.690  18.736  1.00116.37           N  
ATOM   2908  CA  PRO B  81      14.187 -24.447  17.421  1.00116.37           C  
ATOM   2909  CD  PRO B  81      14.002 -25.719  19.460  1.00116.37           C  
ATOM   2910  CB  PRO B  81      13.201 -25.590  17.173  1.00116.37           C  
ATOM   2911  CG  PRO B  81      12.768 -26.011  18.592  1.00116.37           C  
ATOM   2912  C   PRO B  81      13.561 -23.096  17.226  1.00116.37           C  
ATOM   2913  O   PRO B  81      13.849 -22.449  16.221  1.00116.37           O  
ATOM   2914  N   GLU B  82      12.682 -22.677  18.149  1.00118.96           N  
ATOM   2915  CA  GLU B  82      11.969 -21.433  18.103  1.00118.96           C  
ATOM   2916  CB  GLU B  82      10.771 -21.415  19.068  1.00118.96           C  
ATOM   2917  CG  GLU B  82       9.790 -22.577  18.868  1.00118.96           C  
ATOM   2918  CD  GLU B  82       9.423 -22.685  17.395  1.00118.96           C  
ATOM   2919  OE1 GLU B  82       9.397 -21.626  16.716  1.00118.96           O  
ATOM   2920  OE2 GLU B  82       9.173 -23.829  16.928  1.00118.96           O  
ATOM   2921  C   GLU B  82      12.879 -20.302  18.484  1.00118.96           C  
ATOM   2922  O   GLU B  82      12.628 -19.149  18.140  1.00118.96           O  
ATOM   2923  N   GLY B  83      13.948 -20.588  19.250  1.00 46.95           N  
ATOM   2924  CA  GLY B  83      14.774 -19.514  19.718  1.00 46.95           C  
ATOM   2925  C   GLY B  83      14.207 -19.105  21.041  1.00 46.95           C  
ATOM   2926  O   GLY B  83      14.528 -18.044  21.573  1.00 46.95           O  
ATOM   2927  N   SER B  84      13.339 -19.965  21.607  1.00115.66           N  
ATOM   2928  CA  SER B  84      12.716 -19.709  22.873  1.00115.66           C  
ATOM   2929  CB  SER B  84      11.194 -19.472  22.767  1.00115.66           C  
ATOM   2930  OG  SER B  84      10.544 -20.540  22.092  1.00115.66           O  
ATOM   2931  C   SER B  84      12.993 -20.881  23.771  1.00115.66           C  
ATOM   2932  O   SER B  84      14.051 -20.962  24.396  1.00115.66           O  
ATOM   2933  N   ILE B  85      12.027 -21.809  23.887  1.00141.18           N  
ATOM   2934  CA  ILE B  85      12.171 -22.959  24.730  1.00141.18           C  
ATOM   2935  CB  ILE B  85      10.995 -23.884  24.674  1.00141.18           C  
ATOM   2936  CG1 ILE B  85       9.716 -23.138  25.075  1.00141.18           C  
ATOM   2937  CG2 ILE B  85      11.312 -25.097  25.561  1.00141.18           C  
ATOM   2938  CD1 ILE B  85       9.816 -22.472  26.442  1.00141.18           C  
ATOM   2939  C   ILE B  85      13.349 -23.750  24.261  1.00141.18           C  
ATOM   2940  O   ILE B  85      13.591 -23.869  23.061  1.00141.18           O  
ATOM   2941  N   SER B  86      14.141 -24.291  25.209  1.00 46.04           N  
ATOM   2942  CA  SER B  86      15.273 -25.079  24.821  1.00 46.04           C  
ATOM   2943  CB  SER B  86      16.620 -24.427  25.181  1.00 46.04           C  
ATOM   2944  OG  SER B  86      17.697 -25.257  24.775  1.00 46.04           O  
ATOM   2945  C   SER B  86      15.193 -26.396  25.522  1.00 46.04           C  
ATOM   2946  O   SER B  86      14.724 -26.485  26.658  1.00 46.04           O  
ATOM   2947  N   THR B  87      15.639 -27.469  24.839  1.00 45.67           N  
ATOM   2948  CA  THR B  87      15.589 -28.772  25.426  1.00 45.67           C  
ATOM   2949  CB  THR B  87      14.698 -29.719  24.685  1.00 45.67           C  
ATOM   2950  OG1 THR B  87      13.372 -29.211  24.650  1.00 45.67           O  
ATOM   2951  CG2 THR B  87      14.732 -31.086  25.389  1.00 45.67           C  
ATOM   2952  C   THR B  87      16.962 -29.354  25.403  1.00 45.67           C  
ATOM   2953  O   THR B  87      17.695 -29.233  24.423  1.00 45.67           O  
ATOM   2954  N   LEU B  88      17.351 -29.985  26.525  1.00 60.74           N  
ATOM   2955  CA  LEU B  88      18.616 -30.644  26.603  1.00 60.74           C  
ATOM   2956  CB  LEU B  88      19.459 -30.176  27.804  1.00 60.74           C  
ATOM   2957  CG  LEU B  88      20.833 -30.858  27.932  1.00 60.74           C  
ATOM   2958  CD1 LEU B  88      21.701 -30.615  26.689  1.00 60.74           C  
ATOM   2959  CD2 LEU B  88      21.540 -30.425  29.226  1.00 60.74           C  
ATOM   2960  C   LEU B  88      18.307 -32.096  26.780  1.00 60.74           C  
ATOM   2961  O   LEU B  88      17.673 -32.483  27.760  1.00 60.74           O  
ATOM   2962  N   THR B  89      18.744 -32.941  25.824  1.00127.03           N  
ATOM   2963  CA  THR B  89      18.465 -34.345  25.909  1.00127.03           C  
ATOM   2964  CB  THR B  89      17.825 -34.921  24.687  1.00127.03           C  
ATOM   2965  OG1 THR B  89      18.553 -34.534  23.534  1.00127.03           O  
ATOM   2966  CG2 THR B  89      16.370 -34.462  24.604  1.00127.03           C  
ATOM   2967  C   THR B  89      19.731 -35.095  26.139  1.00127.03           C  
ATOM   2968  O   THR B  89      20.775 -34.794  25.562  1.00127.03           O  
ATOM   2969  N   ILE B  90      19.650 -36.099  27.030  1.00 62.79           N  
ATOM   2970  CA  ILE B  90      20.785 -36.911  27.346  1.00 62.79           C  
ATOM   2971  CB  ILE B  90      21.087 -36.896  28.821  1.00 62.79           C  
ATOM   2972  CG1 ILE B  90      21.311 -35.454  29.307  1.00 62.79           C  
ATOM   2973  CG2 ILE B  90      22.287 -37.819  29.092  1.00 62.79           C  
ATOM   2974  CD1 ILE B  90      21.298 -35.311  30.829  1.00 62.79           C  
ATOM   2975  C   ILE B  90      20.417 -38.316  26.986  1.00 62.79           C  
ATOM   2976  O   ILE B  90      19.442 -38.862  27.501  1.00 62.79           O  
ATOM   2977  N   GLN B  91      21.185 -38.948  26.078  1.00121.45           N  
ATOM   2978  CA  GLN B  91      20.851 -40.299  25.731  1.00121.45           C  
ATOM   2979  CB  GLN B  91      20.952 -40.603  24.231  1.00121.45           C  
ATOM   2980  CG  GLN B  91      22.353 -40.436  23.661  1.00121.45           C  
ATOM   2981  CD  GLN B  91      22.308 -40.948  22.228  1.00121.45           C  
ATOM   2982  OE1 GLN B  91      23.318 -40.965  21.527  1.00121.45           O  
ATOM   2983  NE2 GLN B  91      21.101 -41.388  21.781  1.00121.45           N  
ATOM   2984  C   GLN B  91      21.744 -41.240  26.482  1.00121.45           C  
ATOM   2985  O   GLN B  91      22.877 -40.904  26.823  1.00121.45           O  
ATOM   2986  N   ARG B  92      21.227 -42.453  26.771  1.00115.16           N  
ATOM   2987  CA  ARG B  92      21.967 -43.473  27.462  1.00115.16           C  
ATOM   2988  CB  ARG B  92      23.121 -44.063  26.640  1.00115.16           C  
ATOM   2989  CG  ARG B  92      22.720 -44.670  25.296  1.00115.16           C  
ATOM   2990  CD  ARG B  92      23.862 -45.478  24.677  1.00115.16           C  
ATOM   2991  NE  ARG B  92      25.078 -44.613  24.699  1.00115.16           N  
ATOM   2992  CZ  ARG B  92      25.496 -43.954  23.578  1.00115.16           C  
ATOM   2993  NH1 ARG B  92      24.851 -44.137  22.390  1.00115.16           N  
ATOM   2994  NH2 ARG B  92      26.564 -43.107  23.646  1.00115.16           N  
ATOM   2995  C   ARG B  92      22.577 -42.888  28.695  1.00115.16           C  
ATOM   2996  O   ARG B  92      23.797 -42.879  28.844  1.00115.16           O  
ATOM   2997  N   THR B  93      21.737 -42.404  29.628  1.00 52.71           N  
ATOM   2998  CA  THR B  93      22.212 -41.759  30.820  1.00 52.71           C  
ATOM   2999  CB  THR B  93      21.092 -41.305  31.714  1.00 52.71           C  
ATOM   3000  OG1 THR B  93      20.294 -42.415  32.099  1.00 52.71           O  
ATOM   3001  CG2 THR B  93      20.231 -40.276  30.960  1.00 52.71           C  
ATOM   3002  C   THR B  93      23.095 -42.680  31.605  1.00 52.71           C  
ATOM   3003  O   THR B  93      22.925 -43.898  31.608  1.00 52.71           O  
ATOM   3004  N   GLU B  94      24.097 -42.081  32.281  1.00 76.05           N  
ATOM   3005  CA  GLU B  94      25.031 -42.794  33.103  1.00 76.05           C  
ATOM   3006  CB  GLU B  94      26.446 -42.818  32.506  1.00 76.05           C  
ATOM   3007  CG  GLU B  94      26.503 -43.679  31.242  1.00 76.05           C  
ATOM   3008  CD  GLU B  94      27.870 -43.528  30.609  1.00 76.05           C  
ATOM   3009  OE1 GLU B  94      28.883 -43.713  31.336  1.00 76.05           O  
ATOM   3010  OE2 GLU B  94      27.916 -43.230  29.386  1.00 76.05           O  
ATOM   3011  C   GLU B  94      25.059 -42.107  34.439  1.00 76.05           C  
ATOM   3012  O   GLU B  94      24.532 -41.008  34.599  1.00 76.05           O  
ATOM   3013  N   GLN B  95      25.686 -42.747  35.444  1.00 89.66           N  
ATOM   3014  CA  GLN B  95      25.713 -42.232  36.789  1.00 89.66           C  
ATOM   3015  CB  GLN B  95      26.499 -43.115  37.775  1.00 89.66           C  
ATOM   3016  CG  GLN B  95      25.855 -44.470  38.053  1.00 89.66           C  
ATOM   3017  CD  GLN B  95      26.100 -45.360  36.849  1.00 89.66           C  
ATOM   3018  OE1 GLN B  95      27.229 -45.520  36.386  1.00 89.66           O  
ATOM   3019  NE2 GLN B  95      24.995 -45.951  36.321  1.00 89.66           N  
ATOM   3020  C   GLN B  95      26.389 -40.899  36.802  1.00 89.66           C  
ATOM   3021  O   GLN B  95      26.002 -40.007  37.555  1.00 89.66           O  
ATOM   3022  N   ARG B  96      27.410 -40.728  35.948  1.00131.91           N  
ATOM   3023  CA  ARG B  96      28.209 -39.535  35.928  1.00131.91           C  
ATOM   3024  CB  ARG B  96      29.303 -39.551  34.844  1.00131.91           C  
ATOM   3025  CG  ARG B  96      28.724 -39.624  33.430  1.00131.91           C  
ATOM   3026  CD  ARG B  96      29.739 -39.407  32.306  1.00131.91           C  
ATOM   3027  NE  ARG B  96      30.189 -40.744  31.829  1.00131.91           N  
ATOM   3028  CZ  ARG B  96      30.213 -40.995  30.487  1.00131.91           C  
ATOM   3029  NH1 ARG B  96      29.805 -40.037  29.605  1.00131.91           N  
ATOM   3030  NH2 ARG B  96      30.642 -42.204  30.021  1.00131.91           N  
ATOM   3031  C   ARG B  96      27.324 -38.373  35.607  1.00131.91           C  
ATOM   3032  O   ARG B  96      27.619 -37.239  35.978  1.00131.91           O  
ATOM   3033  N   ASP B  97      26.234 -38.633  34.868  1.00 64.29           N  
ATOM   3034  CA  ASP B  97      25.314 -37.634  34.409  1.00 64.29           C  
ATOM   3035  CB  ASP B  97      24.219 -38.212  33.496  1.00 64.29           C  
ATOM   3036  CG  ASP B  97      24.880 -38.672  32.208  1.00 64.29           C  
ATOM   3037  OD1 ASP B  97      26.097 -38.391  32.044  1.00 64.29           O  
ATOM   3038  OD2 ASP B  97      24.181 -39.306  31.372  1.00 64.29           O  
ATOM   3039  C   ASP B  97      24.617 -36.963  35.556  1.00 64.29           C  
ATOM   3040  O   ASP B  97      24.164 -35.829  35.412  1.00 64.29           O  
ATOM   3041  N   SER B  98      24.471 -37.644  36.709  1.00 49.10           N  
ATOM   3042  CA  SER B  98      23.736 -37.074  37.806  1.00 49.10           C  
ATOM   3043  CB  SER B  98      23.765 -37.953  39.068  1.00 49.10           C  
ATOM   3044  OG  SER B  98      23.199 -39.223  38.778  1.00 49.10           O  
ATOM   3045  C   SER B  98      24.314 -35.739  38.150  1.00 49.10           C  
ATOM   3046  O   SER B  98      25.527 -35.585  38.282  1.00 49.10           O  
ATOM   3047  N   ALA B  99      23.435 -34.723  38.292  1.00 45.35           N  
ATOM   3048  CA  ALA B  99      23.876 -33.399  38.623  1.00 45.35           C  
ATOM   3049  CB  ALA B  99      24.947 -32.855  37.662  1.00 45.35           C  
ATOM   3050  C   ALA B  99      22.689 -32.497  38.517  1.00 45.35           C  
ATOM   3051  O   ALA B  99      21.597 -32.929  38.147  1.00 45.35           O  
ATOM   3052  N   MET B 100      22.867 -31.211  38.885  1.00116.71           N  
ATOM   3053  CA  MET B 100      21.788 -30.289  38.714  1.00116.71           C  
ATOM   3054  CB  MET B 100      21.625 -29.204  39.785  1.00116.71           C  
ATOM   3055  CG  MET B 100      21.086 -29.727  41.104  1.00116.71           C  
ATOM   3056  SD  MET B 100      20.171 -28.492  42.064  1.00116.71           S  
ATOM   3057  CE  MET B 100      18.654 -28.660  41.080  1.00116.71           C  
ATOM   3058  C   MET B 100      22.053 -29.552  37.454  1.00116.71           C  
ATOM   3059  O   MET B 100      23.143 -29.027  37.239  1.00116.71           O  
ATOM   3060  N   TYR B 101      21.036 -29.469  36.585  1.00 75.02           N  
ATOM   3061  CA  TYR B 101      21.254 -28.785  35.352  1.00 75.02           C  
ATOM   3062  CB  TYR B 101      20.689 -29.526  34.129  1.00 75.02           C  
ATOM   3063  CG  TYR B 101      21.540 -30.732  33.920  1.00 75.02           C  
ATOM   3064  CD1 TYR B 101      21.388 -31.853  34.704  1.00 75.02           C  
ATOM   3065  CD2 TYR B 101      22.489 -30.741  32.926  1.00 75.02           C  
ATOM   3066  CE1 TYR B 101      22.179 -32.961  34.503  1.00 75.02           C  
ATOM   3067  CE2 TYR B 101      23.281 -31.845  32.721  1.00 75.02           C  
ATOM   3068  CZ  TYR B 101      23.128 -32.958  33.511  1.00 75.02           C  
ATOM   3069  OH  TYR B 101      23.942 -34.092  33.302  1.00 75.02           O  
ATOM   3070  C   TYR B 101      20.583 -27.461  35.472  1.00 75.02           C  
ATOM   3071  O   TYR B 101      19.437 -27.372  35.909  1.00 75.02           O  
ATOM   3072  N   ARG B 102      21.312 -26.384  35.110  1.00134.64           N  
ATOM   3073  CA  ARG B 102      20.771 -25.066  35.267  1.00134.64           C  
ATOM   3074  CB  ARG B 102      21.558 -24.220  36.282  1.00134.64           C  
ATOM   3075  CG  ARG B 102      21.624 -24.888  37.661  1.00134.64           C  
ATOM   3076  CD  ARG B 102      22.381 -24.082  38.717  1.00134.64           C  
ATOM   3077  NE  ARG B 102      21.478 -23.925  39.890  1.00134.64           N  
ATOM   3078  CZ  ARG B 102      21.509 -24.848  40.892  1.00134.64           C  
ATOM   3079  NH1 ARG B 102      22.404 -25.876  40.833  1.00134.64           N  
ATOM   3080  NH2 ARG B 102      20.661 -24.738  41.957  1.00134.64           N  
ATOM   3081  C   ARG B 102      20.766 -24.359  33.940  1.00134.64           C  
ATOM   3082  O   ARG B 102      21.633 -24.571  33.098  1.00134.64           O  
ATOM   3083  N   CYS B 103      19.754 -23.493  33.725  1.00 62.12           N  
ATOM   3084  CA  CYS B 103      19.558 -22.760  32.507  1.00 62.12           C  
ATOM   3085  CB  CYS B 103      18.169 -23.079  31.925  1.00 62.12           C  
ATOM   3086  SG  CYS B 103      17.723 -22.190  30.412  1.00 62.12           S  
ATOM   3087  C   CYS B 103      19.598 -21.309  32.854  1.00 62.12           C  
ATOM   3088  O   CYS B 103      19.103 -20.893  33.900  1.00 62.12           O  
ATOM   3089  N   ALA B 104      20.200 -20.490  31.975  1.00 45.98           N  
ATOM   3090  CA  ALA B 104      20.286 -19.096  32.280  1.00 45.98           C  
ATOM   3091  CB  ALA B 104      21.686 -18.643  32.732  1.00 45.98           C  
ATOM   3092  C   ALA B 104      19.963 -18.343  31.036  1.00 45.98           C  
ATOM   3093  O   ALA B 104      20.020 -18.888  29.934  1.00 45.98           O  
ATOM   3094  N   SER B 105      19.580 -17.062  31.192  1.00 85.60           N  
ATOM   3095  CA  SER B 105      19.239 -16.267  30.055  1.00 85.60           C  
ATOM   3096  CB  SER B 105      17.716 -16.177  29.872  1.00 85.60           C  
ATOM   3097  OG  SER B 105      17.398 -15.382  28.746  1.00 85.60           O  
ATOM   3098  C   SER B 105      19.756 -14.880  30.295  1.00 85.60           C  
ATOM   3099  O   SER B 105      19.921 -14.458  31.440  1.00 85.60           O  
ATOM   3100  N   SER B 106      20.047 -14.144  29.201  1.00 89.59           N  
ATOM   3101  CA  SER B 106      20.518 -12.790  29.288  1.00 89.59           C  
ATOM   3102  CB  SER B 106      22.040 -12.666  29.088  1.00 89.59           C  
ATOM   3103  OG  SER B 106      22.446 -11.310  29.193  1.00 89.59           O  
ATOM   3104  C   SER B 106      19.832 -12.045  28.179  1.00 89.59           C  
ATOM   3105  O   SER B 106      19.422 -12.642  27.185  1.00 89.59           O  
ATOM   3106  N   LEU B 107      19.692 -10.710  28.304  1.00148.86           N  
ATOM   3107  CA  LEU B 107      18.961  -9.976  27.307  1.00148.86           C  
ATOM   3108  CB  LEU B 107      18.869  -8.468  27.606  1.00148.86           C  
ATOM   3109  CG  LEU B 107      18.084  -7.677  26.541  1.00148.86           C  
ATOM   3110  CD1 LEU B 107      16.613  -8.126  26.476  1.00148.86           C  
ATOM   3111  CD2 LEU B 107      18.231  -6.163  26.753  1.00148.86           C  
ATOM   3112  C   LEU B 107      19.633 -10.140  25.974  1.00148.86           C  
ATOM   3113  O   LEU B 107      18.968 -10.435  24.982  1.00148.86           O  
ATOM   3114  N   ALA B 108      20.972  -9.980  25.904  1.00 73.36           N  
ATOM   3115  CA  ALA B 108      21.630 -10.112  24.633  1.00 73.36           C  
ATOM   3116  CB  ALA B 108      21.615  -8.822  23.794  1.00 73.36           C  
ATOM   3117  C   ALA B 108      23.058 -10.446  24.892  1.00 73.36           C  
ATOM   3118  O   ALA B 108      23.516 -10.420  26.031  1.00 73.36           O  
ATOM   3119  N   PRO B 109      23.737 -10.856  23.855  1.00130.20           N  
ATOM   3120  CA  PRO B 109      25.145 -11.123  23.944  0.75130.20           C  
ATOM   3121  CD  PRO B 109      23.096 -11.656  22.825  1.00130.20           C  
ATOM   3122  CB  PRO B 109      25.430 -12.239  22.940  1.00130.20           C  
ATOM   3123  CG  PRO B 109      24.254 -12.166  21.953  1.00130.20           C  
ATOM   3124  C   PRO B 109      25.879  -9.874  23.600  1.00130.20           C  
ATOM   3125  O   PRO B 109      25.285  -8.973  23.011  1.00130.20           O  
ATOM   3126  N   GLY B 110      27.167  -9.804  23.969  1.00 96.05           N  
ATOM   3127  CA  GLY B 110      28.025  -8.736  23.564  1.00 96.05           C  
ATOM   3128  C   GLY B 110      28.282  -7.805  24.706  1.00 96.05           C  
ATOM   3129  O   GLY B 110      29.425  -7.638  25.118  1.00 96.05           O  
ATOM   3130  N   ALA B 122      27.221  -7.242  25.308  1.00 57.13           N  
ATOM   3131  CA  ALA B 122      27.380  -6.219  26.304  1.00 57.13           C  
ATOM   3132  CB  ALA B 122      26.046  -5.650  26.817  1.00 57.13           C  
ATOM   3133  C   ALA B 122      28.126  -6.741  27.494  1.00 57.13           C  
ATOM   3134  O   ALA B 122      28.125  -7.936  27.779  1.00 57.13           O  
ATOM   3135  N   THR B 123      28.878  -5.839  28.161  1.00117.31           N  
ATOM   3136  CA  THR B 123      29.622  -6.170  29.343  1.00117.31           C  
ATOM   3137  CB  THR B 123      30.697  -5.159  29.638  1.00117.31           C  
ATOM   3138  OG1 THR B 123      31.517  -5.603  30.708  1.00117.31           O  
ATOM   3139  CG2 THR B 123      30.050  -3.809  29.988  1.00117.31           C  
ATOM   3140  C   THR B 123      28.747  -6.294  30.569  1.00117.31           C  
ATOM   3141  O   THR B 123      28.892  -7.239  31.342  1.00117.31           O  
ATOM   3142  N   ASN B 124      27.813  -5.336  30.766  1.00 89.65           N  
ATOM   3143  CA  ASN B 124      27.008  -5.179  31.954  1.00 89.65           C  
ATOM   3144  CB  ASN B 124      26.261  -3.831  31.968  1.00 89.65           C  
ATOM   3145  CG  ASN B 124      25.508  -3.691  33.286  1.00 89.65           C  
ATOM   3146  OD1 ASN B 124      24.517  -4.379  33.529  1.00 89.65           O  
ATOM   3147  ND2 ASN B 124      25.988  -2.767  34.161  1.00 89.65           N  
ATOM   3148  C   ASN B 124      25.984  -6.256  32.169  1.00 89.65           C  
ATOM   3149  O   ASN B 124      25.809  -6.718  33.296  1.00 89.65           O  
ATOM   3150  N   GLU B 125      25.298  -6.696  31.099  1.00 58.86           N  
ATOM   3151  CA  GLU B 125      24.160  -7.571  31.205  1.00 58.86           C  
ATOM   3152  CB  GLU B 125      23.675  -8.088  29.844  1.00 58.86           C  
ATOM   3153  CG  GLU B 125      23.230  -6.971  28.898  1.00 58.86           C  
ATOM   3154  CD  GLU B 125      22.639  -7.636  27.667  1.00 58.86           C  
ATOM   3155  OE1 GLU B 125      21.601  -8.328  27.837  1.00 58.86           O  
ATOM   3156  OE2 GLU B 125      23.207  -7.475  26.554  1.00 58.86           O  
ATOM   3157  C   GLU B 125      24.459  -8.770  32.049  1.00 58.86           C  
ATOM   3158  O   GLU B 125      25.456  -9.461  31.852  1.00 58.86           O  
ATOM   3159  N   LYS B 126      23.548  -9.048  33.007  1.00 90.57           N  
ATOM   3160  CA  LYS B 126      23.687 -10.123  33.948  1.00 90.57           C  
ATOM   3161  CB  LYS B 126      22.999  -9.837  35.294  1.00 90.57           C  
ATOM   3162  CG  LYS B 126      23.279  -8.437  35.840  1.00 90.57           C  
ATOM   3163  CD  LYS B 126      22.561  -7.349  35.037  1.00 90.57           C  
ATOM   3164  CE  LYS B 126      22.689  -5.944  35.623  1.00 90.57           C  
ATOM   3165  NZ  LYS B 126      21.861  -4.997  34.841  1.00 90.57           N  
ATOM   3166  C   LYS B 126      23.009 -11.341  33.398  1.00 90.57           C  
ATOM   3167  O   LYS B 126      22.243 -11.266  32.438  1.00 90.57           O  
ATOM   3168  N   LEU B 127      23.302 -12.513  34.002  1.00108.33           N  
ATOM   3169  CA  LEU B 127      22.687 -13.755  33.636  1.00108.33           C  
ATOM   3170  CB  LEU B 127      23.648 -14.958  33.675  1.00108.33           C  
ATOM   3171  CG  LEU B 127      24.780 -14.903  32.630  1.00108.33           C  
ATOM   3172  CD1 LEU B 127      25.703 -13.694  32.853  1.00108.33           C  
ATOM   3173  CD2 LEU B 127      25.555 -16.231  32.583  1.00108.33           C  
ATOM   3174  C   LEU B 127      21.615 -14.014  34.650  1.00108.33           C  
ATOM   3175  O   LEU B 127      21.766 -13.668  35.822  1.00108.33           O  
ATOM   3176  N   PHE B 128      20.480 -14.593  34.205  1.00 60.08           N  
ATOM   3177  CA  PHE B 128      19.407 -14.939  35.094  1.00 60.08           C  
ATOM   3178  CB  PHE B 128      18.050 -14.349  34.674  1.00 60.08           C  
ATOM   3179  CG  PHE B 128      18.124 -12.871  34.860  1.00 60.08           C  
ATOM   3180  CD1 PHE B 128      18.730 -12.071  33.919  1.00 60.08           C  
ATOM   3181  CD2 PHE B 128      17.580 -12.286  35.980  1.00 60.08           C  
ATOM   3182  CE1 PHE B 128      18.794 -10.708  34.094  1.00 60.08           C  
ATOM   3183  CE2 PHE B 128      17.640 -10.924  36.160  1.00 60.08           C  
ATOM   3184  CZ  PHE B 128      18.249 -10.133  35.216  1.00 60.08           C  
ATOM   3185  C   PHE B 128      19.291 -16.431  35.039  1.00 60.08           C  
ATOM   3186  O   PHE B 128      19.223 -17.013  33.958  1.00 60.08           O  
ATOM   3187  N   PHE B 129      19.243 -17.092  36.214  1.00 77.67           N  
ATOM   3188  CA  PHE B 129      19.243 -18.530  36.248  1.00 77.67           C  
ATOM   3189  CB  PHE B 129      20.263 -19.120  37.241  1.00 77.67           C  
ATOM   3190  CG  PHE B 129      21.643 -18.922  36.714  1.00 77.67           C  
ATOM   3191  CD1 PHE B 129      22.282 -17.708  36.825  1.00 77.67           C  
ATOM   3192  CD2 PHE B 129      22.303 -19.969  36.116  1.00 77.67           C  
ATOM   3193  CE1 PHE B 129      23.559 -17.545  36.339  1.00 77.67           C  
ATOM   3194  CE2 PHE B 129      23.579 -19.810  35.629  1.00 77.67           C  
ATOM   3195  CZ  PHE B 129      24.209 -18.594  35.734  1.00 77.67           C  
ATOM   3196  C   PHE B 129      17.905 -19.053  36.679  1.00 77.67           C  
ATOM   3197  O   PHE B 129      17.140 -18.382  37.370  1.00 77.67           O  
ATOM   3198  N   GLY B 130      17.588 -20.293  36.245  1.00 24.58           N  
ATOM   3199  CA  GLY B 130      16.361 -20.943  36.607  1.00 24.58           C  
ATOM   3200  C   GLY B 130      16.591 -21.708  37.875  1.00 24.58           C  
ATOM   3201  O   GLY B 130      17.691 -21.712  38.425  1.00 24.58           O  
ATOM   3202  N   SER B 131      15.530 -22.384  38.366  1.00 88.22           N  
ATOM   3203  CA  SER B 131      15.587 -23.156  39.577  1.00 88.22           C  
ATOM   3204  CB  SER B 131      14.199 -23.626  40.055  1.00 88.22           C  
ATOM   3205  OG  SER B 131      13.573 -24.438  39.073  1.00 88.22           O  
ATOM   3206  C   SER B 131      16.457 -24.357  39.363  1.00 88.22           C  
ATOM   3207  O   SER B 131      17.087 -24.845  40.300  1.00 88.22           O  
ATOM   3208  N   GLY B 132      16.501 -24.878  38.122  1.00 34.06           N  
ATOM   3209  CA  GLY B 132      17.369 -25.982  37.822  1.00 34.06           C  
ATOM   3210  C   GLY B 132      16.620 -27.272  37.928  1.00 34.06           C  
ATOM   3211  O   GLY B 132      15.570 -27.359  38.563  1.00 34.06           O  
ATOM   3212  N   THR B 133      17.170 -28.323  37.285  1.00126.35           N  
ATOM   3213  CA  THR B 133      16.585 -29.631  37.325  1.00126.35           C  
ATOM   3214  CB  THR B 133      16.371 -30.248  35.974  1.00126.35           C  
ATOM   3215  OG1 THR B 133      17.598 -30.300  35.263  1.00126.35           O  
ATOM   3216  CG2 THR B 133      15.339 -29.437  35.190  1.00126.35           C  
ATOM   3217  C   THR B 133      17.549 -30.531  38.016  1.00126.35           C  
ATOM   3218  O   THR B 133      18.699 -30.660  37.601  1.00126.35           O  
ATOM   3219  N   GLN B 134      17.087 -31.191  39.093  1.00103.95           N  
ATOM   3220  CA  GLN B 134      17.926 -32.104  39.805  1.00103.95           C  
ATOM   3221  CB  GLN B 134      17.555 -32.231  41.293  1.00103.95           C  
ATOM   3222  CG  GLN B 134      18.244 -33.397  42.003  1.00103.95           C  
ATOM   3223  CD  GLN B 134      19.751 -33.205  41.916  1.00103.95           C  
ATOM   3224  OE1 GLN B 134      20.308 -32.973  40.844  1.00103.95           O  
ATOM   3225  NE2 GLN B 134      20.442 -33.306  43.080  1.00103.95           N  
ATOM   3226  C   GLN B 134      17.736 -33.442  39.180  1.00103.95           C  
ATOM   3227  O   GLN B 134      16.668 -34.041  39.282  1.00103.95           O  
ATOM   3228  N   LEU B 135      18.790 -33.949  38.515  1.00 55.89           N  
ATOM   3229  CA  LEU B 135      18.681 -35.211  37.845  1.00 55.89           C  
ATOM   3230  CB  LEU B 135      19.209 -35.156  36.401  1.00 55.89           C  
ATOM   3231  CG  LEU B 135      19.117 -36.491  35.645  1.00 55.89           C  
ATOM   3232  CD1 LEU B 135      17.657 -36.940  35.474  1.00 55.89           C  
ATOM   3233  CD2 LEU B 135      19.880 -36.429  34.314  1.00 55.89           C  
ATOM   3234  C   LEU B 135      19.504 -36.210  38.585  1.00 55.89           C  
ATOM   3235  O   LEU B 135      20.680 -35.980  38.863  1.00 55.89           O  
ATOM   3236  N   SER B 136      18.888 -37.355  38.938  1.00 35.57           N  
ATOM   3237  CA  SER B 136      19.624 -38.390  39.595  1.00 35.57           C  
ATOM   3238  CB  SER B 136      19.062 -38.749  40.981  1.00 35.57           C  
ATOM   3239  OG  SER B 136      19.150 -37.626  41.846  1.00 35.57           O  
ATOM   3240  C   SER B 136      19.505 -39.600  38.726  1.00 35.57           C  
ATOM   3241  O   SER B 136      18.407 -39.998  38.339  1.00 35.57           O  
ATOM   3242  N   VAL B 137      20.651 -40.216  38.384  1.00 19.44           N  
ATOM   3243  CA  VAL B 137      20.611 -41.377  37.546  1.00 19.44           C  
ATOM   3244  CB  VAL B 137      21.595 -41.321  36.413  1.00 19.44           C  
ATOM   3245  CG1 VAL B 137      21.555 -42.659  35.656  1.00 19.44           C  
ATOM   3246  CG2 VAL B 137      21.254 -40.105  35.532  1.00 19.44           C  
ATOM   3247  C   VAL B 137      20.964 -42.573  38.419  1.00 19.44           C  
ATOM   3248  O   VAL B 137      22.111 -42.612  38.939  1.00 19.44           O  
ATOM   3249  OXT VAL B 137      20.088 -43.464  38.578  1.00 19.44           O  
TER    3250      VAL B 137                                                       
END
