# Supplementary material for: Predicting T cell receptor functionality against mutant epitopes
Source: Cell Genom. 2024 Aug 15;4(9):100634. doi: 10.1016/j.xgen.2024.100634 (PMC11480844; doi:10.1016/j.xgen.2024.100634)
Supplement: Data S9. Structural models of the CMV dataset, related to STAR Methods, Structural modeling — PDB files containing the structural models of the 20 CMV TCRs, NLVPMVATV, and the HLA-B∗07:02 allele. [file mmc10.zip › structures_cmv/TCR51-10_NLVPMVATV.pdb]

ATOM      1  N   GLY M   1      29.371 -12.830   9.129  0.98 11.33           N  
ATOM      2  CA  GLY M   1      29.911 -13.638  10.244  1.00 11.33           C  
ATOM      3  C   GLY M   1      29.082 -13.391  11.459  1.00 11.33           C  
ATOM      4  O   GLY M   1      27.907 -13.043  11.353  1.00 11.33           O  
ATOM      5  N   SER M   2      29.686 -13.570  12.650  1.00 72.55           N  
ATOM      6  CA  SER M   2      28.983 -13.356  13.881  0.96 72.55           C  
ATOM      7  CB  SER M   2      29.655 -14.001  15.109  0.96 72.55           C  
ATOM      8  OG  SER M   2      30.884 -13.353  15.397  0.68 72.55           O  
ATOM      9  C   SER M   2      28.917 -11.883  14.128  1.00 72.55           C  
ATOM     10  O   SER M   2      29.608 -11.098  13.479  1.00 72.55           O  
ATOM     11  N   HIS M   3      28.043 -11.468  15.068  1.00 56.25           N  
ATOM     12  CA  HIS M   3      27.908 -10.075  15.387  1.00 56.25           C  
ATOM     13  ND1 HIS M   3      27.357  -8.205  12.552  1.00 56.25           N  
ATOM     14  CG  HIS M   3      26.913  -9.330  13.209  1.00 56.25           C  
ATOM     15  CB  HIS M   3      26.713  -9.411  14.691  1.00 56.25           C  
ATOM     16  NE2 HIS M   3      27.068  -9.773  11.002  1.00 56.25           N  
ATOM     17  CD2 HIS M   3      26.743 -10.278  12.247  1.00 56.25           C  
ATOM     18  CE1 HIS M   3      27.431  -8.523  11.236  1.00 56.25           C  
ATOM     19  C   HIS M   3      27.716  -9.952  16.862  1.00 56.25           C  
ATOM     20  O   HIS M   3      27.304 -10.902  17.527  1.00 56.25           O  
ATOM     21  N   SER M   4      28.018  -8.764  17.427  1.00 50.55           N  
ATOM     22  CA  SER M   4      27.909  -8.675  18.851  0.98 50.55           C  
ATOM     23  CB  SER M   4      29.239  -8.928  19.581  0.98 50.55           C  
ATOM     24  OG  SER M   4      30.181  -7.915  19.252  0.98 50.55           O  
ATOM     25  C   SER M   4      27.433  -7.322  19.274  1.00 50.55           C  
ATOM     26  O   SER M   4      27.465  -6.349  18.521  1.00 50.55           O  
ATOM     27  N   MET M   5      26.927  -7.270  20.520  1.00 65.21           N  
ATOM     28  CA  MET M   5      26.538  -6.052  21.154  1.00 65.21           C  
ATOM     29  CB  MET M   5      25.017  -5.902  21.323  1.00 65.21           C  
ATOM     30  CG  MET M   5      24.607  -4.586  21.982  1.00 65.21           C  
ATOM     31  SD  MET M   5      22.825  -4.425  22.284  1.00 65.21           S  
ATOM     32  CE  MET M   5      22.832  -5.677  23.599  1.00 65.21           C  
ATOM     33  C   MET M   5      27.120  -6.147  22.527  1.00 65.21           C  
ATOM     34  O   MET M   5      26.857  -7.107  23.252  1.00 65.21           O  
ATOM     35  N   ARG M   6      27.944  -5.156  22.921  1.00 96.27           N  
ATOM     36  CA  ARG M   6      28.537  -5.238  24.222  0.96 96.27           C  
ATOM     37  CB  ARG M   6      30.006  -5.662  24.201  0.96 96.27           C  
ATOM     38  CG  ARG M   6      30.203  -7.065  23.643  0.96 96.27           C  
ATOM     39  CD  ARG M   6      31.652  -7.519  23.733  0.96 96.27           C  
ATOM     40  NE  ARG M   6      31.817  -8.674  22.816  0.88 96.27           N  
ATOM     41  CZ  ARG M   6      33.012  -9.324  22.813  0.82 96.27           C  
ATOM     42  NH1 ARG M   6      33.940  -9.025  23.767  0.82 96.27           N  
ATOM     43  NH2 ARG M   6      33.283 -10.258  21.854  0.82 96.27           N  
ATOM     44  C   ARG M   6      28.499  -3.894  24.867  1.00 96.27           C  
ATOM     45  O   ARG M   6      28.443  -2.862  24.199  1.00 96.27           O  
ATOM     46  N   TYR M   7      28.506  -3.894  26.214  1.00150.29           N  
ATOM     47  CA  TYR M   7      28.540  -2.675  26.967  1.00150.29           C  
ATOM     48  CB  TYR M   7      27.353  -2.463  27.920  1.00150.29           C  
ATOM     49  CG  TYR M   7      26.126  -2.273  27.108  1.00150.29           C  
ATOM     50  CD1 TYR M   7      25.773  -1.019  26.678  1.00150.29           C  
ATOM     51  CD2 TYR M   7      25.341  -3.351  26.767  1.00150.29           C  
ATOM     52  CE1 TYR M   7      24.640  -0.830  25.925  1.00150.29           C  
ATOM     53  CE2 TYR M   7      24.204  -3.168  26.016  1.00150.29           C  
ATOM     54  CZ  TYR M   7      23.855  -1.909  25.599  1.00150.29           C  
ATOM     55  OH  TYR M   7      22.694  -1.712  24.830  1.00150.29           O  
ATOM     56  C   TYR M   7      29.730  -2.764  27.863  1.00150.29           C  
ATOM     57  O   TYR M   7      30.005  -3.816  28.439  1.00150.29           O  
ATOM     58  N   PHE M   8      30.469  -1.649  27.995  1.00 67.15           N  
ATOM     59  CA  PHE M   8      31.634  -1.624  28.828  1.00 67.15           C  
ATOM     60  CB  PHE M   8      32.879  -1.125  28.077  1.00 67.15           C  
ATOM     61  CG  PHE M   8      33.195  -2.102  26.998  1.00 67.15           C  
ATOM     62  CD1 PHE M   8      32.376  -2.231  25.898  1.00 67.15           C  
ATOM     63  CD2 PHE M   8      34.330  -2.874  27.069  1.00 67.15           C  
ATOM     64  CE1 PHE M   8      32.679  -3.134  24.907  1.00 67.15           C  
ATOM     65  CE2 PHE M   8      34.639  -3.779  26.080  1.00 67.15           C  
ATOM     66  CZ  PHE M   8      33.812  -3.911  24.993  1.00 67.15           C  
ATOM     67  C   PHE M   8      31.371  -0.615  29.901  1.00 67.15           C  
ATOM     68  O   PHE M   8      30.905   0.488  29.617  1.00 67.15           O  
ATOM     69  N   PHE M   9      31.657  -0.962  31.170  1.00155.77           N  
ATOM     70  CA  PHE M   9      31.427   0.002  32.206  1.00155.77           C  
ATOM     71  CB  PHE M   9      30.350  -0.429  33.218  1.00155.77           C  
ATOM     72  CG  PHE M   9      29.094  -0.694  32.462  1.00155.77           C  
ATOM     73  CD1 PHE M   9      28.194   0.311  32.189  1.00155.77           C  
ATOM     74  CD2 PHE M   9      28.828  -1.970  32.022  1.00155.77           C  
ATOM     75  CE1 PHE M   9      27.043   0.043  31.487  1.00155.77           C  
ATOM     76  CE2 PHE M   9      27.680  -2.243  31.322  1.00155.77           C  
ATOM     77  CZ  PHE M   9      26.784  -1.236  31.058  1.00155.77           C  
ATOM     78  C   PHE M   9      32.691   0.138  32.986  1.00155.77           C  
ATOM     79  O   PHE M   9      33.350  -0.853  33.296  1.00155.77           O  
ATOM     80  N   THR M  10      33.078   1.387  33.310  1.00 45.12           N  
ATOM     81  CA  THR M  10      34.250   1.575  34.114  0.98 45.12           C  
ATOM     82  CB  THR M  10      35.448   2.011  33.326  0.98 45.12           C  
ATOM     83  OG1 THR M  10      35.760   1.031  32.347  0.98 45.12           O  
ATOM     84  CG2 THR M  10      36.636   2.195  34.284  0.98 45.12           C  
ATOM     85  C   THR M  10      33.942   2.637  35.118  1.00 45.12           C  
ATOM     86  O   THR M  10      33.453   3.712  34.770  1.00 45.12           O  
ATOM     87  N   SER M  11      34.217   2.346  36.404  1.00 97.26           N  
ATOM     88  CA  SER M  11      33.994   3.309  37.442  0.96 97.26           C  
ATOM     89  CB  SER M  11      32.914   2.891  38.453  0.96 97.26           C  
ATOM     90  OG  SER M  11      31.648   2.838  37.827  0.96 97.26           O  
ATOM     91  C   SER M  11      35.263   3.399  38.219  1.00 97.26           C  
ATOM     92  O   SER M  11      35.816   2.381  38.633  1.00 97.26           O  
ATOM     93  N   VAL M  12      35.749   4.634  38.446  1.00 44.33           N  
ATOM     94  CA  VAL M  12      36.963   4.844  39.181  1.00 44.33           C  
ATOM     95  CB  VAL M  12      37.992   5.618  38.412  1.00 44.33           C  
ATOM     96  CG1 VAL M  12      39.141   5.994  39.364  1.00 44.33           C  
ATOM     97  CG2 VAL M  12      38.429   4.789  37.195  1.00 44.33           C  
ATOM     98  C   VAL M  12      36.626   5.698  40.359  1.00 44.33           C  
ATOM     99  O   VAL M  12      35.944   6.712  40.223  1.00 44.33           O  
ATOM    100  N   SER M  13      37.113   5.310  41.550  1.00 79.23           N  
ATOM    101  CA  SER M  13      36.846   6.077  42.729  1.00 79.23           C  
ATOM    102  CB  SER M  13      37.131   5.310  44.030  1.00 79.23           C  
ATOM    103  OG  SER M  13      36.368   4.114  44.071  1.00 79.23           O  
ATOM    104  C   SER M  13      37.778   7.238  42.715  1.00 79.23           C  
ATOM    105  O   SER M  13      38.864   7.164  42.145  1.00 79.23           O  
ATOM    106  N   ARG M  14      37.374   8.366  43.326  1.00117.31           N  
ATOM    107  CA  ARG M  14      38.298   9.453  43.389  1.00117.31           C  
ATOM    108  CB  ARG M  14      37.890  10.652  42.513  1.00117.31           C  
ATOM    109  CG  ARG M  14      37.898  10.326  41.017  1.00117.31           C  
ATOM    110  CD  ARG M  14      37.864  11.557  40.106  0.99117.31           C  
ATOM    111  NE  ARG M  14      36.519  12.186  40.223  0.99117.31           N  
ATOM    112  CZ  ARG M  14      35.588  12.012  39.238  0.97117.31           C  
ATOM    113  NH1 ARG M  14      35.905  11.302  38.116  0.97117.31           N  
ATOM    114  NH2 ARG M  14      34.346  12.560  39.367  0.97117.31           N  
ATOM    115  C   ARG M  14      38.342   9.893  44.808  1.00117.31           C  
ATOM    116  O   ARG M  14      37.406  10.503  45.322  1.00117.31           O  
ATOM    117  N   PRO M  15      39.418   9.558  45.458  0.98109.12           N  
ATOM    118  CA  PRO M  15      39.645   9.909  46.825  0.98109.12           C  
ATOM    119  CD  PRO M  15      40.487   8.756  44.887  0.98109.12           C  
ATOM    120  CB  PRO M  15      40.844   9.068  47.262  0.98109.12           C  
ATOM    121  CG  PRO M  15      41.600   8.796  45.947  0.98109.12           C  
ATOM    122  C   PRO M  15      39.942  11.374  46.849  0.98109.12           C  
ATOM    123  O   PRO M  15      40.597  11.866  45.931  0.98109.12           O  
ATOM    124  N   GLY M  16      39.479  12.097  47.882  1.00 23.53           N  
ATOM    125  CA  GLY M  16      39.801  13.492  47.970  1.00 23.53           C  
ATOM    126  C   GLY M  16      38.980  14.238  46.971  1.00 23.53           C  
ATOM    127  O   GLY M  16      39.235  15.409  46.691  1.00 23.53           O  
ATOM    128  N   ARG M  17      37.963  13.569  46.404  1.00 66.29           N  
ATOM    129  CA  ARG M  17      37.125  14.204  45.432  1.00 66.29           C  
ATOM    130  CB  ARG M  17      37.454  13.837  43.976  1.00 66.29           C  
ATOM    131  CG  ARG M  17      38.858  14.245  43.544  1.00 66.29           C  
ATOM    132  CD  ARG M  17      39.169  13.910  42.086  1.00 66.29           C  
ATOM    133  NE  ARG M  17      40.605  14.238  41.866  1.00 66.29           N  
ATOM    134  CZ  ARG M  17      40.958  15.510  41.530  1.00 66.29           C  
ATOM    135  NH1 ARG M  17      39.987  16.449  41.333  1.00 66.29           N  
ATOM    136  NH2 ARG M  17      42.275  15.847  41.399  1.00 66.29           N  
ATOM    137  C   ARG M  17      35.747  13.700  45.677  1.00 66.29           C  
ATOM    138  O   ARG M  17      35.485  12.999  46.653  1.00 66.29           O  
ATOM    139  N   GLY M  18      34.831  14.048  44.762  1.00 78.02           N  
ATOM    140  CA  GLY M  18      33.467  13.658  44.907  1.00 78.02           C  
ATOM    141  C   GLY M  18      33.288  12.292  44.325  1.00 78.02           C  
ATOM    142  O   GLY M  18      34.155  11.428  44.430  1.00 78.02           O  
ATOM    143  N   GLU M  19      32.118  12.093  43.694  1.00138.41           N  
ATOM    144  CA  GLU M  19      31.623  10.881  43.108  0.98138.41           C  
ATOM    145  CB  GLU M  19      30.335  11.191  42.325  0.98138.41           C  
ATOM    146  CG  GLU M  19      29.647  10.024  41.624  0.93138.41           C  
ATOM    147  CD  GLU M  19      28.473  10.630  40.865  0.88138.41           C  
ATOM    148  OE1 GLU M  19      28.726  11.398  39.898  0.88138.41           O  
ATOM    149  OE2 GLU M  19      27.306  10.349  41.248  0.88138.41           O  
ATOM    150  C   GLU M  19      32.633  10.312  42.156  1.00138.41           C  
ATOM    151  O   GLU M  19      33.416  11.035  41.540  1.00138.41           O  
ATOM    152  N   PRO M  20      32.646   9.006  42.060  1.00100.40           N  
ATOM    153  CA  PRO M  20      33.535   8.258  41.208  1.00100.40           C  
ATOM    154  CD  PRO M  20      31.732   8.160  42.805  1.00100.40           C  
ATOM    155  CB  PRO M  20      33.309   6.791  41.576  1.00100.40           C  
ATOM    156  CG  PRO M  20      31.885   6.772  42.160  1.00100.40           C  
ATOM    157  C   PRO M  20      33.242   8.524  39.762  1.00100.40           C  
ATOM    158  O   PRO M  20      32.096   8.816  39.425  1.00100.40           O  
ATOM    159  N   ARG M  21      34.273   8.433  38.896  1.00168.15           N  
ATOM    160  CA  ARG M  21      34.129   8.650  37.484  1.00168.15           C  
ATOM    161  CB  ARG M  21      35.489   8.745  36.772  1.00168.15           C  
ATOM    162  CG  ARG M  21      35.385   8.896  35.255  1.00168.15           C  
ATOM    163  CD  ARG M  21      34.862  10.262  34.826  1.00168.15           C  
ATOM    164  NE  ARG M  21      36.030  11.107  34.457  0.99168.15           N  
ATOM    165  CZ  ARG M  21      36.349  11.304  33.148  0.99168.15           C  
ATOM    166  NH1 ARG M  21      35.666  10.644  32.169  0.99168.15           N  
ATOM    167  NH2 ARG M  21      37.335  12.189  32.818  0.99168.15           N  
ATOM    168  C   ARG M  21      33.428   7.459  36.905  1.00168.15           C  
ATOM    169  O   ARG M  21      33.792   6.321  37.194  1.00168.15           O  
ATOM    170  N   PHE M  22      32.402   7.692  36.055  1.00 81.70           N  
ATOM    171  CA  PHE M  22      31.685   6.588  35.477  1.00 81.70           C  
ATOM    172  CB  PHE M  22      30.255   6.458  36.040  1.00 81.70           C  
ATOM    173  CG  PHE M  22      29.557   5.302  35.402  1.00 81.70           C  
ATOM    174  CD1 PHE M  22      29.874   4.002  35.725  1.00 81.70           C  
ATOM    175  CD2 PHE M  22      28.551   5.529  34.490  1.00 81.70           C  
ATOM    176  CE1 PHE M  22      29.212   2.948  35.136  1.00 81.70           C  
ATOM    177  CE2 PHE M  22      27.885   4.481  33.899  1.00 81.70           C  
ATOM    178  CZ  PHE M  22      28.218   3.187  34.218  1.00 81.70           C  
ATOM    179  C   PHE M  22      31.588   6.795  33.996  1.00 81.70           C  
ATOM    180  O   PHE M  22      31.057   7.805  33.534  1.00 81.70           O  
ATOM    181  N   ILE M  23      32.100   5.824  33.210  1.00 62.73           N  
ATOM    182  CA  ILE M  23      32.060   5.929  31.778  1.00 62.73           C  
ATOM    183  CB  ILE M  23      33.432   6.054  31.189  1.00 62.73           C  
ATOM    184  CG1 ILE M  23      34.123   7.276  31.818  1.00 62.73           C  
ATOM    185  CG2 ILE M  23      33.304   6.136  29.657  1.00 62.73           C  
ATOM    186  CD1 ILE M  23      35.645   7.260  31.714  1.00 62.73           C  
ATOM    187  C   ILE M  23      31.451   4.665  31.246  1.00 62.73           C  
ATOM    188  O   ILE M  23      31.903   3.565  31.565  1.00 62.73           O  
ATOM    189  N   ALA M  24      30.396   4.786  30.418  1.00 43.13           N  
ATOM    190  CA  ALA M  24      29.789   3.603  29.881  1.00 43.13           C  
ATOM    191  CB  ALA M  24      28.335   3.393  30.336  1.00 43.13           C  
ATOM    192  C   ALA M  24      29.781   3.760  28.398  1.00 43.13           C  
ATOM    193  O   ALA M  24      29.541   4.847  27.882  1.00 43.13           O  
ATOM    194  N   VAL M  25      30.059   2.658  27.673  1.00125.89           N  
ATOM    195  CA  VAL M  25      30.109   2.757  26.244  0.98125.89           C  
ATOM    196  CB  VAL M  25      31.499   2.620  25.703  0.98125.89           C  
ATOM    197  CG1 VAL M  25      31.432   2.742  24.185  0.98125.89           C  
ATOM    198  CG2 VAL M  25      32.428   3.635  26.371  0.98125.89           C  
ATOM    199  C   VAL M  25      29.359   1.577  25.704  1.00125.89           C  
ATOM    200  O   VAL M  25      29.315   0.523  26.332  1.00125.89           O  
ATOM    201  N   GLY M  26      28.749   1.729  24.513  1.00 37.21           N  
ATOM    202  CA  GLY M  26      28.056   0.611  23.939  1.00 37.21           C  
ATOM    203  C   GLY M  26      28.638   0.388  22.583  1.00 37.21           C  
ATOM    204  O   GLY M  26      28.917   1.344  21.861  1.00 37.21           O  
ATOM    205  N   TYR M  27      28.831  -0.891  22.196  1.00 89.30           N  
ATOM    206  CA  TYR M  27      29.394  -1.164  20.904  1.00 89.30           C  
ATOM    207  CB  TYR M  27      30.806  -1.774  20.912  1.00 89.30           C  
ATOM    208  CG  TYR M  27      31.840  -0.767  21.282  0.99 89.30           C  
ATOM    209  CD1 TYR M  27      32.148  -0.512  22.597  0.99 89.30           C  
ATOM    210  CD2 TYR M  27      32.514  -0.094  20.291  0.99 89.30           C  
ATOM    211  CE1 TYR M  27      33.118   0.411  22.916  0.99 89.30           C  
ATOM    212  CE2 TYR M  27      33.482   0.826  20.603  0.99 89.30           C  
ATOM    213  CZ  TYR M  27      33.786   1.082  21.919  0.99 89.30           C  
ATOM    214  OH  TYR M  27      34.784   2.028  22.233  0.99 89.30           O  
ATOM    215  C   TYR M  27      28.577  -2.184  20.194  1.00 89.30           C  
ATOM    216  O   TYR M  27      27.922  -3.034  20.798  1.00 89.30           O  
ATOM    217  N   VAL M  28      28.590  -2.071  18.855  1.00 79.68           N  
ATOM    218  CA  VAL M  28      28.000  -3.038  17.986  0.98 79.68           C  
ATOM    219  CB  VAL M  28      26.894  -2.458  17.154  0.98 79.68           C  
ATOM    220  CG1 VAL M  28      26.379  -3.529  16.179  0.98 79.68           C  
ATOM    221  CG2 VAL M  28      25.813  -1.908  18.096  0.98 79.68           C  
ATOM    222  C   VAL M  28      29.099  -3.387  17.037  1.00 79.68           C  
ATOM    223  O   VAL M  28      29.401  -2.597  16.146  1.00 79.68           O  
ATOM    224  N   ASP M  29      29.711  -4.580  17.198  1.00151.69           N  
ATOM    225  CA  ASP M  29      30.745  -5.033  16.300  1.00151.69           C  
ATOM    226  CB  ASP M  29      30.185  -5.531  14.952  1.00151.69           C  
ATOM    227  CG  ASP M  29      29.564  -6.909  15.122  1.00151.69           C  
ATOM    228  OD1 ASP M  29      30.336  -7.875  15.362  1.00151.69           O  
ATOM    229  OD2 ASP M  29      28.314  -7.019  15.012  1.00151.69           O  
ATOM    230  C   ASP M  29      31.750  -3.953  15.975  1.00151.69           C  
ATOM    231  O   ASP M  29      31.752  -3.419  14.868  1.00151.69           O  
ATOM    232  N   ASP M  30      32.603  -3.564  16.937  1.00206.82           N  
ATOM    233  CA  ASP M  30      33.663  -2.617  16.698  1.00206.82           C  
ATOM    234  CB  ASP M  30      34.585  -3.022  15.535  1.00206.82           C  
ATOM    235  CG  ASP M  30      35.300  -4.305  15.931  1.00206.82           C  
ATOM    236  OD1 ASP M  30      35.518  -4.505  17.155  1.00206.82           O  
ATOM    237  OD2 ASP M  30      35.624  -5.107  15.015  1.00206.82           O  
ATOM    238  C   ASP M  30      33.116  -1.260  16.362  1.00206.82           C  
ATOM    239  O   ASP M  30      33.862  -0.396  15.907  1.00206.82           O  
ATOM    240  N   THR M  31      31.818  -1.006  16.601  1.00 86.24           N  
ATOM    241  CA  THR M  31      31.308   0.306  16.315  1.00 86.24           C  
ATOM    242  CB  THR M  31      30.211   0.302  15.297  1.00 86.24           C  
ATOM    243  OG1 THR M  31      30.652  -0.332  14.108  1.00 86.24           O  
ATOM    244  CG2 THR M  31      29.810   1.755  14.995  1.00 86.24           C  
ATOM    245  C   THR M  31      30.670   0.794  17.577  1.00 86.24           C  
ATOM    246  O   THR M  31      29.780   0.138  18.108  1.00 86.24           O  
ATOM    247  N   GLN M  32      31.090   1.973  18.071  1.00 70.69           N  
ATOM    248  CA  GLN M  32      30.554   2.502  19.296  0.91 70.69           C  
ATOM    249  CB  GLN M  32      31.543   3.454  19.982  0.91 70.69           C  
ATOM    250  CG  GLN M  32      31.005   4.106  21.253  0.91 70.69           C  
ATOM    251  CD  GLN M  32      32.042   5.114  21.720  0.91 70.69           C  
ATOM    252  OE1 GLN M  32      33.122   5.235  21.142  0.91 70.69           O  
ATOM    253  NE2 GLN M  32      31.706   5.866  22.803  0.91 70.69           N  
ATOM    254  C   GLN M  32      29.341   3.316  18.959  1.00 70.69           C  
ATOM    255  O   GLN M  32      29.455   4.347  18.300  1.00 70.69           O  
ATOM    256  N   PHE M  33      28.142   2.816  19.332  1.00113.85           N  
ATOM    257  CA  PHE M  33      26.893   3.502  19.118  1.00113.85           C  
ATOM    258  CB  PHE M  33      25.689   2.560  18.899  1.00113.85           C  
ATOM    259  CG  PHE M  33      25.405   1.708  20.085  1.00113.85           C  
ATOM    260  CD1 PHE M  33      26.177   0.604  20.369  1.00113.85           C  
ATOM    261  CD2 PHE M  33      24.334   1.999  20.899  1.00113.85           C  
ATOM    262  CE1 PHE M  33      25.889  -0.188  21.457  1.00113.85           C  
ATOM    263  CE2 PHE M  33      24.042   1.213  21.988  1.00113.85           C  
ATOM    264  CZ  PHE M  33      24.826   0.121  22.273  1.00113.85           C  
ATOM    265  C   PHE M  33      26.544   4.547  20.144  1.00113.85           C  
ATOM    266  O   PHE M  33      25.906   5.536  19.798  1.00113.85           O  
ATOM    267  N   VAL M  34      26.878   4.360  21.442  1.00 68.75           N  
ATOM    268  CA  VAL M  34      26.476   5.361  22.403  1.00 68.75           C  
ATOM    269  CB  VAL M  34      25.133   5.099  23.025  1.00 68.75           C  
ATOM    270  CG1 VAL M  34      24.041   5.257  21.949  1.00 68.75           C  
ATOM    271  CG2 VAL M  34      25.166   3.707  23.685  1.00 68.75           C  
ATOM    272  C   VAL M  34      27.472   5.437  23.517  1.00 68.75           C  
ATOM    273  O   VAL M  34      28.334   4.571  23.654  1.00 68.75           O  
ATOM    274  N   ARG M  35      27.399   6.520  24.330  0.98131.12           N  
ATOM    275  CA  ARG M  35      28.287   6.617  25.454  0.98131.12           C  
ATOM    276  CB  ARG M  35      29.679   7.199  25.123  0.98131.12           C  
ATOM    277  CG  ARG M  35      29.709   8.623  24.563  0.98131.12           C  
ATOM    278  CD  ARG M  35      29.549   9.721  25.618  0.98131.12           C  
ATOM    279  NE  ARG M  35      29.992  10.996  24.984  0.98131.12           N  
ATOM    280  CZ  ARG M  35      30.603  11.971  25.722  0.98131.12           C  
ATOM    281  NH1 ARG M  35      30.748  11.828  27.070  0.98131.12           N  
ATOM    282  NH2 ARG M  35      31.086  13.091  25.110  0.98131.12           N  
ATOM    283  C   ARG M  35      27.666   7.440  26.543  0.98131.12           C  
ATOM    284  O   ARG M  35      26.696   8.167  26.331  0.98131.12           O  
ATOM    285  N   PHE M  36      28.198   7.282  27.773  1.00 72.06           N  
ATOM    286  CA  PHE M  36      27.770   8.045  28.910  1.00 72.06           C  
ATOM    287  CB  PHE M  36      26.790   7.264  29.813  1.00 72.06           C  
ATOM    288  CG  PHE M  36      26.423   8.080  31.012  1.00 72.06           C  
ATOM    289  CD1 PHE M  36      25.487   9.087  30.942  1.00 72.06           C  
ATOM    290  CD2 PHE M  36      27.011   7.817  32.227  1.00 72.06           C  
ATOM    291  CE1 PHE M  36      25.157   9.825  32.060  1.00 72.06           C  
ATOM    292  CE2 PHE M  36      26.685   8.550  33.346  1.00 72.06           C  
ATOM    293  CZ  PHE M  36      25.757   9.559  33.267  1.00 72.06           C  
ATOM    294  C   PHE M  36      29.003   8.340  29.709  1.00 72.06           C  
ATOM    295  O   PHE M  36      29.802   7.445  29.981  1.00 72.06           O  
ATOM    296  N   ASP M  37      29.198   9.621  30.084  1.00 68.35           N  
ATOM    297  CA  ASP M  37      30.320  10.005  30.889  1.00 68.35           C  
ATOM    298  CB  ASP M  37      31.342  10.877  30.133  1.00 68.35           C  
ATOM    299  CG  ASP M  37      32.614  10.976  30.961  0.99 68.35           C  
ATOM    300  OD1 ASP M  37      32.520  10.862  32.213  0.99 68.35           O  
ATOM    301  OD2 ASP M  37      33.701  11.162  30.351  0.99 68.35           O  
ATOM    302  C   ASP M  37      29.759  10.801  32.028  1.00 68.35           C  
ATOM    303  O   ASP M  37      28.977  11.726  31.822  1.00 68.35           O  
ATOM    304  N   SER M  38      30.144  10.452  33.270  1.00 40.02           N  
ATOM    305  CA  SER M  38      29.611  11.103  34.433  1.00 40.02           C  
ATOM    306  CB  SER M  38      30.134  10.481  35.743  1.00 40.02           C  
ATOM    307  OG  SER M  38      31.545  10.612  35.821  1.00 40.02           O  
ATOM    308  C   SER M  38      29.991  12.550  34.426  1.00 40.02           C  
ATOM    309  O   SER M  38      29.242  13.399  34.907  1.00 40.02           O  
ATOM    310  N   ASP M  39      31.191  12.869  33.912  1.00 68.69           N  
ATOM    311  CA  ASP M  39      31.669  14.223  33.885  1.00 68.69           C  
ATOM    312  CB  ASP M  39      33.191  14.318  33.716  1.00 68.69           C  
ATOM    313  CG  ASP M  39      33.795  13.971  35.075  0.94 68.69           C  
ATOM    314  OD1 ASP M  39      33.122  14.244  36.103  0.94 68.69           O  
ATOM    315  OD2 ASP M  39      34.932  13.434  35.105  0.94 68.69           O  
ATOM    316  C   ASP M  39      30.975  15.067  32.849  1.00 68.69           C  
ATOM    317  O   ASP M  39      30.864  16.279  33.028  1.00 68.69           O  
ATOM    318  N   ALA M  40      30.486  14.460  31.748  1.00 40.55           N  
ATOM    319  CA  ALA M  40      29.920  15.196  30.646  1.00 40.55           C  
ATOM    320  CB  ALA M  40      29.322  14.298  29.545  1.00 40.55           C  
ATOM    321  C   ALA M  40      28.841  16.122  31.113  1.00 40.55           C  
ATOM    322  O   ALA M  40      28.138  15.866  32.090  1.00 40.55           O  
ATOM    323  N   ALA M  41      28.720  17.261  30.402  1.00 34.70           N  
ATOM    324  CA  ALA M  41      27.805  18.325  30.710  1.00 34.70           C  
ATOM    325  CB  ALA M  41      27.996  19.540  29.783  1.00 34.70           C  
ATOM    326  C   ALA M  41      26.370  17.901  30.582  1.00 34.70           C  
ATOM    327  O   ALA M  41      25.543  18.279  31.410  1.00 34.70           O  
ATOM    328  N   SER M  42      26.029  17.118  29.542  1.00 40.08           N  
ATOM    329  CA  SER M  42      24.654  16.776  29.280  1.00 40.08           C  
ATOM    330  CB  SER M  42      24.471  15.999  27.967  1.00 40.08           C  
ATOM    331  OG  SER M  42      25.113  14.738  28.062  1.00 40.08           O  
ATOM    332  C   SER M  42      24.077  15.921  30.367  1.00 40.08           C  
ATOM    333  O   SER M  42      22.928  16.107  30.762  1.00 40.08           O  
ATOM    334  N   GLN M  43      24.870  14.977  30.903  1.00 75.21           N  
ATOM    335  CA  GLN M  43      24.367  14.062  31.886  1.00 75.21           C  
ATOM    336  CB  GLN M  43      23.853  14.742  33.170  1.00 75.21           C  
ATOM    337  CG  GLN M  43      24.957  15.147  34.150  1.00 75.21           C  
ATOM    338  CD  GLN M  43      25.130  13.994  35.133  1.00 75.21           C  
ATOM    339  OE1 GLN M  43      26.201  13.402  35.249  1.00 75.21           O  
ATOM    340  NE2 GLN M  43      24.032  13.664  35.862  1.00 75.21           N  
ATOM    341  C   GLN M  43      23.264  13.233  31.300  1.00 75.21           C  
ATOM    342  O   GLN M  43      22.322  12.858  31.999  1.00 75.21           O  
ATOM    343  N   ARG M  44      23.355  12.916  29.990  1.00126.80           N  
ATOM    344  CA  ARG M  44      22.405  12.024  29.389  1.00126.80           C  
ATOM    345  CB  ARG M  44      21.260  12.725  28.630  1.00126.80           C  
ATOM    346  CG  ARG M  44      20.272  13.412  29.583  1.00126.80           C  
ATOM    347  CD  ARG M  44      18.947  12.663  29.780  1.00126.80           C  
ATOM    348  NE  ARG M  44      17.955  13.212  28.808  1.00126.80           N  
ATOM    349  CZ  ARG M  44      16.735  12.619  28.633  1.00126.80           C  
ATOM    350  NH1 ARG M  44      16.467  11.410  29.207  1.00126.80           N  
ATOM    351  NH2 ARG M  44      15.779  13.237  27.882  1.00126.80           N  
ATOM    352  C   ARG M  44      23.158  11.129  28.445  1.00126.80           C  
ATOM    353  O   ARG M  44      24.297  11.413  28.080  1.00126.80           O  
ATOM    354  N   MET M  45      22.549   9.990  28.055  1.00 85.98           N  
ATOM    355  CA  MET M  45      23.188   9.078  27.145  1.00 85.98           C  
ATOM    356  CB  MET M  45      22.370   7.793  26.923  1.00 85.98           C  
ATOM    357  CG  MET M  45      23.110   6.689  26.170  1.00 85.98           C  
ATOM    358  SD  MET M  45      24.289   5.774  27.201  1.00 85.98           S  
ATOM    359  CE  MET M  45      22.967   4.921  28.111  1.00 85.98           C  
ATOM    360  C   MET M  45      23.242   9.782  25.824  1.00 85.98           C  
ATOM    361  O   MET M  45      22.257  10.391  25.405  1.00 85.98           O  
ATOM    362  N   GLU M  46      24.388   9.703  25.115  1.00 99.83           N  
ATOM    363  CA  GLU M  46      24.518  10.447  23.893  1.00 99.83           C  
ATOM    364  CB  GLU M  46      25.656  11.479  23.989  1.00 99.83           C  
ATOM    365  CG  GLU M  46      25.379  12.500  25.100  1.00 99.83           C  
ATOM    366  CD  GLU M  46      26.667  13.207  25.498  1.00 99.83           C  
ATOM    367  OE1 GLU M  46      27.172  14.035  24.694  1.00 99.83           O  
ATOM    368  OE2 GLU M  46      27.159  12.932  26.625  1.00 99.83           O  
ATOM    369  C   GLU M  46      24.785   9.509  22.751  1.00 99.83           C  
ATOM    370  O   GLU M  46      25.379   8.446  22.919  1.00 99.83           O  
ATOM    371  N   PRO M  47      24.275   9.868  21.594  1.00116.59           N  
ATOM    372  CA  PRO M  47      24.466   9.081  20.398  1.00116.59           C  
ATOM    373  CD  PRO M  47      23.055  10.653  21.547  1.00116.59           C  
ATOM    374  CB  PRO M  47      23.317   9.467  19.457  1.00116.59           C  
ATOM    375  CG  PRO M  47      22.737  10.767  20.051  1.00116.59           C  
ATOM    376  C   PRO M  47      25.830   9.194  19.775  1.00116.59           C  
ATOM    377  O   PRO M  47      26.279  10.309  19.519  1.00116.59           O  
ATOM    378  N   ARG M  48      26.530   8.052  19.606  0.98205.85           N  
ATOM    379  CA  ARG M  48      27.781   7.909  18.910  0.98205.85           C  
ATOM    380  CB  ARG M  48      28.744   6.902  19.555  0.98205.85           C  
ATOM    381  CG  ARG M  48      29.429   7.632  20.707  0.98205.85           C  
ATOM    382  CD  ARG M  48      29.203   9.134  20.510  0.98205.85           C  
ATOM    383  NE  ARG M  48      30.062   9.931  21.423  0.98205.85           N  
ATOM    384  CZ  ARG M  48      29.652  11.187  21.760  0.98205.85           C  
ATOM    385  NH1 ARG M  48      28.398  11.607  21.420  0.98205.85           N  
ATOM    386  NH2 ARG M  48      30.498  12.033  22.421  0.98205.85           N  
ATOM    387  C   ARG M  48      27.675   7.674  17.430  0.98205.85           C  
ATOM    388  O   ARG M  48      28.575   8.065  16.689  0.98205.85           O  
ATOM    389  N   ALA M  49      26.615   6.990  16.942  1.00 57.75           N  
ATOM    390  CA  ALA M  49      26.574   6.706  15.531  1.00 57.75           C  
ATOM    391  CB  ALA M  49      26.698   5.209  15.206  1.00 57.75           C  
ATOM    392  C   ALA M  49      25.264   7.173  14.982  1.00 57.75           C  
ATOM    393  O   ALA M  49      24.222   7.046  15.617  1.00 57.75           O  
ATOM    394  N   PRO M  50      25.296   7.670  13.779  1.00 97.77           N  
ATOM    395  CA  PRO M  50      24.161   8.256  13.115  1.00 97.77           C  
ATOM    396  CD  PRO M  50      26.488   7.640  12.948  1.00 97.77           C  
ATOM    397  CB  PRO M  50      24.682   8.728  11.756  1.00 97.77           C  
ATOM    398  CG  PRO M  50      25.968   7.908  11.529  1.00 97.77           C  
ATOM    399  C   PRO M  50      22.968   7.355  13.007  1.00 97.77           C  
ATOM    400  O   PRO M  50      21.859   7.867  12.866  1.00 97.77           O  
ATOM    401  N   TRP M  51      23.159   6.027  13.016  1.00107.74           N  
ATOM    402  CA  TRP M  51      22.065   5.103  12.928  1.00107.74           C  
ATOM    403  CB  TRP M  51      22.533   3.673  12.584  1.00107.74           C  
ATOM    404  CG  TRP M  51      23.768   3.188  13.304  1.00107.74           C  
ATOM    405  CD2 TRP M  51      23.767   2.415  14.517  1.00107.74           C  
ATOM    406  CD1 TRP M  51      25.079   3.339  12.949  1.00107.74           C  
ATOM    407  NE1 TRP M  51      25.891   2.720  13.867  1.00107.74           N  
ATOM    408  CE2 TRP M  51      25.099   2.145  14.835  1.00107.74           C  
ATOM    409  CE3 TRP M  51      22.741   1.966  15.293  1.00107.74           C  
ATOM    410  CZ2 TRP M  51      25.422   1.416  15.945  1.00107.74           C  
ATOM    411  CZ3 TRP M  51      23.074   1.236  16.411  1.00107.74           C  
ATOM    412  CH2 TRP M  51      24.388   0.965  16.733  1.00107.74           C  
ATOM    413  C   TRP M  51      21.231   5.127  14.176  1.00107.74           C  
ATOM    414  O   TRP M  51      20.035   4.845  14.130  1.00107.74           O  
ATOM    415  N   ILE M  52      21.858   5.404  15.333  1.00124.35           N  
ATOM    416  CA  ILE M  52      21.194   5.455  16.609  1.00124.35           C  
ATOM    417  CB  ILE M  52      22.123   5.479  17.783  1.00124.35           C  
ATOM    418  CG1 ILE M  52      21.363   5.028  19.042  1.00124.35           C  
ATOM    419  CG2 ILE M  52      22.721   6.888  17.905  1.00124.35           C  
ATOM    420  CD1 ILE M  52      20.969   3.549  19.013  1.00124.35           C  
ATOM    421  C   ILE M  52      20.287   6.646  16.702  1.00124.35           C  
ATOM    422  O   ILE M  52      19.303   6.631  17.442  1.00124.35           O  
ATOM    423  N   GLU M  53      20.622   7.736  15.988  1.00 76.69           N  
ATOM    424  CA  GLU M  53      19.862   8.950  16.072  1.00 76.69           C  
ATOM    425  CB  GLU M  53      20.342  10.081  15.152  1.00 76.69           C  
ATOM    426  CG  GLU M  53      21.610  10.775  15.642  1.00 76.69           C  
ATOM    427  CD  GLU M  53      21.661  12.133  14.963  0.88 76.69           C  
ATOM    428  OE1 GLU M  53      20.577  12.764  14.834  0.88 76.69           O  
ATOM    429  OE2 GLU M  53      22.777  12.561  14.564  0.88 76.69           O  
ATOM    430  C   GLU M  53      18.441   8.683  15.699  1.00 76.69           C  
ATOM    431  O   GLU M  53      17.548   9.402  16.144  1.00 76.69           O  
ATOM    432  N   GLN M  54      18.185   7.648  14.877  1.00 87.52           N  
ATOM    433  CA  GLN M  54      16.842   7.391  14.435  1.00 87.52           C  
ATOM    434  CB  GLN M  54      16.655   6.078  13.657  1.00 87.52           C  
ATOM    435  CG  GLN M  54      17.274   6.012  12.266  1.00 87.52           C  
ATOM    436  CD  GLN M  54      16.752   4.717  11.662  1.00 87.52           C  
ATOM    437  OE1 GLN M  54      15.972   4.001  12.290  1.00 87.52           O  
ATOM    438  NE2 GLN M  54      17.183   4.406  10.409  1.00 87.52           N  
ATOM    439  C   GLN M  54      15.949   7.233  15.626  1.00 87.52           C  
ATOM    440  O   GLN M  54      14.803   7.671  15.590  1.00 87.52           O  
ATOM    441  N   GLU M  55      16.439   6.601  16.707  1.00125.38           N  
ATOM    442  CA  GLU M  55      15.633   6.329  17.867  1.00125.38           C  
ATOM    443  CB  GLU M  55      16.407   5.575  18.958  1.00125.38           C  
ATOM    444  CG  GLU M  55      16.918   4.202  18.516  1.00125.38           C  
ATOM    445  CD  GLU M  55      15.761   3.217  18.526  1.00125.38           C  
ATOM    446  OE1 GLU M  55      14.599   3.662  18.721  1.00125.38           O  
ATOM    447  OE2 GLU M  55      16.025   1.999  18.341  1.00125.38           O  
ATOM    448  C   GLU M  55      15.137   7.611  18.474  1.00125.38           C  
ATOM    449  O   GLU M  55      15.845   8.615  18.535  1.00125.38           O  
ATOM    450  N   GLY M  56      13.885   7.572  18.981  1.00111.22           N  
ATOM    451  CA  GLY M  56      13.202   8.720  19.508  1.00111.22           C  
ATOM    452  C   GLY M  56      13.720   9.072  20.866  1.00111.22           C  
ATOM    453  O   GLY M  56      14.570   8.423  21.473  1.00111.22           O  
ATOM    454  N   PRO M  58      13.152  10.155  21.310  1.00124.88           N  
ATOM    455  CA  PRO M  58      13.464  10.766  22.573  1.00124.88           C  
ATOM    456  CD  PRO M  58      12.480  11.062  20.397  1.00124.88           C  
ATOM    457  CB  PRO M  58      12.667  12.068  22.600  1.00124.88           C  
ATOM    458  CG  PRO M  58      12.475  12.419  21.113  1.00124.88           C  
ATOM    459  C   PRO M  58      13.157   9.872  23.726  1.00124.88           C  
ATOM    460  O   PRO M  58      13.804   9.985  24.767  1.00124.88           O  
ATOM    461  N   GLU M  59      12.154   8.995  23.575  1.00 79.20           N  
ATOM    462  CA  GLU M  59      11.791   8.103  24.633  1.00 79.20           C  
ATOM    463  CB  GLU M  59      10.517   7.295  24.333  1.00 79.20           C  
ATOM    464  CG  GLU M  59      10.560   6.504  23.025  0.93 79.20           C  
ATOM    465  CD  GLU M  59      10.081   7.421  21.911  0.87 79.20           C  
ATOM    466  OE1 GLU M  59       9.981   8.655  22.154  0.87 79.20           O  
ATOM    467  OE2 GLU M  59       9.795   6.904  20.797  0.87 79.20           O  
ATOM    468  C   GLU M  59      12.922   7.153  24.850  1.00 79.20           C  
ATOM    469  O   GLU M  59      13.192   6.746  25.978  1.00 79.20           O  
ATOM    470  N   TYR M  60      13.617   6.787  23.758  1.00 88.23           N  
ATOM    471  CA  TYR M  60      14.706   5.852  23.793  1.00 88.23           C  
ATOM    472  CB  TYR M  60      15.337   5.684  22.394  1.00 88.23           C  
ATOM    473  CG  TYR M  60      16.489   4.730  22.389  1.00 88.23           C  
ATOM    474  CD1 TYR M  60      16.285   3.372  22.293  1.00 88.23           C  
ATOM    475  CD2 TYR M  60      17.786   5.198  22.456  1.00 88.23           C  
ATOM    476  CE1 TYR M  60      17.343   2.492  22.270  1.00 88.23           C  
ATOM    477  CE2 TYR M  60      18.848   4.325  22.435  1.00 88.23           C  
ATOM    478  CZ  TYR M  60      18.630   2.975  22.342  1.00 88.23           C  
ATOM    479  OH  TYR M  60      19.716   2.073  22.316  1.00 88.23           O  
ATOM    480  C   TYR M  60      15.753   6.417  24.691  1.00 88.23           C  
ATOM    481  O   TYR M  60      16.311   5.712  25.531  1.00 88.23           O  
ATOM    482  N   TRP M  61      16.024   7.723  24.536  1.00 97.98           N  
ATOM    483  CA  TRP M  61      17.055   8.383  25.275  1.00 97.98           C  
ATOM    484  CB  TRP M  61      17.269   9.832  24.815  1.00 97.98           C  
ATOM    485  CG  TRP M  61      17.661   9.868  23.368  1.00 97.98           C  
ATOM    486  CD2 TRP M  61      18.721   9.060  22.833  1.00 97.98           C  
ATOM    487  CD1 TRP M  61      17.095  10.517  22.308  1.00 97.98           C  
ATOM    488  NE1 TRP M  61      17.748  10.174  21.148  1.00 97.98           N  
ATOM    489  CE2 TRP M  61      18.746   9.274  21.455  1.00 97.98           C  
ATOM    490  CE3 TRP M  61      19.586   8.204  23.444  1.00 97.98           C  
ATOM    491  CZ2 TRP M  61      19.650   8.623  20.663  1.00 97.98           C  
ATOM    492  CZ3 TRP M  61      20.504   7.559  22.645  1.00 97.98           C  
ATOM    493  CH2 TRP M  61      20.534   7.764  21.282  1.00 97.98           C  
ATOM    494  C   TRP M  61      16.724   8.412  26.726  1.00 97.98           C  
ATOM    495  O   TRP M  61      17.607   8.255  27.566  1.00 97.98           O  
ATOM    496  N   ASP M  62      15.451   8.654  27.077  1.00138.99           N  
ATOM    497  CA  ASP M  62      15.170   8.742  28.478  0.98138.99           C  
ATOM    498  CB  ASP M  62      13.802   9.375  28.809  0.98138.99           C  
ATOM    499  CG  ASP M  62      12.691   8.694  28.038  0.88138.99           C  
ATOM    500  OD1 ASP M  62      12.289   7.567  28.423  0.88138.99           O  
ATOM    501  OD2 ASP M  62      12.218   9.320  27.051  0.88138.99           O  
ATOM    502  C   ASP M  62      15.378   7.428  29.170  1.00138.99           C  
ATOM    503  O   ASP M  62      15.923   7.400  30.273  1.00138.99           O  
ATOM    504  N   GLY M  63      14.973   6.299  28.556  1.00 46.04           N  
ATOM    505  CA  GLY M  63      15.135   5.033  29.219  1.00 46.04           C  
ATOM    506  C   GLY M  63      16.588   4.714  29.384  1.00 46.04           C  
ATOM    507  O   GLY M  63      17.029   4.301  30.456  1.00 46.04           O  
ATOM    508  N   GLU M  64      17.380   4.912  28.317  1.00 96.21           N  
ATOM    509  CA  GLU M  64      18.772   4.558  28.357  1.00 96.21           C  
ATOM    510  CB  GLU M  64      19.486   4.778  27.015  1.00 96.21           C  
ATOM    511  CG  GLU M  64      19.070   3.767  25.945  1.00 96.21           C  
ATOM    512  CD  GLU M  64      19.832   2.468  26.191  1.00 96.21           C  
ATOM    513  OE1 GLU M  64      21.007   2.555  26.627  1.00 96.21           O  
ATOM    514  OE2 GLU M  64      19.254   1.377  25.944  1.00 96.21           O  
ATOM    515  C   GLU M  64      19.457   5.404  29.376  1.00 96.21           C  
ATOM    516  O   GLU M  64      20.328   4.930  30.101  1.00 96.21           O  
ATOM    517  N   THR M  65      19.073   6.688  29.442  1.00 66.77           N  
ATOM    518  CA  THR M  65      19.650   7.609  30.375  1.00 66.77           C  
ATOM    519  CB  THR M  65      19.038   8.979  30.274  1.00 66.77           C  
ATOM    520  OG1 THR M  65      19.299   9.570  29.011  1.00 66.77           O  
ATOM    521  CG2 THR M  65      19.583   9.844  31.417  1.00 66.77           C  
ATOM    522  C   THR M  65      19.365   7.143  31.767  1.00 66.77           C  
ATOM    523  O   THR M  65      20.258   7.126  32.612  1.00 66.77           O  
ATOM    524  N   ARG M  66      18.106   6.756  32.051  1.00146.07           N  
ATOM    525  CA  ARG M  66      17.762   6.385  33.390  0.96146.07           C  
ATOM    526  CB  ARG M  66      16.266   6.096  33.608  0.96146.07           C  
ATOM    527  CG  ARG M  66      15.953   5.705  35.057  0.96146.07           C  
ATOM    528  CD  ARG M  66      16.231   6.828  36.062  0.96146.07           C  
ATOM    529  NE  ARG M  66      15.089   7.784  36.006  0.96146.07           N  
ATOM    530  CZ  ARG M  66      15.313   9.130  36.063  0.96146.07           C  
ATOM    531  NH1 ARG M  66      16.588   9.618  36.081  0.96146.07           N  
ATOM    532  NH2 ARG M  66      14.254   9.991  36.089  0.96146.07           N  
ATOM    533  C   ARG M  66      18.501   5.145  33.787  1.00146.07           C  
ATOM    534  O   ARG M  66      19.044   5.073  34.887  1.00146.07           O  
ATOM    535  N   LYS M  67      18.552   4.140  32.895  1.00 96.10           N  
ATOM    536  CA  LYS M  67      19.171   2.889  33.229  1.00 96.10           C  
ATOM    537  CB  LYS M  67      19.007   1.830  32.122  1.00 96.10           C  
ATOM    538  CG  LYS M  67      17.548   1.425  31.900  1.00 96.10           C  
ATOM    539  CD  LYS M  67      17.310   0.576  30.650  1.00 96.10           C  
ATOM    540  CE  LYS M  67      17.381   1.359  29.338  1.00 96.10           C  
ATOM    541  NZ  LYS M  67      18.419   0.776  28.462  1.00 96.10           N  
ATOM    542  C   LYS M  67      20.633   3.092  33.459  1.00 96.10           C  
ATOM    543  O   LYS M  67      21.214   2.496  34.361  1.00 96.10           O  
ATOM    544  N   VAL M  68      21.276   3.937  32.639  1.00111.14           N  
ATOM    545  CA  VAL M  68      22.691   4.126  32.766  0.98111.14           C  
ATOM    546  CB  VAL M  68      23.286   4.955  31.663  0.98111.14           C  
ATOM    547  CG1 VAL M  68      22.752   6.387  31.745  0.98111.14           C  
ATOM    548  CG2 VAL M  68      24.812   4.869  31.785  0.98111.14           C  
ATOM    549  C   VAL M  68      22.994   4.779  34.078  1.00111.14           C  
ATOM    550  O   VAL M  68      23.995   4.458  34.719  1.00111.14           O  
ATOM    551  N   LYS M  69      22.147   5.733  34.507  1.00 57.02           N  
ATOM    552  CA  LYS M  69      22.384   6.376  35.767  1.00 57.02           C  
ATOM    553  CB  LYS M  69      21.440   7.555  36.064  1.00 57.02           C  
ATOM    554  CG  LYS M  69      21.776   8.815  35.259  1.00 57.02           C  
ATOM    555  CD  LYS M  69      20.837   9.992  35.533  1.00 57.02           C  
ATOM    556  CE  LYS M  69      21.323  11.320  34.946  1.00 57.02           C  
ATOM    557  NZ  LYS M  69      20.488  12.431  35.452  1.00 57.02           N  
ATOM    558  C   LYS M  69      22.236   5.352  36.848  1.00 57.02           C  
ATOM    559  O   LYS M  69      22.954   5.387  37.846  1.00 57.02           O  
ATOM    560  N   ALA M  70      21.289   4.414  36.681  1.00 37.13           N  
ATOM    561  CA  ALA M  70      21.058   3.397  37.667  1.00 37.13           C  
ATOM    562  CB  ALA M  70      19.860   2.495  37.330  1.00 37.13           C  
ATOM    563  C   ALA M  70      22.279   2.532  37.783  1.00 37.13           C  
ATOM    564  O   ALA M  70      22.653   2.120  38.881  1.00 37.13           O  
ATOM    565  N   HIS M  71      22.931   2.220  36.645  1.00 54.65           N  
ATOM    566  CA  HIS M  71      24.108   1.395  36.664  0.98 54.65           C  
ATOM    567  ND1 HIS M  71      22.729   0.298  33.910  0.98 54.65           N  
ATOM    568  CG  HIS M  71      23.974   0.122  34.471  0.98 54.65           C  
ATOM    569  CB  HIS M  71      24.704   1.152  35.269  0.98 54.65           C  
ATOM    570  NE2 HIS M  71      23.388  -1.755  33.364  0.98 54.65           N  
ATOM    571  CD2 HIS M  71      24.362  -1.138  34.129  0.98 54.65           C  
ATOM    572  CE1 HIS M  71      22.429  -0.852  33.260  0.98 54.65           C  
ATOM    573  C   HIS M  71      25.174   2.090  37.442  1.00 54.65           C  
ATOM    574  O   HIS M  71      25.883   1.476  38.238  1.00 54.65           O  
ATOM    575  N   SER M  72      25.306   3.408  37.230  1.00 76.83           N  
ATOM    576  CA  SER M  72      26.335   4.165  37.875  0.88 76.83           C  
ATOM    577  CB  SER M  72      26.266   5.652  37.500  0.88 76.83           C  
ATOM    578  OG  SER M  72      27.185   6.392  38.286  0.88 76.83           O  
ATOM    579  C   SER M  72      26.166   4.071  39.360  1.00 76.83           C  
ATOM    580  O   SER M  72      27.147   3.976  40.096  1.00 76.83           O  
ATOM    581  N   GLN M  73      24.910   4.089  39.837  1.00112.54           N  
ATOM    582  CA  GLN M  73      24.640   4.046  41.248  1.00112.54           C  
ATOM    583  CB  GLN M  73      23.146   4.198  41.557  1.00112.54           C  
ATOM    584  CG  GLN M  73      22.647   5.605  41.238  1.00112.54           C  
ATOM    585  CD  GLN M  73      21.133   5.617  41.325  1.00112.54           C  
ATOM    586  OE1 GLN M  73      20.505   4.620  41.675  1.00112.54           O  
ATOM    587  NE2 GLN M  73      20.535   6.788  40.983  1.00112.54           N  
ATOM    588  C   GLN M  73      25.106   2.746  41.825  1.00112.54           C  
ATOM    589  O   GLN M  73      25.680   2.715  42.913  1.00112.54           O  
ATOM    590  N   THR M  74      24.874   1.638  41.101  1.00 48.67           N  
ATOM    591  CA  THR M  74      25.241   0.334  41.573  1.00 48.67           C  
ATOM    592  CB  THR M  74      24.869  -0.752  40.604  1.00 48.67           C  
ATOM    593  OG1 THR M  74      23.472  -0.736  40.354  1.00 48.67           O  
ATOM    594  CG2 THR M  74      25.279  -2.100  41.210  1.00 48.67           C  
ATOM    595  C   THR M  74      26.726   0.284  41.748  1.00 48.67           C  
ATOM    596  O   THR M  74      27.225  -0.243  42.740  1.00 48.67           O  
ATOM    597  N   HIS M  75      27.476   0.846  40.786  1.00 95.11           N  
ATOM    598  CA  HIS M  75      28.908   0.809  40.834  0.98 95.11           C  
ATOM    599  ND1 HIS M  75      29.855   0.583  37.129  0.98 95.11           N  
ATOM    600  CG  HIS M  75      29.442   0.340  38.419  0.98 95.11           C  
ATOM    601  CB  HIS M  75      29.586   1.315  39.551  0.98 95.11           C  
ATOM    602  NE2 HIS M  75      29.000  -1.469  37.146  0.98 95.11           N  
ATOM    603  CD2 HIS M  75      28.921  -0.919  38.410  0.98 95.11           C  
ATOM    604  CE1 HIS M  75      29.568  -0.533  36.410  0.98 95.11           C  
ATOM    605  C   HIS M  75      29.420   1.610  41.988  1.00 95.11           C  
ATOM    606  O   HIS M  75      30.445   1.268  42.577  1.00 95.11           O  
ATOM    607  N   ARG M  76      28.741   2.717  42.334  1.00164.87           N  
ATOM    608  CA  ARG M  76      29.240   3.537  43.399  1.00164.87           C  
ATOM    609  CB  ARG M  76      28.389   4.796  43.619  1.00164.87           C  
ATOM    610  CG  ARG M  76      29.126   5.874  44.412  1.00164.87           C  
ATOM    611  CD  ARG M  76      28.467   7.253  44.343  1.00164.87           C  
ATOM    612  NE  ARG M  76      27.842   7.524  45.667  1.00164.87           N  
ATOM    613  CZ  ARG M  76      27.518   8.799  46.032  1.00164.87           C  
ATOM    614  NH1 ARG M  76      27.720   9.836  45.169  1.00164.87           N  
ATOM    615  NH2 ARG M  76      26.996   9.043  47.270  1.00164.87           N  
ATOM    616  C   ARG M  76      29.254   2.732  44.662  1.00164.87           C  
ATOM    617  O   ARG M  76      30.235   2.749  45.404  1.00164.87           O  
ATOM    618  N   VAL M  77      28.159   1.998  44.936  1.00 54.95           N  
ATOM    619  CA  VAL M  77      28.070   1.190  46.118  0.98 54.95           C  
ATOM    620  CB  VAL M  77      26.709   0.587  46.315  0.98 54.95           C  
ATOM    621  CG1 VAL M  77      26.760  -0.337  47.543  0.98 54.95           C  
ATOM    622  CG2 VAL M  77      25.683   1.725  46.432  0.98 54.95           C  
ATOM    623  C   VAL M  77      29.057   0.063  46.034  1.00 54.95           C  
ATOM    624  O   VAL M  77      29.730  -0.264  47.012  1.00 54.95           O  
ATOM    625  N   ASP M  78      29.211  -0.534  44.840  1.00 57.78           N  
ATOM    626  CA  ASP M  78      30.051  -1.692  44.705  1.00 57.78           C  
ATOM    627  CB  ASP M  78      30.149  -2.216  43.263  1.00 57.78           C  
ATOM    628  CG  ASP M  78      28.819  -2.860  42.891  1.00 57.78           C  
ATOM    629  OD1 ASP M  78      27.896  -2.866  43.749  1.00 57.78           O  
ATOM    630  OD2 ASP M  78      28.714  -3.365  41.742  1.00 57.78           O  
ATOM    631  C   ASP M  78      31.434  -1.347  45.157  1.00 57.78           C  
ATOM    632  O   ASP M  78      32.149  -2.191  45.695  1.00 57.78           O  
ATOM    633  N   LEU M  79      31.847  -0.087  44.949  1.00 65.39           N  
ATOM    634  CA  LEU M  79      33.156   0.368  45.313  1.00 65.39           C  
ATOM    635  CB  LEU M  79      33.319   1.865  44.981  1.00 65.39           C  
ATOM    636  CG  LEU M  79      33.049   2.209  43.501  1.00 65.39           C  
ATOM    637  CD1 LEU M  79      33.195   3.718  43.230  1.00 65.39           C  
ATOM    638  CD2 LEU M  79      33.915   1.355  42.563  1.00 65.39           C  
ATOM    639  C   LEU M  79      33.316   0.225  46.798  1.00 65.39           C  
ATOM    640  O   LEU M  79      34.359  -0.223  47.276  1.00 65.39           O  
ATOM    641  N   GLY M  80      32.289   0.629  47.572  1.00 39.77           N  
ATOM    642  CA  GLY M  80      32.363   0.568  49.006  1.00 39.77           C  
ATOM    643  C   GLY M  80      32.403  -0.850  49.490  1.00 39.77           C  
ATOM    644  O   GLY M  80      33.221  -1.196  50.342  1.00 39.77           O  
ATOM    645  N   THR M  81      31.522  -1.714  48.944  1.00120.83           N  
ATOM    646  CA  THR M  81      31.419  -3.061  49.433  1.00120.83           C  
ATOM    647  CB  THR M  81      30.323  -3.865  48.789  1.00120.83           C  
ATOM    648  OG1 THR M  81      30.493  -3.902  47.380  1.00120.83           O  
ATOM    649  CG2 THR M  81      28.960  -3.260  49.161  1.00120.83           C  
ATOM    650  C   THR M  81      32.707  -3.777  49.211  1.00120.83           C  
ATOM    651  O   THR M  81      33.218  -4.446  50.107  1.00120.83           O  
ATOM    652  N   LEU M  82      33.286  -3.624  48.011  1.00 58.35           N  
ATOM    653  CA  LEU M  82      34.499  -4.306  47.677  1.00 58.35           C  
ATOM    654  CB  LEU M  82      34.930  -4.022  46.228  1.00 58.35           C  
ATOM    655  CG  LEU M  82      33.971  -4.635  45.187  1.00 58.35           C  
ATOM    656  CD1 LEU M  82      34.332  -4.202  43.760  1.00 58.35           C  
ATOM    657  CD2 LEU M  82      33.912  -6.169  45.318  1.00 58.35           C  
ATOM    658  C   LEU M  82      35.582  -3.845  48.595  1.00 58.35           C  
ATOM    659  O   LEU M  82      36.403  -4.642  49.045  1.00 58.35           O  
ATOM    660  N   ARG M  83      35.615  -2.541  48.909  1.00157.12           N  
ATOM    661  CA  ARG M  83      36.668  -2.063  49.749  1.00157.12           C  
ATOM    662  CB  ARG M  83      36.642  -0.536  49.907  1.00157.12           C  
ATOM    663  CG  ARG M  83      36.874   0.129  48.547  1.00157.12           C  
ATOM    664  CD  ARG M  83      37.351   1.580  48.590  1.00157.12           C  
ATOM    665  NE  ARG M  83      36.225   2.424  49.075  1.00157.12           N  
ATOM    666  CZ  ARG M  83      36.503   3.593  49.720  1.00157.12           C  
ATOM    667  NH1 ARG M  83      37.801   3.936  49.963  1.00157.12           N  
ATOM    668  NH2 ARG M  83      35.492   4.423  50.107  1.00157.12           N  
ATOM    669  C   ARG M  83      36.541  -2.746  51.072  1.00157.12           C  
ATOM    670  O   ARG M  83      37.540  -3.136  51.673  1.00157.12           O  
ATOM    671  N   GLY M  84      35.295  -2.912  51.551  1.00 26.41           N  
ATOM    672  CA  GLY M  84      35.043  -3.561  52.805  1.00 26.41           C  
ATOM    673  C   GLY M  84      35.453  -4.999  52.742  1.00 26.41           C  
ATOM    674  O   GLY M  84      36.053  -5.508  53.687  1.00 26.41           O  
ATOM    675  N   TYR M  85      35.154  -5.699  51.629  1.00 83.41           N  
ATOM    676  CA  TYR M  85      35.462  -7.103  51.603  1.00 83.41           C  
ATOM    677  CB  TYR M  85      35.179  -7.789  50.256  1.00 83.41           C  
ATOM    678  CG  TYR M  85      33.740  -7.710  49.879  1.00 83.41           C  
ATOM    679  CD1 TYR M  85      32.782  -8.413  50.571  1.00 83.41           C  
ATOM    680  CD2 TYR M  85      33.363  -6.957  48.792  1.00 83.41           C  
ATOM    681  CE1 TYR M  85      31.462  -8.344  50.188  1.00 83.41           C  
ATOM    682  CE2 TYR M  85      32.049  -6.887  48.405  1.00 83.41           C  
ATOM    683  CZ  TYR M  85      31.094  -7.582  49.107  1.00 83.41           C  
ATOM    684  OH  TYR M  85      29.739  -7.516  48.717  1.00 83.41           O  
ATOM    685  C   TYR M  85      36.939  -7.246  51.767  1.00 83.41           C  
ATOM    686  O   TYR M  85      37.425  -7.990  52.615  1.00 83.41           O  
ATOM    687  N   TYR M  86      37.677  -6.483  50.952  1.00113.43           N  
ATOM    688  CA  TYR M  86      39.104  -6.485  50.857  1.00113.43           C  
ATOM    689  CB  TYR M  86      39.614  -5.868  49.550  1.00113.43           C  
ATOM    690  CG  TYR M  86      39.226  -6.860  48.504  1.00113.43           C  
ATOM    691  CD1 TYR M  86      39.959  -8.015  48.343  1.00113.43           C  
ATOM    692  CD2 TYR M  86      38.135  -6.650  47.693  1.00113.43           C  
ATOM    693  CE1 TYR M  86      39.620  -8.944  47.388  1.00113.43           C  
ATOM    694  CE2 TYR M  86      37.788  -7.575  46.733  1.00113.43           C  
ATOM    695  CZ  TYR M  86      38.532  -8.720  46.578  1.00113.43           C  
ATOM    696  OH  TYR M  86      38.172  -9.665  45.596  1.00113.43           O  
ATOM    697  C   TYR M  86      39.772  -5.887  52.062  1.00113.43           C  
ATOM    698  O   TYR M  86      40.950  -6.159  52.280  1.00113.43           O  
ATOM    699  N   ASN M  87      39.062  -5.032  52.831  1.00147.47           N  
ATOM    700  CA  ASN M  87      39.540  -4.296  53.984  0.98147.47           C  
ATOM    701  CB  ASN M  87      40.085  -5.132  55.182  0.98147.47           C  
ATOM    702  CG  ASN M  87      41.416  -5.860  54.953  0.91147.47           C  
ATOM    703  OD1 ASN M  87      42.471  -5.256  54.760  0.91147.47           O  
ATOM    704  ND2 ASN M  87      41.373  -7.219  55.016  0.91147.47           N  
ATOM    705  C   ASN M  87      40.551  -3.285  53.550  1.00147.47           C  
ATOM    706  O   ASN M  87      41.515  -2.977  54.249  1.00147.47           O  
ATOM    707  N   GLN M  88      40.290  -2.701  52.367  1.00 96.80           N  
ATOM    708  CA  GLN M  88      41.114  -1.727  51.715  1.00 96.80           C  
ATOM    709  CB  GLN M  88      40.715  -1.577  50.244  1.00 96.80           C  
ATOM    710  CG  GLN M  88      40.812  -2.890  49.474  1.00 96.80           C  
ATOM    711  CD  GLN M  88      39.885  -2.773  48.279  1.00 96.80           C  
ATOM    712  OE1 GLN M  88      39.839  -3.651  47.421  1.00 96.80           O  
ATOM    713  NE2 GLN M  88      39.106  -1.661  48.228  1.00 96.80           N  
ATOM    714  C   GLN M  88      40.898  -0.394  52.349  1.00 96.80           C  
ATOM    715  O   GLN M  88      39.944  -0.188  53.099  1.00 96.80           O  
ATOM    716  N   SER M  89      41.828   0.537  52.058  1.00 89.97           N  
ATOM    717  CA  SER M  89      41.809   1.863  52.599  1.00 89.97           C  
ATOM    718  CB  SER M  89      43.220   2.439  52.792  1.00 89.97           C  
ATOM    719  OG  SER M  89      43.148   3.749  53.337  1.00 89.97           O  
ATOM    720  C   SER M  89      41.067   2.782  51.675  1.00 89.97           C  
ATOM    721  O   SER M  89      40.856   2.494  50.498  1.00 89.97           O  
ATOM    722  N   GLU M  90      40.633   3.925  52.238  1.00102.55           N  
ATOM    723  CA  GLU M  90      39.909   4.985  51.596  0.98102.55           C  
ATOM    724  CB  GLU M  90      39.333   5.957  52.634  0.98102.55           C  
ATOM    725  CG  GLU M  90      38.249   6.887  52.097  0.96102.55           C  
ATOM    726  CD  GLU M  90      37.650   7.603  53.298  0.82102.55           C  
ATOM    727  OE1 GLU M  90      38.319   7.628  54.367  0.82102.55           O  
ATOM    728  OE2 GLU M  90      36.513   8.130  53.166  0.82102.55           O  
ATOM    729  C   GLU M  90      40.823   5.747  50.684  1.00102.55           C  
ATOM    730  O   GLU M  90      40.391   6.336  49.694  1.00102.55           O  
ATOM    731  N   ALA M  91      42.124   5.772  51.025  1.00 45.33           N  
ATOM    732  CA  ALA M  91      43.076   6.605  50.347  1.00 45.33           C  
ATOM    733  CB  ALA M  91      44.479   6.493  50.965  1.00 45.33           C  
ATOM    734  C   ALA M  91      43.216   6.291  48.886  1.00 45.33           C  
ATOM    735  O   ALA M  91      43.175   7.198  48.058  1.00 45.33           O  
ATOM    736  N   GLY M  92      43.346   5.011  48.505  1.00 28.49           N  
ATOM    737  CA  GLY M  92      43.655   4.756  47.125  1.00 28.49           C  
ATOM    738  C   GLY M  92      42.429   4.821  46.270  1.00 28.49           C  
ATOM    739  O   GLY M  92      41.302   4.922  46.753  1.00 28.49           O  
ATOM    740  N   SER M  93      42.657   4.758  44.942  1.00 42.57           N  
ATOM    741  CA  SER M  93      41.592   4.751  43.990  1.00 42.57           C  
ATOM    742  CB  SER M  93      41.837   5.641  42.759  1.00 42.57           C  
ATOM    743  OG  SER M  93      40.782   5.477  41.825  1.00 42.57           O  
ATOM    744  C   SER M  93      41.503   3.350  43.492  1.00 42.57           C  
ATOM    745  O   SER M  93      42.517   2.668  43.355  1.00 42.57           O  
ATOM    746  N   HIS M  94      40.272   2.876  43.229  1.00 57.32           N  
ATOM    747  CA  HIS M  94      40.115   1.531  42.774  1.00 57.32           C  
ATOM    748  ND1 HIS M  94      41.447  -0.347  45.175  1.00 57.32           N  
ATOM    749  CG  HIS M  94      40.368   0.501  45.056  1.00 57.32           C  
ATOM    750  CB  HIS M  94      39.504   0.602  43.834  1.00 57.32           C  
ATOM    751  NE2 HIS M  94      41.314   0.787  47.083  1.00 57.32           N  
ATOM    752  CD2 HIS M  94      40.300   1.186  46.231  1.00 57.32           C  
ATOM    753  CE1 HIS M  94      41.976  -0.135  46.407  1.00 57.32           C  
ATOM    754  C   HIS M  94      39.194   1.547  41.600  1.00 57.32           C  
ATOM    755  O   HIS M  94      38.453   2.508  41.394  1.00 57.32           O  
ATOM    756  N   THR M  95      39.229   0.475  40.780  1.00 55.90           N  
ATOM    757  CA  THR M  95      38.383   0.472  39.625  0.98 55.90           C  
ATOM    758  CB  THR M  95      39.122   0.603  38.322  0.98 55.90           C  
ATOM    759  OG1 THR M  95      39.880   1.803  38.304  0.98 55.90           O  
ATOM    760  CG2 THR M  95      38.090   0.633  37.180  0.98 55.90           C  
ATOM    761  C   THR M  95      37.577  -0.784  39.586  1.00 55.90           C  
ATOM    762  O   THR M  95      38.022  -1.859  39.990  1.00 55.90           O  
ATOM    763  N   VAL M  96      36.335  -0.637  39.095  1.00148.84           N  
ATOM    764  CA  VAL M  96      35.380  -1.687  38.916  0.93148.84           C  
ATOM    765  CB  VAL M  96      34.046  -1.313  39.475  0.93148.84           C  
ATOM    766  CG1 VAL M  96      33.050  -2.375  39.047  0.93148.84           C  
ATOM    767  CG2 VAL M  96      34.134  -1.137  40.991  0.93148.84           C  
ATOM    768  C   VAL M  96      35.140  -1.742  37.443  1.00148.84           C  
ATOM    769  O   VAL M  96      35.061  -0.700  36.794  1.00148.84           O  
ATOM    770  N   GLN M  97      35.020  -2.954  36.865  1.00 60.81           N  
ATOM    771  CA  GLN M  97      34.755  -3.019  35.456  1.00 60.81           C  
ATOM    772  CB  GLN M  97      35.959  -3.506  34.637  1.00 60.81           C  
ATOM    773  CG  GLN M  97      37.143  -2.542  34.705  1.00 60.81           C  
ATOM    774  CD  GLN M  97      38.370  -3.223  34.121  1.00 60.81           C  
ATOM    775  OE1 GLN M  97      39.495  -2.777  34.340  1.00 60.81           O  
ATOM    776  NE2 GLN M  97      38.158  -4.335  33.366  1.00 60.81           N  
ATOM    777  C   GLN M  97      33.654  -4.005  35.248  1.00 60.81           C  
ATOM    778  O   GLN M  97      33.552  -4.995  35.970  1.00 60.81           O  
ATOM    779  N   ARG M  98      32.780  -3.749  34.252  1.00 95.42           N  
ATOM    780  CA  ARG M  98      31.709  -4.665  33.988  1.00 95.42           C  
ATOM    781  CB  ARG M  98      30.377  -4.222  34.618  1.00 95.42           C  
ATOM    782  CG  ARG M  98      29.272  -5.281  34.590  1.00 95.42           C  
ATOM    783  CD  ARG M  98      27.911  -4.746  35.044  1.00 95.42           C  
ATOM    784  NE  ARG M  98      28.059  -4.223  36.434  1.00 95.42           N  
ATOM    785  CZ  ARG M  98      27.706  -4.992  37.504  1.00 95.42           C  
ATOM    786  NH1 ARG M  98      27.247  -6.261  37.312  1.00 95.42           N  
ATOM    787  NH2 ARG M  98      27.775  -4.492  38.770  1.00 95.42           N  
ATOM    788  C   ARG M  98      31.512  -4.709  32.507  1.00 95.42           C  
ATOM    789  O   ARG M  98      31.597  -3.684  31.833  1.00 95.42           O  
ATOM    790  N   MET M  99      31.262  -5.910  31.951  1.00 66.02           N  
ATOM    791  CA  MET M  99      31.043  -5.977  30.539  1.00 66.02           C  
ATOM    792  CB  MET M  99      32.333  -6.275  29.755  1.00 66.02           C  
ATOM    793  CG  MET M  99      32.180  -6.215  28.234  1.00 66.02           C  
ATOM    794  SD  MET M  99      31.270  -7.606  27.500  1.00 66.02           S  
ATOM    795  CE  MET M  99      32.493  -8.850  28.005  1.00 66.02           C  
ATOM    796  C   MET M  99      30.069  -7.077  30.275  1.00 66.02           C  
ATOM    797  O   MET M  99      30.253  -8.204  30.733  1.00 66.02           O  
ATOM    798  N   TYR M 100      28.988  -6.766  29.532  1.00 81.67           N  
ATOM    799  CA  TYR M 100      28.052  -7.795  29.198  1.00 81.67           C  
ATOM    800  CB  TYR M 100      26.875  -7.941  30.181  1.00 81.67           C  
ATOM    801  CG  TYR M 100      26.071  -6.688  30.252  1.00 81.67           C  
ATOM    802  CD1 TYR M 100      25.145  -6.390  29.283  1.00 81.67           C  
ATOM    803  CD2 TYR M 100      26.224  -5.822  31.311  1.00 81.67           C  
ATOM    804  CE1 TYR M 100      24.395  -5.239  29.360  1.00 81.67           C  
ATOM    805  CE2 TYR M 100      25.479  -4.669  31.395  1.00 81.67           C  
ATOM    806  CZ  TYR M 100      24.559  -4.376  30.417  1.00 81.67           C  
ATOM    807  OH  TYR M 100      23.787  -3.197  30.491  1.00 81.67           O  
ATOM    808  C   TYR M 100      27.529  -7.559  27.818  1.00 81.67           C  
ATOM    809  O   TYR M 100      27.674  -6.471  27.262  1.00 81.67           O  
ATOM    810  N   GLY M 101      26.926  -8.605  27.217  1.00 23.62           N  
ATOM    811  CA  GLY M 101      26.409  -8.466  25.888  1.00 23.62           C  
ATOM    812  C   GLY M 101      26.142  -9.836  25.348  1.00 23.62           C  
ATOM    813  O   GLY M 101      26.360 -10.840  26.025  1.00 23.62           O  
ATOM    814  N   CYS M 102      25.647  -9.910  24.097  1.00 58.22           N  
ATOM    815  CA  CYS M 102      25.367 -11.190  23.518  0.96 58.22           C  
ATOM    816  CB  CYS M 102      23.866 -11.527  23.458  0.96 58.22           C  
ATOM    817  SG  CYS M 102      22.848 -10.087  23.034  0.96 58.22           S  
ATOM    818  C   CYS M 102      25.916 -11.256  22.130  1.00 58.22           C  
ATOM    819  O   CYS M 102      26.156 -10.235  21.486  1.00 58.22           O  
ATOM    820  N   ASP M 103      26.153 -12.500  21.661  1.00 57.87           N  
ATOM    821  CA  ASP M 103      26.671 -12.769  20.350  1.00 57.87           C  
ATOM    822  CB  ASP M 103      27.853 -13.756  20.344  1.00 57.87           C  
ATOM    823  CG  ASP M 103      29.078 -13.105  20.969  1.00 57.87           C  
ATOM    824  OD1 ASP M 103      29.055 -11.863  21.180  1.00 57.87           O  
ATOM    825  OD2 ASP M 103      30.060 -13.848  21.237  1.00 57.87           O  
ATOM    826  C   ASP M 103      25.591 -13.442  19.558  1.00 57.87           C  
ATOM    827  O   ASP M 103      24.798 -14.215  20.094  1.00 57.87           O  
ATOM    828  N   VAL M 104      25.535 -13.136  18.248  1.00 38.69           N  
ATOM    829  CA  VAL M 104      24.605 -13.757  17.347  1.00 38.69           C  
ATOM    830  CB  VAL M 104      23.622 -12.786  16.761  1.00 38.69           C  
ATOM    831  CG1 VAL M 104      22.748 -12.239  17.902  0.73 38.69           C  
ATOM    832  CG2 VAL M 104      24.403 -11.687  16.021  0.73 38.69           C  
ATOM    833  C   VAL M 104      25.432 -14.308  16.223  1.00 38.69           C  
ATOM    834  O   VAL M 104      26.503 -13.782  15.928  1.00 38.69           O  
ATOM    835  N   GLY M 105      24.961 -15.399  15.584  1.00 23.62           N  
ATOM    836  CA  GLY M 105      25.689 -16.014  14.509  1.00 23.62           C  
ATOM    837  C   GLY M 105      25.256 -15.395  13.215  1.00 23.62           C  
ATOM    838  O   GLY M 105      24.596 -14.357  13.192  1.00 23.62           O  
ATOM    839  N   SER M 106      25.644 -16.033  12.093  1.00 79.07           N  
ATOM    840  CA  SER M 106      25.296 -15.534  10.792  0.98 79.07           C  
ATOM    841  CB  SER M 106      25.960 -16.316   9.644  0.98 79.07           C  
ATOM    842  OG  SER M 106      25.524 -17.666   9.645  0.98 79.07           O  
ATOM    843  C   SER M 106      23.814 -15.632  10.650  1.00 79.07           C  
ATOM    844  O   SER M 106      23.186 -14.790  10.011  1.00 79.07           O  
ATOM    845  N   ASP M 107      23.223 -16.680  11.250  1.00 92.73           N  
ATOM    846  CA  ASP M 107      21.805 -16.874  11.242  1.00 92.73           C  
ATOM    847  CB  ASP M 107      21.377 -18.298  11.662  1.00 92.73           C  
ATOM    848  CG  ASP M 107      21.943 -18.664  13.023  1.00 92.73           C  
ATOM    849  OD1 ASP M 107      22.653 -17.829  13.643  1.00 92.73           O  
ATOM    850  OD2 ASP M 107      21.680 -19.816  13.457  1.00 92.73           O  
ATOM    851  C   ASP M 107      21.179 -15.816  12.100  1.00 92.73           C  
ATOM    852  O   ASP M 107      20.015 -15.463  11.912  1.00 92.73           O  
ATOM    853  N   TRP M 108      21.964 -15.244  13.035  1.00109.02           N  
ATOM    854  CA  TRP M 108      21.479 -14.237  13.935  1.00109.02           C  
ATOM    855  CB  TRP M 108      20.642 -13.145  13.256  1.00109.02           C  
ATOM    856  CG  TRP M 108      21.478 -12.159  12.483  1.00109.02           C  
ATOM    857  CD2 TRP M 108      20.951 -11.072  11.709  1.00109.02           C  
ATOM    858  CD1 TRP M 108      22.836 -12.081  12.390  1.00109.02           C  
ATOM    859  NE1 TRP M 108      23.189 -11.013  11.604  1.00109.02           N  
ATOM    860  CE2 TRP M 108      22.039 -10.381  11.181  1.00109.02           C  
ATOM    861  CE3 TRP M 108      19.663 -10.680  11.460  1.00109.02           C  
ATOM    862  CZ2 TRP M 108      21.858  -9.282  10.395  1.00109.02           C  
ATOM    863  CZ3 TRP M 108      19.485  -9.570  10.667  1.00109.02           C  
ATOM    864  CH2 TRP M 108      20.564  -8.885  10.145  1.00109.02           C  
ATOM    865  C   TRP M 108      20.672 -14.848  15.032  1.00109.02           C  
ATOM    866  O   TRP M 108      19.913 -14.161  15.716  1.00109.02           O  
ATOM    867  N   ARG M 109      20.813 -16.169  15.232  1.00111.08           N  
ATOM    868  CA  ARG M 109      20.186 -16.761  16.373  0.98111.08           C  
ATOM    869  CB  ARG M 109      20.048 -18.282  16.281  0.98111.08           C  
ATOM    870  CG  ARG M 109      19.235 -18.779  15.095  0.71111.08           C  
ATOM    871  CD  ARG M 109      19.313 -20.297  14.998  0.71111.08           C  
ATOM    872  NE  ARG M 109      18.552 -20.714  13.796  0.63111.08           N  
ATOM    873  CZ  ARG M 109      17.211 -20.930  13.898  0.62111.08           C  
ATOM    874  NH1 ARG M 109      16.576 -20.724  15.088  0.62111.08           N  
ATOM    875  NH2 ARG M 109      16.515 -21.370  12.812  0.62111.08           N  
ATOM    876  C   ARG M 109      21.127 -16.514  17.514  1.00111.08           C  
ATOM    877  O   ARG M 109      22.325 -16.335  17.298  1.00111.08           O  
ATOM    878  N   PHE M 110      20.603 -16.506  18.758  1.00 89.24           N  
ATOM    879  CA  PHE M 110      21.394 -16.247  19.933  1.00 89.24           C  
ATOM    880  CB  PHE M 110      20.541 -16.341  21.216  1.00 89.24           C  
ATOM    881  CG  PHE M 110      21.408 -16.268  22.427  1.00 89.24           C  
ATOM    882  CD1 PHE M 110      21.931 -15.072  22.860  1.00 89.24           C  
ATOM    883  CD2 PHE M 110      21.676 -17.410  23.146  1.00 89.24           C  
ATOM    884  CE1 PHE M 110      22.723 -15.022  23.985  1.00 89.24           C  
ATOM    885  CE2 PHE M 110      22.464 -17.366  24.271  1.00 89.24           C  
ATOM    886  CZ  PHE M 110      22.992 -16.169  24.691  1.00 89.24           C  
ATOM    887  C   PHE M 110      22.522 -17.236  20.022  1.00 89.24           C  
ATOM    888  O   PHE M 110      22.319 -18.434  20.214  1.00 89.24           O  
ATOM    889  N   LEU M 111      23.750 -16.728  19.785  1.00142.28           N  
ATOM    890  CA  LEU M 111      24.988 -17.459  19.829  1.00142.28           C  
ATOM    891  CB  LEU M 111      26.073 -16.648  19.099  1.00142.28           C  
ATOM    892  CG  LEU M 111      27.437 -17.335  18.933  1.00142.28           C  
ATOM    893  CD1 LEU M 111      27.363 -18.509  17.947  1.00142.28           C  
ATOM    894  CD2 LEU M 111      28.514 -16.312  18.545  1.00142.28           C  
ATOM    895  C   LEU M 111      25.471 -17.699  21.229  1.00142.28           C  
ATOM    896  O   LEU M 111      25.637 -18.839  21.662  1.00142.28           O  
ATOM    897  N   ARG M 112      25.671 -16.596  21.988  1.00154.44           N  
ATOM    898  CA  ARG M 112      26.262 -16.676  23.295  0.95154.44           C  
ATOM    899  CB  ARG M 112      27.804 -16.683  23.291  0.95154.44           C  
ATOM    900  CG  ARG M 112      28.481 -17.857  22.583  0.95154.44           C  
ATOM    901  CD  ARG M 112      29.182 -18.835  23.529  0.90154.44           C  
ATOM    902  NE  ARG M 112      30.170 -18.069  24.344  0.59154.44           N  
ATOM    903  CZ  ARG M 112      31.431 -17.844  23.872  0.59154.44           C  
ATOM    904  NH1 ARG M 112      31.775 -18.256  22.617  0.59154.44           N  
ATOM    905  NH2 ARG M 112      32.352 -17.210  24.655  0.59154.44           N  
ATOM    906  C   ARG M 112      25.916 -15.422  24.033  1.00154.44           C  
ATOM    907  O   ARG M 112      25.539 -14.412  23.439  1.00154.44           O  
ATOM    908  N   GLY M 113      26.060 -15.468  25.373  1.00 37.65           N  
ATOM    909  CA  GLY M 113      25.798 -14.323  26.196  1.00 37.65           C  
ATOM    910  C   GLY M 113      26.802 -14.342  27.302  1.00 37.65           C  
ATOM    911  O   GLY M 113      27.152 -15.403  27.816  1.00 37.65           O  
ATOM    912  N   TYR M 114      27.300 -13.151  27.696  1.00 90.60           N  
ATOM    913  CA  TYR M 114      28.285 -13.092  28.738  0.98 90.60           C  
ATOM    914  CB  TYR M 114      29.721 -13.102  28.192  0.98 90.60           C  
ATOM    915  CG  TYR M 114      29.684 -12.248  26.978  1.00 90.60           C  
ATOM    916  CD1 TYR M 114      29.763 -10.876  27.046  1.00 90.60           C  
ATOM    917  CD2 TYR M 114      29.553 -12.853  25.748  1.00 90.60           C  
ATOM    918  CE1 TYR M 114      29.717 -10.124  25.897  1.00 90.60           C  
ATOM    919  CE2 TYR M 114      29.507 -12.107  24.597  1.00 90.60           C  
ATOM    920  CZ  TYR M 114      29.587 -10.740  24.673  1.00 90.60           C  
ATOM    921  OH  TYR M 114      29.538  -9.966  23.495  1.00 90.60           O  
ATOM    922  C   TYR M 114      28.078 -11.897  29.617  1.00 90.60           C  
ATOM    923  O   TYR M 114      27.439 -10.919  29.232  1.00 90.60           O  
ATOM    924  N   HIS M 115      28.594 -11.992  30.862  1.00 76.19           N  
ATOM    925  CA  HIS M 115      28.505 -10.941  31.837  1.00 76.19           C  
ATOM    926  ND1 HIS M 115      27.575  -9.786  34.874  1.00 76.19           N  
ATOM    927  CG  HIS M 115      27.005  -9.892  33.622  1.00 76.19           C  
ATOM    928  CB  HIS M 115      27.222 -11.039  32.680  1.00 76.19           C  
ATOM    929  NE2 HIS M 115      26.302  -7.982  34.599  1.00 76.19           N  
ATOM    930  CD2 HIS M 115      26.232  -8.782  33.472  1.00 76.19           C  
ATOM    931  CE1 HIS M 115      27.121  -8.626  35.411  1.00 76.19           C  
ATOM    932  C   HIS M 115      29.657 -11.139  32.775  1.00 76.19           C  
ATOM    933  O   HIS M 115      29.709 -12.137  33.494  1.00 76.19           O  
ATOM    934  N   GLN M 116      30.611 -10.184  32.814  1.00140.39           N  
ATOM    935  CA  GLN M 116      31.755 -10.381  33.662  0.96140.39           C  
ATOM    936  CB  GLN M 116      33.028 -10.731  32.878  0.96140.39           C  
ATOM    937  CG  GLN M 116      32.848 -11.997  32.038  0.96140.39           C  
ATOM    938  CD  GLN M 116      34.203 -12.448  31.518  0.91140.39           C  
ATOM    939  OE1 GLN M 116      34.308 -13.471  30.844  0.91140.39           O  
ATOM    940  NE2 GLN M 116      35.271 -11.677  31.852  0.91140.39           N  
ATOM    941  C   GLN M 116      32.002  -9.130  34.447  1.00140.39           C  
ATOM    942  O   GLN M 116      31.580  -8.042  34.058  1.00140.39           O  
ATOM    943  N   TYR M 117      32.682  -9.277  35.606  1.00134.05           N  
ATOM    944  CA  TYR M 117      32.905  -8.182  36.507  0.98134.05           C  
ATOM    945  CB  TYR M 117      31.880  -8.301  37.655  0.98134.05           C  
ATOM    946  CG  TYR M 117      31.823  -7.106  38.534  1.00134.05           C  
ATOM    947  CD1 TYR M 117      31.466  -5.885  38.015  1.00134.05           C  
ATOM    948  CD2 TYR M 117      32.048  -7.210  39.882  1.00134.05           C  
ATOM    949  CE1 TYR M 117      31.386  -4.782  38.826  1.00134.05           C  
ATOM    950  CE2 TYR M 117      31.971  -6.106  40.698  1.00134.05           C  
ATOM    951  CZ  TYR M 117      31.639  -4.884  40.167  1.00134.05           C  
ATOM    952  OH  TYR M 117      31.560  -3.751  41.004  1.00134.05           O  
ATOM    953  C   TYR M 117      34.310  -8.310  37.035  1.00134.05           C  
ATOM    954  O   TYR M 117      34.748  -9.407  37.377  1.00134.05           O  
ATOM    955  N   ALA M 118      35.060  -7.189  37.118  1.00 39.02           N  
ATOM    956  CA  ALA M 118      36.422  -7.273  37.576  1.00 39.02           C  
ATOM    957  CB  ALA M 118      37.463  -7.156  36.446  1.00 39.02           C  
ATOM    958  C   ALA M 118      36.674  -6.157  38.531  1.00 39.02           C  
ATOM    959  O   ALA M 118      36.089  -5.080  38.424  1.00 39.02           O  
ATOM    960  N   TYR M 119      37.554  -6.409  39.520  1.00 80.96           N  
ATOM    961  CA  TYR M 119      37.871  -5.401  40.481  1.00 80.96           C  
ATOM    962  CB  TYR M 119      37.411  -5.804  41.893  1.00 80.96           C  
ATOM    963  CG  TYR M 119      37.692  -4.690  42.833  1.00 80.96           C  
ATOM    964  CD1 TYR M 119      37.027  -3.492  42.711  1.00 80.96           C  
ATOM    965  CD2 TYR M 119      38.595  -4.862  43.854  1.00 80.96           C  
ATOM    966  CE1 TYR M 119      37.278  -2.462  43.586  1.00 80.96           C  
ATOM    967  CE2 TYR M 119      38.850  -3.839  44.732  1.00 80.96           C  
ATOM    968  CZ  TYR M 119      38.193  -2.640  44.597  1.00 80.96           C  
ATOM    969  OH  TYR M 119      38.461  -1.591  45.500  1.00 80.96           O  
ATOM    970  C   TYR M 119      39.360  -5.230  40.443  1.00 80.96           C  
ATOM    971  O   TYR M 119      40.117  -6.181  40.626  1.00 80.96           O  
ATOM    972  N   ASP M 120      39.811  -3.990  40.189  1.00 96.71           N  
ATOM    973  CA  ASP M 120      41.212  -3.683  40.126  1.00 96.71           C  
ATOM    974  CB  ASP M 120      41.942  -3.917  41.462  1.00 96.71           C  
ATOM    975  CG  ASP M 120      41.527  -2.796  42.393  1.00 96.71           C  
ATOM    976  OD1 ASP M 120      41.255  -1.689  41.858  1.00 96.71           O  
ATOM    977  OD2 ASP M 120      41.470  -3.021  43.631  1.00 96.71           O  
ATOM    978  C   ASP M 120      41.904  -4.506  39.081  1.00 96.71           C  
ATOM    979  O   ASP M 120      43.060  -4.886  39.257  1.00 96.71           O  
ATOM    980  N   GLY M 121      41.218  -4.810  37.964  1.00 31.08           N  
ATOM    981  CA  GLY M 121      41.870  -5.463  36.862  1.00 31.08           C  
ATOM    982  C   GLY M 121      41.791  -6.956  36.992  1.00 31.08           C  
ATOM    983  O   GLY M 121      42.010  -7.670  36.014  1.00 31.08           O  
ATOM    984  N   LYS M 122      41.471  -7.472  38.193  1.00144.37           N  
ATOM    985  CA  LYS M 122      41.426  -8.895  38.393  1.00144.37           C  
ATOM    986  CB  LYS M 122      41.849  -9.313  39.813  1.00144.37           C  
ATOM    987  CG  LYS M 122      43.331  -9.103  40.126  0.69144.37           C  
ATOM    988  CD  LYS M 122      44.249 -10.031  39.329  0.65144.37           C  
ATOM    989  CE  LYS M 122      45.739  -9.772  39.545  0.62144.37           C  
ATOM    990  NZ  LYS M 122      46.240  -8.811  38.538  0.62144.37           N  
ATOM    991  C   LYS M 122      40.006  -9.344  38.221  1.00144.37           C  
ATOM    992  O   LYS M 122      39.078  -8.615  38.562  1.00144.37           O  
ATOM    993  N   ASP M 123      39.802 -10.568  37.685  1.00122.57           N  
ATOM    994  CA  ASP M 123      38.462 -11.053  37.478  1.00122.57           C  
ATOM    995  CB  ASP M 123      38.359 -12.260  36.520  1.00122.57           C  
ATOM    996  CG  ASP M 123      39.102 -13.442  37.126  0.98122.57           C  
ATOM    997  OD1 ASP M 123      40.141 -13.199  37.796  0.98122.57           O  
ATOM    998  OD2 ASP M 123      38.633 -14.597  36.944  0.98122.57           O  
ATOM    999  C   ASP M 123      37.857 -11.436  38.795  1.00122.57           C  
ATOM   1000  O   ASP M 123      38.374 -12.298  39.502  1.00122.57           O  
ATOM   1001  N   TYR M 124      36.800 -10.699  39.196  1.00112.56           N  
ATOM   1002  CA  TYR M 124      36.047 -10.918  40.399  1.00112.56           C  
ATOM   1003  CB  TYR M 124      35.276  -9.634  40.753  1.00112.56           C  
ATOM   1004  CG  TYR M 124      34.689  -9.712  42.117  1.00112.56           C  
ATOM   1005  CD1 TYR M 124      35.490  -9.536  43.220  1.00112.56           C  
ATOM   1006  CD2 TYR M 124      33.342  -9.925  42.292  1.00112.56           C  
ATOM   1007  CE1 TYR M 124      34.960  -9.589  44.487  1.00112.56           C  
ATOM   1008  CE2 TYR M 124      32.805  -9.979  43.557  1.00112.56           C  
ATOM   1009  CZ  TYR M 124      33.613  -9.812  44.654  1.00112.56           C  
ATOM   1010  OH  TYR M 124      33.063  -9.867  45.950  1.00112.56           O  
ATOM   1011  C   TYR M 124      35.057 -12.049  40.272  1.00112.56           C  
ATOM   1012  O   TYR M 124      35.084 -13.005  41.047  1.00112.56           O  
ATOM   1013  N   ILE M 125      34.153 -11.964  39.268  1.00 67.32           N  
ATOM   1014  CA  ILE M 125      33.134 -12.966  39.098  1.00 67.32           C  
ATOM   1015  CB  ILE M 125      31.937 -12.761  39.981  1.00 67.32           C  
ATOM   1016  CG1 ILE M 125      31.057 -14.022  40.023  1.00 67.32           C  
ATOM   1017  CG2 ILE M 125      31.199 -11.501  39.502  1.00 67.32           C  
ATOM   1018  CD1 ILE M 125      30.013 -13.983  41.139  1.00 67.32           C  
ATOM   1019  C   ILE M 125      32.680 -12.915  37.673  1.00 67.32           C  
ATOM   1020  O   ILE M 125      32.794 -11.883  37.010  1.00 67.32           O  
ATOM   1021  N   ALA M 126      32.147 -14.041  37.154  1.00 45.13           N  
ATOM   1022  CA  ALA M 126      31.701 -14.044  35.793  1.00 45.13           C  
ATOM   1023  CB  ALA M 126      32.794 -14.469  34.799  1.00 45.13           C  
ATOM   1024  C   ALA M 126      30.585 -15.029  35.659  1.00 45.13           C  
ATOM   1025  O   ALA M 126      30.430 -15.947  36.464  1.00 45.13           O  
ATOM   1026  N   LEU M 127      29.773 -14.840  34.605  1.00 66.77           N  
ATOM   1027  CA  LEU M 127      28.641 -15.669  34.319  1.00 66.77           C  
ATOM   1028  CB  LEU M 127      27.561 -14.854  33.592  1.00 66.77           C  
ATOM   1029  CG  LEU M 127      26.285 -15.616  33.224  1.00 66.77           C  
ATOM   1030  CD1 LEU M 127      25.469 -15.956  34.482  1.00 66.77           C  
ATOM   1031  CD2 LEU M 127      25.476 -14.849  32.164  1.00 66.77           C  
ATOM   1032  C   LEU M 127      29.119 -16.724  33.364  1.00 66.77           C  
ATOM   1033  O   LEU M 127      29.768 -16.417  32.366  1.00 66.77           O  
ATOM   1034  N   LYS M 128      28.792 -18.004  33.647  1.00 80.39           N  
ATOM   1035  CA  LYS M 128      29.207 -19.113  32.832  0.98 80.39           C  
ATOM   1036  CB  LYS M 128      29.063 -20.478  33.533  0.98 80.39           C  
ATOM   1037  CG  LYS M 128      30.072 -20.682  34.669  0.98 80.39           C  
ATOM   1038  CD  LYS M 128      29.726 -21.852  35.595  0.96 80.39           C  
ATOM   1039  CE  LYS M 128      30.765 -22.109  36.687  0.93 80.39           C  
ATOM   1040  NZ  LYS M 128      31.958 -22.766  36.111  0.93 80.39           N  
ATOM   1041  C   LYS M 128      28.404 -19.123  31.562  1.00 80.39           C  
ATOM   1042  O   LYS M 128      27.488 -18.322  31.389  1.00 80.39           O  
ATOM   1043  N   GLU M 129      28.768 -20.020  30.616  1.00100.38           N  
ATOM   1044  CA  GLU M 129      28.133 -20.082  29.324  1.00100.38           C  
ATOM   1045  CB  GLU M 129      28.764 -21.086  28.345  1.00100.38           C  
ATOM   1046  CG  GLU M 129      28.029 -21.085  27.002  0.97100.38           C  
ATOM   1047  CD  GLU M 129      28.833 -21.896  26.003  0.83100.38           C  
ATOM   1048  OE1 GLU M 129      29.978 -21.475  25.695  0.56100.38           O  
ATOM   1049  OE2 GLU M 129      28.315 -22.942  25.531  0.56100.38           O  
ATOM   1050  C   GLU M 129      26.690 -20.454  29.457  1.00100.38           C  
ATOM   1051  O   GLU M 129      25.853 -19.979  28.690  1.00100.38           O  
ATOM   1052  N   ASP M 130      26.361 -21.322  30.425  1.00 74.27           N  
ATOM   1053  CA  ASP M 130      25.007 -21.752  30.623  1.00 74.27           C  
ATOM   1054  CB  ASP M 130      24.878 -22.912  31.640  1.00 74.27           C  
ATOM   1055  CG  ASP M 130      25.446 -22.548  33.012  0.99 74.27           C  
ATOM   1056  OD1 ASP M 130      25.849 -21.374  33.219  0.99 74.27           O  
ATOM   1057  OD2 ASP M 130      25.495 -23.459  33.880  0.99 74.27           O  
ATOM   1058  C   ASP M 130      24.163 -20.578  31.039  1.00 74.27           C  
ATOM   1059  O   ASP M 130      22.956 -20.560  30.796  1.00 74.27           O  
ATOM   1060  N   LEU M 131      24.790 -19.562  31.667  1.00 90.85           N  
ATOM   1061  CA  LEU M 131      24.135 -18.373  32.142  1.00 90.85           C  
ATOM   1062  CB  LEU M 131      23.093 -17.838  31.149  1.00 90.85           C  
ATOM   1063  CG  LEU M 131      23.673 -17.512  29.761  1.00 90.85           C  
ATOM   1064  CD1 LEU M 131      22.605 -16.882  28.856  1.00 90.85           C  
ATOM   1065  CD2 LEU M 131      24.959 -16.677  29.858  1.00 90.85           C  
ATOM   1066  C   LEU M 131      23.411 -18.671  33.420  1.00 90.85           C  
ATOM   1067  O   LEU M 131      22.751 -17.800  33.983  1.00 90.85           O  
ATOM   1068  N   ARG M 132      23.446 -19.939  33.862  1.00123.07           N  
ATOM   1069  CA  ARG M 132      22.836 -20.386  35.080  1.00123.07           C  
ATOM   1070  CB  ARG M 132      22.347 -21.829  34.945  1.00123.07           C  
ATOM   1071  CG  ARG M 132      21.288 -21.847  33.842  1.00123.07           C  
ATOM   1072  CD  ARG M 132      20.831 -23.216  33.356  1.00123.07           C  
ATOM   1073  NE  ARG M 132      19.975 -22.938  32.170  0.96123.07           N  
ATOM   1074  CZ  ARG M 132      19.119 -23.881  31.682  0.91123.07           C  
ATOM   1075  NH1 ARG M 132      19.055 -25.111  32.270  0.91123.07           N  
ATOM   1076  NH2 ARG M 132      18.323 -23.576  30.617  0.91123.07           N  
ATOM   1077  C   ARG M 132      23.680 -20.184  36.313  1.00123.07           C  
ATOM   1078  O   ARG M 132      23.138 -20.024  37.407  1.00123.07           O  
ATOM   1079  N   SER M 133      25.025 -20.196  36.187  1.00105.20           N  
ATOM   1080  CA  SER M 133      25.845 -20.219  37.370  1.00105.20           C  
ATOM   1081  CB  SER M 133      26.480 -21.606  37.545  1.00105.20           C  
ATOM   1082  OG  SER M 133      27.290 -21.647  38.702  1.00105.20           O  
ATOM   1083  C   SER M 133      26.946 -19.192  37.282  1.00105.20           C  
ATOM   1084  O   SER M 133      27.105 -18.515  36.268  1.00105.20           O  
ATOM   1085  N   TRP M 134      27.737 -19.043  38.374  1.00 82.60           N  
ATOM   1086  CA  TRP M 134      28.753 -18.026  38.399  1.00 82.60           C  
ATOM   1087  CB  TRP M 134      28.487 -16.950  39.457  1.00 82.60           C  
ATOM   1088  CG  TRP M 134      27.179 -16.217  39.287  1.00 82.60           C  
ATOM   1089  CD2 TRP M 134      26.998 -15.045  38.479  1.00 82.60           C  
ATOM   1090  CD1 TRP M 134      25.970 -16.490  39.853  1.00 82.60           C  
ATOM   1091  NE1 TRP M 134      25.043 -15.556  39.455  1.00 82.60           N  
ATOM   1092  CE2 TRP M 134      25.664 -14.662  38.611  1.00 82.60           C  
ATOM   1093  CE3 TRP M 134      27.873 -14.346  37.699  1.00 82.60           C  
ATOM   1094  CZ2 TRP M 134      25.181 -13.562  37.959  1.00 82.60           C  
ATOM   1095  CZ3 TRP M 134      27.382 -13.239  37.042  1.00 82.60           C  
ATOM   1096  CH2 TRP M 134      26.063 -12.857  37.172  1.00 82.60           C  
ATOM   1097  C   TRP M 134      30.066 -18.638  38.778  1.00 82.60           C  
ATOM   1098  O   TRP M 134      30.119 -19.702  39.395  1.00 82.60           O  
ATOM   1099  N   THR M 135      31.177 -17.973  38.396  1.00115.89           N  
ATOM   1100  CA  THR M 135      32.450 -18.477  38.811  1.00115.89           C  
ATOM   1101  CB  THR M 135      33.372 -18.820  37.666  1.00115.89           C  
ATOM   1102  OG1 THR M 135      34.322 -19.785  38.091  1.00115.89           O  
ATOM   1103  CG2 THR M 135      34.102 -17.562  37.170  1.00115.89           C  
ATOM   1104  C   THR M 135      33.054 -17.416  39.686  1.00115.89           C  
ATOM   1105  O   THR M 135      33.097 -16.236  39.336  1.00115.89           O  
ATOM   1106  N   ALA M 136      33.517 -17.812  40.888  1.00 38.69           N  
ATOM   1107  CA  ALA M 136      34.032 -16.832  41.800  1.00 38.69           C  
ATOM   1108  CB  ALA M 136      33.506 -17.001  43.234  1.00 38.69           C  
ATOM   1109  C   ALA M 136      35.517 -16.977  41.862  1.00 38.69           C  
ATOM   1110  O   ALA M 136      36.039 -18.072  42.059  1.00 38.69           O  
ATOM   1111  N   ALA M 137      36.231 -15.853  41.670  1.00 41.77           N  
ATOM   1112  CA  ALA M 137      37.660 -15.832  41.712  1.00 41.77           C  
ATOM   1113  CB  ALA M 137      38.246 -14.471  41.312  1.00 41.77           C  
ATOM   1114  C   ALA M 137      38.141 -16.124  43.098  1.00 41.77           C  
ATOM   1115  O   ALA M 137      39.065 -16.916  43.281  1.00 41.77           O  
ATOM   1116  N   ASP M 138      37.526 -15.491  44.120  1.00 81.63           N  
ATOM   1117  CA  ASP M 138      38.004 -15.675  45.460  1.00 81.63           C  
ATOM   1118  CB  ASP M 138      38.978 -14.568  45.899  1.00 81.63           C  
ATOM   1119  CG  ASP M 138      38.299 -13.209  45.762  1.00 81.63           C  
ATOM   1120  OD1 ASP M 138      37.055 -13.153  45.574  1.00 81.63           O  
ATOM   1121  OD2 ASP M 138      39.039 -12.195  45.828  1.00 81.63           O  
ATOM   1122  C   ASP M 138      36.852 -15.748  46.413  1.00 81.63           C  
ATOM   1123  O   ASP M 138      35.698 -15.855  46.008  1.00 81.63           O  
ATOM   1124  N   MET M 139      37.152 -15.732  47.727  1.00168.81           N  
ATOM   1125  CA  MET M 139      36.110 -15.844  48.704  1.00168.81           C  
ATOM   1126  CB  MET M 139      36.589 -16.045  50.143  1.00168.81           C  
ATOM   1127  CG  MET M 139      35.394 -16.248  51.073  0.73168.81           C  
ATOM   1128  SD  MET M 139      35.804 -16.777  52.754  0.73168.81           S  
ATOM   1129  CE  MET M 139      34.061 -16.815  53.254  0.73168.81           C  
ATOM   1130  C   MET M 139      35.221 -14.639  48.687  1.00168.81           C  
ATOM   1131  O   MET M 139      34.018 -14.765  48.913  1.00168.81           O  
ATOM   1132  N   ALA M 140      35.781 -13.436  48.454  1.00 26.73           N  
ATOM   1133  CA  ALA M 140      34.962 -12.256  48.460  1.00 26.73           C  
ATOM   1134  CB  ALA M 140      35.763 -10.967  48.198  1.00 26.73           C  
ATOM   1135  C   ALA M 140      33.967 -12.389  47.355  1.00 26.73           C  
ATOM   1136  O   ALA M 140      32.790 -12.083  47.520  1.00 26.73           O  
ATOM   1137  N   ALA M 141      34.423 -12.874  46.191  1.00 38.09           N  
ATOM   1138  CA  ALA M 141      33.567 -13.067  45.059  1.00 38.09           C  
ATOM   1139  CB  ALA M 141      34.321 -13.586  43.823  1.00 38.09           C  
ATOM   1140  C   ALA M 141      32.547 -14.087  45.440  1.00 38.09           C  
ATOM   1141  O   ALA M 141      31.421 -14.075  44.950  1.00 38.09           O  
ATOM   1142  N   GLN M 142      32.936 -15.029  46.311  1.00 59.34           N  
ATOM   1143  CA  GLN M 142      32.047 -16.072  46.716  0.88 59.34           C  
ATOM   1144  CB  GLN M 142      32.706 -17.020  47.728  0.88 59.34           C  
ATOM   1145  CG  GLN M 142      31.797 -18.146  48.217  0.88 59.34           C  
ATOM   1146  CD  GLN M 142      31.681 -19.168  47.102  0.88 59.34           C  
ATOM   1147  OE1 GLN M 142      31.198 -18.864  46.013  0.62 59.34           O  
ATOM   1148  NE2 GLN M 142      32.144 -20.418  47.373  0.62 59.34           N  
ATOM   1149  C   GLN M 142      30.855 -15.459  47.376  1.00 59.34           C  
ATOM   1150  O   GLN M 142      29.725 -15.892  47.150  1.00 59.34           O  
ATOM   1151  N   THR M 143      31.065 -14.417  48.202  1.00103.43           N  
ATOM   1152  CA  THR M 143      29.965 -13.843  48.921  0.93103.43           C  
ATOM   1153  CB  THR M 143      30.386 -12.777  49.906  0.93103.43           C  
ATOM   1154  OG1 THR M 143      29.353 -12.555  50.849  0.93103.43           O  
ATOM   1155  CG2 THR M 143      30.699 -11.467  49.168  0.93103.43           C  
ATOM   1156  C   THR M 143      28.993 -13.265  47.939  1.00103.43           C  
ATOM   1157  O   THR M 143      27.783 -13.418  48.102  1.00103.43           O  
ATOM   1158  N   THR M 144      29.491 -12.593  46.875  1.00144.67           N  
ATOM   1159  CA  THR M 144      28.610 -12.005  45.904  1.00144.67           C  
ATOM   1160  CB  THR M 144      29.275 -11.172  44.839  1.00144.67           C  
ATOM   1161  OG1 THR M 144      30.286 -11.903  44.170  1.00144.67           O  
ATOM   1162  CG2 THR M 144      29.831  -9.885  45.443  1.00144.67           C  
ATOM   1163  C   THR M 144      27.857 -13.078  45.206  1.00144.67           C  
ATOM   1164  O   THR M 144      26.680 -12.917  44.893  1.00144.67           O  
ATOM   1165  N   LYS M 145      28.522 -14.208  44.929  1.00 67.61           N  
ATOM   1166  CA  LYS M 145      27.849 -15.259  44.231  1.00 67.61           C  
ATOM   1167  CB  LYS M 145      28.732 -16.485  43.971  1.00 67.61           C  
ATOM   1168  CG  LYS M 145      27.927 -17.598  43.310  1.00 67.61           C  
ATOM   1169  CD  LYS M 145      28.742 -18.759  42.746  1.00 67.61           C  
ATOM   1170  CE  LYS M 145      27.848 -19.881  42.209  1.00 67.61           C  
ATOM   1171  NZ  LYS M 145      28.659 -20.936  41.561  1.00 67.61           N  
ATOM   1172  C   LYS M 145      26.683 -15.727  45.037  1.00 67.61           C  
ATOM   1173  O   LYS M 145      25.602 -15.948  44.495  1.00 67.61           O  
ATOM   1174  N   HIS M 146      26.860 -15.896  46.358  1.00 51.98           N  
ATOM   1175  CA  HIS M 146      25.762 -16.372  47.144  1.00 51.98           C  
ATOM   1176  ND1 HIS M 146      28.196 -18.079  48.484  1.00 51.98           N  
ATOM   1177  CG  HIS M 146      26.875 -17.891  48.814  1.00 51.98           C  
ATOM   1178  CB  HIS M 146      26.121 -16.617  48.615  1.00 51.98           C  
ATOM   1179  NE2 HIS M 146      27.472 -20.001  49.332  1.00 51.98           N  
ATOM   1180  CD2 HIS M 146      26.447 -19.076  49.330  1.00 51.98           C  
ATOM   1181  CE1 HIS M 146      28.504 -19.360  48.815  1.00 51.98           C  
ATOM   1182  C   HIS M 146      24.658 -15.371  47.127  1.00 51.98           C  
ATOM   1183  O   HIS M 146      23.499 -15.734  46.942  1.00 51.98           O  
ATOM   1184  N   LYS M 147      24.981 -14.078  47.312  1.00145.50           N  
ATOM   1185  CA  LYS M 147      23.912 -13.129  47.382  0.98145.50           C  
ATOM   1186  CB  LYS M 147      24.339 -11.711  47.813  0.98145.50           C  
ATOM   1187  CG  LYS M 147      25.183 -10.934  46.806  0.98145.50           C  
ATOM   1188  CD  LYS M 147      25.361  -9.460  47.192  0.98145.50           C  
ATOM   1189  CE  LYS M 147      24.088  -8.797  47.719  0.93145.50           C  
ATOM   1190  NZ  LYS M 147      24.031  -8.905  49.195  0.93145.50           N  
ATOM   1191  C   LYS M 147      23.202 -13.079  46.069  1.00145.50           C  
ATOM   1192  O   LYS M 147      21.975 -13.046  46.023  1.00145.50           O  
ATOM   1193  N   TRP M 148      23.955 -13.114  44.959  1.00 87.21           N  
ATOM   1194  CA  TRP M 148      23.359 -13.052  43.655  1.00 87.21           C  
ATOM   1195  CB  TRP M 148      24.395 -12.930  42.522  1.00 87.21           C  
ATOM   1196  CG  TRP M 148      24.944 -11.526  42.431  1.00 87.21           C  
ATOM   1197  CD2 TRP M 148      26.024 -11.095  41.590  1.00 87.21           C  
ATOM   1198  CD1 TRP M 148      24.521 -10.424  43.114  1.00 87.21           C  
ATOM   1199  NE1 TRP M 148      25.272  -9.333  42.752  1.00 87.21           N  
ATOM   1200  CE2 TRP M 148      26.199  -9.730  41.816  1.00 87.21           C  
ATOM   1201  CE3 TRP M 148      26.808 -11.776  40.700  1.00 87.21           C  
ATOM   1202  CZ2 TRP M 148      27.162  -9.022  41.158  1.00 87.21           C  
ATOM   1203  CZ3 TRP M 148      27.776 -11.057  40.036  1.00 87.21           C  
ATOM   1204  CH2 TRP M 148      27.952  -9.710  40.261  1.00 87.21           C  
ATOM   1205  C   TRP M 148      22.481 -14.246  43.429  1.00 87.21           C  
ATOM   1206  O   TRP M 148      21.456 -14.143  42.757  1.00 87.21           O  
ATOM   1207  N   GLU M 149      22.861 -15.421  43.960  1.00 48.20           N  
ATOM   1208  CA  GLU M 149      22.061 -16.593  43.750  1.00 48.20           C  
ATOM   1209  CB  GLU M 149      22.688 -17.847  44.377  1.00 48.20           C  
ATOM   1210  CG  GLU M 149      23.987 -18.265  43.690  1.00 48.20           C  
ATOM   1211  CD  GLU M 149      24.709 -19.235  44.610  0.99 48.20           C  
ATOM   1212  OE1 GLU M 149      24.056 -20.199  45.090  0.99 48.20           O  
ATOM   1213  OE2 GLU M 149      25.929 -19.025  44.845  0.99 48.20           O  
ATOM   1214  C   GLU M 149      20.713 -16.396  44.384  1.00 48.20           C  
ATOM   1215  O   GLU M 149      19.687 -16.692  43.774  1.00 48.20           O  
ATOM   1216  N   ALA M 150      20.681 -15.875  45.626  1.00 34.51           N  
ATOM   1217  CA  ALA M 150      19.453 -15.656  46.342  1.00 34.51           C  
ATOM   1218  CB  ALA M 150      19.664 -15.093  47.755  1.00 34.51           C  
ATOM   1219  C   ALA M 150      18.650 -14.644  45.594  1.00 34.51           C  
ATOM   1220  O   ALA M 150      17.424 -14.714  45.534  1.00 34.51           O  
ATOM   1221  N   ALA M 151      19.356 -13.646  45.041  1.00 61.20           N  
ATOM   1222  CA  ALA M 151      18.822 -12.564  44.271  1.00 61.20           C  
ATOM   1223  CB  ALA M 151      19.900 -11.552  43.854  1.00 61.20           C  
ATOM   1224  C   ALA M 151      18.215 -13.116  43.020  1.00 61.20           C  
ATOM   1225  O   ALA M 151      17.278 -12.534  42.482  1.00 61.20           O  
ATOM   1226  N   HIS M 152      18.748 -14.252  42.525  1.00 79.35           N  
ATOM   1227  CA  HIS M 152      18.350 -14.855  41.282  1.00 79.35           C  
ATOM   1228  ND1 HIS M 152      16.392 -17.623  41.736  1.00 79.35           N  
ATOM   1229  CG  HIS M 152      16.428 -16.300  42.120  1.00 79.35           C  
ATOM   1230  CB  HIS M 152      16.844 -15.176  41.213  1.00 79.35           C  
ATOM   1231  NE2 HIS M 152      15.722 -17.561  43.856  1.00 79.35           N  
ATOM   1232  CD2 HIS M 152      16.020 -16.282  43.419  1.00 79.35           C  
ATOM   1233  CE1 HIS M 152      15.962 -18.332  42.808  1.00 79.35           C  
ATOM   1234  C   HIS M 152      18.694 -13.925  40.156  1.00 79.35           C  
ATOM   1235  O   HIS M 152      17.935 -13.781  39.199  1.00 79.35           O  
ATOM   1236  N   VAL M 153      19.884 -13.295  40.250  1.00 62.98           N  
ATOM   1237  CA  VAL M 153      20.394 -12.364  39.281  1.00 62.98           C  
ATOM   1238  CB  VAL M 153      21.660 -11.683  39.714  1.00 62.98           C  
ATOM   1239  CG1 VAL M 153      22.152 -10.790  38.563  1.00 62.98           C  
ATOM   1240  CG2 VAL M 153      21.366 -10.904  41.010  1.00 62.98           C  
ATOM   1241  C   VAL M 153      20.649 -13.035  37.964  1.00 62.98           C  
ATOM   1242  O   VAL M 153      20.423 -12.443  36.911  1.00 62.98           O  
ATOM   1243  N   ALA M 154      21.135 -14.289  37.978  1.00 47.71           N  
ATOM   1244  CA  ALA M 154      21.468 -14.983  36.760  1.00 47.71           C  
ATOM   1245  CB  ALA M 154      22.089 -16.368  37.007  1.00 47.71           C  
ATOM   1246  C   ALA M 154      20.247 -15.174  35.914  1.00 47.71           C  
ATOM   1247  O   ALA M 154      20.321 -15.093  34.689  1.00 47.71           O  
ATOM   1248  N   GLU M 155      19.087 -15.463  36.530  1.00 61.38           N  
ATOM   1249  CA  GLU M 155      17.920 -15.707  35.735  0.96 61.38           C  
ATOM   1250  CB  GLU M 155      16.726 -16.211  36.554  0.96 61.38           C  
ATOM   1251  CG  GLU M 155      16.951 -17.621  37.100  0.93 61.38           C  
ATOM   1252  CD  GLU M 155      15.711 -18.014  37.883  0.87 61.38           C  
ATOM   1253  OE1 GLU M 155      14.878 -17.110  38.156  0.84 61.38           O  
ATOM   1254  OE2 GLU M 155      15.572 -19.223  38.212  0.87 61.38           O  
ATOM   1255  C   GLU M 155      17.519 -14.455  35.016  1.00 61.38           C  
ATOM   1256  O   GLU M 155      17.123 -14.507  33.854  1.00 61.38           O  
ATOM   1257  N   GLN M 156      17.617 -13.296  35.691  1.00145.91           N  
ATOM   1258  CA  GLN M 156      17.251 -12.049  35.087  0.98145.91           C  
ATOM   1259  CB  GLN M 156      17.443 -10.861  36.045  0.98145.91           C  
ATOM   1260  CG  GLN M 156      17.136  -9.502  35.421  0.98145.91           C  
ATOM   1261  CD  GLN M 156      15.624  -9.336  35.304  0.87145.91           C  
ATOM   1262  OE1 GLN M 156      15.025  -8.502  35.982  0.87145.91           O  
ATOM   1263  NE2 GLN M 156      14.986 -10.143  34.417  0.87145.91           N  
ATOM   1264  C   GLN M 156      18.156 -11.813  33.924  1.00145.91           C  
ATOM   1265  O   GLN M 156      17.734 -11.319  32.880  1.00145.91           O  
ATOM   1266  N   LEU M 158      19.446 -12.151  34.095  1.00 53.34           N  
ATOM   1267  CA  LEU M 158      20.427 -11.947  33.075  1.00 53.34           C  
ATOM   1268  CB  LEU M 158      21.848 -12.280  33.567  1.00 53.34           C  
ATOM   1269  CG  LEU M 158      22.368 -11.284  34.620  1.00 53.34           C  
ATOM   1270  CD1 LEU M 158      23.737 -11.707  35.172  1.00 53.34           C  
ATOM   1271  CD2 LEU M 158      22.396  -9.850  34.060  1.00 53.34           C  
ATOM   1272  C   LEU M 158      20.129 -12.808  31.885  1.00 53.34           C  
ATOM   1273  O   LEU M 158      20.205 -12.346  30.750  1.00 53.34           O  
ATOM   1274  N   ARG M 159      19.756 -14.081  32.108  1.00 84.16           N  
ATOM   1275  CA  ARG M 159      19.531 -14.949  30.988  0.98 84.16           C  
ATOM   1276  CB  ARG M 159      19.160 -16.388  31.384  0.98 84.16           C  
ATOM   1277  CG  ARG M 159      18.911 -17.309  30.184  0.98 84.16           C  
ATOM   1278  CD  ARG M 159      18.693 -18.770  30.581  0.98 84.16           C  
ATOM   1279  NE  ARG M 159      18.251 -19.514  29.368  0.88 84.16           N  
ATOM   1280  CZ  ARG M 159      18.832 -20.705  29.041  0.87 84.16           C  
ATOM   1281  NH1 ARG M 159      19.928 -21.138  29.730  0.87 84.16           N  
ATOM   1282  NH2 ARG M 159      18.312 -21.462  28.031  0.87 84.16           N  
ATOM   1283  C   ARG M 159      18.416 -14.405  30.153  1.00 84.16           C  
ATOM   1284  O   ARG M 159      18.514 -14.382  28.927  1.00 84.16           O  
ATOM   1285  N   ALA M 160      17.331 -13.922  30.791  1.00 29.70           N  
ATOM   1286  CA  ALA M 160      16.207 -13.460  30.024  1.00 29.70           C  
ATOM   1287  CB  ALA M 160      15.057 -12.935  30.901  1.00 29.70           C  
ATOM   1288  C   ALA M 160      16.634 -12.321  29.152  1.00 29.70           C  
ATOM   1289  O   ALA M 160      16.300 -12.282  27.970  1.00 29.70           O  
ATOM   1290  N   TYR M 161      17.393 -11.371  29.720  1.00 64.88           N  
ATOM   1291  CA  TYR M 161      17.850 -10.211  29.008  1.00 64.88           C  
ATOM   1292  CB  TYR M 161      18.574  -9.241  29.960  1.00 64.88           C  
ATOM   1293  CG  TYR M 161      19.387  -8.277  29.170  1.00 64.88           C  
ATOM   1294  CD1 TYR M 161      18.820  -7.207  28.518  1.00 64.88           C  
ATOM   1295  CD2 TYR M 161      20.749  -8.457  29.112  1.00 64.88           C  
ATOM   1296  CE1 TYR M 161      19.614  -6.340  27.801  1.00 64.88           C  
ATOM   1297  CE2 TYR M 161      21.543  -7.596  28.400  1.00 64.88           C  
ATOM   1298  CZ  TYR M 161      20.973  -6.536  27.740  1.00 64.88           C  
ATOM   1299  OH  TYR M 161      21.789  -5.650  27.008  1.00 64.88           O  
ATOM   1300  C   TYR M 161      18.793 -10.604  27.913  1.00 64.88           C  
ATOM   1301  O   TYR M 161      18.664 -10.144  26.778  1.00 64.88           O  
ATOM   1302  N   LEU M 162      19.757 -11.491  28.219  1.00 67.01           N  
ATOM   1303  CA  LEU M 162      20.752 -11.850  27.249  1.00 67.01           C  
ATOM   1304  CB  LEU M 162      21.830 -12.807  27.790  1.00 67.01           C  
ATOM   1305  CG  LEU M 162      22.797 -12.131  28.773  1.00 67.01           C  
ATOM   1306  CD1 LEU M 162      23.975 -13.053  29.121  1.00 67.01           C  
ATOM   1307  CD2 LEU M 162      23.256 -10.767  28.235  1.00 67.01           C  
ATOM   1308  C   LEU M 162      20.110 -12.527  26.088  1.00 67.01           C  
ATOM   1309  O   LEU M 162      20.504 -12.312  24.943  1.00 67.01           O  
ATOM   1310  N   GLU M 163      19.166 -13.442  26.345  1.00 82.37           N  
ATOM   1311  CA  GLU M 163      18.533 -14.067  25.227  1.00 82.37           C  
ATOM   1312  CB  GLU M 163      17.842 -15.382  25.596  1.00 82.37           C  
ATOM   1313  CG  GLU M 163      18.857 -16.477  25.909  1.00 82.37           C  
ATOM   1314  CD  GLU M 163      18.084 -17.736  26.236  0.99 82.37           C  
ATOM   1315  OE1 GLU M 163      16.834 -17.645  26.370  0.99 82.37           O  
ATOM   1316  OE2 GLU M 163      18.730 -18.812  26.351  0.99 82.37           O  
ATOM   1317  C   GLU M 163      17.522 -13.178  24.565  1.00 82.37           C  
ATOM   1318  O   GLU M 163      17.542 -13.038  23.345  1.00 82.37           O  
ATOM   1319  N   GLY M 164      16.568 -12.600  25.330  1.00 76.40           N  
ATOM   1320  CA  GLY M 164      15.540 -11.850  24.658  1.00 76.40           C  
ATOM   1321  C   GLY M 164      15.915 -10.477  24.171  1.00 76.40           C  
ATOM   1322  O   GLY M 164      16.054 -10.237  22.973  1.00 76.40           O  
ATOM   1323  N   THR M 165      16.160  -9.560  25.129  1.00 70.02           N  
ATOM   1324  CA  THR M 165      16.307  -8.153  24.865  1.00 70.02           C  
ATOM   1325  CB  THR M 165      16.366  -7.382  26.154  1.00 70.02           C  
ATOM   1326  OG1 THR M 165      15.227  -7.671  26.953  1.00 70.02           O  
ATOM   1327  CG2 THR M 165      16.413  -5.878  25.838  1.00 70.02           C  
ATOM   1328  C   THR M 165      17.554  -7.845  24.106  1.00 70.02           C  
ATOM   1329  O   THR M 165      17.522  -7.158  23.085  1.00 70.02           O  
ATOM   1330  N   CYS M 166      18.704  -8.358  24.567  1.00116.74           N  
ATOM   1331  CA  CYS M 166      19.885  -7.889  23.913  0.96116.74           C  
ATOM   1332  CB  CYS M 166      21.213  -8.121  24.663  0.96116.74           C  
ATOM   1333  SG  CYS M 166      21.799  -9.825  24.751  0.96116.74           S  
ATOM   1334  C   CYS M 166      19.964  -8.366  22.500  1.00116.74           C  
ATOM   1335  O   CYS M 166      20.467  -7.641  21.646  1.00116.74           O  
ATOM   1336  N   VAL M 167      19.505  -9.597  22.212  1.00 45.34           N  
ATOM   1337  CA  VAL M 167      19.547 -10.105  20.868  0.93 45.34           C  
ATOM   1338  CB  VAL M 167      19.208 -11.565  20.784  0.93 45.34           C  
ATOM   1339  CG1 VAL M 167      19.147 -11.984  19.303  0.93 45.34           C  
ATOM   1340  CG2 VAL M 167      20.245 -12.344  21.608  0.93 45.34           C  
ATOM   1341  C   VAL M 167      18.578  -9.367  19.996  1.00 45.34           C  
ATOM   1342  O   VAL M 167      18.912  -8.956  18.886  1.00 45.34           O  
ATOM   1343  N   GLU M 168      17.347  -9.143  20.492  1.00 77.90           N  
ATOM   1344  CA  GLU M 168      16.341  -8.554  19.658  0.93 77.90           C  
ATOM   1345  CB  GLU M 168      14.992  -8.359  20.370  0.93 77.90           C  
ATOM   1346  CG  GLU M 168      14.215  -9.663  20.557  0.88 77.90           C  
ATOM   1347  CD  GLU M 168      13.674 -10.054  19.190  0.84 77.90           C  
ATOM   1348  OE1 GLU M 168      13.878  -9.261  18.232  0.84 77.90           O  
ATOM   1349  OE2 GLU M 168      13.053 -11.144  19.080  0.84 77.90           O  
ATOM   1350  C   GLU M 168      16.812  -7.214  19.207  1.00 77.90           C  
ATOM   1351  O   GLU M 168      16.634  -6.851  18.047  1.00 77.90           O  
ATOM   1352  N   TRP M 169      17.416  -6.437  20.120  1.00 89.28           N  
ATOM   1353  CA  TRP M 169      17.883  -5.122  19.803  1.00 89.28           C  
ATOM   1354  CB  TRP M 169      18.245  -4.302  21.051  1.00 89.28           C  
ATOM   1355  CG  TRP M 169      17.006  -3.870  21.800  1.00 89.28           C  
ATOM   1356  CD2 TRP M 169      16.300  -2.650  21.525  1.00 89.28           C  
ATOM   1357  CD1 TRP M 169      16.315  -4.504  22.789  1.00 89.28           C  
ATOM   1358  NE1 TRP M 169      15.214  -3.760  23.142  1.00 89.28           N  
ATOM   1359  CE2 TRP M 169      15.194  -2.615  22.371  1.00 89.28           C  
ATOM   1360  CE3 TRP M 169      16.549  -1.645  20.633  1.00 89.28           C  
ATOM   1361  CZ2 TRP M 169      14.314  -1.570  22.339  1.00 89.28           C  
ATOM   1362  CZ3 TRP M 169      15.663  -0.590  20.609  1.00 89.28           C  
ATOM   1363  CH2 TRP M 169      14.569  -0.553  21.446  1.00 89.28           C  
ATOM   1364  C   TRP M 169      19.049  -5.166  18.869  1.00 89.28           C  
ATOM   1365  O   TRP M 169      19.137  -4.355  17.948  1.00 89.28           O  
ATOM   1366  N   LEU M 170      19.978  -6.120  19.067  1.00 60.67           N  
ATOM   1367  CA  LEU M 170      21.134  -6.147  18.222  1.00 60.67           C  
ATOM   1368  CB  LEU M 170      22.133  -7.250  18.601  1.00 60.67           C  
ATOM   1369  CG  LEU M 170      23.378  -7.295  17.698  1.00 60.67           C  
ATOM   1370  CD1 LEU M 170      24.065  -5.923  17.610  1.00 60.67           C  
ATOM   1371  CD2 LEU M 170      24.350  -8.389  18.163  1.00 60.67           C  
ATOM   1372  C   LEU M 170      20.664  -6.329  16.816  1.00 60.67           C  
ATOM   1373  O   LEU M 170      21.124  -5.648  15.899  1.00 60.67           O  
ATOM   1374  N   ARG M 171      19.677  -7.218  16.616  1.00133.68           N  
ATOM   1375  CA  ARG M 171      19.168  -7.458  15.300  0.93133.68           C  
ATOM   1376  CB  ARG M 171      18.011  -8.456  15.298  0.93133.68           C  
ATOM   1377  CG  ARG M 171      18.422  -9.883  15.636  0.93133.68           C  
ATOM   1378  CD  ARG M 171      18.152 -10.848  14.491  0.93133.68           C  
ATOM   1379  NE  ARG M 171      18.220 -12.211  15.070  0.93133.68           N  
ATOM   1380  CZ  ARG M 171      17.134 -12.670  15.755  0.93133.68           C  
ATOM   1381  NH1 ARG M 171      16.057 -11.853  15.932  0.93133.68           N  
ATOM   1382  NH2 ARG M 171      17.134 -13.932  16.271  0.93133.68           N  
ATOM   1383  C   ARG M 171      18.611  -6.175  14.783  1.00133.68           C  
ATOM   1384  O   ARG M 171      18.788  -5.837  13.615  1.00133.68           O  
ATOM   1385  N   ARG M 172      17.913  -5.430  15.653  1.00 97.67           N  
ATOM   1386  CA  ARG M 172      17.301  -4.199  15.258  1.00 97.67           C  
ATOM   1387  CB  ARG M 172      16.544  -3.557  16.423  1.00 97.67           C  
ATOM   1388  CG  ARG M 172      15.924  -2.207  16.085  1.00 97.67           C  
ATOM   1389  CD  ARG M 172      15.207  -1.610  17.287  1.00 97.67           C  
ATOM   1390  NE  ARG M 172      14.656  -0.292  16.888  0.99 97.67           N  
ATOM   1391  CZ  ARG M 172      13.431   0.063  17.363  0.99 97.67           C  
ATOM   1392  NH1 ARG M 172      12.711  -0.835  18.095  0.99 97.67           N  
ATOM   1393  NH2 ARG M 172      12.936   1.312  17.132  0.99 97.67           N  
ATOM   1394  C   ARG M 172      18.356  -3.234  14.810  1.00 97.67           C  
ATOM   1395  O   ARG M 172      18.219  -2.602  13.764  1.00 97.67           O  
ATOM   1396  N   TYR M 173      19.459  -3.112  15.574  1.00 84.78           N  
ATOM   1397  CA  TYR M 173      20.483  -2.177  15.208  1.00 84.78           C  
ATOM   1398  CB  TYR M 173      21.705  -2.127  16.150  1.00 84.78           C  
ATOM   1399  CG  TYR M 173      21.317  -1.649  17.508  1.00 84.78           C  
ATOM   1400  CD1 TYR M 173      20.712  -0.426  17.674  1.00 84.78           C  
ATOM   1401  CD2 TYR M 173      21.613  -2.401  18.623  1.00 84.78           C  
ATOM   1402  CE1 TYR M 173      20.365   0.025  18.928  1.00 84.78           C  
ATOM   1403  CE2 TYR M 173      21.270  -1.959  19.878  1.00 84.78           C  
ATOM   1404  CZ  TYR M 173      20.641  -0.744  20.033  1.00 84.78           C  
ATOM   1405  OH  TYR M 173      20.286  -0.290  21.320  1.00 84.78           O  
ATOM   1406  C   TYR M 173      21.044  -2.594  13.888  1.00 84.78           C  
ATOM   1407  O   TYR M 173      21.298  -1.767  13.015  1.00 84.78           O  
ATOM   1408  N   LEU M 174      21.241  -3.910  13.705  1.00 58.87           N  
ATOM   1409  CA  LEU M 174      21.882  -4.399  12.521  1.00 58.87           C  
ATOM   1410  CB  LEU M 174      21.948  -5.937  12.483  1.00 58.87           C  
ATOM   1411  CG  LEU M 174      22.923  -6.559  13.497  1.00 58.87           C  
ATOM   1412  CD1 LEU M 174      22.923  -8.093  13.395  1.00 58.87           C  
ATOM   1413  CD2 LEU M 174      24.331  -5.960  13.341  1.00 58.87           C  
ATOM   1414  C   LEU M 174      21.115  -3.960  11.319  1.00 58.87           C  
ATOM   1415  O   LEU M 174      21.701  -3.508  10.336  1.00 58.87           O  
ATOM   1416  N   GLU M 175      19.778  -4.086  11.355  1.00 94.08           N  
ATOM   1417  CA  GLU M 175      18.993  -3.697  10.218  0.98 94.08           C  
ATOM   1418  CB  GLU M 175      17.521  -4.125  10.337  0.98 94.08           C  
ATOM   1419  CG  GLU M 175      16.741  -4.000   9.026  0.96 94.08           C  
ATOM   1420  CD  GLU M 175      16.368  -2.541   8.810  0.84 94.08           C  
ATOM   1421  OE1 GLU M 175      15.631  -1.993   9.673  0.84 94.08           O  
ATOM   1422  OE2 GLU M 175      16.809  -1.957   7.784  0.84 94.08           O  
ATOM   1423  C   GLU M 175      19.036  -2.205  10.049  1.00 94.08           C  
ATOM   1424  O   GLU M 175      19.095  -1.707   8.926  1.00 94.08           O  
ATOM   1425  N   ASN M 176      19.020  -1.450  11.165  1.00 93.97           N  
ATOM   1426  CA  ASN M 176      18.943  -0.018  11.090  1.00 93.97           C  
ATOM   1427  CB  ASN M 176      18.854   0.654  12.474  1.00 93.97           C  
ATOM   1428  CG  ASN M 176      17.458   0.427  13.050  1.00 93.97           C  
ATOM   1429  OD1 ASN M 176      17.141   0.910  14.135  1.00 93.97           O  
ATOM   1430  ND2 ASN M 176      16.595  -0.318  12.310  1.00 93.97           N  
ATOM   1431  C   ASN M 176      20.130   0.557  10.374  1.00 93.97           C  
ATOM   1432  O   ASN M 176      19.957   1.415   9.510  1.00 93.97           O  
ATOM   1433  N   GLY M 177      21.363   0.108  10.696  1.00113.11           N  
ATOM   1434  CA  GLY M 177      22.507   0.667  10.029  1.00113.11           C  
ATOM   1435  C   GLY M 177      23.278  -0.447   9.385  1.00113.11           C  
ATOM   1436  O   GLY M 177      24.470  -0.624   9.633  1.00113.11           O  
ATOM   1437  N   LYS M 178      22.615  -1.195   8.486  1.00194.35           N  
ATOM   1438  CA  LYS M 178      23.218  -2.327   7.843  0.96194.35           C  
ATOM   1439  CB  LYS M 178      22.193  -3.210   7.105  0.96194.35           C  
ATOM   1440  CG  LYS M 178      21.281  -2.457   6.142  0.68194.35           C  
ATOM   1441  CD  LYS M 178      21.917  -2.194   4.783  0.63194.35           C  
ATOM   1442  CE  LYS M 178      21.427  -3.171   3.713  0.59194.35           C  
ATOM   1443  NZ  LYS M 178      21.471  -4.562   4.224  0.59194.35           N  
ATOM   1444  C   LYS M 178      24.323  -1.893   6.940  1.00194.35           C  
ATOM   1445  O   LYS M 178      25.320  -2.594   6.772  1.00194.35           O  
ATOM   1446  N   GLU M 179      24.178  -0.698   6.353  1.00126.43           N  
ATOM   1447  CA  GLU M 179      25.138  -0.199   5.421  1.00126.43           C  
ATOM   1448  CB  GLU M 179      24.789   1.264   5.137  1.00126.43           C  
ATOM   1449  CG  GLU M 179      25.938   2.150   4.684  0.98126.43           C  
ATOM   1450  CD  GLU M 179      25.559   3.562   5.122  0.84126.43           C  
ATOM   1451  OE1 GLU M 179      24.545   3.699   5.860  0.82126.43           O  
ATOM   1452  OE2 GLU M 179      26.282   4.520   4.743  0.82126.43           O  
ATOM   1453  C   GLU M 179      26.502  -0.226   6.047  1.00126.43           C  
ATOM   1454  O   GLU M 179      27.394  -0.929   5.570  1.00126.43           O  
ATOM   1455  N   THR M 180      26.693   0.532   7.143  1.00114.71           N  
ATOM   1456  CA  THR M 180      27.978   0.610   7.776  1.00114.71           C  
ATOM   1457  CB  THR M 180      28.075   1.724   8.762  1.00114.71           C  
ATOM   1458  OG1 THR M 180      27.780   2.960   8.137  1.00114.71           O  
ATOM   1459  CG2 THR M 180      29.514   1.734   9.296  1.00114.71           C  
ATOM   1460  C   THR M 180      28.295  -0.622   8.554  1.00114.71           C  
ATOM   1461  O   THR M 180      29.388  -1.178   8.444  1.00114.71           O  
ATOM   1462  N   LEU M 181      27.327  -1.079   9.370  1.00 46.09           N  
ATOM   1463  CA  LEU M 181      27.575  -2.182  10.247  1.00 46.09           C  
ATOM   1464  CB  LEU M 181      26.421  -2.427  11.242  1.00 46.09           C  
ATOM   1465  CG  LEU M 181      26.152  -1.236  12.185  1.00 46.09           C  
ATOM   1466  CD1 LEU M 181      24.997  -1.534  13.159  1.00 46.09           C  
ATOM   1467  CD2 LEU M 181      27.429  -0.797  12.914  1.00 46.09           C  
ATOM   1468  C   LEU M 181      27.762  -3.425   9.394  1.00 46.09           C  
ATOM   1469  O   LEU M 181      28.456  -4.366   9.867  1.00 46.09           O  
ATOM   1470  OXT LEU M 181      27.224  -3.444   8.255  1.00 46.09           O  
TER    1471      LEU M 181                                                       
ATOM   1471  N   ASN P   1      20.156  -1.778  23.797  1.00 65.10           N  
ATOM   1472  CA  ASN P   1      19.368  -1.505  25.015  1.00 65.10           C  
ATOM   1473  CB  ASN P   1      17.947  -2.077  24.885  1.00 65.10           C  
ATOM   1474  CG  ASN P   1      17.063  -1.486  25.977  1.00 65.10           C  
ATOM   1475  OD1 ASN P   1      17.279  -1.699  27.170  1.00 65.10           O  
ATOM   1476  ND2 ASN P   1      16.028  -0.716  25.550  1.00 65.10           N  
ATOM   1477  C   ASN P   1      20.037  -2.110  26.202  1.00 65.10           C  
ATOM   1478  O   ASN P   1      20.449  -3.270  26.182  1.00 65.10           O  
ATOM   1479  N   LEU P   2      20.164  -1.309  27.275  1.00 78.37           N  
ATOM   1480  CA  LEU P   2      20.853  -1.707  28.465  1.00 78.37           C  
ATOM   1481  CB  LEU P   2      21.221  -0.524  29.382  1.00 78.37           C  
ATOM   1482  CG  LEU P   2      22.375   0.351  28.859  1.00 78.37           C  
ATOM   1483  CD1 LEU P   2      22.641   1.549  29.781  1.00 78.37           C  
ATOM   1484  CD2 LEU P   2      23.640  -0.499  28.668  1.00 78.37           C  
ATOM   1485  C   LEU P   2      19.993  -2.620  29.262  1.00 78.37           C  
ATOM   1486  O   LEU P   2      18.774  -2.648  29.100  1.00 78.37           O  
ATOM   1487  N   VAL P   3      20.639  -3.427  30.126  1.00110.58           N  
ATOM   1488  CA  VAL P   3      19.909  -4.266  31.019  1.00110.58           C  
ATOM   1489  CB  VAL P   3      20.793  -5.203  31.800  1.00110.58           C  
ATOM   1490  CG1 VAL P   3      21.735  -4.386  32.703  1.00110.58           C  
ATOM   1491  CG2 VAL P   3      19.903  -6.201  32.556  1.00110.58           C  
ATOM   1492  C   VAL P   3      19.225  -3.318  31.947  1.00110.58           C  
ATOM   1493  O   VAL P   3      19.763  -2.283  32.336  1.00110.58           O  
ATOM   1494  N   PRO P   4      18.010  -3.635  32.273  1.00 84.23           N  
ATOM   1495  CA  PRO P   4      17.234  -2.742  33.083  1.00 84.23           C  
ATOM   1496  CD  PRO P   4      17.188  -4.430  31.377  1.00 84.23           C  
ATOM   1497  CB  PRO P   4      15.809  -3.284  33.021  1.00 84.23           C  
ATOM   1498  CG  PRO P   4      15.743  -3.975  31.647  1.00 84.23           C  
ATOM   1499  C   PRO P   4      17.759  -2.562  34.467  1.00 84.23           C  
ATOM   1500  O   PRO P   4      17.530  -1.502  35.051  1.00 84.23           O  
ATOM   1501  N   MET P   5      18.444  -3.571  35.029  0.98 83.38           N  
ATOM   1502  CA  MET P   5      18.851  -3.359  36.379  0.98 83.38           C  
ATOM   1503  CB  MET P   5      17.723  -3.762  37.347  0.98 83.38           C  
ATOM   1504  CG  MET P   5      17.747  -3.056  38.700  0.97 83.38           C  
ATOM   1505  SD  MET P   5      16.136  -3.065  39.547  0.88 83.38           S  
ATOM   1506  CE  MET P   5      16.701  -2.088  40.968  0.88 83.38           C  
ATOM   1507  C   MET P   5      20.075  -4.175  36.619  0.98 83.38           C  
ATOM   1508  O   MET P   5      20.199  -5.280  36.100  0.98 83.38           O  
ATOM   1509  N   VAL P   6      21.041  -3.620  37.378  1.00 57.78           N  
ATOM   1510  CA  VAL P   6      22.235  -4.335  37.714  0.98 57.78           C  
ATOM   1511  CB  VAL P   6      23.497  -3.668  37.248  0.98 57.78           C  
ATOM   1512  CG1 VAL P   6      24.694  -4.415  37.859  1.00 57.78           C  
ATOM   1513  CG2 VAL P   6      23.505  -3.650  35.710  1.00 57.78           C  
ATOM   1514  C   VAL P   6      22.278  -4.372  39.209  1.00 57.78           C  
ATOM   1515  O   VAL P   6      22.206  -3.331  39.861  1.00 57.78           O  
ATOM   1516  N   ALA P   7      22.387  -5.585  39.785  1.00 46.79           N  
ATOM   1517  CA  ALA P   7      22.404  -5.754  41.208  1.00 46.79           C  
ATOM   1518  CB  ALA P   7      22.104  -7.192  41.652  1.00 46.79           C  
ATOM   1519  C   ALA P   7      23.770  -5.430  41.713  1.00 46.79           C  
ATOM   1520  O   ALA P   7      24.752  -5.544  40.982  1.00 46.79           O  
ATOM   1521  N   THR P   8      23.858  -5.032  43.000  1.00 53.41           N  
ATOM   1522  CA  THR P   8      25.119  -4.683  43.594  0.88 53.41           C  
ATOM   1523  CB  THR P   8      24.965  -3.835  44.826  0.88 53.41           C  
ATOM   1524  OG1 THR P   8      24.175  -4.510  45.794  0.89 53.41           O  
ATOM   1525  CG2 THR P   8      24.301  -2.504  44.434  0.88 53.41           C  
ATOM   1526  C   THR P   8      25.850  -5.933  43.971  1.00 53.41           C  
ATOM   1527  O   THR P   8      25.261  -7.006  44.085  1.00 53.41           O  
ATOM   1528  N   VAL P   9      27.185  -5.819  44.145  1.00114.32           N  
ATOM   1529  CA  VAL P   9      28.011  -6.932  44.535  1.00114.32           C  
ATOM   1530  CB  VAL P   9      29.425  -6.837  44.034  1.00114.32           C  
ATOM   1531  CG1 VAL P   9      29.413  -6.973  42.509  1.00114.32           C  
ATOM   1532  CG2 VAL P   9      30.030  -5.506  44.505  1.00114.32           C  
ATOM   1533  C   VAL P   9      28.105  -6.955  46.057  1.00114.32           C  
ATOM   1534  O   VAL P   9      28.166  -8.072  46.646  1.00114.32           O  
ATOM   1535  OXT VAL P   9      28.140  -5.844  46.650  1.00114.32           O  
TER    1536      VAL P   9                                                       
ATOM   1536  N   VAL A   4       1.934   3.307  36.456  1.00106.96           N  
ATOM   1537  CA  VAL A   4       1.256   2.000  36.596  1.00106.96           C  
ATOM   1538  CB  VAL A   4       1.969   1.109  37.567  1.00106.96           C  
ATOM   1539  CG1 VAL A   4       3.303   0.691  36.946  1.00106.96           C  
ATOM   1540  CG2 VAL A   4       2.142   1.870  38.884  1.00106.96           C  
ATOM   1541  C   VAL A   4      -0.179   2.076  36.991  1.00106.96           C  
ATOM   1542  O   VAL A   4      -0.516   2.435  38.119  1.00106.96           O  
ATOM   1543  N   GLU A   5      -1.070   1.730  36.040  1.00111.35           N  
ATOM   1544  CA  GLU A   5      -2.478   1.783  36.292  1.00111.35           C  
ATOM   1545  CB  GLU A   5      -3.341   1.843  35.016  1.00111.35           C  
ATOM   1546  CG  GLU A   5      -3.347   0.546  34.201  1.00111.35           C  
ATOM   1547  CD  GLU A   5      -4.540  -0.296  34.646  1.00111.35           C  
ATOM   1548  OE1 GLU A   5      -5.642   0.294  34.801  1.00111.35           O  
ATOM   1549  OE2 GLU A   5      -4.374  -1.531  34.837  1.00111.35           O  
ATOM   1550  C   GLU A   5      -2.882   0.540  37.009  1.00111.35           C  
ATOM   1551  O   GLU A   5      -2.345  -0.538  36.756  1.00111.35           O  
ATOM   1552  N   GLN A   6      -3.841   0.668  37.949  1.00104.95           N  
ATOM   1553  CA  GLN A   6      -4.380  -0.482  38.611  1.00104.95           C  
ATOM   1554  CB  GLN A   6      -3.948  -0.659  40.079  1.00104.95           C  
ATOM   1555  CG  GLN A   6      -2.532  -1.225  40.215  1.00104.95           C  
ATOM   1556  CD  GLN A   6      -2.184  -1.400  41.689  1.00104.95           C  
ATOM   1557  OE1 GLN A   6      -1.310  -0.713  42.216  1.00104.95           O  
ATOM   1558  NE2 GLN A   6      -2.870  -2.356  42.368  1.00104.95           N  
ATOM   1559  C   GLN A   6      -5.870  -0.354  38.576  1.00104.95           C  
ATOM   1560  O   GLN A   6      -6.412   0.701  38.905  1.00104.95           O  
ATOM   1561  N   SER A   7      -6.578  -1.433  38.165  1.00 52.40           N  
ATOM   1562  CA  SER A   7      -8.014  -1.366  38.067  1.00 52.40           C  
ATOM   1563  CB  SER A   7      -8.510  -1.086  36.635  1.00 52.40           C  
ATOM   1564  OG  SER A   7      -9.929  -1.034  36.595  1.00 52.40           O  
ATOM   1565  C   SER A   7      -8.594  -2.688  38.476  1.00 52.40           C  
ATOM   1566  O   SER A   7      -7.971  -3.728  38.269  1.00 52.40           O  
ATOM   1567  N   PRO A   8      -9.775  -2.698  39.052  1.00 75.84           N  
ATOM   1568  CA  PRO A   8     -10.531  -1.512  39.354  1.00 75.84           C  
ATOM   1569  CD  PRO A   8     -10.625  -3.878  39.004  1.00 75.84           C  
ATOM   1570  CB  PRO A   8     -11.995  -1.943  39.460  1.00 75.84           C  
ATOM   1571  CG  PRO A   8     -11.920  -3.456  39.716  1.00 75.84           C  
ATOM   1572  C   PRO A   8     -10.023  -0.914  40.627  1.00 75.84           C  
ATOM   1573  O   PRO A   8      -9.244  -1.565  41.322  1.00 75.84           O  
ATOM   1574  N   GLN A   9     -10.429   0.333  40.932  1.00 50.41           N  
ATOM   1575  CA  GLN A   9      -9.952   0.976  42.121  1.00 50.41           C  
ATOM   1576  CB  GLN A   9     -10.339   2.462  42.208  1.00 50.41           C  
ATOM   1577  CG  GLN A   9      -9.771   3.147  43.453  1.00 50.41           C  
ATOM   1578  CD  GLN A   9     -10.003   4.645  43.315  1.00 50.41           C  
ATOM   1579  OE1 GLN A   9      -9.677   5.243  42.292  1.00 50.41           O  
ATOM   1580  NE2 GLN A   9     -10.584   5.268  44.374  1.00 50.41           N  
ATOM   1581  C   GLN A   9     -10.479   0.297  43.345  1.00 50.41           C  
ATOM   1582  O   GLN A   9      -9.722   0.027  44.276  1.00 50.41           O  
ATOM   1583  N   SER A  10     -11.790  -0.009  43.393  1.00 48.32           N  
ATOM   1584  CA  SER A  10     -12.259  -0.657  44.583  1.00 48.32           C  
ATOM   1585  CB  SER A  10     -12.863   0.302  45.624  1.00 48.32           C  
ATOM   1586  OG  SER A  10     -13.286  -0.437  46.761  1.00 48.32           O  
ATOM   1587  C   SER A  10     -13.321  -1.633  44.201  1.00 48.32           C  
ATOM   1588  O   SER A  10     -14.131  -1.370  43.312  1.00 48.32           O  
ATOM   1589  N   LEU A  11     -13.327  -2.815  44.852  1.00131.55           N  
ATOM   1590  CA  LEU A  11     -14.364  -3.757  44.553  1.00131.55           C  
ATOM   1591  CB  LEU A  11     -13.975  -4.880  43.565  1.00131.55           C  
ATOM   1592  CG  LEU A  11     -12.823  -5.792  44.035  1.00131.55           C  
ATOM   1593  CD1 LEU A  11     -12.556  -6.925  43.028  1.00131.55           C  
ATOM   1594  CD2 LEU A  11     -11.561  -4.968  44.342  1.00131.55           C  
ATOM   1595  C   LEU A  11     -14.785  -4.426  45.819  1.00131.55           C  
ATOM   1596  O   LEU A  11     -13.965  -4.784  46.664  1.00131.55           O  
ATOM   1597  N   HIS A  12     -16.107  -4.603  45.976  1.00 56.75           N  
ATOM   1598  CA  HIS A  12     -16.626  -5.295  47.111  1.00 56.75           C  
ATOM   1599  ND1 HIS A  12     -17.480  -2.081  47.425  1.00 56.75           N  
ATOM   1600  CG  HIS A  12     -17.491  -3.213  48.214  1.00 56.75           C  
ATOM   1601  CB  HIS A  12     -17.849  -4.588  47.719  1.00 56.75           C  
ATOM   1602  NE2 HIS A  12     -16.835  -1.446  49.458  1.00 56.75           N  
ATOM   1603  CD2 HIS A  12     -17.097  -2.806  49.450  1.00 56.75           C  
ATOM   1604  CE1 HIS A  12     -17.081  -1.057  48.220  1.00 56.75           C  
ATOM   1605  C   HIS A  12     -17.019  -6.626  46.570  1.00 56.75           C  
ATOM   1606  O   HIS A  12     -17.647  -6.716  45.516  1.00 56.75           O  
ATOM   1607  N   VAL A  13     -16.613  -7.705  47.264  1.00121.72           N  
ATOM   1608  CA  VAL A  13     -16.874  -9.010  46.749  1.00121.72           C  
ATOM   1609  CB  VAL A  13     -15.606  -9.720  46.361  1.00121.72           C  
ATOM   1610  CG1 VAL A  13     -15.959 -11.104  45.818  1.00121.72           C  
ATOM   1611  CG2 VAL A  13     -14.794  -8.845  45.397  1.00121.72           C  
ATOM   1612  C   VAL A  13     -17.450  -9.789  47.880  1.00121.72           C  
ATOM   1613  O   VAL A  13     -17.176  -9.518  49.047  1.00121.72           O  
ATOM   1614  N   GLN A  14     -18.274 -10.788  47.541  1.00 61.06           N  
ATOM   1615  CA  GLN A  14     -18.902 -11.603  48.527  1.00 61.06           C  
ATOM   1616  CB  GLN A  14     -20.040 -12.455  47.935  1.00 61.06           C  
ATOM   1617  CG  GLN A  14     -21.036 -12.993  48.962  1.00 61.06           C  
ATOM   1618  CD  GLN A  14     -22.082 -11.908  49.184  1.00 61.06           C  
ATOM   1619  OE1 GLN A  14     -22.607 -11.741  50.285  1.00 61.06           O  
ATOM   1620  NE2 GLN A  14     -22.401 -11.149  48.100  1.00 61.06           N  
ATOM   1621  C   GLN A  14     -17.858 -12.540  49.034  1.00 61.06           C  
ATOM   1622  O   GLN A  14     -16.850 -12.797  48.376  1.00 61.06           O  
ATOM   1623  N   GLU A  15     -18.063 -13.038  50.264  1.00 55.79           N  
ATOM   1624  CA  GLU A  15     -17.189 -14.015  50.821  1.00 55.79           C  
ATOM   1625  CB  GLU A  15     -17.556 -14.324  52.280  1.00 55.79           C  
ATOM   1626  CG  GLU A  15     -16.654 -15.339  52.975  1.00 55.79           C  
ATOM   1627  CD  GLU A  15     -17.393 -15.760  54.233  1.00 55.79           C  
ATOM   1628  OE1 GLU A  15     -18.518 -16.304  54.084  1.00 55.79           O  
ATOM   1629  OE2 GLU A  15     -16.860 -15.542  55.356  1.00 55.79           O  
ATOM   1630  C   GLU A  15     -17.413 -15.253  50.009  1.00 55.79           C  
ATOM   1631  O   GLU A  15     -18.535 -15.528  49.585  1.00 55.79           O  
ATOM   1632  N   GLY A  16     -16.328 -16.000  49.722  1.00 25.71           N  
ATOM   1633  CA  GLY A  16     -16.439 -17.249  49.023  1.00 25.71           C  
ATOM   1634  C   GLY A  16     -16.431 -17.029  47.538  1.00 25.71           C  
ATOM   1635  O   GLY A  16     -16.416 -17.993  46.773  1.00 25.71           O  
ATOM   1636  N   ASP A  17     -16.453 -15.760  47.082  1.00 39.37           N  
ATOM   1637  CA  ASP A  17     -16.433 -15.489  45.669  1.00 39.37           C  
ATOM   1638  CB  ASP A  17     -17.035 -14.128  45.274  1.00 39.37           C  
ATOM   1639  CG  ASP A  17     -18.551 -14.208  45.366  1.00 39.37           C  
ATOM   1640  OD1 ASP A  17     -19.070 -15.333  45.596  1.00 39.37           O  
ATOM   1641  OD2 ASP A  17     -19.211 -13.147  45.199  1.00 39.37           O  
ATOM   1642  C   ASP A  17     -15.008 -15.451  45.226  1.00 39.37           C  
ATOM   1643  O   ASP A  17     -14.092 -15.597  46.034  1.00 39.37           O  
ATOM   1644  N   SER A  18     -14.786 -15.287  43.903  1.00 48.03           N  
ATOM   1645  CA  SER A  18     -13.435 -15.173  43.436  1.00 48.03           C  
ATOM   1646  CB  SER A  18     -12.900 -16.439  42.747  1.00 48.03           C  
ATOM   1647  OG  SER A  18     -12.793 -17.492  43.697  1.00 48.03           O  
ATOM   1648  C   SER A  18     -13.349 -14.049  42.448  1.00 48.03           C  
ATOM   1649  O   SER A  18     -14.071 -14.018  41.454  1.00 48.03           O  
ATOM   1650  N   THR A  19     -12.440 -13.087  42.712  1.00 66.69           N  
ATOM   1651  CA  THR A  19     -12.224 -11.989  41.814  1.00 66.69           C  
ATOM   1652  CB  THR A  19     -12.344 -10.638  42.457  1.00 66.69           C  
ATOM   1653  OG1 THR A  19     -11.399 -10.510  43.509  1.00 66.69           O  
ATOM   1654  CG2 THR A  19     -13.776 -10.467  42.987  1.00 66.69           C  
ATOM   1655  C   THR A  19     -10.826 -12.105  41.320  1.00 66.69           C  
ATOM   1656  O   THR A  19     -10.086 -12.994  41.732  1.00 66.69           O  
ATOM   1657  N   ASN A  20     -10.452 -11.251  40.350  1.00105.11           N  
ATOM   1658  CA  ASN A  20      -9.091 -11.217  39.912  1.00105.11           C  
ATOM   1659  CB  ASN A  20      -8.702 -12.383  38.979  1.00105.11           C  
ATOM   1660  CG  ASN A  20      -9.634 -12.391  37.778  1.00105.11           C  
ATOM   1661  OD1 ASN A  20      -9.209 -12.158  36.649  1.00105.11           O  
ATOM   1662  ND2 ASN A  20     -10.941 -12.657  38.030  1.00105.11           N  
ATOM   1663  C   ASN A  20      -8.873  -9.892  39.242  1.00105.11           C  
ATOM   1664  O   ASN A  20      -9.147  -9.716  38.057  1.00105.11           O  
ATOM   1665  N   PHE A  21      -8.348  -8.921  40.012  1.00112.53           N  
ATOM   1666  CA  PHE A  21      -8.088  -7.592  39.531  1.00112.53           C  
ATOM   1667  CB  PHE A  21      -8.223  -6.517  40.626  1.00112.53           C  
ATOM   1668  CG  PHE A  21      -7.555  -7.046  41.845  1.00112.53           C  
ATOM   1669  CD1 PHE A  21      -8.257  -7.903  42.662  1.00112.53           C  
ATOM   1670  CD2 PHE A  21      -6.264  -6.705  42.177  1.00112.53           C  
ATOM   1671  CE1 PHE A  21      -7.685  -8.417  43.801  1.00112.53           C  
ATOM   1672  CE2 PHE A  21      -5.685  -7.217  43.316  1.00112.53           C  
ATOM   1673  CZ  PHE A  21      -6.396  -8.072  44.125  1.00112.53           C  
ATOM   1674  C   PHE A  21      -6.756  -7.544  38.857  1.00112.53           C  
ATOM   1675  O   PHE A  21      -6.036  -8.541  38.835  1.00112.53           O  
ATOM   1676  N   THR A  22      -6.425  -6.404  38.201  1.00159.99           N  
ATOM   1677  CA  THR A  22      -5.170  -6.357  37.506  1.00159.99           C  
ATOM   1678  CB  THR A  22      -5.209  -6.577  36.022  1.00159.99           C  
ATOM   1679  OG1 THR A  22      -6.106  -5.680  35.391  1.00159.99           O  
ATOM   1680  CG2 THR A  22      -5.587  -8.022  35.741  1.00159.99           C  
ATOM   1681  C   THR A  22      -4.435  -5.072  37.672  1.00159.99           C  
ATOM   1682  O   THR A  22      -4.912  -4.105  38.264  1.00159.99           O  
ATOM   1683  N   CYS A  23      -3.190  -5.089  37.140  1.00 68.81           N  
ATOM   1684  CA  CYS A  23      -2.277  -3.982  37.127  1.00 68.81           C  
ATOM   1685  CB  CYS A  23      -1.202  -4.090  38.235  1.00 68.81           C  
ATOM   1686  SG  CYS A  23       0.107  -2.825  38.149  1.00 68.81           S  
ATOM   1687  C   CYS A  23      -1.562  -4.028  35.808  1.00 68.81           C  
ATOM   1688  O   CYS A  23      -0.974  -5.050  35.456  1.00 68.81           O  
ATOM   1689  N   SER A  24      -1.583  -2.915  35.042  1.00 88.14           N  
ATOM   1690  CA  SER A  24      -0.919  -2.902  33.762  1.00 88.14           C  
ATOM   1691  CB  SER A  24      -1.825  -2.531  32.569  1.00 88.14           C  
ATOM   1692  OG  SER A  24      -2.838  -3.505  32.375  1.00 88.14           O  
ATOM   1693  C   SER A  24       0.150  -1.857  33.800  1.00 88.14           C  
ATOM   1694  O   SER A  24       0.034  -0.848  34.492  1.00 88.14           O  
ATOM   1695  N   PHE A  25       1.236  -2.084  33.032  1.00 79.26           N  
ATOM   1696  CA  PHE A  25       2.364  -1.197  33.038  1.00 79.26           C  
ATOM   1697  CB  PHE A  25       3.374  -1.607  34.114  1.00 79.26           C  
ATOM   1698  CG  PHE A  25       3.574  -3.072  33.915  1.00 79.26           C  
ATOM   1699  CD1 PHE A  25       4.441  -3.557  32.963  1.00 79.26           C  
ATOM   1700  CD2 PHE A  25       2.866  -3.968  34.684  1.00 79.26           C  
ATOM   1701  CE1 PHE A  25       4.608  -4.913  32.790  1.00 79.26           C  
ATOM   1702  CE2 PHE A  25       3.029  -5.323  34.516  1.00 79.26           C  
ATOM   1703  CZ  PHE A  25       3.901  -5.798  33.567  1.00 79.26           C  
ATOM   1704  C   PHE A  25       3.069  -1.243  31.716  1.00 79.26           C  
ATOM   1705  O   PHE A  25       2.884  -2.164  30.915  1.00 79.26           O  
ATOM   1706  N   PRO A  26       3.884  -0.249  31.465  1.00164.87           N  
ATOM   1707  CA  PRO A  26       4.641  -0.235  30.245  1.00164.87           C  
ATOM   1708  CD  PRO A  26       3.637   1.095  31.968  1.00164.87           C  
ATOM   1709  CB  PRO A  26       5.278   1.147  30.163  1.00164.87           C  
ATOM   1710  CG  PRO A  26       4.289   2.038  30.940  1.00164.87           C  
ATOM   1711  C   PRO A  26       5.602  -1.378  30.258  1.00164.87           C  
ATOM   1712  O   PRO A  26       6.338  -1.537  31.231  1.00164.87           O  
ATOM   1713  N   SER A  27       5.617  -2.173  29.176  1.00 98.43           N  
ATOM   1714  CA  SER A  27       6.433  -3.348  29.075  1.00 98.43           C  
ATOM   1715  CB  SER A  27       6.053  -4.228  27.873  1.00 98.43           C  
ATOM   1716  OG  SER A  27       4.700  -4.633  27.965  1.00 98.43           O  
ATOM   1717  C   SER A  27       7.850  -2.956  28.838  1.00 98.43           C  
ATOM   1718  O   SER A  27       8.758  -3.761  29.035  1.00 98.43           O  
ATOM   1719  N   SER A  28       8.087  -1.715  28.385  1.00 74.55           N  
ATOM   1720  CA  SER A  28       9.425  -1.379  28.020  1.00 74.55           C  
ATOM   1721  CB  SER A  28       9.535  -0.047  27.255  1.00 74.55           C  
ATOM   1722  OG  SER A  28      10.886   0.226  26.917  1.00 74.55           O  
ATOM   1723  C   SER A  28      10.297  -1.282  29.238  1.00 74.55           C  
ATOM   1724  O   SER A  28      10.029  -0.512  30.159  1.00 74.55           O  
ATOM   1725  N   ASN A  36      11.432  -2.013  29.216  1.00 77.00           N  
ATOM   1726  CA  ASN A  36      12.395  -1.988  30.285  1.00 77.00           C  
ATOM   1727  CB  ASN A  36      12.737  -0.545  30.695  1.00 77.00           C  
ATOM   1728  CG  ASN A  36      13.176   0.217  29.453  1.00 77.00           C  
ATOM   1729  OD1 ASN A  36      14.187  -0.102  28.833  1.00 77.00           O  
ATOM   1730  ND2 ASN A  36      12.378   1.251  29.073  1.00 77.00           N  
ATOM   1731  C   ASN A  36      11.882  -2.661  31.531  1.00 77.00           C  
ATOM   1732  O   ASN A  36      12.240  -2.260  32.638  1.00 77.00           O  
ATOM   1733  N   PHE A  37      11.061  -3.722  31.396  1.00 98.44           N  
ATOM   1734  CA  PHE A  37      10.522  -4.406  32.546  1.00 98.44           C  
ATOM   1735  CB  PHE A  37       9.392  -5.359  32.126  1.00 98.44           C  
ATOM   1736  CG  PHE A  37       8.929  -6.170  33.284  1.00 98.44           C  
ATOM   1737  CD1 PHE A  37       8.017  -5.660  34.175  1.00 98.44           C  
ATOM   1738  CD2 PHE A  37       9.399  -7.451  33.464  1.00 98.44           C  
ATOM   1739  CE1 PHE A  37       7.576  -6.411  35.240  1.00 98.44           C  
ATOM   1740  CE2 PHE A  37       8.961  -8.206  34.527  1.00 98.44           C  
ATOM   1741  CZ  PHE A  37       8.052  -7.686  35.417  1.00 98.44           C  
ATOM   1742  C   PHE A  37      11.601  -5.223  33.201  1.00 98.44           C  
ATOM   1743  O   PHE A  37      12.244  -6.050  32.558  1.00 98.44           O  
ATOM   1744  N   TYR A  38      11.955  -4.888  34.457  1.00174.07           N  
ATOM   1745  CA  TYR A  38      12.883  -5.682  35.213  1.00174.07           C  
ATOM   1746  CB  TYR A  38      13.756  -4.784  36.101  1.00174.07           C  
ATOM   1747  CG  TYR A  38      14.972  -5.556  36.457  1.00174.07           C  
ATOM   1748  CD1 TYR A  38      16.025  -5.561  35.571  1.00174.07           C  
ATOM   1749  CD2 TYR A  38      15.074  -6.262  37.630  1.00174.07           C  
ATOM   1750  CE1 TYR A  38      17.170  -6.265  35.843  1.00174.07           C  
ATOM   1751  CE2 TYR A  38      16.221  -6.970  37.909  1.00174.07           C  
ATOM   1752  CZ  TYR A  38      17.274  -6.959  37.023  1.00174.07           C  
ATOM   1753  OH  TYR A  38      18.451  -7.682  37.309  1.00174.07           O  
ATOM   1754  C   TYR A  38      12.209  -6.714  36.087  1.00174.07           C  
ATOM   1755  O   TYR A  38      12.560  -7.893  36.062  1.00174.07           O  
ATOM   1756  N   ALA A  39      11.202  -6.275  36.884  1.00 73.46           N  
ATOM   1757  CA  ALA A  39      10.535  -7.102  37.858  1.00 73.46           C  
ATOM   1758  CB  ALA A  39      11.347  -7.355  39.141  1.00 73.46           C  
ATOM   1759  C   ALA A  39       9.279  -6.408  38.284  1.00 73.46           C  
ATOM   1760  O   ALA A  39       9.076  -5.231  37.985  1.00 73.46           O  
ATOM   1761  N   LEU A  40       8.387  -7.135  38.988  1.00 74.89           N  
ATOM   1762  CA  LEU A  40       7.136  -6.566  39.398  1.00 74.89           C  
ATOM   1763  CB  LEU A  40       5.969  -7.033  38.511  1.00 74.89           C  
ATOM   1764  CG  LEU A  40       4.620  -6.380  38.844  1.00 74.89           C  
ATOM   1765  CD1 LEU A  40       4.659  -4.868  38.565  1.00 74.89           C  
ATOM   1766  CD2 LEU A  40       3.464  -7.098  38.126  1.00 74.89           C  
ATOM   1767  C   LEU A  40       6.862  -7.026  40.796  1.00 74.89           C  
ATOM   1768  O   LEU A  40       7.325  -8.091  41.199  1.00 74.89           O  
ATOM   1769  N   HIS A  41       6.102  -6.232  41.580  1.00 81.73           N  
ATOM   1770  CA  HIS A  41       5.856  -6.626  42.942  1.00 81.73           C  
ATOM   1771  ND1 HIS A  41       9.066  -5.209  44.480  1.00 81.73           N  
ATOM   1772  CG  HIS A  41       8.127  -6.016  43.883  1.00 81.73           C  
ATOM   1773  CB  HIS A  41       6.642  -5.790  43.966  1.00 81.73           C  
ATOM   1774  NE2 HIS A  41      10.188  -6.824  43.446  1.00 81.73           N  
ATOM   1775  CD2 HIS A  41       8.828  -6.998  43.259  1.00 81.73           C  
ATOM   1776  CE1 HIS A  41      10.281  -5.737  44.186  1.00 81.73           C  
ATOM   1777  C   HIS A  41       4.393  -6.497  43.259  1.00 81.73           C  
ATOM   1778  O   HIS A  41       3.669  -5.729  42.627  1.00 81.73           O  
ATOM   1779  N   TRP A  42       3.918  -7.304  44.235  1.00101.94           N  
ATOM   1780  CA  TRP A  42       2.569  -7.226  44.732  1.00101.94           C  
ATOM   1781  CB  TRP A  42       1.685  -8.461  44.484  1.00101.94           C  
ATOM   1782  CG  TRP A  42       1.112  -8.558  43.094  1.00101.94           C  
ATOM   1783  CD2 TRP A  42       0.048  -7.715  42.630  1.00101.94           C  
ATOM   1784  CD1 TRP A  42       1.441  -9.379  42.058  1.00101.94           C  
ATOM   1785  NE1 TRP A  42       0.634  -9.110  40.975  1.00101.94           N  
ATOM   1786  CE2 TRP A  42      -0.224  -8.085  41.315  1.00101.94           C  
ATOM   1787  CE3 TRP A  42      -0.646  -6.716  43.249  1.00101.94           C  
ATOM   1788  CZ2 TRP A  42      -1.201  -7.457  40.593  1.00101.94           C  
ATOM   1789  CZ3 TRP A  42      -1.629  -6.082  42.522  1.00101.94           C  
ATOM   1790  CH2 TRP A  42      -1.900  -6.445  41.219  1.00101.94           C  
ATOM   1791  C   TRP A  42       2.646  -7.087  46.218  1.00101.94           C  
ATOM   1792  O   TRP A  42       3.467  -7.729  46.872  1.00101.94           O  
ATOM   1793  N   TYR A  43       1.776  -6.238  46.795  1.00153.82           N  
ATOM   1794  CA  TYR A  43       1.841  -6.042  48.213  1.00153.82           C  
ATOM   1795  CB  TYR A  43       2.435  -4.669  48.607  1.00153.82           C  
ATOM   1796  CG  TYR A  43       3.908  -4.657  48.329  1.00153.82           C  
ATOM   1797  CD1 TYR A  43       4.394  -4.404  47.065  1.00153.82           C  
ATOM   1798  CD2 TYR A  43       4.805  -4.907  49.343  1.00153.82           C  
ATOM   1799  CE1 TYR A  43       5.748  -4.396  46.818  1.00153.82           C  
ATOM   1800  CE2 TYR A  43       6.161  -4.902  49.101  1.00153.82           C  
ATOM   1801  CZ  TYR A  43       6.636  -4.644  47.838  1.00153.82           C  
ATOM   1802  OH  TYR A  43       8.026  -4.638  47.591  1.00153.82           O  
ATOM   1803  C   TYR A  43       0.468  -6.141  48.803  1.00153.82           C  
ATOM   1804  O   TYR A  43      -0.524  -5.736  48.197  1.00153.82           O  
ATOM   1805  N   ARG A  44       0.381  -6.718  50.015  1.00 77.55           N  
ATOM   1806  CA  ARG A  44      -0.877  -6.761  50.696  1.00 77.55           C  
ATOM   1807  CB  ARG A  44      -1.132  -8.083  51.436  1.00 77.55           C  
ATOM   1808  CG  ARG A  44      -0.116  -8.413  52.528  1.00 77.55           C  
ATOM   1809  CD  ARG A  44      -0.186  -9.882  52.948  1.00 77.55           C  
ATOM   1810  NE  ARG A  44      -1.631 -10.226  53.070  1.00 77.55           N  
ATOM   1811  CZ  ARG A  44      -2.358  -9.764  54.126  1.00 77.55           C  
ATOM   1812  NH1 ARG A  44      -1.759  -8.986  55.073  1.00 77.55           N  
ATOM   1813  NH2 ARG A  44      -3.691 -10.056  54.216  1.00 77.55           N  
ATOM   1814  C   ARG A  44      -0.811  -5.637  51.683  1.00 77.55           C  
ATOM   1815  O   ARG A  44       0.169  -5.500  52.415  1.00 77.55           O  
ATOM   1816  N   TRP A  45      -1.838  -4.768  51.685  1.00 85.99           N  
ATOM   1817  CA  TRP A  45      -1.822  -3.627  52.554  1.00 85.99           C  
ATOM   1818  CB  TRP A  45      -1.823  -2.307  51.750  1.00 85.99           C  
ATOM   1819  CG  TRP A  45      -1.765  -1.014  52.534  1.00 85.99           C  
ATOM   1820  CD2 TRP A  45      -1.660   0.276  51.915  1.00 85.99           C  
ATOM   1821  CD1 TRP A  45      -1.800  -0.793  53.881  1.00 85.99           C  
ATOM   1822  NE1 TRP A  45      -1.730   0.557  54.137  1.00 85.99           N  
ATOM   1823  CE2 TRP A  45      -1.643   1.228  52.935  1.00 85.99           C  
ATOM   1824  CE3 TRP A  45      -1.586   0.642  50.601  1.00 85.99           C  
ATOM   1825  CZ2 TRP A  45      -1.551   2.561  52.657  1.00 85.99           C  
ATOM   1826  CZ3 TRP A  45      -1.493   1.988  50.321  1.00 85.99           C  
ATOM   1827  CH2 TRP A  45      -1.477   2.927  51.331  1.00 85.99           C  
ATOM   1828  C   TRP A  45      -3.062  -3.658  53.389  1.00 85.99           C  
ATOM   1829  O   TRP A  45      -4.135  -3.256  52.947  1.00 85.99           O  
ATOM   1830  N   GLU A  46      -2.928  -4.113  54.644  1.00 51.78           N  
ATOM   1831  CA  GLU A  46      -4.042  -4.147  55.540  1.00 51.78           C  
ATOM   1832  CB  GLU A  46      -3.713  -4.804  56.882  1.00 51.78           C  
ATOM   1833  CG  GLU A  46      -3.378  -6.288  56.782  0.50 51.78           C  
ATOM   1834  CD  GLU A  46      -3.274  -6.778  58.214  0.50 51.78           C  
ATOM   1835  OE1 GLU A  46      -4.242  -6.522  58.979  0.50 51.78           O  
ATOM   1836  OE2 GLU A  46      -2.235  -7.395  58.570  0.50 51.78           O  
ATOM   1837  C   GLU A  46      -4.363  -2.724  55.843  1.00 51.78           C  
ATOM   1838  O   GLU A  46      -3.472  -1.879  55.917  1.00 51.78           O  
ATOM   1839  N   THR A  48      -5.657  -2.425  56.044  1.00 36.66           N  
ATOM   1840  CA  THR A  48      -6.027  -1.062  56.269  1.00 36.66           C  
ATOM   1841  CB  THR A  48      -7.506  -0.855  56.394  1.00 36.66           C  
ATOM   1842  OG1 THR A  48      -8.165  -1.292  55.214  1.00 36.66           O  
ATOM   1843  CG2 THR A  48      -7.761   0.644  56.613  1.00 36.66           C  
ATOM   1844  C   THR A  48      -5.378  -0.581  57.529  1.00 36.66           C  
ATOM   1845  O   THR A  48      -5.316  -1.290  58.531  1.00 36.66           O  
ATOM   1846  N   ALA A  49      -4.876   0.669  57.476  1.00 49.68           N  
ATOM   1847  CA  ALA A  49      -4.229   1.340  58.569  1.00 49.68           C  
ATOM   1848  CB  ALA A  49      -5.150   1.534  59.787  1.00 49.68           C  
ATOM   1849  C   ALA A  49      -3.021   0.579  59.029  1.00 49.68           C  
ATOM   1850  O   ALA A  49      -2.706   0.595  60.218  1.00 49.68           O  
ATOM   1851  N   LYS A  50      -2.297  -0.097  58.111  1.00 80.80           N  
ATOM   1852  CA  LYS A  50      -1.109  -0.799  58.517  1.00 80.80           C  
ATOM   1853  CB  LYS A  50      -1.316  -2.301  58.787  1.00 80.80           C  
ATOM   1854  CG  LYS A  50      -2.064  -2.593  60.088  1.00 80.80           C  
ATOM   1855  CD  LYS A  50      -2.435  -4.065  60.277  0.50 80.80           C  
ATOM   1856  CE  LYS A  50      -2.983  -4.367  61.672  0.50 80.80           C  
ATOM   1857  NZ  LYS A  50      -1.971  -4.033  62.700  0.50 80.80           N  
ATOM   1858  C   LYS A  50      -0.096  -0.673  57.418  1.00 80.80           C  
ATOM   1859  O   LYS A  50      -0.372  -0.081  56.376  1.00 80.80           O  
ATOM   1860  N   SER A  51       1.124  -1.205  57.643  1.00 92.82           N  
ATOM   1861  CA  SER A  51       2.181  -1.113  56.672  1.00 92.82           C  
ATOM   1862  CB  SER A  51       3.569  -1.331  57.292  1.00 92.82           C  
ATOM   1863  OG  SER A  51       3.636  -2.626  57.874  1.00 92.82           O  
ATOM   1864  C   SER A  51       1.977  -2.148  55.604  1.00 92.82           C  
ATOM   1865  O   SER A  51       1.490  -3.246  55.868  1.00 92.82           O  
ATOM   1866  N   PRO A  52       2.360  -1.822  54.391  1.00 83.65           N  
ATOM   1867  CA  PRO A  52       2.213  -2.750  53.299  1.00 83.65           C  
ATOM   1868  CD  PRO A  52       2.236  -0.443  53.944  1.00 83.65           C  
ATOM   1869  CB  PRO A  52       2.384  -1.925  52.027  1.00 83.65           C  
ATOM   1870  CG  PRO A  52       1.912  -0.520  52.443  1.00 83.65           C  
ATOM   1871  C   PRO A  52       3.179  -3.891  53.449  1.00 83.65           C  
ATOM   1872  O   PRO A  52       4.202  -3.720  54.111  1.00 83.65           O  
ATOM   1873  N   GLU A  53       2.865  -5.065  52.864  1.00 59.43           N  
ATOM   1874  CA  GLU A  53       3.714  -6.217  53.023  1.00 59.43           C  
ATOM   1875  CB  GLU A  53       3.051  -7.284  53.909  1.00 59.43           C  
ATOM   1876  CG  GLU A  53       3.937  -8.478  54.257  1.00 59.43           C  
ATOM   1877  CD  GLU A  53       3.103  -9.437  55.096  1.00 59.43           C  
ATOM   1878  OE1 GLU A  53       2.626  -9.023  56.186  1.00 59.43           O  
ATOM   1879  OE2 GLU A  53       2.924 -10.602  54.648  1.00 59.43           O  
ATOM   1880  C   GLU A  53       3.939  -6.810  51.663  1.00 59.43           C  
ATOM   1881  O   GLU A  53       3.026  -6.842  50.842  1.00 59.43           O  
ATOM   1882  N   ALA A  54       5.162  -7.320  51.387  1.00 75.32           N  
ATOM   1883  CA  ALA A  54       5.459  -7.796  50.057  1.00 75.32           C  
ATOM   1884  CB  ALA A  54       6.968  -7.893  49.764  1.00 75.32           C  
ATOM   1885  C   ALA A  54       4.894  -9.168  49.837  1.00 75.32           C  
ATOM   1886  O   ALA A  54       5.331 -10.125  50.473  1.00 75.32           O  
ATOM   1887  N   LEU A  55       3.845  -9.282  48.984  1.00193.88           N  
ATOM   1888  CA  LEU A  55       3.309 -10.573  48.632  1.00193.88           C  
ATOM   1889  CB  LEU A  55       1.845 -10.529  48.153  1.00193.88           C  
ATOM   1890  CG  LEU A  55       0.855 -10.421  49.328  1.00193.88           C  
ATOM   1891  CD1 LEU A  55      -0.609 -10.383  48.851  1.00193.88           C  
ATOM   1892  CD2 LEU A  55       1.121 -11.537  50.356  1.00193.88           C  
ATOM   1893  C   LEU A  55       4.107 -11.347  47.619  1.00193.88           C  
ATOM   1894  O   LEU A  55       4.656 -12.398  47.942  1.00193.88           O  
ATOM   1895  N   PHE A  56       4.263 -10.825  46.378  1.00 93.38           N  
ATOM   1896  CA  PHE A  56       4.917 -11.623  45.375  1.00 93.38           C  
ATOM   1897  CB  PHE A  56       3.995 -12.143  44.251  1.00 93.38           C  
ATOM   1898  CG  PHE A  56       2.930 -13.028  44.801  1.00 93.38           C  
ATOM   1899  CD1 PHE A  56       3.242 -14.211  45.437  1.00 93.38           C  
ATOM   1900  CD2 PHE A  56       1.602 -12.700  44.635  1.00 93.38           C  
ATOM   1901  CE1 PHE A  56       2.247 -15.023  45.927  1.00 93.38           C  
ATOM   1902  CE2 PHE A  56       0.603 -13.510  45.121  1.00 93.38           C  
ATOM   1903  CZ  PHE A  56       0.925 -14.674  45.773  1.00 93.38           C  
ATOM   1904  C   PHE A  56       5.911 -10.767  44.662  1.00 93.38           C  
ATOM   1905  O   PHE A  56       5.851  -9.541  44.733  1.00 93.38           O  
ATOM   1906  N   VAL A  57       6.891 -11.413  43.991  1.00 68.59           N  
ATOM   1907  CA  VAL A  57       7.820 -10.710  43.156  1.00 68.59           C  
ATOM   1908  CB  VAL A  57       9.221 -10.701  43.680  1.00 68.59           C  
ATOM   1909  CG1 VAL A  57      10.133 -10.028  42.636  1.00 68.59           C  
ATOM   1910  CG2 VAL A  57       9.215 -10.000  45.046  1.00 68.59           C  
ATOM   1911  C   VAL A  57       7.841 -11.452  41.853  1.00 68.59           C  
ATOM   1912  O   VAL A  57       8.323 -12.583  41.800  1.00 68.59           O  
ATOM   1913  N   MET A  58       7.354 -10.824  40.756  1.00 93.36           N  
ATOM   1914  CA  MET A  58       7.241 -11.528  39.502  1.00 93.36           C  
ATOM   1915  CB  MET A  58       5.849 -11.362  38.870  1.00 93.36           C  
ATOM   1916  CG  MET A  58       4.710 -11.863  39.756  1.00 93.36           C  
ATOM   1917  SD  MET A  58       4.613 -13.670  39.920  1.00 93.36           S  
ATOM   1918  CE  MET A  58       3.785 -13.914  38.323  1.00 93.36           C  
ATOM   1919  C   MET A  58       8.199 -10.946  38.505  1.00 93.36           C  
ATOM   1920  O   MET A  58       8.128  -9.755  38.196  1.00 93.36           O  
ATOM   1921  N   THR A  59       9.236 -11.714  38.106  1.00122.51           N  
ATOM   1922  CA  THR A  59      10.109 -11.230  37.062  1.00122.51           C  
ATOM   1923  CB  THR A  59      11.554 -11.378  37.403  1.00122.51           C  
ATOM   1924  OG1 THR A  59      11.899 -12.747  37.546  1.00122.51           O  
ATOM   1925  CG2 THR A  59      11.780 -10.618  38.718  1.00122.51           C  
ATOM   1926  C   THR A  59       9.910 -11.765  35.664  1.00122.51           C  
ATOM   1927  O   THR A  59       9.866 -10.990  34.709  1.00122.51           O  
ATOM   1928  N   LEU A  60       9.787 -13.108  35.513  1.00 83.25           N  
ATOM   1929  CA  LEU A  60       9.836 -13.747  34.215  1.00 83.25           C  
ATOM   1930  CB  LEU A  60      10.359 -15.202  34.233  1.00 83.25           C  
ATOM   1931  CG  LEU A  60      11.859 -15.353  34.564  1.00 83.25           C  
ATOM   1932  CD1 LEU A  60      12.309 -16.819  34.424  1.00 83.25           C  
ATOM   1933  CD2 LEU A  60      12.726 -14.395  33.732  1.00 83.25           C  
ATOM   1934  C   LEU A  60       8.492 -13.791  33.570  1.00 83.25           C  
ATOM   1935  O   LEU A  60       7.462 -13.748  34.236  1.00 83.25           O  
ATOM   1936  N   ASN A  65       8.496 -13.894  32.226  1.00 56.58           N  
ATOM   1937  CA  ASN A  65       7.291 -13.934  31.456  1.00 56.58           C  
ATOM   1938  CB  ASN A  65       7.551 -13.686  29.957  1.00 56.58           C  
ATOM   1939  CG  ASN A  65       6.226 -13.410  29.272  1.00 56.58           C  
ATOM   1940  OD1 ASN A  65       5.205 -13.213  29.930  1.00 56.58           O  
ATOM   1941  ND2 ASN A  65       6.242 -13.377  27.912  1.00 56.58           N  
ATOM   1942  C   ASN A  65       6.669 -15.294  31.600  1.00 56.58           C  
ATOM   1943  O   ASN A  65       7.360 -16.307  31.705  1.00 56.58           O  
ATOM   1944  N   GLY A  66       5.325 -15.329  31.683  1.00 36.50           N  
ATOM   1945  CA  GLY A  66       4.575 -16.553  31.681  1.00 36.50           C  
ATOM   1946  C   GLY A  66       4.661 -17.246  33.007  1.00 36.50           C  
ATOM   1947  O   GLY A  66       3.954 -18.226  33.234  1.00 36.50           O  
ATOM   1948  N   ASP A  67       5.523 -16.775  33.925  1.00 56.82           N  
ATOM   1949  CA  ASP A  67       5.644 -17.454  35.186  1.00 56.82           C  
ATOM   1950  CB  ASP A  67       6.946 -17.085  35.926  1.00 56.82           C  
ATOM   1951  CG  ASP A  67       7.291 -18.158  36.952  1.00 56.82           C  
ATOM   1952  OD1 ASP A  67       6.599 -19.210  36.981  1.00 56.82           O  
ATOM   1953  OD2 ASP A  67       8.267 -17.937  37.717  1.00 56.82           O  
ATOM   1954  C   ASP A  67       4.488 -17.035  36.039  1.00 56.82           C  
ATOM   1955  O   ASP A  67       4.143 -15.854  36.079  1.00 56.82           O  
ATOM   1956  N   GLU A  68       3.843 -17.989  36.749  1.00109.03           N  
ATOM   1957  CA  GLU A  68       2.741 -17.586  37.576  1.00109.03           C  
ATOM   1958  CB  GLU A  68       1.365 -18.049  37.067  1.00109.03           C  
ATOM   1959  CG  GLU A  68       0.840 -17.167  35.929  1.00109.03           C  
ATOM   1960  CD  GLU A  68      -0.391 -17.823  35.328  1.00109.03           C  
ATOM   1961  OE1 GLU A  68      -0.224 -18.854  34.627  1.00109.03           O  
ATOM   1962  OE2 GLU A  68      -1.515 -17.303  35.561  1.00109.03           O  
ATOM   1963  C   GLU A  68       2.941 -18.076  38.974  1.00109.03           C  
ATOM   1964  O   GLU A  68       2.751 -19.250  39.288  1.00109.03           O  
ATOM   1965  N   LYS A  69       3.307 -17.144  39.871  1.00 84.57           N  
ATOM   1966  CA  LYS A  69       3.539 -17.501  41.234  1.00 84.57           C  
ATOM   1967  CB  LYS A  69       4.492 -16.540  41.952  1.00 84.57           C  
ATOM   1968  CG  LYS A  69       5.917 -16.718  41.431  1.00 84.57           C  
ATOM   1969  CD  LYS A  69       6.865 -15.588  41.811  1.00 84.57           C  
ATOM   1970  CE  LYS A  69       8.318 -15.862  41.423  1.00 84.57           C  
ATOM   1971  NZ  LYS A  69       8.824 -17.032  42.175  1.00 84.57           N  
ATOM   1972  C   LYS A  69       2.230 -17.569  41.941  1.00 84.57           C  
ATOM   1973  O   LYS A  69       1.291 -16.846  41.612  1.00 84.57           O  
ATOM   1974  N   LYS A  70       2.131 -18.485  42.925  1.00 97.08           N  
ATOM   1975  CA  LYS A  70       0.899 -18.667  43.630  1.00 97.08           C  
ATOM   1976  CB  LYS A  70       0.113 -19.883  43.114  1.00 97.08           C  
ATOM   1977  CG  LYS A  70      -1.210 -20.110  43.840  1.00 97.08           C  
ATOM   1978  CD  LYS A  70      -2.096 -21.167  43.186  1.00 97.08           C  
ATOM   1979  CE  LYS A  70      -2.003 -22.534  43.867  1.00 97.08           C  
ATOM   1980  NZ  LYS A  70      -2.749 -22.516  45.144  1.00 97.08           N  
ATOM   1981  C   LYS A  70       1.204 -18.943  45.064  1.00 97.08           C  
ATOM   1982  O   LYS A  70       2.063 -19.763  45.382  1.00 97.08           O  
ATOM   1983  N   LYS A  72       0.498 -18.254  45.979  1.00 74.28           N  
ATOM   1984  CA  LYS A  72       0.697 -18.502  47.374  1.00 74.28           C  
ATOM   1985  CB  LYS A  72       1.430 -17.359  48.095  1.00 74.28           C  
ATOM   1986  CG  LYS A  72       1.665 -17.643  49.577  1.00 74.28           C  
ATOM   1987  CD  LYS A  72       2.664 -16.695  50.241  1.00 74.28           C  
ATOM   1988  CE  LYS A  72       2.865 -17.005  51.722  1.00 74.28           C  
ATOM   1989  NZ  LYS A  72       3.059 -18.461  51.902  1.00 74.28           N  
ATOM   1990  C   LYS A  72      -0.653 -18.620  48.001  1.00 74.28           C  
ATOM   1991  O   LYS A  72      -1.441 -17.676  47.977  1.00 74.28           O  
ATOM   1992  N   GLY A  74      -0.950 -19.795  48.585  1.00 33.36           N  
ATOM   1993  CA  GLY A  74      -2.205 -19.974  49.250  1.00 33.36           C  
ATOM   1994  C   GLY A  74      -3.303 -19.891  48.239  1.00 33.36           C  
ATOM   1995  O   GLY A  74      -3.200 -20.394  47.123  1.00 33.36           O  
ATOM   1996  N   ARG A  75      -4.399 -19.246  48.665  1.00133.90           N  
ATOM   1997  CA  ARG A  75      -5.624 -19.011  47.966  1.00133.90           C  
ATOM   1998  CB  ARG A  75      -6.713 -18.559  48.946  1.00133.90           C  
ATOM   1999  CG  ARG A  75      -7.049 -19.710  49.901  1.00133.90           C  
ATOM   2000  CD  ARG A  75      -7.405 -19.302  51.333  1.00133.90           C  
ATOM   2001  NE  ARG A  75      -8.649 -18.490  51.291  1.00133.90           N  
ATOM   2002  CZ  ARG A  75      -8.581 -17.132  51.376  1.00133.90           C  
ATOM   2003  NH1 ARG A  75      -7.380 -16.511  51.558  1.00133.90           N  
ATOM   2004  NH2 ARG A  75      -9.726 -16.395  51.300  1.00133.90           N  
ATOM   2005  C   ARG A  75      -5.386 -18.004  46.881  1.00133.90           C  
ATOM   2006  O   ARG A  75      -6.235 -17.817  46.007  1.00133.90           O  
ATOM   2007  N   ILE A  76      -4.237 -17.294  46.962  1.00125.05           N  
ATOM   2008  CA  ILE A  76      -3.904 -16.221  46.064  1.00125.05           C  
ATOM   2009  CB  ILE A  76      -3.393 -15.015  46.797  1.00125.05           C  
ATOM   2010  CG1 ILE A  76      -4.410 -14.543  47.854  1.00125.05           C  
ATOM   2011  CG2 ILE A  76      -3.024 -13.946  45.755  1.00125.05           C  
ATOM   2012  CD1 ILE A  76      -5.761 -14.119  47.283  1.00125.05           C  
ATOM   2013  C   ILE A  76      -2.799 -16.637  45.136  1.00125.05           C  
ATOM   2014  O   ILE A  76      -1.949 -17.456  45.482  1.00125.05           O  
ATOM   2015  N   SER A  77      -2.816 -16.082  43.900  1.00 63.20           N  
ATOM   2016  CA  SER A  77      -1.828 -16.356  42.894  1.00 63.20           C  
ATOM   2017  CB  SER A  77      -2.183 -17.566  42.002  1.00 63.20           C  
ATOM   2018  OG  SER A  77      -3.486 -17.434  41.462  1.00 63.20           O  
ATOM   2019  C   SER A  77      -1.651 -15.128  42.044  1.00 63.20           C  
ATOM   2020  O   SER A  77      -2.193 -14.064  42.348  1.00 63.20           O  
ATOM   2021  N   ALA A  78      -0.815 -15.220  40.984  1.00 54.79           N  
ATOM   2022  CA  ALA A  78      -0.626 -14.075  40.142  1.00 54.79           C  
ATOM   2023  CB  ALA A  78       0.275 -13.007  40.785  1.00 54.79           C  
ATOM   2024  C   ALA A  78       0.000 -14.520  38.851  1.00 54.79           C  
ATOM   2025  O   ALA A  78       0.680 -15.543  38.785  1.00 54.79           O  
ATOM   2026  N   THR A  79      -0.227 -13.732  37.781  1.00128.19           N  
ATOM   2027  CA  THR A  79       0.271 -14.009  36.464  1.00128.19           C  
ATOM   2028  CB  THR A  79      -0.849 -14.353  35.528  1.00128.19           C  
ATOM   2029  OG1 THR A  79      -0.363 -14.593  34.219  1.00128.19           O  
ATOM   2030  CG2 THR A  79      -1.886 -13.222  35.540  1.00128.19           C  
ATOM   2031  C   THR A  79       0.969 -12.777  35.976  1.00128.19           C  
ATOM   2032  O   THR A  79       0.834 -11.717  36.580  1.00128.19           O  
ATOM   2033  N   LEU A  80       1.778 -12.887  34.895  1.00161.69           N  
ATOM   2034  CA  LEU A  80       2.492 -11.721  34.455  1.00161.69           C  
ATOM   2035  CB  LEU A  80       3.875 -11.640  35.136  1.00161.69           C  
ATOM   2036  CG  LEU A  80       4.604 -10.282  35.081  1.00161.69           C  
ATOM   2037  CD1 LEU A  80       4.881  -9.812  33.654  1.00161.69           C  
ATOM   2038  CD2 LEU A  80       3.877  -9.241  35.940  1.00161.69           C  
ATOM   2039  C   LEU A  80       2.715 -11.851  32.977  1.00161.69           C  
ATOM   2040  O   LEU A  80       3.331 -12.816  32.526  1.00161.69           O  
ATOM   2041  N   ASN A  82       2.189 -10.901  32.173  1.00 87.75           N  
ATOM   2042  CA  ASN A  82       2.512 -10.936  30.779  1.00 87.75           C  
ATOM   2043  CB  ASN A  82       1.302 -10.964  29.835  1.00 87.75           C  
ATOM   2044  CG  ASN A  82       1.854 -11.235  28.447  1.00 87.75           C  
ATOM   2045  OD1 ASN A  82       1.986 -10.321  27.634  1.00 87.75           O  
ATOM   2046  ND2 ASN A  82       2.215 -12.518  28.168  1.00 87.75           N  
ATOM   2047  C   ASN A  82       3.315  -9.704  30.504  1.00 87.75           C  
ATOM   2048  O   ASN A  82       2.796  -8.592  30.421  1.00 87.75           O  
ATOM   2049  N   THR A  84       4.634  -9.898  30.366  1.00153.07           N  
ATOM   2050  CA  THR A  84       5.602  -8.860  30.178  1.00153.07           C  
ATOM   2051  CB  THR A  84       6.992  -9.314  30.508  1.00153.07           C  
ATOM   2052  OG1 THR A  84       7.945  -8.402  29.993  1.00153.07           O  
ATOM   2053  CG2 THR A  84       7.218 -10.738  30.007  1.00153.07           C  
ATOM   2054  C   THR A  84       5.540  -8.214  28.823  1.00153.07           C  
ATOM   2055  O   THR A  84       6.000  -7.084  28.665  1.00153.07           O  
ATOM   2056  N   LYS A  85       5.085  -8.933  27.783  1.00147.21           N  
ATOM   2057  CA  LYS A  85       5.004  -8.333  26.476  1.00147.21           C  
ATOM   2058  CB  LYS A  85       4.773  -9.374  25.378  1.00147.21           C  
ATOM   2059  CG  LYS A  85       5.934 -10.359  25.292  1.00147.21           C  
ATOM   2060  CD  LYS A  85       7.277  -9.670  25.051  0.50147.21           C  
ATOM   2061  CE  LYS A  85       7.872  -9.010  26.296  0.50147.21           C  
ATOM   2062  NZ  LYS A  85       9.060  -8.214  25.913  0.50147.21           N  
ATOM   2063  C   LYS A  85       3.889  -7.330  26.392  1.00147.21           C  
ATOM   2064  O   LYS A  85       4.064  -6.229  25.872  1.00147.21           O  
ATOM   2065  N   GLU A  86       2.691  -7.736  26.857  1.00141.60           N  
ATOM   2066  CA  GLU A  86       1.472  -6.970  26.869  1.00141.60           C  
ATOM   2067  CB  GLU A  86       0.209  -7.833  26.987  1.00141.60           C  
ATOM   2068  CG  GLU A  86       0.080  -8.808  25.819  1.00141.60           C  
ATOM   2069  CD  GLU A  86       0.616  -8.107  24.577  1.00141.60           C  
ATOM   2070  OE1 GLU A  86       0.036  -7.062  24.181  1.00141.60           O  
ATOM   2071  OE2 GLU A  86       1.626  -8.608  24.018  1.00141.60           O  
ATOM   2072  C   GLU A  86       1.488  -5.983  27.997  1.00141.60           C  
ATOM   2073  O   GLU A  86       0.663  -5.073  28.045  1.00141.60           O  
ATOM   2074  N   GLY A  87       2.353  -6.200  28.999  1.00 55.64           N  
ATOM   2075  CA  GLY A  87       2.462  -5.249  30.066  1.00 55.64           C  
ATOM   2076  C   GLY A  87       1.306  -5.346  31.014  1.00 55.64           C  
ATOM   2077  O   GLY A  87       0.703  -4.326  31.341  1.00 55.64           O  
ATOM   2078  N   TYR A  88       0.917  -6.564  31.452  1.00182.95           N  
ATOM   2079  CA  TYR A  88      -0.118  -6.622  32.451  1.00182.95           C  
ATOM   2080  CB  TYR A  88      -1.546  -6.820  31.900  1.00182.95           C  
ATOM   2081  CG  TYR A  88      -1.677  -8.150  31.237  1.00182.95           C  
ATOM   2082  CD1 TYR A  88      -1.984  -9.269  31.973  1.00182.95           C  
ATOM   2083  CD2 TYR A  88      -1.495  -8.279  29.878  1.00182.95           C  
ATOM   2084  CE1 TYR A  88      -2.111 -10.498  31.366  1.00182.95           C  
ATOM   2085  CE2 TYR A  88      -1.621  -9.501  29.264  1.00182.95           C  
ATOM   2086  CZ  TYR A  88      -1.930 -10.615  30.012  1.00182.95           C  
ATOM   2087  OH  TYR A  88      -2.060 -11.872  29.385  1.00182.95           O  
ATOM   2088  C   TYR A  88       0.155  -7.733  33.429  1.00182.95           C  
ATOM   2089  O   TYR A  88       0.987  -8.607  33.188  1.00182.95           O  
ATOM   2090  N   SER A  89      -0.527  -7.682  34.597  1.00 76.90           N  
ATOM   2091  CA  SER A  89      -0.416  -8.708  35.602  1.00 76.90           C  
ATOM   2092  CB  SER A  89       0.601  -8.372  36.705  1.00 76.90           C  
ATOM   2093  OG  SER A  89       0.636  -9.404  37.683  1.00 76.90           O  
ATOM   2094  C   SER A  89      -1.752  -8.810  36.277  1.00 76.90           C  
ATOM   2095  O   SER A  89      -2.351  -7.800  36.643  1.00 76.90           O  
ATOM   2096  N   TYR A  90      -2.239 -10.050  36.476  1.00172.52           N  
ATOM   2097  CA  TYR A  90      -3.504 -10.310  37.113  1.00172.52           C  
ATOM   2098  CB  TYR A  90      -4.329 -11.413  36.408  1.00172.52           C  
ATOM   2099  CG  TYR A  90      -4.942 -10.913  35.138  1.00172.52           C  
ATOM   2100  CD1 TYR A  90      -4.165 -10.566  34.059  1.00172.52           C  
ATOM   2101  CD2 TYR A  90      -6.309 -10.767  35.033  1.00172.52           C  
ATOM   2102  CE1 TYR A  90      -4.747 -10.104  32.901  1.00172.52           C  
ATOM   2103  CE2 TYR A  90      -6.897 -10.307  33.873  1.00172.52           C  
ATOM   2104  CZ  TYR A  90      -6.112  -9.967  32.800  1.00172.52           C  
ATOM   2105  OH  TYR A  90      -6.692  -9.489  31.603  1.00172.52           O  
ATOM   2106  C   TYR A  90      -3.210 -10.839  38.480  1.00172.52           C  
ATOM   2107  O   TYR A  90      -2.250 -11.585  38.674  1.00172.52           O  
ATOM   2108  N   LEU A  91      -4.001 -10.412  39.479  1.00164.85           N  
ATOM   2109  CA  LEU A  91      -3.853 -10.959  40.796  1.00164.85           C  
ATOM   2110  CB  LEU A  91      -3.695  -9.843  41.844  1.00164.85           C  
ATOM   2111  CG  LEU A  91      -3.192 -10.254  43.244  1.00164.85           C  
ATOM   2112  CD1 LEU A  91      -4.106 -11.264  43.922  1.00164.85           C  
ATOM   2113  CD2 LEU A  91      -1.733 -10.711  43.223  1.00164.85           C  
ATOM   2114  C   LEU A  91      -5.153 -11.678  41.036  1.00164.85           C  
ATOM   2115  O   LEU A  91      -6.194 -11.046  41.213  1.00164.85           O  
ATOM   2116  N   TYR A  92      -5.121 -13.026  41.035  1.00 84.13           N  
ATOM   2117  CA  TYR A  92      -6.297 -13.842  41.195  1.00 84.13           C  
ATOM   2118  CB  TYR A  92      -6.214 -15.202  40.466  1.00 84.13           C  
ATOM   2119  CG  TYR A  92      -6.227 -15.064  38.976  1.00 84.13           C  
ATOM   2120  CD1 TYR A  92      -7.423 -15.025  38.292  1.00 84.13           C  
ATOM   2121  CD2 TYR A  92      -5.058 -14.997  38.255  1.00 84.13           C  
ATOM   2122  CE1 TYR A  92      -7.452 -14.913  36.923  1.00 84.13           C  
ATOM   2123  CE2 TYR A  92      -5.078 -14.884  36.882  1.00 84.13           C  
ATOM   2124  CZ  TYR A  92      -6.277 -14.843  36.212  1.00 84.13           C  
ATOM   2125  OH  TYR A  92      -6.308 -14.727  34.805  1.00 84.13           O  
ATOM   2126  C   TYR A  92      -6.450 -14.196  42.641  1.00 84.13           C  
ATOM   2127  O   TYR A  92      -5.467 -14.330  43.366  1.00 84.13           O  
ATOM   2128  N   ILE A  93      -7.714 -14.290  43.109  1.00 56.81           N  
ATOM   2129  CA  ILE A  93      -7.982 -14.746  44.441  1.00 56.81           C  
ATOM   2130  CB  ILE A  93      -8.575 -13.680  45.315  1.00 56.81           C  
ATOM   2131  CG1 ILE A  93      -7.574 -12.531  45.533  1.00 56.81           C  
ATOM   2132  CG2 ILE A  93      -9.048 -14.344  46.614  1.00 56.81           C  
ATOM   2133  CD1 ILE A  93      -8.209 -11.300  46.177  1.00 56.81           C  
ATOM   2134  C   ILE A  93      -8.979 -15.865  44.327  1.00 56.81           C  
ATOM   2135  O   ILE A  93     -10.035 -15.708  43.713  1.00 56.81           O  
ATOM   2136  N   LYS A  94      -8.663 -17.029  44.936  1.00 96.13           N  
ATOM   2137  CA  LYS A  94      -9.518 -18.186  44.917  1.00 96.13           C  
ATOM   2138  CB  LYS A  94      -8.801 -19.476  45.358  1.00 96.13           C  
ATOM   2139  CG  LYS A  94      -9.581 -20.766  45.095  1.00 96.13           C  
ATOM   2140  CD  LYS A  94      -8.734 -22.017  45.315  1.00 96.13           C  
ATOM   2141  CE  LYS A  94      -7.680 -22.220  44.230  1.00 96.13           C  
ATOM   2142  NZ  LYS A  94      -6.766 -23.316  44.618  1.00 96.13           N  
ATOM   2143  C   LYS A  94     -10.602 -17.895  45.902  1.00 96.13           C  
ATOM   2144  O   LYS A  94     -10.947 -16.728  46.076  1.00 96.13           O  
ATOM   2145  N   GLY A  95     -11.176 -18.944  46.544  1.00 42.28           N  
ATOM   2146  CA  GLY A  95     -12.244 -18.764  47.491  1.00 42.28           C  
ATOM   2147  C   GLY A  95     -11.788 -17.715  48.455  1.00 42.28           C  
ATOM   2148  O   GLY A  95     -10.914 -17.944  49.288  1.00 42.28           O  
ATOM   2149  N   SER A  96     -12.406 -16.524  48.331  1.00 96.14           N  
ATOM   2150  CA  SER A  96     -12.014 -15.348  49.045  1.00 96.14           C  
ATOM   2151  CB  SER A  96     -12.471 -14.068  48.313  1.00 96.14           C  
ATOM   2152  OG  SER A  96     -11.995 -12.902  48.967  1.00 96.14           O  
ATOM   2153  C   SER A  96     -12.590 -15.351  50.423  1.00 96.14           C  
ATOM   2154  O   SER A  96     -13.642 -15.939  50.672  1.00 96.14           O  
ATOM   2155  N   GLN A  97     -11.892 -14.666  51.357  1.00 76.83           N  
ATOM   2156  CA  GLN A  97     -12.294 -14.613  52.733  1.00 76.83           C  
ATOM   2157  CB  GLN A  97     -11.422 -15.496  53.640  1.00 76.83           C  
ATOM   2158  CG  GLN A  97     -11.599 -16.996  53.387  1.00 76.83           C  
ATOM   2159  CD  GLN A  97     -12.903 -17.436  54.038  1.00 76.83           C  
ATOM   2160  OE1 GLN A  97     -13.971 -17.369  53.432  1.00 76.83           O  
ATOM   2161  NE2 GLN A  97     -12.819 -17.898  55.314  1.00 76.83           N  
ATOM   2162  C   GLN A  97     -12.161 -13.197  53.206  1.00 76.83           C  
ATOM   2163  O   GLN A  97     -11.566 -12.345  52.548  1.00 76.83           O  
ATOM   2164  N   PRO A  98     -12.737 -12.938  54.346  1.00 81.40           N  
ATOM   2165  CA  PRO A  98     -12.700 -11.626  54.930  1.00 81.40           C  
ATOM   2166  CD  PRO A  98     -13.849 -13.733  54.840  1.00 81.40           C  
ATOM   2167  CB  PRO A  98     -13.581 -11.713  56.173  1.00 81.40           C  
ATOM   2168  CG  PRO A  98     -14.596 -12.816  55.825  1.00 81.40           C  
ATOM   2169  C   PRO A  98     -11.299 -11.199  55.224  1.00 81.40           C  
ATOM   2170  O   PRO A  98     -11.008 -10.009  55.125  1.00 81.40           O  
ATOM   2171  N   GLU A  99     -10.417 -12.152  55.565  1.00139.61           N  
ATOM   2172  CA  GLU A  99      -9.062 -11.844  55.921  1.00139.61           C  
ATOM   2173  CB  GLU A  99      -8.283 -13.077  56.426  1.00139.61           C  
ATOM   2174  CG  GLU A  99      -8.393 -14.330  55.548  1.00139.61           C  
ATOM   2175  CD  GLU A  99      -9.607 -15.146  55.997  1.00139.61           C  
ATOM   2176  OE1 GLU A  99     -10.483 -14.581  56.705  1.00139.61           O  
ATOM   2177  OE2 GLU A  99      -9.671 -16.353  55.637  1.00139.61           O  
ATOM   2178  C   GLU A  99      -8.360 -11.242  54.738  1.00139.61           C  
ATOM   2179  O   GLU A  99      -7.485 -10.390  54.887  1.00139.61           O  
ATOM   2180  N   ASP A 100      -8.755 -11.665  53.528  1.00 93.32           N  
ATOM   2181  CA  ASP A 100      -8.169 -11.254  52.286  1.00 93.32           C  
ATOM   2182  CB  ASP A 100      -8.710 -12.025  51.070  1.00 93.32           C  
ATOM   2183  CG  ASP A 100      -8.135 -13.428  51.126  1.00 93.32           C  
ATOM   2184  OD1 ASP A 100      -7.281 -13.686  52.014  1.00 93.32           O  
ATOM   2185  OD2 ASP A 100      -8.536 -14.257  50.270  1.00 93.32           O  
ATOM   2186  C   ASP A 100      -8.417  -9.805  52.015  1.00 93.32           C  
ATOM   2187  O   ASP A 100      -7.888  -9.278  51.040  1.00 93.32           O  
ATOM   2188  N   SER A 101      -9.308  -9.140  52.775  1.00 45.78           N  
ATOM   2189  CA  SER A 101      -9.581  -7.750  52.511  1.00 45.78           C  
ATOM   2190  CB  SER A 101     -10.718  -7.177  53.377  1.00 45.78           C  
ATOM   2191  OG  SER A 101     -11.955  -7.784  53.031  1.00 45.78           O  
ATOM   2192  C   SER A 101      -8.353  -6.922  52.753  1.00 45.78           C  
ATOM   2193  O   SER A 101      -7.634  -7.117  53.733  1.00 45.78           O  
ATOM   2194  N   ALA A 102      -8.075  -5.966  51.836  1.00 51.30           N  
ATOM   2195  CA  ALA A 102      -6.944  -5.091  51.992  1.00 51.30           C  
ATOM   2196  CB  ALA A 102      -5.636  -5.837  52.315  1.00 51.30           C  
ATOM   2197  C   ALA A 102      -6.731  -4.393  50.685  1.00 51.30           C  
ATOM   2198  O   ALA A 102      -7.329  -4.754  49.675  1.00 51.30           O  
ATOM   2199  N   THR A 103      -5.864  -3.360  50.671  1.00 49.95           N  
ATOM   2200  CA  THR A 103      -5.577  -2.690  49.439  1.00 49.95           C  
ATOM   2201  CB  THR A 103      -5.243  -1.234  49.590  1.00 49.95           C  
ATOM   2202  OG1 THR A 103      -6.317  -0.540  50.207  1.00 49.95           O  
ATOM   2203  CG2 THR A 103      -4.982  -0.653  48.191  1.00 49.95           C  
ATOM   2204  C   THR A 103      -4.373  -3.374  48.883  1.00 49.95           C  
ATOM   2205  O   THR A 103      -3.396  -3.594  49.597  1.00 49.95           O  
ATOM   2206  N   TYR A 104      -4.421  -3.738  47.585  1.00 88.79           N  
ATOM   2207  CA  TYR A 104      -3.341  -4.456  46.968  1.00 88.79           C  
ATOM   2208  CB  TYR A 104      -3.788  -5.632  46.075  1.00 88.79           C  
ATOM   2209  CG  TYR A 104      -4.380  -6.702  46.927  1.00 88.79           C  
ATOM   2210  CD1 TYR A 104      -5.652  -6.567  47.435  1.00 88.79           C  
ATOM   2211  CD2 TYR A 104      -3.669  -7.850  47.203  1.00 88.79           C  
ATOM   2212  CE1 TYR A 104      -6.199  -7.554  48.220  1.00 88.79           C  
ATOM   2213  CE2 TYR A 104      -4.209  -8.841  47.987  1.00 88.79           C  
ATOM   2214  CZ  TYR A 104      -5.477  -8.691  48.494  1.00 88.79           C  
ATOM   2215  OH  TYR A 104      -6.036  -9.706  49.298  1.00 88.79           O  
ATOM   2216  C   TYR A 104      -2.624  -3.505  46.065  1.00 88.79           C  
ATOM   2217  O   TYR A 104      -3.236  -2.856  45.218  1.00 88.79           O  
ATOM   2218  N   LEU A 105      -1.287  -3.422  46.231  1.00 80.49           N  
ATOM   2219  CA  LEU A 105      -0.450  -2.501  45.518  1.00 80.49           C  
ATOM   2220  CB  LEU A 105       0.595  -1.845  46.428  1.00 80.49           C  
ATOM   2221  CG  LEU A 105       0.011  -0.995  47.571  1.00 80.49           C  
ATOM   2222  CD1 LEU A 105       1.142  -0.413  48.426  1.00 80.49           C  
ATOM   2223  CD2 LEU A 105      -0.945   0.093  47.050  1.00 80.49           C  
ATOM   2224  C   LEU A 105       0.336  -3.237  44.474  1.00 80.49           C  
ATOM   2225  O   LEU A 105       0.492  -4.456  44.541  1.00 80.49           O  
ATOM   2226  N   CYS A 106       0.852  -2.482  43.476  1.00 76.39           N  
ATOM   2227  CA  CYS A 106       1.588  -3.017  42.361  1.00 76.39           C  
ATOM   2228  CB  CYS A 106       0.674  -3.063  41.115  1.00 76.39           C  
ATOM   2229  SG  CYS A 106       1.478  -3.439  39.530  1.00 76.39           S  
ATOM   2230  C   CYS A 106       2.731  -2.085  42.063  1.00 76.39           C  
ATOM   2231  O   CYS A 106       2.519  -0.888  41.881  1.00 76.39           O  
ATOM   2232  N   ALA A 107       3.983  -2.601  41.984  1.00 52.57           N  
ATOM   2233  CA  ALA A 107       5.088  -1.713  41.723  1.00 52.57           C  
ATOM   2234  CB  ALA A 107       5.961  -1.442  42.958  1.00 52.57           C  
ATOM   2235  C   ALA A 107       5.988  -2.312  40.681  1.00 52.57           C  
ATOM   2236  O   ALA A 107       6.177  -3.528  40.625  1.00 52.57           O  
ATOM   2237  N   SER A 108       6.560  -1.441  39.817  1.00 95.86           N  
ATOM   2238  CA  SER A 108       7.506  -1.839  38.805  1.00 95.86           C  
ATOM   2239  CB  SER A 108       6.954  -1.777  37.372  1.00 95.86           C  
ATOM   2240  OG  SER A 108       5.919  -2.733  37.217  1.00 95.86           O  
ATOM   2241  C   SER A 108       8.687  -0.912  38.888  1.00 95.86           C  
ATOM   2242  O   SER A 108       8.575   0.206  39.385  1.00 95.86           O  
ATOM   2243  N   PRO A 109       9.841  -1.371  38.467  1.00134.30           N  
ATOM   2244  CA  PRO A 109      11.021  -0.544  38.560  1.00134.30           C  
ATOM   2245  CD  PRO A 109      10.172  -2.760  38.707  1.00134.30           C  
ATOM   2246  CB  PRO A 109      12.213  -1.490  38.724  1.00134.30           C  
ATOM   2247  CG  PRO A 109      11.662  -2.876  38.365  1.00134.30           C  
ATOM   2248  C   PRO A 109      11.269   0.524  37.532  1.00134.30           C  
ATOM   2249  O   PRO A 109      10.952   0.298  36.370  1.00134.30           O  
ATOM   2250  N   LEU A 110      11.654   1.753  37.962  1.00215.66           N  
ATOM   2251  CA  LEU A 110      12.191   2.804  37.124  1.00215.66           C  
ATOM   2252  CB  LEU A 110      11.726   4.195  37.618  1.00215.66           C  
ATOM   2253  CG  LEU A 110      12.367   5.431  36.941  1.00215.66           C  
ATOM   2254  CD1 LEU A 110      13.780   5.706  37.479  1.00215.66           C  
ATOM   2255  CD2 LEU A 110      12.330   5.327  35.406  1.00215.66           C  
ATOM   2256  C   LEU A 110      13.684   2.806  37.080  1.00215.66           C  
ATOM   2257  O   LEU A 110      14.329   2.813  36.032  1.00215.66           O  
ATOM   2258  N   GLY A 111      14.277   2.828  38.283  1.00134.71           N  
ATOM   2259  CA  GLY A 111      15.699   2.932  38.384  1.00134.71           C  
ATOM   2260  C   GLY A 111      16.115   1.612  38.814  1.00134.71           C  
ATOM   2261  O   GLY A 111      16.093   0.627  38.072  1.00134.71           O  
ATOM   2262  N   ASN A 124      16.648   1.743  40.022  1.00252.30           N  
ATOM   2263  CA  ASN A 124      16.865   0.865  41.084  1.00252.30           C  
ATOM   2264  CB  ASN A 124      18.197   1.135  41.803  1.00252.30           C  
ATOM   2265  CG  ASN A 124      19.337   1.004  40.800  1.00252.30           C  
ATOM   2266  OD1 ASN A 124      19.454   0.004  40.095  1.00252.30           O  
ATOM   2267  ND2 ASN A 124      20.198   2.055  40.725  1.00252.30           N  
ATOM   2268  C   ASN A 124      15.787   1.450  41.958  1.00252.30           C  
ATOM   2269  O   ASN A 124      16.027   1.902  43.076  1.00252.30           O  
ATOM   2270  N   MET A 125      14.552   1.516  41.413  1.00161.84           N  
ATOM   2271  CA  MET A 125      13.453   2.159  42.081  1.00161.84           C  
ATOM   2272  CB  MET A 125      13.272   3.624  41.643  1.00161.84           C  
ATOM   2273  CG  MET A 125      12.037   4.338  42.189  1.00161.84           C  
ATOM   2274  SD  MET A 125      11.918   6.066  41.634  1.00161.84           S  
ATOM   2275  CE  MET A 125      10.122   6.164  41.876  1.00161.84           C  
ATOM   2276  C   MET A 125      12.208   1.443  41.702  1.00161.84           C  
ATOM   2277  O   MET A 125      12.192   0.738  40.701  1.00161.84           O  
ATOM   2278  N   LEU A 126      11.138   1.569  42.511  1.00102.53           N  
ATOM   2279  CA  LEU A 126       9.884   0.961  42.157  1.00102.53           C  
ATOM   2280  CB  LEU A 126       9.400  -0.121  43.124  1.00102.53           C  
ATOM   2281  CG  LEU A 126      10.189  -1.428  43.091  1.00102.53           C  
ATOM   2282  CD1 LEU A 126       9.555  -2.429  44.062  1.00102.53           C  
ATOM   2283  CD2 LEU A 126      10.302  -1.976  41.661  1.00102.53           C  
ATOM   2284  C   LEU A 126       8.801   1.990  42.204  1.00102.53           C  
ATOM   2285  O   LEU A 126       8.778   2.817  43.113  1.00102.53           O  
ATOM   2286  N   THR A 127       7.855   1.942  41.233  1.00135.98           N  
ATOM   2287  CA  THR A 127       6.761   2.878  41.242  1.00135.98           C  
ATOM   2288  CB  THR A 127       6.575   3.640  39.958  1.00135.98           C  
ATOM   2289  OG1 THR A 127       6.254   2.748  38.901  1.00135.98           O  
ATOM   2290  CG2 THR A 127       7.864   4.413  39.637  1.00135.98           C  
ATOM   2291  C   THR A 127       5.487   2.127  41.475  1.00135.98           C  
ATOM   2292  O   THR A 127       5.084   1.272  40.688  1.00135.98           O  
ATOM   2293  N   PHE A 128       4.807   2.462  42.585  1.00 91.65           N  
ATOM   2294  CA  PHE A 128       3.581   1.820  42.965  1.00 91.65           C  
ATOM   2295  CB  PHE A 128       3.215   2.011  44.452  1.00 91.65           C  
ATOM   2296  CG  PHE A 128       4.199   1.250  45.272  1.00 91.65           C  
ATOM   2297  CD1 PHE A 128       5.458   1.755  45.502  1.00 91.65           C  
ATOM   2298  CD2 PHE A 128       3.862   0.034  45.826  1.00 91.65           C  
ATOM   2299  CE1 PHE A 128       6.367   1.057  46.262  1.00 91.65           C  
ATOM   2300  CE2 PHE A 128       4.768  -0.668  46.587  1.00 91.65           C  
ATOM   2301  CZ  PHE A 128       6.025  -0.160  46.803  1.00 91.65           C  
ATOM   2302  C   PHE A 128       2.469   2.396  42.148  1.00 91.65           C  
ATOM   2303  O   PHE A 128       2.526   3.545  41.712  1.00 91.65           O  
ATOM   2304  N   GLY A 129       1.425   1.582  41.894  1.00 34.93           N  
ATOM   2305  CA  GLY A 129       0.289   2.045  41.150  1.00 34.93           C  
ATOM   2306  C   GLY A 129      -0.689   2.649  42.100  1.00 34.93           C  
ATOM   2307  O   GLY A 129      -0.423   2.768  43.294  1.00 34.93           O  
ATOM   2308  N   GLY A 130      -1.883   2.992  41.587  1.00 31.78           N  
ATOM   2309  CA  GLY A 130      -2.880   3.646  42.381  1.00 31.78           C  
ATOM   2310  C   GLY A 130      -3.193   2.778  43.561  1.00 31.78           C  
ATOM   2311  O   GLY A 130      -3.426   3.284  44.659  1.00 31.78           O  
ATOM   2312  N   GLY A 131      -3.235   1.446  43.358  1.00 34.71           N  
ATOM   2313  CA  GLY A 131      -3.512   0.538  44.437  1.00 34.71           C  
ATOM   2314  C   GLY A 131      -4.961   0.181  44.358  1.00 34.71           C  
ATOM   2315  O   GLY A 131      -5.807   1.054  44.166  1.00 34.71           O  
ATOM   2316  N   THR A 132      -5.290  -1.119  44.527  1.00137.22           N  
ATOM   2317  CA  THR A 132      -6.671  -1.503  44.430  1.00137.22           C  
ATOM   2318  CB  THR A 132      -6.927  -2.612  43.443  1.00137.22           C  
ATOM   2319  OG1 THR A 132      -6.307  -3.813  43.873  1.00137.22           O  
ATOM   2320  CG2 THR A 132      -6.366  -2.208  42.069  1.00137.22           C  
ATOM   2321  C   THR A 132      -7.157  -1.977  45.772  1.00137.22           C  
ATOM   2322  O   THR A 132      -6.725  -3.009  46.281  1.00137.22           O  
ATOM   2323  N   ARG A 133      -8.101  -1.225  46.373  1.00149.17           N  
ATOM   2324  CA  ARG A 133      -8.655  -1.554  47.660  1.00149.17           C  
ATOM   2325  CB  ARG A 133      -9.331  -0.342  48.326  1.00149.17           C  
ATOM   2326  CG  ARG A 133     -10.171  -0.676  49.561  1.00149.17           C  
ATOM   2327  CD  ARG A 133      -9.367  -1.187  50.757  1.00149.17           C  
ATOM   2328  NE  ARG A 133     -10.304  -1.241  51.916  1.00149.17           N  
ATOM   2329  CZ  ARG A 133     -10.241  -2.272  52.807  1.00149.17           C  
ATOM   2330  NH1 ARG A 133      -9.348  -3.285  52.618  1.00149.17           N  
ATOM   2331  NH2 ARG A 133     -11.080  -2.301  53.884  1.00149.17           N  
ATOM   2332  C   ARG A 133      -9.697  -2.612  47.480  1.00149.17           C  
ATOM   2333  O   ARG A 133     -10.525  -2.527  46.575  1.00149.17           O  
ATOM   2334  N   LEU A 134      -9.693  -3.639  48.358  1.00 63.20           N  
ATOM   2335  CA  LEU A 134     -10.624  -4.725  48.226  1.00 63.20           C  
ATOM   2336  CB  LEU A 134      -9.922  -6.022  47.786  1.00 63.20           C  
ATOM   2337  CG  LEU A 134     -10.816  -7.271  47.706  1.00 63.20           C  
ATOM   2338  CD1 LEU A 134     -11.907  -7.127  46.633  1.00 63.20           C  
ATOM   2339  CD2 LEU A 134      -9.954  -8.535  47.538  1.00 63.20           C  
ATOM   2340  C   LEU A 134     -11.285  -4.995  49.545  1.00 63.20           C  
ATOM   2341  O   LEU A 134     -10.628  -5.076  50.581  1.00 63.20           O  
ATOM   2342  N   MET A 135     -12.627  -5.146  49.524  1.00 39.16           N  
ATOM   2343  CA  MET A 135     -13.361  -5.454  50.718  1.00 39.16           C  
ATOM   2344  CB  MET A 135     -14.391  -4.375  51.106  1.00 39.16           C  
ATOM   2345  CG  MET A 135     -13.748  -3.066  51.570  1.00 39.16           C  
ATOM   2346  SD  MET A 135     -14.926  -1.757  52.027  1.00 39.16           S  
ATOM   2347  CE  MET A 135     -15.695  -2.725  53.357  1.00 39.16           C  
ATOM   2348  C   MET A 135     -14.116  -6.719  50.455  1.00 39.16           C  
ATOM   2349  O   MET A 135     -14.706  -6.893  49.389  1.00 39.16           O  
ATOM   2350  N   VAL A 136     -14.092  -7.658  51.420  1.00 50.79           N  
ATOM   2351  CA  VAL A 136     -14.827  -8.872  51.232  1.00 50.79           C  
ATOM   2352  CB  VAL A 136     -13.954 -10.089  51.301  1.00 50.79           C  
ATOM   2353  CG1 VAL A 136     -14.832 -11.349  51.210  1.00 50.79           C  
ATOM   2354  CG2 VAL A 136     -12.897  -9.968  50.186  1.00 50.79           C  
ATOM   2355  C   VAL A 136     -15.855  -8.918  52.311  1.00 50.79           C  
ATOM   2356  O   VAL A 136     -15.532  -9.003  53.495  1.00 50.79           O  
ATOM   2357  N   LYS A 137     -17.140  -8.888  51.907  1.00 79.51           N  
ATOM   2358  CA  LYS A 137     -18.230  -8.803  52.834  1.00 79.51           C  
ATOM   2359  CB  LYS A 137     -19.470  -8.142  52.210  1.00 79.51           C  
ATOM   2360  CG  LYS A 137     -20.636  -7.944  53.176  1.00 79.51           C  
ATOM   2361  CD  LYS A 137     -21.774  -7.112  52.577  1.00 79.51           C  
ATOM   2362  CE  LYS A 137     -22.955  -6.920  53.531  1.00 79.51           C  
ATOM   2363  NZ  LYS A 137     -24.098  -6.323  52.805  1.00 79.51           N  
ATOM   2364  C   LYS A 137     -18.614 -10.182  53.253  1.00 79.51           C  
ATOM   2365  O   LYS A 137     -18.849 -11.067  52.433  1.00 79.51           O  
ATOM   2366  N   PRO A 138     -18.695 -10.376  54.536  1.00110.71           N  
ATOM   2367  CA  PRO A 138     -19.061 -11.672  55.023  1.00110.71           C  
ATOM   2368  CD  PRO A 138     -17.781  -9.692  55.441  1.00110.71           C  
ATOM   2369  CB  PRO A 138     -18.649 -11.699  56.492  1.00110.71           C  
ATOM   2370  CG  PRO A 138     -17.483 -10.700  56.561  1.00110.71           C  
ATOM   2371  C   PRO A 138     -20.520 -11.885  54.797  1.00110.71           C  
ATOM   2372  O   PRO A 138     -21.301 -11.684  55.763  1.00110.71           O  
ATOM   2373  OXT PRO A 138     -20.897 -12.241  53.648  1.00110.71           O  
TER    2374      PRO A 138                                                       
ATOM   2374  N   ALA B   1      12.399  -8.437  61.337  1.00105.86           N  
ATOM   2375  CA  ALA B   1      11.939  -7.031  61.348  1.00105.86           C  
ATOM   2376  CB  ALA B   1      10.405  -6.945  61.447  1.00105.86           C  
ATOM   2377  C   ALA B   1      12.529  -6.284  62.500  1.00105.86           C  
ATOM   2378  O   ALA B   1      12.821  -6.859  63.548  1.00105.86           O  
ATOM   2379  N   GLY B   2      12.707  -4.962  62.325  1.00117.10           N  
ATOM   2380  CA  GLY B   2      12.274  -4.387  61.090  1.00117.10           C  
ATOM   2381  C   GLY B   2      12.641  -2.938  61.080  1.00117.10           C  
ATOM   2382  O   GLY B   2      13.627  -2.523  61.688  1.00117.10           O  
ATOM   2383  N   VAL B   3      11.843  -2.127  60.358  1.00 57.33           N  
ATOM   2384  CA  VAL B   3      12.135  -0.728  60.234  1.00 57.33           C  
ATOM   2385  CB  VAL B   3      11.783  -0.165  58.884  1.00 57.33           C  
ATOM   2386  CG1 VAL B   3      11.967   1.361  58.915  1.00 57.33           C  
ATOM   2387  CG2 VAL B   3      12.642  -0.864  57.818  1.00 57.33           C  
ATOM   2388  C   VAL B   3      11.341   0.048  61.233  1.00 57.33           C  
ATOM   2389  O   VAL B   3      10.115   0.119  61.156  1.00 57.33           O  
ATOM   2390  N   THR B   4      12.046   0.676  62.196  1.00118.01           N  
ATOM   2391  CA  THR B   4      11.389   1.471  63.194  1.00118.01           C  
ATOM   2392  CB  THR B   4      12.152   1.559  64.479  1.00118.01           C  
ATOM   2393  OG1 THR B   4      13.376   2.249  64.273  1.00118.01           O  
ATOM   2394  CG2 THR B   4      12.428   0.131  64.982  1.00118.01           C  
ATOM   2395  C   THR B   4      11.280   2.856  62.645  1.00118.01           C  
ATOM   2396  O   THR B   4      12.227   3.375  62.056  1.00118.01           O  
ATOM   2397  N   GLN B   5      10.112   3.498  62.834  1.00 63.29           N  
ATOM   2398  CA  GLN B   5       9.925   4.801  62.270  1.00 63.29           C  
ATOM   2399  CB  GLN B   5       9.083   4.744  60.987  1.00 63.29           C  
ATOM   2400  CG  GLN B   5       9.023   6.037  60.180  1.00 63.29           C  
ATOM   2401  CD  GLN B   5       8.351   5.675  58.864  1.00 63.29           C  
ATOM   2402  OE1 GLN B   5       7.934   4.536  58.659  1.00 63.29           O  
ATOM   2403  NE2 GLN B   5       8.249   6.665  57.941  1.00 63.29           N  
ATOM   2404  C   GLN B   5       9.201   5.636  63.284  1.00 63.29           C  
ATOM   2405  O   GLN B   5       8.186   5.212  63.835  1.00 63.29           O  
ATOM   2406  N   THR B   6       9.717   6.850  63.554  1.00 53.71           N  
ATOM   2407  CA  THR B   6       9.102   7.685  64.551  1.00 53.71           C  
ATOM   2408  CB  THR B   6       9.877   7.699  65.832  1.00 53.71           C  
ATOM   2409  OG1 THR B   6      11.157   8.280  65.619  1.00 53.71           O  
ATOM   2410  CG2 THR B   6      10.040   6.249  66.319  1.00 53.71           C  
ATOM   2411  C   THR B   6       9.083   9.093  64.048  1.00 53.71           C  
ATOM   2412  O   THR B   6       9.938   9.476  63.250  1.00 53.71           O  
ATOM   2413  N   PRO B   7       8.151   9.910  64.492  1.00 85.67           N  
ATOM   2414  CA  PRO B   7       7.085   9.493  65.379  1.00 85.67           C  
ATOM   2415  CD  PRO B   7       8.527  11.289  64.740  1.00 85.67           C  
ATOM   2416  CB  PRO B   7       6.798  10.677  66.302  1.00 85.67           C  
ATOM   2417  CG  PRO B   7       7.366  11.886  65.550  1.00 85.67           C  
ATOM   2418  C   PRO B   7       5.865   9.055  64.625  1.00 85.67           C  
ATOM   2419  O   PRO B   7       5.790   9.281  63.420  1.00 85.67           O  
ATOM   2420  N   LYS B   8       4.894   8.424  65.321  1.00132.41           N  
ATOM   2421  CA  LYS B   8       3.683   7.941  64.718  1.00132.41           C  
ATOM   2422  CB  LYS B   8       2.861   7.100  65.710  1.00132.41           C  
ATOM   2423  CG  LYS B   8       1.731   6.310  65.055  1.00132.41           C  
ATOM   2424  CD  LYS B   8       1.177   5.196  65.945  1.00132.41           C  
ATOM   2425  CE  LYS B   8       0.220   5.693  67.032  1.00132.41           C  
ATOM   2426  NZ  LYS B   8       0.912   6.630  67.947  1.00132.41           N  
ATOM   2427  C   LYS B   8       2.808   9.068  64.226  1.00132.41           C  
ATOM   2428  O   LYS B   8       2.367   9.059  63.078  1.00132.41           O  
ATOM   2429  N   PHE B   9       2.544  10.090  65.069  1.00 58.17           N  
ATOM   2430  CA  PHE B   9       1.640  11.130  64.650  1.00 58.17           C  
ATOM   2431  CB  PHE B   9       0.315  11.158  65.422  1.00 58.17           C  
ATOM   2432  CG  PHE B   9      -0.474   9.952  65.060  1.00 58.17           C  
ATOM   2433  CD1 PHE B   9      -1.165   9.901  63.872  1.00 58.17           C  
ATOM   2434  CD2 PHE B   9      -0.541   8.879  65.915  1.00 58.17           C  
ATOM   2435  CE1 PHE B   9      -1.903   8.791  63.537  1.00 58.17           C  
ATOM   2436  CE2 PHE B   9      -1.279   7.768  65.581  1.00 58.17           C  
ATOM   2437  CZ  PHE B   9      -1.963   7.718  64.392  1.00 58.17           C  
ATOM   2438  C   PHE B   9       2.283  12.456  64.893  1.00 58.17           C  
ATOM   2439  O   PHE B   9       3.151  12.578  65.756  1.00 58.17           O  
ATOM   2440  N   GLN B  10       1.869  13.493  64.129  1.00 62.95           N  
ATOM   2441  CA  GLN B  10       2.488  14.778  64.309  1.00 62.95           C  
ATOM   2442  CB  GLN B  10       3.867  14.840  63.628  1.00 62.95           C  
ATOM   2443  CG  GLN B  10       4.603  16.170  63.788  1.00 62.95           C  
ATOM   2444  CD  GLN B  10       5.055  16.278  65.237  1.00 62.95           C  
ATOM   2445  OE1 GLN B  10       4.240  16.451  66.141  1.00 62.95           O  
ATOM   2446  NE2 GLN B  10       6.391  16.166  65.472  1.00 62.95           N  
ATOM   2447  C   GLN B  10       1.628  15.850  63.706  1.00 62.95           C  
ATOM   2448  O   GLN B  10       0.942  15.640  62.706  1.00 62.95           O  
ATOM   2449  N   VAL B  11       1.646  17.046  64.329  1.00106.00           N  
ATOM   2450  CA  VAL B  11       0.934  18.192  63.833  1.00106.00           C  
ATOM   2451  CB  VAL B  11      -0.113  18.686  64.779  1.00106.00           C  
ATOM   2452  CG1 VAL B  11      -1.260  17.666  64.824  1.00106.00           C  
ATOM   2453  CG2 VAL B  11       0.566  18.898  66.142  1.00106.00           C  
ATOM   2454  C   VAL B  11       1.949  19.279  63.691  1.00106.00           C  
ATOM   2455  O   VAL B  11       2.821  19.430  64.544  1.00106.00           O  
ATOM   2456  N   LEU B  12       1.884  20.059  62.594  1.00 66.70           N  
ATOM   2457  CA  LEU B  12       2.879  21.078  62.440  1.00 66.70           C  
ATOM   2458  CB  LEU B  12       3.942  20.753  61.375  1.00 66.70           C  
ATOM   2459  CG  LEU B  12       4.775  19.496  61.688  1.00 66.70           C  
ATOM   2460  CD1 LEU B  12       5.843  19.256  60.608  1.00 66.70           C  
ATOM   2461  CD2 LEU B  12       5.353  19.547  63.111  1.00 66.70           C  
ATOM   2462  C   LEU B  12       2.240  22.362  62.028  1.00 66.70           C  
ATOM   2463  O   LEU B  12       1.176  22.387  61.411  1.00 66.70           O  
ATOM   2464  N   LYS B  13       2.898  23.481  62.390  1.00 96.43           N  
ATOM   2465  CA  LYS B  13       2.442  24.777  61.999  1.00 96.43           C  
ATOM   2466  CB  LYS B  13       2.797  25.880  63.007  1.00 96.43           C  
ATOM   2467  CG  LYS B  13       2.370  27.268  62.540  1.00 96.43           C  
ATOM   2468  CD  LYS B  13       2.349  28.318  63.652  1.00 96.43           C  
ATOM   2469  CE  LYS B  13       1.040  28.330  64.436  1.00 96.43           C  
ATOM   2470  NZ  LYS B  13      -0.094  28.532  63.505  1.00 96.43           N  
ATOM   2471  C   LYS B  13       3.144  25.077  60.719  1.00 96.43           C  
ATOM   2472  O   LYS B  13       4.351  24.879  60.607  1.00 96.43           O  
ATOM   2473  N   THR B  14       2.400  25.595  59.727  1.00 46.50           N  
ATOM   2474  CA  THR B  14       2.945  25.784  58.420  1.00 46.50           C  
ATOM   2475  CB  THR B  14       2.005  26.466  57.481  1.00 46.50           C  
ATOM   2476  OG1 THR B  14       0.802  25.722  57.365  1.00 46.50           O  
ATOM   2477  CG2 THR B  14       2.706  26.566  56.119  1.00 46.50           C  
ATOM   2478  C   THR B  14       4.194  26.597  58.487  1.00 46.50           C  
ATOM   2479  O   THR B  14       4.291  27.562  59.243  1.00 46.50           O  
ATOM   2480  N   GLY B  15       5.206  26.174  57.699  1.00 25.10           N  
ATOM   2481  CA  GLY B  15       6.446  26.883  57.595  1.00 25.10           C  
ATOM   2482  C   GLY B  15       7.463  26.275  58.508  1.00 25.10           C  
ATOM   2483  O   GLY B  15       8.658  26.534  58.363  1.00 25.10           O  
ATOM   2484  N   GLN B  16       7.028  25.442  59.471  1.00105.69           N  
ATOM   2485  CA  GLN B  16       7.998  24.886  60.370  1.00105.69           C  
ATOM   2486  CB  GLN B  16       7.459  24.575  61.780  1.00105.69           C  
ATOM   2487  CG  GLN B  16       6.365  23.514  61.867  1.00105.69           C  
ATOM   2488  CD  GLN B  16       5.833  23.589  63.293  1.00105.69           C  
ATOM   2489  OE1 GLN B  16       5.478  24.664  63.772  1.00105.69           O  
ATOM   2490  NE2 GLN B  16       5.793  22.429  64.000  1.00105.69           N  
ATOM   2491  C   GLN B  16       8.608  23.671  59.750  1.00105.69           C  
ATOM   2492  O   GLN B  16       8.009  23.039  58.881  1.00105.69           O  
ATOM   2493  N   SER B  17       9.847  23.333  60.172  1.00 50.72           N  
ATOM   2494  CA  SER B  17      10.552  22.216  59.606  1.00 50.72           C  
ATOM   2495  CB  SER B  17      12.037  22.478  59.288  1.00 50.72           C  
ATOM   2496  OG  SER B  17      12.800  22.524  60.487  1.00 50.72           O  
ATOM   2497  C   SER B  17      10.532  21.093  60.592  1.00 50.72           C  
ATOM   2498  O   SER B  17      10.200  21.284  61.761  1.00 50.72           O  
ATOM   2499  N   MET B  18      10.857  19.867  60.126  1.00 69.50           N  
ATOM   2500  CA  MET B  18      10.853  18.761  61.038  1.00 69.50           C  
ATOM   2501  CB  MET B  18       9.428  18.285  61.358  1.00 69.50           C  
ATOM   2502  CG  MET B  18       9.352  17.165  62.394  1.00 69.50           C  
ATOM   2503  SD  MET B  18       7.652  16.651  62.780  1.00 69.50           S  
ATOM   2504  CE  MET B  18       7.242  16.178  61.075  1.00 69.50           C  
ATOM   2505  C   MET B  18      11.599  17.621  60.431  1.00 69.50           C  
ATOM   2506  O   MET B  18      11.793  17.557  59.216  1.00 69.50           O  
ATOM   2507  N   THR B  19      12.063  16.683  61.281  1.00126.91           N  
ATOM   2508  CA  THR B  19      12.745  15.558  60.724  1.00126.91           C  
ATOM   2509  CB  THR B  19      14.184  15.430  61.138  1.00126.91           C  
ATOM   2510  OG1 THR B  19      14.846  14.544  60.253  1.00126.91           O  
ATOM   2511  CG2 THR B  19      14.281  14.905  62.580  1.00126.91           C  
ATOM   2512  C   THR B  19      12.014  14.310  61.126  1.00126.91           C  
ATOM   2513  O   THR B  19      11.682  14.105  62.293  1.00126.91           O  
ATOM   2514  N   LEU B  20      11.712  13.447  60.137  1.00115.75           N  
ATOM   2515  CA  LEU B  20      11.088  12.191  60.425  1.00115.75           C  
ATOM   2516  CB  LEU B  20      10.193  11.587  59.319  1.00115.75           C  
ATOM   2517  CG  LEU B  20       8.821  12.254  59.106  1.00115.75           C  
ATOM   2518  CD1 LEU B  20       8.959  13.654  58.491  1.00115.75           C  
ATOM   2519  CD2 LEU B  20       7.876  11.334  58.315  1.00115.75           C  
ATOM   2520  C   LEU B  20      12.190  11.212  60.595  1.00115.75           C  
ATOM   2521  O   LEU B  20      13.075  11.110  59.747  1.00115.75           O  
ATOM   2522  N   GLN B  21      12.155  10.452  61.703  1.00 60.61           N  
ATOM   2523  CA  GLN B  21      13.216   9.524  61.948  1.00 60.61           C  
ATOM   2524  CB  GLN B  21      13.637   9.448  63.424  1.00 60.61           C  
ATOM   2525  CG  GLN B  21      14.260  10.741  63.948  1.00 60.61           C  
ATOM   2526  CD  GLN B  21      15.627  10.892  63.301  1.00 60.61           C  
ATOM   2527  OE1 GLN B  21      15.755  11.367  62.173  1.00 60.61           O  
ATOM   2528  NE2 GLN B  21      16.688  10.466  64.037  1.00 60.61           N  
ATOM   2529  C   GLN B  21      12.775   8.151  61.557  1.00 60.61           C  
ATOM   2530  O   GLN B  21      11.668   7.716  61.871  1.00 60.61           O  
ATOM   2531  N   CYS B  22      13.658   7.449  60.823  1.00 91.02           N  
ATOM   2532  CA  CYS B  22      13.459   6.087  60.422  1.00 91.02           C  
ATOM   2533  CB  CYS B  22      13.079   5.954  58.934  1.00 91.02           C  
ATOM   2534  SG  CYS B  22      13.202   4.253  58.306  1.00 91.02           S  
ATOM   2535  C   CYS B  22      14.782   5.406  60.588  1.00 91.02           C  
ATOM   2536  O   CYS B  22      15.796   5.900  60.095  1.00 91.02           O  
ATOM   2537  N   ALA B  23      14.809   4.251  61.288  1.00 43.50           N  
ATOM   2538  CA  ALA B  23      16.048   3.553  61.493  1.00 43.50           C  
ATOM   2539  CB  ALA B  23      16.622   3.712  62.914  1.00 43.50           C  
ATOM   2540  C   ALA B  23      15.789   2.097  61.285  1.00 43.50           C  
ATOM   2541  O   ALA B  23      14.685   1.611  61.530  1.00 43.50           O  
ATOM   2542  N   GLN B  24      16.823   1.374  60.808  1.00157.59           N  
ATOM   2543  CA  GLN B  24      16.723  -0.030  60.540  1.00157.59           C  
ATOM   2544  CB  GLN B  24      16.814  -0.337  59.045  1.00157.59           C  
ATOM   2545  CG  GLN B  24      16.682  -1.817  58.729  1.00157.59           C  
ATOM   2546  CD  GLN B  24      17.094  -2.002  57.286  1.00157.59           C  
ATOM   2547  OE1 GLN B  24      17.592  -1.077  56.646  1.00157.59           O  
ATOM   2548  NE2 GLN B  24      16.896  -3.241  56.762  1.00157.59           N  
ATOM   2549  C   GLN B  24      17.900  -0.704  61.189  1.00157.59           C  
ATOM   2550  O   GLN B  24      18.979  -0.128  61.309  1.00157.59           O  
ATOM   2551  N   ASP B  25      17.646  -1.905  61.737  1.00182.03           N  
ATOM   2552  CA  ASP B  25      18.551  -2.802  62.413  1.00182.03           C  
ATOM   2553  CB  ASP B  25      17.737  -3.624  63.438  1.00182.03           C  
ATOM   2554  CG  ASP B  25      18.597  -4.335  64.480  1.00182.03           C  
ATOM   2555  OD1 ASP B  25      19.838  -4.439  64.306  1.00182.03           O  
ATOM   2556  OD2 ASP B  25      17.998  -4.794  65.487  1.00182.03           O  
ATOM   2557  C   ASP B  25      19.298  -3.762  61.507  1.00182.03           C  
ATOM   2558  O   ASP B  25      20.377  -4.239  61.850  1.00182.03           O  
ATOM   2559  N   MET B  26      18.700  -4.115  60.357  1.00125.55           N  
ATOM   2560  CA  MET B  26      19.074  -5.181  59.457  1.00125.55           C  
ATOM   2561  CB  MET B  26      17.917  -5.542  58.512  1.00125.55           C  
ATOM   2562  CG  MET B  26      16.705  -6.049  59.301  1.00125.55           C  
ATOM   2563  SD  MET B  26      15.179  -6.262  58.336  1.00125.55           S  
ATOM   2564  CE  MET B  26      14.592  -4.556  58.545  1.00125.55           C  
ATOM   2565  C   MET B  26      20.338  -4.979  58.665  1.00125.55           C  
ATOM   2566  O   MET B  26      20.907  -5.953  58.176  1.00125.55           O  
ATOM   2567  N   ASN B  33      20.808  -3.735  58.474  1.00 93.04           N  
ATOM   2568  CA  ASN B  33      21.953  -3.494  57.635  1.00 93.04           C  
ATOM   2569  CB  ASN B  33      23.169  -4.371  57.954  1.00 93.04           C  
ATOM   2570  CG  ASN B  33      23.746  -3.842  59.256  1.00 93.04           C  
ATOM   2571  OD1 ASN B  33      23.957  -2.640  59.419  1.00 93.04           O  
ATOM   2572  ND2 ASN B  33      23.993  -4.765  60.225  1.00 93.04           N  
ATOM   2573  C   ASN B  33      21.558  -3.662  56.204  1.00 93.04           C  
ATOM   2574  O   ASN B  33      22.347  -4.098  55.367  1.00 93.04           O  
ATOM   2575  N   HIS B  34      20.291  -3.319  55.892  1.00 79.48           N  
ATOM   2576  CA  HIS B  34      19.884  -3.316  54.522  1.00 79.48           C  
ATOM   2577  ND1 HIS B  34      16.584  -5.249  54.513  1.00 79.48           N  
ATOM   2578  CG  HIS B  34      17.903  -4.855  54.492  1.00 79.48           C  
ATOM   2579  CB  HIS B  34      18.367  -3.438  54.294  1.00 79.48           C  
ATOM   2580  NE2 HIS B  34      17.798  -7.089  54.806  1.00 79.48           N  
ATOM   2581  CD2 HIS B  34      18.632  -5.991  54.672  1.00 79.48           C  
ATOM   2582  CE1 HIS B  34      16.580  -6.594  54.703  1.00 79.48           C  
ATOM   2583  C   HIS B  34      20.423  -2.071  53.893  1.00 79.48           C  
ATOM   2584  O   HIS B  34      20.425  -0.998  54.496  1.00 79.48           O  
ATOM   2585  N   GLU B  35      20.979  -2.210  52.675  1.00 72.85           N  
ATOM   2586  CA  GLU B  35      21.573  -1.076  52.036  1.00 72.85           C  
ATOM   2587  CB  GLU B  35      22.512  -1.476  50.887  1.00 72.85           C  
ATOM   2588  CG  GLU B  35      23.749  -2.216  51.406  1.00 72.85           C  
ATOM   2589  CD  GLU B  35      24.688  -2.505  50.244  1.00 72.85           C  
ATOM   2590  OE1 GLU B  35      24.564  -1.823  49.192  1.00 72.85           O  
ATOM   2591  OE2 GLU B  35      25.551  -3.410  50.401  1.00 72.85           O  
ATOM   2592  C   GLU B  35      20.544  -0.096  51.534  1.00 72.85           C  
ATOM   2593  O   GLU B  35      20.594   1.083  51.879  1.00 72.85           O  
ATOM   2594  N   TYR B  36      19.535  -0.569  50.771  1.00100.61           N  
ATOM   2595  CA  TYR B  36      18.592   0.304  50.112  1.00100.61           C  
ATOM   2596  CB  TYR B  36      17.895  -0.413  48.942  1.00100.61           C  
ATOM   2597  CG  TYR B  36      17.217   0.568  48.051  1.00100.61           C  
ATOM   2598  CD1 TYR B  36      15.945   1.016  48.304  1.00100.61           C  
ATOM   2599  CD2 TYR B  36      17.880   1.033  46.935  1.00100.61           C  
ATOM   2600  CE1 TYR B  36      15.345   1.919  47.455  1.00100.61           C  
ATOM   2601  CE2 TYR B  36      17.289   1.933  46.086  1.00100.61           C  
ATOM   2602  CZ  TYR B  36      16.015   2.375  46.346  1.00100.61           C  
ATOM   2603  OH  TYR B  36      15.399   3.298  45.477  1.00100.61           O  
ATOM   2604  C   TYR B  36      17.549   0.762  51.099  1.00100.61           C  
ATOM   2605  O   TYR B  36      17.024  -0.036  51.872  1.00100.61           O  
ATOM   2606  N   MET B  37      17.251   2.084  51.118  1.00 77.89           N  
ATOM   2607  CA  MET B  37      16.242   2.633  51.992  1.00 77.89           C  
ATOM   2608  CB  MET B  37      16.831   3.263  53.262  1.00 77.89           C  
ATOM   2609  CG  MET B  37      17.534   2.234  54.149  1.00 77.89           C  
ATOM   2610  SD  MET B  37      18.270   2.907  55.667  1.00 77.89           S  
ATOM   2611  CE  MET B  37      16.685   3.194  56.505  1.00 77.89           C  
ATOM   2612  C   MET B  37      15.535   3.727  51.246  1.00 77.89           C  
ATOM   2613  O   MET B  37      16.167   4.450  50.488  1.00 77.89           O  
ATOM   2614  N   SER B  38      14.201   3.890  51.437  1.00 62.25           N  
ATOM   2615  CA  SER B  38      13.528   4.930  50.697  1.00 62.25           C  
ATOM   2616  CB  SER B  38      13.019   4.480  49.319  1.00 62.25           C  
ATOM   2617  OG  SER B  38      11.995   3.506  49.466  1.00 62.25           O  
ATOM   2618  C   SER B  38      12.333   5.440  51.461  1.00 62.25           C  
ATOM   2619  O   SER B  38      11.837   4.794  52.383  1.00 62.25           O  
ATOM   2620  N   TRP B  39      11.844   6.646  51.078  1.00 90.19           N  
ATOM   2621  CA  TRP B  39      10.698   7.263  51.699  1.00 90.19           C  
ATOM   2622  CB  TRP B  39      10.993   8.667  52.258  1.00 90.19           C  
ATOM   2623  CG  TRP B  39      11.883   8.721  53.478  1.00 90.19           C  
ATOM   2624  CD2 TRP B  39      11.380   8.688  54.822  1.00 90.19           C  
ATOM   2625  CD1 TRP B  39      13.238   8.835  53.574  1.00 90.19           C  
ATOM   2626  NE1 TRP B  39      13.612   8.877  54.898  1.00 90.19           N  
ATOM   2627  CE2 TRP B  39      12.479   8.787  55.675  1.00 90.19           C  
ATOM   2628  CE3 TRP B  39      10.106   8.587  55.300  1.00 90.19           C  
ATOM   2629  CZ2 TRP B  39      12.318   8.787  57.032  1.00 90.19           C  
ATOM   2630  CZ3 TRP B  39       9.950   8.583  56.669  1.00 90.19           C  
ATOM   2631  CH2 TRP B  39      11.032   8.682  57.516  1.00 90.19           C  
ATOM   2632  C   TRP B  39       9.624   7.470  50.667  1.00 90.19           C  
ATOM   2633  O   TRP B  39       9.884   7.996  49.588  1.00 90.19           O  
ATOM   2634  N   TYR B  40       8.370   7.085  51.001  1.00 77.28           N  
ATOM   2635  CA  TYR B  40       7.227   7.262  50.140  1.00 77.28           C  
ATOM   2636  CB  TYR B  40       6.476   5.962  49.790  1.00 77.28           C  
ATOM   2637  CG  TYR B  40       7.319   5.072  48.945  1.00 77.28           C  
ATOM   2638  CD1 TYR B  40       8.191   4.184  49.526  1.00 77.28           C  
ATOM   2639  CD2 TYR B  40       7.226   5.119  47.571  1.00 77.28           C  
ATOM   2640  CE1 TYR B  40       8.967   3.358  48.749  1.00 77.28           C  
ATOM   2641  CE2 TYR B  40       7.999   4.293  46.789  1.00 77.28           C  
ATOM   2642  CZ  TYR B  40       8.873   3.411  47.379  1.00 77.28           C  
ATOM   2643  OH  TYR B  40       9.673   2.559  46.590  1.00 77.28           O  
ATOM   2644  C   TYR B  40       6.216   8.059  50.917  1.00 77.28           C  
ATOM   2645  O   TYR B  40       6.217   8.049  52.148  1.00 77.28           O  
ATOM   2646  N   ARG B  41       5.330   8.783  50.197  1.00240.81           N  
ATOM   2647  CA  ARG B  41       4.262   9.555  50.777  1.00240.81           C  
ATOM   2648  CB  ARG B  41       4.006  10.908  50.087  1.00240.81           C  
ATOM   2649  CG  ARG B  41       5.076  11.984  50.200  1.00240.81           C  
ATOM   2650  CD  ARG B  41       4.681  13.261  49.452  1.00240.81           C  
ATOM   2651  NE  ARG B  41       3.352  13.694  49.976  1.00240.81           N  
ATOM   2652  CZ  ARG B  41       3.020  15.016  50.001  1.00240.81           C  
ATOM   2653  NH1 ARG B  41       3.905  15.949  49.543  1.00240.81           N  
ATOM   2654  NH2 ARG B  41       1.802  15.405  50.479  1.00240.81           N  
ATOM   2655  C   ARG B  41       2.996   8.824  50.446  1.00240.81           C  
ATOM   2656  O   ARG B  41       2.983   7.963  49.568  1.00240.81           O  
ATOM   2657  N   GLN B  42       1.895   9.148  51.158  1.00 85.07           N  
ATOM   2658  CA  GLN B  42       0.622   8.549  50.870  1.00 85.07           C  
ATOM   2659  CB  GLN B  42       0.188   7.543  51.948  1.00 85.07           C  
ATOM   2660  CG  GLN B  42      -1.221   6.994  51.733  1.00 85.07           C  
ATOM   2661  CD  GLN B  42      -1.222   6.183  50.445  1.00 85.07           C  
ATOM   2662  OE1 GLN B  42      -2.262   5.998  49.817  1.00 85.07           O  
ATOM   2663  NE2 GLN B  42      -0.026   5.687  50.040  1.00 85.07           N  
ATOM   2664  C   GLN B  42      -0.424   9.625  50.809  1.00 85.07           C  
ATOM   2665  O   GLN B  42      -0.655  10.348  51.776  1.00 85.07           O  
ATOM   2666  N   ASP B  43      -1.105   9.736  49.648  1.00112.80           N  
ATOM   2667  CA  ASP B  43      -2.120  10.726  49.420  1.00112.80           C  
ATOM   2668  CB  ASP B  43      -1.595  11.829  48.484  1.00112.80           C  
ATOM   2669  CG  ASP B  43      -0.350  12.420  49.137  1.00112.80           C  
ATOM   2670  OD1 ASP B  43      -0.483  13.022  50.235  1.00112.80           O  
ATOM   2671  OD2 ASP B  43       0.755  12.273  48.548  1.00112.80           O  
ATOM   2672  C   ASP B  43      -3.214  10.000  48.694  1.00112.80           C  
ATOM   2673  O   ASP B  43      -2.923   9.257  47.760  1.00112.80           O  
ATOM   2674  N   PRO B  44      -4.460  10.151  49.043  1.00 76.56           N  
ATOM   2675  CA  PRO B  44      -5.458   9.386  48.345  1.00 76.56           C  
ATOM   2676  CD  PRO B  44      -4.826  10.378  50.432  1.00 76.56           C  
ATOM   2677  CB  PRO B  44      -6.733   9.527  49.173  1.00 76.56           C  
ATOM   2678  CG  PRO B  44      -6.204   9.712  50.609  1.00 76.56           C  
ATOM   2679  C   PRO B  44      -5.576   9.764  46.902  1.00 76.56           C  
ATOM   2680  O   PRO B  44      -5.503  10.949  46.578  1.00 76.56           O  
ATOM   2681  N   GLY B  45      -5.743   8.752  46.027  1.00 45.73           N  
ATOM   2682  CA  GLY B  45      -5.904   8.928  44.612  1.00 45.73           C  
ATOM   2683  C   GLY B  45      -4.619   8.559  43.926  1.00 45.73           C  
ATOM   2684  O   GLY B  45      -4.633   7.884  42.900  1.00 45.73           O  
ATOM   2685  N   MET B  46      -3.489   9.097  44.419  1.00 96.77           N  
ATOM   2686  CA  MET B  46      -2.152   8.829  43.956  1.00 96.77           C  
ATOM   2687  CB  MET B  46      -1.181   9.992  44.233  1.00 96.77           C  
ATOM   2688  CG  MET B  46      -1.564  11.272  43.490  1.00 96.77           C  
ATOM   2689  SD  MET B  46      -2.965  12.166  44.222  1.00 96.77           S  
ATOM   2690  CE  MET B  46      -1.976  12.805  45.605  1.00 96.77           C  
ATOM   2691  C   MET B  46      -1.546   7.581  44.530  1.00 96.77           C  
ATOM   2692  O   MET B  46      -0.622   7.012  43.950  1.00 96.77           O  
ATOM   2693  N   GLY B  47      -1.972   7.167  45.738  1.00 35.68           N  
ATOM   2694  CA  GLY B  47      -1.347   6.030  46.353  1.00 35.68           C  
ATOM   2695  C   GLY B  47       0.020   6.443  46.810  1.00 35.68           C  
ATOM   2696  O   GLY B  47       0.229   7.568  47.263  1.00 35.68           O  
ATOM   2697  N   LEU B  48       1.001   5.525  46.686  1.00 78.10           N  
ATOM   2698  CA  LEU B  48       2.328   5.759  47.177  1.00 78.10           C  
ATOM   2699  CB  LEU B  48       3.047   4.465  47.588  1.00 78.10           C  
ATOM   2700  CG  LEU B  48       2.539   3.837  48.899  1.00 78.10           C  
ATOM   2701  CD1 LEU B  48       3.146   2.442  49.116  1.00 78.10           C  
ATOM   2702  CD2 LEU B  48       2.821   4.768  50.091  1.00 78.10           C  
ATOM   2703  C   LEU B  48       3.169   6.407  46.128  1.00 78.10           C  
ATOM   2704  O   LEU B  48       3.319   5.895  45.022  1.00 78.10           O  
ATOM   2705  N   ARG B  49       3.749   7.571  46.480  1.00204.78           N  
ATOM   2706  CA  ARG B  49       4.661   8.286  45.633  1.00204.78           C  
ATOM   2707  CB  ARG B  49       4.219   9.726  45.374  1.00204.78           C  
ATOM   2708  CG  ARG B  49       4.002  10.480  46.681  1.00204.78           C  
ATOM   2709  CD  ARG B  49       3.722  11.965  46.494  1.00204.78           C  
ATOM   2710  NE  ARG B  49       2.840  12.107  45.304  1.00204.78           N  
ATOM   2711  CZ  ARG B  49       2.117  13.253  45.148  1.00204.78           C  
ATOM   2712  NH1 ARG B  49       2.141  14.202  46.128  1.00204.78           N  
ATOM   2713  NH2 ARG B  49       1.372  13.450  44.022  1.00204.78           N  
ATOM   2714  C   ARG B  49       5.973   8.341  46.375  1.00204.78           C  
ATOM   2715  O   ARG B  49       6.000   8.605  47.575  1.00204.78           O  
ATOM   2716  N   LEU B  50       7.105   8.111  45.675  1.00116.13           N  
ATOM   2717  CA  LEU B  50       8.397   8.022  46.316  1.00116.13           C  
ATOM   2718  CB  LEU B  50       9.344   7.067  45.570  1.00116.13           C  
ATOM   2719  CG  LEU B  50      10.775   6.974  46.137  1.00116.13           C  
ATOM   2720  CD1 LEU B  50      10.808   6.397  47.560  1.00116.13           C  
ATOM   2721  CD2 LEU B  50      11.681   6.197  45.171  1.00116.13           C  
ATOM   2722  C   LEU B  50       9.082   9.352  46.374  1.00116.13           C  
ATOM   2723  O   LEU B  50       9.176  10.029  45.358  1.00116.13           O  
ATOM   2724  N   ILE B  51       9.494   9.809  47.587  1.00110.58           N  
ATOM   2725  CA  ILE B  51      10.204  11.066  47.686  1.00110.58           C  
ATOM   2726  CB  ILE B  51      10.122  11.666  49.057  1.00110.58           C  
ATOM   2727  CG1 ILE B  51       8.655  11.923  49.423  1.00110.58           C  
ATOM   2728  CG2 ILE B  51      10.988  12.939  49.082  1.00110.58           C  
ATOM   2729  CD1 ILE B  51       8.460  12.298  50.889  1.00110.58           C  
ATOM   2730  C   ILE B  51      11.679  10.998  47.364  1.00110.58           C  
ATOM   2731  O   ILE B  51      12.122  11.490  46.329  1.00110.58           O  
ATOM   2732  N   HIS B  52      12.471  10.304  48.220  1.00 95.97           N  
ATOM   2733  CA  HIS B  52      13.902  10.220  48.043  1.00 95.97           C  
ATOM   2734  ND1 HIS B  52      15.587  12.814  47.089  1.00 95.97           N  
ATOM   2735  CG  HIS B  52      14.891  12.577  48.254  1.00 95.97           C  
ATOM   2736  CB  HIS B  52      14.744  11.215  48.867  1.00 95.97           C  
ATOM   2737  NE2 HIS B  52      14.856  14.786  47.803  1.00 95.97           N  
ATOM   2738  CD2 HIS B  52      14.451  13.793  48.675  1.00 95.97           C  
ATOM   2739  CE1 HIS B  52      15.535  14.152  46.865  1.00 95.97           C  
ATOM   2740  C   HIS B  52      14.342   8.855  48.478  1.00 95.97           C  
ATOM   2741  O   HIS B  52      13.850   8.323  49.472  1.00 95.97           O  
ATOM   2742  N   TYR B  53      15.308   8.256  47.747  1.00 95.35           N  
ATOM   2743  CA  TYR B  53      15.744   6.941  48.129  1.00 95.35           C  
ATOM   2744  CB  TYR B  53      15.374   5.807  47.156  1.00 95.35           C  
ATOM   2745  CG  TYR B  53      16.127   5.985  45.886  1.00 95.35           C  
ATOM   2746  CD1 TYR B  53      15.624   6.788  44.893  1.00 95.35           C  
ATOM   2747  CD2 TYR B  53      17.331   5.348  45.689  1.00 95.35           C  
ATOM   2748  CE1 TYR B  53      16.310   6.950  43.715  1.00 95.35           C  
ATOM   2749  CE2 TYR B  53      18.022   5.507  44.514  1.00 95.35           C  
ATOM   2750  CZ  TYR B  53      17.509   6.309  43.525  1.00 95.35           C  
ATOM   2751  OH  TYR B  53      18.210   6.476  42.314  1.00 95.35           O  
ATOM   2752  C   TYR B  53      17.232   6.937  48.311  1.00 95.35           C  
ATOM   2753  O   TYR B  53      17.926   7.879  47.923  1.00 95.35           O  
ATOM   2754  N   SER B  54      17.743   5.880  48.977  1.00 77.63           N  
ATOM   2755  CA  SER B  54      19.141   5.766  49.280  1.00 77.63           C  
ATOM   2756  CB  SER B  54      19.455   6.099  50.746  1.00 77.63           C  
ATOM   2757  OG  SER B  54      20.848   5.971  50.985  1.00 77.63           O  
ATOM   2758  C   SER B  54      19.599   4.359  49.031  1.00 77.63           C  
ATOM   2759  O   SER B  54      19.102   3.399  49.620  1.00 77.63           O  
ATOM   2760  N   VAL B  55      20.563   4.233  48.102  1.00104.92           N  
ATOM   2761  CA  VAL B  55      21.187   3.023  47.651  1.00104.92           C  
ATOM   2762  CB  VAL B  55      21.782   3.144  46.283  1.00104.92           C  
ATOM   2763  CG1 VAL B  55      20.638   3.384  45.288  1.00104.92           C  
ATOM   2764  CG2 VAL B  55      22.824   4.274  46.292  1.00104.92           C  
ATOM   2765  C   VAL B  55      22.244   2.522  48.598  1.00104.92           C  
ATOM   2766  O   VAL B  55      22.664   1.370  48.486  1.00104.92           O  
ATOM   2767  N   GLY B  56      22.788   3.390  49.476  1.00 45.61           N  
ATOM   2768  CA  GLY B  56      23.820   2.939  50.373  1.00 45.61           C  
ATOM   2769  C   GLY B  56      24.248   4.090  51.235  1.00 45.61           C  
ATOM   2770  O   GLY B  56      23.730   5.199  51.116  1.00 45.61           O  
ATOM   2771  N   ALA B  57      25.219   3.848  52.144  1.00 51.28           N  
ATOM   2772  CA  ALA B  57      25.672   4.881  53.037  1.00 51.28           C  
ATOM   2773  CB  ALA B  57      26.576   4.360  54.168  1.00 51.28           C  
ATOM   2774  C   ALA B  57      26.449   5.913  52.274  1.00 51.28           C  
ATOM   2775  O   ALA B  57      27.401   5.598  51.563  1.00 51.28           O  
ATOM   2776  N   GLY B  58      26.065   7.191  52.451  1.00 33.19           N  
ATOM   2777  CA  GLY B  58      26.739   8.302  51.845  1.00 33.19           C  
ATOM   2778  C   GLY B  58      26.075   8.655  50.548  1.00 33.19           C  
ATOM   2779  O   GLY B  58      26.372   9.698  49.967  1.00 33.19           O  
ATOM   2780  N   ILE B  59      25.131   7.822  50.069  1.00 83.04           N  
ATOM   2781  CA  ILE B  59      24.559   8.067  48.774  1.00 83.04           C  
ATOM   2782  CB  ILE B  59      24.550   6.829  47.918  1.00 83.04           C  
ATOM   2783  CG1 ILE B  59      25.961   6.251  47.765  1.00 83.04           C  
ATOM   2784  CG2 ILE B  59      23.875   7.153  46.576  1.00 83.04           C  
ATOM   2785  CD1 ILE B  59      25.951   4.850  47.156  1.00 83.04           C  
ATOM   2786  C   ILE B  59      23.113   8.403  48.922  1.00 83.04           C  
ATOM   2787  O   ILE B  59      22.370   7.667  49.568  1.00 83.04           O  
ATOM   2788  N   THR B  60      22.683   9.533  48.323  1.00 50.74           N  
ATOM   2789  CA  THR B  60      21.284   9.855  48.317  1.00 50.74           C  
ATOM   2790  CB  THR B  60      20.885  10.988  49.217  1.00 50.74           C  
ATOM   2791  OG1 THR B  60      21.205  10.673  50.563  1.00 50.74           O  
ATOM   2792  CG2 THR B  60      19.367  11.206  49.080  1.00 50.74           C  
ATOM   2793  C   THR B  60      20.895  10.214  46.911  1.00 50.74           C  
ATOM   2794  O   THR B  60      21.671  10.826  46.177  1.00 50.74           O  
ATOM   2795  N   ASP B  61      19.673   9.808  46.497  1.00 71.69           N  
ATOM   2796  CA  ASP B  61      19.197  10.045  45.162  1.00 71.69           C  
ATOM   2797  CB  ASP B  61      19.212   8.784  44.281  1.00 71.69           C  
ATOM   2798  CG  ASP B  61      20.660   8.399  44.023  1.00 71.69           C  
ATOM   2799  OD1 ASP B  61      21.403   9.236  43.440  1.00 71.69           O  
ATOM   2800  OD2 ASP B  61      21.047   7.260  44.399  1.00 71.69           O  
ATOM   2801  C   ASP B  61      17.771  10.494  45.243  1.00 71.69           C  
ATOM   2802  O   ASP B  61      17.022  10.075  46.125  1.00 71.69           O  
ATOM   2803  N   GLN B  69      17.353  11.365  44.303  1.00102.87           N  
ATOM   2804  CA  GLN B  69      16.010  11.877  44.327  1.00102.87           C  
ATOM   2805  CB  GLN B  69      15.843  13.200  43.577  1.00102.87           C  
ATOM   2806  CG  GLN B  69      16.093  13.103  42.077  1.00102.87           C  
ATOM   2807  CD  GLN B  69      15.885  14.503  41.532  1.00102.87           C  
ATOM   2808  OE1 GLN B  69      15.792  15.466  42.292  1.00102.87           O  
ATOM   2809  NE2 GLN B  69      15.820  14.625  40.181  1.00102.87           N  
ATOM   2810  C   GLN B  69      15.068  10.874  43.743  1.00102.87           C  
ATOM   2811  O   GLN B  69      15.463   9.974  43.004  1.00102.87           O  
ATOM   2812  N   GLY B  70      13.781  10.988  44.125  1.00 43.37           N  
ATOM   2813  CA  GLY B  70      12.787  10.080  43.648  1.00 43.37           C  
ATOM   2814  C   GLY B  70      11.869  10.782  42.718  1.00 43.37           C  
ATOM   2815  O   GLY B  70      12.161  11.831  42.147  1.00 43.37           O  
ATOM   2816  N   GLU B  71      10.694  10.163  42.570  1.00123.49           N  
ATOM   2817  CA  GLU B  71       9.650  10.608  41.722  1.00123.49           C  
ATOM   2818  CB  GLU B  71       8.519   9.557  41.700  1.00123.49           C  
ATOM   2819  CG  GLU B  71       7.292   9.877  40.846  1.00123.49           C  
ATOM   2820  CD  GLU B  71       6.137  10.187  41.789  1.00123.49           C  
ATOM   2821  OE1 GLU B  71       6.359  10.130  43.028  1.00123.49           O  
ATOM   2822  OE2 GLU B  71       5.015  10.468  41.289  1.00123.49           O  
ATOM   2823  C   GLU B  71       9.165  11.875  42.264  1.00123.49           C  
ATOM   2824  O   GLU B  71       8.958  12.838  41.528  1.00123.49           O  
ATOM   2825  N   VAL B  72       8.991  11.919  43.588  1.00171.32           N  
ATOM   2826  CA  VAL B  72       8.471  13.161  44.016  1.00171.32           C  
ATOM   2827  CB  VAL B  72       7.036  13.118  44.455  1.00171.32           C  
ATOM   2828  CG1 VAL B  72       6.148  12.855  43.223  1.00171.32           C  
ATOM   2829  CG2 VAL B  72       6.903  12.082  45.584  1.00171.32           C  
ATOM   2830  C   VAL B  72       9.260  13.829  45.142  1.00171.32           C  
ATOM   2831  O   VAL B  72       8.755  14.001  46.254  1.00171.32           O  
ATOM   2832  N   PRO B  73      10.455  14.298  44.870  1.00134.38           N  
ATOM   2833  CA  PRO B  73      11.378  14.894  45.821  1.00134.38           C  
ATOM   2834  CD  PRO B  73      11.028  14.175  43.541  1.00134.38           C  
ATOM   2835  CB  PRO B  73      12.734  14.841  45.118  1.00134.38           C  
ATOM   2836  CG  PRO B  73      12.374  14.911  43.624  1.00134.38           C  
ATOM   2837  C   PRO B  73      11.158  16.311  46.316  1.00134.38           C  
ATOM   2838  O   PRO B  73      11.796  16.696  47.300  1.00134.38           O  
ATOM   2839  N   ASN B  74      10.315  17.132  45.665  1.00107.89           N  
ATOM   2840  CA  ASN B  74      10.332  18.527  46.021  1.00107.89           C  
ATOM   2841  CB  ASN B  74       9.544  19.430  45.058  1.00107.89           C  
ATOM   2842  CG  ASN B  74       8.099  18.962  45.008  1.00107.89           C  
ATOM   2843  OD1 ASN B  74       7.744  18.114  44.193  1.00107.89           O  
ATOM   2844  ND2 ASN B  74       7.240  19.527  45.898  1.00107.89           N  
ATOM   2845  C   ASN B  74       9.842  18.792  47.411  1.00107.89           C  
ATOM   2846  O   ASN B  74       8.790  18.314  47.831  1.00107.89           O  
ATOM   2847  N   GLY B  75      10.633  19.603  48.152  1.00 45.72           N  
ATOM   2848  CA  GLY B  75      10.280  20.091  49.457  1.00 45.72           C  
ATOM   2849  C   GLY B  75      10.892  19.274  50.556  1.00 45.72           C  
ATOM   2850  O   GLY B  75      10.905  19.704  51.709  1.00 45.72           O  
ATOM   2851  N   TYR B  76      11.437  18.087  50.250  1.00101.34           N  
ATOM   2852  CA  TYR B  76      11.964  17.281  51.315  1.00101.34           C  
ATOM   2853  CB  TYR B  76      11.288  15.898  51.414  1.00101.34           C  
ATOM   2854  CG  TYR B  76       9.797  15.980  51.551  1.00101.34           C  
ATOM   2855  CD1 TYR B  76       9.179  16.165  52.769  1.00101.34           C  
ATOM   2856  CD2 TYR B  76       8.999  15.841  50.435  1.00101.34           C  
ATOM   2857  CE1 TYR B  76       7.803  16.217  52.871  1.00101.34           C  
ATOM   2858  CE2 TYR B  76       7.627  15.889  50.530  1.00101.34           C  
ATOM   2859  CZ  TYR B  76       7.022  16.078  51.748  1.00101.34           C  
ATOM   2860  OH  TYR B  76       5.614  16.125  51.832  1.00101.34           O  
ATOM   2861  C   TYR B  76      13.393  16.975  50.973  1.00101.34           C  
ATOM   2862  O   TYR B  76      13.767  16.975  49.802  1.00101.34           O  
ATOM   2863  N   ASN B  77      14.238  16.743  52.002  1.00 59.09           N  
ATOM   2864  CA  ASN B  77      15.602  16.349  51.776  1.00 59.09           C  
ATOM   2865  CB  ASN B  77      16.623  17.492  51.872  1.00 59.09           C  
ATOM   2866  CG  ASN B  77      16.603  18.033  53.288  1.00 59.09           C  
ATOM   2867  OD1 ASN B  77      15.558  18.090  53.934  1.00 59.09           O  
ATOM   2868  ND2 ASN B  77      17.796  18.449  53.790  1.00 59.09           N  
ATOM   2869  C   ASN B  77      15.945  15.314  52.810  1.00 59.09           C  
ATOM   2870  O   ASN B  77      15.203  15.122  53.774  1.00 59.09           O  
ATOM   2871  N   VAL B  78      17.074  14.596  52.621  1.00 57.03           N  
ATOM   2872  CA  VAL B  78      17.428  13.547  53.540  1.00 57.03           C  
ATOM   2873  CB  VAL B  78      16.927  12.204  53.115  1.00 57.03           C  
ATOM   2874  CG1 VAL B  78      15.389  12.238  53.091  1.00 57.03           C  
ATOM   2875  CG2 VAL B  78      17.583  11.851  51.766  1.00 57.03           C  
ATOM   2876  C   VAL B  78      18.918  13.412  53.593  1.00 57.03           C  
ATOM   2877  O   VAL B  78      19.648  14.074  52.857  1.00 57.03           O  
ATOM   2878  N   SER B  79      19.405  12.549  54.513  1.00 46.13           N  
ATOM   2879  CA  SER B  79      20.814  12.283  54.617  1.00 46.13           C  
ATOM   2880  CB  SER B  79      21.504  13.018  55.779  1.00 46.13           C  
ATOM   2881  OG  SER B  79      21.083  12.466  57.019  1.00 46.13           O  
ATOM   2882  C   SER B  79      20.980  10.814  54.878  1.00 46.13           C  
ATOM   2883  O   SER B  79      20.049  10.149  55.331  1.00 46.13           O  
ATOM   2884  N   ARG B  80      22.165  10.259  54.546  1.00114.13           N  
ATOM   2885  CA  ARG B  80      22.421   8.869  54.805  1.00114.13           C  
ATOM   2886  CB  ARG B  80      22.259   8.005  53.540  1.00114.13           C  
ATOM   2887  CG  ARG B  80      22.342   6.503  53.798  1.00114.13           C  
ATOM   2888  CD  ARG B  80      21.028   5.940  54.335  1.00114.13           C  
ATOM   2889  NE  ARG B  80      21.279   4.547  54.791  1.00114.13           N  
ATOM   2890  CZ  ARG B  80      21.132   3.498  53.930  1.00114.13           C  
ATOM   2891  NH1 ARG B  80      20.770   3.716  52.632  1.00114.13           N  
ATOM   2892  NH2 ARG B  80      21.343   2.226  54.375  1.00114.13           N  
ATOM   2893  C   ARG B  80      23.865   8.741  55.180  1.00114.13           C  
ATOM   2894  O   ARG B  80      24.656   8.199  54.411  1.00114.13           O  
ATOM   2895  N   SER B  81      24.250   9.216  56.378  1.00 49.58           N  
ATOM   2896  CA  SER B  81      25.616   9.130  56.819  1.00 49.58           C  
ATOM   2897  CB  SER B  81      25.873   9.961  58.085  1.00 49.58           C  
ATOM   2898  OG  SER B  81      25.078   9.463  59.151  1.00 49.58           O  
ATOM   2899  C   SER B  81      25.929   7.712  57.174  1.00 49.58           C  
ATOM   2900  O   SER B  81      27.082   7.286  57.107  1.00 49.58           O  
ATOM   2901  N   THR B  82      24.907   6.939  57.586  1.00 46.76           N  
ATOM   2902  CA  THR B  82      25.185   5.601  58.014  1.00 46.76           C  
ATOM   2903  CB  THR B  82      25.152   5.432  59.506  1.00 46.76           C  
ATOM   2904  OG1 THR B  82      23.854   5.720  60.005  1.00 46.76           O  
ATOM   2905  CG2 THR B  82      26.186   6.382  60.138  1.00 46.76           C  
ATOM   2906  C   THR B  82      24.163   4.671  57.439  1.00 46.76           C  
ATOM   2907  O   THR B  82      23.187   5.086  56.817  1.00 46.76           O  
ATOM   2908  N   THR B  83      24.399   3.360  57.639  1.00 63.14           N  
ATOM   2909  CA  THR B  83      23.552   2.299  57.164  1.00 63.14           C  
ATOM   2910  CB  THR B  83      24.092   0.928  57.458  1.00 63.14           C  
ATOM   2911  OG1 THR B  83      25.349   0.734  56.828  1.00 63.14           O  
ATOM   2912  CG2 THR B  83      23.077  -0.121  56.967  1.00 63.14           C  
ATOM   2913  C   THR B  83      22.198   2.338  57.822  1.00 63.14           C  
ATOM   2914  O   THR B  83      21.187   2.050  57.183  1.00 63.14           O  
ATOM   2915  N   GLU B  84      22.160   2.639  59.136  1.00124.90           N  
ATOM   2916  CA  GLU B  84      20.988   2.562  59.973  1.00124.90           C  
ATOM   2917  CB  GLU B  84      21.360   2.729  61.460  1.00124.90           C  
ATOM   2918  CG  GLU B  84      22.177   1.566  62.034  1.00124.90           C  
ATOM   2919  CD  GLU B  84      23.533   1.526  61.340  1.00124.90           C  
ATOM   2920  OE1 GLU B  84      24.386   2.407  61.631  1.00124.90           O  
ATOM   2921  OE2 GLU B  84      23.728   0.609  60.499  1.00124.90           O  
ATOM   2922  C   GLU B  84      19.917   3.588  59.703  1.00124.90           C  
ATOM   2923  O   GLU B  84      18.738   3.239  59.607  1.00124.90           O  
ATOM   2924  N   ASP B  85      20.284   4.879  59.557  1.00 83.11           N  
ATOM   2925  CA  ASP B  85      19.242   5.872  59.598  1.00 83.11           C  
ATOM   2926  CB  ASP B  85      19.505   6.969  60.650  1.00 83.11           C  
ATOM   2927  CG  ASP B  85      19.494   6.359  62.047  1.00 83.11           C  
ATOM   2928  OD1 ASP B  85      19.301   5.118  62.156  1.00 83.11           O  
ATOM   2929  OD2 ASP B  85      19.689   7.125  63.030  1.00 83.11           O  
ATOM   2930  C   ASP B  85      19.071   6.590  58.297  1.00 83.11           C  
ATOM   2931  O   ASP B  85      20.016   6.758  57.526  1.00 83.11           O  
ATOM   2932  N   PHE B  86      17.815   7.012  58.018  1.00120.04           N  
ATOM   2933  CA  PHE B  86      17.565   7.794  56.842  1.00120.04           C  
ATOM   2934  CB  PHE B  86      17.091   6.889  55.694  1.00120.04           C  
ATOM   2935  CG  PHE B  86      17.318   7.612  54.420  1.00120.04           C  
ATOM   2936  CD1 PHE B  86      18.591   8.014  54.095  1.00120.04           C  
ATOM   2937  CD2 PHE B  86      16.289   7.841  53.539  1.00120.04           C  
ATOM   2938  CE1 PHE B  86      18.842   8.677  52.920  1.00120.04           C  
ATOM   2939  CE2 PHE B  86      16.532   8.501  52.360  1.00120.04           C  
ATOM   2940  CZ  PHE B  86      17.806   8.922  52.053  1.00120.04           C  
ATOM   2941  C   PHE B  86      16.507   8.813  57.206  1.00120.04           C  
ATOM   2942  O   PHE B  86      15.316   8.607  56.969  1.00120.04           O  
ATOM   2943  N   PRO B  87      16.938   9.932  57.751  1.00173.04           N  
ATOM   2944  CA  PRO B  87      16.029  10.950  58.228  1.00173.04           C  
ATOM   2945  CD  PRO B  87      18.195   9.940  58.484  1.00173.04           C  
ATOM   2946  CB  PRO B  87      16.858  11.849  59.152  1.00173.04           C  
ATOM   2947  CG  PRO B  87      18.000  10.939  59.635  1.00173.04           C  
ATOM   2948  C   PRO B  87      15.344  11.722  57.143  1.00173.04           C  
ATOM   2949  O   PRO B  87      16.000  12.097  56.173  1.00173.04           O  
ATOM   2950  N   LEU B  88      14.038  12.018  57.302  1.00 73.87           N  
ATOM   2951  CA  LEU B  88      13.353  12.770  56.288  1.00 73.87           C  
ATOM   2952  CB  LEU B  88      11.998  12.148  55.900  1.00 73.87           C  
ATOM   2953  CG  LEU B  88      11.278  12.846  54.730  1.00 73.87           C  
ATOM   2954  CD1 LEU B  88      12.099  12.754  53.433  1.00 73.87           C  
ATOM   2955  CD2 LEU B  88       9.851  12.302  54.552  1.00 73.87           C  
ATOM   2956  C   LEU B  88      13.101  14.135  56.844  1.00 73.87           C  
ATOM   2957  O   LEU B  88      12.293  14.304  57.753  1.00 73.87           O  
ATOM   2958  N   ARG B  89      13.776  15.162  56.289  1.00119.33           N  
ATOM   2959  CA  ARG B  89      13.641  16.491  56.816  1.00119.33           C  
ATOM   2960  CB  ARG B  89      14.978  17.252  56.848  1.00119.33           C  
ATOM   2961  CG  ARG B  89      14.938  18.529  57.686  1.00119.33           C  
ATOM   2962  CD  ARG B  89      14.862  18.241  59.185  1.00119.33           C  
ATOM   2963  NE  ARG B  89      14.885  19.544  59.907  1.00119.33           N  
ATOM   2964  CZ  ARG B  89      15.384  19.613  61.177  1.00119.33           C  
ATOM   2965  NH1 ARG B  89      15.898  18.498  61.773  1.00119.33           N  
ATOM   2966  NH2 ARG B  89      15.376  20.797  61.854  1.00119.33           N  
ATOM   2967  C   ARG B  89      12.727  17.268  55.919  1.00119.33           C  
ATOM   2968  O   ARG B  89      12.909  17.296  54.702  1.00119.33           O  
ATOM   2969  N   LEU B  90      11.696  17.912  56.508  1.00131.65           N  
ATOM   2970  CA  LEU B  90      10.806  18.750  55.750  1.00131.65           C  
ATOM   2971  CB  LEU B  90       9.332  18.689  56.216  1.00131.65           C  
ATOM   2972  CG  LEU B  90       8.589  17.367  55.906  1.00131.65           C  
ATOM   2973  CD1 LEU B  90       9.259  16.170  56.593  1.00131.65           C  
ATOM   2974  CD2 LEU B  90       7.091  17.457  56.244  1.00131.65           C  
ATOM   2975  C   LEU B  90      11.280  20.155  55.939  1.00131.65           C  
ATOM   2976  O   LEU B  90      11.046  20.767  56.981  1.00131.65           O  
ATOM   2977  N   LEU B  91      11.913  20.734  54.894  1.00103.80           N  
ATOM   2978  CA  LEU B  91      12.536  22.016  55.049  1.00103.80           C  
ATOM   2979  CB  LEU B  91      13.109  22.558  53.729  1.00103.80           C  
ATOM   2980  CG  LEU B  91      14.277  21.735  53.155  1.00103.80           C  
ATOM   2981  CD1 LEU B  91      15.493  21.765  54.093  1.00103.80           C  
ATOM   2982  CD2 LEU B  91      13.834  20.316  52.765  1.00103.80           C  
ATOM   2983  C   LEU B  91      11.543  23.029  55.527  1.00103.80           C  
ATOM   2984  O   LEU B  91      11.716  23.591  56.607  1.00103.80           O  
ATOM   2985  N   SER B  92      10.447  23.258  54.781  1.00 54.29           N  
ATOM   2986  CA  SER B  92       9.506  24.242  55.234  1.00 54.29           C  
ATOM   2987  CB  SER B  92       9.621  25.573  54.473  1.00 54.29           C  
ATOM   2988  OG  SER B  92       8.670  26.507  54.956  1.00 54.29           O  
ATOM   2989  C   SER B  92       8.152  23.672  54.979  1.00 54.29           C  
ATOM   2990  O   SER B  92       7.767  23.460  53.831  1.00 54.29           O  
ATOM   2991  N   ALA B  93       7.368  23.441  56.046  1.00 50.94           N  
ATOM   2992  CA  ALA B  93       6.114  22.764  55.885  1.00 50.94           C  
ATOM   2993  CB  ALA B  93       5.440  22.402  57.219  1.00 50.94           C  
ATOM   2994  C   ALA B  93       5.127  23.584  55.119  1.00 50.94           C  
ATOM   2995  O   ALA B  93       4.872  24.747  55.428  1.00 50.94           O  
ATOM   2996  N   ALA B  94       4.507  22.940  54.109  1.00 44.03           N  
ATOM   2997  CA  ALA B  94       3.472  23.529  53.315  1.00 44.03           C  
ATOM   2998  CB  ALA B  94       3.729  23.437  51.801  1.00 44.03           C  
ATOM   2999  C   ALA B  94       2.262  22.707  53.611  1.00 44.03           C  
ATOM   3000  O   ALA B  94       2.369  21.533  53.960  1.00 44.03           O  
ATOM   3001  N   PRO B  95       1.108  23.289  53.500  1.00 70.80           N  
ATOM   3002  CA  PRO B  95      -0.096  22.575  53.831  1.00 70.80           C  
ATOM   3003  CD  PRO B  95       0.975  24.718  53.703  1.00 70.80           C  
ATOM   3004  CB  PRO B  95      -1.197  23.632  53.855  1.00 70.80           C  
ATOM   3005  CG  PRO B  95      -0.448  24.924  54.243  1.00 70.80           C  
ATOM   3006  C   PRO B  95      -0.333  21.425  52.901  1.00 70.80           C  
ATOM   3007  O   PRO B  95      -1.186  20.590  53.200  1.00 70.80           O  
ATOM   3008  N   SER B  96       0.354  21.393  51.745  1.00 56.30           N  
ATOM   3009  CA  SER B  96       0.219  20.296  50.822  1.00 56.30           C  
ATOM   3010  CB  SER B  96       0.738  20.599  49.406  1.00 56.30           C  
ATOM   3011  OG  SER B  96       2.148  20.740  49.410  1.00 56.30           O  
ATOM   3012  C   SER B  96       0.990  19.121  51.332  1.00 56.30           C  
ATOM   3013  O   SER B  96       0.802  18.003  50.859  1.00 56.30           O  
ATOM   3014  N   GLN B  97       1.918  19.362  52.278  1.00182.84           N  
ATOM   3015  CA  GLN B  97       2.754  18.329  52.819  1.00182.84           C  
ATOM   3016  CB  GLN B  97       4.132  18.755  53.359  1.00182.84           C  
ATOM   3017  CG  GLN B  97       4.200  19.604  54.615  1.00182.84           C  
ATOM   3018  CD  GLN B  97       5.688  19.836  54.837  1.00182.84           C  
ATOM   3019  OE1 GLN B  97       6.141  20.019  55.964  1.00182.84           O  
ATOM   3020  NE2 GLN B  97       6.472  19.827  53.725  1.00182.84           N  
ATOM   3021  C   GLN B  97       2.016  17.423  53.760  1.00182.84           C  
ATOM   3022  O   GLN B  97       2.592  16.450  54.238  1.00182.84           O  
ATOM   3023  N   THR B  98       0.777  17.764  54.162  1.00126.10           N  
ATOM   3024  CA  THR B  98       0.057  16.858  55.016  1.00126.10           C  
ATOM   3025  CB  THR B  98      -1.355  17.297  55.291  1.00126.10           C  
ATOM   3026  OG1 THR B  98      -1.891  16.570  56.384  1.00126.10           O  
ATOM   3027  CG2 THR B  98      -2.205  17.060  54.033  1.00126.10           C  
ATOM   3028  C   THR B  98       0.009  15.534  54.307  1.00126.10           C  
ATOM   3029  O   THR B  98      -0.180  15.479  53.092  1.00126.10           O  
ATOM   3030  N   SER B  99       0.223  14.415  55.036  1.00 66.42           N  
ATOM   3031  CA  SER B  99       0.230  13.167  54.328  1.00 66.42           C  
ATOM   3032  CB  SER B  99       1.303  13.152  53.222  1.00 66.42           C  
ATOM   3033  OG  SER B  99       1.224  11.973  52.438  1.00 66.42           O  
ATOM   3034  C   SER B  99       0.536  12.059  55.298  1.00 66.42           C  
ATOM   3035  O   SER B  99       0.605  12.276  56.507  1.00 66.42           O  
ATOM   3036  N   VAL B 100       0.683  10.823  54.771  1.00 72.19           N  
ATOM   3037  CA  VAL B 100       1.051   9.664  55.536  1.00 72.19           C  
ATOM   3038  CB  VAL B 100       0.102   8.519  55.336  1.00 72.19           C  
ATOM   3039  CG1 VAL B 100       0.612   7.303  56.121  1.00 72.19           C  
ATOM   3040  CG2 VAL B 100      -1.312   8.980  55.736  1.00 72.19           C  
ATOM   3041  C   VAL B 100       2.380   9.244  54.979  1.00 72.19           C  
ATOM   3042  O   VAL B 100       2.527   9.122  53.765  1.00 72.19           O  
ATOM   3043  N   TYR B 101       3.383   8.984  55.843  1.00 86.40           N  
ATOM   3044  CA  TYR B 101       4.690   8.699  55.315  1.00 86.40           C  
ATOM   3045  CB  TYR B 101       5.807   9.602  55.879  1.00 86.40           C  
ATOM   3046  CG  TYR B 101       5.589  11.004  55.420  1.00 86.40           C  
ATOM   3047  CD1 TYR B 101       4.727  11.838  56.096  1.00 86.40           C  
ATOM   3048  CD2 TYR B 101       6.260  11.491  54.320  1.00 86.40           C  
ATOM   3049  CE1 TYR B 101       4.530  13.130  55.670  1.00 86.40           C  
ATOM   3050  CE2 TYR B 101       6.068  12.783  53.888  1.00 86.40           C  
ATOM   3051  CZ  TYR B 101       5.202  13.603  54.566  1.00 86.40           C  
ATOM   3052  OH  TYR B 101       4.996  14.929  54.133  1.00 86.40           O  
ATOM   3053  C   TYR B 101       5.080   7.292  55.658  1.00 86.40           C  
ATOM   3054  O   TYR B 101       4.636   6.731  56.658  1.00 86.40           O  
ATOM   3055  N   PHE B 102       5.905   6.679  54.780  1.00161.88           N  
ATOM   3056  CA  PHE B 102       6.406   5.346  54.977  1.00161.88           C  
ATOM   3057  CB  PHE B 102       5.761   4.302  54.046  1.00161.88           C  
ATOM   3058  CG  PHE B 102       4.418   3.911  54.562  1.00161.88           C  
ATOM   3059  CD1 PHE B 102       3.299   4.674  54.311  1.00161.88           C  
ATOM   3060  CD2 PHE B 102       4.287   2.767  55.315  1.00161.88           C  
ATOM   3061  CE1 PHE B 102       2.071   4.289  54.796  1.00161.88           C  
ATOM   3062  CE2 PHE B 102       3.062   2.377  55.801  1.00161.88           C  
ATOM   3063  CZ  PHE B 102       1.949   3.140  55.542  1.00161.88           C  
ATOM   3064  C   PHE B 102       7.877   5.333  54.679  1.00161.88           C  
ATOM   3065  O   PHE B 102       8.349   6.038  53.790  1.00161.88           O  
ATOM   3066  N   CYS B 103       8.643   4.526  55.442  1.00 60.48           N  
ATOM   3067  CA  CYS B 103      10.057   4.359  55.236  1.00 60.48           C  
ATOM   3068  CB  CYS B 103      10.860   4.728  56.496  1.00 60.48           C  
ATOM   3069  SG  CYS B 103      12.638   4.410  56.362  1.00 60.48           S  
ATOM   3070  C   CYS B 103      10.253   2.894  54.960  1.00 60.48           C  
ATOM   3071  O   CYS B 103       9.828   2.062  55.758  1.00 60.48           O  
ATOM   3072  N   ALA B 104      10.905   2.534  53.826  1.00 59.42           N  
ATOM   3073  CA  ALA B 104      11.045   1.140  53.465  1.00 59.42           C  
ATOM   3074  CB  ALA B 104      10.181   0.734  52.255  1.00 59.42           C  
ATOM   3075  C   ALA B 104      12.481   0.840  53.120  1.00 59.42           C  
ATOM   3076  O   ALA B 104      13.246   1.740  52.781  1.00 59.42           O  
ATOM   3077  N   SER B 105      12.896  -0.447  53.227  1.00 54.39           N  
ATOM   3078  CA  SER B 105      14.253  -0.808  52.906  1.00 54.39           C  
ATOM   3079  CB  SER B 105      15.161  -0.938  54.138  1.00 54.39           C  
ATOM   3080  OG  SER B 105      14.707  -2.006  54.954  1.00 54.39           O  
ATOM   3081  C   SER B 105      14.268  -2.134  52.194  1.00 54.39           C  
ATOM   3082  O   SER B 105      13.300  -2.892  52.238  1.00 54.39           O  
ATOM   3083  N   SER B 106      15.380  -2.426  51.481  1.00 50.91           N  
ATOM   3084  CA  SER B 106      15.530  -3.680  50.797  1.00 50.91           C  
ATOM   3085  CB  SER B 106      15.232  -3.625  49.291  1.00 50.91           C  
ATOM   3086  OG  SER B 106      16.194  -2.820  48.631  1.00 50.91           O  
ATOM   3087  C   SER B 106      16.961  -4.088  50.953  1.00 50.91           C  
ATOM   3088  O   SER B 106      17.839  -3.251  51.151  1.00 50.91           O  
ATOM   3089  N   LYS B 107      17.234  -5.404  50.862  1.00139.69           N  
ATOM   3090  CA  LYS B 107      18.565  -5.880  51.081  1.00139.69           C  
ATOM   3091  CB  LYS B 107      18.663  -7.404  50.922  1.00139.69           C  
ATOM   3092  CG  LYS B 107      20.061  -7.967  51.155  1.00139.69           C  
ATOM   3093  CD  LYS B 107      20.107  -9.494  51.066  1.00139.69           C  
ATOM   3094  CE  LYS B 107      19.366 -10.044  49.846  1.00139.69           C  
ATOM   3095  NZ  LYS B 107      19.822 -11.420  49.553  1.00139.69           N  
ATOM   3096  C   LYS B 107      19.495  -5.271  50.079  1.00139.69           C  
ATOM   3097  O   LYS B 107      20.494  -4.653  50.449  1.00139.69           O  
ATOM   3098  N   THR B 108      19.165  -5.380  48.778  1.00169.49           N  
ATOM   3099  CA  THR B 108      20.106  -4.901  47.807  1.00169.49           C  
ATOM   3100  CB  THR B 108      20.830  -5.992  47.076  1.00169.49           C  
ATOM   3101  OG1 THR B 108      19.939  -6.728  46.247  1.00169.49           O  
ATOM   3102  CG2 THR B 108      21.456  -6.923  48.124  1.00169.49           C  
ATOM   3103  C   THR B 108      19.404  -4.117  46.761  1.00169.49           C  
ATOM   3104  O   THR B 108      18.183  -4.150  46.628  1.00169.49           O  
ATOM   3105  N   THR B 109      20.211  -3.395  45.966  1.00126.20           N  
ATOM   3106  CA  THR B 109      19.728  -2.550  44.918  0.75126.20           C  
ATOM   3107  CB  THR B 109      20.393  -1.207  44.919  1.00126.20           C  
ATOM   3108  OG1 THR B 109      20.186  -0.560  46.166  1.00126.20           O  
ATOM   3109  CG2 THR B 109      19.809  -0.365  43.775  1.00126.20           C  
ATOM   3110  C   THR B 109      20.080  -3.180  43.600  1.00126.20           C  
ATOM   3111  O   THR B 109      21.094  -3.868  43.508  1.00126.20           O  
ATOM   3112  N   GLY B 110      19.233  -2.961  42.558  1.00 37.57           N  
ATOM   3113  CA  GLY B 110      19.484  -3.407  41.210  1.00 37.57           C  
ATOM   3114  C   GLY B 110      19.145  -4.851  41.036  1.00 37.57           C  
ATOM   3115  O   GLY B 110      19.768  -5.534  40.222  1.00 37.57           O  
ATOM   3116  N   VAL B 122      18.154  -5.365  41.790  1.00 41.45           N  
ATOM   3117  CA  VAL B 122      17.787  -6.745  41.654  1.00 41.45           C  
ATOM   3118  CB  VAL B 122      18.098  -7.570  42.871  1.00 41.45           C  
ATOM   3119  CG1 VAL B 122      17.637  -9.018  42.624  1.00 41.45           C  
ATOM   3120  CG2 VAL B 122      19.594  -7.443  43.183  1.00 41.45           C  
ATOM   3121  C   VAL B 122      16.302  -6.809  41.466  1.00 41.45           C  
ATOM   3122  O   VAL B 122      15.566  -5.915  41.878  1.00 41.45           O  
ATOM   3123  N   ARG B 123      15.851  -7.850  40.745  1.00140.81           N  
ATOM   3124  CA  ARG B 123      14.467  -8.105  40.465  1.00140.81           C  
ATOM   3125  CB  ARG B 123      14.324  -9.216  39.411  1.00140.81           C  
ATOM   3126  CG  ARG B 123      15.106 -10.473  39.823  1.00140.81           C  
ATOM   3127  CD  ARG B 123      14.844 -11.749  39.013  1.00140.81           C  
ATOM   3128  NE  ARG B 123      13.725 -12.485  39.666  1.00140.81           N  
ATOM   3129  CZ  ARG B 123      13.677 -13.849  39.636  1.00140.81           C  
ATOM   3130  NH1 ARG B 123      14.650 -14.560  38.992  1.00140.81           N  
ATOM   3131  NH2 ARG B 123      12.654 -14.508  40.254  1.00140.81           N  
ATOM   3132  C   ARG B 123      13.668  -8.561  41.653  1.00140.81           C  
ATOM   3133  O   ARG B 123      12.624  -7.989  41.966  1.00140.81           O  
ATOM   3134  N   ASN B 124      14.168  -9.611  42.343  1.00 96.75           N  
ATOM   3135  CA  ASN B 124      13.462 -10.368  43.347  1.00 96.75           C  
ATOM   3136  CB  ASN B 124      14.277 -11.609  43.778  1.00 96.75           C  
ATOM   3137  CG  ASN B 124      13.515 -12.525  44.743  1.00 96.75           C  
ATOM   3138  OD1 ASN B 124      12.538 -12.148  45.389  1.00 96.75           O  
ATOM   3139  ND2 ASN B 124      14.004 -13.788  44.853  1.00 96.75           N  
ATOM   3140  C   ASN B 124      13.149  -9.608  44.597  1.00 96.75           C  
ATOM   3141  O   ASN B 124      12.007  -9.631  45.055  1.00 96.75           O  
ATOM   3142  N   GLN B 125      14.139  -8.901  45.165  1.00143.79           N  
ATOM   3143  CA  GLN B 125      13.971  -8.388  46.494  1.00143.79           C  
ATOM   3144  CB  GLN B 125      15.248  -7.765  47.098  1.00143.79           C  
ATOM   3145  CG  GLN B 125      16.285  -8.807  47.538  1.00143.79           C  
ATOM   3146  CD  GLN B 125      16.753  -9.585  46.313  1.00143.79           C  
ATOM   3147  OE1 GLN B 125      17.729  -9.216  45.663  1.00143.79           O  
ATOM   3148  NE2 GLN B 125      16.040 -10.697  45.986  1.00143.79           N  
ATOM   3149  C   GLN B 125      12.845  -7.410  46.617  1.00143.79           C  
ATOM   3150  O   GLN B 125      12.673  -6.456  45.862  1.00143.79           O  
ATOM   3151  N   PRO B 126      12.061  -7.738  47.616  1.00 73.72           N  
ATOM   3152  CA  PRO B 126      10.913  -6.966  48.021  1.00 73.72           C  
ATOM   3153  CD  PRO B 126      11.937  -9.137  47.994  1.00 73.72           C  
ATOM   3154  CB  PRO B 126       9.930  -7.965  48.634  1.00 73.72           C  
ATOM   3155  CG  PRO B 126      10.803  -9.164  49.030  1.00 73.72           C  
ATOM   3156  C   PRO B 126      11.301  -5.886  48.985  1.00 73.72           C  
ATOM   3157  O   PRO B 126      12.446  -5.862  49.435  1.00 73.72           O  
ATOM   3158  N   GLN B 127      10.357  -4.979  49.316  1.00 78.45           N  
ATOM   3159  CA  GLN B 127      10.640  -3.938  50.262  1.00 78.45           C  
ATOM   3160  CB  GLN B 127      10.180  -2.555  49.766  1.00 78.45           C  
ATOM   3161  CG  GLN B 127      10.934  -2.126  48.501  1.00 78.45           C  
ATOM   3162  CD  GLN B 127      10.230  -0.929  47.885  1.00 78.45           C  
ATOM   3163  OE1 GLN B 127      10.650  -0.406  46.853  1.00 78.45           O  
ATOM   3164  NE2 GLN B 127       9.118  -0.481  48.529  1.00 78.45           N  
ATOM   3165  C   GLN B 127       9.960  -4.262  51.560  1.00 78.45           C  
ATOM   3166  O   GLN B 127       8.875  -4.844  51.575  1.00 78.45           O  
ATOM   3167  N   HIS B 128      10.625  -3.933  52.694  1.00 96.16           N  
ATOM   3168  CA  HIS B 128      10.039  -4.101  53.998  1.00 96.16           C  
ATOM   3169  ND1 HIS B 128      10.135  -4.062  57.377  1.00 96.16           N  
ATOM   3170  CG  HIS B 128      10.217  -4.983  56.356  1.00 96.16           C  
ATOM   3171  CB  HIS B 128      10.948  -4.744  55.062  1.00 96.16           C  
ATOM   3172  NE2 HIS B 128       8.977  -5.841  58.037  1.00 96.16           N  
ATOM   3173  CD2 HIS B 128       9.504  -6.063  56.776  1.00 96.16           C  
ATOM   3174  CE1 HIS B 128       9.383  -4.626  58.355  1.00 96.16           C  
ATOM   3175  C   HIS B 128       9.692  -2.724  54.471  1.00 96.16           C  
ATOM   3176  O   HIS B 128      10.534  -1.825  54.462  1.00 96.16           O  
ATOM   3177  N   PHE B 129       8.430  -2.537  54.911  1.00 86.87           N  
ATOM   3178  CA  PHE B 129       7.945  -1.224  55.237  1.00 86.87           C  
ATOM   3179  CB  PHE B 129       6.472  -0.996  54.837  1.00 86.87           C  
ATOM   3180  CG  PHE B 129       6.348  -0.985  53.351  1.00 86.87           C  
ATOM   3181  CD1 PHE B 129       6.250  -2.162  52.643  1.00 86.87           C  
ATOM   3182  CD2 PHE B 129       6.321   0.205  52.660  1.00 86.87           C  
ATOM   3183  CE1 PHE B 129       6.133  -2.153  51.272  1.00 86.87           C  
ATOM   3184  CE2 PHE B 129       6.203   0.222  51.290  1.00 86.87           C  
ATOM   3185  CZ  PHE B 129       6.109  -0.958  50.593  1.00 86.87           C  
ATOM   3186  C   PHE B 129       7.998  -0.942  56.704  1.00 86.87           C  
ATOM   3187  O   PHE B 129       7.840  -1.828  57.540  1.00 86.87           O  
ATOM   3188  N   GLY B 130       8.208   0.352  57.036  1.00 29.56           N  
ATOM   3189  CA  GLY B 130       8.208   0.822  58.392  1.00 29.56           C  
ATOM   3190  C   GLY B 130       6.769   0.943  58.802  1.00 29.56           C  
ATOM   3191  O   GLY B 130       5.865   0.687  58.009  1.00 29.56           O  
ATOM   3192  N   ASP B 131       6.526   1.341  60.068  1.00101.90           N  
ATOM   3193  CA  ASP B 131       5.191   1.395  60.593  1.00101.90           C  
ATOM   3194  CB  ASP B 131       5.134   1.588  62.118  1.00101.90           C  
ATOM   3195  CG  ASP B 131       5.674   2.959  62.480  1.00101.90           C  
ATOM   3196  OD1 ASP B 131       6.753   3.343  61.955  1.00101.90           O  
ATOM   3197  OD2 ASP B 131       5.008   3.638  63.305  1.00101.90           O  
ATOM   3198  C   ASP B 131       4.350   2.449  59.923  1.00101.90           C  
ATOM   3199  O   ASP B 131       3.173   2.207  59.655  1.00101.90           O  
ATOM   3200  N   GLY B 132       4.909   3.642  59.624  1.00 30.32           N  
ATOM   3201  CA  GLY B 132       4.141   4.675  58.968  1.00 30.32           C  
ATOM   3202  C   GLY B 132       3.793   5.756  59.957  1.00 30.32           C  
ATOM   3203  O   GLY B 132       3.564   5.485  61.135  1.00 30.32           O  
ATOM   3204  N   THR B 133       3.731   7.027  59.483  1.00 59.24           N  
ATOM   3205  CA  THR B 133       3.447   8.135  60.360  1.00 59.24           C  
ATOM   3206  CB  THR B 133       4.669   8.961  60.624  1.00 59.24           C  
ATOM   3207  OG1 THR B 133       5.050   9.677  59.457  1.00 59.24           O  
ATOM   3208  CG2 THR B 133       5.799   7.986  61.000  1.00 59.24           C  
ATOM   3209  C   THR B 133       2.437   9.050  59.723  1.00 59.24           C  
ATOM   3210  O   THR B 133       2.476   9.286  58.516  1.00 59.24           O  
ATOM   3211  N   ARG B 134       1.492   9.616  60.510  1.00156.03           N  
ATOM   3212  CA  ARG B 134       0.572  10.516  59.867  1.00156.03           C  
ATOM   3213  CB  ARG B 134      -0.925  10.265  60.115  1.00156.03           C  
ATOM   3214  CG  ARG B 134      -1.428   9.024  59.375  1.00156.03           C  
ATOM   3215  CD  ARG B 134      -2.884   9.099  58.905  1.00156.03           C  
ATOM   3216  NE  ARG B 134      -3.732   9.427  60.082  1.00156.03           N  
ATOM   3217  CZ  ARG B 134      -4.057  10.730  60.331  1.00156.03           C  
ATOM   3218  NH1 ARG B 134      -3.671  11.701  59.452  1.00156.03           N  
ATOM   3219  NH2 ARG B 134      -4.766  11.066  61.446  1.00156.03           N  
ATOM   3220  C   ARG B 134       0.901  11.923  60.248  1.00156.03           C  
ATOM   3221  O   ARG B 134       1.075  12.254  61.421  1.00156.03           O  
ATOM   3222  N   LEU B 135       0.994  12.794  59.223  1.00 68.05           N  
ATOM   3223  CA  LEU B 135       1.404  14.155  59.405  1.00 68.05           C  
ATOM   3224  CB  LEU B 135       2.696  14.463  58.629  1.00 68.05           C  
ATOM   3225  CG  LEU B 135       3.124  15.942  58.620  1.00 68.05           C  
ATOM   3226  CD1 LEU B 135       3.369  16.476  60.038  1.00 68.05           C  
ATOM   3227  CD2 LEU B 135       4.330  16.141  57.685  1.00 68.05           C  
ATOM   3228  C   LEU B 135       0.350  15.093  58.911  1.00 68.05           C  
ATOM   3229  O   LEU B 135      -0.182  14.936  57.813  1.00 68.05           O  
ATOM   3230  N   SER B 136       0.031  16.110  59.735  1.00 85.90           N  
ATOM   3231  CA  SER B 136      -0.930  17.098  59.341  1.00 85.90           C  
ATOM   3232  CB  SER B 136      -2.202  17.081  60.209  1.00 85.90           C  
ATOM   3233  OG  SER B 136      -2.874  15.839  60.079  1.00 85.90           O  
ATOM   3234  C   SER B 136      -0.287  18.432  59.547  1.00 85.90           C  
ATOM   3235  O   SER B 136       0.282  18.696  60.606  1.00 85.90           O  
ATOM   3236  N   ILE B 137      -0.332  19.317  58.532  1.00158.68           N  
ATOM   3237  CA  ILE B 137       0.214  20.611  58.805  1.00158.68           C  
ATOM   3238  CB  ILE B 137       1.366  21.050  57.937  1.00158.68           C  
ATOM   3239  CG1 ILE B 137       0.949  21.266  56.478  1.00158.68           C  
ATOM   3240  CG2 ILE B 137       2.486  20.010  58.094  1.00158.68           C  
ATOM   3241  CD1 ILE B 137       0.395  20.009  55.823  1.00158.68           C  
ATOM   3242  C   ILE B 137      -0.892  21.599  58.651  1.00158.68           C  
ATOM   3243  O   ILE B 137      -1.508  21.719  57.592  1.00158.68           O  
ATOM   3244  N   LEU B 138      -1.208  22.318  59.739  1.00105.76           N  
ATOM   3245  CA  LEU B 138      -2.203  23.333  59.603  1.00105.76           C  
ATOM   3246  CB  LEU B 138      -3.139  23.514  60.819  1.00105.76           C  
ATOM   3247  CG  LEU B 138      -2.594  23.032  62.178  1.00105.76           C  
ATOM   3248  CD1 LEU B 138      -2.663  21.503  62.285  1.00105.76           C  
ATOM   3249  CD2 LEU B 138      -1.180  23.555  62.460  1.00105.76           C  
ATOM   3250  C   LEU B 138      -1.433  24.620  59.358  1.00105.76           C  
ATOM   3251  O   LEU B 138      -0.573  24.980  60.202  1.00105.76           O  
ATOM   3252  OXT LEU B 138      -1.678  25.250  58.296  1.00105.76           O  
TER    3253      LEU B 138                                                       
END
