# Supplementary material for: Predicting T cell receptor functionality against mutant epitopes
Source: Cell Genom. 2024 Aug 15;4(9):100634. doi: 10.1016/j.xgen.2024.100634 (PMC11480844; doi:10.1016/j.xgen.2024.100634)
Supplement: Data S9. Structural models of the CMV dataset, related to STAR Methods, Structural modeling — PDB files containing the structural models of the 20 CMV TCRs, NLVPMVATV, and the HLA-B∗07:02 allele. [file mmc10.zip › structures_cmv/TCR5-2_NLVPMVATV.pdb]

ATOM      1  N   GLY M   1      28.771 -12.833   8.765  0.98  8.73           N  
ATOM      2  CA  GLY M   1      29.440 -13.485   9.914  1.00  8.73           C  
ATOM      3  C   GLY M   1      28.661 -13.248  11.166  1.00  8.73           C  
ATOM      4  O   GLY M   1      27.474 -12.932  11.122  1.00  8.73           O  
ATOM      5  N   SER M   2      29.332 -13.399  12.323  1.00 67.44           N  
ATOM      6  CA  SER M   2      28.693 -13.223  13.594  0.96 67.44           C  
ATOM      7  CB  SER M   2      29.485 -13.847  14.761  0.96 67.44           C  
ATOM      8  OG  SER M   2      28.814 -13.649  15.997  0.68 67.44           O  
ATOM      9  C   SER M   2      28.566 -11.756  13.853  1.00 67.44           C  
ATOM     10  O   SER M   2      29.182 -10.938  13.174  1.00 67.44           O  
ATOM     11  N   HIS M   3      27.726 -11.390  14.843  1.00 53.50           N  
ATOM     12  CA  HIS M   3      27.550 -10.011  15.197  1.00 53.50           C  
ATOM     13  ND1 HIS M   3      26.939  -8.042  12.577  1.00 53.50           N  
ATOM     14  CG  HIS M   3      26.359  -9.150  13.152  1.00 53.50           C  
ATOM     15  CB  HIS M   3      26.271  -9.371  14.631  1.00 53.50           C  
ATOM     16  NE2 HIS M   3      26.253  -9.339  10.907  1.00 53.50           N  
ATOM     17  CD2 HIS M   3      25.945  -9.932  12.119  1.00 53.50           C  
ATOM     18  CE1 HIS M   3      26.849  -8.205  11.233  1.00 53.50           C  
ATOM     19  C   HIS M   3      27.474  -9.935  16.685  1.00 53.50           C  
ATOM     20  O   HIS M   3      27.157 -10.914  17.361  1.00 53.50           O  
ATOM     21  N   SER M   4      27.787  -8.751  17.243  1.00 52.76           N  
ATOM     22  CA  SER M   4      27.773  -8.666  18.669  0.98 52.76           C  
ATOM     23  CB  SER M   4      29.163  -8.852  19.310  0.98 52.76           C  
ATOM     24  OG  SER M   4      30.045  -7.822  18.885  0.98 52.76           O  
ATOM     25  C   SER M   4      27.282  -7.328  19.105  1.00 52.76           C  
ATOM     26  O   SER M   4      27.287  -6.352  18.355  1.00 52.76           O  
ATOM     27  N   MET M   5      26.798  -7.288  20.358  1.00 57.55           N  
ATOM     28  CA  MET M   5      26.423  -6.065  20.987  1.00 57.55           C  
ATOM     29  CB  MET M   5      24.907  -5.899  21.146  1.00 57.55           C  
ATOM     30  CG  MET M   5      24.513  -4.570  21.791  1.00 57.55           C  
ATOM     31  SD  MET M   5      22.720  -4.300  21.886  1.00 57.55           S  
ATOM     32  CE  MET M   5      22.452  -5.588  23.135  1.00 57.55           C  
ATOM     33  C   MET M   5      27.010  -6.165  22.351  1.00 57.55           C  
ATOM     34  O   MET M   5      26.752  -7.129  23.071  1.00 57.55           O  
ATOM     35  N   ARG M   6      27.844  -5.185  22.736  1.00114.14           N  
ATOM     36  CA  ARG M   6      28.428  -5.259  24.037  0.96114.14           C  
ATOM     37  CB  ARG M   6      29.862  -5.815  24.069  0.96114.14           C  
ATOM     38  CG  ARG M   6      29.890  -7.339  23.950  0.96114.14           C  
ATOM     39  CD  ARG M   6      31.122  -7.977  24.598  0.96114.14           C  
ATOM     40  NE  ARG M   6      32.261  -7.925  23.644  0.88114.14           N  
ATOM     41  CZ  ARG M   6      32.593  -9.049  22.946  0.82114.14           C  
ATOM     42  NH1 ARG M   6      31.840 -10.179  23.085  0.82114.14           N  
ATOM     43  NH2 ARG M   6      33.687  -9.055  22.131  0.82114.14           N  
ATOM     44  C   ARG M   6      28.453  -3.899  24.635  1.00114.14           C  
ATOM     45  O   ARG M   6      28.496  -2.890  23.932  1.00114.14           O  
ATOM     46  N   TYR M   7      28.398  -3.865  25.981  1.00 64.18           N  
ATOM     47  CA  TYR M   7      28.467  -2.636  26.711  1.00 64.18           C  
ATOM     48  CB  TYR M   7      27.257  -2.356  27.628  1.00 64.18           C  
ATOM     49  CG  TYR M   7      26.091  -1.900  26.819  1.00 64.18           C  
ATOM     50  CD1 TYR M   7      25.208  -2.789  26.251  1.00 64.18           C  
ATOM     51  CD2 TYR M   7      25.885  -0.551  26.642  1.00 64.18           C  
ATOM     52  CE1 TYR M   7      24.138  -2.330  25.514  1.00 64.18           C  
ATOM     53  CE2 TYR M   7      24.820  -0.089  25.908  1.00 64.18           C  
ATOM     54  CZ  TYR M   7      23.946  -0.979  25.336  1.00 64.18           C  
ATOM     55  OH  TYR M   7      22.852  -0.505  24.581  1.00 64.18           O  
ATOM     56  C   TYR M   7      29.656  -2.722  27.609  1.00 64.18           C  
ATOM     57  O   TYR M   7      29.910  -3.759  28.220  1.00 64.18           O  
ATOM     58  N   PHE M   8      30.427  -1.623  27.697  1.00 53.49           N  
ATOM     59  CA  PHE M   8      31.587  -1.616  28.536  1.00 53.49           C  
ATOM     60  CB  PHE M   8      32.870  -1.242  27.775  1.00 53.49           C  
ATOM     61  CG  PHE M   8      33.124  -2.306  26.759  1.00 53.49           C  
ATOM     62  CD1 PHE M   8      32.365  -2.382  25.612  1.00 53.49           C  
ATOM     63  CD2 PHE M   8      34.136  -3.219  26.949  1.00 53.49           C  
ATOM     64  CE1 PHE M   8      32.606  -3.362  24.678  1.00 53.49           C  
ATOM     65  CE2 PHE M   8      34.381  -4.199  26.018  1.00 53.49           C  
ATOM     66  CZ  PHE M   8      33.615  -4.274  24.878  1.00 53.49           C  
ATOM     67  C   PHE M   8      31.367  -0.569  29.581  1.00 53.49           C  
ATOM     68  O   PHE M   8      30.891   0.527  29.286  1.00 53.49           O  
ATOM     69  N   PHE M   9      31.704  -0.884  30.846  1.00 57.22           N  
ATOM     70  CA  PHE M   9      31.490   0.081  31.882  1.00 57.22           C  
ATOM     71  CB  PHE M   9      30.454  -0.372  32.922  1.00 57.22           C  
ATOM     72  CG  PHE M   9      29.163  -0.666  32.239  1.00 57.22           C  
ATOM     73  CD1 PHE M   9      28.932  -1.917  31.714  1.00 57.22           C  
ATOM     74  CD2 PHE M   9      28.186   0.296  32.126  1.00 57.22           C  
ATOM     75  CE1 PHE M   9      27.744  -2.208  31.086  1.00 57.22           C  
ATOM     76  CE2 PHE M   9      26.995   0.012  31.500  1.00 57.22           C  
ATOM     77  CZ  PHE M   9      26.773  -1.241  30.979  1.00 57.22           C  
ATOM     78  C   PHE M   9      32.770   0.235  32.636  1.00 57.22           C  
ATOM     79  O   PHE M   9      33.444  -0.747  32.944  1.00 57.22           O  
ATOM     80  N   THR M  10      33.146   1.490  32.948  1.00 41.18           N  
ATOM     81  CA  THR M  10      34.334   1.701  33.717  0.98 41.18           C  
ATOM     82  CB  THR M  10      35.487   2.186  32.893  0.98 41.18           C  
ATOM     83  OG1 THR M  10      35.773   1.246  31.869  0.98 41.18           O  
ATOM     84  CG2 THR M  10      36.714   2.355  33.805  0.98 41.18           C  
ATOM     85  C   THR M  10      34.030   2.768  34.713  1.00 41.18           C  
ATOM     86  O   THR M  10      33.546   3.839  34.353  1.00 41.18           O  
ATOM     87  N   SER M  11      34.285   2.496  36.007  1.00 47.45           N  
ATOM     88  CA  SER M  11      34.098   3.541  36.965  0.96 47.45           C  
ATOM     89  CB  SER M  11      32.879   3.359  37.887  0.96 47.45           C  
ATOM     90  OG  SER M  11      33.048   2.228  38.724  0.96 47.45           O  
ATOM     91  C   SER M  11      35.335   3.590  37.796  1.00 47.45           C  
ATOM     92  O   SER M  11      35.821   2.564  38.269  1.00 47.45           O  
ATOM     93  N   VAL M  12      35.887   4.803  37.978  1.00 34.08           N  
ATOM     94  CA  VAL M  12      37.091   4.945  38.737  1.00 34.08           C  
ATOM     95  CB  VAL M  12      38.207   5.546  37.943  1.00 34.08           C  
ATOM     96  CG1 VAL M  12      39.427   5.725  38.859  1.00 34.08           C  
ATOM     97  CG2 VAL M  12      38.464   4.652  36.718  1.00 34.08           C  
ATOM     98  C   VAL M  12      36.795   5.884  39.857  1.00 34.08           C  
ATOM     99  O   VAL M  12      36.182   6.929  39.650  1.00 34.08           O  
ATOM    100  N   SER M  13      37.228   5.526  41.081  1.00 40.80           N  
ATOM    101  CA  SER M  13      36.970   6.364  42.213  1.00 40.80           C  
ATOM    102  CB  SER M  13      37.057   5.624  43.561  1.00 40.80           C  
ATOM    103  OG  SER M  13      38.363   5.102  43.750  1.00 40.80           O  
ATOM    104  C   SER M  13      37.962   7.481  42.220  1.00 40.80           C  
ATOM    105  O   SER M  13      39.055   7.364  41.666  1.00 40.80           O  
ATOM    106  N   ARG M  14      37.578   8.620  42.831  1.00 90.06           N  
ATOM    107  CA  ARG M  14      38.475   9.731  42.934  1.00 90.06           C  
ATOM    108  CB  ARG M  14      38.025  10.928  42.071  1.00 90.06           C  
ATOM    109  CG  ARG M  14      38.043  10.606  40.569  1.00 90.06           C  
ATOM    110  CD  ARG M  14      37.577  11.737  39.649  0.99 90.06           C  
ATOM    111  NE  ARG M  14      37.667  11.217  38.251  0.99 90.06           N  
ATOM    112  CZ  ARG M  14      37.340  11.997  37.178  0.97 90.06           C  
ATOM    113  NH1 ARG M  14      36.905  13.278  37.354  0.97 90.06           N  
ATOM    114  NH2 ARG M  14      37.455  11.499  35.913  0.97 90.06           N  
ATOM    115  C   ARG M  14      38.457  10.123  44.376  1.00 90.06           C  
ATOM    116  O   ARG M  14      37.465  10.642  44.885  1.00 90.06           O  
ATOM    117  N   PRO M  15      39.543   9.855  45.049  0.98133.21           N  
ATOM    118  CA  PRO M  15      39.599  10.173  46.445  0.98133.21           C  
ATOM    119  CD  PRO M  15      40.317   8.665  44.741  0.98133.21           C  
ATOM    120  CB  PRO M  15      40.759   9.366  47.022  0.98133.21           C  
ATOM    121  CG  PRO M  15      40.842   8.147  46.091  0.98133.21           C  
ATOM    122  C   PRO M  15      39.758  11.639  46.631  0.98133.21           C  
ATOM    123  O   PRO M  15      40.408  12.278  45.805  0.98133.21           O  
ATOM    124  N   GLY M  16      39.159  12.186  47.702  1.00 25.40           N  
ATOM    125  CA  GLY M  16      39.316  13.574  48.013  1.00 25.40           C  
ATOM    126  C   GLY M  16      38.554  14.383  47.017  1.00 25.40           C  
ATOM    127  O   GLY M  16      38.701  15.602  46.950  1.00 25.40           O  
ATOM    128  N   ARG M  17      37.706  13.721  46.214  1.00 92.26           N  
ATOM    129  CA  ARG M  17      36.967  14.430  45.216  1.00 92.26           C  
ATOM    130  CB  ARG M  17      37.531  14.260  43.793  1.00 92.26           C  
ATOM    131  CG  ARG M  17      38.967  14.778  43.692  1.00 92.26           C  
ATOM    132  CD  ARG M  17      39.654  14.561  42.343  1.00 92.26           C  
ATOM    133  NE  ARG M  17      41.106  14.828  42.562  1.00 92.26           N  
ATOM    134  CZ  ARG M  17      41.957  14.948  41.501  1.00 92.26           C  
ATOM    135  NH1 ARG M  17      41.476  14.901  40.225  1.00 92.26           N  
ATOM    136  NH2 ARG M  17      43.296  15.110  41.717  1.00 92.26           N  
ATOM    137  C   ARG M  17      35.593  13.867  45.245  1.00 92.26           C  
ATOM    138  O   ARG M  17      35.255  13.064  46.114  1.00 92.26           O  
ATOM    139  N   GLY M  18      34.774  14.262  44.260  1.00 77.00           N  
ATOM    140  CA  GLY M  18      33.398  13.885  44.261  1.00 77.00           C  
ATOM    141  C   GLY M  18      33.267  12.461  43.835  1.00 77.00           C  
ATOM    142  O   GLY M  18      34.159  11.642  44.045  1.00 77.00           O  
ATOM    143  N   GLU M  19      32.107  12.141  43.235  1.00130.28           N  
ATOM    144  CA  GLU M  19      31.769  10.806  42.846  0.98130.28           C  
ATOM    145  CB  GLU M  19      30.328  10.685  42.318  0.98130.28           C  
ATOM    146  CG  GLU M  19      30.001  11.586  41.124  0.93130.28           C  
ATOM    147  CD  GLU M  19      28.498  11.495  40.878  0.88130.28           C  
ATOM    148  OE1 GLU M  19      27.832  10.694  41.587  0.88130.28           O  
ATOM    149  OE2 GLU M  19      27.992  12.222  39.982  0.88130.28           O  
ATOM    150  C   GLU M  19      32.733  10.320  41.812  1.00130.28           C  
ATOM    151  O   GLU M  19      33.436  11.095  41.167  1.00130.28           O  
ATOM    152  N   PRO M  20      32.794   9.019  41.691  1.00 86.36           N  
ATOM    153  CA  PRO M  20      33.691   8.370  40.777  1.00 86.36           C  
ATOM    154  CD  PRO M  20      32.366   8.130  42.755  1.00 86.36           C  
ATOM    155  CB  PRO M  20      33.690   6.884  41.160  1.00 86.36           C  
ATOM    156  CG  PRO M  20      32.509   6.732  42.140  1.00 86.36           C  
ATOM    157  C   PRO M  20      33.323   8.632  39.358  1.00 86.36           C  
ATOM    158  O   PRO M  20      32.153   8.879  39.069  1.00 86.36           O  
ATOM    159  N   ARG M  21      34.322   8.612  38.454  1.00 84.87           N  
ATOM    160  CA  ARG M  21      34.032   8.865  37.076  1.00 84.87           C  
ATOM    161  CB  ARG M  21      35.259   9.240  36.236  1.00 84.87           C  
ATOM    162  CG  ARG M  21      34.925   9.511  34.768  1.00 84.87           C  
ATOM    163  CD  ARG M  21      36.148   9.879  33.931  1.00 84.87           C  
ATOM    164  NE  ARG M  21      35.710  10.124  32.529  0.99 84.87           N  
ATOM    165  CZ  ARG M  21      36.476  10.921  31.727  0.99 84.87           C  
ATOM    166  NH1 ARG M  21      37.571  11.553  32.242  0.99 84.87           N  
ATOM    167  NH2 ARG M  21      36.158  11.083  30.410  0.99 84.87           N  
ATOM    168  C   ARG M  21      33.441   7.624  36.485  1.00 84.87           C  
ATOM    169  O   ARG M  21      33.900   6.511  36.741  1.00 84.87           O  
ATOM    170  N   PHE M  22      32.392   7.798  35.660  1.00 72.34           N  
ATOM    171  CA  PHE M  22      31.737   6.661  35.090  1.00 72.34           C  
ATOM    172  CB  PHE M  22      30.322   6.481  35.670  1.00 72.34           C  
ATOM    173  CG  PHE M  22      29.711   5.222  35.158  1.00 72.34           C  
ATOM    174  CD1 PHE M  22      30.120   4.000  35.639  1.00 72.34           C  
ATOM    175  CD2 PHE M  22      28.707   5.264  34.220  1.00 72.34           C  
ATOM    176  CE1 PHE M  22      29.550   2.838  35.175  1.00 72.34           C  
ATOM    177  CE2 PHE M  22      28.134   4.106  33.753  1.00 72.34           C  
ATOM    178  CZ  PHE M  22      28.556   2.891  34.230  1.00 72.34           C  
ATOM    179  C   PHE M  22      31.622   6.866  33.609  1.00 72.34           C  
ATOM    180  O   PHE M  22      31.081   7.870  33.146  1.00 72.34           O  
ATOM    181  N   ILE M  23      32.144   5.901  32.824  1.00 47.00           N  
ATOM    182  CA  ILE M  23      32.061   5.987  31.397  1.00 47.00           C  
ATOM    183  CB  ILE M  23      33.398   6.116  30.740  1.00 47.00           C  
ATOM    184  CG1 ILE M  23      34.093   7.393  31.228  1.00 47.00           C  
ATOM    185  CG2 ILE M  23      33.197   6.076  29.217  1.00 47.00           C  
ATOM    186  CD1 ILE M  23      35.572   7.453  30.861  1.00 47.00           C  
ATOM    187  C   ILE M  23      31.458   4.710  30.908  1.00 47.00           C  
ATOM    188  O   ILE M  23      31.917   3.623  31.255  1.00 47.00           O  
ATOM    189  N   ALA M  24      30.397   4.814  30.085  1.00 30.51           N  
ATOM    190  CA  ALA M  24      29.768   3.637  29.562  1.00 30.51           C  
ATOM    191  CB  ALA M  24      28.318   3.445  30.039  1.00 30.51           C  
ATOM    192  C   ALA M  24      29.722   3.793  28.079  1.00 30.51           C  
ATOM    193  O   ALA M  24      29.464   4.881  27.565  1.00 30.51           O  
ATOM    194  N   VAL M  25      29.992   2.697  27.348  1.00 37.32           N  
ATOM    195  CA  VAL M  25      29.973   2.783  25.918  0.98 37.32           C  
ATOM    196  CB  VAL M  25      31.344   2.792  25.312  0.98 37.32           C  
ATOM    197  CG1 VAL M  25      32.072   4.058  25.795  0.98 37.32           C  
ATOM    198  CG2 VAL M  25      32.059   1.480  25.680  0.98 37.32           C  
ATOM    199  C   VAL M  25      29.261   1.576  25.401  1.00 37.32           C  
ATOM    200  O   VAL M  25      29.289   0.512  26.018  1.00 37.32           O  
ATOM    201  N   GLY M  26      28.591   1.719  24.241  1.00 26.31           N  
ATOM    202  CA  GLY M  26      27.891   0.601  23.676  1.00 26.31           C  
ATOM    203  C   GLY M  26      28.439   0.377  22.306  1.00 26.31           C  
ATOM    204  O   GLY M  26      28.706   1.324  21.566  1.00 26.31           O  
ATOM    205  N   TYR M  27      28.607  -0.904  21.926  1.00 70.96           N  
ATOM    206  CA  TYR M  27      29.186  -1.201  20.651  1.00 70.96           C  
ATOM    207  CB  TYR M  27      30.565  -1.882  20.745  1.00 70.96           C  
ATOM    208  CG  TYR M  27      31.608  -0.959  21.279  0.99 70.96           C  
ATOM    209  CD1 TYR M  27      31.769  -0.757  22.632  0.99 70.96           C  
ATOM    210  CD2 TYR M  27      32.451  -0.304  20.409  0.99 70.96           C  
ATOM    211  CE1 TYR M  27      32.747   0.091  23.105  0.99 70.96           C  
ATOM    212  CE2 TYR M  27      33.428   0.543  20.876  0.99 70.96           C  
ATOM    213  CZ  TYR M  27      33.578   0.743  22.226  0.99 70.96           C  
ATOM    214  OH  TYR M  27      34.582   1.612  22.704  0.99 70.96           O  
ATOM    215  C   TYR M  27      28.335  -2.192  19.925  1.00 70.96           C  
ATOM    216  O   TYR M  27      27.723  -3.077  20.522  1.00 70.96           O  
ATOM    217  N   VAL M  28      28.255  -2.024  18.592  1.00 88.04           N  
ATOM    218  CA  VAL M  28      27.667  -3.007  17.736  0.98 88.04           C  
ATOM    219  CB  VAL M  28      26.582  -2.467  16.849  0.98 88.04           C  
ATOM    220  CG1 VAL M  28      26.192  -3.552  15.830  0.98 88.04           C  
ATOM    221  CG2 VAL M  28      25.410  -2.013  17.738  0.98 88.04           C  
ATOM    222  C   VAL M  28      28.807  -3.392  16.858  1.00 88.04           C  
ATOM    223  O   VAL M  28      29.239  -2.600  16.022  1.00 88.04           O  
ATOM    224  N   ASP M  29      29.302  -4.635  16.992  1.00167.15           N  
ATOM    225  CA  ASP M  29      30.491  -4.971  16.272  1.00167.15           C  
ATOM    226  CB  ASP M  29      30.345  -4.916  14.738  1.00167.15           C  
ATOM    227  CG  ASP M  29      29.514  -6.112  14.290  1.00167.15           C  
ATOM    228  OD1 ASP M  29      29.147  -6.948  15.158  1.00167.15           O  
ATOM    229  OD2 ASP M  29      29.237  -6.205  13.065  1.00167.15           O  
ATOM    230  C   ASP M  29      31.515  -3.967  16.705  1.00167.15           C  
ATOM    231  O   ASP M  29      31.627  -3.651  17.887  1.00167.15           O  
ATOM    232  N   ASP M  30      32.315  -3.471  15.751  1.00 78.79           N  
ATOM    233  CA  ASP M  30      33.368  -2.517  15.964  1.00 78.79           C  
ATOM    234  CB  ASP M  30      34.299  -2.377  14.752  1.00 78.79           C  
ATOM    235  CG  ASP M  30      35.114  -3.655  14.645  1.00 78.79           C  
ATOM    236  OD1 ASP M  30      35.014  -4.503  15.572  1.00 78.79           O  
ATOM    237  OD2 ASP M  30      35.857  -3.796  13.639  1.00 78.79           O  
ATOM    238  C   ASP M  30      32.844  -1.141  16.261  1.00 78.79           C  
ATOM    239  O   ASP M  30      33.568  -0.326  16.833  1.00 78.79           O  
ATOM    240  N   THR M  31      31.597  -0.824  15.858  1.00 69.22           N  
ATOM    241  CA  THR M  31      31.140   0.538  15.925  1.00 69.22           C  
ATOM    242  CB  THR M  31      30.163   0.860  14.830  1.00 69.22           C  
ATOM    243  OG1 THR M  31      30.740   0.582  13.563  1.00 69.22           O  
ATOM    244  CG2 THR M  31      29.806   2.350  14.916  1.00 69.22           C  
ATOM    245  C   THR M  31      30.461   0.844  17.229  1.00 69.22           C  
ATOM    246  O   THR M  31      29.619   0.089  17.708  1.00 69.22           O  
ATOM    247  N   GLN M  32      30.809   2.005  17.827  1.00 66.04           N  
ATOM    248  CA  GLN M  32      30.225   2.414  19.073  0.91 66.04           C  
ATOM    249  CB  GLN M  32      31.188   3.230  19.955  0.91 66.04           C  
ATOM    250  CG  GLN M  32      30.576   3.667  21.286  0.91 66.04           C  
ATOM    251  CD  GLN M  32      31.614   4.466  22.062  0.91 66.04           C  
ATOM    252  OE1 GLN M  32      32.798   4.466  21.732  0.91 66.04           O  
ATOM    253  NE2 GLN M  32      31.153   5.181  23.123  0.91 66.04           N  
ATOM    254  C   GLN M  32      29.051   3.287  18.756  1.00 66.04           C  
ATOM    255  O   GLN M  32      29.197   4.329  18.117  1.00 66.04           O  
ATOM    256  N   PHE M  33      27.838   2.806  19.105  1.00112.97           N  
ATOM    257  CA  PHE M  33      26.612   3.519  18.893  1.00112.97           C  
ATOM    258  CB  PHE M  33      25.386   2.621  18.603  1.00112.97           C  
ATOM    259  CG  PHE M  33      25.003   1.782  19.772  1.00112.97           C  
ATOM    260  CD1 PHE M  33      25.708   0.645  20.094  1.00112.97           C  
ATOM    261  CD2 PHE M  33      23.903   2.122  20.522  1.00112.97           C  
ATOM    262  CE1 PHE M  33      25.333  -0.124  21.171  1.00112.97           C  
ATOM    263  CE2 PHE M  33      23.524   1.355  21.597  1.00112.97           C  
ATOM    264  CZ  PHE M  33      24.240   0.229  21.925  1.00112.97           C  
ATOM    265  C   PHE M  33      26.270   4.533  19.950  1.00112.97           C  
ATOM    266  O   PHE M  33      25.627   5.526  19.628  1.00112.97           O  
ATOM    267  N   VAL M  34      26.616   4.316  21.241  1.00 61.70           N  
ATOM    268  CA  VAL M  34      26.205   5.276  22.241  1.00 61.70           C  
ATOM    269  CB  VAL M  34      24.935   4.895  22.946  1.00 61.70           C  
ATOM    270  CG1 VAL M  34      23.787   4.888  21.924  1.00 61.70           C  
ATOM    271  CG2 VAL M  34      25.156   3.545  23.646  1.00 61.70           C  
ATOM    272  C   VAL M  34      27.267   5.432  23.285  1.00 61.70           C  
ATOM    273  O   VAL M  34      28.220   4.657  23.351  1.00 61.70           O  
ATOM    274  N   ARG M  35      27.118   6.476  24.131  0.98176.49           N  
ATOM    275  CA  ARG M  35      28.112   6.779  25.123  0.98176.49           C  
ATOM    276  CB  ARG M  35      29.162   7.718  24.520  0.98176.49           C  
ATOM    277  CG  ARG M  35      30.115   8.392  25.498  0.98176.49           C  
ATOM    278  CD  ARG M  35      30.644   9.707  24.927  0.98176.49           C  
ATOM    279  NE  ARG M  35      31.570  10.326  25.908  0.98176.49           N  
ATOM    280  CZ  ARG M  35      31.436  11.646  26.222  0.98176.49           C  
ATOM    281  NH1 ARG M  35      30.364  12.358  25.769  0.98176.49           N  
ATOM    282  NH2 ARG M  35      32.375  12.260  26.997  0.98176.49           N  
ATOM    283  C   ARG M  35      27.471   7.523  26.258  0.98176.49           C  
ATOM    284  O   ARG M  35      26.467   8.213  26.084  0.98176.49           O  
ATOM    285  N   PHE M  36      28.039   7.364  27.473  1.00 68.25           N  
ATOM    286  CA  PHE M  36      27.609   8.104  28.622  1.00 68.25           C  
ATOM    287  CB  PHE M  36      26.662   7.309  29.535  1.00 68.25           C  
ATOM    288  CG  PHE M  36      26.296   8.163  30.702  1.00 68.25           C  
ATOM    289  CD1 PHE M  36      25.260   9.065  30.623  1.00 68.25           C  
ATOM    290  CD2 PHE M  36      26.991   8.056  31.886  1.00 68.25           C  
ATOM    291  CE1 PHE M  36      24.925   9.847  31.705  1.00 68.25           C  
ATOM    292  CE2 PHE M  36      26.663   8.834  32.973  1.00 68.25           C  
ATOM    293  CZ  PHE M  36      25.627   9.734  32.882  1.00 68.25           C  
ATOM    294  C   PHE M  36      28.845   8.411  29.403  1.00 68.25           C  
ATOM    295  O   PHE M  36      29.659   7.525  29.664  1.00 68.25           O  
ATOM    296  N   ASP M  37      29.020   9.693  29.777  1.00 61.36           N  
ATOM    297  CA  ASP M  37      30.162  10.101  30.538  1.00 61.36           C  
ATOM    298  CB  ASP M  37      31.131  10.993  29.740  1.00 61.36           C  
ATOM    299  CG  ASP M  37      32.432  11.148  30.517  0.99 61.36           C  
ATOM    300  OD1 ASP M  37      32.408  10.933  31.757  0.99 61.36           O  
ATOM    301  OD2 ASP M  37      33.468  11.486  29.883  0.99 61.36           O  
ATOM    302  C   ASP M  37      29.645  10.896  31.691  1.00 61.36           C  
ATOM    303  O   ASP M  37      28.864  11.831  31.527  1.00 61.36           O  
ATOM    304  N   SER M  38      30.086  10.527  32.903  1.00 81.67           N  
ATOM    305  CA  SER M  38      29.661  11.169  34.110  1.00 81.67           C  
ATOM    306  CB  SER M  38      30.322  10.523  35.343  1.00 81.67           C  
ATOM    307  OG  SER M  38      30.097  11.312  36.501  1.00 81.67           O  
ATOM    308  C   SER M  38      30.075  12.610  34.082  1.00 81.67           C  
ATOM    309  O   SER M  38      29.388  13.468  34.634  1.00 81.67           O  
ATOM    310  N   ASP M  39      31.226  12.907  33.455  1.00 54.78           N  
ATOM    311  CA  ASP M  39      31.768  14.235  33.400  1.00 54.78           C  
ATOM    312  CB  ASP M  39      33.213  14.253  32.871  1.00 54.78           C  
ATOM    313  CG  ASP M  39      34.120  13.660  33.946  0.94 54.78           C  
ATOM    314  OD1 ASP M  39      33.680  13.599  35.125  0.94 54.78           O  
ATOM    315  OD2 ASP M  39      35.266  13.262  33.606  0.94 54.78           O  
ATOM    316  C   ASP M  39      30.934  15.133  32.535  1.00 54.78           C  
ATOM    317  O   ASP M  39      30.833  16.329  32.803  1.00 54.78           O  
ATOM    318  N   ALA M  40      30.303  14.583  31.478  1.00 36.84           N  
ATOM    319  CA  ALA M  40      29.600  15.402  30.527  1.00 36.84           C  
ATOM    320  CB  ALA M  40      28.991  14.602  29.364  1.00 36.84           C  
ATOM    321  C   ALA M  40      28.498  16.187  31.178  1.00 36.84           C  
ATOM    322  O   ALA M  40      27.842  15.740  32.117  1.00 36.84           O  
ATOM    323  N   ALA M  41      28.312  17.425  30.675  1.00 36.58           N  
ATOM    324  CA  ALA M  41      27.323  18.368  31.117  1.00 36.58           C  
ATOM    325  CB  ALA M  41      27.463  19.739  30.436  1.00 36.58           C  
ATOM    326  C   ALA M  41      25.949  17.863  30.803  1.00 36.58           C  
ATOM    327  O   ALA M  41      25.025  18.052  31.593  1.00 36.58           O  
ATOM    328  N   SER M  42      25.780  17.206  29.637  1.00 38.49           N  
ATOM    329  CA  SER M  42      24.483  16.780  29.183  1.00 38.49           C  
ATOM    330  CB  SER M  42      24.537  15.972  27.875  1.00 38.49           C  
ATOM    331  OG  SER M  42      25.157  14.715  28.100  1.00 38.49           O  
ATOM    332  C   SER M  42      23.865  15.893  30.211  1.00 38.49           C  
ATOM    333  O   SER M  42      22.691  16.045  30.544  1.00 38.49           O  
ATOM    334  N   GLN M  43      24.650  14.959  30.769  1.00134.92           N  
ATOM    335  CA  GLN M  43      24.118  14.069  31.757  1.00134.92           C  
ATOM    336  CB  GLN M  43      23.473  14.847  32.918  1.00134.92           C  
ATOM    337  CG  GLN M  43      23.114  14.011  34.143  1.00134.92           C  
ATOM    338  CD  GLN M  43      24.403  13.757  34.905  1.00134.92           C  
ATOM    339  OE1 GLN M  43      25.487  13.784  34.329  1.00134.92           O  
ATOM    340  NE2 GLN M  43      24.288  13.510  36.236  1.00134.92           N  
ATOM    341  C   GLN M  43      23.063  13.198  31.136  1.00134.92           C  
ATOM    342  O   GLN M  43      22.125  12.779  31.814  1.00134.92           O  
ATOM    343  N   ARG M  44      23.186  12.895  29.825  1.00100.70           N  
ATOM    344  CA  ARG M  44      22.239  12.023  29.186  1.00100.70           C  
ATOM    345  CB  ARG M  44      21.204  12.766  28.322  1.00100.70           C  
ATOM    346  CG  ARG M  44      20.307  13.706  29.130  1.00100.70           C  
ATOM    347  CD  ARG M  44      19.095  13.020  29.772  1.00100.70           C  
ATOM    348  NE  ARG M  44      18.164  12.633  28.677  1.00100.70           N  
ATOM    349  CZ  ARG M  44      16.888  12.246  28.972  1.00100.70           C  
ATOM    350  NH1 ARG M  44      16.474  12.206  30.273  1.00100.70           N  
ATOM    351  NH2 ARG M  44      16.029  11.901  27.968  1.00100.70           N  
ATOM    352  C   ARG M  44      23.005  11.104  28.283  1.00100.70           C  
ATOM    353  O   ARG M  44      24.151  11.382  27.934  1.00100.70           O  
ATOM    354  N   MET M  45      22.399   9.957  27.905  1.00 72.47           N  
ATOM    355  CA  MET M  45      23.046   9.042  27.005  1.00 72.47           C  
ATOM    356  CB  MET M  45      22.279   7.716  26.857  1.00 72.47           C  
ATOM    357  CG  MET M  45      22.998   6.673  26.000  1.00 72.47           C  
ATOM    358  SD  MET M  45      24.420   5.873  26.804  1.00 72.47           S  
ATOM    359  CE  MET M  45      23.416   4.817  27.891  1.00 72.47           C  
ATOM    360  C   MET M  45      23.057   9.723  25.667  1.00 72.47           C  
ATOM    361  O   MET M  45      22.046  10.294  25.260  1.00 72.47           O  
ATOM    362  N   GLU M  46      24.203   9.672  24.945  1.00113.04           N  
ATOM    363  CA  GLU M  46      24.330  10.392  23.701  1.00113.04           C  
ATOM    364  CB  GLU M  46      25.589  11.283  23.611  1.00113.04           C  
ATOM    365  CG  GLU M  46      25.740  12.341  24.708  1.00113.04           C  
ATOM    366  CD  GLU M  46      26.885  11.911  25.615  1.00113.04           C  
ATOM    367  OE1 GLU M  46      26.985  10.690  25.906  1.00113.04           O  
ATOM    368  OE2 GLU M  46      27.688  12.797  26.013  1.00113.04           O  
ATOM    369  C   GLU M  46      24.490   9.425  22.563  1.00113.04           C  
ATOM    370  O   GLU M  46      25.011   8.324  22.733  1.00113.04           O  
ATOM    371  N   PRO M  47      24.004   9.809  21.404  1.00104.25           N  
ATOM    372  CA  PRO M  47      24.179   9.012  20.215  1.00104.25           C  
ATOM    373  CD  PRO M  47      22.841  10.673  21.317  1.00104.25           C  
ATOM    374  CB  PRO M  47      23.044   9.404  19.268  1.00104.25           C  
ATOM    375  CG  PRO M  47      22.544  10.755  19.811  1.00104.25           C  
ATOM    376  C   PRO M  47      25.540   9.159  19.598  1.00104.25           C  
ATOM    377  O   PRO M  47      25.972  10.286  19.361  1.00104.25           O  
ATOM    378  N   ARG M  48      26.254   8.035  19.403  0.98204.88           N  
ATOM    379  CA  ARG M  48      27.508   7.934  18.706  0.98204.88           C  
ATOM    380  CB  ARG M  48      28.418   6.816  19.239  0.98204.88           C  
ATOM    381  CG  ARG M  48      28.999   7.142  20.618  0.98204.88           C  
ATOM    382  CD  ARG M  48      29.912   8.374  20.633  0.98204.88           C  
ATOM    383  NE  ARG M  48      29.032   9.573  20.574  0.98204.88           N  
ATOM    384  CZ  ARG M  48      29.269  10.651  21.378  0.98204.88           C  
ATOM    385  NH1 ARG M  48      30.335  10.654  22.231  0.98204.88           N  
ATOM    386  NH2 ARG M  48      28.423  11.722  21.330  0.98204.88           N  
ATOM    387  C   ARG M  48      27.354   7.757  17.220  0.98204.88           C  
ATOM    388  O   ARG M  48      28.208   8.213  16.464  0.98204.88           O  
ATOM    389  N   ALA M  49      26.297   7.049  16.753  1.00 61.99           N  
ATOM    390  CA  ALA M  49      26.194   6.770  15.343  1.00 61.99           C  
ATOM    391  CB  ALA M  49      26.324   5.273  15.007  1.00 61.99           C  
ATOM    392  C   ALA M  49      24.852   7.218  14.847  1.00 61.99           C  
ATOM    393  O   ALA M  49      23.830   7.059  15.506  1.00 61.99           O  
ATOM    394  N   PRO M  50      24.861   7.736  13.647  1.00105.84           N  
ATOM    395  CA  PRO M  50      23.704   8.327  13.018  1.00105.84           C  
ATOM    396  CD  PRO M  50      25.887   7.376  12.682  1.00105.84           C  
ATOM    397  CB  PRO M  50      24.162   8.698  11.609  1.00105.84           C  
ATOM    398  CG  PRO M  50      25.257   7.657  11.309  1.00105.84           C  
ATOM    399  C   PRO M  50      22.513   7.416  12.971  1.00105.84           C  
ATOM    400  O   PRO M  50      21.387   7.911  12.945  1.00105.84           O  
ATOM    401  N   TRP M  51      22.727   6.093  12.911  1.00102.95           N  
ATOM    402  CA  TRP M  51      21.648   5.150  12.839  1.00102.95           C  
ATOM    403  CB  TRP M  51      22.127   3.749  12.411  1.00102.95           C  
ATOM    404  CG  TRP M  51      23.432   3.299  13.022  1.00102.95           C  
ATOM    405  CD2 TRP M  51      23.572   2.424  14.152  1.00102.95           C  
ATOM    406  CD1 TRP M  51      24.696   3.585  12.596  1.00102.95           C  
ATOM    407  NE1 TRP M  51      25.615   2.948  13.391  1.00102.95           N  
ATOM    408  CE2 TRP M  51      24.939   2.226  14.351  1.00102.95           C  
ATOM    409  CE3 TRP M  51      22.642   1.824  14.953  1.00102.95           C  
ATOM    410  CZ2 TRP M  51      25.398   1.425  15.355  1.00102.95           C  
ATOM    411  CZ3 TRP M  51      23.111   1.021  15.972  1.00102.95           C  
ATOM    412  CH2 TRP M  51      24.463   0.824  16.169  1.00102.95           C  
ATOM    413  C   TRP M  51      20.843   5.111  14.107  1.00102.95           C  
ATOM    414  O   TRP M  51      19.649   4.823  14.065  1.00102.95           O  
ATOM    415  N   ILE M  52      21.484   5.345  15.268  1.00119.40           N  
ATOM    416  CA  ILE M  52      20.825   5.352  16.547  1.00119.40           C  
ATOM    417  CB  ILE M  52      21.753   5.344  17.730  1.00119.40           C  
ATOM    418  CG1 ILE M  52      20.972   4.969  19.000  1.00119.40           C  
ATOM    419  CG2 ILE M  52      22.425   6.720  17.835  1.00119.40           C  
ATOM    420  CD1 ILE M  52      20.427   3.542  18.991  1.00119.40           C  
ATOM    421  C   ILE M  52      19.907   6.530  16.677  1.00119.40           C  
ATOM    422  O   ILE M  52      18.903   6.464  17.383  1.00119.40           O  
ATOM    423  N   GLU M  53      20.245   7.653  16.020  1.00 66.22           N  
ATOM    424  CA  GLU M  53      19.524   8.891  16.127  1.00 66.22           C  
ATOM    425  CB  GLU M  53      20.147   9.990  15.249  1.00 66.22           C  
ATOM    426  CG  GLU M  53      21.550  10.377  15.726  1.00 66.22           C  
ATOM    427  CD  GLU M  53      22.189  11.291  14.690  0.88 66.22           C  
ATOM    428  OE1 GLU M  53      21.500  11.644  13.696  0.88 66.22           O  
ATOM    429  OE2 GLU M  53      23.383  11.646  14.882  0.88 66.22           O  
ATOM    430  C   GLU M  53      18.094   8.684  15.722  1.00 66.22           C  
ATOM    431  O   GLU M  53      17.201   9.387  16.191  1.00 66.22           O  
ATOM    432  N   GLN M  54      17.826   7.702  14.848  1.00136.52           N  
ATOM    433  CA  GLN M  54      16.489   7.488  14.380  1.00136.52           C  
ATOM    434  CB  GLN M  54      16.390   6.373  13.317  1.00136.52           C  
ATOM    435  CG  GLN M  54      16.781   4.971  13.787  1.00136.52           C  
ATOM    436  CD  GLN M  54      16.700   4.051  12.575  1.00136.52           C  
ATOM    437  OE1 GLN M  54      16.674   2.829  12.706  1.00136.52           O  
ATOM    438  NE2 GLN M  54      16.661   4.659  11.359  1.00136.52           N  
ATOM    439  C   GLN M  54      15.565   7.196  15.533  1.00136.52           C  
ATOM    440  O   GLN M  54      14.386   7.536  15.473  1.00136.52           O  
ATOM    441  N   GLU M  55      16.059   6.552  16.610  1.00109.87           N  
ATOM    442  CA  GLU M  55      15.233   6.212  17.742  1.00109.87           C  
ATOM    443  CB  GLU M  55      15.963   5.342  18.775  1.00109.87           C  
ATOM    444  CG  GLU M  55      16.272   3.920  18.295  1.00109.87           C  
ATOM    445  CD  GLU M  55      15.028   3.064  18.488  1.00109.87           C  
ATOM    446  OE1 GLU M  55      14.400   3.172  19.574  1.00109.87           O  
ATOM    447  OE2 GLU M  55      14.688   2.291  17.554  1.00109.87           O  
ATOM    448  C   GLU M  55      14.759   7.454  18.440  1.00109.87           C  
ATOM    449  O   GLU M  55      15.480   8.444  18.562  1.00109.87           O  
ATOM    450  N   GLY M  56      13.517   7.391  18.966  1.00 96.05           N  
ATOM    451  CA  GLY M  56      12.843   8.510  19.564  1.00 96.05           C  
ATOM    452  C   GLY M  56      13.372   8.810  20.931  1.00 96.05           C  
ATOM    453  O   GLY M  56      14.235   8.144  21.502  1.00 96.05           O  
ATOM    454  N   PRO M  58      12.810   9.877  21.428  1.00125.33           N  
ATOM    455  CA  PRO M  58      13.148  10.403  22.721  1.00125.33           C  
ATOM    456  CD  PRO M  58      12.278  10.896  20.540  1.00125.33           C  
ATOM    457  CB  PRO M  58      12.453  11.759  22.806  1.00125.33           C  
ATOM    458  CG  PRO M  58      12.349  12.207  21.336  1.00125.33           C  
ATOM    459  C   PRO M  58      12.805   9.484  23.847  1.00125.33           C  
ATOM    460  O   PRO M  58      13.416   9.596  24.910  1.00125.33           O  
ATOM    461  N   GLU M  59      11.822   8.587  23.666  1.00 74.27           N  
ATOM    462  CA  GLU M  59      11.499   7.713  24.752  1.00 74.27           C  
ATOM    463  CB  GLU M  59      10.292   6.792  24.488  1.00 74.27           C  
ATOM    464  CG  GLU M  59      10.520   5.753  23.386  0.93 74.27           C  
ATOM    465  CD  GLU M  59      10.072   6.347  22.058  0.87 74.27           C  
ATOM    466  OE1 GLU M  59       9.113   7.164  22.078  0.87 74.27           O  
ATOM    467  OE2 GLU M  59      10.675   5.993  21.009  0.87 74.27           O  
ATOM    468  C   GLU M  59      12.681   6.832  24.976  1.00 74.27           C  
ATOM    469  O   GLU M  59      12.992   6.466  26.107  1.00 74.27           O  
ATOM    470  N   TYR M  60      13.369   6.471  23.875  1.00 78.79           N  
ATOM    471  CA  TYR M  60      14.498   5.587  23.903  1.00 78.79           C  
ATOM    472  CB  TYR M  60      15.049   5.337  22.491  1.00 78.79           C  
ATOM    473  CG  TYR M  60      16.298   4.528  22.564  1.00 78.79           C  
ATOM    474  CD1 TYR M  60      16.253   3.156  22.669  1.00 78.79           C  
ATOM    475  CD2 TYR M  60      17.524   5.151  22.511  1.00 78.79           C  
ATOM    476  CE1 TYR M  60      17.417   2.419  22.725  1.00 78.79           C  
ATOM    477  CE2 TYR M  60      18.689   4.421  22.566  1.00 78.79           C  
ATOM    478  CZ  TYR M  60      18.637   3.052  22.675  1.00 78.79           C  
ATOM    479  OH  TYR M  60      19.830   2.303  22.730  1.00 78.79           O  
ATOM    480  C   TYR M  60      15.576   6.195  24.733  1.00 78.79           C  
ATOM    481  O   TYR M  60      16.183   5.522  25.566  1.00 78.79           O  
ATOM    482  N   TRP M  61      15.828   7.498  24.532  1.00 86.50           N  
ATOM    483  CA  TRP M  61      16.875   8.168  25.240  1.00 86.50           C  
ATOM    484  CB  TRP M  61      17.128   9.588  24.713  1.00 86.50           C  
ATOM    485  CG  TRP M  61      17.615   9.547  23.286  1.00 86.50           C  
ATOM    486  CD2 TRP M  61      18.843   8.916  22.891  1.00 86.50           C  
ATOM    487  CD1 TRP M  61      17.017   9.983  22.139  1.00 86.50           C  
ATOM    488  NE1 TRP M  61      17.799   9.666  21.053  1.00 86.50           N  
ATOM    489  CE2 TRP M  61      18.924   9.006  21.503  1.00 86.50           C  
ATOM    490  CE3 TRP M  61      19.814   8.301  23.627  1.00 86.50           C  
ATOM    491  CZ2 TRP M  61      19.988   8.479  20.827  1.00 86.50           C  
ATOM    492  CZ3 TRP M  61      20.889   7.781  22.944  1.00 86.50           C  
ATOM    493  CH2 TRP M  61      20.973   7.868  21.571  1.00 86.50           C  
ATOM    494  C   TRP M  61      16.545   8.223  26.693  1.00 86.50           C  
ATOM    495  O   TRP M  61      17.436   8.141  27.535  1.00 86.50           O  
ATOM    496  N   ASP M  62      15.255   8.384  27.026  1.00 91.93           N  
ATOM    497  CA  ASP M  62      14.873   8.507  28.400  0.98 91.93           C  
ATOM    498  CB  ASP M  62      13.361   8.742  28.552  0.98 91.93           C  
ATOM    499  CG  ASP M  62      13.080   9.250  29.958  0.88 91.93           C  
ATOM    500  OD1 ASP M  62      14.056   9.401  30.740  0.88 91.93           O  
ATOM    501  OD2 ASP M  62      11.886   9.506  30.265  0.88 91.93           O  
ATOM    502  C   ASP M  62      15.209   7.248  29.144  1.00 91.93           C  
ATOM    503  O   ASP M  62      15.803   7.304  30.219  1.00 91.93           O  
ATOM    504  N   GLY M  63      14.843   6.072  28.595  1.00 38.36           N  
ATOM    505  CA  GLY M  63      15.070   4.832  29.284  1.00 38.36           C  
ATOM    506  C   GLY M  63      16.533   4.545  29.410  1.00 38.36           C  
ATOM    507  O   GLY M  63      17.017   4.134  30.464  1.00 38.36           O  
ATOM    508  N   GLU M  64      17.282   4.759  28.318  1.00 96.47           N  
ATOM    509  CA  GLU M  64      18.678   4.440  28.310  1.00 96.47           C  
ATOM    510  CB  GLU M  64      19.308   4.615  26.920  1.00 96.47           C  
ATOM    511  CG  GLU M  64      18.783   3.579  25.922  1.00 96.47           C  
ATOM    512  CD  GLU M  64      19.248   2.214  26.408  1.00 96.47           C  
ATOM    513  OE1 GLU M  64      20.221   2.188  27.205  1.00 96.47           O  
ATOM    514  OE2 GLU M  64      18.645   1.184  26.005  1.00 96.47           O  
ATOM    515  C   GLU M  64      19.382   5.316  29.291  1.00 96.47           C  
ATOM    516  O   GLU M  64      20.289   4.871  29.993  1.00 96.47           O  
ATOM    517  N   THR M  65      18.980   6.595  29.364  1.00119.54           N  
ATOM    518  CA  THR M  65      19.623   7.493  30.272  1.00119.54           C  
ATOM    519  CB  THR M  65      19.187   8.925  30.111  1.00119.54           C  
ATOM    520  OG1 THR M  65      20.111   9.786  30.758  1.00119.54           O  
ATOM    521  CG2 THR M  65      17.790   9.128  30.714  1.00119.54           C  
ATOM    522  C   THR M  65      19.344   7.051  31.678  1.00119.54           C  
ATOM    523  O   THR M  65      20.235   7.093  32.523  1.00119.54           O  
ATOM    524  N   ARG M  66      18.097   6.615  31.962  1.00138.42           N  
ATOM    525  CA  ARG M  66      17.700   6.208  33.282  0.96138.42           C  
ATOM    526  CB  ARG M  66      16.211   5.821  33.342  0.96138.42           C  
ATOM    527  CG  ARG M  66      15.755   5.319  34.711  0.96138.42           C  
ATOM    528  CD  ARG M  66      15.786   6.398  35.793  0.96138.42           C  
ATOM    529  NE  ARG M  66      14.742   7.404  35.451  0.96138.42           N  
ATOM    530  CZ  ARG M  66      14.821   8.668  35.958  0.96138.42           C  
ATOM    531  NH1 ARG M  66      15.858   9.011  36.776  0.96138.42           N  
ATOM    532  NH2 ARG M  66      13.864   9.591  35.651  0.96138.42           N  
ATOM    533  C   ARG M  66      18.477   4.998  33.701  1.00138.42           C  
ATOM    534  O   ARG M  66      19.005   4.941  34.810  1.00138.42           O  
ATOM    535  N   LYS M  67      18.567   3.993  32.813  1.00 79.24           N  
ATOM    536  CA  LYS M  67      19.230   2.762  33.136  1.00 79.24           C  
ATOM    537  CB  LYS M  67      19.058   1.687  32.050  1.00 79.24           C  
ATOM    538  CG  LYS M  67      17.621   1.176  31.929  1.00 79.24           C  
ATOM    539  CD  LYS M  67      17.408   0.171  30.799  1.00 79.24           C  
ATOM    540  CE  LYS M  67      17.145   0.810  29.438  1.00 79.24           C  
ATOM    541  NZ  LYS M  67      16.970  -0.252  28.426  1.00 79.24           N  
ATOM    542  C   LYS M  67      20.698   2.987  33.323  1.00 79.24           C  
ATOM    543  O   LYS M  67      21.314   2.400  34.210  1.00 79.24           O  
ATOM    544  N   VAL M  68      21.311   3.833  32.481  1.00111.32           N  
ATOM    545  CA  VAL M  68      22.725   4.050  32.583  0.98111.32           C  
ATOM    546  CB  VAL M  68      23.276   4.867  31.451  0.98111.32           C  
ATOM    547  CG1 VAL M  68      22.612   6.251  31.440  0.98111.32           C  
ATOM    548  CG2 VAL M  68      24.800   4.915  31.602  0.98111.32           C  
ATOM    549  C   VAL M  68      23.042   4.713  33.889  1.00111.32           C  
ATOM    550  O   VAL M  68      24.057   4.408  34.515  1.00111.32           O  
ATOM    551  N   LYS M  69      22.185   5.654  34.329  1.00 45.87           N  
ATOM    552  CA  LYS M  69      22.407   6.320  35.581  1.00 45.87           C  
ATOM    553  CB  LYS M  69      21.367   7.414  35.886  1.00 45.87           C  
ATOM    554  CG  LYS M  69      21.514   8.661  35.008  1.00 45.87           C  
ATOM    555  CD  LYS M  69      20.350   9.643  35.148  1.00 45.87           C  
ATOM    556  CE  LYS M  69      20.549  10.949  34.376  1.00 45.87           C  
ATOM    557  NZ  LYS M  69      19.383  11.835  34.592  1.00 45.87           N  
ATOM    558  C   LYS M  69      22.319   5.295  36.665  1.00 45.87           C  
ATOM    559  O   LYS M  69      23.076   5.340  37.632  1.00 45.87           O  
ATOM    560  N   ALA M  70      21.380   4.342  36.523  1.00 35.38           N  
ATOM    561  CA  ALA M  70      21.180   3.325  37.517  1.00 35.38           C  
ATOM    562  CB  ALA M  70      20.010   2.384  37.189  1.00 35.38           C  
ATOM    563  C   ALA M  70      22.416   2.486  37.622  1.00 35.38           C  
ATOM    564  O   ALA M  70      22.828   2.108  38.718  1.00 35.38           O  
ATOM    565  N   HIS M  71      23.041   2.162  36.474  1.00 53.84           N  
ATOM    566  CA  HIS M  71      24.219   1.342  36.486  0.98 53.84           C  
ATOM    567  ND1 HIS M  71      22.533  -0.023  34.223  0.98 53.84           N  
ATOM    568  CG  HIS M  71      23.900  -0.074  34.393  0.98 53.84           C  
ATOM    569  CB  HIS M  71      24.720   0.987  35.074  0.98 53.84           C  
ATOM    570  NE2 HIS M  71      23.217  -1.925  33.291  0.98 53.84           N  
ATOM    571  CD2 HIS M  71      24.300  -1.242  33.817  0.98 53.84           C  
ATOM    572  CE1 HIS M  71      22.177  -1.155  33.560  0.98 53.84           C  
ATOM    573  C   HIS M  71      25.310   2.070  37.209  1.00 53.84           C  
ATOM    574  O   HIS M  71      26.058   1.472  37.980  1.00 53.84           O  
ATOM    575  N   SER M  72      25.416   3.392  36.987  1.00 78.62           N  
ATOM    576  CA  SER M  72      26.455   4.167  37.596  0.88 78.62           C  
ATOM    577  CB  SER M  72      26.378   5.650  37.190  0.88 78.62           C  
ATOM    578  OG  SER M  72      27.394   6.399  37.839  0.88 78.62           O  
ATOM    579  C   SER M  72      26.306   4.076  39.086  1.00 78.62           C  
ATOM    580  O   SER M  72      27.296   3.986  39.811  1.00 78.62           O  
ATOM    581  N   GLN M  73      25.052   4.070  39.574  1.00123.36           N  
ATOM    582  CA  GLN M  73      24.771   4.032  40.981  1.00123.36           C  
ATOM    583  CB  GLN M  73      23.265   4.031  41.282  1.00123.36           C  
ATOM    584  CG  GLN M  73      22.517   5.275  40.810  1.00123.36           C  
ATOM    585  CD  GLN M  73      21.067   5.064  41.198  1.00123.36           C  
ATOM    586  OE1 GLN M  73      20.305   4.424  40.473  1.00123.36           O  
ATOM    587  NE2 GLN M  73      20.681   5.597  42.388  1.00123.36           N  
ATOM    588  C   GLN M  73      25.293   2.757  41.574  1.00123.36           C  
ATOM    589  O   GLN M  73      25.880   2.757  42.656  1.00123.36           O  
ATOM    590  N   THR M  74      25.084   1.629  40.873  1.00 49.02           N  
ATOM    591  CA  THR M  74      25.481   0.351  41.383  1.00 49.02           C  
ATOM    592  CB  THR M  74      25.108  -0.780  40.469  1.00 49.02           C  
ATOM    593  OG1 THR M  74      23.708  -0.782  40.230  1.00 49.02           O  
ATOM    594  CG2 THR M  74      25.520  -2.101  41.138  1.00 49.02           C  
ATOM    595  C   THR M  74      26.969   0.334  41.533  1.00 49.02           C  
ATOM    596  O   THR M  74      27.497  -0.158  42.530  1.00 49.02           O  
ATOM    597  N   HIS M  75      27.687   0.888  40.540  1.00 81.66           N  
ATOM    598  CA  HIS M  75      29.122   0.867  40.561  0.98 81.66           C  
ATOM    599  ND1 HIS M  75      30.339   0.465  36.948  0.98 81.66           N  
ATOM    600  CG  HIS M  75      29.612   0.396  38.116  0.98 81.66           C  
ATOM    601  CB  HIS M  75      29.781   1.355  39.261  0.98 81.66           C  
ATOM    602  NE2 HIS M  75      28.957  -1.263  36.732  0.98 81.66           N  
ATOM    603  CD2 HIS M  75      28.770  -0.664  37.966  0.98 81.66           C  
ATOM    604  CE1 HIS M  75      29.907  -0.549  36.158  0.98 81.66           C  
ATOM    605  C   HIS M  75      29.646   1.691  41.692  1.00 81.66           C  
ATOM    606  O   HIS M  75      30.684   1.367  42.267  1.00 81.66           O  
ATOM    607  N   ARG M  76      28.966   2.800  42.035  1.00195.57           N  
ATOM    608  CA  ARG M  76      29.481   3.616  43.096  1.00195.57           C  
ATOM    609  CB  ARG M  76      28.658   4.885  43.330  1.00195.57           C  
ATOM    610  CG  ARG M  76      28.856   5.923  42.230  1.00195.57           C  
ATOM    611  CD  ARG M  76      28.184   7.253  42.550  1.00195.57           C  
ATOM    612  NE  ARG M  76      28.816   7.751  43.800  1.00195.57           N  
ATOM    613  CZ  ARG M  76      28.115   8.573  44.630  1.00195.57           C  
ATOM    614  NH1 ARG M  76      26.843   8.945  44.304  1.00195.57           N  
ATOM    615  NH2 ARG M  76      28.688   9.019  45.785  1.00195.57           N  
ATOM    616  C   ARG M  76      29.497   2.823  44.365  1.00195.57           C  
ATOM    617  O   ARG M  76      30.477   2.854  45.110  1.00195.57           O  
ATOM    618  N   VAL M  77      28.403   2.088  44.637  1.00 50.51           N  
ATOM    619  CA  VAL M  77      28.308   1.278  45.820  0.98 50.51           C  
ATOM    620  CB  VAL M  77      26.969   0.609  45.955  0.98 50.51           C  
ATOM    621  CG1 VAL M  77      27.016  -0.368  47.144  0.98 50.51           C  
ATOM    622  CG2 VAL M  77      25.891   1.700  46.079  0.98 50.51           C  
ATOM    623  C   VAL M  77      29.334   0.193  45.747  1.00 50.51           C  
ATOM    624  O   VAL M  77      30.024  -0.101  46.723  1.00 50.51           O  
ATOM    625  N   ASP M  78      29.499  -0.398  44.553  1.00 57.49           N  
ATOM    626  CA  ASP M  78      30.382  -1.514  44.394  1.00 57.49           C  
ATOM    627  CB  ASP M  78      30.502  -1.978  42.929  1.00 57.49           C  
ATOM    628  CG  ASP M  78      29.206  -2.666  42.523  1.00 57.49           C  
ATOM    629  OD1 ASP M  78      28.324  -2.846  43.404  1.00 57.49           O  
ATOM    630  OD2 ASP M  78      29.085  -3.031  41.324  1.00 57.49           O  
ATOM    631  C   ASP M  78      31.752  -1.120  44.849  1.00 57.49           C  
ATOM    632  O   ASP M  78      32.481  -1.937  45.407  1.00 57.49           O  
ATOM    633  N   LEU M  79      32.149   0.144  44.621  1.00 50.34           N  
ATOM    634  CA  LEU M  79      33.470   0.568  44.986  1.00 50.34           C  
ATOM    635  CB  LEU M  79      33.757   2.020  44.571  1.00 50.34           C  
ATOM    636  CG  LEU M  79      33.757   2.217  43.044  1.00 50.34           C  
ATOM    637  CD1 LEU M  79      34.065   3.674  42.660  1.00 50.34           C  
ATOM    638  CD2 LEU M  79      34.686   1.210  42.350  1.00 50.34           C  
ATOM    639  C   LEU M  79      33.640   0.476  46.469  1.00 50.34           C  
ATOM    640  O   LEU M  79      34.692   0.053  46.947  1.00 50.34           O  
ATOM    641  N   GLY M  80      32.618   0.898  47.239  1.00 32.81           N  
ATOM    642  CA  GLY M  80      32.716   0.869  48.671  1.00 32.81           C  
ATOM    643  C   GLY M  80      32.777  -0.544  49.169  1.00 32.81           C  
ATOM    644  O   GLY M  80      33.592  -0.869  50.031  1.00 32.81           O  
ATOM    645  N   THR M  81      31.916  -1.428  48.629  1.00113.90           N  
ATOM    646  CA  THR M  81      31.849  -2.774  49.123  1.00113.90           C  
ATOM    647  CB  THR M  81      30.809  -3.603  48.429  1.00113.90           C  
ATOM    648  OG1 THR M  81      31.052  -3.617  47.031  1.00113.90           O  
ATOM    649  CG2 THR M  81      29.416  -3.034  48.729  1.00113.90           C  
ATOM    650  C   THR M  81      33.165  -3.447  48.913  1.00113.90           C  
ATOM    651  O   THR M  81      33.707  -4.067  49.826  1.00113.90           O  
ATOM    652  N   LEU M  82      33.729  -3.303  47.704  1.00 57.77           N  
ATOM    653  CA  LEU M  82      34.954  -3.956  47.351  1.00 57.77           C  
ATOM    654  CB  LEU M  82      35.324  -3.734  45.873  1.00 57.77           C  
ATOM    655  CG  LEU M  82      34.394  -4.514  44.923  1.00 57.77           C  
ATOM    656  CD1 LEU M  82      34.760  -4.286  43.451  1.00 57.77           C  
ATOM    657  CD2 LEU M  82      34.379  -6.008  45.283  1.00 57.77           C  
ATOM    658  C   LEU M  82      36.069  -3.464  48.213  1.00 57.77           C  
ATOM    659  O   LEU M  82      36.935  -4.242  48.610  1.00 57.77           O  
ATOM    660  N   ARG M  83      36.088  -2.158  48.528  1.00 87.25           N  
ATOM    661  CA  ARG M  83      37.160  -1.656  49.333  1.00 87.25           C  
ATOM    662  CB  ARG M  83      37.098  -0.133  49.542  1.00 87.25           C  
ATOM    663  CG  ARG M  83      38.391   0.451  50.114  1.00 87.25           C  
ATOM    664  CD  ARG M  83      38.394   1.980  50.170  1.00 87.25           C  
ATOM    665  NE  ARG M  83      37.433   2.391  51.232  1.00 87.25           N  
ATOM    666  CZ  ARG M  83      36.767   3.576  51.123  1.00 87.25           C  
ATOM    667  NH1 ARG M  83      37.003   4.392  50.053  1.00 87.25           N  
ATOM    668  NH2 ARG M  83      35.853   3.938  52.071  1.00 87.25           N  
ATOM    669  C   ARG M  83      37.073  -2.338  50.660  1.00 87.25           C  
ATOM    670  O   ARG M  83      38.087  -2.716  51.245  1.00 87.25           O  
ATOM    671  N   GLY M  84      35.837  -2.517  51.164  1.00 22.21           N  
ATOM    672  CA  GLY M  84      35.624  -3.151  52.432  1.00 22.21           C  
ATOM    673  C   GLY M  84      36.071  -4.584  52.383  1.00 22.21           C  
ATOM    674  O   GLY M  84      36.709  -5.061  53.320  1.00 22.21           O  
ATOM    675  N   TYR M  85      35.758  -5.316  51.292  1.00 67.21           N  
ATOM    676  CA  TYR M  85      36.105  -6.710  51.270  1.00 67.21           C  
ATOM    677  CB  TYR M  85      35.715  -7.439  49.971  1.00 67.21           C  
ATOM    678  CG  TYR M  85      34.233  -7.481  49.828  1.00 67.21           C  
ATOM    679  CD1 TYR M  85      33.466  -8.257  50.665  1.00 67.21           C  
ATOM    680  CD2 TYR M  85      33.611  -6.771  48.826  1.00 67.21           C  
ATOM    681  CE1 TYR M  85      32.098  -8.303  50.527  1.00 67.21           C  
ATOM    682  CE2 TYR M  85      32.243  -6.813  48.682  1.00 67.21           C  
ATOM    683  CZ  TYR M  85      31.484  -7.580  49.533  1.00 67.21           C  
ATOM    684  OH  TYR M  85      30.081  -7.626  49.386  1.00 67.21           O  
ATOM    685  C   TYR M  85      37.591  -6.827  51.363  1.00 67.21           C  
ATOM    686  O   TYR M  85      38.122  -7.590  52.167  1.00 67.21           O  
ATOM    687  N   TYR M  86      38.292  -6.046  50.529  1.00110.38           N  
ATOM    688  CA  TYR M  86      39.720  -6.015  50.431  1.00110.38           C  
ATOM    689  CB  TYR M  86      40.230  -5.395  49.122  1.00110.38           C  
ATOM    690  CG  TYR M  86      39.916  -6.437  48.101  1.00110.38           C  
ATOM    691  CD1 TYR M  86      40.691  -7.574  48.028  1.00110.38           C  
ATOM    692  CD2 TYR M  86      38.861  -6.294  47.229  1.00110.38           C  
ATOM    693  CE1 TYR M  86      40.429  -8.557  47.103  1.00110.38           C  
ATOM    694  CE2 TYR M  86      38.593  -7.274  46.301  1.00110.38           C  
ATOM    695  CZ  TYR M  86      39.375  -8.405  46.236  1.00110.38           C  
ATOM    696  OH  TYR M  86      39.094  -9.407  45.283  1.00110.38           O  
ATOM    697  C   TYR M  86      40.356  -5.381  51.632  1.00110.38           C  
ATOM    698  O   TYR M  86      41.531  -5.625  51.887  1.00110.38           O  
ATOM    699  N   ASN M  87      39.614  -4.522  52.364  1.00142.63           N  
ATOM    700  CA  ASN M  87      40.074  -3.767  53.503  0.98142.63           C  
ATOM    701  CB  ASN M  87      40.489  -4.586  54.762  0.98142.63           C  
ATOM    702  CG  ASN M  87      41.733  -5.464  54.604  0.91142.63           C  
ATOM    703  OD1 ASN M  87      42.850  -4.976  54.434  0.91142.63           O  
ATOM    704  ND2 ASN M  87      41.539  -6.808  54.703  0.91142.63           N  
ATOM    705  C   ASN M  87      41.150  -2.823  53.072  1.00142.63           C  
ATOM    706  O   ASN M  87      42.161  -2.634  53.747  1.00142.63           O  
ATOM    707  N   GLN M  88      40.909  -2.192  51.904  1.00 60.38           N  
ATOM    708  CA  GLN M  88      41.765  -1.213  51.301  1.00 60.38           C  
ATOM    709  CB  GLN M  88      41.590  -1.154  49.775  1.00 60.38           C  
ATOM    710  CG  GLN M  88      42.012  -2.455  49.087  1.00 60.38           C  
ATOM    711  CD  GLN M  88      41.447  -2.459  47.676  1.00 60.38           C  
ATOM    712  OE1 GLN M  88      40.294  -2.089  47.457  1.00 60.38           O  
ATOM    713  NE2 GLN M  88      42.277  -2.895  46.690  1.00 60.38           N  
ATOM    714  C   GLN M  88      41.410   0.130  51.866  1.00 60.38           C  
ATOM    715  O   GLN M  88      40.368   0.300  52.498  1.00 60.38           O  
ATOM    716  N   SER M  89      42.305   1.120  51.673  1.00 87.72           N  
ATOM    717  CA  SER M  89      42.120   2.444  52.201  1.00 87.72           C  
ATOM    718  CB  SER M  89      43.449   3.162  52.495  1.00 87.72           C  
ATOM    719  OG  SER M  89      43.214   4.464  53.014  1.00 87.72           O  
ATOM    720  C   SER M  89      41.365   3.299  51.229  1.00 87.72           C  
ATOM    721  O   SER M  89      41.203   2.963  50.058  1.00 87.72           O  
ATOM    722  N   GLU M  90      40.869   4.445  51.739  1.00 65.80           N  
ATOM    723  CA  GLU M  90      40.152   5.448  51.002  0.98 65.80           C  
ATOM    724  CB  GLU M  90      39.509   6.528  51.893  0.98 65.80           C  
ATOM    725  CG  GLU M  90      38.325   6.024  52.720  0.96 65.80           C  
ATOM    726  CD  GLU M  90      37.611   7.236  53.301  0.82 65.80           C  
ATOM    727  OE1 GLU M  90      38.170   8.358  53.182  0.82 65.80           O  
ATOM    728  OE2 GLU M  90      36.495   7.058  53.859  0.82 65.80           O  
ATOM    729  C   GLU M  90      41.095   6.168  50.085  1.00 65.80           C  
ATOM    730  O   GLU M  90      40.686   6.708  49.059  1.00 65.80           O  
ATOM    731  N   ALA M  91      42.390   6.215  50.449  1.00 46.78           N  
ATOM    732  CA  ALA M  91      43.345   7.048  49.769  1.00 46.78           C  
ATOM    733  CB  ALA M  91      44.748   6.956  50.397  1.00 46.78           C  
ATOM    734  C   ALA M  91      43.498   6.742  48.301  1.00 46.78           C  
ATOM    735  O   ALA M  91      43.457   7.658  47.481  1.00 46.78           O  
ATOM    736  N   GLY M  92      43.641   5.464  47.902  1.00 27.96           N  
ATOM    737  CA  GLY M  92      43.946   5.202  46.518  1.00 27.96           C  
ATOM    738  C   GLY M  92      42.716   5.229  45.662  1.00 27.96           C  
ATOM    739  O   GLY M  92      41.592   5.330  46.149  1.00 27.96           O  
ATOM    740  N   SER M  93      42.930   5.128  44.330  1.00 37.15           N  
ATOM    741  CA  SER M  93      41.880   5.102  43.352  1.00 37.15           C  
ATOM    742  CB  SER M  93      42.190   5.956  42.111  1.00 37.15           C  
ATOM    743  OG  SER M  93      41.116   5.881  41.187  1.00 37.15           O  
ATOM    744  C   SER M  93      41.764   3.682  42.893  1.00 37.15           C  
ATOM    745  O   SER M  93      42.767   2.981  42.766  1.00 37.15           O  
ATOM    746  N   HIS M  94      40.524   3.213  42.647  1.00 54.39           N  
ATOM    747  CA  HIS M  94      40.349   1.848  42.246  1.00 54.39           C  
ATOM    748  ND1 HIS M  94      41.797   0.011  44.567  1.00 54.39           N  
ATOM    749  CG  HIS M  94      40.713   0.860  44.529  1.00 54.39           C  
ATOM    750  CB  HIS M  94      39.772   0.966  43.364  1.00 54.39           C  
ATOM    751  NE2 HIS M  94      41.803   1.133  46.487  1.00 54.39           N  
ATOM    752  CD2 HIS M  94      40.732   1.536  45.711  1.00 54.39           C  
ATOM    753  CE1 HIS M  94      42.414   0.215  45.759  1.00 54.39           C  
ATOM    754  C   HIS M  94      39.406   1.811  41.087  1.00 54.39           C  
ATOM    755  O   HIS M  94      38.664   2.762  40.845  1.00 54.39           O  
ATOM    756  N   THR M  95      39.418   0.697  40.325  1.00 46.71           N  
ATOM    757  CA  THR M  95      38.582   0.650  39.164  0.98 46.71           C  
ATOM    758  CB  THR M  95      39.365   0.676  37.884  0.98 46.71           C  
ATOM    759  OG1 THR M  95      40.200   1.824  37.846  0.98 46.71           O  
ATOM    760  CG2 THR M  95      38.378   0.704  36.704  0.98 46.71           C  
ATOM    761  C   THR M  95      37.786  -0.617  39.152  1.00 46.71           C  
ATOM    762  O   THR M  95      38.267  -1.684  39.536  1.00 46.71           O  
ATOM    763  N   VAL M  96      36.517  -0.509  38.712  1.00 50.35           N  
ATOM    764  CA  VAL M  96      35.691  -1.665  38.534  0.93 50.35           C  
ATOM    765  CB  VAL M  96      34.425  -1.661  39.342  0.93 50.35           C  
ATOM    766  CG1 VAL M  96      34.786  -1.605  40.837  0.93 50.35           C  
ATOM    767  CG2 VAL M  96      33.535  -0.506  38.863  0.93 50.35           C  
ATOM    768  C   VAL M  96      35.297  -1.652  37.091  1.00 50.35           C  
ATOM    769  O   VAL M  96      35.099  -0.587  36.506  1.00 50.35           O  
ATOM    770  N   GLN M  97      35.205  -2.840  36.465  1.00 55.02           N  
ATOM    771  CA  GLN M  97      34.849  -2.868  35.079  1.00 55.02           C  
ATOM    772  CB  GLN M  97      36.029  -3.204  34.155  1.00 55.02           C  
ATOM    773  CG  GLN M  97      37.085  -2.102  34.167  1.00 55.02           C  
ATOM    774  CD  GLN M  97      38.293  -2.570  33.381  1.00 55.02           C  
ATOM    775  OE1 GLN M  97      39.325  -1.902  33.370  1.00 55.02           O  
ATOM    776  NE2 GLN M  97      38.172  -3.749  32.716  1.00 55.02           N  
ATOM    777  C   GLN M  97      33.795  -3.905  34.886  1.00 55.02           C  
ATOM    778  O   GLN M  97      33.774  -4.928  35.568  1.00 55.02           O  
ATOM    779  N   ARG M  98      32.866  -3.641  33.949  1.00 78.00           N  
ATOM    780  CA  ARG M  98      31.818  -4.579  33.693  1.00 78.00           C  
ATOM    781  CB  ARG M  98      30.471  -4.156  34.303  1.00 78.00           C  
ATOM    782  CG  ARG M  98      29.439  -5.283  34.363  1.00 78.00           C  
ATOM    783  CD  ARG M  98      28.030  -4.793  34.704  1.00 78.00           C  
ATOM    784  NE  ARG M  98      28.119  -4.024  35.978  1.00 78.00           N  
ATOM    785  CZ  ARG M  98      28.016  -4.666  37.178  1.00 78.00           C  
ATOM    786  NH1 ARG M  98      27.852  -6.019  37.218  1.00 78.00           N  
ATOM    787  NH2 ARG M  98      28.083  -3.956  38.340  1.00 78.00           N  
ATOM    788  C   ARG M  98      31.634  -4.633  32.212  1.00 78.00           C  
ATOM    789  O   ARG M  98      31.757  -3.621  31.524  1.00 78.00           O  
ATOM    790  N   MET M  99      31.351  -5.837  31.679  1.00 61.16           N  
ATOM    791  CA  MET M  99      31.141  -5.976  30.270  1.00 61.16           C  
ATOM    792  CB  MET M  99      32.434  -6.382  29.542  1.00 61.16           C  
ATOM    793  CG  MET M  99      32.281  -6.666  28.048  1.00 61.16           C  
ATOM    794  SD  MET M  99      31.568  -8.294  27.657  1.00 61.16           S  
ATOM    795  CE  MET M  99      32.936  -9.245  28.383  1.00 61.16           C  
ATOM    796  C   MET M  99      30.134  -7.063  30.069  1.00 61.16           C  
ATOM    797  O   MET M  99      30.297  -8.167  30.585  1.00 61.16           O  
ATOM    798  N   TYR M 100      29.043  -6.769  29.329  1.00 71.05           N  
ATOM    799  CA  TYR M 100      28.103  -7.807  29.026  1.00 71.05           C  
ATOM    800  CB  TYR M 100      26.937  -7.971  30.025  1.00 71.05           C  
ATOM    801  CG  TYR M 100      26.097  -6.743  30.083  1.00 71.05           C  
ATOM    802  CD1 TYR M 100      25.175  -6.471  29.098  1.00 71.05           C  
ATOM    803  CD2 TYR M 100      26.214  -5.876  31.145  1.00 71.05           C  
ATOM    804  CE1 TYR M 100      24.393  -5.342  29.160  1.00 71.05           C  
ATOM    805  CE2 TYR M 100      25.435  -4.746  31.213  1.00 71.05           C  
ATOM    806  CZ  TYR M 100      24.523  -4.480  30.221  1.00 71.05           C  
ATOM    807  OH  TYR M 100      23.720  -3.323  30.287  1.00 71.05           O  
ATOM    808  C   TYR M 100      27.559  -7.576  27.656  1.00 71.05           C  
ATOM    809  O   TYR M 100      27.695  -6.491  27.091  1.00 71.05           O  
ATOM    810  N   GLY M 101      26.945  -8.624  27.071  1.00 23.74           N  
ATOM    811  CA  GLY M 101      26.412  -8.494  25.749  1.00 23.74           C  
ATOM    812  C   GLY M 101      26.121  -9.863  25.233  1.00 23.74           C  
ATOM    813  O   GLY M 101      26.329 -10.862  25.921  1.00 23.74           O  
ATOM    814  N   CYS M 102      25.624  -9.933  23.982  1.00 46.67           N  
ATOM    815  CA  CYS M 102      25.267 -11.194  23.405  0.96 46.67           C  
ATOM    816  CB  CYS M 102      23.738 -11.384  23.310  0.96 46.67           C  
ATOM    817  SG  CYS M 102      22.927 -10.019  22.422  0.96 46.67           S  
ATOM    818  C   CYS M 102      25.837 -11.277  22.022  1.00 46.67           C  
ATOM    819  O   CYS M 102      26.109 -10.263  21.378  1.00 46.67           O  
ATOM    820  N   ASP M 103      26.050 -12.525  21.553  1.00 58.71           N  
ATOM    821  CA  ASP M 103      26.596 -12.791  20.255  1.00 58.71           C  
ATOM    822  CB  ASP M 103      27.830 -13.709  20.297  1.00 58.71           C  
ATOM    823  CG  ASP M 103      28.980 -12.924  20.923  1.00 58.71           C  
ATOM    824  OD1 ASP M 103      28.910 -11.666  20.924  1.00 58.71           O  
ATOM    825  OD2 ASP M 103      29.945 -13.571  21.409  1.00 58.71           O  
ATOM    826  C   ASP M 103      25.534 -13.471  19.454  1.00 58.71           C  
ATOM    827  O   ASP M 103      24.722 -14.232  19.977  1.00 58.71           O  
ATOM    828  N   VAL M 104      25.518 -13.183  18.142  1.00127.20           N  
ATOM    829  CA  VAL M 104      24.514 -13.684  17.257  1.00127.20           C  
ATOM    830  CB  VAL M 104      23.637 -12.524  16.895  1.00127.20           C  
ATOM    831  CG1 VAL M 104      24.499 -11.427  16.259  0.73127.20           C  
ATOM    832  CG2 VAL M 104      22.476 -12.991  16.047  0.73127.20           C  
ATOM    833  C   VAL M 104      25.221 -14.255  16.058  1.00127.20           C  
ATOM    834  O   VAL M 104      26.270 -13.752  15.667  1.00127.20           O  
ATOM    835  N   GLY M 105      24.678 -15.330  15.441  1.00 28.52           N  
ATOM    836  CA  GLY M 105      25.348 -15.964  14.331  1.00 28.52           C  
ATOM    837  C   GLY M 105      24.930 -15.312  13.046  1.00 28.52           C  
ATOM    838  O   GLY M 105      24.305 -14.255  13.043  1.00 28.52           O  
ATOM    839  N   SER M 106      25.288 -15.940  11.904  1.00 31.37           N  
ATOM    840  CA  SER M 106      24.937 -15.418  10.613  0.98 31.37           C  
ATOM    841  CB  SER M 106      25.545 -16.214   9.448  0.98 31.37           C  
ATOM    842  OG  SER M 106      25.148 -15.632   8.217  0.98 31.37           O  
ATOM    843  C   SER M 106      23.451 -15.508  10.485  1.00 31.37           C  
ATOM    844  O   SER M 106      22.816 -14.670   9.846  1.00 31.37           O  
ATOM    845  N   ASP M 107      22.864 -16.556  11.095  1.00 75.57           N  
ATOM    846  CA  ASP M 107      21.447 -16.784  11.097  1.00 75.57           C  
ATOM    847  CB  ASP M 107      21.047 -18.184  11.612  1.00 75.57           C  
ATOM    848  CG  ASP M 107      21.558 -18.385  13.029  1.00 75.57           C  
ATOM    849  OD1 ASP M 107      22.320 -17.514  13.522  1.00 75.57           O  
ATOM    850  OD2 ASP M 107      21.202 -19.424  13.642  1.00 75.57           O  
ATOM    851  C   ASP M 107      20.807 -15.709  11.919  1.00 75.57           C  
ATOM    852  O   ASP M 107      19.634 -15.385  11.739  1.00 75.57           O  
ATOM    853  N   TRP M 108      21.591 -15.097  12.826  1.00 97.02           N  
ATOM    854  CA  TRP M 108      21.106 -14.067  13.697  1.00 97.02           C  
ATOM    855  CB  TRP M 108      20.222 -13.017  12.994  1.00 97.02           C  
ATOM    856  CG  TRP M 108      20.974 -12.102  12.049  1.00 97.02           C  
ATOM    857  CD2 TRP M 108      20.407 -10.928  11.444  1.00 97.02           C  
ATOM    858  CD1 TRP M 108      22.266 -12.173  11.607  1.00 97.02           C  
ATOM    859  NE1 TRP M 108      22.537 -11.121  10.765  1.00 97.02           N  
ATOM    860  CE2 TRP M 108      21.402 -10.346  10.656  1.00 97.02           C  
ATOM    861  CE3 TRP M 108      19.159 -10.378  11.540  1.00 97.02           C  
ATOM    862  CZ2 TRP M 108      21.161  -9.202   9.949  1.00 97.02           C  
ATOM    863  CZ3 TRP M 108      18.919  -9.226  10.825  1.00 97.02           C  
ATOM    864  CH2 TRP M 108      19.902  -8.651  10.045  1.00 97.02           C  
ATOM    865  C   TRP M 108      20.357 -14.646  14.859  1.00 97.02           C  
ATOM    866  O   TRP M 108      19.643 -13.930  15.561  1.00 97.02           O  
ATOM    867  N   ARG M 109      20.506 -15.959  15.112  1.00 88.79           N  
ATOM    868  CA  ARG M 109      19.919 -16.511  16.299  0.98 88.79           C  
ATOM    869  CB  ARG M 109      19.364 -17.927  16.106  0.98 88.79           C  
ATOM    870  CG  ARG M 109      18.074 -17.859  15.288  0.71 88.79           C  
ATOM    871  CD  ARG M 109      17.419 -19.208  15.022  0.71 88.79           C  
ATOM    872  NE  ARG M 109      18.234 -19.900  13.990  0.63 88.79           N  
ATOM    873  CZ  ARG M 109      17.597 -20.558  12.981  0.62 88.79           C  
ATOM    874  NH1 ARG M 109      16.234 -20.564  12.943  0.62 88.79           N  
ATOM    875  NH2 ARG M 109      18.314 -21.206  12.018  0.62 88.79           N  
ATOM    876  C   ARG M 109      20.947 -16.461  17.397  1.00 88.79           C  
ATOM    877  O   ARG M 109      22.147 -16.432  17.129  1.00 88.79           O  
ATOM    878  N   PHE M 110      20.477 -16.441  18.665  1.00 90.42           N  
ATOM    879  CA  PHE M 110      21.285 -16.273  19.850  1.00 90.42           C  
ATOM    880  CB  PHE M 110      20.419 -16.379  21.122  1.00 90.42           C  
ATOM    881  CG  PHE M 110      21.262 -16.555  22.337  1.00 90.42           C  
ATOM    882  CD1 PHE M 110      21.875 -15.491  22.959  1.00 90.42           C  
ATOM    883  CD2 PHE M 110      21.409 -17.817  22.866  1.00 90.42           C  
ATOM    884  CE1 PHE M 110      22.636 -15.698  24.086  1.00 90.42           C  
ATOM    885  CE2 PHE M 110      22.168 -18.030  23.991  1.00 90.42           C  
ATOM    886  CZ  PHE M 110      22.782 -16.965  24.601  1.00 90.42           C  
ATOM    887  C   PHE M 110      22.391 -17.280  19.913  1.00 90.42           C  
ATOM    888  O   PHE M 110      22.164 -18.477  20.081  1.00 90.42           O  
ATOM    889  N   LEU M 111      23.627 -16.793  19.677  1.00130.79           N  
ATOM    890  CA  LEU M 111      24.831 -17.571  19.747  1.00130.79           C  
ATOM    891  CB  LEU M 111      25.957 -16.891  18.956  1.00130.79           C  
ATOM    892  CG  LEU M 111      27.261 -17.697  18.899  1.00130.79           C  
ATOM    893  CD1 LEU M 111      27.080 -18.985  18.085  1.00130.79           C  
ATOM    894  CD2 LEU M 111      28.416 -16.835  18.378  1.00130.79           C  
ATOM    895  C   LEU M 111      25.331 -17.756  21.152  1.00130.79           C  
ATOM    896  O   LEU M 111      25.534 -18.879  21.612  1.00130.79           O  
ATOM    897  N   ARG M 112      25.514 -16.636  21.890  1.00171.94           N  
ATOM    898  CA  ARG M 112      26.151 -16.748  23.174  0.95171.94           C  
ATOM    899  CB  ARG M 112      27.674 -16.932  23.018  0.95171.94           C  
ATOM    900  CG  ARG M 112      28.386 -17.573  24.209  0.95171.94           C  
ATOM    901  CD  ARG M 112      29.783 -18.098  23.856  0.90171.94           C  
ATOM    902  NE  ARG M 112      30.772 -17.009  24.098  0.59171.94           N  
ATOM    903  CZ  ARG M 112      31.996 -17.048  23.493  0.59171.94           C  
ATOM    904  NH1 ARG M 112      32.300 -18.059  22.628  0.59171.94           N  
ATOM    905  NH2 ARG M 112      32.917 -16.072  23.744  0.59171.94           N  
ATOM    906  C   ARG M 112      25.888 -15.479  23.937  1.00171.94           C  
ATOM    907  O   ARG M 112      25.490 -14.473  23.353  1.00171.94           O  
ATOM    908  N   GLY M 113      26.097 -15.504  25.275  1.00 37.71           N  
ATOM    909  CA  GLY M 113      25.858 -14.345  26.095  1.00 37.71           C  
ATOM    910  C   GLY M 113      26.873 -14.334  27.196  1.00 37.71           C  
ATOM    911  O   GLY M 113      27.258 -15.382  27.710  1.00 37.71           O  
ATOM    912  N   TYR M 114      27.335 -13.131  27.594  1.00 96.77           N  
ATOM    913  CA  TYR M 114      28.357 -13.041  28.598  0.98 96.77           C  
ATOM    914  CB  TYR M 114      29.755 -12.951  27.970  0.98 96.77           C  
ATOM    915  CG  TYR M 114      29.562 -12.118  26.754  1.00 96.77           C  
ATOM    916  CD1 TYR M 114      29.465 -10.749  26.822  1.00 96.77           C  
ATOM    917  CD2 TYR M 114      29.463 -12.738  25.531  1.00 96.77           C  
ATOM    918  CE1 TYR M 114      29.276 -10.011  25.675  1.00 96.77           C  
ATOM    919  CE2 TYR M 114      29.275 -12.006  24.384  1.00 96.77           C  
ATOM    920  CZ  TYR M 114      29.180 -10.639  24.455  1.00 96.77           C  
ATOM    921  OH  TYR M 114      28.984  -9.890  23.275  1.00 96.77           O  
ATOM    922  C   TYR M 114      28.138 -11.866  29.504  1.00 96.77           C  
ATOM    923  O   TYR M 114      27.476 -10.893  29.145  1.00 96.77           O  
ATOM    924  N   HIS M 115      28.683 -11.970  30.737  1.00 78.18           N  
ATOM    925  CA  HIS M 115      28.614 -10.940  31.737  1.00 78.18           C  
ATOM    926  ND1 HIS M 115      27.768 -10.150  34.949  1.00 78.18           N  
ATOM    927  CG  HIS M 115      27.230 -10.029  33.687  1.00 78.18           C  
ATOM    928  CB  HIS M 115      27.360 -11.076  32.620  1.00 78.18           C  
ATOM    929  NE2 HIS M 115      26.725  -8.188  34.892  1.00 78.18           N  
ATOM    930  CD2 HIS M 115      26.597  -8.823  33.669  1.00 78.18           C  
ATOM    931  CE1 HIS M 115      27.436  -9.023  35.628  1.00 78.18           C  
ATOM    932  C   HIS M 115      29.814 -11.127  32.621  1.00 78.18           C  
ATOM    933  O   HIS M 115      29.943 -12.154  33.285  1.00 78.18           O  
ATOM    934  N   GLN M 116      30.727 -10.132  32.667  1.00119.33           N  
ATOM    935  CA  GLN M 116      31.927 -10.293  33.445  0.96119.33           C  
ATOM    936  CB  GLN M 116      33.180 -10.485  32.575  0.96119.33           C  
ATOM    937  CG  GLN M 116      33.117 -11.735  31.699  0.96119.33           C  
ATOM    938  CD  GLN M 116      34.405 -11.812  30.897  0.91119.33           C  
ATOM    939  OE1 GLN M 116      35.254 -10.927  30.983  0.91119.33           O  
ATOM    940  NE2 GLN M 116      34.557 -12.896  30.091  0.91119.33           N  
ATOM    941  C   GLN M 116      32.154  -9.046  34.240  1.00119.33           C  
ATOM    942  O   GLN M 116      31.690  -7.968  33.869  1.00119.33           O  
ATOM    943  N   TYR M 117      32.865  -9.181  35.383  1.00121.41           N  
ATOM    944  CA  TYR M 117      33.116  -8.052  36.233  0.98121.41           C  
ATOM    945  CB  TYR M 117      32.076  -8.032  37.368  0.98121.41           C  
ATOM    946  CG  TYR M 117      32.174  -6.810  38.208  1.00121.41           C  
ATOM    947  CD1 TYR M 117      32.075  -5.559  37.650  1.00121.41           C  
ATOM    948  CD2 TYR M 117      32.293  -6.919  39.571  1.00121.41           C  
ATOM    949  CE1 TYR M 117      32.141  -4.435  38.438  1.00121.41           C  
ATOM    950  CE2 TYR M 117      32.357  -5.799  40.365  1.00121.41           C  
ATOM    951  CZ  TYR M 117      32.282  -4.551  39.797  1.00121.41           C  
ATOM    952  OH  TYR M 117      32.344  -3.396  40.603  1.00121.41           O  
ATOM    953  C   TYR M 117      34.512  -8.177  36.778  1.00121.41           C  
ATOM    954  O   TYR M 117      34.924  -9.259  37.195  1.00121.41           O  
ATOM    955  N   ALA M 118      35.282  -7.063  36.792  1.00 37.48           N  
ATOM    956  CA  ALA M 118      36.641  -7.129  37.261  1.00 37.48           C  
ATOM    957  CB  ALA M 118      37.686  -7.047  36.135  1.00 37.48           C  
ATOM    958  C   ALA M 118      36.903  -5.979  38.180  1.00 37.48           C  
ATOM    959  O   ALA M 118      36.304  -4.912  38.052  1.00 37.48           O  
ATOM    960  N   TYR M 119      37.812  -6.193  39.155  1.00 70.45           N  
ATOM    961  CA  TYR M 119      38.163  -5.169  40.094  1.00 70.45           C  
ATOM    962  CB  TYR M 119      37.850  -5.595  41.540  1.00 70.45           C  
ATOM    963  CG  TYR M 119      38.165  -4.488  42.483  1.00 70.45           C  
ATOM    964  CD1 TYR M 119      37.390  -3.351  42.484  1.00 70.45           C  
ATOM    965  CD2 TYR M 119      39.203  -4.593  43.381  1.00 70.45           C  
ATOM    966  CE1 TYR M 119      37.650  -2.322  43.355  1.00 70.45           C  
ATOM    967  CE2 TYR M 119      39.469  -3.566  44.258  1.00 70.45           C  
ATOM    968  CZ  TYR M 119      38.694  -2.427  44.241  1.00 70.45           C  
ATOM    969  OH  TYR M 119      38.960  -1.369  45.137  1.00 70.45           O  
ATOM    970  C   TYR M 119      39.640  -4.950  39.960  1.00 70.45           C  
ATOM    971  O   TYR M 119      40.436  -5.871  40.135  1.00 70.45           O  
ATOM    972  N   ASP M 120      40.033  -3.704  39.637  1.00 84.98           N  
ATOM    973  CA  ASP M 120      41.412  -3.335  39.488  1.00 84.98           C  
ATOM    974  CB  ASP M 120      42.208  -3.373  40.803  1.00 84.98           C  
ATOM    975  CG  ASP M 120      41.766  -2.162  41.606  1.00 84.98           C  
ATOM    976  OD1 ASP M 120      41.069  -1.297  41.010  1.00 84.98           O  
ATOM    977  OD2 ASP M 120      42.117  -2.078  42.813  1.00 84.98           O  
ATOM    978  C   ASP M 120      42.097  -4.206  38.482  1.00 84.98           C  
ATOM    979  O   ASP M 120      43.263  -4.558  38.648  1.00 84.98           O  
ATOM    980  N   GLY M 121      41.390  -4.585  37.403  1.00 29.83           N  
ATOM    981  CA  GLY M 121      42.039  -5.290  36.335  1.00 29.83           C  
ATOM    982  C   GLY M 121      42.037  -6.769  36.576  1.00 29.83           C  
ATOM    983  O   GLY M 121      42.372  -7.531  35.670  1.00 29.83           O  
ATOM    984  N   LYS M 122      41.659  -7.228  37.786  1.00130.45           N  
ATOM    985  CA  LYS M 122      41.672  -8.645  38.045  1.00130.45           C  
ATOM    986  CB  LYS M 122      42.091  -9.006  39.481  1.00130.45           C  
ATOM    987  CG  LYS M 122      43.476  -8.492  39.882  0.69130.45           C  
ATOM    988  CD  LYS M 122      44.628  -9.026  39.032  0.65130.45           C  
ATOM    989  CE  LYS M 122      45.972  -8.390  39.395  0.62130.45           C  
ATOM    990  NZ  LYS M 122      47.012  -8.817  38.439  0.62130.45           N  
ATOM    991  C   LYS M 122      40.262  -9.131  37.901  1.00130.45           C  
ATOM    992  O   LYS M 122      39.321  -8.410  38.220  1.00130.45           O  
ATOM    993  N   ASP M 123      40.074 -10.378  37.422  1.00 66.37           N  
ATOM    994  CA  ASP M 123      38.746 -10.893  37.218  1.00 66.37           C  
ATOM    995  CB  ASP M 123      38.731 -12.156  36.343  1.00 66.37           C  
ATOM    996  CG  ASP M 123      39.179 -11.743  34.947  0.98 66.37           C  
ATOM    997  OD1 ASP M 123      38.516 -10.850  34.355  0.98 66.37           O  
ATOM    998  OD2 ASP M 123      40.189 -12.312  34.455  0.98 66.37           O  
ATOM    999  C   ASP M 123      38.141 -11.235  38.549  1.00 66.37           C  
ATOM   1000  O   ASP M 123      38.670 -12.073  39.274  1.00 66.37           O  
ATOM   1001  N   TYR M 124      37.082 -10.497  38.949  1.00120.12           N  
ATOM   1002  CA  TYR M 124      36.367 -10.722  40.176  1.00120.12           C  
ATOM   1003  CB  TYR M 124      35.669  -9.420  40.599  1.00120.12           C  
ATOM   1004  CG  TYR M 124      35.133  -9.515  41.986  1.00120.12           C  
ATOM   1005  CD1 TYR M 124      35.976  -9.470  43.077  1.00120.12           C  
ATOM   1006  CD2 TYR M 124      33.777  -9.617  42.193  1.00120.12           C  
ATOM   1007  CE1 TYR M 124      35.475  -9.540  44.356  1.00120.12           C  
ATOM   1008  CE2 TYR M 124      33.271  -9.687  43.470  1.00120.12           C  
ATOM   1009  CZ  TYR M 124      34.117  -9.646  44.554  1.00120.12           C  
ATOM   1010  OH  TYR M 124      33.590  -9.713  45.861  1.00120.12           O  
ATOM   1011  C   TYR M 124      35.351 -11.839  40.088  1.00120.12           C  
ATOM   1012  O   TYR M 124      35.373 -12.776  40.888  1.00120.12           O  
ATOM   1013  N   ILE M 125      34.429 -11.772  39.097  1.00 67.25           N  
ATOM   1014  CA  ILE M 125      33.377 -12.752  38.978  1.00 67.25           C  
ATOM   1015  CB  ILE M 125      32.204 -12.435  39.858  1.00 67.25           C  
ATOM   1016  CG1 ILE M 125      31.243 -13.628  39.957  1.00 67.25           C  
ATOM   1017  CG2 ILE M 125      31.555 -11.147  39.326  1.00 67.25           C  
ATOM   1018  CD1 ILE M 125      30.180 -13.446  41.040  1.00 67.25           C  
ATOM   1019  C   ILE M 125      32.891 -12.739  37.557  1.00 67.25           C  
ATOM   1020  O   ILE M 125      32.992 -11.718  36.877  1.00 67.25           O  
ATOM   1021  N   ALA M 126      32.339 -13.871  37.064  1.00 40.26           N  
ATOM   1022  CA  ALA M 126      31.877 -13.897  35.702  1.00 40.26           C  
ATOM   1023  CB  ALA M 126      32.962 -14.327  34.698  1.00 40.26           C  
ATOM   1024  C   ALA M 126      30.757 -14.885  35.591  1.00 40.26           C  
ATOM   1025  O   ALA M 126      30.623 -15.798  36.404  1.00 40.26           O  
ATOM   1026  N   LEU M 127      29.907 -14.710  34.561  1.00 52.95           N  
ATOM   1027  CA  LEU M 127      28.806 -15.602  34.342  1.00 52.95           C  
ATOM   1028  CB  LEU M 127      27.599 -14.902  33.700  1.00 52.95           C  
ATOM   1029  CG  LEU M 127      26.369 -15.799  33.486  1.00 52.95           C  
ATOM   1030  CD1 LEU M 127      25.754 -16.220  34.832  1.00 52.95           C  
ATOM   1031  CD2 LEU M 127      25.345 -15.124  32.560  1.00 52.95           C  
ATOM   1032  C   LEU M 127      29.282 -16.633  33.372  1.00 52.95           C  
ATOM   1033  O   LEU M 127      29.910 -16.309  32.366  1.00 52.95           O  
ATOM   1034  N   LYS M 128      28.978 -17.913  33.653  1.00 63.91           N  
ATOM   1035  CA  LYS M 128      29.426 -18.993  32.825  0.98 63.91           C  
ATOM   1036  CB  LYS M 128      29.429 -20.357  33.542  0.98 63.91           C  
ATOM   1037  CG  LYS M 128      30.535 -20.448  34.603  0.98 63.91           C  
ATOM   1038  CD  LYS M 128      30.427 -21.655  35.540  0.96 63.91           C  
ATOM   1039  CE  LYS M 128      31.594 -21.773  36.528  0.93 63.91           C  
ATOM   1040  NZ  LYS M 128      31.440 -22.990  37.361  0.93 63.91           N  
ATOM   1041  C   LYS M 128      28.603 -19.044  31.574  1.00 63.91           C  
ATOM   1042  O   LYS M 128      27.633 -18.305  31.410  1.00 63.91           O  
ATOM   1043  N   GLU M 129      29.014 -19.921  30.637  1.00 97.01           N  
ATOM   1044  CA  GLU M 129      28.437 -20.035  29.328  1.00 97.01           C  
ATOM   1045  CB  GLU M 129      29.165 -21.102  28.494  1.00 97.01           C  
ATOM   1046  CG  GLU M 129      28.937 -21.008  26.987  0.97 97.01           C  
ATOM   1047  CD  GLU M 129      30.029 -21.844  26.333  0.83 97.01           C  
ATOM   1048  OE1 GLU M 129      29.874 -23.094  26.310  0.56 97.01           O  
ATOM   1049  OE2 GLU M 129      31.040 -21.250  25.869  0.56 97.01           O  
ATOM   1050  C   GLU M 129      26.989 -20.407  29.441  1.00 97.01           C  
ATOM   1051  O   GLU M 129      26.160 -19.919  28.674  1.00 97.01           O  
ATOM   1052  N   ASP M 130      26.650 -21.281  30.407  1.00 75.52           N  
ATOM   1053  CA  ASP M 130      25.301 -21.738  30.609  1.00 75.52           C  
ATOM   1054  CB  ASP M 130      25.201 -22.916  31.609  1.00 75.52           C  
ATOM   1055  CG  ASP M 130      25.781 -22.568  32.981  0.99 75.52           C  
ATOM   1056  OD1 ASP M 130      26.125 -21.384  33.232  0.99 75.52           O  
ATOM   1057  OD2 ASP M 130      25.898 -23.510  33.809  0.99 75.52           O  
ATOM   1058  C   ASP M 130      24.426 -20.598  31.045  1.00 75.52           C  
ATOM   1059  O   ASP M 130      23.219 -20.605  30.798  1.00 75.52           O  
ATOM   1060  N   LEU M 131      25.024 -19.583  31.697  1.00 88.12           N  
ATOM   1061  CA  LEU M 131      24.332 -18.425  32.194  1.00 88.12           C  
ATOM   1062  CB  LEU M 131      23.283 -17.888  31.206  1.00 88.12           C  
ATOM   1063  CG  LEU M 131      23.849 -17.540  29.815  1.00 88.12           C  
ATOM   1064  CD1 LEU M 131      22.738 -17.009  28.896  1.00 88.12           C  
ATOM   1065  CD2 LEU M 131      25.066 -16.602  29.900  1.00 88.12           C  
ATOM   1066  C   LEU M 131      23.607 -18.769  33.461  1.00 88.12           C  
ATOM   1067  O   LEU M 131      22.868 -17.944  33.996  1.00 88.12           O  
ATOM   1068  N   ARG M 132      23.736 -20.027  33.917  1.00101.31           N  
ATOM   1069  CA  ARG M 132      23.174 -20.512  35.146  1.00101.31           C  
ATOM   1070  CB  ARG M 132      22.956 -22.031  35.111  1.00101.31           C  
ATOM   1071  CG  ARG M 132      22.043 -22.462  33.963  1.00101.31           C  
ATOM   1072  CD  ARG M 132      21.722 -23.956  33.963  1.00101.31           C  
ATOM   1073  NE  ARG M 132      21.118 -24.280  32.642  0.96101.31           N  
ATOM   1074  CZ  ARG M 132      19.786 -24.085  32.418  0.91101.31           C  
ATOM   1075  NH1 ARG M 132      18.991 -23.555  33.393  0.91101.31           N  
ATOM   1076  NH2 ARG M 132      19.251 -24.418  31.207  0.91101.31           N  
ATOM   1077  C   ARG M 132      24.004 -20.203  36.368  1.00101.31           C  
ATOM   1078  O   ARG M 132      23.459 -20.010  37.455  1.00101.31           O  
ATOM   1079  N   SER M 133      25.348 -20.166  36.240  1.00104.14           N  
ATOM   1080  CA  SER M 133      26.153 -20.149  37.434  1.00104.14           C  
ATOM   1081  CB  SER M 133      26.775 -21.537  37.672  1.00104.14           C  
ATOM   1082  OG  SER M 133      27.563 -21.541  38.846  1.00104.14           O  
ATOM   1083  C   SER M 133      27.252 -19.131  37.325  1.00104.14           C  
ATOM   1084  O   SER M 133      27.414 -18.489  36.289  1.00104.14           O  
ATOM   1085  N   TRP M 134      28.032 -18.952  38.421  1.00 85.69           N  
ATOM   1086  CA  TRP M 134      29.046 -17.933  38.456  1.00 85.69           C  
ATOM   1087  CB  TRP M 134      28.761 -16.856  39.516  1.00 85.69           C  
ATOM   1088  CG  TRP M 134      27.517 -16.058  39.224  1.00 85.69           C  
ATOM   1089  CD2 TRP M 134      27.485 -14.955  38.309  1.00 85.69           C  
ATOM   1090  CD1 TRP M 134      26.246 -16.203  39.703  1.00 85.69           C  
ATOM   1091  NE1 TRP M 134      25.423 -15.260  39.135  1.00 85.69           N  
ATOM   1092  CE2 TRP M 134      26.174 -14.485  38.275  1.00 85.69           C  
ATOM   1093  CE3 TRP M 134      28.473 -14.385  37.558  1.00 85.69           C  
ATOM   1094  CZ2 TRP M 134      25.829 -13.430  37.483  1.00 85.69           C  
ATOM   1095  CZ3 TRP M 134      28.125 -13.322  36.759  1.00 85.69           C  
ATOM   1096  CH2 TRP M 134      26.826 -12.856  36.723  1.00 85.69           C  
ATOM   1097  C   TRP M 134      30.370 -18.526  38.808  1.00 85.69           C  
ATOM   1098  O   TRP M 134      30.458 -19.592  39.416  1.00 85.69           O  
ATOM   1099  N   THR M 135      31.453 -17.836  38.400  1.00118.93           N  
ATOM   1100  CA  THR M 135      32.760 -18.294  38.756  1.00118.93           C  
ATOM   1101  CB  THR M 135      33.629 -18.580  37.560  1.00118.93           C  
ATOM   1102  OG1 THR M 135      34.750 -19.356  37.947  1.00118.93           O  
ATOM   1103  CG2 THR M 135      34.075 -17.264  36.903  1.00118.93           C  
ATOM   1104  C   THR M 135      33.366 -17.221  39.619  1.00118.93           C  
ATOM   1105  O   THR M 135      33.394 -16.045  39.253  1.00118.93           O  
ATOM   1106  N   ALA M 136      33.849 -17.602  40.820  1.00 38.60           N  
ATOM   1107  CA  ALA M 136      34.377 -16.610  41.716  1.00 38.60           C  
ATOM   1108  CB  ALA M 136      33.822 -16.730  43.146  1.00 38.60           C  
ATOM   1109  C   ALA M 136      35.862 -16.765  41.795  1.00 38.60           C  
ATOM   1110  O   ALA M 136      36.383 -17.847  42.063  1.00 38.60           O  
ATOM   1111  N   ALA M 137      36.581 -15.660  41.526  1.00 48.84           N  
ATOM   1112  CA  ALA M 137      38.014 -15.635  41.543  1.00 48.84           C  
ATOM   1113  CB  ALA M 137      38.591 -14.326  40.978  1.00 48.84           C  
ATOM   1114  C   ALA M 137      38.542 -15.788  42.936  1.00 48.84           C  
ATOM   1115  O   ALA M 137      39.535 -16.477  43.161  1.00 48.84           O  
ATOM   1116  N   ASP M 138      37.876 -15.135  43.904  1.00183.27           N  
ATOM   1117  CA  ASP M 138      38.387 -15.005  45.238  1.00183.27           C  
ATOM   1118  CB  ASP M 138      38.818 -13.535  45.422  1.00183.27           C  
ATOM   1119  CG  ASP M 138      39.381 -13.240  46.791  1.00183.27           C  
ATOM   1120  OD1 ASP M 138      40.427 -13.843  47.141  1.00183.27           O  
ATOM   1121  OD2 ASP M 138      38.782 -12.386  47.495  1.00183.27           O  
ATOM   1122  C   ASP M 138      37.278 -15.292  46.206  1.00183.27           C  
ATOM   1123  O   ASP M 138      36.139 -15.541  45.816  1.00183.27           O  
ATOM   1124  N   MET M 139      37.609 -15.304  47.513  1.00139.11           N  
ATOM   1125  CA  MET M 139      36.650 -15.493  48.562  1.00139.11           C  
ATOM   1126  CB  MET M 139      37.295 -15.646  49.943  1.00139.11           C  
ATOM   1127  CG  MET M 139      38.098 -16.937  50.066  0.73139.11           C  
ATOM   1128  SD  MET M 139      38.883 -17.168  51.680  0.73139.11           S  
ATOM   1129  CE  MET M 139      40.153 -15.900  51.397  0.73139.11           C  
ATOM   1130  C   MET M 139      35.732 -14.310  48.593  1.00139.11           C  
ATOM   1131  O   MET M 139      34.548 -14.450  48.892  1.00139.11           O  
ATOM   1132  N   ALA M 140      36.262 -13.102  48.314  1.00 39.26           N  
ATOM   1133  CA  ALA M 140      35.452 -11.916  48.304  1.00 39.26           C  
ATOM   1134  CB  ALA M 140      36.270 -10.650  47.991  1.00 39.26           C  
ATOM   1135  C   ALA M 140      34.431 -12.074  47.221  1.00 39.26           C  
ATOM   1136  O   ALA M 140      33.255 -11.773  47.405  1.00 39.26           O  
ATOM   1137  N   ALA M 141      34.866 -12.586  46.060  1.00 40.35           N  
ATOM   1138  CA  ALA M 141      34.010 -12.808  44.934  1.00 40.35           C  
ATOM   1139  CB  ALA M 141      34.780 -13.361  43.725  1.00 40.35           C  
ATOM   1140  C   ALA M 141      32.987 -13.819  45.341  1.00 40.35           C  
ATOM   1141  O   ALA M 141      31.865 -13.821  44.839  1.00 40.35           O  
ATOM   1142  N   GLN M 142      33.384 -14.732  46.244  1.00 54.27           N  
ATOM   1143  CA  GLN M 142      32.560 -15.805  46.719  0.88 54.27           C  
ATOM   1144  CB  GLN M 142      33.312 -16.699  47.723  0.88 54.27           C  
ATOM   1145  CG  GLN M 142      32.622 -18.034  48.000  0.88 54.27           C  
ATOM   1146  CD  GLN M 142      32.836 -18.909  46.772  0.88 54.27           C  
ATOM   1147  OE1 GLN M 142      33.908 -18.896  46.167  0.62 54.27           O  
ATOM   1148  NE2 GLN M 142      31.787 -19.682  46.383  0.62 54.27           N  
ATOM   1149  C   GLN M 142      31.368 -15.234  47.429  1.00 54.27           C  
ATOM   1150  O   GLN M 142      30.256 -15.744  47.295  1.00 54.27           O  
ATOM   1151  N   THR M 143      31.564 -14.155  48.210  1.00100.44           N  
ATOM   1152  CA  THR M 143      30.464 -13.596  48.942  0.93100.44           C  
ATOM   1153  CB  THR M 143      30.863 -12.489  49.881  0.93100.44           C  
ATOM   1154  OG1 THR M 143      29.813 -12.238  50.800  0.93100.44           O  
ATOM   1155  CG2 THR M 143      31.172 -11.206  49.094  0.93100.44           C  
ATOM   1156  C   THR M 143      29.457 -13.061  47.970  1.00100.44           C  
ATOM   1157  O   THR M 143      28.251 -13.185  48.179  1.00100.44           O  
ATOM   1158  N   THR M 144      29.940 -12.446  46.875  1.00 38.18           N  
ATOM   1159  CA  THR M 144      29.098 -11.875  45.864  1.00 38.18           C  
ATOM   1160  CB  THR M 144      29.889 -11.170  44.801  1.00 38.18           C  
ATOM   1161  OG1 THR M 144      30.671 -10.137  45.386  1.00 38.18           O  
ATOM   1162  CG2 THR M 144      28.916 -10.588  43.758  1.00 38.18           C  
ATOM   1163  C   THR M 144      28.320 -12.970  45.204  1.00 38.18           C  
ATOM   1164  O   THR M 144      27.147 -12.806  44.872  1.00 38.18           O  
ATOM   1165  N   LYS M 145      28.964 -14.126  44.988  1.00 84.48           N  
ATOM   1166  CA  LYS M 145      28.326 -15.232  44.335  1.00 84.48           C  
ATOM   1167  CB  LYS M 145      29.254 -16.454  44.258  1.00 84.48           C  
ATOM   1168  CG  LYS M 145      28.599 -17.682  43.633  1.00 84.48           C  
ATOM   1169  CD  LYS M 145      29.581 -18.813  43.335  1.00 84.48           C  
ATOM   1170  CE  LYS M 145      28.892 -20.094  42.870  1.00 84.48           C  
ATOM   1171  NZ  LYS M 145      28.081 -20.649  43.974  1.00 84.48           N  
ATOM   1172  C   LYS M 145      27.138 -15.658  45.137  1.00 84.48           C  
ATOM   1173  O   LYS M 145      26.055 -15.858  44.591  1.00 84.48           O  
ATOM   1174  N   HIS M 146      27.303 -15.800  46.464  1.00 43.92           N  
ATOM   1175  CA  HIS M 146      26.212 -16.263  47.272  1.00 43.92           C  
ATOM   1176  ND1 HIS M 146      28.842 -17.404  49.439  1.00 43.92           N  
ATOM   1177  CG  HIS M 146      27.554 -17.591  48.990  1.00 43.92           C  
ATOM   1178  CB  HIS M 146      26.578 -16.478  48.752  1.00 43.92           C  
ATOM   1179  NE2 HIS M 146      28.565 -19.597  49.200  1.00 43.92           N  
ATOM   1180  CD2 HIS M 146      27.401 -18.936  48.848  1.00 43.92           C  
ATOM   1181  CE1 HIS M 146      29.400 -18.635  49.548  1.00 43.92           C  
ATOM   1182  C   HIS M 146      25.115 -15.247  47.251  1.00 43.92           C  
ATOM   1183  O   HIS M 146      23.935 -15.587  47.180  1.00 43.92           O  
ATOM   1184  N   LYS M 147      25.495 -13.963  47.322  1.00148.12           N  
ATOM   1185  CA  LYS M 147      24.567 -12.875  47.380  0.98148.12           C  
ATOM   1186  CB  LYS M 147      25.349 -11.546  47.371  0.98148.12           C  
ATOM   1187  CG  LYS M 147      24.561 -10.269  47.637  0.98148.12           C  
ATOM   1188  CD  LYS M 147      24.316  -9.950  49.110  0.98148.12           C  
ATOM   1189  CE  LYS M 147      23.707  -8.559  49.327  0.93148.12           C  
ATOM   1190  NZ  LYS M 147      24.632  -7.502  48.850  0.93148.12           N  
ATOM   1191  C   LYS M 147      23.727 -12.904  46.138  1.00148.12           C  
ATOM   1192  O   LYS M 147      22.499 -12.894  46.197  1.00148.12           O  
ATOM   1193  N   TRP M 148      24.390 -12.990  44.971  1.00 80.53           N  
ATOM   1194  CA  TRP M 148      23.740 -12.959  43.692  1.00 80.53           C  
ATOM   1195  CB  TRP M 148      24.727 -12.863  42.512  1.00 80.53           C  
ATOM   1196  CG  TRP M 148      25.403 -11.513  42.431  1.00 80.53           C  
ATOM   1197  CD2 TRP M 148      26.176 -11.034  41.316  1.00 80.53           C  
ATOM   1198  CD1 TRP M 148      25.383 -10.497  43.343  1.00 80.53           C  
ATOM   1199  NE1 TRP M 148      26.077  -9.415  42.861  1.00 80.53           N  
ATOM   1200  CE2 TRP M 148      26.572  -9.732  41.615  1.00 80.53           C  
ATOM   1201  CE3 TRP M 148      26.519 -11.627  40.134  1.00 80.53           C  
ATOM   1202  CZ2 TRP M 148      27.319  -8.997  40.738  1.00 80.53           C  
ATOM   1203  CZ3 TRP M 148      27.277 -10.884  39.256  1.00 80.53           C  
ATOM   1204  CH2 TRP M 148      27.669  -9.594  39.548  1.00 80.53           C  
ATOM   1205  C   TRP M 148      22.872 -14.164  43.513  1.00 80.53           C  
ATOM   1206  O   TRP M 148      21.829 -14.102  42.863  1.00 80.53           O  
ATOM   1207  N   GLU M 149      23.300 -15.310  44.062  1.00 83.63           N  
ATOM   1208  CA  GLU M 149      22.561 -16.525  43.893  1.00 83.63           C  
ATOM   1209  CB  GLU M 149      23.322 -17.716  44.502  1.00 83.63           C  
ATOM   1210  CG  GLU M 149      22.933 -19.068  43.910  1.00 83.63           C  
ATOM   1211  CD  GLU M 149      24.053 -20.054  44.233  0.99 83.63           C  
ATOM   1212  OE1 GLU M 149      25.005 -19.662  44.959  0.99 83.63           O  
ATOM   1213  OE2 GLU M 149      23.971 -21.215  43.753  0.99 83.63           O  
ATOM   1214  C   GLU M 149      21.212 -16.380  44.547  1.00 83.63           C  
ATOM   1215  O   GLU M 149      20.195 -16.759  43.969  1.00 83.63           O  
ATOM   1216  N   ALA M 150      21.170 -15.812  45.770  1.00 32.84           N  
ATOM   1217  CA  ALA M 150      19.942 -15.610  46.495  1.00 32.84           C  
ATOM   1218  CB  ALA M 150      20.178 -15.028  47.900  1.00 32.84           C  
ATOM   1219  C   ALA M 150      19.098 -14.628  45.738  1.00 32.84           C  
ATOM   1220  O   ALA M 150      17.874 -14.742  45.676  1.00 32.84           O  
ATOM   1221  N   ALA M 151      19.769 -13.611  45.169  1.00 55.53           N  
ATOM   1222  CA  ALA M 151      19.198 -12.553  44.390  1.00 55.53           C  
ATOM   1223  CB  ALA M 151      20.231 -11.488  43.979  1.00 55.53           C  
ATOM   1224  C   ALA M 151      18.616 -13.135  43.140  1.00 55.53           C  
ATOM   1225  O   ALA M 151      17.671 -12.586  42.578  1.00 55.53           O  
ATOM   1226  N   HIS M 152      19.184 -14.261  42.667  1.00 98.39           N  
ATOM   1227  CA  HIS M 152      18.783 -14.889  41.437  1.00 98.39           C  
ATOM   1228  ND1 HIS M 152      15.763 -16.660  42.910  1.00 98.39           N  
ATOM   1229  CG  HIS M 152      16.991 -16.454  42.323  1.00 98.39           C  
ATOM   1230  CB  HIS M 152      17.301 -15.300  41.409  1.00 98.39           C  
ATOM   1231  NE2 HIS M 152      17.067 -18.338  43.564  1.00 98.39           N  
ATOM   1232  CD2 HIS M 152      17.776 -17.489  42.733  1.00 98.39           C  
ATOM   1233  CE1 HIS M 152      15.863 -17.799  43.642  1.00 98.39           C  
ATOM   1234  C   HIS M 152      19.058 -13.956  40.300  1.00 98.39           C  
ATOM   1235  O   HIS M 152      18.252 -13.799  39.384  1.00 98.39           O  
ATOM   1236  N   VAL M 153      20.248 -13.328  40.345  1.00 54.16           N  
ATOM   1237  CA  VAL M 153      20.712 -12.395  39.360  1.00 54.16           C  
ATOM   1238  CB  VAL M 153      22.027 -11.778  39.741  1.00 54.16           C  
ATOM   1239  CG1 VAL M 153      22.461 -10.825  38.618  1.00 54.16           C  
ATOM   1240  CG2 VAL M 153      21.869 -11.097  41.113  1.00 54.16           C  
ATOM   1241  C   VAL M 153      20.897 -13.078  38.036  1.00 54.16           C  
ATOM   1242  O   VAL M 153      20.578 -12.520  36.988  1.00 54.16           O  
ATOM   1243  N   ALA M 154      21.412 -14.319  38.048  1.00 45.86           N  
ATOM   1244  CA  ALA M 154      21.716 -15.039  36.840  1.00 45.86           C  
ATOM   1245  CB  ALA M 154      22.328 -16.423  37.117  1.00 45.86           C  
ATOM   1246  C   ALA M 154      20.474 -15.254  36.029  1.00 45.86           C  
ATOM   1247  O   ALA M 154      20.508 -15.165  34.802  1.00 45.86           O  
ATOM   1248  N   GLU M 155      19.342 -15.550  36.691  1.00 51.28           N  
ATOM   1249  CA  GLU M 155      18.131 -15.826  35.970  0.96 51.28           C  
ATOM   1250  CB  GLU M 155      16.946 -16.145  36.898  0.96 51.28           C  
ATOM   1251  CG  GLU M 155      17.068 -17.459  37.667  0.93 51.28           C  
ATOM   1252  CD  GLU M 155      15.813 -17.597  38.518  0.87 51.28           C  
ATOM   1253  OE1 GLU M 155      15.161 -16.551  38.783  0.87 51.28           O  
ATOM   1254  OE2 GLU M 155      15.487 -18.748  38.913  0.84 51.28           O  
ATOM   1255  C   GLU M 155      17.737 -14.610  35.194  1.00 51.28           C  
ATOM   1256  O   GLU M 155      17.371 -14.697  34.024  1.00 51.28           O  
ATOM   1257  N   GLN M 156      17.820 -13.431  35.832  1.00102.93           N  
ATOM   1258  CA  GLN M 156      17.420 -12.213  35.195  0.98102.93           C  
ATOM   1259  CB  GLN M 156      17.510 -10.995  36.122  0.98102.93           C  
ATOM   1260  CG  GLN M 156      16.580 -11.093  37.333  0.98102.93           C  
ATOM   1261  CD  GLN M 156      15.129 -10.943  36.872  0.87102.93           C  
ATOM   1262  OE1 GLN M 156      14.213 -10.889  37.691  0.87102.93           O  
ATOM   1263  NE2 GLN M 156      14.900 -10.873  35.533  0.87102.93           N  
ATOM   1264  C   GLN M 156      18.324 -11.957  34.037  1.00102.93           C  
ATOM   1265  O   GLN M 156      17.897 -11.443  33.005  1.00102.93           O  
ATOM   1266  N   LEU M 158      19.616 -12.287  34.196  1.00 52.21           N  
ATOM   1267  CA  LEU M 158      20.581 -12.054  33.160  1.00 52.21           C  
ATOM   1268  CB  LEU M 158      21.996 -12.468  33.588  1.00 52.21           C  
ATOM   1269  CG  LEU M 158      22.529 -11.706  34.813  1.00 52.21           C  
ATOM   1270  CD1 LEU M 158      23.943 -12.177  35.175  1.00 52.21           C  
ATOM   1271  CD2 LEU M 158      22.451 -10.184  34.620  1.00 52.21           C  
ATOM   1272  C   LEU M 158      20.251 -12.887  31.962  1.00 52.21           C  
ATOM   1273  O   LEU M 158      20.289 -12.399  30.833  1.00 52.21           O  
ATOM   1274  N   ARG M 159      19.896 -14.168  32.181  1.00185.57           N  
ATOM   1275  CA  ARG M 159      19.672 -15.049  31.071  0.98185.57           C  
ATOM   1276  CB  ARG M 159      19.244 -16.477  31.457  0.98185.57           C  
ATOM   1277  CG  ARG M 159      20.208 -17.233  32.367  0.98185.57           C  
ATOM   1278  CD  ARG M 159      20.184 -18.737  32.110  0.98185.57           C  
ATOM   1279  NE  ARG M 159      18.762 -19.145  31.950  0.88185.57           N  
ATOM   1280  CZ  ARG M 159      18.471 -20.228  31.173  0.87185.57           C  
ATOM   1281  NH1 ARG M 159      19.493 -20.950  30.627  0.87185.57           N  
ATOM   1282  NH2 ARG M 159      17.173 -20.581  30.938  0.87185.57           N  
ATOM   1283  C   ARG M 159      18.553 -14.510  30.234  1.00185.57           C  
ATOM   1284  O   ARG M 159      18.663 -14.465  29.009  1.00185.57           O  
ATOM   1285  N   ALA M 160      17.455 -14.056  30.873  1.00 32.09           N  
ATOM   1286  CA  ALA M 160      16.312 -13.610  30.127  1.00 32.09           C  
ATOM   1287  CB  ALA M 160      15.148 -13.144  31.022  1.00 32.09           C  
ATOM   1288  C   ALA M 160      16.704 -12.457  29.257  1.00 32.09           C  
ATOM   1289  O   ALA M 160      16.354 -12.419  28.080  1.00 32.09           O  
ATOM   1290  N   TYR M 161      17.459 -11.492  29.811  1.00 61.63           N  
ATOM   1291  CA  TYR M 161      17.869 -10.335  29.066  1.00 61.63           C  
ATOM   1292  CB  TYR M 161      18.591  -9.310  29.953  1.00 61.63           C  
ATOM   1293  CG  TYR M 161      19.309  -8.362  29.062  1.00 61.63           C  
ATOM   1294  CD1 TYR M 161      18.647  -7.345  28.417  1.00 61.63           C  
ATOM   1295  CD2 TYR M 161      20.665  -8.502  28.882  1.00 61.63           C  
ATOM   1296  CE1 TYR M 161      19.335  -6.480  27.601  1.00 61.63           C  
ATOM   1297  CE2 TYR M 161      21.356  -7.641  28.068  1.00 61.63           C  
ATOM   1298  CZ  TYR M 161      20.690  -6.630  27.423  1.00 61.63           C  
ATOM   1299  OH  TYR M 161      21.403  -5.748  26.587  1.00 61.63           O  
ATOM   1300  C   TYR M 161      18.804 -10.700  27.953  1.00 61.63           C  
ATOM   1301  O   TYR M 161      18.625 -10.261  26.817  1.00 61.63           O  
ATOM   1302  N   LEU M 162      19.819 -11.531  28.242  1.00 58.63           N  
ATOM   1303  CA  LEU M 162      20.810 -11.833  27.252  1.00 58.63           C  
ATOM   1304  CB  LEU M 162      21.975 -12.678  27.798  1.00 58.63           C  
ATOM   1305  CG  LEU M 162      22.862 -11.902  28.793  1.00 58.63           C  
ATOM   1306  CD1 LEU M 162      24.018 -12.769  29.316  1.00 58.63           C  
ATOM   1307  CD2 LEU M 162      23.366 -10.587  28.177  1.00 58.63           C  
ATOM   1308  C   LEU M 162      20.179 -12.544  26.102  1.00 58.63           C  
ATOM   1309  O   LEU M 162      20.552 -12.326  24.951  1.00 58.63           O  
ATOM   1310  N   GLU M 163      19.260 -13.478  26.393  1.00 95.04           N  
ATOM   1311  CA  GLU M 163      18.589 -14.195  25.355  1.00 95.04           C  
ATOM   1312  CB  GLU M 163      17.938 -15.463  25.943  1.00 95.04           C  
ATOM   1313  CG  GLU M 163      18.990 -16.423  26.525  1.00 95.04           C  
ATOM   1314  CD  GLU M 163      18.336 -17.383  27.514  0.99 95.04           C  
ATOM   1315  OE1 GLU M 163      17.363 -16.964  28.196  0.99 95.04           O  
ATOM   1316  OE2 GLU M 163      18.813 -18.547  27.611  0.99 95.04           O  
ATOM   1317  C   GLU M 163      17.544 -13.342  24.673  1.00 95.04           C  
ATOM   1318  O   GLU M 163      17.527 -13.243  23.447  1.00 95.04           O  
ATOM   1319  N   GLY M 164      16.605 -12.738  25.441  1.00 74.74           N  
ATOM   1320  CA  GLY M 164      15.546 -12.008  24.789  1.00 74.74           C  
ATOM   1321  C   GLY M 164      15.879 -10.635  24.262  1.00 74.74           C  
ATOM   1322  O   GLY M 164      15.993 -10.428  23.054  1.00 74.74           O  
ATOM   1323  N   THR M 165      16.117  -9.674  25.183  1.00 53.71           N  
ATOM   1324  CA  THR M 165      16.235  -8.281  24.832  1.00 53.71           C  
ATOM   1325  CB  THR M 165      16.228  -7.370  26.023  1.00 53.71           C  
ATOM   1326  OG1 THR M 165      15.034  -7.536  26.772  1.00 53.71           O  
ATOM   1327  CG2 THR M 165      16.338  -5.923  25.517  1.00 53.71           C  
ATOM   1328  C   THR M 165      17.488  -7.995  24.083  1.00 53.71           C  
ATOM   1329  O   THR M 165      17.476  -7.284  23.079  1.00 53.71           O  
ATOM   1330  N   CYS M 166      18.612  -8.560  24.545  1.00 47.74           N  
ATOM   1331  CA  CYS M 166      19.877  -8.228  23.962  0.96 47.74           C  
ATOM   1332  CB  CYS M 166      21.043  -9.021  24.588  0.96 47.74           C  
ATOM   1333  SG  CYS M 166      22.650  -8.601  23.852  0.96 47.74           S  
ATOM   1334  C   CYS M 166      19.866  -8.569  22.508  1.00 47.74           C  
ATOM   1335  O   CYS M 166      20.279  -7.766  21.674  1.00 47.74           O  
ATOM   1336  N   VAL M 167      19.411  -9.786  22.171  1.00 53.47           N  
ATOM   1337  CA  VAL M 167      19.425 -10.216  20.805  0.93 53.47           C  
ATOM   1338  CB  VAL M 167      19.117 -11.675  20.635  0.93 53.47           C  
ATOM   1339  CG1 VAL M 167      19.083 -11.979  19.128  0.93 53.47           C  
ATOM   1340  CG2 VAL M 167      20.162 -12.500  21.407  0.93 53.47           C  
ATOM   1341  C   VAL M 167      18.430  -9.454  19.991  1.00 53.47           C  
ATOM   1342  O   VAL M 167      18.730  -9.010  18.885  1.00 53.47           O  
ATOM   1343  N   GLU M 168      17.219  -9.245  20.535  1.00117.63           N  
ATOM   1344  CA  GLU M 168      16.171  -8.653  19.754  0.93117.63           C  
ATOM   1345  CB  GLU M 168      14.863  -8.476  20.546  0.93117.63           C  
ATOM   1346  CG  GLU M 168      13.673  -8.084  19.668  0.88117.63           C  
ATOM   1347  CD  GLU M 168      13.247  -9.331  18.910  0.84117.63           C  
ATOM   1348  OE1 GLU M 168      13.690 -10.438  19.318  0.84117.63           O  
ATOM   1349  OE2 GLU M 168      12.474  -9.197  17.925  0.84117.63           O  
ATOM   1350  C   GLU M 168      16.612  -7.303  19.282  1.00117.63           C  
ATOM   1351  O   GLU M 168      16.392  -6.941  18.128  1.00117.63           O  
ATOM   1352  N   TRP M 169      17.236  -6.514  20.171  1.00 81.81           N  
ATOM   1353  CA  TRP M 169      17.676  -5.195  19.823  1.00 81.81           C  
ATOM   1354  CB  TRP M 169      18.009  -4.341  21.058  1.00 81.81           C  
ATOM   1355  CG  TRP M 169      16.753  -3.960  21.808  1.00 81.81           C  
ATOM   1356  CD2 TRP M 169      16.057  -2.715  21.631  1.00 81.81           C  
ATOM   1357  CD1 TRP M 169      16.035  -4.675  22.723  1.00 81.81           C  
ATOM   1358  NE1 TRP M 169      14.926  -3.961  23.112  1.00 81.81           N  
ATOM   1359  CE2 TRP M 169      14.930  -2.751  22.451  1.00 81.81           C  
ATOM   1360  CE3 TRP M 169      16.336  -1.632  20.844  1.00 81.81           C  
ATOM   1361  CZ2 TRP M 169      14.057  -1.701  22.496  1.00 81.81           C  
ATOM   1362  CZ3 TRP M 169      15.456  -0.574  20.896  1.00 81.81           C  
ATOM   1363  CH2 TRP M 169      14.339  -0.609  21.706  1.00 81.81           C  
ATOM   1364  C   TRP M 169      18.837  -5.237  18.881  1.00 81.81           C  
ATOM   1365  O   TRP M 169      18.925  -4.415  17.970  1.00 81.81           O  
ATOM   1366  N   LEU M 170      19.761  -6.199  19.064  1.00 59.40           N  
ATOM   1367  CA  LEU M 170      20.903  -6.265  18.200  1.00 59.40           C  
ATOM   1368  CB  LEU M 170      21.794  -7.484  18.497  1.00 59.40           C  
ATOM   1369  CG  LEU M 170      22.927  -7.685  17.475  1.00 59.40           C  
ATOM   1370  CD1 LEU M 170      23.843  -6.459  17.409  1.00 59.40           C  
ATOM   1371  CD2 LEU M 170      23.703  -8.986  17.740  1.00 59.40           C  
ATOM   1372  C   LEU M 170      20.394  -6.403  16.803  1.00 59.40           C  
ATOM   1373  O   LEU M 170      20.838  -5.698  15.897  1.00 59.40           O  
ATOM   1374  N   ARG M 171      19.397  -7.280  16.603  1.00105.03           N  
ATOM   1375  CA  ARG M 171      18.860  -7.463  15.290  0.93105.03           C  
ATOM   1376  CB  ARG M 171      17.761  -8.539  15.218  0.93105.03           C  
ATOM   1377  CG  ARG M 171      18.300  -9.962  15.388  0.93105.03           C  
ATOM   1378  CD  ARG M 171      17.361 -11.039  14.838  0.93105.03           C  
ATOM   1379  NE  ARG M 171      16.222 -11.201  15.783  0.93105.03           N  
ATOM   1380  CZ  ARG M 171      16.224 -12.253  16.651  0.93105.03           C  
ATOM   1381  NH1 ARG M 171      17.273 -13.126  16.651  0.93105.03           N  
ATOM   1382  NH2 ARG M 171      15.181 -12.437  17.512  0.93105.03           N  
ATOM   1383  C   ARG M 171      18.271  -6.166  14.827  1.00105.03           C  
ATOM   1384  O   ARG M 171      18.423  -5.792  13.666  1.00105.03           O  
ATOM   1385  N   ARG M 172      17.593  -5.432  15.730  1.00 96.18           N  
ATOM   1386  CA  ARG M 172      16.967  -4.201  15.337  1.00 96.18           C  
ATOM   1387  CB  ARG M 172      16.277  -3.471  16.502  1.00 96.18           C  
ATOM   1388  CG  ARG M 172      15.751  -2.085  16.110  1.00 96.18           C  
ATOM   1389  CD  ARG M 172      15.436  -1.177  17.302  1.00 96.18           C  
ATOM   1390  NE  ARG M 172      14.250  -1.749  17.996  0.99 96.18           N  
ATOM   1391  CZ  ARG M 172      13.083  -1.046  18.092  0.99 96.18           C  
ATOM   1392  NH1 ARG M 172      13.003   0.228  17.611  0.99 96.18           N  
ATOM   1393  NH2 ARG M 172      11.993  -1.629  18.671  0.99 96.18           N  
ATOM   1394  C   ARG M 172      18.008  -3.259  14.824  1.00 96.18           C  
ATOM   1395  O   ARG M 172      17.842  -2.660  13.762  1.00 96.18           O  
ATOM   1396  N   TYR M 173      19.127  -3.127  15.559  1.00 72.38           N  
ATOM   1397  CA  TYR M 173      20.149  -2.196  15.181  1.00 72.38           C  
ATOM   1398  CB  TYR M 173      21.317  -2.103  16.182  1.00 72.38           C  
ATOM   1399  CG  TYR M 173      20.816  -1.585  17.490  1.00 72.38           C  
ATOM   1400  CD1 TYR M 173      20.299  -0.311  17.603  1.00 72.38           C  
ATOM   1401  CD2 TYR M 173      20.900  -2.364  18.622  1.00 72.38           C  
ATOM   1402  CE1 TYR M 173      19.849   0.164  18.818  1.00 72.38           C  
ATOM   1403  CE2 TYR M 173      20.454  -1.894  19.836  1.00 72.38           C  
ATOM   1404  CZ  TYR M 173      19.923  -0.631  19.936  1.00 72.38           C  
ATOM   1405  OH  TYR M 173      19.467  -0.154  21.184  1.00 72.38           O  
ATOM   1406  C   TYR M 173      20.727  -2.597  13.859  1.00 72.38           C  
ATOM   1407  O   TYR M 173      20.991  -1.754  13.003  1.00 72.38           O  
ATOM   1408  N   LEU M 174      20.931  -3.906  13.648  1.00 51.73           N  
ATOM   1409  CA  LEU M 174      21.547  -4.337  12.428  1.00 51.73           C  
ATOM   1410  CB  LEU M 174      21.678  -5.869  12.348  1.00 51.73           C  
ATOM   1411  CG  LEU M 174      22.670  -6.469  13.363  1.00 51.73           C  
ATOM   1412  CD1 LEU M 174      22.749  -7.997  13.229  1.00 51.73           C  
ATOM   1413  CD2 LEU M 174      24.053  -5.809  13.252  1.00 51.73           C  
ATOM   1414  C   LEU M 174      20.703  -3.885  11.280  1.00 51.73           C  
ATOM   1415  O   LEU M 174      21.217  -3.387  10.279  1.00 51.73           O  
ATOM   1416  N   GLU M 175      19.375  -4.040  11.400  1.00 80.49           N  
ATOM   1417  CA  GLU M 175      18.496  -3.666  10.331  0.98 80.49           C  
ATOM   1418  CB  GLU M 175      17.028  -4.015  10.635  0.98 80.49           C  
ATOM   1419  CG  GLU M 175      16.065  -3.650   9.506  0.96 80.49           C  
ATOM   1420  CD  GLU M 175      16.187  -4.719   8.430  0.84 80.49           C  
ATOM   1421  OE1 GLU M 175      16.684  -5.830   8.757  0.84 80.49           O  
ATOM   1422  OE2 GLU M 175      15.782  -4.440   7.271  0.84 80.49           O  
ATOM   1423  C   GLU M 175      18.565  -2.181  10.127  1.00 80.49           C  
ATOM   1424  O   GLU M 175      18.592  -1.696   8.996  1.00 80.49           O  
ATOM   1425  N   ASN M 176      18.621  -1.420  11.235  1.00 92.13           N  
ATOM   1426  CA  ASN M 176      18.558   0.014  11.182  1.00 92.13           C  
ATOM   1427  CB  ASN M 176      18.662   0.663  12.571  1.00 92.13           C  
ATOM   1428  CG  ASN M 176      17.469   0.250  13.417  1.00 92.13           C  
ATOM   1429  OD1 ASN M 176      16.452  -0.225  12.912  1.00 92.13           O  
ATOM   1430  ND2 ASN M 176      17.602   0.437  14.757  1.00 92.13           N  
ATOM   1431  C   ASN M 176      19.695   0.589  10.400  1.00 92.13           C  
ATOM   1432  O   ASN M 176      19.479   1.441   9.540  1.00 92.13           O  
ATOM   1433  N   GLY M 177      20.941   0.151  10.676  1.00110.62           N  
ATOM   1434  CA  GLY M 177      22.052   0.741   9.984  1.00110.62           C  
ATOM   1435  C   GLY M 177      22.784  -0.336   9.259  1.00110.62           C  
ATOM   1436  O   GLY M 177      23.979  -0.546   9.450  1.00110.62           O  
ATOM   1437  N   LYS M 178      22.074  -1.005   8.342  1.00 98.61           N  
ATOM   1438  CA  LYS M 178      22.608  -2.109   7.607  0.96 98.61           C  
ATOM   1439  CB  LYS M 178      21.541  -2.777   6.735  0.96 98.61           C  
ATOM   1440  CG  LYS M 178      20.843  -1.797   5.794  0.68 98.61           C  
ATOM   1441  CD  LYS M 178      19.861  -2.475   4.846  0.63 98.61           C  
ATOM   1442  CE  LYS M 178      19.092  -1.496   3.961  0.59 98.61           C  
ATOM   1443  NZ  LYS M 178      18.118  -2.233   3.128  0.59 98.61           N  
ATOM   1444  C   LYS M 178      23.730  -1.672   6.722  1.00 98.61           C  
ATOM   1445  O   LYS M 178      24.709  -2.400   6.559  1.00 98.61           O  
ATOM   1446  N   GLU M 179      23.630  -0.470   6.123  1.00133.33           N  
ATOM   1447  CA  GLU M 179      24.635  -0.115   5.164  1.00133.33           C  
ATOM   1448  CB  GLU M 179      24.442   1.293   4.571  1.00133.33           C  
ATOM   1449  CG  GLU M 179      23.159   1.477   3.759  0.98133.33           C  
ATOM   1450  CD  GLU M 179      22.053   1.930   4.700  0.84133.33           C  
ATOM   1451  OE1 GLU M 179      22.319   2.841   5.529  0.82133.33           O  
ATOM   1452  OE2 GLU M 179      20.926   1.374   4.603  0.82133.33           O  
ATOM   1453  C   GLU M 179      25.983  -0.095   5.808  1.00133.33           C  
ATOM   1454  O   GLU M 179      26.899  -0.789   5.368  1.00133.33           O  
ATOM   1455  N   THR M 180      26.130   0.701   6.881  1.00114.40           N  
ATOM   1456  CA  THR M 180      27.407   0.849   7.514  1.00114.40           C  
ATOM   1457  CB  THR M 180      27.407   1.958   8.518  1.00114.40           C  
ATOM   1458  OG1 THR M 180      26.989   3.166   7.905  1.00114.40           O  
ATOM   1459  CG2 THR M 180      28.833   2.121   9.063  1.00114.40           C  
ATOM   1460  C   THR M 180      27.794  -0.396   8.247  1.00114.40           C  
ATOM   1461  O   THR M 180      28.890  -0.923   8.063  1.00114.40           O  
ATOM   1462  N   LEU M 181      26.880  -0.916   9.086  1.00 53.63           N  
ATOM   1463  CA  LEU M 181      27.206  -2.045   9.905  1.00 53.63           C  
ATOM   1464  CB  LEU M 181      26.096  -2.376  10.909  1.00 53.63           C  
ATOM   1465  CG  LEU M 181      25.793  -1.190  11.845  1.00 53.63           C  
ATOM   1466  CD1 LEU M 181      24.701  -1.542  12.867  1.00 53.63           C  
ATOM   1467  CD2 LEU M 181      27.076  -0.638  12.489  1.00 53.63           C  
ATOM   1468  C   LEU M 181      27.444  -3.251   9.009  1.00 53.63           C  
ATOM   1469  O   LEU M 181      27.902  -4.301   9.537  1.00 53.63           O  
ATOM   1470  OXT LEU M 181      27.175  -3.139   7.784  1.00 53.63           O  
TER    1471      LEU M 181                                                       
ATOM   1471  N   ASN P   1      20.165  -1.764  23.769  1.00 52.63           N  
ATOM   1472  CA  ASN P   1      19.269  -1.704  24.948  1.00 52.63           C  
ATOM   1473  CB  ASN P   1      17.994  -2.521  24.674  1.00 52.63           C  
ATOM   1474  CG  ASN P   1      16.948  -2.168  25.720  1.00 52.63           C  
ATOM   1475  OD1 ASN P   1      17.104  -2.463  26.903  1.00 52.63           O  
ATOM   1476  ND2 ASN P   1      15.848  -1.508  25.268  1.00 52.63           N  
ATOM   1477  C   ASN P   1      19.961  -2.267  26.151  1.00 52.63           C  
ATOM   1478  O   ASN P   1      20.368  -3.426  26.164  1.00 52.63           O  
ATOM   1479  N   LEU P   2      20.105  -1.440  27.204  1.00 64.98           N  
ATOM   1480  CA  LEU P   2      20.797  -1.812  28.407  1.00 64.98           C  
ATOM   1481  CB  LEU P   2      21.088  -0.622  29.334  1.00 64.98           C  
ATOM   1482  CG  LEU P   2      22.144   0.358  28.801  1.00 64.98           C  
ATOM   1483  CD1 LEU P   2      22.343   1.529  29.773  1.00 64.98           C  
ATOM   1484  CD2 LEU P   2      23.462  -0.371  28.499  1.00 64.98           C  
ATOM   1485  C   LEU P   2      19.952  -2.742  29.215  1.00 64.98           C  
ATOM   1486  O   LEU P   2      18.732  -2.789  29.070  1.00 64.98           O  
ATOM   1487  N   VAL P   3      20.606  -3.530  30.095  1.00 99.07           N  
ATOM   1488  CA  VAL P   3      19.872  -4.383  30.979  1.00 99.07           C  
ATOM   1489  CB  VAL P   3      20.738  -5.324  31.760  1.00 99.07           C  
ATOM   1490  CG1 VAL P   3      21.561  -4.503  32.766  1.00 99.07           C  
ATOM   1491  CG2 VAL P   3      19.849  -6.399  32.403  1.00 99.07           C  
ATOM   1492  C   VAL P   3      19.198  -3.458  31.946  1.00 99.07           C  
ATOM   1493  O   VAL P   3      19.750  -2.424  32.323  1.00 99.07           O  
ATOM   1494  N   PRO P   4      17.996  -3.777  32.330  1.00 79.76           N  
ATOM   1495  CA  PRO P   4      17.259  -2.898  33.192  1.00 79.76           C  
ATOM   1496  CD  PRO P   4      17.120  -4.583  31.493  1.00 79.76           C  
ATOM   1497  CB  PRO P   4      15.839  -3.455  33.226  1.00 79.76           C  
ATOM   1498  CG  PRO P   4      15.692  -4.149  31.860  1.00 79.76           C  
ATOM   1499  C   PRO P   4      17.862  -2.695  34.542  1.00 79.76           C  
ATOM   1500  O   PRO P   4      17.757  -1.591  35.078  1.00 79.76           O  
ATOM   1501  N   MET P   5      18.477  -3.732  35.133  0.98116.24           N  
ATOM   1502  CA  MET P   5      19.045  -3.501  36.426  0.98116.24           C  
ATOM   1503  CB  MET P   5      18.163  -3.910  37.620  0.98116.24           C  
ATOM   1504  CG  MET P   5      17.103  -2.875  37.995  0.97116.24           C  
ATOM   1505  SD  MET P   5      16.080  -3.327  39.430  0.88116.24           S  
ATOM   1506  CE  MET P   5      17.428  -3.217  40.644  0.88116.24           C  
ATOM   1507  C   MET P   5      20.305  -4.271  36.559  0.98116.24           C  
ATOM   1508  O   MET P   5      20.435  -5.374  36.038  0.98116.24           O  
ATOM   1509  N   VAL P   6      21.279  -3.675  37.271  1.00 59.20           N  
ATOM   1510  CA  VAL P   6      22.512  -4.328  37.571  0.98 59.20           C  
ATOM   1511  CB  VAL P   6      23.717  -3.593  37.065  0.98 59.20           C  
ATOM   1512  CG1 VAL P   6      24.982  -4.250  37.643  1.00 59.20           C  
ATOM   1513  CG2 VAL P   6      23.678  -3.624  35.529  1.00 59.20           C  
ATOM   1514  C   VAL P   6      22.598  -4.395  39.054  1.00 59.20           C  
ATOM   1515  O   VAL P   6      22.457  -3.392  39.754  1.00 59.20           O  
ATOM   1516  N   ALA P   7      22.818  -5.617  39.564  1.00 62.62           N  
ATOM   1517  CA  ALA P   7      22.870  -5.837  40.968  1.00 62.62           C  
ATOM   1518  CB  ALA P   7      22.619  -7.300  41.367  1.00 62.62           C  
ATOM   1519  C   ALA P   7      24.207  -5.449  41.512  1.00 62.62           C  
ATOM   1520  O   ALA P   7      25.218  -5.552  40.825  1.00 62.62           O  
ATOM   1521  N   THR P   8      24.232  -5.005  42.787  1.00118.78           N  
ATOM   1522  CA  THR P   8      25.431  -4.594  43.456  0.88118.78           C  
ATOM   1523  CB  THR P   8      25.137  -3.725  44.648  0.88118.78           C  
ATOM   1524  OG1 THR P   8      26.335  -3.309  45.284  0.89118.78           O  
ATOM   1525  CG2 THR P   8      24.239  -4.493  45.627  0.88118.78           C  
ATOM   1526  C   THR P   8      26.174  -5.820  43.895  1.00118.78           C  
ATOM   1527  O   THR P   8      25.588  -6.880  44.108  1.00118.78           O  
ATOM   1528  N   VAL P   9      27.514  -5.701  44.009  1.00110.44           N  
ATOM   1529  CA  VAL P   9      28.340  -6.803  44.430  1.00110.44           C  
ATOM   1530  CB  VAL P   9      29.782  -6.685  44.023  1.00110.44           C  
ATOM   1531  CG1 VAL P   9      29.872  -6.830  42.497  1.00110.44           C  
ATOM   1532  CG2 VAL P   9      30.331  -5.346  44.543  1.00110.44           C  
ATOM   1533  C   VAL P   9      28.317  -6.921  45.948  1.00110.44           C  
ATOM   1534  O   VAL P   9      28.769  -7.984  46.452  1.00110.44           O  
ATOM   1535  OXT VAL P   9      27.856  -5.963  46.623  1.00110.44           O  
TER    1536      VAL P   9                                                       
ATOM   1536  N   VAL A   4       1.927   3.104  36.463  1.00103.98           N  
ATOM   1537  CA  VAL A   4       1.337   1.770  36.719  1.00103.98           C  
ATOM   1538  CB  VAL A   4       2.112   1.025  37.767  1.00103.98           C  
ATOM   1539  CG1 VAL A   4       3.458   0.589  37.169  1.00103.98           C  
ATOM   1540  CG2 VAL A   4       2.278   1.943  38.987  1.00103.98           C  
ATOM   1541  C   VAL A   4      -0.108   1.830  37.095  1.00103.98           C  
ATOM   1542  O   VAL A   4      -0.472   2.184  38.216  1.00103.98           O  
ATOM   1543  N   GLU A   5      -0.974   1.489  36.120  1.00 92.40           N  
ATOM   1544  CA  GLU A   5      -2.395   1.509  36.302  1.00 92.40           C  
ATOM   1545  CB  GLU A   5      -3.161   1.508  34.967  1.00 92.40           C  
ATOM   1546  CG  GLU A   5      -4.684   1.477  35.110  1.00 92.40           C  
ATOM   1547  CD  GLU A   5      -5.131   2.834  35.624  1.00 92.40           C  
ATOM   1548  OE1 GLU A   5      -4.496   3.325  36.594  1.00 92.40           O  
ATOM   1549  OE2 GLU A   5      -6.103   3.399  35.057  1.00 92.40           O  
ATOM   1550  C   GLU A   5      -2.807   0.285  37.052  1.00 92.40           C  
ATOM   1551  O   GLU A   5      -2.251  -0.795  36.855  1.00 92.40           O  
ATOM   1552  N   GLN A   6      -3.797   0.431  37.959  1.00 80.88           N  
ATOM   1553  CA  GLN A   6      -4.303  -0.723  38.638  1.00 80.88           C  
ATOM   1554  CB  GLN A   6      -3.706  -0.939  40.037  1.00 80.88           C  
ATOM   1555  CG  GLN A   6      -4.041  -2.322  40.596  1.00 80.88           C  
ATOM   1556  CD  GLN A   6      -3.049  -2.645  41.701  1.00 80.88           C  
ATOM   1557  OE1 GLN A   6      -2.101  -1.898  41.935  1.00 80.88           O  
ATOM   1558  NE2 GLN A   6      -3.255  -3.803  42.386  1.00 80.88           N  
ATOM   1559  C   GLN A   6      -5.792  -0.581  38.727  1.00 80.88           C  
ATOM   1560  O   GLN A   6      -6.310   0.443  39.175  1.00 80.88           O  
ATOM   1561  N   SER A   7      -6.522  -1.624  38.276  1.00 99.79           N  
ATOM   1562  CA  SER A   7      -7.957  -1.565  38.278  1.00 99.79           C  
ATOM   1563  CB  SER A   7      -8.547  -1.179  36.912  1.00 99.79           C  
ATOM   1564  OG  SER A   7      -8.211   0.164  36.602  1.00 99.79           O  
ATOM   1565  C   SER A   7      -8.500  -2.918  38.624  1.00 99.79           C  
ATOM   1566  O   SER A   7      -7.845  -3.934  38.398  1.00 99.79           O  
ATOM   1567  N   PRO A   8      -9.687  -2.983  39.179  1.00 74.84           N  
ATOM   1568  CA  PRO A   8     -10.488  -1.835  39.510  1.00 74.84           C  
ATOM   1569  CD  PRO A   8     -10.482  -4.197  39.093  1.00 74.84           C  
ATOM   1570  CB  PRO A   8     -11.926  -2.340  39.642  1.00 74.84           C  
ATOM   1571  CG  PRO A   8     -11.781  -3.859  39.841  1.00 74.84           C  
ATOM   1572  C   PRO A   8      -9.969  -1.217  40.769  1.00 74.84           C  
ATOM   1573  O   PRO A   8      -9.191  -1.863  41.468  1.00 74.84           O  
ATOM   1574  N   GLN A   9     -10.366   0.040  41.056  1.00132.22           N  
ATOM   1575  CA  GLN A   9      -9.886   0.720  42.224  1.00132.22           C  
ATOM   1576  CB  GLN A   9     -10.299   2.200  42.277  1.00132.22           C  
ATOM   1577  CG  GLN A   9      -9.635   3.049  41.192  1.00132.22           C  
ATOM   1578  CD  GLN A   9     -10.247   2.665  39.855  1.00132.22           C  
ATOM   1579  OE1 GLN A   9      -9.586   2.074  39.001  1.00132.22           O  
ATOM   1580  NE2 GLN A   9     -11.548   3.015  39.671  1.00132.22           N  
ATOM   1581  C   GLN A   9     -10.395   0.075  43.471  1.00132.22           C  
ATOM   1582  O   GLN A   9      -9.626  -0.161  44.403  1.00132.22           O  
ATOM   1583  N   SER A  10     -11.707  -0.236  43.536  1.00 91.77           N  
ATOM   1584  CA  SER A  10     -12.183  -0.817  44.761  1.00 91.77           C  
ATOM   1585  CB  SER A  10     -12.823   0.189  45.729  1.00 91.77           C  
ATOM   1586  OG  SER A  10     -14.090   0.594  45.236  1.00 91.77           O  
ATOM   1587  C   SER A  10     -13.242  -1.812  44.434  1.00 91.77           C  
ATOM   1588  O   SER A  10     -14.005  -1.632  43.486  1.00 91.77           O  
ATOM   1589  N   LEU A  11     -13.308  -2.911  45.213  1.00118.72           N  
ATOM   1590  CA  LEU A  11     -14.346  -3.864  44.959  1.00118.72           C  
ATOM   1591  CB  LEU A  11     -13.954  -4.943  43.933  1.00118.72           C  
ATOM   1592  CG  LEU A  11     -12.833  -5.894  44.393  1.00118.72           C  
ATOM   1593  CD1 LEU A  11     -12.507  -6.917  43.295  1.00118.72           C  
ATOM   1594  CD2 LEU A  11     -11.592  -5.134  44.893  1.00118.72           C  
ATOM   1595  C   LEU A  11     -14.712  -4.553  46.237  1.00118.72           C  
ATOM   1596  O   LEU A  11     -13.852  -4.924  47.036  1.00118.72           O  
ATOM   1597  N   HIS A  12     -16.029  -4.730  46.461  1.00 47.18           N  
ATOM   1598  CA  HIS A  12     -16.498  -5.455  47.605  1.00 47.18           C  
ATOM   1599  ND1 HIS A  12     -16.938  -2.376  48.438  1.00 47.18           N  
ATOM   1600  CG  HIS A  12     -17.319  -3.550  49.050  1.00 47.18           C  
ATOM   1601  CB  HIS A  12     -17.690  -4.802  48.322  1.00 47.18           C  
ATOM   1602  NE2 HIS A  12     -16.871  -2.006  50.630  1.00 47.18           N  
ATOM   1603  CD2 HIS A  12     -17.274  -3.306  50.387  1.00 47.18           C  
ATOM   1604  CE1 HIS A  12     -16.680  -1.487  49.430  1.00 47.18           C  
ATOM   1605  C   HIS A  12     -16.986  -6.760  47.079  1.00 47.18           C  
ATOM   1606  O   HIS A  12     -17.723  -6.807  46.096  1.00 47.18           O  
ATOM   1607  N   VAL A  13     -16.556  -7.866  47.710  1.00 43.38           N  
ATOM   1608  CA  VAL A  13     -16.994  -9.155  47.267  1.00 43.38           C  
ATOM   1609  CB  VAL A  13     -15.926  -9.915  46.540  1.00 43.38           C  
ATOM   1610  CG1 VAL A  13     -15.634  -9.181  45.220  1.00 43.38           C  
ATOM   1611  CG2 VAL A  13     -14.692 -10.018  47.454  1.00 43.38           C  
ATOM   1612  C   VAL A  13     -17.388  -9.922  48.482  1.00 43.38           C  
ATOM   1613  O   VAL A  13     -16.923  -9.642  49.585  1.00 43.38           O  
ATOM   1614  N   GLN A  14     -18.277 -10.914  48.309  1.00 66.24           N  
ATOM   1615  CA  GLN A  14     -18.734 -11.656  49.442  1.00 66.24           C  
ATOM   1616  CB  GLN A  14     -20.012 -12.474  49.200  1.00 66.24           C  
ATOM   1617  CG  GLN A  14     -20.655 -13.010  50.486  1.00 66.24           C  
ATOM   1618  CD  GLN A  14     -22.028 -12.375  50.677  1.00 66.24           C  
ATOM   1619  OE1 GLN A  14     -22.392 -11.405  50.015  1.00 66.24           O  
ATOM   1620  NE2 GLN A  14     -22.838 -12.987  51.582  1.00 66.24           N  
ATOM   1621  C   GLN A  14     -17.674 -12.639  49.810  1.00 66.24           C  
ATOM   1622  O   GLN A  14     -16.759 -12.924  49.037  1.00 66.24           O  
ATOM   1623  N   GLU A  15     -17.771 -13.162  51.044  1.00 43.44           N  
ATOM   1624  CA  GLU A  15     -16.859 -14.154  51.522  1.00 43.44           C  
ATOM   1625  CB  GLU A  15     -17.117 -14.513  52.996  1.00 43.44           C  
ATOM   1626  CG  GLU A  15     -16.170 -15.568  53.567  1.00 43.44           C  
ATOM   1627  CD  GLU A  15     -16.617 -15.879  54.990  1.00 43.44           C  
ATOM   1628  OE1 GLU A  15     -17.547 -15.187  55.484  1.00 43.44           O  
ATOM   1629  OE2 GLU A  15     -16.037 -16.819  55.598  1.00 43.44           O  
ATOM   1630  C   GLU A  15     -17.105 -15.392  50.717  1.00 43.44           C  
ATOM   1631  O   GLU A  15     -18.242 -15.692  50.361  1.00 43.44           O  
ATOM   1632  N   GLY A  16     -16.027 -16.123  50.368  1.00 28.53           N  
ATOM   1633  CA  GLY A  16     -16.179 -17.374  49.677  1.00 28.53           C  
ATOM   1634  C   GLY A  16     -16.206 -17.162  48.192  1.00 28.53           C  
ATOM   1635  O   GLY A  16     -16.130 -18.124  47.429  1.00 28.53           O  
ATOM   1636  N   ASP A  17     -16.326 -15.903  47.731  1.00 43.15           N  
ATOM   1637  CA  ASP A  17     -16.356 -15.683  46.313  1.00 43.15           C  
ATOM   1638  CB  ASP A  17     -17.166 -14.445  45.892  1.00 43.15           C  
ATOM   1639  CG  ASP A  17     -18.645 -14.799  46.025  1.00 43.15           C  
ATOM   1640  OD1 ASP A  17     -18.957 -16.014  46.142  1.00 43.15           O  
ATOM   1641  OD2 ASP A  17     -19.485 -13.860  46.001  1.00 43.15           O  
ATOM   1642  C   ASP A  17     -14.948 -15.541  45.833  1.00 43.15           C  
ATOM   1643  O   ASP A  17     -14.007 -15.604  46.622  1.00 43.15           O  
ATOM   1644  N   SER A  18     -14.753 -15.392  44.507  1.00 92.48           N  
ATOM   1645  CA  SER A  18     -13.408 -15.258  44.030  1.00 92.48           C  
ATOM   1646  CB  SER A  18     -12.866 -16.543  43.382  1.00 92.48           C  
ATOM   1647  OG  SER A  18     -13.712 -16.939  42.314  1.00 92.48           O  
ATOM   1648  C   SER A  18     -13.335 -14.144  43.032  1.00 92.48           C  
ATOM   1649  O   SER A  18     -14.115 -14.079  42.083  1.00 92.48           O  
ATOM   1650  N   THR A  19     -12.364 -13.228  43.232  1.00 69.41           N  
ATOM   1651  CA  THR A  19     -12.163 -12.134  42.323  1.00 69.41           C  
ATOM   1652  CB  THR A  19     -12.348 -10.780  42.946  1.00 69.41           C  
ATOM   1653  OG1 THR A  19     -11.452 -10.609  44.034  1.00 69.41           O  
ATOM   1654  CG2 THR A  19     -13.804 -10.636  43.418  1.00 69.41           C  
ATOM   1655  C   THR A  19     -10.750 -12.189  41.843  1.00 69.41           C  
ATOM   1656  O   THR A  19      -9.922 -12.904  42.399  1.00 69.41           O  
ATOM   1657  N   ASN A  20     -10.458 -11.470  40.740  1.00 97.78           N  
ATOM   1658  CA  ASN A  20      -9.116 -11.422  40.241  1.00 97.78           C  
ATOM   1659  CB  ASN A  20      -8.810 -12.557  39.247  1.00 97.78           C  
ATOM   1660  CG  ASN A  20      -9.848 -12.535  38.134  1.00 97.78           C  
ATOM   1661  OD1 ASN A  20      -9.569 -12.098  37.019  1.00 97.78           O  
ATOM   1662  ND2 ASN A  20     -11.083 -13.015  38.443  1.00 97.78           N  
ATOM   1663  C   ASN A  20      -8.897 -10.091  39.577  1.00 97.78           C  
ATOM   1664  O   ASN A  20      -9.203  -9.895  38.403  1.00 97.78           O  
ATOM   1665  N   PHE A  21      -8.318  -9.136  40.323  1.00110.76           N  
ATOM   1666  CA  PHE A  21      -8.054  -7.815  39.825  1.00110.76           C  
ATOM   1667  CB  PHE A  21      -8.177  -6.709  40.887  1.00110.76           C  
ATOM   1668  CG  PHE A  21      -7.565  -7.217  42.138  1.00110.76           C  
ATOM   1669  CD1 PHE A  21      -8.304  -8.065  42.930  1.00110.76           C  
ATOM   1670  CD2 PHE A  21      -6.295  -6.866  42.530  1.00110.76           C  
ATOM   1671  CE1 PHE A  21      -7.790  -8.560  44.100  1.00110.76           C  
ATOM   1672  CE2 PHE A  21      -5.777  -7.360  43.705  1.00110.76           C  
ATOM   1673  CZ  PHE A  21      -6.522  -8.209  44.489  1.00110.76           C  
ATOM   1674  C   PHE A  21      -6.751  -7.777  39.085  1.00110.76           C  
ATOM   1675  O   PHE A  21      -6.064  -8.793  38.990  1.00110.76           O  
ATOM   1676  N   THR A  22      -6.416  -6.621  38.458  1.00157.01           N  
ATOM   1677  CA  THR A  22      -5.240  -6.611  37.629  1.00157.01           C  
ATOM   1678  CB  THR A  22      -5.542  -6.689  36.166  1.00157.01           C  
ATOM   1679  OG1 THR A  22      -6.197  -5.511  35.730  1.00157.01           O  
ATOM   1680  CG2 THR A  22      -6.470  -7.876  35.934  1.00157.01           C  
ATOM   1681  C   THR A  22      -4.420  -5.365  37.804  1.00157.01           C  
ATOM   1682  O   THR A  22      -4.854  -4.377  38.395  1.00157.01           O  
ATOM   1683  N   CYS A  23      -3.174  -5.423  37.276  1.00 79.15           N  
ATOM   1684  CA  CYS A  23      -2.220  -4.344  37.285  1.00 79.15           C  
ATOM   1685  CB  CYS A  23      -1.125  -4.533  38.360  1.00 79.15           C  
ATOM   1686  SG  CYS A  23       0.252  -3.349  38.224  1.00 79.15           S  
ATOM   1687  C   CYS A  23      -1.517  -4.355  35.956  1.00 79.15           C  
ATOM   1688  O   CYS A  23      -0.937  -5.368  35.571  1.00 79.15           O  
ATOM   1689  N   SER A  24      -1.517  -3.218  35.224  1.00 57.91           N  
ATOM   1690  CA  SER A  24      -0.886  -3.189  33.928  1.00 57.91           C  
ATOM   1691  CB  SER A  24      -1.864  -2.829  32.797  1.00 57.91           C  
ATOM   1692  OG  SER A  24      -2.389  -1.526  33.006  1.00 57.91           O  
ATOM   1693  C   SER A  24       0.184  -2.137  33.927  1.00 57.91           C  
ATOM   1694  O   SER A  24       0.070  -1.117  34.603  1.00 57.91           O  
ATOM   1695  N   PHE A  25       1.269  -2.364  33.155  1.00172.83           N  
ATOM   1696  CA  PHE A  25       2.360  -1.428  33.125  1.00172.83           C  
ATOM   1697  CB  PHE A  25       3.351  -1.669  34.273  1.00172.83           C  
ATOM   1698  CG  PHE A  25       3.768  -3.095  34.159  1.00172.83           C  
ATOM   1699  CD1 PHE A  25       3.033  -4.073  34.787  1.00172.83           C  
ATOM   1700  CD2 PHE A  25       4.867  -3.461  33.416  1.00172.83           C  
ATOM   1701  CE1 PHE A  25       3.394  -5.395  34.689  1.00172.83           C  
ATOM   1702  CE2 PHE A  25       5.234  -4.783  33.314  1.00172.83           C  
ATOM   1703  CZ  PHE A  25       4.496  -5.753  33.951  1.00172.83           C  
ATOM   1704  C   PHE A  25       3.119  -1.560  31.841  1.00172.83           C  
ATOM   1705  O   PHE A  25       3.086  -2.598  31.180  1.00172.83           O  
ATOM   1706  N   PRO A  26       3.802  -0.503  31.465  1.00 86.02           N  
ATOM   1707  CA  PRO A  26       4.594  -0.508  30.267  1.00 86.02           C  
ATOM   1708  CD  PRO A  26       4.190   0.556  32.380  1.00 86.02           C  
ATOM   1709  CB  PRO A  26       5.291   0.849  30.234  1.00 86.02           C  
ATOM   1710  CG  PRO A  26       5.422   1.209  31.726  1.00 86.02           C  
ATOM   1711  C   PRO A  26       5.569  -1.640  30.340  1.00 86.02           C  
ATOM   1712  O   PRO A  26       6.311  -1.738  31.316  1.00 86.02           O  
ATOM   1713  N   SER A  27       5.587  -2.490  29.301  1.00 55.94           N  
ATOM   1714  CA  SER A  27       6.430  -3.648  29.234  1.00 55.94           C  
ATOM   1715  CB  SER A  27       5.973  -4.646  28.156  1.00 55.94           C  
ATOM   1716  OG  SER A  27       6.045  -4.042  26.873  1.00 55.94           O  
ATOM   1717  C   SER A  27       7.838  -3.242  28.922  1.00 55.94           C  
ATOM   1718  O   SER A  27       8.752  -4.058  29.018  1.00 55.94           O  
ATOM   1719  N   SER A  28       8.060  -1.975  28.522  1.00 72.57           N  
ATOM   1720  CA  SER A  28       9.389  -1.589  28.147  1.00 72.57           C  
ATOM   1721  CB  SER A  28       9.471  -0.186  27.520  1.00 72.57           C  
ATOM   1722  OG  SER A  28      10.819   0.118  27.193  1.00 72.57           O  
ATOM   1723  C   SER A  28      10.300  -1.582  29.343  1.00 72.57           C  
ATOM   1724  O   SER A  28      10.056  -0.875  30.318  1.00 72.57           O  
ATOM   1725  N   ASN A  36      11.422  -2.331  29.233  1.00127.07           N  
ATOM   1726  CA  ASN A  36      12.468  -2.507  30.212  1.00127.07           C  
ATOM   1727  CB  ASN A  36      13.390  -1.280  30.426  1.00127.07           C  
ATOM   1728  CG  ASN A  36      12.604  -0.085  30.944  1.00127.07           C  
ATOM   1729  OD1 ASN A  36      12.198  -0.038  32.104  1.00127.07           O  
ATOM   1730  ND2 ASN A  36      12.396   0.925  30.058  1.00127.07           N  
ATOM   1731  C   ASN A  36      11.960  -3.009  31.527  1.00127.07           C  
ATOM   1732  O   ASN A  36      12.363  -2.526  32.584  1.00127.07           O  
ATOM   1733  N   PHE A  37      11.083  -4.033  31.484  1.00 95.75           N  
ATOM   1734  CA  PHE A  37      10.548  -4.631  32.675  1.00 95.75           C  
ATOM   1735  CB  PHE A  37       9.354  -5.546  32.361  1.00 95.75           C  
ATOM   1736  CG  PHE A  37       8.948  -6.264  33.595  1.00 95.75           C  
ATOM   1737  CD1 PHE A  37       8.117  -5.674  34.518  1.00 95.75           C  
ATOM   1738  CD2 PHE A  37       9.399  -7.543  33.820  1.00 95.75           C  
ATOM   1739  CE1 PHE A  37       7.743  -6.356  35.652  1.00 95.75           C  
ATOM   1740  CE2 PHE A  37       9.028  -8.227  34.952  1.00 95.75           C  
ATOM   1741  CZ  PHE A  37       8.199  -7.634  35.873  1.00 95.75           C  
ATOM   1742  C   PHE A  37      11.619  -5.478  33.300  1.00 95.75           C  
ATOM   1743  O   PHE A  37      12.204  -6.333  32.643  1.00 95.75           O  
ATOM   1744  N   TYR A  38      12.037  -5.140  34.535  1.00109.49           N  
ATOM   1745  CA  TYR A  38      12.971  -5.950  35.267  1.00109.49           C  
ATOM   1746  CB  TYR A  38      13.896  -5.080  36.132  1.00109.49           C  
ATOM   1747  CG  TYR A  38      15.065  -5.900  36.558  1.00109.49           C  
ATOM   1748  CD1 TYR A  38      15.024  -6.686  37.687  1.00109.49           C  
ATOM   1749  CD2 TYR A  38      16.218  -5.872  35.806  1.00109.49           C  
ATOM   1750  CE1 TYR A  38      16.125  -7.427  38.054  1.00109.49           C  
ATOM   1751  CE2 TYR A  38      17.319  -6.609  36.167  1.00109.49           C  
ATOM   1752  CZ  TYR A  38      17.273  -7.391  37.296  1.00109.49           C  
ATOM   1753  OH  TYR A  38      18.400  -8.151  37.678  1.00109.49           O  
ATOM   1754  C   TYR A  38      12.309  -6.961  36.166  1.00109.49           C  
ATOM   1755  O   TYR A  38      12.673  -8.136  36.169  1.00109.49           O  
ATOM   1756  N   ALA A  39      11.315  -6.503  36.971  1.00 67.36           N  
ATOM   1757  CA  ALA A  39      10.660  -7.317  37.963  1.00 67.36           C  
ATOM   1758  CB  ALA A  39      11.525  -7.592  39.204  1.00 67.36           C  
ATOM   1759  C   ALA A  39       9.431  -6.591  38.434  1.00 67.36           C  
ATOM   1760  O   ALA A  39       9.293  -5.383  38.231  1.00 67.36           O  
ATOM   1761  N   LEU A  40       8.495  -7.327  39.079  1.00 75.24           N  
ATOM   1762  CA  LEU A  40       7.267  -6.733  39.526  1.00 75.24           C  
ATOM   1763  CB  LEU A  40       6.059  -7.158  38.672  1.00 75.24           C  
ATOM   1764  CG  LEU A  40       4.774  -6.355  38.939  1.00 75.24           C  
ATOM   1765  CD1 LEU A  40       4.942  -4.885  38.516  1.00 75.24           C  
ATOM   1766  CD2 LEU A  40       3.560  -7.014  38.270  1.00 75.24           C  
ATOM   1767  C   LEU A  40       7.017  -7.160  40.946  1.00 75.24           C  
ATOM   1768  O   LEU A  40       7.550  -8.169  41.407  1.00 75.24           O  
ATOM   1769  N   HIS A  41       6.197  -6.382  41.688  1.00 91.72           N  
ATOM   1770  CA  HIS A  41       5.947  -6.684  43.075  1.00 91.72           C  
ATOM   1771  ND1 HIS A  41       8.815  -4.772  44.804  1.00 91.72           N  
ATOM   1772  CG  HIS A  41       8.072  -5.615  44.009  1.00 91.72           C  
ATOM   1773  CB  HIS A  41       6.578  -5.674  44.049  1.00 91.72           C  
ATOM   1774  NE2 HIS A  41      10.263  -5.929  43.577  1.00 91.72           N  
ATOM   1775  CD2 HIS A  41       8.971  -6.315  43.265  1.00 91.72           C  
ATOM   1776  CE1 HIS A  41      10.118  -5.001  44.507  1.00 91.72           C  
ATOM   1777  C   HIS A  41       4.477  -6.585  43.355  1.00 91.72           C  
ATOM   1778  O   HIS A  41       3.754  -5.837  42.700  1.00 91.72           O  
ATOM   1779  N   TRP A  42       4.004  -7.364  44.352  1.00 81.45           N  
ATOM   1780  CA  TRP A  42       2.650  -7.282  44.824  1.00 81.45           C  
ATOM   1781  CB  TRP A  42       1.766  -8.486  44.453  1.00 81.45           C  
ATOM   1782  CG  TRP A  42       1.320  -8.485  43.011  1.00 81.45           C  
ATOM   1783  CD2 TRP A  42       0.143  -7.803  42.554  1.00 81.45           C  
ATOM   1784  CD1 TRP A  42       1.879  -9.071  41.915  1.00 81.45           C  
ATOM   1785  NE1 TRP A  42       1.120  -8.800  40.799  1.00 81.45           N  
ATOM   1786  CE2 TRP A  42       0.048  -8.018  41.180  1.00 81.45           C  
ATOM   1787  CE3 TRP A  42      -0.783  -7.056  43.225  1.00 81.45           C  
ATOM   1788  CZ2 TRP A  42      -0.980  -7.489  40.455  1.00 81.45           C  
ATOM   1789  CZ3 TRP A  42      -1.817  -6.523  42.489  1.00 81.45           C  
ATOM   1790  CH2 TRP A  42      -1.915  -6.737  41.129  1.00 81.45           C  
ATOM   1791  C   TRP A  42       2.710  -7.169  46.316  1.00 81.45           C  
ATOM   1792  O   TRP A  42       3.544  -7.805  46.956  1.00 81.45           O  
ATOM   1793  N   TYR A  43       1.834  -6.336  46.915  1.00153.30           N  
ATOM   1794  CA  TYR A  43       1.893  -6.141  48.339  1.00153.30           C  
ATOM   1795  CB  TYR A  43       2.405  -4.750  48.756  1.00153.30           C  
ATOM   1796  CG  TYR A  43       3.870  -4.645  48.501  1.00153.30           C  
ATOM   1797  CD1 TYR A  43       4.344  -4.204  47.287  1.00153.30           C  
ATOM   1798  CD2 TYR A  43       4.772  -4.983  49.485  1.00153.30           C  
ATOM   1799  CE1 TYR A  43       5.695  -4.101  47.058  1.00153.30           C  
ATOM   1800  CE2 TYR A  43       6.126  -4.882  49.261  1.00153.30           C  
ATOM   1801  CZ  TYR A  43       6.589  -4.441  48.044  1.00153.30           C  
ATOM   1802  OH  TYR A  43       7.978  -4.335  47.812  1.00153.30           O  
ATOM   1803  C   TYR A  43       0.531  -6.257  48.947  1.00153.30           C  
ATOM   1804  O   TYR A  43      -0.480  -5.882  48.353  1.00153.30           O  
ATOM   1805  N   ARG A  44       0.485  -6.791  50.184  1.00120.98           N  
ATOM   1806  CA  ARG A  44      -0.745  -6.839  50.917  1.00120.98           C  
ATOM   1807  CB  ARG A  44      -0.938  -8.133  51.729  1.00120.98           C  
ATOM   1808  CG  ARG A  44       0.162  -8.403  52.757  1.00120.98           C  
ATOM   1809  CD  ARG A  44      -0.209  -9.526  53.724  1.00120.98           C  
ATOM   1810  NE  ARG A  44      -1.352  -9.029  54.538  1.00120.98           N  
ATOM   1811  CZ  ARG A  44      -2.531  -9.716  54.588  1.00120.98           C  
ATOM   1812  NH1 ARG A  44      -2.690 -10.883  53.896  1.00120.98           N  
ATOM   1813  NH2 ARG A  44      -3.562  -9.217  55.328  1.00120.98           N  
ATOM   1814  C   ARG A  44      -0.669  -5.690  51.872  1.00120.98           C  
ATOM   1815  O   ARG A  44       0.326  -5.525  52.577  1.00120.98           O  
ATOM   1816  N   TRP A  45      -1.711  -4.837  51.895  1.00 90.58           N  
ATOM   1817  CA  TRP A  45      -1.631  -3.676  52.734  1.00 90.58           C  
ATOM   1818  CB  TRP A  45      -1.575  -2.396  51.872  1.00 90.58           C  
ATOM   1819  CG  TRP A  45      -1.361  -1.082  52.588  1.00 90.58           C  
ATOM   1820  CD2 TRP A  45      -1.187   0.164  51.893  1.00 90.58           C  
ATOM   1821  CD1 TRP A  45      -1.276  -0.797  53.919  1.00 90.58           C  
ATOM   1822  NE1 TRP A  45      -1.060   0.553  54.095  1.00 90.58           N  
ATOM   1823  CE2 TRP A  45      -1.002   1.153  52.855  1.00 90.58           C  
ATOM   1824  CE3 TRP A  45      -1.180   0.456  50.559  1.00 90.58           C  
ATOM   1825  CZ2 TRP A  45      -0.806   2.459  52.498  1.00 90.58           C  
ATOM   1826  CZ3 TRP A  45      -0.986   1.772  50.202  1.00 90.58           C  
ATOM   1827  CH2 TRP A  45      -0.802   2.754  51.152  1.00 90.58           C  
ATOM   1828  C   TRP A  45      -2.855  -3.614  53.601  1.00 90.58           C  
ATOM   1829  O   TRP A  45      -3.931  -3.226  53.153  1.00 90.58           O  
ATOM   1830  N   GLU A  46      -2.706  -3.947  54.897  1.00 80.44           N  
ATOM   1831  CA  GLU A  46      -3.816  -3.888  55.809  1.00 80.44           C  
ATOM   1832  CB  GLU A  46      -3.507  -4.415  57.221  1.00 80.44           C  
ATOM   1833  CG  GLU A  46      -3.244  -5.921  57.289  0.50 80.44           C  
ATOM   1834  CD  GLU A  46      -2.953  -6.281  58.742  0.50 80.44           C  
ATOM   1835  OE1 GLU A  46      -2.222  -5.500  59.407  0.50 80.44           O  
ATOM   1836  OE2 GLU A  46      -3.465  -7.334  59.208  0.50 80.44           O  
ATOM   1837  C   GLU A  46      -4.175  -2.441  55.956  1.00 80.44           C  
ATOM   1838  O   GLU A  46      -3.345  -1.551  55.770  1.00 80.44           O  
ATOM   1839  N   THR A  48      -5.432  -2.183  56.361  1.00191.92           N  
ATOM   1840  CA  THR A  48      -6.004  -0.865  56.330  1.00191.92           C  
ATOM   1841  CB  THR A  48      -7.324  -0.824  57.044  1.00191.92           C  
ATOM   1842  OG1 THR A  48      -7.147  -1.147  58.417  1.00191.92           O  
ATOM   1843  CG2 THR A  48      -8.267  -1.843  56.387  1.00191.92           C  
ATOM   1844  C   THR A  48      -5.130   0.182  56.960  1.00191.92           C  
ATOM   1845  O   THR A  48      -4.715   1.111  56.274  1.00191.92           O  
ATOM   1846  N   ALA A  49      -4.803   0.120  58.262  1.00169.07           N  
ATOM   1847  CA  ALA A  49      -3.921   1.164  58.711  1.00169.07           C  
ATOM   1848  CB  ALA A  49      -4.484   1.978  59.887  1.00169.07           C  
ATOM   1849  C   ALA A  49      -2.712   0.456  59.202  1.00169.07           C  
ATOM   1850  O   ALA A  49      -2.476   0.356  60.406  1.00169.07           O  
ATOM   1851  N   LYS A  50      -1.884  -0.015  58.255  1.00129.30           N  
ATOM   1852  CA  LYS A  50      -0.728  -0.767  58.633  1.00129.30           C  
ATOM   1853  CB  LYS A  50      -1.014  -2.274  58.771  1.00129.30           C  
ATOM   1854  CG  LYS A  50      -2.051  -2.620  59.843  1.00129.30           C  
ATOM   1855  CD  LYS A  50      -1.650  -2.219  61.266  0.50129.30           C  
ATOM   1856  CE  LYS A  50      -2.701  -2.565  62.322  0.50129.30           C  
ATOM   1857  NZ  LYS A  50      -2.234  -2.137  63.662  0.50129.30           N  
ATOM   1858  C   LYS A  50       0.243  -0.622  57.511  1.00129.30           C  
ATOM   1859  O   LYS A  50      -0.087  -0.051  56.474  1.00129.30           O  
ATOM   1860  N   SER A  51       1.479  -1.122  57.698  1.00 88.28           N  
ATOM   1861  CA  SER A  51       2.456  -1.014  56.654  1.00 88.28           C  
ATOM   1862  CB  SER A  51       3.909  -1.068  57.161  1.00 88.28           C  
ATOM   1863  OG  SER A  51       4.135  -2.278  57.866  1.00 88.28           O  
ATOM   1864  C   SER A  51       2.230  -2.104  55.646  1.00 88.28           C  
ATOM   1865  O   SER A  51       1.728  -3.185  55.952  1.00 88.28           O  
ATOM   1866  N   PRO A  52       2.601  -1.805  54.427  1.00 76.44           N  
ATOM   1867  CA  PRO A  52       2.424  -2.745  53.351  1.00 76.44           C  
ATOM   1868  CD  PRO A  52       2.522  -0.427  53.966  1.00 76.44           C  
ATOM   1869  CB  PRO A  52       2.615  -1.941  52.068  1.00 76.44           C  
ATOM   1870  CG  PRO A  52       2.197  -0.512  52.466  1.00 76.44           C  
ATOM   1871  C   PRO A  52       3.395  -3.873  53.509  1.00 76.44           C  
ATOM   1872  O   PRO A  52       4.427  -3.674  54.148  1.00 76.44           O  
ATOM   1873  N   GLU A  53       3.082  -5.070  52.965  1.00 64.80           N  
ATOM   1874  CA  GLU A  53       4.002  -6.168  53.097  1.00 64.80           C  
ATOM   1875  CB  GLU A  53       3.567  -7.218  54.130  1.00 64.80           C  
ATOM   1876  CG  GLU A  53       4.575  -8.354  54.290  1.00 64.80           C  
ATOM   1877  CD  GLU A  53       4.036  -9.307  55.346  1.00 64.80           C  
ATOM   1878  OE1 GLU A  53       2.975  -9.936  55.086  1.00 64.80           O  
ATOM   1879  OE2 GLU A  53       4.671  -9.412  56.428  1.00 64.80           O  
ATOM   1880  C   GLU A  53       4.134  -6.857  51.772  1.00 64.80           C  
ATOM   1881  O   GLU A  53       3.144  -7.073  51.078  1.00 64.80           O  
ATOM   1882  N   ALA A  54       5.375  -7.238  51.392  1.00 66.87           N  
ATOM   1883  CA  ALA A  54       5.614  -7.820  50.094  1.00 66.87           C  
ATOM   1884  CB  ALA A  54       7.104  -8.010  49.764  1.00 66.87           C  
ATOM   1885  C   ALA A  54       4.970  -9.171  49.966  1.00 66.87           C  
ATOM   1886  O   ALA A  54       5.287 -10.091  50.717  1.00 66.87           O  
ATOM   1887  N   LEU A  55       3.983  -9.300  49.051  1.00153.61           N  
ATOM   1888  CA  LEU A  55       3.363 -10.570  48.789  1.00153.61           C  
ATOM   1889  CB  LEU A  55       1.939 -10.375  48.233  1.00153.61           C  
ATOM   1890  CG  LEU A  55       1.001 -11.596  48.344  1.00153.61           C  
ATOM   1891  CD1 LEU A  55      -0.349 -11.299  47.670  1.00153.61           C  
ATOM   1892  CD2 LEU A  55       1.633 -12.909  47.854  1.00153.61           C  
ATOM   1893  C   LEU A  55       4.166 -11.420  47.826  1.00153.61           C  
ATOM   1894  O   LEU A  55       4.647 -12.490  48.193  1.00153.61           O  
ATOM   1895  N   PHE A  56       4.392 -10.928  46.577  1.00 87.25           N  
ATOM   1896  CA  PHE A  56       5.048 -11.731  45.567  1.00 87.25           C  
ATOM   1897  CB  PHE A  56       4.162 -12.202  44.391  1.00 87.25           C  
ATOM   1898  CG  PHE A  56       3.056 -13.095  44.834  1.00 87.25           C  
ATOM   1899  CD1 PHE A  56       3.302 -14.365  45.302  1.00 87.25           C  
ATOM   1900  CD2 PHE A  56       1.755 -12.664  44.724  1.00 87.25           C  
ATOM   1901  CE1 PHE A  56       2.263 -15.177  45.697  1.00 87.25           C  
ATOM   1902  CE2 PHE A  56       0.715 -13.472  45.115  1.00 87.25           C  
ATOM   1903  CZ  PHE A  56       0.966 -14.733  45.602  1.00 87.25           C  
ATOM   1904  C   PHE A  56       6.065 -10.883  44.871  1.00 87.25           C  
ATOM   1905  O   PHE A  56       6.039  -9.658  44.961  1.00 87.25           O  
ATOM   1906  N   VAL A  57       7.021 -11.543  44.181  1.00 65.58           N  
ATOM   1907  CA  VAL A  57       7.974 -10.862  43.348  1.00 65.58           C  
ATOM   1908  CB  VAL A  57       9.367 -10.881  43.905  1.00 65.58           C  
ATOM   1909  CG1 VAL A  57      10.333 -10.287  42.866  1.00 65.58           C  
ATOM   1910  CG2 VAL A  57       9.353 -10.109  45.235  1.00 65.58           C  
ATOM   1911  C   VAL A  57       7.981 -11.596  42.035  1.00 65.58           C  
ATOM   1912  O   VAL A  57       8.455 -12.729  41.969  1.00 65.58           O  
ATOM   1913  N   MET A  58       7.489 -10.956  40.944  1.00 81.87           N  
ATOM   1914  CA  MET A  58       7.349 -11.644  39.680  1.00 81.87           C  
ATOM   1915  CB  MET A  58       5.963 -11.448  39.043  1.00 81.87           C  
ATOM   1916  CG  MET A  58       4.812 -11.999  39.882  1.00 81.87           C  
ATOM   1917  SD  MET A  58       4.789 -13.809  39.994  1.00 81.87           S  
ATOM   1918  CE  MET A  58       4.611 -14.046  38.203  1.00 81.87           C  
ATOM   1919  C   MET A  58       8.336 -11.112  38.678  1.00 81.87           C  
ATOM   1920  O   MET A  58       8.328  -9.927  38.344  1.00 81.87           O  
ATOM   1921  N   THR A  59       9.325 -11.948  38.302  1.00117.37           N  
ATOM   1922  CA  THR A  59      10.298 -11.583  37.305  1.00117.37           C  
ATOM   1923  CB  THR A  59      11.644 -12.051  37.741  1.00117.37           C  
ATOM   1924  OG1 THR A  59      11.638 -13.464  37.875  1.00117.37           O  
ATOM   1925  CG2 THR A  59      11.926 -11.409  39.110  1.00117.37           C  
ATOM   1926  C   THR A  59      10.086 -12.038  35.877  1.00117.37           C  
ATOM   1927  O   THR A  59      10.080 -11.226  34.952  1.00117.37           O  
ATOM   1928  N   LEU A  60       9.890 -13.364  35.666  1.00121.70           N  
ATOM   1929  CA  LEU A  60       9.918 -13.909  34.328  1.00121.70           C  
ATOM   1930  CB  LEU A  60      10.586 -15.291  34.196  1.00121.70           C  
ATOM   1931  CG  LEU A  60      12.121 -15.282  34.340  1.00121.70           C  
ATOM   1932  CD1 LEU A  60      12.568 -15.048  35.789  1.00121.70           C  
ATOM   1933  CD2 LEU A  60      12.746 -16.538  33.721  1.00121.70           C  
ATOM   1934  C   LEU A  60       8.547 -14.032  33.760  1.00121.70           C  
ATOM   1935  O   LEU A  60       7.555 -14.062  34.482  1.00121.70           O  
ATOM   1936  N   ASN A  65       8.473 -14.126  32.417  1.00 55.05           N  
ATOM   1937  CA  ASN A  65       7.207 -14.194  31.756  1.00 55.05           C  
ATOM   1938  CB  ASN A  65       7.269 -13.870  30.255  1.00 55.05           C  
ATOM   1939  CG  ASN A  65       5.859 -13.541  29.788  1.00 55.05           C  
ATOM   1940  OD1 ASN A  65       5.067 -12.967  30.533  1.00 55.05           O  
ATOM   1941  ND2 ASN A  65       5.531 -13.916  28.524  1.00 55.05           N  
ATOM   1942  C   ASN A  65       6.644 -15.572  31.879  1.00 55.05           C  
ATOM   1943  O   ASN A  65       7.370 -16.562  31.941  1.00 55.05           O  
ATOM   1944  N   GLY A  66       5.303 -15.648  31.974  1.00 31.77           N  
ATOM   1945  CA  GLY A  66       4.588 -16.891  31.956  1.00 31.77           C  
ATOM   1946  C   GLY A  66       4.651 -17.555  33.293  1.00 31.77           C  
ATOM   1947  O   GLY A  66       3.937 -18.527  33.535  1.00 31.77           O  
ATOM   1948  N   ASP A  67       5.506 -17.051  34.199  1.00 53.30           N  
ATOM   1949  CA  ASP A  67       5.642 -17.683  35.480  1.00 53.30           C  
ATOM   1950  CB  ASP A  67       6.951 -17.273  36.179  1.00 53.30           C  
ATOM   1951  CG  ASP A  67       7.304 -18.305  37.234  1.00 53.30           C  
ATOM   1952  OD1 ASP A  67       6.368 -18.845  37.880  1.00 53.30           O  
ATOM   1953  OD2 ASP A  67       8.526 -18.571  37.401  1.00 53.30           O  
ATOM   1954  C   ASP A  67       4.477 -17.271  36.337  1.00 53.30           C  
ATOM   1955  O   ASP A  67       4.100 -16.099  36.356  1.00 53.30           O  
ATOM   1956  N   GLU A  68       3.865 -18.226  37.075  1.00 95.21           N  
ATOM   1957  CA  GLU A  68       2.746 -17.861  37.902  1.00 95.21           C  
ATOM   1958  CB  GLU A  68       1.409 -18.508  37.492  1.00 95.21           C  
ATOM   1959  CG  GLU A  68       0.767 -17.859  36.264  1.00 95.21           C  
ATOM   1960  CD  GLU A  68      -0.581 -18.526  36.028  1.00 95.21           C  
ATOM   1961  OE1 GLU A  68      -1.388 -18.596  36.993  1.00 95.21           O  
ATOM   1962  OE2 GLU A  68      -0.822 -18.978  34.878  1.00 95.21           O  
ATOM   1963  C   GLU A  68       3.009 -18.260  39.321  1.00 95.21           C  
ATOM   1964  O   GLU A  68       2.898 -19.429  39.690  1.00 95.21           O  
ATOM   1965  N   LYS A  69       3.328 -17.268  40.173  1.00118.32           N  
ATOM   1966  CA  LYS A  69       3.611 -17.541  41.554  1.00118.32           C  
ATOM   1967  CB  LYS A  69       4.454 -16.437  42.223  1.00118.32           C  
ATOM   1968  CG  LYS A  69       5.823 -16.235  41.562  1.00118.32           C  
ATOM   1969  CD  LYS A  69       6.713 -17.480  41.559  1.00118.32           C  
ATOM   1970  CE  LYS A  69       7.951 -17.346  40.668  1.00118.32           C  
ATOM   1971  NZ  LYS A  69       9.040 -16.662  41.401  1.00118.32           N  
ATOM   1972  C   LYS A  69       2.304 -17.644  42.284  1.00118.32           C  
ATOM   1973  O   LYS A  69       1.336 -16.975  41.927  1.00118.32           O  
ATOM   1974  N   LYS A  70       2.233 -18.520  43.314  1.00109.14           N  
ATOM   1975  CA  LYS A  70       1.014 -18.635  44.066  1.00109.14           C  
ATOM   1976  CB  LYS A  70       0.092 -19.771  43.606  1.00109.14           C  
ATOM   1977  CG  LYS A  70       0.711 -21.145  43.855  1.00109.14           C  
ATOM   1978  CD  LYS A  70      -0.292 -22.294  43.928  1.00109.14           C  
ATOM   1979  CE  LYS A  70      -0.700 -22.650  45.361  1.00109.14           C  
ATOM   1980  NZ  LYS A  70      -1.631 -23.801  45.352  1.00109.14           N  
ATOM   1981  C   LYS A  70       1.335 -18.961  45.493  1.00109.14           C  
ATOM   1982  O   LYS A  70       2.186 -19.802  45.780  1.00109.14           O  
ATOM   1983  N   LYS A  72       0.643 -18.287  46.431  1.00152.46           N  
ATOM   1984  CA  LYS A  72       0.794 -18.582  47.825  1.00152.46           C  
ATOM   1985  CB  LYS A  72       1.516 -17.501  48.643  1.00152.46           C  
ATOM   1986  CG  LYS A  72       3.032 -17.660  48.684  1.00152.46           C  
ATOM   1987  CD  LYS A  72       3.448 -18.952  49.387  1.00152.46           C  
ATOM   1988  CE  LYS A  72       4.946 -19.064  49.662  1.00152.46           C  
ATOM   1989  NZ  LYS A  72       5.689 -19.105  48.385  1.00152.46           N  
ATOM   1990  C   LYS A  72      -0.569 -18.686  48.409  1.00152.46           C  
ATOM   1991  O   LYS A  72      -1.370 -17.759  48.303  1.00152.46           O  
ATOM   1992  N   GLY A  74      -0.858 -19.837  49.039  1.00 35.22           N  
ATOM   1993  CA  GLY A  74      -2.115 -20.021  49.694  1.00 35.22           C  
ATOM   1994  C   GLY A  74      -3.214 -19.930  48.690  1.00 35.22           C  
ATOM   1995  O   GLY A  74      -3.135 -20.450  47.579  1.00 35.22           O  
ATOM   1996  N   ARG A  75      -4.294 -19.261  49.120  1.00128.97           N  
ATOM   1997  CA  ARG A  75      -5.496 -19.020  48.394  1.00128.97           C  
ATOM   1998  CB  ARG A  75      -6.653 -18.589  49.305  1.00128.97           C  
ATOM   1999  CG  ARG A  75      -7.103 -19.760  50.188  1.00128.97           C  
ATOM   2000  CD  ARG A  75      -8.265 -19.457  51.135  1.00128.97           C  
ATOM   2001  NE  ARG A  75      -7.747 -18.564  52.206  1.00128.97           N  
ATOM   2002  CZ  ARG A  75      -7.718 -17.219  51.989  1.00128.97           C  
ATOM   2003  NH1 ARG A  75      -8.196 -16.721  50.811  1.00128.97           N  
ATOM   2004  NH2 ARG A  75      -7.220 -16.380  52.942  1.00128.97           N  
ATOM   2005  C   ARG A  75      -5.242 -18.011  47.311  1.00128.97           C  
ATOM   2006  O   ARG A  75      -6.105 -17.799  46.459  1.00128.97           O  
ATOM   2007  N   ILE A  76      -4.080 -17.315  47.361  1.00109.53           N  
ATOM   2008  CA  ILE A  76      -3.792 -16.263  46.416  1.00109.53           C  
ATOM   2009  CB  ILE A  76      -3.334 -14.984  47.073  1.00109.53           C  
ATOM   2010  CG1 ILE A  76      -4.374 -14.473  48.088  1.00109.53           C  
ATOM   2011  CG2 ILE A  76      -3.046 -13.958  45.965  1.00109.53           C  
ATOM   2012  CD1 ILE A  76      -4.420 -15.270  49.389  1.00109.53           C  
ATOM   2013  C   ILE A  76      -2.706 -16.681  45.460  1.00109.53           C  
ATOM   2014  O   ILE A  76      -1.834 -17.480  45.798  1.00109.53           O  
ATOM   2015  N   SER A  77      -2.765 -16.154  44.211  1.00 92.65           N  
ATOM   2016  CA  SER A  77      -1.825 -16.478  43.169  1.00 92.65           C  
ATOM   2017  CB  SER A  77      -2.352 -17.557  42.209  1.00 92.65           C  
ATOM   2018  OG  SER A  77      -2.633 -18.752  42.923  1.00 92.65           O  
ATOM   2019  C   SER A  77      -1.592 -15.241  42.347  1.00 92.65           C  
ATOM   2020  O   SER A  77      -2.088 -14.162  42.670  1.00 92.65           O  
ATOM   2021  N   ALA A  78      -0.774 -15.355  41.276  1.00 48.50           N  
ATOM   2022  CA  ALA A  78      -0.545 -14.218  40.431  1.00 48.50           C  
ATOM   2023  CB  ALA A  78       0.424 -13.189  41.038  1.00 48.50           C  
ATOM   2024  C   ALA A  78       0.076 -14.694  39.156  1.00 48.50           C  
ATOM   2025  O   ALA A  78       0.758 -15.715  39.125  1.00 48.50           O  
ATOM   2026  N   THR A  79      -0.146 -13.938  38.062  1.00122.19           N  
ATOM   2027  CA  THR A  79       0.396 -14.276  36.777  1.00122.19           C  
ATOM   2028  CB  THR A  79      -0.677 -14.735  35.828  1.00122.19           C  
ATOM   2029  OG1 THR A  79      -0.137 -15.097  34.567  1.00122.19           O  
ATOM   2030  CG2 THR A  79      -1.711 -13.611  35.683  1.00122.19           C  
ATOM   2031  C   THR A  79       1.040 -13.032  36.245  1.00122.19           C  
ATOM   2032  O   THR A  79       0.842 -11.953  36.800  1.00122.19           O  
ATOM   2033  N   LEU A  80       1.879 -13.153  35.189  1.00 79.16           N  
ATOM   2034  CA  LEU A  80       2.514 -11.978  34.658  1.00 79.16           C  
ATOM   2035  CB  LEU A  80       3.872 -11.680  35.320  1.00 79.16           C  
ATOM   2036  CG  LEU A  80       4.582 -10.421  34.791  1.00 79.16           C  
ATOM   2037  CD1 LEU A  80       3.761  -9.152  35.073  1.00 79.16           C  
ATOM   2038  CD2 LEU A  80       6.010 -10.322  35.346  1.00 79.16           C  
ATOM   2039  C   LEU A  80       2.735 -12.160  33.188  1.00 79.16           C  
ATOM   2040  O   LEU A  80       3.302 -13.163  32.754  1.00 79.16           O  
ATOM   2041  N   ASN A  82       2.266 -11.185  32.378  1.00 73.55           N  
ATOM   2042  CA  ASN A  82       2.491 -11.206  30.961  1.00 73.55           C  
ATOM   2043  CB  ASN A  82       1.193 -11.076  30.146  1.00 73.55           C  
ATOM   2044  CG  ASN A  82       1.488 -11.430  28.696  1.00 73.55           C  
ATOM   2045  OD1 ASN A  82       1.413 -10.581  27.810  1.00 73.55           O  
ATOM   2046  ND2 ASN A  82       1.842 -12.719  28.444  1.00 73.55           N  
ATOM   2047  C   ASN A  82       3.357 -10.019  30.658  1.00 73.55           C  
ATOM   2048  O   ASN A  82       2.892  -8.882  30.599  1.00 73.55           O  
ATOM   2049  N   THR A  84       4.660 -10.276  30.454  1.00 71.60           N  
ATOM   2050  CA  THR A  84       5.661  -9.264  30.249  1.00 71.60           C  
ATOM   2051  CB  THR A  84       7.053  -9.819  30.315  1.00 71.60           C  
ATOM   2052  OG1 THR A  84       7.242 -10.799  29.305  1.00 71.60           O  
ATOM   2053  CG2 THR A  84       7.262 -10.441  31.704  1.00 71.60           C  
ATOM   2054  C   THR A  84       5.511  -8.579  28.923  1.00 71.60           C  
ATOM   2055  O   THR A  84       5.920  -7.428  28.780  1.00 71.60           O  
ATOM   2056  N   LYS A  85       5.029  -9.298  27.891  1.00150.56           N  
ATOM   2057  CA  LYS A  85       4.894  -8.745  26.567  1.00150.56           C  
ATOM   2058  CB  LYS A  85       4.494  -9.829  25.550  1.00150.56           C  
ATOM   2059  CG  LYS A  85       5.493 -10.982  25.419  1.00150.56           C  
ATOM   2060  CD  LYS A  85       6.806 -10.595  24.739  0.50150.56           C  
ATOM   2061  CE  LYS A  85       7.524  -9.418  25.394  0.50150.56           C  
ATOM   2062  NZ  LYS A  85       8.721  -9.066  24.598  0.50150.56           N  
ATOM   2063  C   LYS A  85       3.811  -7.702  26.506  1.00150.56           C  
ATOM   2064  O   LYS A  85       4.018  -6.601  25.998  1.00150.56           O  
ATOM   2065  N   GLU A  86       2.607  -8.070  26.987  1.00142.95           N  
ATOM   2066  CA  GLU A  86       1.423  -7.256  27.031  1.00142.95           C  
ATOM   2067  CB  GLU A  86       0.120  -8.059  27.127  1.00142.95           C  
ATOM   2068  CG  GLU A  86      -0.214  -8.702  25.785  1.00142.95           C  
ATOM   2069  CD  GLU A  86      -0.017  -7.611  24.740  1.00142.95           C  
ATOM   2070  OE1 GLU A  86      -0.332  -6.432  25.054  1.00142.95           O  
ATOM   2071  OE2 GLU A  86       0.469  -7.935  23.624  1.00142.95           O  
ATOM   2072  C   GLU A  86       1.490  -6.284  28.165  1.00142.95           C  
ATOM   2073  O   GLU A  86       0.696  -5.349  28.238  1.00142.95           O  
ATOM   2074  N   GLY A  87       2.365  -6.539  29.150  1.00 59.47           N  
ATOM   2075  CA  GLY A  87       2.523  -5.595  30.218  1.00 59.47           C  
ATOM   2076  C   GLY A  87       1.395  -5.660  31.207  1.00 59.47           C  
ATOM   2077  O   GLY A  87       0.859  -4.621  31.585  1.00 59.47           O  
ATOM   2078  N   TYR A  88       0.955  -6.863  31.634  1.00183.90           N  
ATOM   2079  CA  TYR A  88      -0.033  -6.855  32.679  1.00183.90           C  
ATOM   2080  CB  TYR A  88      -1.498  -6.899  32.201  1.00183.90           C  
ATOM   2081  CG  TYR A  88      -1.789  -8.179  31.503  1.00183.90           C  
ATOM   2082  CD1 TYR A  88      -2.166  -9.287  32.225  1.00183.90           C  
ATOM   2083  CD2 TYR A  88      -1.685  -8.274  30.134  1.00183.90           C  
ATOM   2084  CE1 TYR A  88      -2.445 -10.474  31.591  1.00183.90           C  
ATOM   2085  CE2 TYR A  88      -1.964  -9.458  29.493  1.00183.90           C  
ATOM   2086  CZ  TYR A  88      -2.342 -10.558  30.224  1.00183.90           C  
ATOM   2087  OH  TYR A  88      -2.628 -11.774  29.571  1.00183.90           O  
ATOM   2088  C   TYR A  88       0.200  -7.993  33.635  1.00183.90           C  
ATOM   2089  O   TYR A  88       1.013  -8.881  33.381  1.00183.90           O  
ATOM   2090  N   SER A  89      -0.475  -7.948  34.809  1.00115.72           N  
ATOM   2091  CA  SER A  89      -0.385  -9.021  35.762  1.00115.72           C  
ATOM   2092  CB  SER A  89       0.680  -8.822  36.850  1.00115.72           C  
ATOM   2093  OG  SER A  89       0.238  -7.853  37.789  1.00115.72           O  
ATOM   2094  C   SER A  89      -1.701  -9.091  36.476  1.00115.72           C  
ATOM   2095  O   SER A  89      -2.279  -8.070  36.846  1.00115.72           O  
ATOM   2096  N   TYR A  90      -2.198 -10.320  36.701  1.00176.17           N  
ATOM   2097  CA  TYR A  90      -3.444 -10.551  37.375  1.00176.17           C  
ATOM   2098  CB  TYR A  90      -4.290 -11.676  36.747  1.00176.17           C  
ATOM   2099  CG  TYR A  90      -4.967 -11.230  35.496  1.00176.17           C  
ATOM   2100  CD1 TYR A  90      -4.330 -11.265  34.276  1.00176.17           C  
ATOM   2101  CD2 TYR A  90      -6.265 -10.784  35.559  1.00176.17           C  
ATOM   2102  CE1 TYR A  90      -4.984 -10.849  33.139  1.00176.17           C  
ATOM   2103  CE2 TYR A  90      -6.923 -10.368  34.427  1.00176.17           C  
ATOM   2104  CZ  TYR A  90      -6.283 -10.403  33.212  1.00176.17           C  
ATOM   2105  OH  TYR A  90      -6.951  -9.979  32.044  1.00176.17           O  
ATOM   2106  C   TYR A  90      -3.141 -11.032  38.758  1.00176.17           C  
ATOM   2107  O   TYR A  90      -2.163 -11.746  38.972  1.00176.17           O  
ATOM   2108  N   LEU A  91      -3.949 -10.601  39.749  1.00 74.83           N  
ATOM   2109  CA  LEU A  91      -3.809 -11.139  41.073  1.00 74.83           C  
ATOM   2110  CB  LEU A  91      -3.620 -10.067  42.164  1.00 74.83           C  
ATOM   2111  CG  LEU A  91      -3.344 -10.656  43.561  1.00 74.83           C  
ATOM   2112  CD1 LEU A  91      -1.938 -11.272  43.628  1.00 74.83           C  
ATOM   2113  CD2 LEU A  91      -3.612  -9.631  44.673  1.00 74.83           C  
ATOM   2114  C   LEU A  91      -5.111 -11.835  41.351  1.00 74.83           C  
ATOM   2115  O   LEU A  91      -6.148 -11.190  41.498  1.00 74.83           O  
ATOM   2116  N   TYR A  92      -5.080 -13.180  41.433  1.00 75.36           N  
ATOM   2117  CA  TYR A  92      -6.256 -13.992  41.619  1.00 75.36           C  
ATOM   2118  CB  TYR A  92      -6.167 -15.378  40.946  1.00 75.36           C  
ATOM   2119  CG  TYR A  92      -6.117 -15.237  39.463  1.00 75.36           C  
ATOM   2120  CD1 TYR A  92      -7.271 -15.018  38.750  1.00 75.36           C  
ATOM   2121  CD2 TYR A  92      -4.925 -15.341  38.782  1.00 75.36           C  
ATOM   2122  CE1 TYR A  92      -7.246 -14.891  37.382  1.00 75.36           C  
ATOM   2123  CE2 TYR A  92      -4.890 -15.216  37.412  1.00 75.36           C  
ATOM   2124  CZ  TYR A  92      -6.051 -14.990  36.712  1.00 75.36           C  
ATOM   2125  OH  TYR A  92      -6.022 -14.861  35.308  1.00 75.36           O  
ATOM   2126  C   TYR A  92      -6.412 -14.298  43.074  1.00 75.36           C  
ATOM   2127  O   TYR A  92      -5.423 -14.420  43.794  1.00 75.36           O  
ATOM   2128  N   ILE A  93      -7.673 -14.362  43.556  1.00 54.11           N  
ATOM   2129  CA  ILE A  93      -7.925 -14.796  44.899  1.00 54.11           C  
ATOM   2130  CB  ILE A  93      -8.521 -13.740  45.786  1.00 54.11           C  
ATOM   2131  CG1 ILE A  93      -7.524 -12.579  45.963  1.00 54.11           C  
ATOM   2132  CG2 ILE A  93      -8.936 -14.401  47.113  1.00 54.11           C  
ATOM   2133  CD1 ILE A  93      -8.107 -11.368  46.692  1.00 54.11           C  
ATOM   2134  C   ILE A  93      -8.903 -15.928  44.815  1.00 54.11           C  
ATOM   2135  O   ILE A  93      -9.967 -15.805  44.208  1.00 54.11           O  
ATOM   2136  N   LYS A  94      -8.553 -17.065  45.445  1.00132.13           N  
ATOM   2137  CA  LYS A  94      -9.370 -18.244  45.457  1.00132.13           C  
ATOM   2138  CB  LYS A  94      -8.604 -19.477  45.965  1.00132.13           C  
ATOM   2139  CG  LYS A  94      -9.230 -20.815  45.577  1.00132.13           C  
ATOM   2140  CD  LYS A  94      -9.065 -21.138  44.094  1.00132.13           C  
ATOM   2141  CE  LYS A  94      -9.437 -22.579  43.750  1.00132.13           C  
ATOM   2142  NZ  LYS A  94      -8.526 -23.511  44.451  1.00132.13           N  
ATOM   2143  C   LYS A  94     -10.465 -17.954  46.427  1.00132.13           C  
ATOM   2144  O   LYS A  94     -10.838 -16.792  46.589  1.00132.13           O  
ATOM   2145  N   GLY A  95     -11.023 -19.008  47.068  1.00 37.82           N  
ATOM   2146  CA  GLY A  95     -12.085 -18.829  48.022  1.00 37.82           C  
ATOM   2147  C   GLY A  95     -11.610 -17.797  48.994  1.00 37.82           C  
ATOM   2148  O   GLY A  95     -10.731 -18.042  49.819  1.00 37.82           O  
ATOM   2149  N   SER A  96     -12.224 -16.602  48.903  1.00 49.02           N  
ATOM   2150  CA  SER A  96     -11.806 -15.446  49.638  1.00 49.02           C  
ATOM   2151  CB  SER A  96     -12.218 -14.131  48.958  1.00 49.02           C  
ATOM   2152  OG  SER A  96     -13.632 -14.070  48.843  1.00 49.02           O  
ATOM   2153  C   SER A  96     -12.340 -15.438  51.036  1.00 49.02           C  
ATOM   2154  O   SER A  96     -13.368 -16.043  51.341  1.00 49.02           O  
ATOM   2155  N   GLN A  97     -11.626 -14.703  51.919  1.00 75.55           N  
ATOM   2156  CA  GLN A  97     -11.952 -14.623  53.316  1.00 75.55           C  
ATOM   2157  CB  GLN A  97     -10.935 -15.369  54.199  1.00 75.55           C  
ATOM   2158  CG  GLN A  97     -10.834 -16.870  53.908  1.00 75.55           C  
ATOM   2159  CD  GLN A  97     -12.014 -17.570  54.562  1.00 75.55           C  
ATOM   2160  OE1 GLN A  97     -12.652 -18.428  53.955  1.00 75.55           O  
ATOM   2161  NE2 GLN A  97     -12.306 -17.206  55.840  1.00 75.55           N  
ATOM   2162  C   GLN A  97     -11.890 -13.181  53.732  1.00 75.55           C  
ATOM   2163  O   GLN A  97     -11.344 -12.337  53.025  1.00 75.55           O  
ATOM   2164  N   PRO A  98     -12.464 -12.874  54.868  1.00 81.33           N  
ATOM   2165  CA  PRO A  98     -12.427 -11.523  55.358  1.00 81.33           C  
ATOM   2166  CD  PRO A  98     -13.639 -13.590  55.339  1.00 81.33           C  
ATOM   2167  CB  PRO A  98     -13.387 -11.489  56.544  1.00 81.33           C  
ATOM   2168  CG  PRO A  98     -14.419 -12.578  56.197  1.00 81.33           C  
ATOM   2169  C   PRO A  98     -11.036 -11.069  55.677  1.00 81.33           C  
ATOM   2170  O   PRO A  98     -10.764  -9.873  55.583  1.00 81.33           O  
ATOM   2171  N   GLU A  99     -10.138 -11.997  56.048  1.00139.13           N  
ATOM   2172  CA  GLU A  99      -8.799 -11.629  56.412  1.00139.13           C  
ATOM   2173  CB  GLU A  99      -7.963 -12.787  56.993  1.00139.13           C  
ATOM   2174  CG  GLU A  99      -7.906 -14.053  56.138  1.00139.13           C  
ATOM   2175  CD  GLU A  99      -9.116 -14.905  56.496  1.00139.13           C  
ATOM   2176  OE1 GLU A  99     -10.051 -14.366  57.145  1.00139.13           O  
ATOM   2177  OE2 GLU A  99      -9.119 -16.111  56.131  1.00139.13           O  
ATOM   2178  C   GLU A  99      -8.103 -11.078  55.209  1.00139.13           C  
ATOM   2179  O   GLU A  99      -7.207 -10.242  55.316  1.00139.13           O  
ATOM   2180  N   ASP A 100      -8.525 -11.546  54.027  1.00 88.21           N  
ATOM   2181  CA  ASP A 100      -7.973 -11.215  52.747  1.00 88.21           C  
ATOM   2182  CB  ASP A 100      -8.575 -12.079  51.630  1.00 88.21           C  
ATOM   2183  CG  ASP A 100      -8.119 -13.503  51.907  1.00 88.21           C  
ATOM   2184  OD1 ASP A 100      -6.902 -13.692  52.174  1.00 88.21           O  
ATOM   2185  OD2 ASP A 100      -8.984 -14.418  51.881  1.00 88.21           O  
ATOM   2186  C   ASP A 100      -8.228  -9.777  52.414  1.00 88.21           C  
ATOM   2187  O   ASP A 100      -7.729  -9.286  51.405  1.00 88.21           O  
ATOM   2188  N   SER A 101      -9.092  -9.082  53.178  1.00 46.86           N  
ATOM   2189  CA  SER A 101      -9.356  -7.703  52.867  1.00 46.86           C  
ATOM   2190  CB  SER A 101     -10.454  -7.077  53.741  1.00 46.86           C  
ATOM   2191  OG  SER A 101     -11.700  -7.706  53.475  1.00 46.86           O  
ATOM   2192  C   SER A 101      -8.116  -6.885  53.060  1.00 46.86           C  
ATOM   2193  O   SER A 101      -7.348  -7.096  53.999  1.00 46.86           O  
ATOM   2194  N   ALA A 102      -7.890  -5.927  52.134  1.00 54.56           N  
ATOM   2195  CA  ALA A 102      -6.771  -5.032  52.232  1.00 54.56           C  
ATOM   2196  CB  ALA A 102      -5.441  -5.725  52.586  1.00 54.56           C  
ATOM   2197  C   ALA A 102      -6.577  -4.385  50.896  1.00 54.56           C  
ATOM   2198  O   ALA A 102      -7.180  -4.782  49.902  1.00 54.56           O  
ATOM   2199  N   THR A 103      -5.717  -3.351  50.842  1.00134.00           N  
ATOM   2200  CA  THR A 103      -5.413  -2.715  49.596  1.00134.00           C  
ATOM   2201  CB  THR A 103      -5.007  -1.275  49.704  1.00134.00           C  
ATOM   2202  OG1 THR A 103      -3.914  -1.147  50.600  1.00134.00           O  
ATOM   2203  CG2 THR A 103      -6.187  -0.435  50.190  1.00134.00           C  
ATOM   2204  C   THR A 103      -4.230  -3.435  49.056  1.00134.00           C  
ATOM   2205  O   THR A 103      -3.257  -3.672  49.772  1.00134.00           O  
ATOM   2206  N   TYR A 104      -4.294  -3.801  47.764  1.00 81.42           N  
ATOM   2207  CA  TYR A 104      -3.225  -4.530  47.156  1.00 81.42           C  
ATOM   2208  CB  TYR A 104      -3.703  -5.739  46.336  1.00 81.42           C  
ATOM   2209  CG  TYR A 104      -4.217  -6.758  47.294  1.00 81.42           C  
ATOM   2210  CD1 TYR A 104      -5.458  -6.628  47.874  1.00 81.42           C  
ATOM   2211  CD2 TYR A 104      -3.447  -7.857  47.601  1.00 81.42           C  
ATOM   2212  CE1 TYR A 104      -5.915  -7.578  48.757  1.00 81.42           C  
ATOM   2213  CE2 TYR A 104      -3.899  -8.810  48.482  1.00 81.42           C  
ATOM   2214  CZ  TYR A 104      -5.136  -8.668  49.065  1.00 81.42           C  
ATOM   2215  OH  TYR A 104      -5.610  -9.639  49.974  1.00 81.42           O  
ATOM   2216  C   TYR A 104      -2.531  -3.607  46.209  1.00 81.42           C  
ATOM   2217  O   TYR A 104      -3.165  -3.000  45.347  1.00 81.42           O  
ATOM   2218  N   LEU A 105      -1.194  -3.495  46.363  1.00 82.83           N  
ATOM   2219  CA  LEU A 105      -0.374  -2.603  45.589  1.00 82.83           C  
ATOM   2220  CB  LEU A 105       0.626  -1.797  46.441  1.00 82.83           C  
ATOM   2221  CG  LEU A 105      -0.021  -0.687  47.292  1.00 82.83           C  
ATOM   2222  CD1 LEU A 105       1.027   0.052  48.138  1.00 82.83           C  
ATOM   2223  CD2 LEU A 105      -0.817   0.287  46.409  1.00 82.83           C  
ATOM   2224  C   LEU A 105       0.428  -3.374  44.583  1.00 82.83           C  
ATOM   2225  O   LEU A 105       0.592  -4.588  44.691  1.00 82.83           O  
ATOM   2226  N   CYS A 106       0.934  -2.649  43.557  1.00 70.47           N  
ATOM   2227  CA  CYS A 106       1.671  -3.207  42.454  1.00 70.47           C  
ATOM   2228  CB  CYS A 106       0.759  -3.309  41.207  1.00 70.47           C  
ATOM   2229  SG  CYS A 106       1.553  -3.912  39.690  1.00 70.47           S  
ATOM   2230  C   CYS A 106       2.803  -2.266  42.132  1.00 70.47           C  
ATOM   2231  O   CYS A 106       2.578  -1.073  41.933  1.00 70.47           O  
ATOM   2232  N   ALA A 107       4.058  -2.771  42.053  1.00 49.52           N  
ATOM   2233  CA  ALA A 107       5.165  -1.884  41.790  1.00 49.52           C  
ATOM   2234  CB  ALA A 107       6.054  -1.639  43.023  1.00 49.52           C  
ATOM   2235  C   ALA A 107       6.047  -2.470  40.725  1.00 49.52           C  
ATOM   2236  O   ALA A 107       6.217  -3.686  40.635  1.00 49.52           O  
ATOM   2237  N   ARG A 108       6.634  -1.582  39.892  1.00129.23           N  
ATOM   2238  CA  ARG A 108       7.525  -1.945  38.821  1.00129.23           C  
ATOM   2239  CB  ARG A 108       6.961  -1.605  37.432  1.00129.23           C  
ATOM   2240  CG  ARG A 108       7.890  -1.991  36.282  1.00129.23           C  
ATOM   2241  CD  ARG A 108       7.589  -1.261  34.974  1.00129.23           C  
ATOM   2242  NE  ARG A 108       8.282   0.056  35.051  1.00129.23           N  
ATOM   2243  CZ  ARG A 108       8.764   0.649  33.920  1.00129.23           C  
ATOM   2244  NH1 ARG A 108       8.577   0.063  32.701  1.00129.23           N  
ATOM   2245  NH2 ARG A 108       9.449   1.825  34.019  1.00129.23           N  
ATOM   2246  C   ARG A 108       8.764  -1.112  38.979  1.00129.23           C  
ATOM   2247  O   ARG A 108       8.728  -0.040  39.573  1.00129.23           O  
ATOM   2248  N   ASN A 109       9.907  -1.585  38.442  1.00 78.65           N  
ATOM   2249  CA  ASN A 109      11.158  -0.885  38.584  1.00 78.65           C  
ATOM   2250  CB  ASN A 109      12.384  -1.781  38.345  1.00 78.65           C  
ATOM   2251  CG  ASN A 109      12.259  -2.340  36.936  1.00 78.65           C  
ATOM   2252  OD1 ASN A 109      11.325  -3.081  36.639  1.00 78.65           O  
ATOM   2253  ND2 ASN A 109      13.217  -1.981  36.043  1.00 78.65           N  
ATOM   2254  C   ASN A 109      11.252   0.270  37.626  1.00 78.65           C  
ATOM   2255  O   ASN A 109      10.544   0.344  36.623  1.00 78.65           O  
ATOM   2256  N   SER A 110      12.148   1.226  37.949  1.00168.53           N  
ATOM   2257  CA  SER A 110      12.393   2.384  37.135  1.00168.53           C  
ATOM   2258  CB  SER A 110      11.818   3.673  37.739  1.00168.53           C  
ATOM   2259  OG  SER A 110      12.203   4.793  36.956  1.00168.53           O  
ATOM   2260  C   SER A 110      13.865   2.565  37.118  1.00168.53           C  
ATOM   2261  O   SER A 110      14.525   2.487  36.083  1.00168.53           O  
ATOM   2262  N   GLY A 111      14.418   2.853  38.298  1.00142.53           N  
ATOM   2263  CA  GLY A 111      15.841   2.934  38.362  1.00142.53           C  
ATOM   2264  C   GLY A 111      16.230   1.600  38.804  1.00142.53           C  
ATOM   2265  O   GLY A 111      16.125   0.605  38.081  1.00142.53           O  
ATOM   2266  N   ASN A 124      16.852   1.697  39.969  1.00234.67           N  
ATOM   2267  CA  ASN A 124      16.994   0.741  40.983  1.00234.67           C  
ATOM   2268  CB  ASN A 124      18.310   0.876  41.767  1.00234.67           C  
ATOM   2269  CG  ASN A 124      19.465   0.472  40.860  1.00234.67           C  
ATOM   2270  OD1 ASN A 124      19.513  -0.648  40.356  1.00234.67           O  
ATOM   2271  ND2 ASN A 124      20.427   1.410  40.644  1.00234.67           N  
ATOM   2272  C   ASN A 124      15.905   1.301  41.850  1.00234.67           C  
ATOM   2273  O   ASN A 124      16.136   1.735  42.977  1.00234.67           O  
ATOM   2274  N   GLN A 125      14.676   1.379  41.288  1.00114.64           N  
ATOM   2275  CA  GLN A 125      13.589   1.995  41.990  1.00114.64           C  
ATOM   2276  CB  GLN A 125      13.393   3.474  41.612  1.00114.64           C  
ATOM   2277  CG  GLN A 125      14.620   4.331  41.931  1.00114.64           C  
ATOM   2278  CD  GLN A 125      14.414   5.710  41.330  1.00114.64           C  
ATOM   2279  OE1 GLN A 125      13.764   6.567  41.927  1.00114.64           O  
ATOM   2280  NE2 GLN A 125      14.980   5.931  40.112  1.00114.64           N  
ATOM   2281  C   GLN A 125      12.338   1.271  41.616  1.00114.64           C  
ATOM   2282  O   GLN A 125      12.300   0.564  40.613  1.00114.64           O  
ATOM   2283  N   PHE A 126      11.282   1.403  42.443  1.00180.00           N  
ATOM   2284  CA  PHE A 126      10.025   0.790  42.119  1.00180.00           C  
ATOM   2285  CB  PHE A 126       9.662  -0.410  43.021  1.00180.00           C  
ATOM   2286  CG  PHE A 126      10.448  -1.590  42.557  1.00180.00           C  
ATOM   2287  CD1 PHE A 126      11.757  -1.761  42.945  1.00180.00           C  
ATOM   2288  CD2 PHE A 126       9.872  -2.516  41.715  1.00180.00           C  
ATOM   2289  CE1 PHE A 126      12.476  -2.849  42.505  1.00180.00           C  
ATOM   2290  CE2 PHE A 126      10.587  -3.607  41.273  1.00180.00           C  
ATOM   2291  CZ  PHE A 126      11.893  -3.772  41.669  1.00180.00           C  
ATOM   2292  C   PHE A 126       8.927   1.807  42.229  1.00180.00           C  
ATOM   2293  O   PHE A 126       8.927   2.634  43.139  1.00180.00           O  
ATOM   2294  N   TYR A 127       7.950   1.766  41.291  1.00153.84           N  
ATOM   2295  CA  TYR A 127       6.848   2.692  41.298  1.00153.84           C  
ATOM   2296  CB  TYR A 127       6.717   3.547  40.023  1.00153.84           C  
ATOM   2297  CG  TYR A 127       7.703   4.658  40.147  1.00153.84           C  
ATOM   2298  CD1 TYR A 127       9.028   4.491  39.814  1.00153.84           C  
ATOM   2299  CD2 TYR A 127       7.289   5.876  40.631  1.00153.84           C  
ATOM   2300  CE1 TYR A 127       9.917   5.537  39.947  1.00153.84           C  
ATOM   2301  CE2 TYR A 127       8.174   6.917  40.763  1.00153.84           C  
ATOM   2302  CZ  TYR A 127       9.492   6.753  40.423  1.00153.84           C  
ATOM   2303  OH  TYR A 127      10.395   7.829  40.562  1.00153.84           O  
ATOM   2304  C   TYR A 127       5.567   1.951  41.506  1.00153.84           C  
ATOM   2305  O   TYR A 127       5.178   1.085  40.723  1.00153.84           O  
ATOM   2306  N   PHE A 128       4.868   2.313  42.598  1.00 80.79           N  
ATOM   2307  CA  PHE A 128       3.643   1.678  42.978  1.00 80.79           C  
ATOM   2308  CB  PHE A 128       3.287   1.861  44.467  1.00 80.79           C  
ATOM   2309  CG  PHE A 128       4.335   1.167  45.267  1.00 80.79           C  
ATOM   2310  CD1 PHE A 128       5.526   1.795  45.545  1.00 80.79           C  
ATOM   2311  CD2 PHE A 128       4.131  -0.108  45.744  1.00 80.79           C  
ATOM   2312  CE1 PHE A 128       6.498   1.160  46.282  1.00 80.79           C  
ATOM   2313  CE2 PHE A 128       5.100  -0.750  46.481  1.00 80.79           C  
ATOM   2314  CZ  PHE A 128       6.287  -0.114  46.754  1.00 80.79           C  
ATOM   2315  C   PHE A 128       2.521   2.246  42.171  1.00 80.79           C  
ATOM   2316  O   PHE A 128       2.558   3.394  41.729  1.00 80.79           O  
ATOM   2317  N   GLY A 129       1.483   1.420  41.944  1.00 35.85           N  
ATOM   2318  CA  GLY A 129       0.342   1.863  41.197  1.00 35.85           C  
ATOM   2319  C   GLY A 129      -0.645   2.477  42.130  1.00 35.85           C  
ATOM   2320  O   GLY A 129      -0.401   2.633  43.324  1.00 35.85           O  
ATOM   2321  N   THR A 130      -1.833   2.788  41.593  1.00129.55           N  
ATOM   2322  CA  THR A 130      -2.850   3.437  42.366  1.00129.55           C  
ATOM   2323  CB  THR A 130      -4.113   3.628  41.575  1.00129.55           C  
ATOM   2324  OG1 THR A 130      -5.113   4.227  42.385  1.00129.55           O  
ATOM   2325  CG2 THR A 130      -4.579   2.271  41.020  1.00129.55           C  
ATOM   2326  C   THR A 130      -3.148   2.586  43.564  1.00129.55           C  
ATOM   2327  O   THR A 130      -3.362   3.123  44.653  1.00129.55           O  
ATOM   2328  N   GLY A 131      -3.175   1.244  43.394  1.00 47.86           N  
ATOM   2329  CA  GLY A 131      -3.459   0.374  44.501  1.00 47.86           C  
ATOM   2330  C   GLY A 131      -4.917   0.042  44.446  1.00 47.86           C  
ATOM   2331  O   GLY A 131      -5.744   0.935  44.255  1.00 47.86           O  
ATOM   2332  N   THR A 132      -5.265  -1.257  44.636  1.00138.93           N  
ATOM   2333  CA  THR A 132      -6.653  -1.641  44.582  1.00138.93           C  
ATOM   2334  CB  THR A 132      -6.960  -2.777  43.641  1.00138.93           C  
ATOM   2335  OG1 THR A 132      -6.307  -3.965  44.063  1.00138.93           O  
ATOM   2336  CG2 THR A 132      -6.512  -2.408  42.219  1.00138.93           C  
ATOM   2337  C   THR A 132      -7.120  -2.096  45.938  1.00138.93           C  
ATOM   2338  O   THR A 132      -6.684  -3.121  46.461  1.00138.93           O  
ATOM   2339  N   SER A 133      -8.063  -1.345  46.538  1.00 49.27           N  
ATOM   2340  CA  SER A 133      -8.565  -1.698  47.837  1.00 49.27           C  
ATOM   2341  CB  SER A 133      -9.231  -0.520  48.569  1.00 49.27           C  
ATOM   2342  OG  SER A 133      -9.702  -0.934  49.842  1.00 49.27           O  
ATOM   2343  C   SER A 133      -9.590  -2.781  47.669  1.00 49.27           C  
ATOM   2344  O   SER A 133     -10.382  -2.770  46.730  1.00 49.27           O  
ATOM   2345  N   LEU A 134      -9.601  -3.752  48.604  1.00 63.65           N  
ATOM   2346  CA  LEU A 134     -10.509  -4.860  48.517  1.00 63.65           C  
ATOM   2347  CB  LEU A 134      -9.777  -6.171  48.162  1.00 63.65           C  
ATOM   2348  CG  LEU A 134     -10.665  -7.430  48.123  1.00 63.65           C  
ATOM   2349  CD1 LEU A 134     -11.721  -7.357  47.008  1.00 63.65           C  
ATOM   2350  CD2 LEU A 134      -9.803  -8.703  48.044  1.00 63.65           C  
ATOM   2351  C   LEU A 134     -11.156  -5.071  49.851  1.00 63.65           C  
ATOM   2352  O   LEU A 134     -10.486  -5.085  50.884  1.00 63.65           O  
ATOM   2353  N   THR A 135     -12.493  -5.248  49.855  1.00 38.71           N  
ATOM   2354  CA  THR A 135     -13.187  -5.507  51.083  1.00 38.71           C  
ATOM   2355  CB  THR A 135     -14.195  -4.453  51.435  1.00 38.71           C  
ATOM   2356  OG1 THR A 135     -13.563  -3.186  51.538  1.00 38.71           O  
ATOM   2357  CG2 THR A 135     -14.842  -4.823  52.780  1.00 38.71           C  
ATOM   2358  C   THR A 135     -13.938  -6.788  50.897  1.00 38.71           C  
ATOM   2359  O   THR A 135     -14.548  -7.008  49.852  1.00 38.71           O  
ATOM   2360  N   VAL A 136     -13.888  -7.688  51.901  1.00 50.44           N  
ATOM   2361  CA  VAL A 136     -14.621  -8.917  51.791  1.00 50.44           C  
ATOM   2362  CB  VAL A 136     -13.753 -10.132  51.956  1.00 50.44           C  
ATOM   2363  CG1 VAL A 136     -14.646 -11.380  51.874  1.00 50.44           C  
ATOM   2364  CG2 VAL A 136     -12.636 -10.097  50.897  1.00 50.44           C  
ATOM   2365  C   VAL A 136     -15.620  -8.924  52.903  1.00 50.44           C  
ATOM   2366  O   VAL A 136     -15.250  -8.973  54.075  1.00 50.44           O  
ATOM   2367  N   ILE A 137     -16.925  -8.927  52.565  1.00 96.75           N  
ATOM   2368  CA  ILE A 137     -17.914  -8.830  53.599  1.00 96.75           C  
ATOM   2369  CB  ILE A 137     -19.061  -7.917  53.247  1.00 96.75           C  
ATOM   2370  CG1 ILE A 137     -18.553  -6.476  53.044  1.00 96.75           C  
ATOM   2371  CG2 ILE A 137     -20.122  -8.026  54.354  1.00 96.75           C  
ATOM   2372  CD1 ILE A 137     -17.650  -6.298  51.825  1.00 96.75           C  
ATOM   2373  C   ILE A 137     -18.452 -10.195  53.878  1.00 96.75           C  
ATOM   2374  O   ILE A 137     -18.967 -10.903  53.013  1.00 96.75           O  
ATOM   2375  N   PRO A 138     -18.271 -10.576  55.108  1.00 85.01           N  
ATOM   2376  CA  PRO A 138     -18.722 -11.834  55.629  1.00 85.01           C  
ATOM   2377  CD  PRO A 138     -17.842  -9.658  56.146  1.00 85.01           C  
ATOM   2378  CB  PRO A 138     -18.271 -11.851  57.084  1.00 85.01           C  
ATOM   2379  CG  PRO A 138     -18.220 -10.359  57.460  1.00 85.01           C  
ATOM   2380  C   PRO A 138     -20.207 -11.873  55.501  1.00 85.01           C  
ATOM   2381  O   PRO A 138     -20.892 -11.277  56.376  1.00 85.01           O  
ATOM   2382  OXT PRO A 138     -20.698 -12.490  54.518  1.00 85.01           O  
TER    2383      PRO A 138                                                       
ATOM   2383  N   ALA B   1      12.856  -8.424  61.033  1.00103.09           N  
ATOM   2384  CA  ALA B   1      12.397  -7.018  61.127  1.00103.09           C  
ATOM   2385  CB  ALA B   1      10.901  -6.968  61.485  1.00103.09           C  
ATOM   2386  C   ALA B   1      13.168  -6.307  62.187  1.00103.09           C  
ATOM   2387  O   ALA B   1      13.635  -6.924  63.144  1.00103.09           O  
ATOM   2388  N   GLY B   2      13.315  -4.979  62.029  1.00111.13           N  
ATOM   2389  CA  GLY B   2      12.697  -4.362  60.894  1.00111.13           C  
ATOM   2390  C   GLY B   2      13.088  -2.921  60.855  1.00111.13           C  
ATOM   2391  O   GLY B   2      14.114  -2.523  61.403  1.00111.13           O  
ATOM   2392  N   VAL B   3      12.250  -2.098  60.192  1.00 52.91           N  
ATOM   2393  CA  VAL B   3      12.542  -0.705  60.031  1.00 52.91           C  
ATOM   2394  CB  VAL B   3      12.127  -0.198  58.682  1.00 52.91           C  
ATOM   2395  CG1 VAL B   3      12.438   1.305  58.596  1.00 52.91           C  
ATOM   2396  CG2 VAL B   3      12.817  -1.056  57.611  1.00 52.91           C  
ATOM   2397  C   VAL B   3      11.773   0.085  61.039  1.00 52.91           C  
ATOM   2398  O   VAL B   3      10.546   0.160  60.978  1.00 52.91           O  
ATOM   2399  N   THR B   4      12.490   0.717  61.993  1.00114.34           N  
ATOM   2400  CA  THR B   4      11.822   1.525  62.976  1.00114.34           C  
ATOM   2401  CB  THR B   4      12.556   1.643  64.279  1.00114.34           C  
ATOM   2402  OG1 THR B   4      13.793   2.313  64.085  1.00114.34           O  
ATOM   2403  CG2 THR B   4      12.795   0.230  64.843  1.00114.34           C  
ATOM   2404  C   THR B   4      11.700   2.910  62.426  1.00114.34           C  
ATOM   2405  O   THR B   4      12.641   3.441  61.838  1.00114.34           O  
ATOM   2406  N   GLN B   5      10.525   3.540  62.617  1.00 50.95           N  
ATOM   2407  CA  GLN B   5      10.336   4.858  62.085  1.00 50.95           C  
ATOM   2408  CB  GLN B   5       9.489   4.843  60.801  1.00 50.95           C  
ATOM   2409  CG  GLN B   5       9.286   6.211  60.144  1.00 50.95           C  
ATOM   2410  CD  GLN B   5       8.440   6.002  58.894  1.00 50.95           C  
ATOM   2411  OE1 GLN B   5       8.106   4.873  58.534  1.00 50.95           O  
ATOM   2412  NE2 GLN B   5       8.092   7.120  58.204  1.00 50.95           N  
ATOM   2413  C   GLN B   5       9.628   5.683  63.114  1.00 50.95           C  
ATOM   2414  O   GLN B   5       8.626   5.256  63.686  1.00 50.95           O  
ATOM   2415  N   THR B   6      10.140   6.903  63.382  1.00 53.64           N  
ATOM   2416  CA  THR B   6       9.518   7.739  64.372  1.00 53.64           C  
ATOM   2417  CB  THR B   6      10.296   7.791  65.655  1.00 53.64           C  
ATOM   2418  OG1 THR B   6      11.557   8.413  65.448  1.00 53.64           O  
ATOM   2419  CG2 THR B   6      10.501   6.347  66.152  1.00 53.64           C  
ATOM   2420  C   THR B   6       9.459   9.136  63.833  1.00 53.64           C  
ATOM   2421  O   THR B   6      10.285   9.495  62.993  1.00 53.64           O  
ATOM   2422  N   PRO B   7       8.531   9.967  64.259  1.00 80.09           N  
ATOM   2423  CA  PRO B   7       7.485   9.619  65.195  1.00 80.09           C  
ATOM   2424  CD  PRO B   7       8.851  11.383  64.324  1.00 80.09           C  
ATOM   2425  CB  PRO B   7       7.178  10.891  65.986  1.00 80.09           C  
ATOM   2426  CG  PRO B   7       7.676  12.023  65.077  1.00 80.09           C  
ATOM   2427  C   PRO B   7       6.263   9.096  64.495  1.00 80.09           C  
ATOM   2428  O   PRO B   7       6.167   9.240  63.279  1.00 80.09           O  
ATOM   2429  N   LYS B   8       5.324   8.477  65.245  1.00116.65           N  
ATOM   2430  CA  LYS B   8       4.113   7.958  64.669  1.00116.65           C  
ATOM   2431  CB  LYS B   8       3.291   7.127  65.673  1.00116.65           C  
ATOM   2432  CG  LYS B   8       2.246   6.227  65.015  1.00116.65           C  
ATOM   2433  CD  LYS B   8       2.870   5.053  64.256  1.00116.65           C  
ATOM   2434  CE  LYS B   8       1.854   4.064  63.680  1.00116.65           C  
ATOM   2435  NZ  LYS B   8       2.558   2.923  63.051  1.00116.65           N  
ATOM   2436  C   LYS B   8       3.227   9.074  64.181  1.00116.65           C  
ATOM   2437  O   LYS B   8       2.778   9.050  63.037  1.00116.65           O  
ATOM   2438  N   PHE B   9       2.960  10.102  65.021  1.00 57.68           N  
ATOM   2439  CA  PHE B   9       2.056  11.147  64.603  1.00 57.68           C  
ATOM   2440  CB  PHE B   9       0.701  11.149  65.331  1.00 57.68           C  
ATOM   2441  CG  PHE B   9      -0.032   9.923  64.907  1.00 57.68           C  
ATOM   2442  CD1 PHE B   9      -0.643   9.861  63.677  1.00 57.68           C  
ATOM   2443  CD2 PHE B   9      -0.118   8.840  65.749  1.00 57.68           C  
ATOM   2444  CE1 PHE B   9      -1.319   8.727  63.290  1.00 57.68           C  
ATOM   2445  CE2 PHE B   9      -0.793   7.704  65.367  1.00 57.68           C  
ATOM   2446  CZ  PHE B   9      -1.398   7.648  64.136  1.00 57.68           C  
ATOM   2447  C   PHE B   9       2.682  12.479  64.867  1.00 57.68           C  
ATOM   2448  O   PHE B   9       3.558  12.602  65.720  1.00 57.68           O  
ATOM   2449  N   GLN B  10       2.260  13.518  64.110  1.00 58.67           N  
ATOM   2450  CA  GLN B  10       2.823  14.818  64.338  1.00 58.67           C  
ATOM   2451  CB  GLN B  10       4.222  14.987  63.717  1.00 58.67           C  
ATOM   2452  CG  GLN B  10       4.892  16.318  64.060  1.00 58.67           C  
ATOM   2453  CD  GLN B  10       5.416  16.243  65.486  1.00 58.67           C  
ATOM   2454  OE1 GLN B  10       4.690  15.903  66.417  1.00 58.67           O  
ATOM   2455  NE2 GLN B  10       6.725  16.565  65.664  1.00 58.67           N  
ATOM   2456  C   GLN B  10       1.933  15.862  63.733  1.00 58.67           C  
ATOM   2457  O   GLN B  10       1.253  15.623  62.738  1.00 58.67           O  
ATOM   2458  N   VAL B  11       1.919  17.060  64.351  1.00 44.70           N  
ATOM   2459  CA  VAL B  11       1.158  18.178  63.867  1.00 44.70           C  
ATOM   2460  CB  VAL B  11       0.172  18.705  64.867  1.00 44.70           C  
ATOM   2461  CG1 VAL B  11      -0.572  19.892  64.236  1.00 44.70           C  
ATOM   2462  CG2 VAL B  11      -0.744  17.561  65.337  1.00 44.70           C  
ATOM   2463  C   VAL B  11       2.155  19.268  63.659  1.00 44.70           C  
ATOM   2464  O   VAL B  11       3.076  19.417  64.458  1.00 44.70           O  
ATOM   2465  N   LEU B  12       2.019  20.051  62.569  1.00 65.35           N  
ATOM   2466  CA  LEU B  12       2.993  21.081  62.340  1.00 65.35           C  
ATOM   2467  CB  LEU B  12       3.996  20.734  61.221  1.00 65.35           C  
ATOM   2468  CG  LEU B  12       4.849  19.475  61.496  1.00 65.35           C  
ATOM   2469  CD1 LEU B  12       5.895  19.256  60.391  1.00 65.35           C  
ATOM   2470  CD2 LEU B  12       5.479  19.503  62.896  1.00 65.35           C  
ATOM   2471  C   LEU B  12       2.313  22.356  61.940  1.00 65.35           C  
ATOM   2472  O   LEU B  12       1.253  22.354  61.314  1.00 65.35           O  
ATOM   2473  N   LYS B  13       2.930  23.493  62.323  1.00128.70           N  
ATOM   2474  CA  LYS B  13       2.446  24.791  61.954  1.00128.70           C  
ATOM   2475  CB  LYS B  13       2.787  25.875  63.002  1.00128.70           C  
ATOM   2476  CG  LYS B  13       2.019  27.194  62.861  1.00128.70           C  
ATOM   2477  CD  LYS B  13       2.292  27.957  61.566  1.00128.70           C  
ATOM   2478  CE  LYS B  13       1.541  29.289  61.468  1.00128.70           C  
ATOM   2479  NZ  LYS B  13       0.080  29.058  61.397  1.00128.70           N  
ATOM   2480  C   LYS B  13       3.165  25.096  60.676  1.00128.70           C  
ATOM   2481  O   LYS B  13       4.376  24.898  60.585  1.00128.70           O  
ATOM   2482  N   THR B  14       2.437  25.605  59.662  1.00 49.81           N  
ATOM   2483  CA  THR B  14       2.990  25.770  58.348  1.00 49.81           C  
ATOM   2484  CB  THR B  14       2.065  26.451  57.377  1.00 49.81           C  
ATOM   2485  OG1 THR B  14       0.831  25.752  57.302  1.00 49.81           O  
ATOM   2486  CG2 THR B  14       2.745  26.462  55.994  1.00 49.81           C  
ATOM   2487  C   THR B  14       4.251  26.564  58.410  1.00 49.81           C  
ATOM   2488  O   THR B  14       4.370  27.531  59.160  1.00 49.81           O  
ATOM   2489  N   GLY B  15       5.253  26.129  57.620  1.00 24.86           N  
ATOM   2490  CA  GLY B  15       6.498  26.835  57.531  1.00 24.86           C  
ATOM   2491  C   GLY B  15       7.491  26.235  58.475  1.00 24.86           C  
ATOM   2492  O   GLY B  15       8.687  26.500  58.357  1.00 24.86           O  
ATOM   2493  N   GLN B  16       7.036  25.404  59.434  1.00103.35           N  
ATOM   2494  CA  GLN B  16       7.988  24.849  60.355  1.00103.35           C  
ATOM   2495  CB  GLN B  16       7.402  24.455  61.727  1.00103.35           C  
ATOM   2496  CG  GLN B  16       6.351  23.346  61.709  1.00103.35           C  
ATOM   2497  CD  GLN B  16       5.723  23.324  63.096  1.00103.35           C  
ATOM   2498  OE1 GLN B  16       5.128  24.308  63.532  1.00103.35           O  
ATOM   2499  NE2 GLN B  16       5.876  22.184  63.821  1.00103.35           N  
ATOM   2500  C   GLN B  16       8.672  23.675  59.717  1.00103.35           C  
ATOM   2501  O   GLN B  16       8.121  23.024  58.830  1.00103.35           O  
ATOM   2502  N   SER B  17       9.917  23.393  60.158  1.00 94.94           N  
ATOM   2503  CA  SER B  17      10.733  22.342  59.611  1.00 94.94           C  
ATOM   2504  CB  SER B  17      12.235  22.681  59.578  1.00 94.94           C  
ATOM   2505  OG  SER B  17      12.482  23.857  58.824  1.00 94.94           O  
ATOM   2506  C   SER B  17      10.666  21.159  60.527  1.00 94.94           C  
ATOM   2507  O   SER B  17      10.316  21.288  61.699  1.00 94.94           O  
ATOM   2508  N   MET B  18      10.999  19.958  60.000  1.00 61.47           N  
ATOM   2509  CA  MET B  18      11.004  18.802  60.852  1.00 61.47           C  
ATOM   2510  CB  MET B  18       9.598  18.234  61.110  1.00 61.47           C  
ATOM   2511  CG  MET B  18       9.581  17.047  62.074  1.00 61.47           C  
ATOM   2512  SD  MET B  18       7.921  16.373  62.373  1.00 61.47           S  
ATOM   2513  CE  MET B  18       7.688  15.816  60.660  1.00 61.47           C  
ATOM   2514  C   MET B  18      11.825  17.712  60.232  1.00 61.47           C  
ATOM   2515  O   MET B  18      12.027  17.666  59.019  1.00 61.47           O  
ATOM   2516  N   THR B  19      12.330  16.794  61.084  1.00 46.37           N  
ATOM   2517  CA  THR B  19      13.103  15.685  60.606  1.00 46.37           C  
ATOM   2518  CB  THR B  19      14.472  15.605  61.227  1.00 46.37           C  
ATOM   2519  OG1 THR B  19      15.200  16.798  60.975  1.00 46.37           O  
ATOM   2520  CG2 THR B  19      15.223  14.405  60.626  1.00 46.37           C  
ATOM   2521  C   THR B  19      12.368  14.425  60.966  1.00 46.37           C  
ATOM   2522  O   THR B  19      12.028  14.197  62.127  1.00 46.37           O  
ATOM   2523  N   LEU B  20      12.095  13.573  59.955  1.00105.39           N  
ATOM   2524  CA  LEU B  20      11.443  12.310  60.161  1.00105.39           C  
ATOM   2525  CB  LEU B  20      10.584  11.826  58.977  1.00105.39           C  
ATOM   2526  CG  LEU B  20       9.288  12.618  58.724  1.00105.39           C  
ATOM   2527  CD1 LEU B  20       9.569  14.051  58.248  1.00105.39           C  
ATOM   2528  CD2 LEU B  20       8.372  11.858  57.751  1.00105.39           C  
ATOM   2529  C   LEU B  20      12.531  11.302  60.294  1.00105.39           C  
ATOM   2530  O   LEU B  20      13.385  11.183  59.417  1.00105.39           O  
ATOM   2531  N   GLN B  21      12.516  10.528  61.396  1.00 66.25           N  
ATOM   2532  CA  GLN B  21      13.590   9.606  61.631  1.00 66.25           C  
ATOM   2533  CB  GLN B  21      14.024   9.554  63.106  1.00 66.25           C  
ATOM   2534  CG  GLN B  21      14.452  10.905  63.682  1.00 66.25           C  
ATOM   2535  CD  GLN B  21      15.797  11.300  63.087  1.00 66.25           C  
ATOM   2536  OE1 GLN B  21      16.248  12.431  63.257  1.00 66.25           O  
ATOM   2537  NE2 GLN B  21      16.460  10.354  62.370  1.00 66.25           N  
ATOM   2538  C   GLN B  21      13.157   8.208  61.298  1.00 66.25           C  
ATOM   2539  O   GLN B  21      12.096   7.755  61.723  1.00 66.25           O  
ATOM   2540  N   CYS B  22      13.973   7.496  60.490  1.00 62.28           N  
ATOM   2541  CA  CYS B  22      13.738   6.095  60.272  1.00 62.28           C  
ATOM   2542  CB  CYS B  22      12.964   5.708  58.982  1.00 62.28           C  
ATOM   2543  SG  CYS B  22      13.852   5.925  57.410  1.00 62.28           S  
ATOM   2544  C   CYS B  22      15.077   5.419  60.264  1.00 62.28           C  
ATOM   2545  O   CYS B  22      16.037   5.931  59.686  1.00 62.28           O  
ATOM   2546  N   ALA B  23      15.171   4.251  60.940  1.00 39.16           N  
ATOM   2547  CA  ALA B  23      16.420   3.549  61.030  1.00 39.16           C  
ATOM   2548  CB  ALA B  23      17.146   3.759  62.367  1.00 39.16           C  
ATOM   2549  C   ALA B  23      16.163   2.077  60.896  1.00 39.16           C  
ATOM   2550  O   ALA B  23      15.083   1.589  61.230  1.00 39.16           O  
ATOM   2551  N   GLN B  24      17.172   1.340  60.380  1.00 94.50           N  
ATOM   2552  CA  GLN B  24      17.076  -0.083  60.195  1.00 94.50           C  
ATOM   2553  CB  GLN B  24      17.078  -0.508  58.730  1.00 94.50           C  
ATOM   2554  CG  GLN B  24      18.411  -0.153  58.083  1.00 94.50           C  
ATOM   2555  CD  GLN B  24      18.654  -1.085  56.918  1.00 94.50           C  
ATOM   2556  OE1 GLN B  24      19.658  -0.949  56.221  1.00 94.50           O  
ATOM   2557  NE2 GLN B  24      17.741  -2.074  56.720  1.00 94.50           N  
ATOM   2558  C   GLN B  24      18.327  -0.709  60.753  1.00 94.50           C  
ATOM   2559  O   GLN B  24      19.382  -0.080  60.790  1.00 94.50           O  
ATOM   2560  N   ASP B  25      18.184  -1.926  61.317  1.00176.01           N  
ATOM   2561  CA  ASP B  25      19.212  -2.767  61.886  1.00176.01           C  
ATOM   2562  CB  ASP B  25      18.670  -3.600  63.061  1.00176.01           C  
ATOM   2563  CG  ASP B  25      19.858  -4.091  63.874  1.00176.01           C  
ATOM   2564  OD1 ASP B  25      20.980  -3.568  63.644  1.00176.01           O  
ATOM   2565  OD2 ASP B  25      19.658  -4.982  64.743  1.00176.01           O  
ATOM   2566  C   ASP B  25      19.866  -3.737  60.919  1.00176.01           C  
ATOM   2567  O   ASP B  25      20.913  -4.306  61.220  1.00176.01           O  
ATOM   2568  N   MET B  26      19.204  -4.023  59.785  1.00115.80           N  
ATOM   2569  CA  MET B  26      19.462  -5.078  58.828  1.00115.80           C  
ATOM   2570  CB  MET B  26      18.250  -5.300  57.920  1.00115.80           C  
ATOM   2571  CG  MET B  26      17.030  -5.773  58.714  1.00115.80           C  
ATOM   2572  SD  MET B  26      15.508  -5.957  57.741  1.00115.80           S  
ATOM   2573  CE  MET B  26      15.202  -4.169  57.661  1.00115.80           C  
ATOM   2574  C   MET B  26      20.695  -4.962  57.970  1.00115.80           C  
ATOM   2575  O   MET B  26      21.121  -5.972  57.410  1.00115.80           O  
ATOM   2576  N   ASN B  33      21.275  -3.761  57.783  1.00 77.00           N  
ATOM   2577  CA  ASN B  33      22.389  -3.597  56.881  1.00 77.00           C  
ATOM   2578  CB  ASN B  33      23.493  -4.659  57.037  1.00 77.00           C  
ATOM   2579  CG  ASN B  33      24.171  -4.433  58.380  1.00 77.00           C  
ATOM   2580  OD1 ASN B  33      24.761  -3.382  58.623  1.00 77.00           O  
ATOM   2581  ND2 ASN B  33      24.084  -5.446  59.285  1.00 77.00           N  
ATOM   2582  C   ASN B  33      21.885  -3.633  55.469  1.00 77.00           C  
ATOM   2583  O   ASN B  33      22.612  -3.989  54.540  1.00 77.00           O  
ATOM   2584  N   HIS B  34      20.605  -3.251  55.274  1.00 68.67           N  
ATOM   2585  CA  HIS B  34      20.091  -3.155  53.939  1.00 68.67           C  
ATOM   2586  ND1 HIS B  34      16.536  -4.600  54.147  1.00 68.67           N  
ATOM   2587  CG  HIS B  34      17.899  -4.407  54.117  1.00 68.67           C  
ATOM   2588  CB  HIS B  34      18.558  -3.085  53.839  1.00 68.67           C  
ATOM   2589  NE2 HIS B  34      17.462  -6.579  54.550  1.00 68.67           N  
ATOM   2590  CD2 HIS B  34      18.450  -5.627  54.367  1.00 68.67           C  
ATOM   2591  CE1 HIS B  34      16.330  -5.915  54.410  1.00 68.67           C  
ATOM   2592  C   HIS B  34      20.670  -1.921  53.316  1.00 68.67           C  
ATOM   2593  O   HIS B  34      20.713  -0.854  53.927  1.00 68.67           O  
ATOM   2594  N   GLU B  35      21.188  -2.047  52.082  1.00 61.71           N  
ATOM   2595  CA  GLU B  35      21.774  -0.900  51.458  1.00 61.71           C  
ATOM   2596  CB  GLU B  35      22.552  -1.243  50.179  1.00 61.71           C  
ATOM   2597  CG  GLU B  35      23.862  -1.982  50.440  1.00 61.71           C  
ATOM   2598  CD  GLU B  35      24.490  -2.256  49.086  1.00 61.71           C  
ATOM   2599  OE1 GLU B  35      23.777  -2.083  48.062  1.00 61.71           O  
ATOM   2600  OE2 GLU B  35      25.689  -2.641  49.054  1.00 61.71           O  
ATOM   2601  C   GLU B  35      20.729   0.106  51.071  1.00 61.71           C  
ATOM   2602  O   GLU B  35      20.819   1.277  51.436  1.00 61.71           O  
ATOM   2603  N   TYR B  36      19.672  -0.352  50.371  1.00 89.33           N  
ATOM   2604  CA  TYR B  36      18.712   0.531  49.764  1.00 89.33           C  
ATOM   2605  CB  TYR B  36      17.956  -0.175  48.623  1.00 89.33           C  
ATOM   2606  CG  TYR B  36      17.210   0.812  47.794  1.00 89.33           C  
ATOM   2607  CD1 TYR B  36      15.916   1.177  48.086  1.00 89.33           C  
ATOM   2608  CD2 TYR B  36      17.828   1.378  46.702  1.00 89.33           C  
ATOM   2609  CE1 TYR B  36      15.256   2.085  47.289  1.00 89.33           C  
ATOM   2610  CE2 TYR B  36      17.175   2.284  45.903  1.00 89.33           C  
ATOM   2611  CZ  TYR B  36      15.883   2.638  46.198  1.00 89.33           C  
ATOM   2612  OH  TYR B  36      15.199   3.566  45.384  1.00 89.33           O  
ATOM   2613  C   TYR B  36      17.704   0.994  50.785  1.00 89.33           C  
ATOM   2614  O   TYR B  36      17.165   0.194  51.547  1.00 89.33           O  
ATOM   2615  N   MET B  37      17.450   2.324  50.844  1.00 71.87           N  
ATOM   2616  CA  MET B  37      16.435   2.843  51.724  1.00 71.87           C  
ATOM   2617  CB  MET B  37      16.970   3.459  53.027  1.00 71.87           C  
ATOM   2618  CG  MET B  37      17.622   2.437  53.958  1.00 71.87           C  
ATOM   2619  SD  MET B  37      18.098   3.084  55.590  1.00 71.87           S  
ATOM   2620  CE  MET B  37      16.393   3.161  56.212  1.00 71.87           C  
ATOM   2621  C   MET B  37      15.720   3.940  50.992  1.00 71.87           C  
ATOM   2622  O   MET B  37      16.344   4.675  50.239  1.00 71.87           O  
ATOM   2623  N   SER B  38      14.384   4.081  51.195  1.00 59.01           N  
ATOM   2624  CA  SER B  38      13.666   5.099  50.471  1.00 59.01           C  
ATOM   2625  CB  SER B  38      13.171   4.630  49.091  1.00 59.01           C  
ATOM   2626  OG  SER B  38      12.279   3.535  49.236  1.00 59.01           O  
ATOM   2627  C   SER B  38      12.464   5.574  51.245  1.00 59.01           C  
ATOM   2628  O   SER B  38      11.991   4.918  52.171  1.00 59.01           O  
ATOM   2629  N   TRP B  39      11.951   6.770  50.864  1.00 90.80           N  
ATOM   2630  CA  TRP B  39      10.797   7.362  51.488  1.00 90.80           C  
ATOM   2631  CB  TRP B  39      11.011   8.798  52.007  1.00 90.80           C  
ATOM   2632  CG  TRP B  39      11.909   8.961  53.206  1.00 90.80           C  
ATOM   2633  CD2 TRP B  39      11.464   8.828  54.562  1.00 90.80           C  
ATOM   2634  CD1 TRP B  39      13.235   9.274  53.261  1.00 90.80           C  
ATOM   2635  NE1 TRP B  39      13.643   9.355  54.571  1.00 90.80           N  
ATOM   2636  CE2 TRP B  39      12.562   9.078  55.383  1.00 90.80           C  
ATOM   2637  CE3 TRP B  39      10.238   8.526  55.078  1.00 90.80           C  
ATOM   2638  CZ2 TRP B  39      12.447   9.030  56.745  1.00 90.80           C  
ATOM   2639  CZ3 TRP B  39      10.129   8.470  56.448  1.00 90.80           C  
ATOM   2640  CH2 TRP B  39      11.210   8.716  57.267  1.00 90.80           C  
ATOM   2641  C   TRP B  39       9.725   7.519  50.455  1.00 90.80           C  
ATOM   2642  O   TRP B  39       9.981   8.011  49.359  1.00 90.80           O  
ATOM   2643  N   TYR B  40       8.484   7.117  50.801  1.00 76.45           N  
ATOM   2644  CA  TYR B  40       7.339   7.285  49.946  1.00 76.45           C  
ATOM   2645  CB  TYR B  40       6.608   5.982  49.566  1.00 76.45           C  
ATOM   2646  CG  TYR B  40       7.450   5.114  48.699  1.00 76.45           C  
ATOM   2647  CD1 TYR B  40       8.438   4.320  49.239  1.00 76.45           C  
ATOM   2648  CD2 TYR B  40       7.228   5.077  47.343  1.00 76.45           C  
ATOM   2649  CE1 TYR B  40       9.201   3.510  48.426  1.00 76.45           C  
ATOM   2650  CE2 TYR B  40       7.987   4.271  46.529  1.00 76.45           C  
ATOM   2651  CZ  TYR B  40       8.975   3.487  47.071  1.00 76.45           C  
ATOM   2652  OH  TYR B  40       9.752   2.659  46.234  1.00 76.45           O  
ATOM   2653  C   TYR B  40       6.330   8.037  50.759  1.00 76.45           C  
ATOM   2654  O   TYR B  40       6.361   7.994  51.989  1.00 76.45           O  
ATOM   2655  N   ARG B  41       5.411   8.762  50.092  1.00118.06           N  
ATOM   2656  CA  ARG B  41       4.392   9.466  50.822  1.00118.06           C  
ATOM   2657  CB  ARG B  41       4.360  10.983  50.565  1.00118.06           C  
ATOM   2658  CG  ARG B  41       3.997  11.419  49.147  1.00118.06           C  
ATOM   2659  CD  ARG B  41       4.133  12.934  48.993  1.00118.06           C  
ATOM   2660  NE  ARG B  41       3.560  13.533  50.234  1.00118.06           N  
ATOM   2661  CZ  ARG B  41       3.105  14.819  50.260  1.00118.06           C  
ATOM   2662  NH1 ARG B  41       3.053  15.555  49.112  1.00118.06           N  
ATOM   2663  NH2 ARG B  41       2.696  15.361  51.445  1.00118.06           N  
ATOM   2664  C   ARG B  41       3.083   8.886  50.374  1.00118.06           C  
ATOM   2665  O   ARG B  41       3.038   8.207  49.351  1.00118.06           O  
ATOM   2666  N   GLN B  42       1.989   9.097  51.144  1.00 83.41           N  
ATOM   2667  CA  GLN B  42       0.711   8.532  50.787  1.00 83.41           C  
ATOM   2668  CB  GLN B  42       0.207   7.497  51.811  1.00 83.41           C  
ATOM   2669  CG  GLN B  42      -1.195   6.949  51.524  1.00 83.41           C  
ATOM   2670  CD  GLN B  42      -1.143   6.140  50.238  1.00 83.41           C  
ATOM   2671  OE1 GLN B  42      -2.166   5.697  49.718  1.00 83.41           O  
ATOM   2672  NE2 GLN B  42       0.089   5.950  49.700  1.00 83.41           N  
ATOM   2673  C   GLN B  42      -0.325   9.612  50.723  1.00 83.41           C  
ATOM   2674  O   GLN B  42      -0.460  10.422  51.637  1.00 83.41           O  
ATOM   2675  N   ASP B  43      -1.085   9.636  49.611  1.00132.97           N  
ATOM   2676  CA  ASP B  43      -2.142  10.580  49.390  1.00132.97           C  
ATOM   2677  CB  ASP B  43      -1.690  11.743  48.498  1.00132.97           C  
ATOM   2678  CG  ASP B  43      -0.529  12.439  49.208  1.00132.97           C  
ATOM   2679  OD1 ASP B  43      -0.785  13.330  50.061  1.00132.97           O  
ATOM   2680  OD2 ASP B  43       0.639  12.086  48.896  1.00132.97           O  
ATOM   2681  C   ASP B  43      -3.204   9.785  48.672  1.00132.97           C  
ATOM   2682  O   ASP B  43      -2.895   8.954  47.826  1.00132.97           O  
ATOM   2683  N   PRO B  44      -4.448  10.036  48.953  1.00275.73           N  
ATOM   2684  CA  PRO B  44      -5.553   9.206  48.523  1.00275.73           C  
ATOM   2685  CD  PRO B  44      -4.870  11.378  49.313  1.00275.73           C  
ATOM   2686  CB  PRO B  44      -6.810   9.991  48.908  1.00275.73           C  
ATOM   2687  CG  PRO B  44      -6.345  11.459  48.895  1.00275.73           C  
ATOM   2688  C   PRO B  44      -5.677   8.649  47.128  1.00275.73           C  
ATOM   2689  O   PRO B  44      -5.879   7.445  47.042  1.00275.73           O  
ATOM   2690  N   GLY B  45      -5.674   9.454  46.047  1.00145.24           N  
ATOM   2691  CA  GLY B  45      -5.828   8.981  44.690  1.00145.24           C  
ATOM   2692  C   GLY B  45      -4.589   8.351  44.134  1.00145.24           C  
ATOM   2693  O   GLY B  45      -4.664   7.427  43.331  1.00145.24           O  
ATOM   2694  N   MET B  46      -3.431   8.952  44.458  1.00246.46           N  
ATOM   2695  CA  MET B  46      -2.103   8.637  43.992  1.00246.46           C  
ATOM   2696  CB  MET B  46      -1.130   9.808  44.218  1.00246.46           C  
ATOM   2697  CG  MET B  46      -1.326  10.508  45.564  1.00246.46           C  
ATOM   2698  SD  MET B  46      -2.793  11.582  45.633  1.00246.46           S  
ATOM   2699  CE  MET B  46      -2.028  12.969  44.746  1.00246.46           C  
ATOM   2700  C   MET B  46      -1.492   7.399  44.580  1.00246.46           C  
ATOM   2701  O   MET B  46      -0.607   6.799  43.972  1.00246.46           O  
ATOM   2702  N   GLY B  47      -1.863   7.018  45.813  1.00 37.64           N  
ATOM   2703  CA  GLY B  47      -1.238   5.873  46.404  1.00 37.64           C  
ATOM   2704  C   GLY B  47       0.127   6.290  46.854  1.00 37.64           C  
ATOM   2705  O   GLY B  47       0.309   7.408  47.332  1.00 37.64           O  
ATOM   2706  N   LEU B  48       1.126   5.391  46.713  1.00 71.22           N  
ATOM   2707  CA  LEU B  48       2.448   5.676  47.183  1.00 71.22           C  
ATOM   2708  CB  LEU B  48       3.226   4.422  47.625  1.00 71.22           C  
ATOM   2709  CG  LEU B  48       2.690   3.764  48.908  1.00 71.22           C  
ATOM   2710  CD1 LEU B  48       3.480   2.489  49.254  1.00 71.22           C  
ATOM   2711  CD2 LEU B  48       2.675   4.769  50.072  1.00 71.22           C  
ATOM   2712  C   LEU B  48       3.250   6.304  46.094  1.00 71.22           C  
ATOM   2713  O   LEU B  48       3.368   5.761  44.997  1.00 71.22           O  
ATOM   2714  N   ARG B  49       3.815   7.494  46.382  1.00190.58           N  
ATOM   2715  CA  ARG B  49       4.713   8.137  45.464  1.00190.58           C  
ATOM   2716  CB  ARG B  49       4.164   9.436  44.852  1.00190.58           C  
ATOM   2717  CG  ARG B  49       3.684  10.464  45.867  1.00190.58           C  
ATOM   2718  CD  ARG B  49       2.885  11.600  45.225  1.00190.58           C  
ATOM   2719  NE  ARG B  49       2.252  12.379  46.323  1.00190.58           N  
ATOM   2720  CZ  ARG B  49       1.587  13.533  46.026  1.00190.58           C  
ATOM   2721  NH1 ARG B  49       1.555  13.980  44.738  1.00190.58           N  
ATOM   2722  NH2 ARG B  49       0.950  14.230  47.011  1.00190.58           N  
ATOM   2723  C   ARG B  49       6.024   8.358  46.179  1.00190.58           C  
ATOM   2724  O   ARG B  49       6.056   8.822  47.318  1.00190.58           O  
ATOM   2725  N   LEU B  50       7.143   7.990  45.510  1.00110.87           N  
ATOM   2726  CA  LEU B  50       8.479   7.977  46.069  1.00110.87           C  
ATOM   2727  CB  LEU B  50       9.421   7.114  45.209  1.00110.87           C  
ATOM   2728  CG  LEU B  50      10.886   7.071  45.675  1.00110.87           C  
ATOM   2729  CD1 LEU B  50      11.040   6.334  47.013  1.00110.87           C  
ATOM   2730  CD2 LEU B  50      11.797   6.511  44.569  1.00110.87           C  
ATOM   2731  C   LEU B  50       9.100   9.337  46.151  1.00110.87           C  
ATOM   2732  O   LEU B  50       9.159  10.035  45.148  1.00110.87           O  
ATOM   2733  N   ILE B  51       9.526   9.786  47.358  1.00102.90           N  
ATOM   2734  CA  ILE B  51      10.190  11.065  47.464  1.00102.90           C  
ATOM   2735  CB  ILE B  51      10.002  11.669  48.826  1.00102.90           C  
ATOM   2736  CG1 ILE B  51       8.497  11.820  49.119  1.00102.90           C  
ATOM   2737  CG2 ILE B  51      10.770  13.001  48.872  1.00102.90           C  
ATOM   2738  CD1 ILE B  51       8.178  12.145  50.577  1.00102.90           C  
ATOM   2739  C   ILE B  51      11.678  11.048  47.159  1.00102.90           C  
ATOM   2740  O   ILE B  51      12.125  11.582  46.145  1.00102.90           O  
ATOM   2741  N   HIS B  52      12.484  10.345  47.994  1.00 88.66           N  
ATOM   2742  CA  HIS B  52      13.926  10.341  47.875  1.00 88.66           C  
ATOM   2743  ND1 HIS B  52      15.702  13.331  47.885  1.00 88.66           N  
ATOM   2744  CG  HIS B  52      14.642  12.717  48.513  1.00 88.66           C  
ATOM   2745  CB  HIS B  52      14.642  11.265  48.881  1.00 88.66           C  
ATOM   2746  NE2 HIS B  52      14.150  14.893  48.181  1.00 88.66           N  
ATOM   2747  CD2 HIS B  52      13.702  13.685  48.688  1.00 88.66           C  
ATOM   2748  CE1 HIS B  52      15.355  14.631  47.710  1.00 88.66           C  
ATOM   2749  C   HIS B  52      14.400   8.963  48.216  1.00 88.66           C  
ATOM   2750  O   HIS B  52      13.899   8.349  49.157  1.00 88.66           O  
ATOM   2751  N   TYR B  53      15.410   8.445  47.482  1.00 87.21           N  
ATOM   2752  CA  TYR B  53      15.861   7.115  47.779  1.00 87.21           C  
ATOM   2753  CB  TYR B  53      15.509   6.076  46.696  1.00 87.21           C  
ATOM   2754  CG  TYR B  53      16.226   6.410  45.435  1.00 87.21           C  
ATOM   2755  CD1 TYR B  53      15.767   7.407  44.608  1.00 87.21           C  
ATOM   2756  CD2 TYR B  53      17.353   5.709  45.067  1.00 87.21           C  
ATOM   2757  CE1 TYR B  53      16.424   7.709  43.438  1.00 87.21           C  
ATOM   2758  CE2 TYR B  53      18.013   6.005  43.899  1.00 87.21           C  
ATOM   2759  CZ  TYR B  53      17.551   7.008  43.083  1.00 87.21           C  
ATOM   2760  OH  TYR B  53      18.229   7.315  41.884  1.00 87.21           O  
ATOM   2761  C   TYR B  53      17.349   7.118  47.977  1.00 87.21           C  
ATOM   2762  O   TYR B  53      18.035   8.071  47.601  1.00 87.21           O  
ATOM   2763  N   SER B  54      17.877   6.055  48.633  1.00 76.13           N  
ATOM   2764  CA  SER B  54      19.283   5.961  48.920  1.00 76.13           C  
ATOM   2765  CB  SER B  54      19.619   6.297  50.382  1.00 76.13           C  
ATOM   2766  OG  SER B  54      21.019   6.191  50.588  1.00 76.13           O  
ATOM   2767  C   SER B  54      19.773   4.559  48.661  1.00 76.13           C  
ATOM   2768  O   SER B  54      19.296   3.582  49.239  1.00 76.13           O  
ATOM   2769  N   VAL B  55      20.754   4.459  47.744  1.00 97.74           N  
ATOM   2770  CA  VAL B  55      21.397   3.255  47.278  1.00 97.74           C  
ATOM   2771  CB  VAL B  55      22.027   3.413  45.921  1.00 97.74           C  
ATOM   2772  CG1 VAL B  55      20.911   3.770  44.924  1.00 97.74           C  
ATOM   2773  CG2 VAL B  55      23.169   4.441  45.994  1.00 97.74           C  
ATOM   2774  C   VAL B  55      22.446   2.729  48.220  1.00 97.74           C  
ATOM   2775  O   VAL B  55      22.846   1.569  48.103  1.00 97.74           O  
ATOM   2776  N   GLY B  56      23.002   3.586  49.104  1.00 35.08           N  
ATOM   2777  CA  GLY B  56      24.049   3.135  49.982  1.00 35.08           C  
ATOM   2778  C   GLY B  56      24.481   4.294  50.831  1.00 35.08           C  
ATOM   2779  O   GLY B  56      23.964   5.401  50.698  1.00 35.08           O  
ATOM   2780  N   ALA B  57      25.455   4.067  51.739  1.00 47.54           N  
ATOM   2781  CA  ALA B  57      25.859   5.124  52.622  1.00 47.54           C  
ATOM   2782  CB  ALA B  57      26.734   4.650  53.794  1.00 47.54           C  
ATOM   2783  C   ALA B  57      26.626   6.152  51.863  1.00 47.54           C  
ATOM   2784  O   ALA B  57      27.592   5.836  51.171  1.00 47.54           O  
ATOM   2785  N   GLY B  58      26.220   7.428  52.015  1.00 31.83           N  
ATOM   2786  CA  GLY B  58      26.903   8.525  51.396  1.00 31.83           C  
ATOM   2787  C   GLY B  58      26.227   8.893  50.109  1.00 31.83           C  
ATOM   2788  O   GLY B  58      26.490   9.959  49.554  1.00 31.83           O  
ATOM   2789  N   ILE B  59      25.307   8.047  49.606  1.00 61.88           N  
ATOM   2790  CA  ILE B  59      24.727   8.365  48.332  1.00 61.88           C  
ATOM   2791  CB  ILE B  59      24.884   7.257  47.330  1.00 61.88           C  
ATOM   2792  CG1 ILE B  59      26.372   6.973  47.069  1.00 61.88           C  
ATOM   2793  CG2 ILE B  59      24.111   7.643  46.062  1.00 61.88           C  
ATOM   2794  CD1 ILE B  59      26.611   5.680  46.288  1.00 61.88           C  
ATOM   2795  C   ILE B  59      23.259   8.610  48.481  1.00 61.88           C  
ATOM   2796  O   ILE B  59      22.546   7.812  49.086  1.00 61.88           O  
ATOM   2797  N   THR B  60      22.775   9.748  47.932  1.00 51.95           N  
ATOM   2798  CA  THR B  60      21.370  10.038  47.979  1.00 51.95           C  
ATOM   2799  CB  THR B  60      21.002  11.155  48.913  1.00 51.95           C  
ATOM   2800  OG1 THR B  60      21.434  10.855  50.232  1.00 51.95           O  
ATOM   2801  CG2 THR B  60      19.472  11.307  48.894  1.00 51.95           C  
ATOM   2802  C   THR B  60      20.926  10.433  46.601  1.00 51.95           C  
ATOM   2803  O   THR B  60      21.663  11.091  45.868  1.00 51.95           O  
ATOM   2804  N   ASP B  61      19.707  10.016  46.197  1.00 73.13           N  
ATOM   2805  CA  ASP B  61      19.222  10.354  44.885  1.00 73.13           C  
ATOM   2806  CB  ASP B  61      19.362   9.225  43.853  1.00 73.13           C  
ATOM   2807  CG  ASP B  61      20.806   9.209  43.384  1.00 73.13           C  
ATOM   2808  OD1 ASP B  61      21.424  10.306  43.351  1.00 73.13           O  
ATOM   2809  OD2 ASP B  61      21.307   8.104  43.043  1.00 73.13           O  
ATOM   2810  C   ASP B  61      17.772  10.710  44.965  1.00 73.13           C  
ATOM   2811  O   ASP B  61      17.039  10.214  45.818  1.00 73.13           O  
ATOM   2812  N   GLN B  69      17.324  11.597  44.054  1.00 63.14           N  
ATOM   2813  CA  GLN B  69      15.966  12.058  44.084  1.00 63.14           C  
ATOM   2814  CB  GLN B  69      15.780  13.444  43.442  1.00 63.14           C  
ATOM   2815  CG  GLN B  69      16.552  14.520  44.217  1.00 63.14           C  
ATOM   2816  CD  GLN B  69      16.271  15.888  43.614  1.00 63.14           C  
ATOM   2817  OE1 GLN B  69      15.187  16.146  43.096  1.00 63.14           O  
ATOM   2818  NE2 GLN B  69      17.274  16.801  43.702  1.00 63.14           N  
ATOM   2819  C   GLN B  69      15.052  11.045  43.459  1.00 63.14           C  
ATOM   2820  O   GLN B  69      15.467  10.207  42.660  1.00 63.14           O  
ATOM   2821  N   GLY B  70      13.768  11.072  43.871  1.00 40.47           N  
ATOM   2822  CA  GLY B  70      12.803  10.123  43.398  1.00 40.47           C  
ATOM   2823  C   GLY B  70      11.853  10.771  42.460  1.00 40.47           C  
ATOM   2824  O   GLY B  70      12.136  11.786  41.829  1.00 40.47           O  
ATOM   2825  N   GLU B  71      10.675  10.146  42.349  1.00110.59           N  
ATOM   2826  CA  GLU B  71       9.640  10.626  41.504  1.00110.59           C  
ATOM   2827  CB  GLU B  71       8.387   9.738  41.559  1.00110.59           C  
ATOM   2828  CG  GLU B  71       7.205  10.257  40.732  1.00110.59           C  
ATOM   2829  CD  GLU B  71       5.945   9.519  41.182  1.00110.59           C  
ATOM   2830  OE1 GLU B  71       5.816   8.301  40.892  1.00110.59           O  
ATOM   2831  OE2 GLU B  71       5.089  10.177  41.831  1.00110.59           O  
ATOM   2832  C   GLU B  71       9.207  11.906  42.056  1.00110.59           C  
ATOM   2833  O   GLU B  71       9.016  12.887  41.340  1.00110.59           O  
ATOM   2834  N   VAL B  72       9.054  11.915  43.383  1.00250.59           N  
ATOM   2835  CA  VAL B  72       8.473  13.092  43.896  1.00250.59           C  
ATOM   2836  CB  VAL B  72       7.092  12.848  44.443  1.00250.59           C  
ATOM   2837  CG1 VAL B  72       6.197  12.391  43.280  1.00250.59           C  
ATOM   2838  CG2 VAL B  72       7.156  11.850  45.613  1.00250.59           C  
ATOM   2839  C   VAL B  72       9.296  13.818  44.976  1.00250.59           C  
ATOM   2840  O   VAL B  72       8.824  13.981  46.102  1.00250.59           O  
ATOM   2841  N   PRO B  73      10.464  14.348  44.680  1.00225.71           N  
ATOM   2842  CA  PRO B  73      11.316  14.956  45.691  1.00225.71           C  
ATOM   2843  CD  PRO B  73      11.252  13.795  43.595  1.00225.71           C  
ATOM   2844  CB  PRO B  73      12.740  14.879  45.144  1.00225.71           C  
ATOM   2845  CG  PRO B  73      12.700  13.765  44.093  1.00225.71           C  
ATOM   2846  C   PRO B  73      11.078  16.372  46.175  1.00225.71           C  
ATOM   2847  O   PRO B  73      11.674  16.748  47.186  1.00225.71           O  
ATOM   2848  N   ASN B  74      10.259  17.194  45.497  1.00 73.54           N  
ATOM   2849  CA  ASN B  74      10.284  18.598  45.819  1.00 73.54           C  
ATOM   2850  CB  ASN B  74       9.411  19.441  44.872  1.00 73.54           C  
ATOM   2851  CG  ASN B  74       9.988  20.851  44.825  1.00 73.54           C  
ATOM   2852  OD1 ASN B  74      11.081  21.105  45.330  1.00 73.54           O  
ATOM   2853  ND2 ASN B  74       9.244  21.796  44.188  1.00 73.54           N  
ATOM   2854  C   ASN B  74       9.855  18.879  47.237  1.00 73.54           C  
ATOM   2855  O   ASN B  74       8.837  18.380  47.713  1.00 73.54           O  
ATOM   2856  N   GLY B  75      10.657  19.711  47.946  1.00 44.34           N  
ATOM   2857  CA  GLY B  75      10.339  20.206  49.264  1.00 44.34           C  
ATOM   2858  C   GLY B  75      10.957  19.382  50.358  1.00 44.34           C  
ATOM   2859  O   GLY B  75      10.999  19.813  51.510  1.00 44.34           O  
ATOM   2860  N   TYR B  76      11.480  18.186  50.041  1.00104.57           N  
ATOM   2861  CA  TYR B  76      12.013  17.348  51.079  1.00104.57           C  
ATOM   2862  CB  TYR B  76      11.363  15.951  51.110  1.00104.57           C  
ATOM   2863  CG  TYR B  76       9.879  16.032  51.269  1.00104.57           C  
ATOM   2864  CD1 TYR B  76       9.299  16.086  52.512  1.00104.57           C  
ATOM   2865  CD2 TYR B  76       9.061  16.041  50.162  1.00104.57           C  
ATOM   2866  CE1 TYR B  76       7.932  16.151  52.665  1.00104.57           C  
ATOM   2867  CE2 TYR B  76       7.694  16.106  50.303  1.00104.57           C  
ATOM   2868  CZ  TYR B  76       7.126  16.159  51.553  1.00104.57           C  
ATOM   2869  OH  TYR B  76       5.723  16.221  51.692  1.00104.57           O  
ATOM   2870  C   TYR B  76      13.454  17.079  50.747  1.00104.57           C  
ATOM   2871  O   TYR B  76      13.836  17.091  49.577  1.00104.57           O  
ATOM   2872  N   ASN B  77      14.298  16.859  51.783  1.00 78.51           N  
ATOM   2873  CA  ASN B  77      15.684  16.528  51.574  1.00 78.51           C  
ATOM   2874  CB  ASN B  77      16.667  17.679  51.835  1.00 78.51           C  
ATOM   2875  CG  ASN B  77      16.710  17.941  53.333  1.00 78.51           C  
ATOM   2876  OD1 ASN B  77      17.785  18.088  53.912  1.00 78.51           O  
ATOM   2877  ND2 ASN B  77      15.514  17.996  53.982  1.00 78.51           N  
ATOM   2878  C   ASN B  77      16.022  15.446  52.556  1.00 78.51           C  
ATOM   2879  O   ASN B  77      15.261  15.193  53.489  1.00 78.51           O  
ATOM   2880  N   VAL B  78      17.176  14.770  52.369  1.00134.29           N  
ATOM   2881  CA  VAL B  78      17.519  13.669  53.227  1.00134.29           C  
ATOM   2882  CB  VAL B  78      16.863  12.421  52.705  1.00134.29           C  
ATOM   2883  CG1 VAL B  78      17.253  12.287  51.229  1.00134.29           C  
ATOM   2884  CG2 VAL B  78      17.237  11.196  53.548  1.00134.29           C  
ATOM   2885  C   VAL B  78      19.017  13.497  53.226  1.00134.29           C  
ATOM   2886  O   VAL B  78      19.715  14.122  52.431  1.00134.29           O  
ATOM   2887  N   SER B  79      19.556  12.671  54.159  1.00 54.44           N  
ATOM   2888  CA  SER B  79      20.971  12.397  54.199  1.00 54.44           C  
ATOM   2889  CB  SER B  79      21.721  13.197  55.278  1.00 54.44           C  
ATOM   2890  OG  SER B  79      21.339  12.747  56.569  1.00 54.44           O  
ATOM   2891  C   SER B  79      21.160  10.937  54.529  1.00 54.44           C  
ATOM   2892  O   SER B  79      20.258  10.303  55.073  1.00 54.44           O  
ATOM   2893  N   ARG B  80      22.320  10.345  54.148  1.00199.50           N  
ATOM   2894  CA  ARG B  80      22.636   8.984  54.520  1.00199.50           C  
ATOM   2895  CB  ARG B  80      22.493   7.931  53.404  1.00199.50           C  
ATOM   2896  CG  ARG B  80      21.109   7.324  53.235  1.00199.50           C  
ATOM   2897  CD  ARG B  80      20.714   6.349  54.348  1.00199.50           C  
ATOM   2898  NE  ARG B  80      21.664   5.199  54.347  1.00199.50           N  
ATOM   2899  CZ  ARG B  80      21.430   4.120  53.544  1.00199.50           C  
ATOM   2900  NH1 ARG B  80      20.358   4.129  52.700  1.00199.50           N  
ATOM   2901  NH2 ARG B  80      22.266   3.040  53.578  1.00199.50           N  
ATOM   2902  C   ARG B  80      24.089   8.899  54.847  1.00199.50           C  
ATOM   2903  O   ARG B  80      24.870   8.397  54.043  1.00199.50           O  
ATOM   2904  N   SER B  81      24.493   9.348  56.044  1.00 88.43           N  
ATOM   2905  CA  SER B  81      25.875   9.265  56.416  1.00 88.43           C  
ATOM   2906  CB  SER B  81      26.217  10.133  57.643  1.00 88.43           C  
ATOM   2907  OG  SER B  81      25.960  11.502  57.366  1.00 88.43           O  
ATOM   2908  C   SER B  81      26.190   7.845  56.777  1.00 88.43           C  
ATOM   2909  O   SER B  81      27.344   7.421  56.716  1.00 88.43           O  
ATOM   2910  N   THR B  82      25.163   7.069  57.176  1.00 53.04           N  
ATOM   2911  CA  THR B  82      25.400   5.733  57.639  1.00 53.04           C  
ATOM   2912  CB  THR B  82      25.245   5.608  59.123  1.00 53.04           C  
ATOM   2913  OG1 THR B  82      23.910   5.920  59.498  1.00 53.04           O  
ATOM   2914  CG2 THR B  82      26.231   6.577  59.800  1.00 53.04           C  
ATOM   2915  C   THR B  82      24.406   4.800  57.026  1.00 53.04           C  
ATOM   2916  O   THR B  82      23.445   5.212  56.381  1.00 53.04           O  
ATOM   2917  N   THR B  83      24.654   3.489  57.206  1.00128.81           N  
ATOM   2918  CA  THR B  83      23.816   2.456  56.671  1.00128.81           C  
ATOM   2919  CB  THR B  83      24.404   1.084  56.808  1.00128.81           C  
ATOM   2920  OG1 THR B  83      23.709   0.177  55.965  1.00128.81           O  
ATOM   2921  CG2 THR B  83      24.290   0.628  58.271  1.00128.81           C  
ATOM   2922  C   THR B  83      22.468   2.439  57.347  1.00128.81           C  
ATOM   2923  O   THR B  83      21.462   2.136  56.706  1.00128.81           O  
ATOM   2924  N   GLU B  84      22.426   2.706  58.670  1.00114.77           N  
ATOM   2925  CA  GLU B  84      21.230   2.586  59.466  1.00114.77           C  
ATOM   2926  CB  GLU B  84      21.516   2.609  60.979  1.00114.77           C  
ATOM   2927  CG  GLU B  84      22.426   1.475  61.442  1.00114.77           C  
ATOM   2928  CD  GLU B  84      23.850   1.900  61.121  1.00114.77           C  
ATOM   2929  OE1 GLU B  84      24.039   3.091  60.758  1.00114.77           O  
ATOM   2930  OE2 GLU B  84      24.767   1.045  61.229  1.00114.77           O  
ATOM   2931  C   GLU B  84      20.190   3.653  59.240  1.00114.77           C  
ATOM   2932  O   GLU B  84      19.002   3.337  59.160  1.00114.77           O  
ATOM   2933  N   ASP B  85      20.588   4.942  59.130  1.00 80.24           N  
ATOM   2934  CA  ASP B  85      19.589   5.988  59.193  1.00 80.24           C  
ATOM   2935  CB  ASP B  85      19.957   7.137  60.154  1.00 80.24           C  
ATOM   2936  CG  ASP B  85      19.995   6.639  61.593  1.00 80.24           C  
ATOM   2937  OD1 ASP B  85      19.921   5.400  61.806  1.00 80.24           O  
ATOM   2938  OD2 ASP B  85      20.101   7.501  62.506  1.00 80.24           O  
ATOM   2939  C   ASP B  85      19.358   6.670  57.877  1.00 80.24           C  
ATOM   2940  O   ASP B  85      20.268   6.832  57.066  1.00 80.24           O  
ATOM   2941  N   PHE B  86      18.093   7.096  57.646  1.00120.59           N  
ATOM   2942  CA  PHE B  86      17.749   7.841  56.464  1.00120.59           C  
ATOM   2943  CB  PHE B  86      17.122   6.899  55.414  1.00120.59           C  
ATOM   2944  CG  PHE B  86      17.064   7.543  54.072  1.00120.59           C  
ATOM   2945  CD1 PHE B  86      18.224   7.882  53.417  1.00120.59           C  
ATOM   2946  CD2 PHE B  86      15.863   7.755  53.437  1.00120.59           C  
ATOM   2947  CE1 PHE B  86      18.200   8.463  52.171  1.00120.59           C  
ATOM   2948  CE2 PHE B  86      15.832   8.336  52.189  1.00120.59           C  
ATOM   2949  CZ  PHE B  86      16.996   8.694  51.552  1.00120.59           C  
ATOM   2950  C   PHE B  86      16.727   8.877  56.874  1.00120.59           C  
ATOM   2951  O   PHE B  86      15.528   8.675  56.682  1.00120.59           O  
ATOM   2952  N   PRO B  87      17.152  10.002  57.404  1.00 92.46           N  
ATOM   2953  CA  PRO B  87      16.261  11.027  57.905  1.00 92.46           C  
ATOM   2954  CD  PRO B  87      18.520  10.180  57.863  1.00 92.46           C  
ATOM   2955  CB  PRO B  87      17.120  11.914  58.807  1.00 92.46           C  
ATOM   2956  CG  PRO B  87      18.568  11.633  58.363  1.00 92.46           C  
ATOM   2957  C   PRO B  87      15.571  11.818  56.840  1.00 92.46           C  
ATOM   2958  O   PRO B  87      16.230  12.226  55.887  1.00 92.46           O  
ATOM   2959  N   LEU B  88      14.261  12.104  57.000  1.00 82.88           N  
ATOM   2960  CA  LEU B  88      13.604  12.902  56.004  1.00 82.88           C  
ATOM   2961  CB  LEU B  88      12.278  12.310  55.492  1.00 82.88           C  
ATOM   2962  CG  LEU B  88      11.612  13.129  54.368  1.00 82.88           C  
ATOM   2963  CD1 LEU B  88      12.438  13.077  53.068  1.00 82.88           C  
ATOM   2964  CD2 LEU B  88      10.146  12.708  54.172  1.00 82.88           C  
ATOM   2965  C   LEU B  88      13.313  14.239  56.607  1.00 82.88           C  
ATOM   2966  O   LEU B  88      12.478  14.366  57.499  1.00 82.88           O  
ATOM   2967  N   ARG B  89      13.987  15.298  56.121  1.00115.67           N  
ATOM   2968  CA  ARG B  89      13.731  16.580  56.707  1.00115.67           C  
ATOM   2969  CB  ARG B  89      14.986  17.422  56.997  1.00115.67           C  
ATOM   2970  CG  ARG B  89      14.690  18.664  57.848  1.00115.67           C  
ATOM   2971  CD  ARG B  89      15.919  19.542  58.100  1.00115.67           C  
ATOM   2972  NE  ARG B  89      15.494  20.716  58.919  1.00115.67           N  
ATOM   2973  CZ  ARG B  89      15.557  20.675  60.283  1.00115.67           C  
ATOM   2974  NH1 ARG B  89      16.091  19.590  60.914  1.00115.67           N  
ATOM   2975  NH2 ARG B  89      15.082  21.720  61.022  1.00115.67           N  
ATOM   2976  C   ARG B  89      12.844  17.359  55.786  1.00115.67           C  
ATOM   2977  O   ARG B  89      12.991  17.327  54.564  1.00115.67           O  
ATOM   2978  N   LEU B  90      11.873  18.072  56.380  1.00118.11           N  
ATOM   2979  CA  LEU B  90      10.926  18.866  55.651  1.00118.11           C  
ATOM   2980  CB  LEU B  90       9.547  18.851  56.335  1.00118.11           C  
ATOM   2981  CG  LEU B  90       9.010  17.437  56.639  1.00118.11           C  
ATOM   2982  CD1 LEU B  90       7.641  17.475  57.313  1.00118.11           C  
ATOM   2983  CD2 LEU B  90       8.984  16.559  55.395  1.00118.11           C  
ATOM   2984  C   LEU B  90      11.408  20.282  55.775  1.00118.11           C  
ATOM   2985  O   LEU B  90      11.174  20.916  56.804  1.00118.11           O  
ATOM   2986  N   LEU B  91      12.036  20.844  54.719  1.00111.72           N  
ATOM   2987  CA  LEU B  91      12.619  22.152  54.882  1.00111.72           C  
ATOM   2988  CB  LEU B  91      13.304  22.700  53.616  1.00111.72           C  
ATOM   2989  CG  LEU B  91      14.636  22.006  53.270  1.00111.72           C  
ATOM   2990  CD1 LEU B  91      15.682  22.252  54.369  1.00111.72           C  
ATOM   2991  CD2 LEU B  91      14.454  20.517  52.945  1.00111.72           C  
ATOM   2992  C   LEU B  91      11.593  23.159  55.307  1.00111.72           C  
ATOM   2993  O   LEU B  91      11.754  23.777  56.357  1.00111.72           O  
ATOM   2994  N   SER B  92      10.489  23.338  54.559  1.00101.59           N  
ATOM   2995  CA  SER B  92       9.525  24.293  55.030  1.00101.59           C  
ATOM   2996  CB  SER B  92       9.559  25.638  54.283  1.00101.59           C  
ATOM   2997  OG  SER B  92       9.231  25.454  52.914  1.00101.59           O  
ATOM   2998  C   SER B  92       8.184  23.681  54.810  1.00101.59           C  
ATOM   2999  O   SER B  92       7.767  23.458  53.675  1.00101.59           O  
ATOM   3000  N   ALA B  93       7.451  23.429  55.907  1.00 48.77           N  
ATOM   3001  CA  ALA B  93       6.203  22.733  55.816  1.00 48.77           C  
ATOM   3002  CB  ALA B  93       5.620  22.375  57.195  1.00 48.77           C  
ATOM   3003  C   ALA B  93       5.181  23.542  55.086  1.00 48.77           C  
ATOM   3004  O   ALA B  93       4.941  24.710  55.388  1.00 48.77           O  
ATOM   3005  N   ALA B  94       4.524  22.888  54.107  1.00 48.99           N  
ATOM   3006  CA  ALA B  94       3.468  23.478  53.339  1.00 48.99           C  
ATOM   3007  CB  ALA B  94       3.709  23.427  51.822  1.00 48.99           C  
ATOM   3008  C   ALA B  94       2.268  22.635  53.628  1.00 48.99           C  
ATOM   3009  O   ALA B  94       2.399  21.463  53.978  1.00 48.99           O  
ATOM   3010  N   PRO B  95       1.098  23.196  53.500  1.00 67.22           N  
ATOM   3011  CA  PRO B  95      -0.105  22.472  53.801  1.00 67.22           C  
ATOM   3012  CD  PRO B  95       0.917  24.633  53.623  1.00 67.22           C  
ATOM   3013  CB  PRO B  95      -1.233  23.501  53.737  1.00 67.22           C  
ATOM   3014  CG  PRO B  95      -0.536  24.827  54.094  1.00 67.22           C  
ATOM   3015  C   PRO B  95      -0.269  21.320  52.865  1.00 67.22           C  
ATOM   3016  O   PRO B  95      -1.076  20.434  53.140  1.00 67.22           O  
ATOM   3017  N   SER B  96       0.441  21.347  51.728  1.00 93.19           N  
ATOM   3018  CA  SER B  96       0.409  20.291  50.759  1.00 93.19           C  
ATOM   3019  CB  SER B  96       1.110  20.686  49.452  1.00 93.19           C  
ATOM   3020  OG  SER B  96       1.070  19.608  48.534  1.00 93.19           O  
ATOM   3021  C   SER B  96       1.149  19.109  51.295  1.00 93.19           C  
ATOM   3022  O   SER B  96       0.954  17.989  50.828  1.00 93.19           O  
ATOM   3023  N   GLN B  97       2.053  19.344  52.264  1.00185.11           N  
ATOM   3024  CA  GLN B  97       2.884  18.304  52.801  1.00185.11           C  
ATOM   3025  CB  GLN B  97       4.193  18.737  53.480  1.00185.11           C  
ATOM   3026  CG  GLN B  97       4.063  19.442  54.818  1.00185.11           C  
ATOM   3027  CD  GLN B  97       5.484  19.549  55.343  1.00185.11           C  
ATOM   3028  OE1 GLN B  97       5.707  19.720  56.540  1.00185.11           O  
ATOM   3029  NE2 GLN B  97       6.478  19.427  54.423  1.00185.11           N  
ATOM   3030  C   GLN B  97       2.143  17.364  53.705  1.00185.11           C  
ATOM   3031  O   GLN B  97       2.708  16.354  54.112  1.00185.11           O  
ATOM   3032  N   THR B  98       0.923  17.707  54.163  1.00131.13           N  
ATOM   3033  CA  THR B  98       0.232  16.783  55.021  1.00131.13           C  
ATOM   3034  CB  THR B  98      -1.105  17.283  55.499  1.00131.13           C  
ATOM   3035  OG1 THR B  98      -1.572  16.462  56.556  1.00131.13           O  
ATOM   3036  CG2 THR B  98      -2.117  17.250  54.345  1.00131.13           C  
ATOM   3037  C   THR B  98       0.034  15.482  54.297  1.00131.13           C  
ATOM   3038  O   THR B  98      -0.409  15.455  53.150  1.00131.13           O  
ATOM   3039  N   SER B  99       0.400  14.354  54.948  1.00119.13           N  
ATOM   3040  CA  SER B  99       0.222  13.073  54.320  1.00119.13           C  
ATOM   3041  CB  SER B  99       0.944  12.913  52.970  1.00119.13           C  
ATOM   3042  OG  SER B  99       2.351  12.892  53.140  1.00119.13           O  
ATOM   3043  C   SER B  99       0.717  12.011  55.250  1.00119.13           C  
ATOM   3044  O   SER B  99       1.001  12.286  56.415  1.00119.13           O  
ATOM   3045  N   VAL B 100       0.783  10.754  54.751  1.00 50.46           N  
ATOM   3046  CA  VAL B 100       1.283   9.641  55.510  1.00 50.46           C  
ATOM   3047  CB  VAL B 100       0.401   8.426  55.430  1.00 50.46           C  
ATOM   3048  CG1 VAL B 100       1.079   7.270  56.185  1.00 50.46           C  
ATOM   3049  CG2 VAL B 100      -0.995   8.792  55.968  1.00 50.46           C  
ATOM   3050  C   VAL B 100       2.603   9.272  54.905  1.00 50.46           C  
ATOM   3051  O   VAL B 100       2.726   9.178  53.685  1.00 50.46           O  
ATOM   3052  N   TYR B 101       3.629   9.024  55.744  1.00 77.95           N  
ATOM   3053  CA  TYR B 101       4.929   8.763  55.192  1.00 77.95           C  
ATOM   3054  CB  TYR B 101       6.034   9.695  55.732  1.00 77.95           C  
ATOM   3055  CG  TYR B 101       5.799  11.101  55.286  1.00 77.95           C  
ATOM   3056  CD1 TYR B 101       4.921  11.923  55.960  1.00 77.95           C  
ATOM   3057  CD2 TYR B 101       6.476  11.609  54.202  1.00 77.95           C  
ATOM   3058  CE1 TYR B 101       4.715  13.223  55.553  1.00 77.95           C  
ATOM   3059  CE2 TYR B 101       6.275  12.906  53.790  1.00 77.95           C  
ATOM   3060  CZ  TYR B 101       5.394  13.718  54.466  1.00 77.95           C  
ATOM   3061  OH  TYR B 101       5.192  15.047  54.041  1.00 77.95           O  
ATOM   3062  C   TYR B 101       5.348   7.367  55.538  1.00 77.95           C  
ATOM   3063  O   TYR B 101       4.957   6.821  56.569  1.00 77.95           O  
ATOM   3064  N   PHE B 102       6.133   6.737  54.635  1.00 63.28           N  
ATOM   3065  CA  PHE B 102       6.645   5.417  54.883  1.00 63.28           C  
ATOM   3066  CB  PHE B 102       5.993   4.317  54.017  1.00 63.28           C  
ATOM   3067  CG  PHE B 102       4.586   4.095  54.469  1.00 63.28           C  
ATOM   3068  CD1 PHE B 102       4.314   3.223  55.500  1.00 63.28           C  
ATOM   3069  CD2 PHE B 102       3.540   4.750  53.862  1.00 63.28           C  
ATOM   3070  CE1 PHE B 102       3.021   3.006  55.919  1.00 63.28           C  
ATOM   3071  CE2 PHE B 102       2.245   4.538  54.276  1.00 63.28           C  
ATOM   3072  CZ  PHE B 102       1.984   3.670  55.309  1.00 63.28           C  
ATOM   3073  C   PHE B 102       8.110   5.407  54.551  1.00 63.28           C  
ATOM   3074  O   PHE B 102       8.557   6.092  53.631  1.00 63.28           O  
ATOM   3075  N   CYS B 103       8.900   4.635  55.327  1.00 57.98           N  
ATOM   3076  CA  CYS B 103      10.308   4.467  55.081  1.00 57.98           C  
ATOM   3077  CB  CYS B 103      11.180   4.862  56.304  1.00 57.98           C  
ATOM   3078  SG  CYS B 103      12.976   4.589  56.128  1.00 57.98           S  
ATOM   3079  C   CYS B 103      10.476   3.006  54.786  1.00 57.98           C  
ATOM   3080  O   CYS B 103      10.129   2.164  55.611  1.00 57.98           O  
ATOM   3081  N   ALA B 104      10.997   2.663  53.586  1.00 42.69           N  
ATOM   3082  CA  ALA B 104      11.121   1.275  53.218  1.00 42.69           C  
ATOM   3083  CB  ALA B 104      10.235   0.878  52.027  1.00 42.69           C  
ATOM   3084  C   ALA B 104      12.542   0.990  52.821  1.00 42.69           C  
ATOM   3085  O   ALA B 104      13.230   1.857  52.283  1.00 42.69           O  
ATOM   3086  N   SER B 105      13.012  -0.254  53.084  1.00 44.98           N  
ATOM   3087  CA  SER B 105      14.363  -0.635  52.757  1.00 44.98           C  
ATOM   3088  CB  SER B 105      15.292  -0.699  53.983  1.00 44.98           C  
ATOM   3089  OG  SER B 105      14.846  -1.701  54.886  1.00 44.98           O  
ATOM   3090  C   SER B 105      14.367  -2.001  52.119  1.00 44.98           C  
ATOM   3091  O   SER B 105      13.363  -2.714  52.143  1.00 44.98           O  
ATOM   3092  N   SER B 106      15.510  -2.373  51.490  1.00 58.18           N  
ATOM   3093  CA  SER B 106      15.679  -3.656  50.848  1.00 58.18           C  
ATOM   3094  CB  SER B 106      15.321  -3.642  49.353  1.00 58.18           C  
ATOM   3095  OG  SER B 106      16.252  -2.844  48.637  1.00 58.18           O  
ATOM   3096  C   SER B 106      17.136  -4.030  50.952  1.00 58.18           C  
ATOM   3097  O   SER B 106      18.004  -3.160  50.906  1.00 58.18           O  
ATOM   3098  N   TYR B 107      17.455  -5.344  51.045  1.00196.91           N  
ATOM   3099  CA  TYR B 107      18.814  -5.735  51.320  1.00196.91           C  
ATOM   3100  CB  TYR B 107      18.986  -7.210  51.738  1.00196.91           C  
ATOM   3101  CG  TYR B 107      18.696  -8.172  50.644  1.00196.91           C  
ATOM   3102  CD1 TYR B 107      19.708  -8.532  49.788  1.00196.91           C  
ATOM   3103  CD2 TYR B 107      17.446  -8.728  50.486  1.00196.91           C  
ATOM   3104  CE1 TYR B 107      19.481  -9.433  48.781  1.00196.91           C  
ATOM   3105  CE2 TYR B 107      17.214  -9.634  49.474  1.00196.91           C  
ATOM   3106  CZ  TYR B 107      18.237  -9.986  48.622  1.00196.91           C  
ATOM   3107  OH  TYR B 107      18.029 -10.914  47.581  1.00196.91           O  
ATOM   3108  C   TYR B 107      19.797  -5.363  50.248  1.00196.91           C  
ATOM   3109  O   TYR B 107      20.862  -4.846  50.582  1.00196.91           O  
ATOM   3110  N   LYS B 108      19.521  -5.595  48.946  1.00185.44           N  
ATOM   3111  CA  LYS B 108      20.545  -5.161  48.030  1.00185.44           C  
ATOM   3112  CB  LYS B 108      21.416  -6.256  47.385  1.00185.44           C  
ATOM   3113  CG  LYS B 108      20.618  -7.252  46.563  1.00185.44           C  
ATOM   3114  CD  LYS B 108      21.410  -8.002  45.491  1.00185.44           C  
ATOM   3115  CE  LYS B 108      22.530  -8.876  46.041  1.00185.44           C  
ATOM   3116  NZ  LYS B 108      22.397 -10.263  45.541  1.00185.44           N  
ATOM   3117  C   LYS B 108      20.020  -4.283  46.938  1.00185.44           C  
ATOM   3118  O   LYS B 108      18.945  -4.479  46.369  1.00185.44           O  
ATOM   3119  N   THR B 109      20.845  -3.270  46.608  1.00155.98           N  
ATOM   3120  CA  THR B 109      20.613  -2.395  45.501  1.00155.98           C  
ATOM   3121  CB  THR B 109      21.683  -1.352  45.353  1.00155.98           C  
ATOM   3122  OG1 THR B 109      21.767  -0.563  46.530  1.00155.98           O  
ATOM   3123  CG2 THR B 109      21.336  -0.462  44.149  1.00155.98           C  
ATOM   3124  C   THR B 109      20.735  -3.337  44.365  1.00155.98           C  
ATOM   3125  O   THR B 109      20.252  -3.143  43.267  1.00155.98           O  
ATOM   3126  N   GLY B 122      21.478  -4.408  44.544  1.00142.73           N  
ATOM   3127  CA  GLY B 122      21.521  -5.268  43.426  1.00142.73           C  
ATOM   3128  C   GLY B 122      20.238  -5.966  43.092  1.00142.73           C  
ATOM   3129  O   GLY B 122      19.915  -6.134  41.915  1.00142.73           O  
ATOM   3130  N   THR B 123      19.488  -6.389  44.124  1.00137.81           N  
ATOM   3131  CA  THR B 123      18.401  -7.316  43.974  1.00137.81           C  
ATOM   3132  CB  THR B 123      18.159  -8.109  45.231  1.00137.81           C  
ATOM   3133  OG1 THR B 123      17.310  -9.224  45.004  1.00137.81           O  
ATOM   3134  CG2 THR B 123      17.545  -7.161  46.275  1.00137.81           C  
ATOM   3135  C   THR B 123      17.090  -6.697  43.595  1.00137.81           C  
ATOM   3136  O   THR B 123      16.917  -5.483  43.497  1.00137.81           O  
ATOM   3137  N   SER B 124      16.156  -7.607  43.253  1.00 92.49           N  
ATOM   3138  CA  SER B 124      14.778  -7.380  42.942  1.00 92.49           C  
ATOM   3139  CB  SER B 124      14.220  -8.477  42.025  1.00 92.49           C  
ATOM   3140  OG  SER B 124      12.853  -8.226  41.741  1.00 92.49           O  
ATOM   3141  C   SER B 124      13.930  -7.343  44.190  1.00 92.49           C  
ATOM   3142  O   SER B 124      12.806  -6.843  44.150  1.00 92.49           O  
ATOM   3143  N   TYR B 125      14.445  -7.873  45.324  1.00136.16           N  
ATOM   3144  CA  TYR B 125      13.721  -8.022  46.568  1.00136.16           C  
ATOM   3145  CB  TYR B 125      14.575  -8.329  47.810  1.00136.16           C  
ATOM   3146  CG  TYR B 125      14.612  -9.813  47.885  1.00136.16           C  
ATOM   3147  CD1 TYR B 125      15.344 -10.557  46.993  1.00136.16           C  
ATOM   3148  CD2 TYR B 125      13.891 -10.460  48.862  1.00136.16           C  
ATOM   3149  CE1 TYR B 125      15.362 -11.931  47.077  1.00136.16           C  
ATOM   3150  CE2 TYR B 125      13.901 -11.833  48.953  1.00136.16           C  
ATOM   3151  CZ  TYR B 125      14.637 -12.569  48.054  1.00136.16           C  
ATOM   3152  OH  TYR B 125      14.649 -13.978  48.141  1.00136.16           O  
ATOM   3153  C   TYR B 125      12.755  -6.934  46.887  1.00136.16           C  
ATOM   3154  O   TYR B 125      12.941  -5.771  46.539  1.00136.16           O  
ATOM   3155  N   GLY B 126      11.644  -7.353  47.533  1.00 25.41           N  
ATOM   3156  CA  GLY B 126      10.579  -6.486  47.932  1.00 25.41           C  
ATOM   3157  C   GLY B 126      11.029  -5.717  49.124  1.00 25.41           C  
ATOM   3158  O   GLY B 126      11.969  -6.096  49.821  1.00 25.41           O  
ATOM   3159  N   TYR B 127      10.324  -4.610  49.404  1.00124.24           N  
ATOM   3160  CA  TYR B 127      10.733  -3.761  50.475  1.00124.24           C  
ATOM   3161  CB  TYR B 127      10.472  -2.267  50.216  1.00124.24           C  
ATOM   3162  CG  TYR B 127      11.331  -1.797  49.092  1.00124.24           C  
ATOM   3163  CD1 TYR B 127      10.910  -1.894  47.783  1.00124.24           C  
ATOM   3164  CD2 TYR B 127      12.567  -1.252  49.353  1.00124.24           C  
ATOM   3165  CE1 TYR B 127      11.706  -1.450  46.754  1.00124.24           C  
ATOM   3166  CE2 TYR B 127      13.368  -0.807  48.329  1.00124.24           C  
ATOM   3167  CZ  TYR B 127      12.937  -0.908  47.027  1.00124.24           C  
ATOM   3168  OH  TYR B 127      13.755  -0.450  45.973  1.00124.24           O  
ATOM   3169  C   TYR B 127       9.995  -4.109  51.725  1.00124.24           C  
ATOM   3170  O   TYR B 127       8.789  -4.344  51.709  1.00124.24           O  
ATOM   3171  N   THR B 128      10.726  -4.178  52.853  1.00130.84           N  
ATOM   3172  CA  THR B 128      10.069  -4.350  54.112  1.00130.84           C  
ATOM   3173  CB  THR B 128      10.843  -5.171  55.103  1.00130.84           C  
ATOM   3174  OG1 THR B 128      10.112  -5.281  56.316  1.00130.84           O  
ATOM   3175  CG2 THR B 128      12.223  -4.542  55.340  1.00130.84           C  
ATOM   3176  C   THR B 128       9.873  -2.960  54.637  1.00130.84           C  
ATOM   3177  O   THR B 128      10.831  -2.228  54.878  1.00130.84           O  
ATOM   3178  N   PHE B 129       8.597  -2.560  54.804  1.00 83.71           N  
ATOM   3179  CA  PHE B 129       8.235  -1.208  55.138  1.00 83.71           C  
ATOM   3180  CB  PHE B 129       6.789  -0.840  54.744  1.00 83.71           C  
ATOM   3181  CG  PHE B 129       6.680  -0.739  53.263  1.00 83.71           C  
ATOM   3182  CD1 PHE B 129       6.638  -1.874  52.488  1.00 83.71           C  
ATOM   3183  CD2 PHE B 129       6.599   0.492  52.652  1.00 83.71           C  
ATOM   3184  CE1 PHE B 129       6.530  -1.782  51.120  1.00 83.71           C  
ATOM   3185  CE2 PHE B 129       6.490   0.593  51.285  1.00 83.71           C  
ATOM   3186  CZ  PHE B 129       6.461  -0.548  50.518  1.00 83.71           C  
ATOM   3187  C   PHE B 129       8.319  -0.924  56.604  1.00 83.71           C  
ATOM   3188  O   PHE B 129       8.189  -1.811  57.446  1.00 83.71           O  
ATOM   3189  N   GLY B 130       8.520   0.375  56.923  1.00 28.88           N  
ATOM   3190  CA  GLY B 130       8.546   0.864  58.273  1.00 28.88           C  
ATOM   3191  C   GLY B 130       7.116   1.004  58.714  1.00 28.88           C  
ATOM   3192  O   GLY B 130       6.195   0.738  57.944  1.00 28.88           O  
ATOM   3193  N   SER B 131       6.902   1.442  59.973  1.00 91.47           N  
ATOM   3194  CA  SER B 131       5.597   1.540  60.579  1.00 91.47           C  
ATOM   3195  CB  SER B 131       5.671   1.912  62.069  1.00 91.47           C  
ATOM   3196  OG  SER B 131       6.320   3.164  62.236  1.00 91.47           O  
ATOM   3197  C   SER B 131       4.718   2.546  59.886  1.00 91.47           C  
ATOM   3198  O   SER B 131       3.538   2.280  59.659  1.00 91.47           O  
ATOM   3199  N   GLY B 132       5.257   3.727  59.528  1.00 31.60           N  
ATOM   3200  CA  GLY B 132       4.463   4.732  58.868  1.00 31.60           C  
ATOM   3201  C   GLY B 132       4.121   5.818  59.848  1.00 31.60           C  
ATOM   3202  O   GLY B 132       3.896   5.553  61.027  1.00 31.60           O  
ATOM   3203  N   THR B 133       4.061   7.083  59.368  1.00 56.34           N  
ATOM   3204  CA  THR B 133       3.788   8.196  60.241  1.00 56.34           C  
ATOM   3205  CB  THR B 133       4.983   9.087  60.401  1.00 56.34           C  
ATOM   3206  OG1 THR B 133       5.245   9.771  59.185  1.00 56.34           O  
ATOM   3207  CG2 THR B 133       6.197   8.203  60.748  1.00 56.34           C  
ATOM   3208  C   THR B 133       2.718   9.065  59.630  1.00 56.34           C  
ATOM   3209  O   THR B 133       2.734   9.326  58.428  1.00 56.34           O  
ATOM   3210  N   ARG B 134       1.761   9.563  60.448  1.00106.71           N  
ATOM   3211  CA  ARG B 134       0.747  10.439  59.918  1.00106.71           C  
ATOM   3212  CB  ARG B 134      -0.671  10.203  60.474  1.00106.71           C  
ATOM   3213  CG  ARG B 134      -1.462   9.124  59.728  1.00106.71           C  
ATOM   3214  CD  ARG B 134      -2.918   9.012  60.193  1.00106.71           C  
ATOM   3215  NE  ARG B 134      -3.687   8.321  59.119  1.00106.71           N  
ATOM   3216  CZ  ARG B 134      -3.770   6.959  59.060  1.00106.71           C  
ATOM   3217  NH1 ARG B 134      -3.166   6.187  60.009  1.00106.71           N  
ATOM   3218  NH2 ARG B 134      -4.459   6.373  58.037  1.00106.71           N  
ATOM   3219  C   ARG B 134       1.130  11.850  60.237  1.00106.71           C  
ATOM   3220  O   ARG B 134       1.387  12.191  61.391  1.00106.71           O  
ATOM   3221  N   LEU B 135       1.171  12.717  59.203  1.00 62.13           N  
ATOM   3222  CA  LEU B 135       1.598  14.073  59.408  1.00 62.13           C  
ATOM   3223  CB  LEU B 135       2.863  14.416  58.600  1.00 62.13           C  
ATOM   3224  CG  LEU B 135       3.423  15.825  58.870  1.00 62.13           C  
ATOM   3225  CD1 LEU B 135       3.972  15.947  60.301  1.00 62.13           C  
ATOM   3226  CD2 LEU B 135       4.449  16.234  57.800  1.00 62.13           C  
ATOM   3227  C   LEU B 135       0.519  15.007  58.953  1.00 62.13           C  
ATOM   3228  O   LEU B 135      -0.047  14.848  57.871  1.00 62.13           O  
ATOM   3229  N   THR B 136       0.204  16.018  59.787  1.00 96.84           N  
ATOM   3230  CA  THR B 136      -0.787  16.990  59.422  1.00 96.84           C  
ATOM   3231  CB  THR B 136      -1.968  16.990  60.343  1.00 96.84           C  
ATOM   3232  OG1 THR B 136      -2.576  15.707  60.364  1.00 96.84           O  
ATOM   3233  CG2 THR B 136      -2.965  18.052  59.856  1.00 96.84           C  
ATOM   3234  C   THR B 136      -0.158  18.341  59.538  1.00 96.84           C  
ATOM   3235  O   THR B 136       0.417  18.678  60.572  1.00 96.84           O  
ATOM   3236  N   VAL B 137      -0.252  19.158  58.470  1.00 40.16           N  
ATOM   3237  CA  VAL B 137       0.304  20.479  58.521  1.00 40.16           C  
ATOM   3238  CB  VAL B 137       1.140  20.817  57.318  1.00 40.16           C  
ATOM   3239  CG1 VAL B 137       1.635  22.269  57.454  1.00 40.16           C  
ATOM   3240  CG2 VAL B 137       2.264  19.775  57.189  1.00 40.16           C  
ATOM   3241  C   VAL B 137      -0.849  21.428  58.530  1.00 40.16           C  
ATOM   3242  O   VAL B 137      -1.605  21.508  57.563  1.00 40.16           O  
ATOM   3243  N   VAL B 138      -1.011  22.181  59.633  1.00 17.74           N  
ATOM   3244  CA  VAL B 138      -2.095  23.113  59.716  1.00 17.74           C  
ATOM   3245  CB  VAL B 138      -2.739  23.159  61.073  1.00 17.74           C  
ATOM   3246  CG1 VAL B 138      -3.411  21.802  61.329  1.00 17.74           C  
ATOM   3247  CG2 VAL B 138      -1.685  23.531  62.129  1.00 17.74           C  
ATOM   3248  C   VAL B 138      -1.537  24.498  59.398  1.00 17.74           C  
ATOM   3249  O   VAL B 138      -0.541  24.909  60.052  1.00 17.74           O  
ATOM   3250  OXT VAL B 138      -2.100  25.163  58.488  1.00 17.74           O  
TER    3251      VAL B 138                                                       
END
