# Supplementary material for: Predicting T cell receptor functionality against mutant epitopes
Source: Cell Genom. 2024 Aug 15;4(9):100634. doi: 10.1016/j.xgen.2024.100634 (PMC11480844; doi:10.1016/j.xgen.2024.100634)
Supplement: Data S9. Structural models of the CMV dataset, related to STAR Methods, Structural modeling — PDB files containing the structural models of the 20 CMV TCRs, NLVPMVATV, and the HLA-B∗07:02 allele. [file mmc10.zip › structures_cmv/TCR52-10_NLVPMVATV.pdb]

ATOM      1  N   GLY M   1      28.767  -2.872   6.066  0.99  8.29           N  
ATOM      2  CA  GLY M   1      29.748  -3.283   7.095  1.00  8.29           C  
ATOM      3  C   GLY M   1      29.082  -3.451   8.419  1.00  8.29           C  
ATOM      4  O   GLY M   1      27.861  -3.353   8.532  1.00  8.29           O  
ATOM      5  N   SER M   2      29.888  -3.717   9.465  1.00 27.24           N  
ATOM      6  CA  SER M   2      29.352  -3.910  10.780  0.98 27.24           C  
ATOM      7  CB  SER M   2      30.305  -4.657  11.729  0.98 27.24           C  
ATOM      8  OG  SER M   2      30.529  -5.978  11.257  0.84 27.24           O  
ATOM      9  C   SER M   2      29.076  -2.568  11.379  1.00 27.24           C  
ATOM     10  O   SER M   2      29.511  -1.539  10.864  1.00 27.24           O  
ATOM     11  N   HIS M   3      28.310  -2.556  12.489  1.00 51.54           N  
ATOM     12  CA  HIS M   3      27.979  -1.322  13.142  1.00 51.54           C  
ATOM     13  ND1 HIS M   3      26.774   0.626  10.719  1.00 51.54           N  
ATOM     14  CG  HIS M   3      26.406  -0.551  11.332  1.00 51.54           C  
ATOM     15  CB  HIS M   3      26.567  -0.823  12.796  1.00 51.54           C  
ATOM     16  NE2 HIS M   3      25.968  -0.696   9.124  1.00 51.54           N  
ATOM     17  CD2 HIS M   3      25.915  -1.348  10.343  1.00 51.54           C  
ATOM     18  CE1 HIS M   3      26.490   0.485   9.400  1.00 51.54           C  
ATOM     19  C   HIS M   3      28.008  -1.573  14.615  1.00 51.54           C  
ATOM     20  O   HIS M   3      27.893  -2.713  15.063  1.00 51.54           O  
ATOM     21  N   SER M   4      28.177  -0.507  15.422  1.00 51.20           N  
ATOM     22  CA  SER M   4      28.229  -0.736  16.833  0.99 51.20           C  
ATOM     23  CB  SER M   4      29.657  -0.950  17.362  0.99 51.20           C  
ATOM     24  OG  SER M   4      30.430   0.223  17.156  0.99 51.20           O  
ATOM     25  C   SER M   4      27.655   0.431  17.567  1.00 51.20           C  
ATOM     26  O   SER M   4      27.541   1.538  17.040  1.00 51.20           O  
ATOM     27  N   MET M   5      27.232   0.172  18.819  1.00 67.97           N  
ATOM     28  CA  MET M   5      26.756   1.205  19.685  1.00 67.97           C  
ATOM     29  CB  MET M   5      25.238   1.149  19.931  1.00 67.97           C  
ATOM     30  CG  MET M   5      24.709   2.299  20.790  1.00 67.97           C  
ATOM     31  SD  MET M   5      22.896   2.358  20.927  1.00 67.97           S  
ATOM     32  CE  MET M   5      22.746   0.803  21.854  1.00 67.97           C  
ATOM     33  C   MET M   5      27.450   0.966  20.985  1.00 67.97           C  
ATOM     34  O   MET M   5      27.409  -0.143  21.520  1.00 67.97           O  
ATOM     35  N   ARG M   6      28.132   1.997  21.522  1.00133.83           N  
ATOM     36  CA  ARG M   6      28.827   1.773  22.753  0.98133.83           C  
ATOM     37  CB  ARG M   6      30.331   1.495  22.573  0.98133.83           C  
ATOM     38  CG  ARG M   6      30.606   0.178  21.840  0.98133.83           C  
ATOM     39  CD  ARG M   6      32.040  -0.335  21.993  0.98133.83           C  
ATOM     40  NE  ARG M   6      32.117  -1.663  21.319  0.94133.83           N  
ATOM     41  CZ  ARG M   6      32.612  -1.768  20.052  0.91133.83           C  
ATOM     42  NH1 ARG M   6      33.121  -0.671  19.422  0.91133.83           N  
ATOM     43  NH2 ARG M   6      32.617  -2.977  19.418  0.91133.83           N  
ATOM     44  C   ARG M   6      28.674   2.962  23.643  1.00133.83           C  
ATOM     45  O   ARG M   6      28.519   4.093  23.184  1.00133.83           O  
ATOM     46  N   TYR M   7      28.691   2.709  24.967  1.00166.20           N  
ATOM     47  CA  TYR M   7      28.616   3.764  25.935  1.00166.20           C  
ATOM     48  CB  TYR M   7      27.434   3.668  26.918  1.00166.20           C  
ATOM     49  CG  TYR M   7      26.154   4.016  26.234  1.00166.20           C  
ATOM     50  CD1 TYR M   7      25.731   5.325  26.201  1.00166.20           C  
ATOM     51  CD2 TYR M   7      25.373   3.055  25.635  1.00166.20           C  
ATOM     52  CE1 TYR M   7      24.553   5.673  25.585  1.00166.20           C  
ATOM     53  CE2 TYR M   7      24.191   3.396  25.016  1.00166.20           C  
ATOM     54  CZ  TYR M   7      23.779   4.706  24.991  1.00166.20           C  
ATOM     55  OH  TYR M   7      22.568   5.060  24.359  1.00166.20           O  
ATOM     56  C   TYR M   7      29.856   3.687  26.765  1.00166.20           C  
ATOM     57  O   TYR M   7      30.296   2.602  27.144  1.00166.20           O  
ATOM     58  N   PHE M   8      30.463   4.857  27.053  1.00 59.70           N  
ATOM     59  CA  PHE M   8      31.666   4.891  27.832  1.00 59.70           C  
ATOM     60  CB  PHE M   8      32.829   5.594  27.114  1.00 59.70           C  
ATOM     61  CG  PHE M   8      33.166   4.784  25.910  1.00 59.70           C  
ATOM     62  CD1 PHE M   8      32.432   4.918  24.754  1.00 59.70           C  
ATOM     63  CD2 PHE M   8      34.217   3.898  25.934  1.00 59.70           C  
ATOM     64  CE1 PHE M   8      32.737   4.173  23.639  1.00 59.70           C  
ATOM     65  CE2 PHE M   8      34.528   3.151  24.822  1.00 59.70           C  
ATOM     66  CZ  PHE M   8      33.790   3.290  23.671  1.00 59.70           C  
ATOM     67  C   PHE M   8      31.384   5.682  29.070  1.00 59.70           C  
ATOM     68  O   PHE M   8      30.772   6.748  29.013  1.00 59.70           O  
ATOM     69  N   PHE M   9      31.831   5.172  30.236  1.00181.74           N  
ATOM     70  CA  PHE M   9      31.569   5.877  31.458  1.00181.74           C  
ATOM     71  CB  PHE M   9      30.655   5.095  32.418  1.00181.74           C  
ATOM     72  CG  PHE M   9      29.379   4.790  31.708  1.00181.74           C  
ATOM     73  CD1 PHE M   9      28.314   5.659  31.756  1.00181.74           C  
ATOM     74  CD2 PHE M   9      29.249   3.622  30.990  1.00181.74           C  
ATOM     75  CE1 PHE M   9      27.143   5.369  31.097  1.00181.74           C  
ATOM     76  CE2 PHE M   9      28.081   3.326  30.329  1.00181.74           C  
ATOM     77  CZ  PHE M   9      27.022   4.199  30.385  1.00181.74           C  
ATOM     78  C   PHE M   9      32.869   6.060  32.177  1.00181.74           C  
ATOM     79  O   PHE M   9      33.687   5.143  32.247  1.00181.74           O  
ATOM     80  N   THR M  10      33.102   7.272  32.720  1.00 42.78           N  
ATOM     81  CA  THR M  10      34.304   7.500  33.467  0.99 42.78           C  
ATOM     82  CB  THR M  10      35.313   8.323  32.721  0.99 42.78           C  
ATOM     83  OG1 THR M  10      35.653   7.687  31.498  0.99 42.78           O  
ATOM     84  CG2 THR M  10      36.567   8.481  33.598  0.99 42.78           C  
ATOM     85  C   THR M  10      33.936   8.263  34.701  1.00 42.78           C  
ATOM     86  O   THR M  10      33.265   9.292  34.625  1.00 42.78           O  
ATOM     87  N   SER M  11      34.360   7.770  35.883  1.00 99.47           N  
ATOM     88  CA  SER M  11      34.091   8.508  37.084  0.98 99.47           C  
ATOM     89  CB  SER M  11      33.071   7.843  38.024  0.98 99.47           C  
ATOM     90  OG  SER M  11      33.617   6.666  38.595  0.98 99.47           O  
ATOM     91  C   SER M  11      35.386   8.644  37.826  1.00 99.47           C  
ATOM     92  O   SER M  11      36.094   7.661  38.047  1.00 99.47           O  
ATOM     93  N   VAL M  12      35.726   9.886  38.232  1.00 47.77           N  
ATOM     94  CA  VAL M  12      36.969  10.112  38.915  1.00 47.77           C  
ATOM     95  CB  VAL M  12      37.876  11.071  38.199  1.00 47.77           C  
ATOM     96  CG1 VAL M  12      39.148  11.257  39.040  1.00 47.77           C  
ATOM     97  CG2 VAL M  12      38.136  10.547  36.778  1.00 47.77           C  
ATOM     98  C   VAL M  12      36.683  10.725  40.249  1.00 47.77           C  
ATOM     99  O   VAL M  12      35.929  11.691  40.357  1.00 47.77           O  
ATOM    100  N   SER M  13      37.310  10.173  41.307  1.00100.14           N  
ATOM    101  CA  SER M  13      37.111  10.667  42.640  1.00100.14           C  
ATOM    102  CB  SER M  13      37.653   9.730  43.733  1.00100.14           C  
ATOM    103  OG  SER M  13      37.022   8.463  43.670  1.00100.14           O  
ATOM    104  C   SER M  13      37.881  11.936  42.797  1.00100.14           C  
ATOM    105  O   SER M  13      38.929  12.125  42.182  1.00100.14           O  
ATOM    106  N   ARG M  14      37.360  12.852  43.635  1.00144.50           N  
ATOM    107  CA  ARG M  14      38.075  14.062  43.903  1.00144.50           C  
ATOM    108  CB  ARG M  14      37.386  15.292  43.282  1.00144.50           C  
ATOM    109  CG  ARG M  14      37.425  15.264  41.749  1.00144.50           C  
ATOM    110  CD  ARG M  14      36.707  16.426  41.054  1.00144.50           C  
ATOM    111  NE  ARG M  14      35.242  16.148  41.067  1.00144.50           N  
ATOM    112  CZ  ARG M  14      34.423  16.765  40.163  0.99144.50           C  
ATOM    113  NH1 ARG M  14      34.940  17.657  39.268  0.99144.50           N  
ATOM    114  NH2 ARG M  14      33.086  16.488  40.145  0.99144.50           N  
ATOM    115  C   ARG M  14      38.105  14.214  45.391  1.00144.50           C  
ATOM    116  O   ARG M  14      37.185  14.766  45.993  1.00144.50           O  
ATOM    117  N   PRO M  15      39.152  13.729  46.002  0.99151.30           N  
ATOM    118  CA  PRO M  15      39.236  13.853  47.427  0.99151.30           C  
ATOM    119  CD  PRO M  15      39.758  12.490  45.541  0.99151.30           C  
ATOM    120  CB  PRO M  15      40.273  12.834  47.889  0.99151.30           C  
ATOM    121  CG  PRO M  15      40.196  11.740  46.812  0.99151.30           C  
ATOM    122  C   PRO M  15      39.571  15.252  47.794  0.99151.30           C  
ATOM    123  O   PRO M  15      40.327  15.900  47.073  0.99151.30           O  
ATOM    124  N   GLY M  16      39.020  15.741  48.912  1.00 50.29           N  
ATOM    125  CA  GLY M  16      39.337  17.067  49.337  1.00 50.29           C  
ATOM    126  C   GLY M  16      38.323  17.991  48.761  1.00 50.29           C  
ATOM    127  O   GLY M  16      38.144  19.109  49.241  1.00 50.29           O  
ATOM    128  N   ARG M  17      37.614  17.549  47.710  1.00363.77           N  
ATOM    129  CA  ARG M  17      36.618  18.420  47.181  1.00363.77           C  
ATOM    130  CB  ARG M  17      37.040  19.262  45.948  1.00363.77           C  
ATOM    131  CG  ARG M  17      37.592  18.551  44.712  1.00363.77           C  
ATOM    132  CD  ARG M  17      38.376  19.510  43.799  1.00363.77           C  
ATOM    133  NE  ARG M  17      37.436  20.573  43.337  1.00363.77           N  
ATOM    134  CZ  ARG M  17      37.891  21.785  42.897  1.00363.77           C  
ATOM    135  NH1 ARG M  17      39.224  22.079  42.898  1.00363.77           N  
ATOM    136  NH2 ARG M  17      36.994  22.709  42.445  1.00363.77           N  
ATOM    137  C   ARG M  17      35.358  17.650  47.002  1.00363.77           C  
ATOM    138  O   ARG M  17      35.159  16.617  47.640  1.00363.77           O  
ATOM    139  N   GLY M  18      34.463  18.138  46.134  1.00127.25           N  
ATOM    140  CA  GLY M  18      33.145  17.585  46.060  1.00127.25           C  
ATOM    141  C   GLY M  18      33.153  16.233  45.435  1.00127.25           C  
ATOM    142  O   GLY M  18      34.176  15.559  45.351  1.00127.25           O  
ATOM    143  N   GLU M  19      31.953  15.810  44.998  1.00162.83           N  
ATOM    144  CA  GLU M  19      31.717  14.504  44.469  0.99162.83           C  
ATOM    145  CB  GLU M  19      30.220  14.206  44.223  0.99162.83           C  
ATOM    146  CG  GLU M  19      29.516  15.118  43.218  0.97162.83           C  
ATOM    147  CD  GLU M  19      28.066  14.656  43.128  0.94162.83           C  
ATOM    148  OE1 GLU M  19      27.340  14.782  44.148  0.94162.83           O  
ATOM    149  OE2 GLU M  19      27.666  14.164  42.037  0.94162.83           O  
ATOM    150  C   GLU M  19      32.496  14.309  43.206  1.00162.83           C  
ATOM    151  O   GLU M  19      32.932  15.263  42.566  1.00162.83           O  
ATOM    152  N   PRO M  20      32.717  13.063  42.874  1.00110.38           N  
ATOM    153  CA  PRO M  20      33.511  12.658  41.745  1.00110.38           C  
ATOM    154  CD  PRO M  20      32.093  11.935  43.548  1.00110.38           C  
ATOM    155  CB  PRO M  20      33.566  11.131  41.808  1.00110.38           C  
ATOM    156  CG  PRO M  20      32.300  10.748  42.595  1.00110.38           C  
ATOM    157  C   PRO M  20      32.943  13.135  40.455  1.00110.38           C  
ATOM    158  O   PRO M  20      31.735  13.352  40.360  1.00110.38           O  
ATOM    159  N   ARG M  21      33.817  13.332  39.450  1.00104.58           N  
ATOM    160  CA  ARG M  21      33.331  13.771  38.184  1.00104.58           C  
ATOM    161  CB  ARG M  21      34.377  14.471  37.305  1.00104.58           C  
ATOM    162  CG  ARG M  21      33.736  15.151  36.094  1.00104.58           C  
ATOM    163  CD  ARG M  21      34.719  15.925  35.224  1.00104.58           C  
ATOM    164  NE  ARG M  21      33.923  16.771  34.290  1.00104.58           N  
ATOM    165  CZ  ARG M  21      34.549  17.772  33.605  1.00104.58           C  
ATOM    166  NH1 ARG M  21      35.900  17.920  33.711  1.00104.58           N  
ATOM    167  NH2 ARG M  21      33.835  18.634  32.825  1.00104.58           N  
ATOM    168  C   ARG M  21      32.840  12.574  37.436  1.00104.58           C  
ATOM    169  O   ARG M  21      33.465  11.515  37.458  1.00104.58           O  
ATOM    170  N   PHE M  22      31.688  12.724  36.749  1.00 79.33           N  
ATOM    171  CA  PHE M  22      31.114  11.628  36.024  1.00 79.33           C  
ATOM    172  CB  PHE M  22      29.787  11.172  36.660  1.00 79.33           C  
ATOM    173  CG  PHE M  22      29.200  10.036  35.896  1.00 79.33           C  
ATOM    174  CD1 PHE M  22      29.676   8.754  36.061  1.00 79.33           C  
ATOM    175  CD2 PHE M  22      28.152  10.251  35.034  1.00 79.33           C  
ATOM    176  CE1 PHE M  22      29.122   7.710  35.358  1.00 79.33           C  
ATOM    177  CE2 PHE M  22      27.594   9.211  34.329  1.00 79.33           C  
ATOM    178  CZ  PHE M  22      28.080   7.936  34.491  1.00 79.33           C  
ATOM    179  C   PHE M  22      30.835  12.083  34.621  1.00 79.33           C  
ATOM    180  O   PHE M  22      30.120  13.060  34.401  1.00 79.33           O  
ATOM    181  N   ILE M  23      31.407  11.374  33.625  1.00 50.12           N  
ATOM    182  CA  ILE M  23      31.167  11.729  32.256  1.00 50.12           C  
ATOM    183  CB  ILE M  23      32.385  12.263  31.561  1.00 50.12           C  
ATOM    184  CG1 ILE M  23      32.870  13.542  32.265  1.00 50.12           C  
ATOM    185  CG2 ILE M  23      32.042  12.473  30.077  1.00 50.12           C  
ATOM    186  CD1 ILE M  23      34.259  13.998  31.825  1.00 50.12           C  
ATOM    187  C   ILE M  23      30.728  10.495  31.528  1.00 50.12           C  
ATOM    188  O   ILE M  23      31.372   9.449  31.611  1.00 50.12           O  
ATOM    189  N   ALA M  24      29.601  10.589  30.794  1.00 41.33           N  
ATOM    190  CA  ALA M  24      29.123   9.457  30.050  1.00 41.33           C  
ATOM    191  CB  ALA M  24      27.757   8.938  30.534  1.00 41.33           C  
ATOM    192  C   ALA M  24      28.955   9.889  28.632  1.00 41.33           C  
ATOM    193  O   ALA M  24      28.469  10.986  28.358  1.00 41.33           O  
ATOM    194  N   VAL M  25      29.367   9.021  27.687  1.00 77.59           N  
ATOM    195  CA  VAL M  25      29.262   9.363  26.300  0.99 77.59           C  
ATOM    196  CB  VAL M  25      30.588   9.619  25.654  0.99 77.59           C  
ATOM    197  CG1 VAL M  25      30.334   9.969  24.188  0.99 77.59           C  
ATOM    198  CG2 VAL M  25      31.336  10.713  26.417  0.99 77.59           C  
ATOM    199  C   VAL M  25      28.693   8.175  25.588  1.00 77.59           C  
ATOM    200  O   VAL M  25      28.891   7.034  26.006  1.00 77.59           O  
ATOM    201  N   GLY M  26      27.964   8.420  24.480  1.00 40.14           N  
ATOM    202  CA  GLY M  26      27.413   7.328  23.728  1.00 40.14           C  
ATOM    203  C   GLY M  26      27.855   7.497  22.307  1.00 40.14           C  
ATOM    204  O   GLY M  26      27.863   8.608  21.779  1.00 40.14           O  
ATOM    205  N   TYR M  27      28.220   6.377  21.647  1.00 90.52           N  
ATOM    206  CA  TYR M  27      28.698   6.437  20.296  1.00 90.52           C  
ATOM    207  CB  TYR M  27      30.175   6.036  20.117  1.00 90.52           C  
ATOM    208  CG  TYR M  27      31.102   7.075  20.645  1.00 90.52           C  
ATOM    209  CD1 TYR M  27      31.381   7.166  21.989  1.00 90.52           C  
ATOM    210  CD2 TYR M  27      31.713   7.948  19.775  1.00 90.52           C  
ATOM    211  CE1 TYR M  27      32.249   8.124  22.458  1.00 90.52           C  
ATOM    212  CE2 TYR M  27      32.582   8.908  20.237  1.00 90.52           C  
ATOM    213  CZ  TYR M  27      32.849   8.998  21.582  1.00 90.52           C  
ATOM    214  OH  TYR M  27      33.740   9.981  22.063  1.00 90.52           O  
ATOM    215  C   TYR M  27      27.974   5.442  19.452  1.00 90.52           C  
ATOM    216  O   TYR M  27      27.513   4.403  19.925  1.00 90.52           O  
ATOM    217  N   VAL M  28      27.831   5.789  18.159  1.00 71.00           N  
ATOM    218  CA  VAL M  28      27.353   4.868  17.175  0.99 71.00           C  
ATOM    219  CB  VAL M  28      26.032   5.256  16.573  0.99 71.00           C  
ATOM    220  CG1 VAL M  28      25.726   4.303  15.405  0.99 71.00           C  
ATOM    221  CG2 VAL M  28      24.963   5.233  17.678  0.99 71.00           C  
ATOM    222  C   VAL M  28      28.375   4.936  16.083  1.00 71.00           C  
ATOM    223  O   VAL M  28      28.473   5.948  15.396  1.00 71.00           O  
ATOM    224  N   ASP M  29      29.163   3.858  15.898  1.00138.49           N  
ATOM    225  CA  ASP M  29      30.156   3.785  14.856  1.00138.49           C  
ATOM    226  CB  ASP M  29      29.574   3.489  13.460  1.00138.49           C  
ATOM    227  CG  ASP M  29      29.016   2.075  13.432  1.00138.49           C  
ATOM    228  OD1 ASP M  29      28.054   1.802  14.197  1.00138.49           O  
ATOM    229  OD2 ASP M  29      29.545   1.247  12.643  1.00138.49           O  
ATOM    230  C   ASP M  29      30.952   5.059  14.720  1.00138.49           C  
ATOM    231  O   ASP M  29      30.808   5.787  13.740  1.00138.49           O  
ATOM    232  N   ASP M  30      31.782   5.388  15.720  1.00205.23           N  
ATOM    233  CA  ASP M  30      32.671   6.516  15.655  1.00205.23           C  
ATOM    234  CB  ASP M  30      33.627   6.453  14.451  1.00205.23           C  
ATOM    235  CG  ASP M  30      34.610   5.318  14.703  1.00205.23           C  
ATOM    236  OD1 ASP M  30      34.633   4.805  15.854  1.00205.23           O  
ATOM    237  OD2 ASP M  30      35.351   4.949  13.753  1.00205.23           O  
ATOM    238  C   ASP M  30      31.936   7.824  15.599  1.00205.23           C  
ATOM    239  O   ASP M  30      32.542   8.851  15.298  1.00205.23           O  
ATOM    240  N   THR M  31      30.628   7.861  15.914  1.00151.61           N  
ATOM    241  CA  THR M  31      29.997   9.151  15.951  1.00151.61           C  
ATOM    242  CB  THR M  31      28.966   9.367  14.869  1.00151.61           C  
ATOM    243  OG1 THR M  31      28.651  10.746  14.769  1.00151.61           O  
ATOM    244  CG2 THR M  31      27.691   8.564  15.168  1.00151.61           C  
ATOM    245  C   THR M  31      29.354   9.270  17.302  1.00151.61           C  
ATOM    246  O   THR M  31      28.623   8.380  17.732  1.00151.61           O  
ATOM    247  N   GLN M  32      29.626  10.377  18.024  1.00 72.39           N  
ATOM    248  CA  GLN M  32      29.100  10.524  19.356  0.95 72.39           C  
ATOM    249  CB  GLN M  32      29.958  11.444  20.239  0.95 72.39           C  
ATOM    250  CG  GLN M  32      29.413  11.612  21.658  0.95 72.39           C  
ATOM    251  CD  GLN M  32      30.288  12.624  22.383  0.95 72.39           C  
ATOM    252  OE1 GLN M  32      31.151  13.261  21.781  0.95 72.39           O  
ATOM    253  NE2 GLN M  32      30.058  12.786  23.713  0.95 72.39           N  
ATOM    254  C   GLN M  32      27.742  11.150  19.269  1.00 72.39           C  
ATOM    255  O   GLN M  32      27.603  12.256  18.751  1.00 72.39           O  
ATOM    256  N   PHE M  33      26.692  10.398  19.669  1.00120.86           N  
ATOM    257  CA  PHE M  33      25.343  10.895  19.682  1.00120.86           C  
ATOM    258  CB  PHE M  33      24.272   9.880  19.225  1.00120.86           C  
ATOM    259  CG  PHE M  33      24.095   8.748  20.172  1.00120.86           C  
ATOM    260  CD1 PHE M  33      25.010   7.723  20.232  1.00120.86           C  
ATOM    261  CD2 PHE M  33      22.976   8.697  20.971  1.00120.86           C  
ATOM    262  CE1 PHE M  33      24.821   6.676  21.102  1.00120.86           C  
ATOM    263  CE2 PHE M  33      22.783   7.651  21.841  1.00120.86           C  
ATOM    264  CZ  PHE M  33      23.708   6.638  21.908  1.00120.86           C  
ATOM    265  C   PHE M  33      24.898  11.596  20.942  1.00120.86           C  
ATOM    266  O   PHE M  33      24.050  12.480  20.863  1.00120.86           O  
ATOM    267  N   VAL M  34      25.380  11.204  22.145  1.00 68.51           N  
ATOM    268  CA  VAL M  34      24.873  11.847  23.339  1.00 68.51           C  
ATOM    269  CB  VAL M  34      23.754  11.100  24.014  1.00 68.51           C  
ATOM    270  CG1 VAL M  34      22.534  11.074  23.080  1.00 68.51           C  
ATOM    271  CG2 VAL M  34      24.265   9.705  24.413  1.00 68.51           C  
ATOM    272  C   VAL M  34      25.955  11.975  24.365  1.00 68.51           C  
ATOM    273  O   VAL M  34      27.003  11.341  24.263  1.00 68.51           O  
ATOM    274  N   ARG M  35      25.736  12.844  25.381  0.99126.25           N  
ATOM    275  CA  ARG M  35      26.719  12.935  26.423  0.99126.25           C  
ATOM    276  CB  ARG M  35      27.825  13.973  26.204  0.99126.25           C  
ATOM    277  CG  ARG M  35      27.307  15.407  26.260  0.99126.25           C  
ATOM    278  CD  ARG M  35      28.404  16.410  26.613  0.99126.25           C  
ATOM    279  NE  ARG M  35      27.741  17.683  27.006  0.99126.25           N  
ATOM    280  CZ  ARG M  35      28.425  18.601  27.747  0.99126.25           C  
ATOM    281  NH1 ARG M  35      29.712  18.349  28.123  0.99126.25           N  
ATOM    282  NH2 ARG M  35      27.827  19.772  28.110  0.99126.25           N  
ATOM    283  C   ARG M  35      26.055  13.380  27.688  0.99126.25           C  
ATOM    284  O   ARG M  35      24.955  13.931  27.683  0.99126.25           O  
ATOM    285  N   PHE M  36      26.729  13.115  28.823  1.00 66.58           N  
ATOM    286  CA  PHE M  36      26.278  13.568  30.105  1.00 66.58           C  
ATOM    287  CB  PHE M  36      25.525  12.481  30.893  1.00 66.58           C  
ATOM    288  CG  PHE M  36      25.092  13.033  32.209  1.00 66.58           C  
ATOM    289  CD1 PHE M  36      23.942  13.782  32.313  1.00 66.58           C  
ATOM    290  CD2 PHE M  36      25.829  12.785  33.344  1.00 66.58           C  
ATOM    291  CE1 PHE M  36      23.544  14.287  33.527  1.00 66.58           C  
ATOM    292  CE2 PHE M  36      25.435  13.288  34.562  1.00 66.58           C  
ATOM    293  CZ  PHE M  36      24.287  14.038  34.655  1.00 66.58           C  
ATOM    294  C   PHE M  36      27.508  13.922  30.882  1.00 66.58           C  
ATOM    295  O   PHE M  36      28.465  13.151  30.920  1.00 66.58           O  
ATOM    296  N   ASP M  37      27.516  15.115  31.510  1.00 60.83           N  
ATOM    297  CA  ASP M  37      28.633  15.542  32.307  1.00 60.83           C  
ATOM    298  CB  ASP M  37      29.407  16.719  31.685  1.00 60.83           C  
ATOM    299  CG  ASP M  37      30.709  16.911  32.448  1.00 60.83           C  
ATOM    300  OD1 ASP M  37      30.772  16.522  33.645  1.00 60.83           O  
ATOM    301  OD2 ASP M  37      31.665  17.448  31.830  1.00 60.83           O  
ATOM    302  C   ASP M  37      28.077  16.007  33.617  1.00 60.83           C  
ATOM    303  O   ASP M  37      27.176  16.844  33.659  1.00 60.83           O  
ATOM    304  N   SER M  38      28.618  15.474  34.727  1.00 52.83           N  
ATOM    305  CA  SER M  38      28.134  15.789  36.041  1.00 52.83           C  
ATOM    306  CB  SER M  38      28.842  14.976  37.137  1.00 52.83           C  
ATOM    307  OG  SER M  38      30.224  15.303  37.176  1.00 52.83           O  
ATOM    308  C   SER M  38      28.354  17.242  36.340  1.00 52.83           C  
ATOM    309  O   SER M  38      27.609  17.837  37.115  1.00 52.83           O  
ATOM    310  N   ASP M  39      29.411  17.841  35.763  1.00 69.85           N  
ATOM    311  CA  ASP M  39      29.737  19.220  35.999  1.00 69.85           C  
ATOM    312  CB  ASP M  39      31.155  19.582  35.530  1.00 69.85           C  
ATOM    313  CG  ASP M  39      32.109  18.900  36.501  0.97 69.85           C  
ATOM    314  OD1 ASP M  39      31.610  18.329  37.507  0.97 69.85           O  
ATOM    315  OD2 ASP M  39      33.345  18.942  36.258  0.97 69.85           O  
ATOM    316  C   ASP M  39      28.754  20.144  35.340  1.00 69.85           C  
ATOM    317  O   ASP M  39      28.490  21.230  35.855  1.00 69.85           O  
ATOM    318  N   ALA M  40      28.181  19.737  34.189  1.00 38.49           N  
ATOM    319  CA  ALA M  40      27.328  20.600  33.413  1.00 38.49           C  
ATOM    320  CB  ALA M  40      26.828  19.952  32.110  1.00 38.49           C  
ATOM    321  C   ALA M  40      26.126  21.034  34.201  1.00 38.49           C  
ATOM    322  O   ALA M  40      25.625  20.326  35.072  1.00 38.49           O  
ATOM    323  N   ALA M  41      25.673  22.272  33.912  1.00 36.44           N  
ATOM    324  CA  ALA M  41      24.552  22.918  34.537  1.00 36.44           C  
ATOM    325  CB  ALA M  41      24.418  24.395  34.128  1.00 36.44           C  
ATOM    326  C   ALA M  41      23.254  22.245  34.195  1.00 36.44           C  
ATOM    327  O   ALA M  41      22.379  22.119  35.051  1.00 36.44           O  
ATOM    328  N   SER M  42      23.092  21.799  32.932  1.00 36.39           N  
ATOM    329  CA  SER M  42      21.837  21.264  32.470  1.00 36.39           C  
ATOM    330  CB  SER M  42      21.869  20.844  30.989  1.00 36.39           C  
ATOM    331  OG  SER M  42      22.744  19.740  30.809  1.00 36.39           O  
ATOM    332  C   SER M  42      21.459  20.058  33.266  1.00 36.39           C  
ATOM    333  O   SER M  42      20.297  19.894  33.638  1.00 36.39           O  
ATOM    334  N   GLN M  43      22.441  19.196  33.577  1.00 69.96           N  
ATOM    335  CA  GLN M  43      22.169  17.995  34.308  1.00 69.96           C  
ATOM    336  CB  GLN M  43      21.626  18.248  35.725  1.00 69.96           C  
ATOM    337  CG  GLN M  43      22.672  18.816  36.687  1.00 69.96           C  
ATOM    338  CD  GLN M  43      23.615  17.684  37.075  1.00 69.96           C  
ATOM    339  OE1 GLN M  43      23.177  16.612  37.486  1.00 69.96           O  
ATOM    340  NE2 GLN M  43      24.948  17.920  36.941  1.00 69.96           N  
ATOM    341  C   GLN M  43      21.182  17.153  33.560  1.00 69.96           C  
ATOM    342  O   GLN M  43      20.303  16.531  34.152  1.00 69.96           O  
ATOM    343  N   ARG M  44      21.306  17.107  32.221  1.00118.42           N  
ATOM    344  CA  ARG M  44      20.440  16.264  31.452  1.00118.42           C  
ATOM    345  CB  ARG M  44      19.328  17.029  30.710  1.00118.42           C  
ATOM    346  CG  ARG M  44      18.289  17.687  31.623  1.00118.42           C  
ATOM    347  CD  ARG M  44      17.077  16.800  31.929  1.00118.42           C  
ATOM    348  NE  ARG M  44      16.367  16.530  30.643  1.00118.42           N  
ATOM    349  CZ  ARG M  44      15.264  15.724  30.611  1.00118.42           C  
ATOM    350  NH1 ARG M  44      14.783  15.165  31.760  1.00118.42           N  
ATOM    351  NH2 ARG M  44      14.638  15.474  29.424  1.00118.42           N  
ATOM    352  C   ARG M  44      21.289  15.633  30.396  1.00118.42           C  
ATOM    353  O   ARG M  44      22.366  16.136  30.081  1.00118.42           O  
ATOM    354  N   MET M  45      20.846  14.481  29.850  1.00164.09           N  
ATOM    355  CA  MET M  45      21.549  13.928  28.730  1.00164.09           C  
ATOM    356  CB  MET M  45      20.984  12.608  28.183  1.00164.09           C  
ATOM    357  CG  MET M  45      21.520  11.342  28.831  1.00164.09           C  
ATOM    358  SD  MET M  45      23.189  10.885  28.276  1.00164.09           S  
ATOM    359  CE  MET M  45      23.071   9.177  28.880  1.00164.09           C  
ATOM    360  C   MET M  45      21.332  14.902  27.628  1.00164.09           C  
ATOM    361  O   MET M  45      20.221  15.403  27.463  1.00164.09           O  
ATOM    362  N   GLU M  46      22.389  15.178  26.840  1.00 74.66           N  
ATOM    363  CA  GLU M  46      22.280  16.154  25.793  1.00 74.66           C  
ATOM    364  CB  GLU M  46      23.263  17.326  25.970  1.00 74.66           C  
ATOM    365  CG  GLU M  46      22.999  18.143  27.237  1.00 74.66           C  
ATOM    366  CD  GLU M  46      24.027  19.264  27.311  1.00 74.66           C  
ATOM    367  OE1 GLU M  46      24.785  19.439  26.321  1.00 74.66           O  
ATOM    368  OE2 GLU M  46      24.069  19.963  28.357  1.00 74.66           O  
ATOM    369  C   GLU M  46      22.598  15.501  24.480  1.00 74.66           C  
ATOM    370  O   GLU M  46      23.359  14.536  24.421  1.00 74.66           O  
ATOM    371  N   PRO M  47      21.969  15.988  23.429  1.00113.83           N  
ATOM    372  CA  PRO M  47      22.195  15.504  22.087  1.00113.83           C  
ATOM    373  CD  PRO M  47      20.702  16.687  23.553  1.00113.83           C  
ATOM    374  CB  PRO M  47      20.965  15.917  21.274  1.00113.83           C  
ATOM    375  CG  PRO M  47      20.316  17.039  22.106  1.00113.83           C  
ATOM    376  C   PRO M  47      23.477  15.995  21.482  1.00113.83           C  
ATOM    377  O   PRO M  47      23.728  17.199  21.499  1.00113.83           O  
ATOM    378  N   ARG M  48      24.337  15.063  21.028  0.99209.08           N  
ATOM    379  CA  ARG M  48      25.550  15.299  20.295  0.99209.08           C  
ATOM    380  CB  ARG M  48      26.653  14.290  20.640  0.99209.08           C  
ATOM    381  CG  ARG M  48      27.142  14.458  22.082  0.99209.08           C  
ATOM    382  CD  ARG M  48      27.840  15.798  22.347  0.99209.08           C  
ATOM    383  NE  ARG M  48      26.789  16.851  22.429  0.99209.08           N  
ATOM    384  CZ  ARG M  48      26.950  17.936  23.241  0.99209.08           C  
ATOM    385  NH1 ARG M  48      28.087  18.075  23.981  0.99209.08           N  
ATOM    386  NH2 ARG M  48      25.967  18.880  23.321  0.99209.08           N  
ATOM    387  C   ARG M  48      25.360  15.336  18.803  0.99209.08           C  
ATOM    388  O   ARG M  48      26.141  15.981  18.108  0.99209.08           O  
ATOM    389  N   ALA M  49      24.368  14.595  18.257  1.00 50.81           N  
ATOM    390  CA  ALA M  49      24.207  14.517  16.826  1.00 50.81           C  
ATOM    391  CB  ALA M  49      24.434  13.103  16.265  1.00 50.81           C  
ATOM    392  C   ALA M  49      22.802  14.913  16.483  1.00 50.81           C  
ATOM    393  O   ALA M  49      21.870  14.674  17.247  1.00 50.81           O  
ATOM    394  N   PRO M  50      22.630  15.509  15.332  1.00131.55           N  
ATOM    395  CA  PRO M  50      21.342  16.020  14.936  1.00131.55           C  
ATOM    396  CD  PRO M  50      23.720  16.239  14.705  1.00131.55           C  
ATOM    397  CB  PRO M  50      21.599  16.853  13.683  1.00131.55           C  
ATOM    398  CG  PRO M  50      23.049  17.337  13.864  1.00131.55           C  
ATOM    399  C   PRO M  50      20.256  15.003  14.774  1.00131.55           C  
ATOM    400  O   PRO M  50      19.091  15.348  14.964  1.00131.55           O  
ATOM    401  N   TRP M  51      20.602  13.761  14.409  1.00103.96           N  
ATOM    402  CA  TRP M  51      19.641  12.719  14.189  1.00103.96           C  
ATOM    403  CB  TRP M  51      20.240  11.513  13.441  1.00103.96           C  
ATOM    404  CG  TRP M  51      21.602  11.072  13.918  1.00103.96           C  
ATOM    405  CD2 TRP M  51      21.853  10.054  14.898  1.00103.96           C  
ATOM    406  CD1 TRP M  51      22.823  11.515  13.502  1.00103.96           C  
ATOM    407  NE1 TRP M  51      23.819  10.839  14.161  1.00103.96           N  
ATOM    408  CE2 TRP M  51      23.237   9.935  15.023  1.00103.96           C  
ATOM    409  CE3 TRP M  51      21.002   9.279  15.630  1.00103.96           C  
ATOM    410  CZ2 TRP M  51      23.794   9.036  15.886  1.00103.96           C  
ATOM    411  CZ3 TRP M  51      21.568   8.376  16.503  1.00103.96           C  
ATOM    412  CH2 TRP M  51      22.936   8.256  16.628  1.00103.96           C  
ATOM    413  C   TRP M  51      18.976  12.292  15.467  1.00103.96           C  
ATOM    414  O   TRP M  51      17.858  11.781  15.438  1.00103.96           O  
ATOM    415  N   ILE M  52      19.675  12.426  16.608  1.00159.34           N  
ATOM    416  CA  ILE M  52      19.201  12.039  17.912  1.00159.34           C  
ATOM    417  CB  ILE M  52      20.291  12.056  18.953  1.00159.34           C  
ATOM    418  CG1 ILE M  52      20.080  10.951  20.010  1.00159.34           C  
ATOM    419  CG2 ILE M  52      20.381  13.476  19.532  1.00159.34           C  
ATOM    420  CD1 ILE M  52      18.711  10.899  20.674  1.00159.34           C  
ATOM    421  C   ILE M  52      18.094  12.962  18.343  1.00159.34           C  
ATOM    422  O   ILE M  52      17.219  12.590  19.122  1.00159.34           O  
ATOM    423  N   GLU M  53      18.134  14.217  17.864  1.00109.29           N  
ATOM    424  CA  GLU M  53      17.235  15.261  18.267  1.00109.29           C  
ATOM    425  CB  GLU M  53      17.581  16.607  17.614  1.00109.29           C  
ATOM    426  CG  GLU M  53      16.989  17.794  18.369  1.00109.29           C  
ATOM    427  CD  GLU M  53      17.748  19.041  17.945  0.94109.29           C  
ATOM    428  OE1 GLU M  53      18.549  18.953  16.976  0.94109.29           O  
ATOM    429  OE2 GLU M  53      17.543  20.101  18.595  0.94109.29           O  
ATOM    430  C   GLU M  53      15.816  14.885  17.951  1.00109.29           C  
ATOM    431  O   GLU M  53      14.885  15.371  18.590  1.00109.29           O  
ATOM    432  N   GLN M  54      15.611  14.007  16.956  1.00 60.50           N  
ATOM    433  CA  GLN M  54      14.297  13.605  16.540  1.00 60.50           C  
ATOM    434  CB  GLN M  54      14.342  12.558  15.418  1.00 60.50           C  
ATOM    435  CG  GLN M  54      15.011  13.080  14.148  1.00 60.50           C  
ATOM    436  CD  GLN M  54      15.027  11.950  13.135  1.00 60.50           C  
ATOM    437  OE1 GLN M  54      14.041  11.234  12.969  1.00 60.50           O  
ATOM    438  NE2 GLN M  54      16.183  11.780  12.440  1.00 60.50           N  
ATOM    439  C   GLN M  54      13.566  12.989  17.702  1.00 60.50           C  
ATOM    440  O   GLN M  54      12.347  13.114  17.796  1.00 60.50           O  
ATOM    441  N   GLU M  55      14.283  12.298  18.610  1.00 97.32           N  
ATOM    442  CA  GLU M  55      13.687  11.613  19.730  1.00 97.32           C  
ATOM    443  CB  GLU M  55      14.729  10.948  20.642  1.00 97.32           C  
ATOM    444  CG  GLU M  55      15.568   9.886  19.930  1.00 97.32           C  
ATOM    445  CD  GLU M  55      14.643   8.750  19.529  1.00 97.32           C  
ATOM    446  OE1 GLU M  55      13.607   8.561  20.221  1.00 97.32           O  
ATOM    447  OE2 GLU M  55      14.957   8.060  18.523  1.00 97.32           O  
ATOM    448  C   GLU M  55      12.911  12.582  20.574  1.00 97.32           C  
ATOM    449  O   GLU M  55      13.287  13.745  20.719  1.00 97.32           O  
ATOM    450  N   GLY M  56      11.791  12.100  21.160  1.00 42.67           N  
ATOM    451  CA  GLY M  56      10.904  12.921  21.939  1.00 42.67           C  
ATOM    452  C   GLY M  56      11.415  13.071  23.338  1.00 42.67           C  
ATOM    453  O   GLY M  56      12.376  12.434  23.765  1.00 42.67           O  
ATOM    454  N   PRO M  58      10.728  13.929  24.047  1.00 73.98           N  
ATOM    455  CA  PRO M  58      11.020  14.284  25.410  1.00 73.98           C  
ATOM    456  CD  PRO M  58       9.413  14.382  23.626  1.00 73.98           C  
ATOM    457  CB  PRO M  58       9.950  15.304  25.799  1.00 73.98           C  
ATOM    458  CG  PRO M  58       8.755  14.930  24.903  1.00 73.98           C  
ATOM    459  C   PRO M  58      10.995  13.087  26.309  1.00 73.98           C  
ATOM    460  O   PRO M  58      11.706  13.090  27.313  1.00 73.98           O  
ATOM    461  N   GLU M  59      10.171  12.068  25.994  1.00148.68           N  
ATOM    462  CA  GLU M  59      10.110  10.903  26.831  1.00148.68           C  
ATOM    463  CB  GLU M  59       9.039   9.873  26.405  1.00148.68           C  
ATOM    464  CG  GLU M  59       9.175   9.335  24.977  0.97148.68           C  
ATOM    465  CD  GLU M  59       8.362  10.233  24.052  0.94148.68           C  
ATOM    466  OE1 GLU M  59       7.646  11.126  24.577  0.94148.68           O  
ATOM    467  OE2 GLU M  59       8.442  10.034  22.810  0.94148.68           O  
ATOM    468  C   GLU M  59      11.450  10.253  26.774  1.00148.68           C  
ATOM    469  O   GLU M  59      11.923   9.700  27.763  1.00148.68           O  
ATOM    470  N   TYR M  60      12.098  10.306  25.597  1.00135.16           N  
ATOM    471  CA  TYR M  60      13.381   9.696  25.401  1.00135.16           C  
ATOM    472  CB  TYR M  60      13.837   9.816  23.936  1.00135.16           C  
ATOM    473  CG  TYR M  60      15.208   9.252  23.788  1.00135.16           C  
ATOM    474  CD1 TYR M  60      15.410   7.896  23.670  1.00135.16           C  
ATOM    475  CD2 TYR M  60      16.297  10.093  23.757  1.00135.16           C  
ATOM    476  CE1 TYR M  60      16.680   7.388  23.526  1.00135.16           C  
ATOM    477  CE2 TYR M  60      17.569   9.593  23.613  1.00135.16           C  
ATOM    478  CZ  TYR M  60      17.761   8.238  23.497  1.00135.16           C  
ATOM    479  OH  TYR M  60      19.066   7.723  23.348  1.00135.16           O  
ATOM    480  C   TYR M  60      14.410  10.363  26.265  1.00135.16           C  
ATOM    481  O   TYR M  60      15.219   9.694  26.905  1.00135.16           O  
ATOM    482  N   TRP M  61      14.414  11.706  26.306  1.00110.28           N  
ATOM    483  CA  TRP M  61      15.396  12.430  27.055  1.00110.28           C  
ATOM    484  CB  TRP M  61      15.353  13.932  26.754  1.00110.28           C  
ATOM    485  CG  TRP M  61      15.716  14.198  25.317  1.00110.28           C  
ATOM    486  CD2 TRP M  61      17.039  14.022  24.789  1.00110.28           C  
ATOM    487  CD1 TRP M  61      14.925  14.569  24.269  1.00110.28           C  
ATOM    488  NE1 TRP M  61      15.675  14.639  23.119  1.00110.28           N  
ATOM    489  CE2 TRP M  61      16.977  14.302  23.425  1.00110.28           C  
ATOM    490  CE3 TRP M  61      18.206  13.648  25.391  1.00110.28           C  
ATOM    491  CZ2 TRP M  61      18.091  14.212  22.638  1.00110.28           C  
ATOM    492  CZ3 TRP M  61      19.328  13.565  24.598  1.00110.28           C  
ATOM    493  CH2 TRP M  61      19.270  13.842  23.247  1.00110.28           C  
ATOM    494  C   TRP M  61      15.211  12.211  28.520  1.00110.28           C  
ATOM    495  O   TRP M  61      16.187  12.143  29.268  1.00110.28           O  
ATOM    496  N   ASP M  62      13.950  12.134  28.981  1.00185.89           N  
ATOM    497  CA  ASP M  62      13.747  11.984  30.387  0.99185.89           C  
ATOM    498  CB  ASP M  62      12.291  12.239  30.846  0.99185.89           C  
ATOM    499  CG  ASP M  62      11.292  11.323  30.158  0.94185.89           C  
ATOM    500  OD1 ASP M  62      11.451  10.078  30.231  0.94185.89           O  
ATOM    501  OD2 ASP M  62      10.338  11.874  29.547  0.94185.89           O  
ATOM    502  C   ASP M  62      14.270  10.665  30.877  1.00185.89           C  
ATOM    503  O   ASP M  62      14.946  10.639  31.903  1.00185.89           O  
ATOM    504  N   GLY M  63      14.006   9.546  30.162  1.00116.87           N  
ATOM    505  CA  GLY M  63      14.459   8.255  30.594  1.00116.87           C  
ATOM    506  C   GLY M  63      15.961   8.194  30.561  1.00116.87           C  
ATOM    507  O   GLY M  63      16.603   7.740  31.505  1.00116.87           O  
ATOM    508  N   GLU M  64      16.580   8.681  29.475  1.00138.85           N  
ATOM    509  CA  GLU M  64      18.009   8.589  29.352  1.00138.85           C  
ATOM    510  CB  GLU M  64      18.543   9.171  28.033  1.00138.85           C  
ATOM    511  CG  GLU M  64      18.086   8.392  26.801  1.00138.85           C  
ATOM    512  CD  GLU M  64      18.574   6.960  26.948  1.00138.85           C  
ATOM    513  OE1 GLU M  64      19.768   6.766  27.299  1.00138.85           O  
ATOM    514  OE2 GLU M  64      17.751   6.035  26.718  1.00138.85           O  
ATOM    515  C   GLU M  64      18.645   9.366  30.461  1.00138.85           C  
ATOM    516  O   GLU M  64      19.704   9.001  30.972  1.00138.85           O  
ATOM    517  N   THR M  65      18.029  10.499  30.831  1.00 90.24           N  
ATOM    518  CA  THR M  65      18.569  11.305  31.880  1.00 90.24           C  
ATOM    519  CB  THR M  65      17.804  12.577  32.084  1.00 90.24           C  
ATOM    520  OG1 THR M  65      17.843  13.362  30.903  1.00 90.24           O  
ATOM    521  CG2 THR M  65      18.425  13.348  33.260  1.00 90.24           C  
ATOM    522  C   THR M  65      18.514  10.545  33.166  1.00 90.24           C  
ATOM    523  O   THR M  65      19.492  10.523  33.909  1.00 90.24           O  
ATOM    524  N   ARG M  66      17.366   9.910  33.486  1.00324.07           N  
ATOM    525  CA  ARG M  66      17.331   9.254  34.757  0.98324.07           C  
ATOM    526  CB  ARG M  66      15.940   8.980  35.317  0.98324.07           C  
ATOM    527  CG  ARG M  66      15.301  10.225  35.931  0.98324.07           C  
ATOM    528  CD  ARG M  66      13.893   9.998  36.480  0.98324.07           C  
ATOM    529  NE  ARG M  66      12.978   9.873  35.312  0.98324.07           N  
ATOM    530  CZ  ARG M  66      11.658  10.192  35.447  0.98324.07           C  
ATOM    531  NH1 ARG M  66      11.175  10.597  36.657  0.98324.07           N  
ATOM    532  NH2 ARG M  66      10.824  10.113  34.370  0.98324.07           N  
ATOM    533  C   ARG M  66      18.193   8.036  34.788  1.00324.07           C  
ATOM    534  O   ARG M  66      18.860   7.797  35.793  1.00324.07           O  
ATOM    535  N   LYS M  67      18.229   7.239  33.700  1.00199.48           N  
ATOM    536  CA  LYS M  67      19.082   6.087  33.732  1.00199.48           C  
ATOM    537  CB  LYS M  67      19.083   5.263  32.437  1.00199.48           C  
ATOM    538  CG  LYS M  67      17.771   4.552  32.120  1.00199.48           C  
ATOM    539  CD  LYS M  67      17.850   3.764  30.815  1.00199.48           C  
ATOM    540  CE  LYS M  67      17.814   4.622  29.552  1.00199.48           C  
ATOM    541  NZ  LYS M  67      16.415   4.802  29.112  1.00199.48           N  
ATOM    542  C   LYS M  67      20.507   6.529  33.924  1.00199.48           C  
ATOM    543  O   LYS M  67      21.248   5.912  34.684  1.00199.48           O  
ATOM    544  N   VAL M  68      20.941   7.604  33.235  1.00167.75           N  
ATOM    545  CA  VAL M  68      22.314   8.035  33.330  0.99167.75           C  
ATOM    546  CB  VAL M  68      22.678   9.136  32.374  0.99167.75           C  
ATOM    547  CG1 VAL M  68      22.011  10.443  32.823  0.99167.75           C  
ATOM    548  CG2 VAL M  68      24.212   9.215  32.300  0.99167.75           C  
ATOM    549  C   VAL M  68      22.635   8.497  34.724  1.00167.75           C  
ATOM    550  O   VAL M  68      23.745   8.283  35.211  1.00167.75           O  
ATOM    551  N   LYS M  69      21.687   9.182  35.393  1.00144.61           N  
ATOM    552  CA  LYS M  69      21.909   9.632  36.737  1.00144.61           C  
ATOM    553  CB  LYS M  69      20.780  10.508  37.303  1.00144.61           C  
ATOM    554  CG  LYS M  69      20.777  11.928  36.734  1.00144.61           C  
ATOM    555  CD  LYS M  69      19.571  12.762  37.168  1.00144.61           C  
ATOM    556  CE  LYS M  69      19.682  14.236  36.773  1.00144.61           C  
ATOM    557  NZ  LYS M  69      18.522  14.992  37.295  1.00144.61           N  
ATOM    558  C   LYS M  69      22.053   8.441  37.623  1.00144.61           C  
ATOM    559  O   LYS M  69      22.851   8.433  38.560  1.00144.61           O  
ATOM    560  N   ALA M  70      21.264   7.394  37.345  1.00262.33           N  
ATOM    561  CA  ALA M  70      21.321   6.199  38.121  1.00262.33           C  
ATOM    562  CB  ALA M  70      20.340   5.123  37.632  1.00262.33           C  
ATOM    563  C   ALA M  70      22.712   5.633  37.998  1.00262.33           C  
ATOM    564  O   ALA M  70      23.314   5.232  38.990  1.00262.33           O  
ATOM    565  N   HIS M  71      23.277   5.624  36.773  1.00183.41           N  
ATOM    566  CA  HIS M  71      24.583   5.081  36.500  0.99183.41           C  
ATOM    567  ND1 HIS M  71      23.064   4.221  33.694  0.99183.41           N  
ATOM    568  CG  HIS M  71      24.374   4.196  34.112  0.99183.41           C  
ATOM    569  CB  HIS M  71      25.002   5.206  35.024  0.99183.41           C  
ATOM    570  NE2 HIS M  71      23.997   2.442  32.743  0.99183.41           N  
ATOM    571  CD2 HIS M  71      24.929   3.103  33.523  0.99183.41           C  
ATOM    572  CE1 HIS M  71      22.892   3.151  32.877  0.99183.41           C  
ATOM    573  C   HIS M  71      25.596   5.843  37.295  1.00183.41           C  
ATOM    574  O   HIS M  71      26.491   5.267  37.911  1.00183.41           O  
ATOM    575  N   SER M  72      25.467   7.177  37.312  1.00126.34           N  
ATOM    576  CA  SER M  72      26.404   8.007  37.998  0.94126.34           C  
ATOM    577  CB  SER M  72      26.049   9.497  37.891  0.94126.34           C  
ATOM    578  OG  SER M  72      27.006  10.275  38.594  0.94126.34           O  
ATOM    579  C   SER M  72      26.407   7.660  39.449  1.00126.34           C  
ATOM    580  O   SER M  72      27.461   7.562  40.076  1.00126.34           O  
ATOM    581  N   GLN M  73      25.208   7.442  40.004  1.00320.07           N  
ATOM    582  CA  GLN M  73      25.028   7.165  41.395  1.00320.07           C  
ATOM    583  CB  GLN M  73      23.562   6.896  41.728  1.00320.07           C  
ATOM    584  CG  GLN M  73      23.401   6.452  43.173  1.00320.07           C  
ATOM    585  CD  GLN M  73      22.025   5.851  43.273  1.00320.07           C  
ATOM    586  OE1 GLN M  73      21.703   4.888  42.579  1.00320.07           O  
ATOM    587  NE2 GLN M  73      21.179   6.443  44.152  1.00320.07           N  
ATOM    588  C   GLN M  73      25.736   5.905  41.756  1.00320.07           C  
ATOM    589  O   GLN M  73      26.357   5.791  42.812  1.00320.07           O  
ATOM    590  N   THR M  74      25.629   4.905  40.877  1.00261.23           N  
ATOM    591  CA  THR M  74      26.196   3.623  41.149  1.00261.23           C  
ATOM    592  CB  THR M  74      25.833   2.609  40.100  1.00261.23           C  
ATOM    593  OG1 THR M  74      24.420   2.490  39.991  1.00261.23           O  
ATOM    594  CG2 THR M  74      26.447   1.257  40.496  1.00261.23           C  
ATOM    595  C   THR M  74      27.695   3.735  41.190  1.00261.23           C  
ATOM    596  O   THR M  74      28.344   3.124  42.035  1.00261.23           O  
ATOM    597  N   HIS M  75      28.288   4.522  40.271  1.00184.69           N  
ATOM    598  CA  HIS M  75      29.716   4.674  40.186  0.99184.69           C  
ATOM    599  ND1 HIS M  75      30.370   5.182  36.441  0.99184.69           N  
ATOM    600  CG  HIS M  75      30.046   4.694  37.686  0.99184.69           C  
ATOM    601  CB  HIS M  75      30.178   5.474  38.958  0.99184.69           C  
ATOM    602  NE2 HIS M  75      29.683   3.090  36.140  0.99184.69           N  
ATOM    603  CD2 HIS M  75      29.627   3.416  37.483  0.99184.69           C  
ATOM    604  CE1 HIS M  75      30.136   4.182  35.554  0.99184.69           C  
ATOM    605  C   HIS M  75      30.243   5.354  41.410  1.00184.69           C  
ATOM    606  O   HIS M  75      31.360   5.082  41.850  1.00184.69           O  
ATOM    607  N   ARG M  76      29.464   6.286  41.978  1.00208.11           N  
ATOM    608  CA  ARG M  76      29.883   6.990  43.153  1.00208.11           C  
ATOM    609  CB  ARG M  76      28.790   7.932  43.676  1.00208.11           C  
ATOM    610  CG  ARG M  76      28.438   9.074  42.726  1.00208.11           C  
ATOM    611  CD  ARG M  76      27.340   9.977  43.283  1.00208.11           C  
ATOM    612  NE  ARG M  76      27.678  10.243  44.709  1.00208.11           N  
ATOM    613  CZ  ARG M  76      27.197   9.416  45.680  1.00208.11           C  
ATOM    614  NH1 ARG M  76      26.360   8.392  45.343  1.00208.11           N  
ATOM    615  NH2 ARG M  76      27.553   9.606  46.984  1.00208.11           N  
ATOM    616  C   ARG M  76      30.111   5.992  44.249  1.00208.11           C  
ATOM    617  O   ARG M  76      31.131   6.051  44.935  1.00208.11           O  
ATOM    618  N   VAL M  77      29.160   5.050  44.440  1.00211.83           N  
ATOM    619  CA  VAL M  77      29.257   4.087  45.505  0.99211.83           C  
ATOM    620  CB  VAL M  77      28.033   3.211  45.659  0.99211.83           C  
ATOM    621  CG1 VAL M  77      26.818   4.132  45.726  0.99211.83           C  
ATOM    622  CG2 VAL M  77      27.929   2.147  44.557  0.99211.83           C  
ATOM    623  C   VAL M  77      30.416   3.188  45.229  1.00211.83           C  
ATOM    624  O   VAL M  77      31.185   2.849  46.128  1.00211.83           O  
ATOM    625  N   ASP M  78      30.587   2.821  43.945  1.00128.08           N  
ATOM    626  CA  ASP M  78      31.601   1.898  43.534  1.00128.08           C  
ATOM    627  CB  ASP M  78      31.639   1.707  42.007  1.00128.08           C  
ATOM    628  CG  ASP M  78      30.382   0.957  41.584  1.00128.08           C  
ATOM    629  OD1 ASP M  78      29.639   0.478  42.480  1.00128.08           O  
ATOM    630  OD2 ASP M  78      30.153   0.848  40.349  1.00128.08           O  
ATOM    631  C   ASP M  78      32.949   2.404  43.950  1.00128.08           C  
ATOM    632  O   ASP M  78      33.810   1.620  44.346  1.00128.08           O  
ATOM    633  N   LEU M  79      33.181   3.727  43.878  1.00 85.98           N  
ATOM    634  CA  LEU M  79      34.467   4.265  44.225  1.00 85.98           C  
ATOM    635  CB  LEU M  79      34.505   5.795  44.084  1.00 85.98           C  
ATOM    636  CG  LEU M  79      34.361   6.280  42.630  1.00 85.98           C  
ATOM    637  CD1 LEU M  79      34.398   7.813  42.544  1.00 85.98           C  
ATOM    638  CD2 LEU M  79      35.422   5.627  41.729  1.00 85.98           C  
ATOM    639  C   LEU M  79      34.753   3.938  45.655  1.00 85.98           C  
ATOM    640  O   LEU M  79      35.868   3.543  45.993  1.00 85.98           O  
ATOM    641  N   GLY M  80      33.748   4.107  46.534  1.00 73.87           N  
ATOM    642  CA  GLY M  80      33.933   3.840  47.932  1.00 73.87           C  
ATOM    643  C   GLY M  80      34.185   2.379  48.161  1.00 73.87           C  
ATOM    644  O   GLY M  80      35.078   2.017  48.926  1.00 73.87           O  
ATOM    645  N   THR M  81      33.405   1.493  47.505  1.00169.69           N  
ATOM    646  CA  THR M  81      33.549   0.084  47.755  1.00169.69           C  
ATOM    647  CB  THR M  81      32.520  -0.762  47.058  1.00169.69           C  
ATOM    648  OG1 THR M  81      32.577  -0.565  45.654  1.00169.69           O  
ATOM    649  CG2 THR M  81      31.127  -0.398  47.593  1.00169.69           C  
ATOM    650  C   THR M  81      34.910  -0.390  47.331  1.00169.69           C  
ATOM    651  O   THR M  81      35.566  -1.137  48.056  1.00169.69           O  
ATOM    652  N   LEU M  82      35.378   0.045  46.147  1.00 68.62           N  
ATOM    653  CA  LEU M  82      36.640  -0.382  45.609  1.00 68.62           C  
ATOM    654  CB  LEU M  82      36.885   0.146  44.183  1.00 68.62           C  
ATOM    655  CG  LEU M  82      35.969  -0.512  43.130  1.00 68.62           C  
ATOM    656  CD1 LEU M  82      36.236   0.039  41.721  1.00 68.62           C  
ATOM    657  CD2 LEU M  82      36.092  -2.044  43.174  1.00 68.62           C  
ATOM    658  C   LEU M  82      37.760   0.076  46.488  1.00 68.62           C  
ATOM    659  O   LEU M  82      38.729  -0.650  46.703  1.00 68.62           O  
ATOM    660  N   ARG M  83      37.660   1.302  47.028  1.00123.79           N  
ATOM    661  CA  ARG M  83      38.718   1.792  47.855  1.00123.79           C  
ATOM    662  CB  ARG M  83      38.456   3.217  48.367  1.00123.79           C  
ATOM    663  CG  ARG M  83      39.620   3.810  49.163  1.00123.79           C  
ATOM    664  CD  ARG M  83      39.350   5.236  49.646  1.00123.79           C  
ATOM    665  NE  ARG M  83      38.165   5.183  50.547  1.00123.79           N  
ATOM    666  CZ  ARG M  83      38.328   4.904  51.873  1.00123.79           C  
ATOM    667  NH1 ARG M  83      39.579   4.688  52.374  1.00123.79           N  
ATOM    668  NH2 ARG M  83      37.242   4.843  52.697  1.00123.79           N  
ATOM    669  C   ARG M  83      38.824   0.865  49.025  1.00123.79           C  
ATOM    670  O   ARG M  83      39.922   0.554  49.483  1.00123.79           O  
ATOM    671  N   GLY M  84      37.666   0.410  49.542  1.00 34.93           N  
ATOM    672  CA  GLY M  84      37.620  -0.482  50.666  1.00 34.93           C  
ATOM    673  C   GLY M  84      38.216  -1.818  50.324  1.00 34.93           C  
ATOM    674  O   GLY M  84      38.981  -2.372  51.112  1.00 34.93           O  
ATOM    675  N   TYR M  85      37.897  -2.379  49.138  1.00 76.23           N  
ATOM    676  CA  TYR M  85      38.393  -3.696  48.839  1.00 76.23           C  
ATOM    677  CB  TYR M  85      37.991  -4.237  47.454  1.00 76.23           C  
ATOM    678  CG  TYR M  85      36.521  -4.473  47.396  1.00 76.23           C  
ATOM    679  CD1 TYR M  85      35.931  -5.417  48.204  1.00 76.23           C  
ATOM    680  CD2 TYR M  85      35.737  -3.783  46.500  1.00 76.23           C  
ATOM    681  CE1 TYR M  85      34.576  -5.645  48.141  1.00 76.23           C  
ATOM    682  CE2 TYR M  85      34.383  -4.008  46.431  1.00 76.23           C  
ATOM    683  CZ  TYR M  85      33.799  -4.938  47.255  1.00 76.23           C  
ATOM    684  OH  TYR M  85      32.408  -5.172  47.188  1.00 76.23           O  
ATOM    685  C   TYR M  85      39.885  -3.644  48.829  1.00 76.23           C  
ATOM    686  O   TYR M  85      40.559  -4.512  49.382  1.00 76.23           O  
ATOM    687  N   TYR M  86      40.421  -2.611  48.166  1.00104.14           N  
ATOM    688  CA  TYR M  86      41.819  -2.352  47.997  1.00104.14           C  
ATOM    689  CB  TYR M  86      42.103  -1.358  46.859  1.00104.14           C  
ATOM    690  CG  TYR M  86      41.717  -2.101  45.622  1.00104.14           C  
ATOM    691  CD1 TYR M  86      42.563  -3.053  45.101  1.00104.14           C  
ATOM    692  CD2 TYR M  86      40.518  -1.864  44.988  1.00104.14           C  
ATOM    693  CE1 TYR M  86      42.226  -3.754  43.968  1.00104.14           C  
ATOM    694  CE2 TYR M  86      40.174  -2.562  43.853  1.00104.14           C  
ATOM    695  CZ  TYR M  86      41.027  -3.511  43.343  1.00104.14           C  
ATOM    696  OH  TYR M  86      40.680  -4.232  42.180  1.00104.14           O  
ATOM    697  C   TYR M  86      42.457  -1.904  49.280  1.00104.14           C  
ATOM    698  O   TYR M  86      43.669  -2.036  49.432  1.00104.14           O  
ATOM    699  N   ASN M  87      41.666  -1.320  50.207  1.00137.65           N  
ATOM    700  CA  ASN M  87      42.113  -0.753  51.456  0.99137.65           C  
ATOM    701  CB  ASN M  87      42.677  -1.738  52.525  0.99137.65           C  
ATOM    702  CG  ASN M  87      43.945  -2.485  52.113  0.95137.65           C  
ATOM    703  OD1 ASN M  87      43.884  -3.627  51.661  0.95137.65           O  
ATOM    704  ND2 ASN M  87      45.131  -1.841  52.286  0.95137.65           N  
ATOM    705  C   ASN M  87      43.057   0.367  51.169  1.00137.65           C  
ATOM    706  O   ASN M  87      44.075   0.554  51.832  1.00137.65           O  
ATOM    707  N   GLN M  88      42.688   1.163  50.147  1.00 78.08           N  
ATOM    708  CA  GLN M  88      43.429   2.310  49.713  1.00 78.08           C  
ATOM    709  CB  GLN M  88      43.167   2.648  48.242  1.00 78.08           C  
ATOM    710  CG  GLN M  88      43.649   1.552  47.294  1.00 78.08           C  
ATOM    711  CD  GLN M  88      42.986   1.794  45.951  1.00 78.08           C  
ATOM    712  OE1 GLN M  88      43.573   1.555  44.899  1.00 78.08           O  
ATOM    713  NE2 GLN M  88      41.713   2.269  45.987  1.00 78.08           N  
ATOM    714  C   GLN M  88      43.010   3.485  50.536  1.00 78.08           C  
ATOM    715  O   GLN M  88      41.970   3.469  51.192  1.00 78.08           O  
ATOM    716  N   SER M  89      43.844   4.540  50.526  1.00 73.14           N  
ATOM    717  CA  SER M  89      43.593   5.719  51.302  1.00 73.14           C  
ATOM    718  CB  SER M  89      44.863   6.540  51.578  1.00 73.14           C  
ATOM    719  OG  SER M  89      44.549   7.691  52.347  1.00 73.14           O  
ATOM    720  C   SER M  89      42.618   6.611  50.598  1.00 73.14           C  
ATOM    721  O   SER M  89      42.374   6.486  49.399  1.00 73.14           O  
ATOM    722  N   GLU M  90      42.014   7.525  51.382  1.00 97.13           N  
ATOM    723  CA  GLU M  90      41.074   8.522  50.953  0.99 97.13           C  
ATOM    724  CB  GLU M  90      40.431   9.281  52.127  0.99 97.13           C  
ATOM    725  CG  GLU M  90      39.295   8.539  52.829  0.98 97.13           C  
ATOM    726  CD  GLU M  90      38.007   8.900  52.102  0.91 97.13           C  
ATOM    727  OE1 GLU M  90      38.101   9.457  50.975  0.91 97.13           O  
ATOM    728  OE2 GLU M  90      36.912   8.630  52.665  0.91 97.13           O  
ATOM    729  C   GLU M  90      41.775   9.560  50.135  1.00 97.13           C  
ATOM    730  O   GLU M  90      41.171  10.194  49.273  1.00 97.13           O  
ATOM    731  N   ALA M  91      43.072   9.780  50.409  1.00 41.65           N  
ATOM    732  CA  ALA M  91      43.794  10.876  49.827  1.00 41.65           C  
ATOM    733  CB  ALA M  91      45.242  10.960  50.340  1.00 41.65           C  
ATOM    734  C   ALA M  91      43.861  10.828  48.327  1.00 41.65           C  
ATOM    735  O   ALA M  91      43.657  11.852  47.676  1.00 41.65           O  
ATOM    736  N   GLY M  92      44.127   9.658  47.719  1.00 32.43           N  
ATOM    737  CA  GLY M  92      44.353   9.659  46.297  1.00 32.43           C  
ATOM    738  C   GLY M  92      43.073   9.694  45.519  1.00 32.43           C  
ATOM    739  O   GLY M  92      41.988   9.444  46.042  1.00 32.43           O  
ATOM    740  N   SER M  93      43.200  10.003  44.208  1.00 96.04           N  
ATOM    741  CA  SER M  93      42.080  10.002  43.312  1.00 96.04           C  
ATOM    742  CB  SER M  93      42.087  11.100  42.235  1.00 96.04           C  
ATOM    743  OG  SER M  93      41.638  12.331  42.773  1.00 96.04           O  
ATOM    744  C   SER M  93      42.150   8.720  42.563  1.00 96.04           C  
ATOM    745  O   SER M  93      43.233   8.241  42.228  1.00 96.04           O  
ATOM    746  N   HIS M  94      40.978   8.123  42.290  1.00 63.13           N  
ATOM    747  CA  HIS M  94      40.972   6.878  41.591  1.00 63.13           C  
ATOM    748  ND1 HIS M  94      42.898   4.942  43.374  1.00 63.13           N  
ATOM    749  CG  HIS M  94      41.656   5.502  43.574  1.00 63.13           C  
ATOM    750  CB  HIS M  94      40.631   5.681  42.492  1.00 63.13           C  
ATOM    751  NE2 HIS M  94      42.795   5.502  45.523  1.00 63.13           N  
ATOM    752  CD2 HIS M  94      41.610   5.839  44.892  1.00 63.13           C  
ATOM    753  CE1 HIS M  94      43.537   4.967  44.571  1.00 63.13           C  
ATOM    754  C   HIS M  94      39.957   6.968  40.502  1.00 63.13           C  
ATOM    755  O   HIS M  94      39.093   7.844  40.512  1.00 63.13           O  
ATOM    756  N   THR M  95      40.057   6.060  39.509  1.00 50.34           N  
ATOM    757  CA  THR M  95      39.169   6.134  38.389  0.99 50.34           C  
ATOM    758  CB  THR M  95      39.881   6.501  37.120  0.99 50.34           C  
ATOM    759  OG1 THR M  95      40.549   7.745  37.278  0.99 50.34           O  
ATOM    760  CG2 THR M  95      38.855   6.593  35.980  0.99 50.34           C  
ATOM    761  C   THR M  95      38.523   4.808  38.150  1.00 50.34           C  
ATOM    762  O   THR M  95      39.157   3.757  38.244  1.00 50.34           O  
ATOM    763  N   VAL M  96      37.215   4.848  37.833  1.00 89.47           N  
ATOM    764  CA  VAL M  96      36.469   3.677  37.482  0.97 89.47           C  
ATOM    765  CB  VAL M  96      35.212   3.502  38.280  0.97 89.47           C  
ATOM    766  CG1 VAL M  96      34.503   2.252  37.768  0.97 89.47           C  
ATOM    767  CG2 VAL M  96      35.549   3.427  39.770  0.97 89.47           C  
ATOM    768  C   VAL M  96      36.026   3.902  36.070  1.00 89.47           C  
ATOM    769  O   VAL M  96      35.623   5.008  35.710  1.00 89.47           O  
ATOM    770  N   GLN M  97      36.106   2.859  35.222  1.00 52.64           N  
ATOM    771  CA  GLN M  97      35.688   3.015  33.859  1.00 52.64           C  
ATOM    772  CB  GLN M  97      36.861   3.015  32.866  1.00 52.64           C  
ATOM    773  CG  GLN M  97      37.740   4.261  33.004  1.00 52.64           C  
ATOM    774  CD  GLN M  97      38.997   4.065  32.173  1.00 52.64           C  
ATOM    775  OE1 GLN M  97      39.799   3.174  32.447  1.00 52.64           O  
ATOM    776  NE2 GLN M  97      39.180   4.922  31.134  1.00 52.64           N  
ATOM    777  C   GLN M  97      34.775   1.879  33.525  1.00 52.64           C  
ATOM    778  O   GLN M  97      34.925   0.773  34.040  1.00 52.64           O  
ATOM    779  N   ARG M  98      33.778   2.144  32.658  1.00173.66           N  
ATOM    780  CA  ARG M  98      32.823   1.135  32.308  1.00173.66           C  
ATOM    781  CB  ARG M  98      31.501   1.334  33.063  1.00173.66           C  
ATOM    782  CG  ARG M  98      30.571   0.125  33.118  1.00173.66           C  
ATOM    783  CD  ARG M  98      29.154   0.513  33.547  1.00173.66           C  
ATOM    784  NE  ARG M  98      28.510  -0.695  34.127  1.00173.66           N  
ATOM    785  CZ  ARG M  98      28.432  -0.833  35.482  1.00173.66           C  
ATOM    786  NH1 ARG M  98      28.806   0.195  36.295  1.00173.66           N  
ATOM    787  NH2 ARG M  98      27.973  -1.996  36.027  1.00173.66           N  
ATOM    788  C   ARG M  98      32.517   1.312  30.854  1.00173.66           C  
ATOM    789  O   ARG M  98      32.428   2.437  30.364  1.00173.66           O  
ATOM    790  N   MET M  99      32.367   0.195  30.117  1.00109.66           N  
ATOM    791  CA  MET M  99      32.021   0.292  28.729  1.00109.66           C  
ATOM    792  CB  MET M  99      33.208   0.157  27.769  1.00109.66           C  
ATOM    793  CG  MET M  99      32.733   0.136  26.317  1.00109.66           C  
ATOM    794  SD  MET M  99      33.892  -0.609  25.139  1.00109.66           S  
ATOM    795  CE  MET M  99      33.862  -2.253  25.907  1.00109.66           C  
ATOM    796  C   MET M  99      31.147  -0.868  28.392  1.00109.66           C  
ATOM    797  O   MET M  99      31.456  -2.007  28.737  1.00109.66           O  
ATOM    798  N   TYR M 100      30.012  -0.603  27.716  1.00109.56           N  
ATOM    799  CA  TYR M 100      29.208  -1.693  27.254  1.00109.56           C  
ATOM    800  CB  TYR M 100      28.116  -2.183  28.233  1.00109.56           C  
ATOM    801  CG  TYR M 100      27.135  -1.114  28.578  1.00109.56           C  
ATOM    802  CD1 TYR M 100      26.151  -0.744  27.691  1.00109.56           C  
ATOM    803  CD2 TYR M 100      27.182  -0.504  29.812  1.00109.56           C  
ATOM    804  CE1 TYR M 100      25.240   0.231  28.025  1.00109.56           C  
ATOM    805  CE2 TYR M 100      26.275   0.471  30.152  1.00109.56           C  
ATOM    806  CZ  TYR M 100      25.303   0.841  29.255  1.00109.56           C  
ATOM    807  OH  TYR M 100      24.368   1.840  29.599  1.00109.56           O  
ATOM    808  C   TYR M 100      28.599  -1.316  25.941  1.00109.56           C  
ATOM    809  O   TYR M 100      28.538  -0.140  25.583  1.00109.56           O  
ATOM    810  N   GLY M 101      28.161  -2.327  25.163  1.00 28.02           N  
ATOM    811  CA  GLY M 101      27.567  -2.026  23.894  1.00 28.02           C  
ATOM    812  C   GLY M 101      27.408  -3.293  23.116  1.00 28.02           C  
ATOM    813  O   GLY M 101      27.752  -4.378  23.583  1.00 28.02           O  
ATOM    814  N   CYS M 102      26.878  -3.167  21.882  1.00 50.42           N  
ATOM    815  CA  CYS M 102      26.621  -4.323  21.072  0.98 50.42           C  
ATOM    816  CB  CYS M 102      25.122  -4.687  21.029  0.98 50.42           C  
ATOM    817  SG  CYS M 102      24.070  -3.302  20.491  0.98 50.42           S  
ATOM    818  C   CYS M 102      27.082  -4.069  19.668  1.00 50.42           C  
ATOM    819  O   CYS M 102      27.180  -2.924  19.226  1.00 50.42           O  
ATOM    820  N   ASP M 103      27.398  -5.167  18.943  1.00 72.48           N  
ATOM    821  CA  ASP M 103      27.854  -5.117  17.581  1.00 72.48           C  
ATOM    822  CB  ASP M 103      29.126  -5.935  17.323  1.00 72.48           C  
ATOM    823  CG  ASP M 103      30.266  -5.314  18.108  1.00 72.48           C  
ATOM    824  OD1 ASP M 103      30.243  -4.074  18.331  1.00 72.48           O  
ATOM    825  OD2 ASP M 103      31.174  -6.092  18.504  1.00 72.48           O  
ATOM    826  C   ASP M 103      26.810  -5.758  16.730  1.00 72.48           C  
ATOM    827  O   ASP M 103      26.111  -6.675  17.156  1.00 72.48           O  
ATOM    828  N   VAL M 104      26.698  -5.277  15.482  1.00126.47           N  
ATOM    829  CA  VAL M 104      25.717  -5.755  14.562  1.00126.47           C  
ATOM    830  CB  VAL M 104      24.657  -4.701  14.467  1.00126.47           C  
ATOM    831  CG1 VAL M 104      25.326  -3.380  14.069  0.86126.47           C  
ATOM    832  CG2 VAL M 104      23.549  -5.147  13.535  0.86126.47           C  
ATOM    833  C   VAL M 104      26.421  -5.963  13.249  1.00126.47           C  
ATOM    834  O   VAL M 104      27.353  -5.231  12.924  1.00126.47           O  
ATOM    835  N   GLY M 105      26.013  -6.991  12.468  1.00 26.55           N  
ATOM    836  CA  GLY M 105      26.662  -7.291  11.218  1.00 26.55           C  
ATOM    837  C   GLY M 105      25.992  -6.526  10.117  1.00 26.55           C  
ATOM    838  O   GLY M 105      25.169  -5.644  10.358  1.00 26.55           O  
ATOM    839  N   SER M 106      26.347  -6.863   8.860  1.00 66.07           N  
ATOM    840  CA  SER M 106      25.799  -6.208   7.706  0.99 66.07           C  
ATOM    841  CB  SER M 106      26.426  -6.691   6.387  0.99 66.07           C  
ATOM    842  OG  SER M 106      25.836  -6.007   5.291  0.99 66.07           O  
ATOM    843  C   SER M 106      24.338  -6.525   7.651  1.00 66.07           C  
ATOM    844  O   SER M 106      23.531  -5.719   7.189  1.00 66.07           O  
ATOM    845  N   ASP M 107      23.975  -7.732   8.126  1.00 75.25           N  
ATOM    846  CA  ASP M 107      22.624  -8.208   8.185  1.00 75.25           C  
ATOM    847  CB  ASP M 107      22.532  -9.723   8.462  1.00 75.25           C  
ATOM    848  CG  ASP M 107      23.259 -10.071   9.753  1.00 75.25           C  
ATOM    849  OD1 ASP M 107      23.673  -9.134  10.485  1.00 75.25           O  
ATOM    850  OD2 ASP M 107      23.425 -11.291  10.017  1.00 75.25           O  
ATOM    851  C   ASP M 107      21.874  -7.419   9.215  1.00 75.25           C  
ATOM    852  O   ASP M 107      20.645  -7.360   9.195  1.00 75.25           O  
ATOM    853  N   TRP M 108      22.609  -6.764  10.133  1.00 88.24           N  
ATOM    854  CA  TRP M 108      22.019  -5.998  11.194  1.00 88.24           C  
ATOM    855  CB  TRP M 108      20.860  -5.084  10.752  1.00 88.24           C  
ATOM    856  CG  TRP M 108      21.307  -3.884   9.948  1.00 88.24           C  
ATOM    857  CD2 TRP M 108      20.527  -2.691   9.763  1.00 88.24           C  
ATOM    858  CD1 TRP M 108      22.485  -3.679   9.292  1.00 88.24           C  
ATOM    859  NE1 TRP M 108      22.488  -2.435   8.707  1.00 88.24           N  
ATOM    860  CE2 TRP M 108      21.290  -1.815   8.990  1.00 88.24           C  
ATOM    861  CE3 TRP M 108      19.280  -2.350  10.204  1.00 88.24           C  
ATOM    862  CZ2 TRP M 108      20.815  -0.582   8.645  1.00 88.24           C  
ATOM    863  CZ3 TRP M 108      18.802  -1.107   9.850  1.00 88.24           C  
ATOM    864  CH2 TRP M 108      19.555  -0.240   9.085  1.00 88.24           C  
ATOM    865  C   TRP M 108      21.535  -6.896  12.289  1.00 88.24           C  
ATOM    866  O   TRP M 108      20.776  -6.468  13.160  1.00 88.24           O  
ATOM    867  N   ARG M 109      21.975  -8.168  12.285  1.00115.13           N  
ATOM    868  CA  ARG M 109      21.644  -9.048  13.368  0.99115.13           C  
ATOM    869  CB  ARG M 109      21.468 -10.519  12.954  0.99115.13           C  
ATOM    870  CG  ARG M 109      20.196 -10.729  12.129  0.85115.13           C  
ATOM    871  CD  ARG M 109      19.806 -12.192  11.918  0.85115.13           C  
ATOM    872  NE  ARG M 109      20.773 -12.797  10.961  0.82115.13           N  
ATOM    873  CZ  ARG M 109      20.502 -14.016  10.408  0.81115.13           C  
ATOM    874  NH1 ARG M 109      19.352 -14.672  10.738  0.81115.13           N  
ATOM    875  NH2 ARG M 109      21.377 -14.578   9.524  0.81115.13           N  
ATOM    876  C   ARG M 109      22.729  -8.950  14.402  1.00115.13           C  
ATOM    877  O   ARG M 109      23.850  -8.535  14.113  1.00115.13           O  
ATOM    878  N   PHE M 110      22.396  -9.335  15.650  1.00 89.89           N  
ATOM    879  CA  PHE M 110      23.271  -9.241  16.788  1.00 89.89           C  
ATOM    880  CB  PHE M 110      22.555  -9.738  18.058  1.00 89.89           C  
ATOM    881  CG  PHE M 110      23.512  -9.859  19.190  1.00 89.89           C  
ATOM    882  CD1 PHE M 110      23.890  -8.759  19.922  1.00 89.89           C  
ATOM    883  CD2 PHE M 110      24.012 -11.095  19.530  1.00 89.89           C  
ATOM    884  CE1 PHE M 110      24.768  -8.893  20.972  1.00 89.89           C  
ATOM    885  CE2 PHE M 110      24.889 -11.234  20.578  1.00 89.89           C  
ATOM    886  CZ  PHE M 110      25.270 -10.130  21.300  1.00 89.89           C  
ATOM    887  C   PHE M 110      24.510 -10.058  16.581  1.00 89.89           C  
ATOM    888  O   PHE M 110      24.452 -11.280  16.442  1.00 89.89           O  
ATOM    889  N   LEU M 111      25.662  -9.367  16.439  1.00 97.87           N  
ATOM    890  CA  LEU M 111      26.943 -10.008  16.334  1.00 97.87           C  
ATOM    891  CB  LEU M 111      27.959  -9.133  15.585  1.00 97.87           C  
ATOM    892  CG  LEU M 111      29.285  -9.849  15.286  1.00 97.87           C  
ATOM    893  CD1 LEU M 111      29.079 -11.030  14.325  1.00 97.87           C  
ATOM    894  CD2 LEU M 111      30.345  -8.861  14.782  1.00 97.87           C  
ATOM    895  C   LEU M 111      27.529 -10.363  17.675  1.00 97.87           C  
ATOM    896  O   LEU M 111      27.891 -11.513  17.921  1.00 97.87           O  
ATOM    897  N   ARG M 112      27.612  -9.376  18.600  1.00239.92           N  
ATOM    898  CA  ARG M 112      28.293  -9.645  19.840  0.98239.92           C  
ATOM    899  CB  ARG M 112      29.814  -9.765  19.633  0.98239.92           C  
ATOM    900  CG  ARG M 112      30.620 -10.051  20.898  0.98239.92           C  
ATOM    901  CD  ARG M 112      32.024 -10.591  20.610  0.95239.92           C  
ATOM    902  NE  ARG M 112      32.568  -9.861  19.431  0.79239.92           N  
ATOM    903  CZ  ARG M 112      33.710 -10.308  18.833  0.79239.92           C  
ATOM    904  NH1 ARG M 112      34.376 -11.382  19.348  0.79239.92           N  
ATOM    905  NH2 ARG M 112      34.184  -9.688  17.714  0.79239.92           N  
ATOM    906  C   ARG M 112      28.007  -8.542  20.820  1.00239.92           C  
ATOM    907  O   ARG M 112      27.590  -7.449  20.439  1.00239.92           O  
ATOM    908  N   GLY M 113      28.231  -8.808  22.129  1.00 47.97           N  
ATOM    909  CA  GLY M 113      27.938  -7.831  23.145  1.00 47.97           C  
ATOM    910  C   GLY M 113      29.071  -7.789  24.125  1.00 47.97           C  
ATOM    911  O   GLY M 113      29.730  -8.800  24.366  1.00 47.97           O  
ATOM    912  N   TYR M 114      29.308  -6.602  24.735  1.00189.97           N  
ATOM    913  CA  TYR M 114      30.413  -6.452  25.643  0.99189.97           C  
ATOM    914  CB  TYR M 114      31.527  -5.511  25.154  0.99189.97           C  
ATOM    915  CG  TYR M 114      32.001  -5.800  23.774  1.00189.97           C  
ATOM    916  CD1 TYR M 114      32.976  -6.735  23.525  1.00189.97           C  
ATOM    917  CD2 TYR M 114      31.460  -5.107  22.717  1.00189.97           C  
ATOM    918  CE1 TYR M 114      33.409  -6.967  22.242  1.00189.97           C  
ATOM    919  CE2 TYR M 114      31.889  -5.334  21.431  1.00189.97           C  
ATOM    920  CZ  TYR M 114      32.868  -6.268  21.193  1.00189.97           C  
ATOM    921  OH  TYR M 114      33.320  -6.511  19.879  1.00189.97           O  
ATOM    922  C   TYR M 114      29.953  -5.697  26.856  1.00189.97           C  
ATOM    923  O   TYR M 114      29.019  -4.898  26.794  1.00189.97           O  
ATOM    924  N   HIS M 115      30.633  -5.936  27.998  1.00 98.88           N  
ATOM    925  CA  HIS M 115      30.406  -5.209  29.218  1.00 98.88           C  
ATOM    926  ND1 HIS M 115      29.633  -5.092  32.465  1.00 98.88           N  
ATOM    927  CG  HIS M 115      28.957  -4.950  31.275  1.00 98.88           C  
ATOM    928  CB  HIS M 115      29.240  -5.766  30.050  1.00 98.88           C  
ATOM    929  NE2 HIS M 115      28.134  -3.480  32.776  1.00 98.88           N  
ATOM    930  CD2 HIS M 115      28.045  -3.961  31.482  1.00 98.88           C  
ATOM    931  CE1 HIS M 115      29.102  -4.190  33.328  1.00 98.88           C  
ATOM    932  C   HIS M 115      31.657  -5.367  30.036  1.00 98.88           C  
ATOM    933  O   HIS M 115      31.971  -6.470  30.482  1.00 98.88           O  
ATOM    934  N   GLN M 116      32.401  -4.264  30.274  1.00138.21           N  
ATOM    935  CA  GLN M 116      33.647  -4.383  30.985  0.98138.21           C  
ATOM    936  CB  GLN M 116      34.882  -4.242  30.077  0.98138.21           C  
ATOM    937  CG  GLN M 116      34.953  -5.277  28.957  0.98138.21           C  
ATOM    938  CD  GLN M 116      36.214  -5.012  28.148  0.95138.21           C  
ATOM    939  OE1 GLN M 116      37.091  -4.258  28.567  0.95138.21           O  
ATOM    940  NE2 GLN M 116      36.315  -5.658  26.957  0.95138.21           N  
ATOM    941  C   GLN M 116      33.755  -3.270  31.977  1.00138.21           C  
ATOM    942  O   GLN M 116      33.110  -2.230  31.849  1.00138.21           O  
ATOM    943  N   TYR M 117      34.596  -3.481  33.008  1.00200.63           N  
ATOM    944  CA  TYR M 117      34.725  -2.519  34.059  0.99200.63           C  
ATOM    945  CB  TYR M 117      33.903  -3.051  35.243  0.99200.63           C  
ATOM    946  CG  TYR M 117      33.483  -1.979  36.170  1.00200.63           C  
ATOM    947  CD1 TYR M 117      32.679  -0.958  35.730  1.00200.63           C  
ATOM    948  CD2 TYR M 117      33.826  -2.037  37.492  1.00200.63           C  
ATOM    949  CE1 TYR M 117      32.264   0.028  36.592  1.00200.63           C  
ATOM    950  CE2 TYR M 117      33.414  -1.057  38.357  1.00200.63           C  
ATOM    951  CZ  TYR M 117      32.639  -0.022  37.910  1.00200.63           C  
ATOM    952  OH  TYR M 117      32.226   0.980  38.812  1.00200.63           O  
ATOM    953  C   TYR M 117      36.191  -2.472  34.398  1.00200.63           C  
ATOM    954  O   TYR M 117      36.843  -3.514  34.452  1.00200.63           O  
ATOM    955  N   ALA M 118      36.759  -1.266  34.622  1.00 42.37           N  
ATOM    956  CA  ALA M 118      38.161  -1.184  34.935  1.00 42.37           C  
ATOM    957  CB  ALA M 118      39.023  -0.644  33.781  1.00 42.37           C  
ATOM    958  C   ALA M 118      38.336  -0.255  36.091  1.00 42.37           C  
ATOM    959  O   ALA M 118      37.572   0.692  36.270  1.00 42.37           O  
ATOM    960  N   TYR M 119      39.356  -0.535  36.927  1.00 77.86           N  
ATOM    961  CA  TYR M 119      39.628   0.296  38.059  1.00 77.86           C  
ATOM    962  CB  TYR M 119      39.452  -0.469  39.384  1.00 77.86           C  
ATOM    963  CG  TYR M 119      39.666   0.450  40.535  1.00 77.86           C  
ATOM    964  CD1 TYR M 119      38.753   1.442  40.806  1.00 77.86           C  
ATOM    965  CD2 TYR M 119      40.753   0.299  41.365  1.00 77.86           C  
ATOM    966  CE1 TYR M 119      38.933   2.289  41.873  1.00 77.86           C  
ATOM    967  CE2 TYR M 119      40.938   1.143  42.434  1.00 77.86           C  
ATOM    968  CZ  TYR M 119      40.028   2.140  42.687  1.00 77.86           C  
ATOM    969  OH  TYR M 119      40.213   3.008  43.783  1.00 77.86           O  
ATOM    970  C   TYR M 119      41.056   0.734  37.933  1.00 77.86           C  
ATOM    971  O   TYR M 119      41.967  -0.086  37.837  1.00 77.86           O  
ATOM    972  N   ASP M 120      41.283   2.061  37.925  1.00 65.62           N  
ATOM    973  CA  ASP M 120      42.607   2.607  37.827  1.00 65.62           C  
ATOM    974  CB  ASP M 120      43.506   2.241  39.020  1.00 65.62           C  
ATOM    975  CG  ASP M 120      43.022   3.025  40.228  1.00 65.62           C  
ATOM    976  OD1 ASP M 120      42.521   4.163  40.027  1.00 65.62           O  
ATOM    977  OD2 ASP M 120      43.142   2.498  41.366  1.00 65.62           O  
ATOM    978  C   ASP M 120      43.293   2.126  36.583  1.00 65.62           C  
ATOM    979  O   ASP M 120      44.510   1.945  36.574  1.00 65.62           O  
ATOM    980  N   GLY M 121      42.537   1.911  35.490  1.00 26.58           N  
ATOM    981  CA  GLY M 121      43.160   1.573  34.241  1.00 26.58           C  
ATOM    982  C   GLY M 121      43.431   0.098  34.145  1.00 26.58           C  
ATOM    983  O   GLY M 121      43.990  -0.357  33.148  1.00 26.58           O  
ATOM    984  N   LYS M 122      43.045  -0.695  35.163  1.00136.59           N  
ATOM    985  CA  LYS M 122      43.308  -2.111  35.123  1.00136.59           C  
ATOM    986  CB  LYS M 122      43.912  -2.644  36.435  1.00136.59           C  
ATOM    987  CG  LYS M 122      45.236  -1.995  36.842  0.85136.59           C  
ATOM    988  CD  LYS M 122      46.401  -2.301  35.905  0.82136.59           C  
ATOM    989  CE  LYS M 122      47.188  -3.541  36.321  0.81136.59           C  
ATOM    990  NZ  LYS M 122      48.297  -3.767  35.372  0.81136.59           N  
ATOM    991  C   LYS M 122      41.981  -2.800  34.997  1.00136.59           C  
ATOM    992  O   LYS M 122      41.011  -2.380  35.623  1.00136.59           O  
ATOM    993  N   ASP M 123      41.894  -3.883  34.191  1.00125.44           N  
ATOM    994  CA  ASP M 123      40.630  -4.555  34.027  1.00125.44           C  
ATOM    995  CB  ASP M 123      40.606  -5.593  32.888  1.00125.44           C  
ATOM    996  CG  ASP M 123      41.642  -6.665  33.183  0.99125.44           C  
ATOM    997  OD1 ASP M 123      42.806  -6.288  33.480  0.99125.44           O  
ATOM    998  OD2 ASP M 123      41.286  -7.872  33.119  0.99125.44           O  
ATOM    999  C   ASP M 123      40.235  -5.232  35.305  1.00125.44           C  
ATOM   1000  O   ASP M 123      40.989  -6.039  35.844  1.00125.44           O  
ATOM   1001  N   TYR M 124      39.091  -4.798  35.887  1.00115.36           N  
ATOM   1002  CA  TYR M 124      38.515  -5.355  37.083  1.00115.36           C  
ATOM   1003  CB  TYR M 124      37.623  -4.297  37.754  1.00115.36           C  
ATOM   1004  CG  TYR M 124      37.115  -4.744  39.080  1.00115.36           C  
ATOM   1005  CD1 TYR M 124      37.912  -4.652  40.197  1.00115.36           C  
ATOM   1006  CD2 TYR M 124      35.833  -5.225  39.214  1.00115.36           C  
ATOM   1007  CE1 TYR M 124      37.441  -5.044  41.428  1.00115.36           C  
ATOM   1008  CE2 TYR M 124      35.357  -5.618  40.442  1.00115.36           C  
ATOM   1009  CZ  TYR M 124      36.163  -5.532  41.552  1.00115.36           C  
ATOM   1010  OH  TYR M 124      35.676  -5.934  42.814  1.00115.36           O  
ATOM   1011  C   TYR M 124      37.683  -6.587  36.835  1.00115.36           C  
ATOM   1012  O   TYR M 124      37.952  -7.661  37.372  1.00115.36           O  
ATOM   1013  N   ILE M 125      36.642  -6.458  35.982  1.00 64.21           N  
ATOM   1014  CA  ILE M 125      35.753  -7.559  35.733  1.00 64.21           C  
ATOM   1015  CB  ILE M 125      34.636  -7.654  36.734  1.00 64.21           C  
ATOM   1016  CG1 ILE M 125      33.912  -9.005  36.614  1.00 64.21           C  
ATOM   1017  CG2 ILE M 125      33.724  -6.430  36.558  1.00 64.21           C  
ATOM   1018  CD1 ILE M 125      32.976  -9.299  37.785  1.00 64.21           C  
ATOM   1019  C   ILE M 125      35.148  -7.362  34.379  1.00 64.21           C  
ATOM   1020  O   ILE M 125      34.936  -6.229  33.947  1.00 64.21           O  
ATOM   1021  N   ALA M 126      34.851  -8.467  33.665  1.00 42.28           N  
ATOM   1022  CA  ALA M 126      34.271  -8.312  32.363  1.00 42.28           C  
ATOM   1023  CB  ALA M 126      35.309  -8.303  31.229  1.00 42.28           C  
ATOM   1024  C   ALA M 126      33.342  -9.453  32.095  1.00 42.28           C  
ATOM   1025  O   ALA M 126      33.494 -10.549  32.633  1.00 42.28           O  
ATOM   1026  N   LEU M 127      32.324  -9.194  31.251  1.00 62.39           N  
ATOM   1027  CA  LEU M 127      31.376 -10.197  30.870  1.00 62.39           C  
ATOM   1028  CB  LEU M 127      30.037  -9.581  30.427  1.00 62.39           C  
ATOM   1029  CG  LEU M 127      28.944 -10.593  30.049  1.00 62.39           C  
ATOM   1030  CD1 LEU M 127      28.551 -11.462  31.254  1.00 62.39           C  
ATOM   1031  CD2 LEU M 127      27.734  -9.881  29.422  1.00 62.39           C  
ATOM   1032  C   LEU M 127      31.978 -10.936  29.713  1.00 62.39           C  
ATOM   1033  O   LEU M 127      32.522 -10.329  28.793  1.00 62.39           O  
ATOM   1034  N   LYS M 128      31.887 -12.280  29.727  1.00 64.03           N  
ATOM   1035  CA  LYS M 128      32.472 -13.086  28.694  0.99 64.03           C  
ATOM   1036  CB  LYS M 128      32.677 -14.553  29.109  0.99 64.03           C  
ATOM   1037  CG  LYS M 128      33.750 -14.708  30.192  0.99 64.03           C  
ATOM   1038  CD  LYS M 128      33.794 -16.099  30.826  0.98 64.03           C  
ATOM   1039  CE  LYS M 128      34.868 -16.245  31.905  0.97 64.03           C  
ATOM   1040  NZ  LYS M 128      34.839 -17.613  32.469  0.97 64.03           N  
ATOM   1041  C   LYS M 128      31.615 -13.022  27.464  1.00 64.03           C  
ATOM   1042  O   LYS M 128      30.507 -12.492  27.488  1.00 64.03           O  
ATOM   1043  N   GLU M 129      32.134 -13.564  26.343  1.00 49.32           N  
ATOM   1044  CA  GLU M 129      31.498 -13.504  25.054  1.00 49.32           C  
ATOM   1045  CB  GLU M 129      32.333 -14.193  23.958  1.00 49.32           C  
ATOM   1046  CG  GLU M 129      31.765 -14.033  22.546  0.99 49.32           C  
ATOM   1047  CD  GLU M 129      32.732 -14.691  21.570  0.92 49.32           C  
ATOM   1048  OE1 GLU M 129      33.765 -15.242  22.039  0.78 49.32           O  
ATOM   1049  OE2 GLU M 129      32.454 -14.649  20.343  0.78 49.32           O  
ATOM   1050  C   GLU M 129      30.161 -14.178  25.115  1.00 49.32           C  
ATOM   1051  O   GLU M 129      29.211 -13.737  24.469  1.00 49.32           O  
ATOM   1052  N   ASP M 130      30.057 -15.271  25.892  1.00 83.04           N  
ATOM   1053  CA  ASP M 130      28.833 -16.012  26.023  1.00 83.04           C  
ATOM   1054  CB  ASP M 130      29.005 -17.357  26.769  1.00 83.04           C  
ATOM   1055  CG  ASP M 130      29.551 -17.154  28.178  0.99 83.04           C  
ATOM   1056  OD1 ASP M 130      29.704 -15.985  28.617  0.99 83.04           O  
ATOM   1057  OD2 ASP M 130      29.838 -18.190  28.834  0.99 83.04           O  
ATOM   1058  C   ASP M 130      27.788 -15.164  26.690  1.00 83.04           C  
ATOM   1059  O   ASP M 130      26.593 -15.401  26.515  1.00 83.04           O  
ATOM   1060  N   LEU M 131      28.216 -14.159  27.480  1.00 89.73           N  
ATOM   1061  CA  LEU M 131      27.324 -13.262  28.167  1.00 89.73           C  
ATOM   1062  CB  LEU M 131      26.171 -12.790  27.260  1.00 89.73           C  
ATOM   1063  CG  LEU M 131      26.645 -12.010  26.017  1.00 89.73           C  
ATOM   1064  CD1 LEU M 131      25.461 -11.557  25.147  1.00 89.73           C  
ATOM   1065  CD2 LEU M 131      27.579 -10.851  26.403  1.00 89.73           C  
ATOM   1066  C   LEU M 131      26.730 -13.959  29.358  1.00 89.73           C  
ATOM   1067  O   LEU M 131      25.880 -13.398  30.050  1.00 89.73           O  
ATOM   1068  N   ARG M 132      27.106 -15.235  29.570  1.00174.09           N  
ATOM   1069  CA  ARG M 132      26.689 -16.036  30.691  1.00174.09           C  
ATOM   1070  CB  ARG M 132      26.748 -17.543  30.387  1.00174.09           C  
ATOM   1071  CG  ARG M 132      25.994 -17.945  29.115  1.00174.09           C  
ATOM   1072  CD  ARG M 132      24.637 -17.264  28.932  1.00174.09           C  
ATOM   1073  NE  ARG M 132      23.704 -17.794  29.961  0.98174.09           N  
ATOM   1074  CZ  ARG M 132      22.942 -18.889  29.678  0.95174.09           C  
ATOM   1075  NH1 ARG M 132      23.092 -19.537  28.486  0.95174.09           N  
ATOM   1076  NH2 ARG M 132      22.021 -19.328  30.584  0.95174.09           N  
ATOM   1077  C   ARG M 132      27.504 -15.812  31.941  1.00174.09           C  
ATOM   1078  O   ARG M 132      26.978 -15.902  33.050  1.00174.09           O  
ATOM   1079  N   SER M 133      28.820 -15.535  31.804  1.00105.75           N  
ATOM   1080  CA  SER M 133      29.670 -15.587  32.965  1.00105.75           C  
ATOM   1081  CB  SER M 133      30.525 -16.868  32.951  1.00105.75           C  
ATOM   1082  OG  SER M 133      31.368 -16.939  34.086  1.00105.75           O  
ATOM   1083  C   SER M 133      30.586 -14.399  33.013  1.00105.75           C  
ATOM   1084  O   SER M 133      30.618 -13.581  32.096  1.00105.75           O  
ATOM   1085  N   TRP M 134      31.359 -14.281  34.118  1.00 77.96           N  
ATOM   1086  CA  TRP M 134      32.200 -13.137  34.321  1.00 77.96           C  
ATOM   1087  CB  TRP M 134      31.845 -12.375  35.604  1.00 77.96           C  
ATOM   1088  CG  TRP M 134      30.429 -11.867  35.619  1.00 77.96           C  
ATOM   1089  CD2 TRP M 134      30.016 -10.612  35.063  1.00 77.96           C  
ATOM   1090  CD1 TRP M 134      29.309 -12.459  36.122  1.00 77.96           C  
ATOM   1091  NE1 TRP M 134      28.219 -11.650  35.914  1.00 77.96           N  
ATOM   1092  CE2 TRP M 134      28.640 -10.510  35.263  1.00 77.96           C  
ATOM   1093  CE3 TRP M 134      30.725  -9.629  34.438  1.00 77.96           C  
ATOM   1094  CZ2 TRP M 134      27.948  -9.413  34.838  1.00 77.96           C  
ATOM   1095  CZ3 TRP M 134      30.025  -8.524  34.011  1.00 77.96           C  
ATOM   1096  CH2 TRP M 134      28.664  -8.420  34.207  1.00 77.96           C  
ATOM   1097  C   TRP M 134      33.618 -13.572  34.506  1.00 77.96           C  
ATOM   1098  O   TRP M 134      33.898 -14.690  34.937  1.00 77.96           O  
ATOM   1099  N   THR M 135      34.557 -12.671  34.159  0.88120.71           N  
ATOM   1100  CA  THR M 135      35.951 -12.914  34.380  0.88120.71           C  
ATOM   1101  CB  THR M 135      36.807 -12.702  33.169  0.88120.71           C  
ATOM   1102  OG1 THR M 135      36.584 -11.405  32.641  0.88120.71           O  
ATOM   1103  CG2 THR M 135      36.484 -13.771  32.121  0.88120.71           C  
ATOM   1104  C   THR M 135      36.393 -11.924  35.405  0.88120.71           C  
ATOM   1105  O   THR M 135      36.187 -10.721  35.248  0.88120.71           O  
ATOM   1106  N   ALA M 136      37.014 -12.417  36.495  1.00 38.46           N  
ATOM   1107  CA  ALA M 136      37.440 -11.531  37.540  1.00 38.46           C  
ATOM   1108  CB  ALA M 136      37.028 -12.004  38.945  1.00 38.46           C  
ATOM   1109  C   ALA M 136      38.933 -11.463  37.518  1.00 38.46           C  
ATOM   1110  O   ALA M 136      39.617 -12.484  37.494  1.00 38.46           O  
ATOM   1111  N   ALA M 137      39.473 -10.228  37.500  1.00 44.18           N  
ATOM   1112  CA  ALA M 137      40.891 -10.008  37.469  1.00 44.18           C  
ATOM   1113  CB  ALA M 137      41.254  -8.528  37.255  1.00 44.18           C  
ATOM   1114  C   ALA M 137      41.538 -10.444  38.750  1.00 44.18           C  
ATOM   1115  O   ALA M 137      42.568 -11.118  38.725  1.00 44.18           O  
ATOM   1116  N   ASP M 138      40.950 -10.076  39.908  1.00 77.68           N  
ATOM   1117  CA  ASP M 138      41.578 -10.381  41.162  1.00 77.68           C  
ATOM   1118  CB  ASP M 138      42.401  -9.202  41.723  1.00 77.68           C  
ATOM   1119  CG  ASP M 138      41.509  -7.978  41.903  1.00 77.68           C  
ATOM   1120  OD1 ASP M 138      40.269  -8.095  41.715  1.00 77.68           O  
ATOM   1121  OD2 ASP M 138      42.069  -6.895  42.220  1.00 77.68           O  
ATOM   1122  C   ASP M 138      40.545 -10.786  42.169  1.00 77.68           C  
ATOM   1123  O   ASP M 138      39.380 -11.005  41.842  1.00 77.68           O  
ATOM   1124  N   MET M 139      40.980 -10.912  43.438  1.00112.91           N  
ATOM   1125  CA  MET M 139      40.142 -11.334  44.524  1.00112.91           C  
ATOM   1126  CB  MET M 139      40.921 -11.511  45.838  1.00112.91           C  
ATOM   1127  CG  MET M 139      41.877 -12.703  45.790  0.86112.91           C  
ATOM   1128  SD  MET M 139      43.290 -12.486  44.668  0.86112.91           S  
ATOM   1129  CE  MET M 139      43.640 -14.261  44.513  0.86112.91           C  
ATOM   1130  C   MET M 139      39.052 -10.331  44.753  1.00112.91           C  
ATOM   1131  O   MET M 139      37.927 -10.705  45.079  1.00112.91           O  
ATOM   1132  N   ALA M 140      39.355  -9.026  44.617  1.00 33.36           N  
ATOM   1133  CA  ALA M 140      38.344  -8.028  44.835  1.00 33.36           C  
ATOM   1134  CB  ALA M 140      38.886  -6.594  44.695  1.00 33.36           C  
ATOM   1135  C   ALA M 140      37.269  -8.209  43.809  1.00 33.36           C  
ATOM   1136  O   ALA M 140      36.079  -8.177  44.117  1.00 33.36           O  
ATOM   1137  N   ALA M 141      37.672  -8.447  42.552  1.00 43.42           N  
ATOM   1138  CA  ALA M 141      36.746  -8.614  41.468  1.00 43.42           C  
ATOM   1139  CB  ALA M 141      37.446  -8.842  40.117  1.00 43.42           C  
ATOM   1140  C   ALA M 141      35.902  -9.815  41.753  1.00 43.42           C  
ATOM   1141  O   ALA M 141      34.739  -9.879  41.356  1.00 43.42           O  
ATOM   1142  N   GLN M 142      36.498 -10.813  42.428  1.00 58.99           N  
ATOM   1143  CA  GLN M 142      35.852 -12.056  42.730  0.94 58.99           C  
ATOM   1144  CB  GLN M 142      36.796 -13.008  43.489  0.94 58.99           C  
ATOM   1145  CG  GLN M 142      36.293 -14.447  43.604  0.94 58.99           C  
ATOM   1146  CD  GLN M 142      36.528 -15.134  42.266  0.94 58.99           C  
ATOM   1147  OE1 GLN M 142      36.930 -14.502  41.291  0.81 58.99           O  
ATOM   1148  NE2 GLN M 142      36.270 -16.469  42.214  0.81 58.99           N  
ATOM   1149  C   GLN M 142      34.656 -11.794  43.596  1.00 58.99           C  
ATOM   1150  O   GLN M 142      33.608 -12.417  43.420  1.00 58.99           O  
ATOM   1151  N   THR M 143      34.774 -10.862  44.562  1.00107.30           N  
ATOM   1152  CA  THR M 143      33.670 -10.605  45.442  0.97107.30           C  
ATOM   1153  CB  THR M 143      33.995  -9.657  46.564  0.97107.30           C  
ATOM   1154  OG1 THR M 143      32.971  -9.714  47.544  0.97107.30           O  
ATOM   1155  CG2 THR M 143      34.117  -8.223  46.026  0.97107.30           C  
ATOM   1156  C   THR M 143      32.531 -10.044  44.646  1.00107.30           C  
ATOM   1157  O   THR M 143      31.376 -10.402  44.868  1.00107.30           O  
ATOM   1158  N   THR M 144      32.832  -9.148  43.688  1.00 43.92           N  
ATOM   1159  CA  THR M 144      31.820  -8.537  42.874  1.00 43.92           C  
ATOM   1160  CB  THR M 144      32.389  -7.498  41.954  1.00 43.92           C  
ATOM   1161  OG1 THR M 144      33.044  -6.489  42.710  1.00 43.92           O  
ATOM   1162  CG2 THR M 144      31.245  -6.884  41.131  1.00 43.92           C  
ATOM   1163  C   THR M 144      31.169  -9.600  42.041  1.00 43.92           C  
ATOM   1164  O   THR M 144      29.957  -9.593  41.834  1.00 43.92           O  
ATOM   1165  N   LYS M 145      31.971 -10.559  41.547  1.00 63.41           N  
ATOM   1166  CA  LYS M 145      31.477 -11.614  40.710  1.00 63.41           C  
ATOM   1167  CB  LYS M 145      32.590 -12.607  40.336  1.00 63.41           C  
ATOM   1168  CG  LYS M 145      32.127 -13.777  39.470  1.00 63.41           C  
ATOM   1169  CD  LYS M 145      33.279 -14.656  38.982  1.00 63.41           C  
ATOM   1170  CE  LYS M 145      32.813 -15.892  38.211  1.00 63.41           C  
ATOM   1171  NZ  LYS M 145      33.977 -16.721  37.829  1.00 63.41           N  
ATOM   1172  C   LYS M 145      30.442 -12.397  41.452  1.00 63.41           C  
ATOM   1173  O   LYS M 145      29.378 -12.695  40.911  1.00 63.41           O  
ATOM   1174  N   HIS M 146      30.724 -12.744  42.721  1.00 80.11           N  
ATOM   1175  CA  HIS M 146      29.796 -13.536  43.474  1.00 80.11           C  
ATOM   1176  ND1 HIS M 146      32.748 -14.538  44.876  1.00 80.11           N  
ATOM   1177  CG  HIS M 146      31.414 -14.873  44.927  1.00 80.11           C  
ATOM   1178  CB  HIS M 146      30.290 -13.882  44.891  1.00 80.11           C  
ATOM   1179  NE2 HIS M 146      32.657 -16.754  45.024  1.00 80.11           N  
ATOM   1180  CD2 HIS M 146      31.377 -16.231  45.017  1.00 80.11           C  
ATOM   1181  CE1 HIS M 146      33.446 -15.699  44.938  1.00 80.11           C  
ATOM   1182  C   HIS M 146      28.521 -12.776  43.647  1.00 80.11           C  
ATOM   1183  O   HIS M 146      27.434 -13.329  43.489  1.00 80.11           O  
ATOM   1184  N   LYS M 147      28.623 -11.477  43.978  1.00129.12           N  
ATOM   1185  CA  LYS M 147      27.450 -10.697  44.255  0.99129.12           C  
ATOM   1186  CB  LYS M 147      27.790  -9.299  44.809  0.99129.12           C  
ATOM   1187  CG  LYS M 147      28.552  -8.382  43.853  0.99129.12           C  
ATOM   1188  CD  LYS M 147      28.862  -7.009  44.452  0.99129.12           C  
ATOM   1189  CE  LYS M 147      27.658  -6.335  45.109  0.97129.12           C  
ATOM   1190  NZ  LYS M 147      28.097  -5.133  45.851  0.97129.12           N  
ATOM   1191  C   LYS M 147      26.596 -10.580  43.034  1.00129.12           C  
ATOM   1192  O   LYS M 147      25.376 -10.706  43.117  1.00129.12           O  
ATOM   1193  N   TRP M 148      27.221 -10.348  41.864  1.00102.79           N  
ATOM   1194  CA  TRP M 148      26.517 -10.196  40.626  1.00102.79           C  
ATOM   1195  CB  TRP M 148      27.411  -9.666  39.491  1.00102.79           C  
ATOM   1196  CG  TRP M 148      27.741  -8.206  39.699  1.00102.79           C  
ATOM   1197  CD2 TRP M 148      28.619  -7.417  38.879  1.00102.79           C  
ATOM   1198  CD1 TRP M 148      27.275  -7.373  40.674  1.00102.79           C  
ATOM   1199  NE1 TRP M 148      27.804  -6.117  40.514  1.00102.79           N  
ATOM   1200  CE2 TRP M 148      28.633  -6.128  39.413  1.00102.79           C  
ATOM   1201  CE3 TRP M 148      29.351  -7.737  37.772  1.00102.79           C  
ATOM   1202  CZ2 TRP M 148      29.383  -5.136  38.847  1.00102.79           C  
ATOM   1203  CZ3 TRP M 148      30.107  -6.733  37.205  1.00102.79           C  
ATOM   1204  CH2 TRP M 148      30.123  -5.458  37.732  1.00102.79           C  
ATOM   1205  C   TRP M 148      25.872 -11.486  40.229  1.00102.79           C  
ATOM   1206  O   TRP M 148      24.809 -11.488  39.611  1.00102.79           O  
ATOM   1207  N   GLU M 149      26.513 -12.625  40.542  1.00 48.33           N  
ATOM   1208  CA  GLU M 149      25.956 -13.901  40.184  1.00 48.33           C  
ATOM   1209  CB  GLU M 149      26.871 -15.085  40.545  1.00 48.33           C  
ATOM   1210  CG  GLU M 149      28.126 -15.184  39.674  1.00 48.33           C  
ATOM   1211  CD  GLU M 149      28.935 -16.388  40.139  1.00 48.33           C  
ATOM   1212  OE1 GLU M 149      28.562 -16.984  41.185  1.00 48.33           O  
ATOM   1213  OE2 GLU M 149      29.931 -16.735  39.452  1.00 48.33           O  
ATOM   1214  C   GLU M 149      24.659 -14.099  40.916  1.00 48.33           C  
ATOM   1215  O   GLU M 149      23.671 -14.540  40.331  1.00 48.33           O  
ATOM   1216  N   ALA M 150      24.627 -13.766  42.221  1.00 44.43           N  
ATOM   1217  CA  ALA M 150      23.447 -13.951  43.024  1.00 44.43           C  
ATOM   1218  CB  ALA M 150      23.661 -13.563  44.498  1.00 44.43           C  
ATOM   1219  C   ALA M 150      22.353 -13.077  42.487  1.00 44.43           C  
ATOM   1220  O   ALA M 150      21.189 -13.472  42.443  1.00 44.43           O  
ATOM   1221  N   ALA M 151      22.726 -11.850  42.085  1.00115.72           N  
ATOM   1222  CA  ALA M 151      21.875 -10.819  41.555  1.00115.72           C  
ATOM   1223  CB  ALA M 151      22.614  -9.486  41.351  1.00115.72           C  
ATOM   1224  C   ALA M 151      21.330 -11.247  40.231  1.00115.72           C  
ATOM   1225  O   ALA M 151      20.256 -10.804  39.827  1.00115.72           O  
ATOM   1226  N   HIS M 152      22.067 -12.114  39.512  1.00118.52           N  
ATOM   1227  CA  HIS M 152      21.687 -12.506  38.185  1.00118.52           C  
ATOM   1228  ND1 HIS M 152      18.921 -14.944  39.215  1.00118.52           N  
ATOM   1229  CG  HIS M 152      20.124 -14.389  38.838  1.00118.52           C  
ATOM   1230  CB  HIS M 152      20.262 -13.084  38.108  1.00118.52           C  
ATOM   1231  NE2 HIS M 152      20.508 -16.350  39.886  1.00118.52           N  
ATOM   1232  CD2 HIS M 152      21.082 -15.261  39.255  1.00118.52           C  
ATOM   1233  CE1 HIS M 152      19.209 -16.115  39.838  1.00118.52           C  
ATOM   1234  C   HIS M 152      21.766 -11.307  37.293  1.00118.52           C  
ATOM   1235  O   HIS M 152      20.885 -11.060  36.472  1.00118.52           O  
ATOM   1236  N   VAL M 153      22.861 -10.535  37.447  1.00 73.02           N  
ATOM   1237  CA  VAL M 153      23.157  -9.365  36.667  1.00 73.02           C  
ATOM   1238  CB  VAL M 153      24.407  -8.677  37.130  1.00 73.02           C  
ATOM   1239  CG1 VAL M 153      24.711  -7.501  36.187  1.00 73.02           C  
ATOM   1240  CG2 VAL M 153      24.220  -8.267  38.600  1.00 73.02           C  
ATOM   1241  C   VAL M 153      23.365  -9.743  35.225  1.00 73.02           C  
ATOM   1242  O   VAL M 153      22.942  -9.027  34.320  1.00 73.02           O  
ATOM   1243  N   ALA M 154      24.029 -10.886  34.970  1.00 56.32           N  
ATOM   1244  CA  ALA M 154      24.367 -11.307  33.632  1.00 56.32           C  
ATOM   1245  CB  ALA M 154      25.170 -12.619  33.608  1.00 56.32           C  
ATOM   1246  C   ALA M 154      23.127 -11.523  32.810  1.00 56.32           C  
ATOM   1247  O   ALA M 154      23.095 -11.170  31.630  1.00 56.32           O  
ATOM   1248  N   GLU M 155      22.069 -12.109  33.402  1.00106.96           N  
ATOM   1249  CA  GLU M 155      20.873 -12.391  32.659  0.98106.96           C  
ATOM   1250  CB  GLU M 155      19.734 -12.968  33.527  0.98106.96           C  
ATOM   1251  CG  GLU M 155      19.983 -14.360  34.105  0.97106.96           C  
ATOM   1252  CD  GLU M 155      18.792 -14.749  34.982  0.93106.96           C  
ATOM   1253  OE1 GLU M 155      17.766 -14.016  35.000  0.93106.96           O  
ATOM   1254  OE2 GLU M 155      18.908 -15.804  35.659  0.92106.96           O  
ATOM   1255  C   GLU M 155      20.327 -11.096  32.160  1.00106.96           C  
ATOM   1256  O   GLU M 155      19.910 -10.991  31.007  1.00106.96           O  
ATOM   1257  N   GLN M 156      20.317 -10.072  33.034  1.00181.12           N  
ATOM   1258  CA  GLN M 156      19.757  -8.798  32.689  0.99181.12           C  
ATOM   1259  CB  GLN M 156      19.794  -7.761  33.824  0.99181.12           C  
ATOM   1260  CG  GLN M 156      18.919  -8.046  35.040  0.99181.12           C  
ATOM   1261  CD  GLN M 156      18.977  -6.756  35.847  0.93181.12           C  
ATOM   1262  OE1 GLN M 156      20.029  -6.136  35.985  0.93181.12           O  
ATOM   1263  NE2 GLN M 156      17.803  -6.299  36.353  0.93181.12           N  
ATOM   1264  C   GLN M 156      20.548  -8.194  31.579  1.00181.12           C  
ATOM   1265  O   GLN M 156      19.987  -7.614  30.652  1.00181.12           O  
ATOM   1266  N   LEU M 158      21.884  -8.300  31.655  1.00130.05           N  
ATOM   1267  CA  LEU M 158      22.730  -7.704  30.664  1.00130.05           C  
ATOM   1268  CB  LEU M 158      24.228  -7.847  30.986  1.00130.05           C  
ATOM   1269  CG  LEU M 158      24.704  -6.949  32.141  1.00130.05           C  
ATOM   1270  CD1 LEU M 158      26.203  -7.138  32.416  1.00130.05           C  
ATOM   1271  CD2 LEU M 158      24.350  -5.479  31.869  1.00130.05           C  
ATOM   1272  C   LEU M 158      22.512  -8.350  29.330  1.00130.05           C  
ATOM   1273  O   LEU M 158      22.467  -7.673  28.304  1.00130.05           O  
ATOM   1274  N   ARG M 159      22.368  -9.686  29.308  1.00119.08           N  
ATOM   1275  CA  ARG M 159      22.249 -10.393  28.064  0.99119.08           C  
ATOM   1276  CB  ARG M 159      22.190 -11.920  28.249  0.99119.08           C  
ATOM   1277  CG  ARG M 159      22.288 -12.694  26.932  0.99119.08           C  
ATOM   1278  CD  ARG M 159      22.587 -14.185  27.111  0.99119.08           C  
ATOM   1279  NE  ARG M 159      21.305 -14.937  27.022  0.94119.08           N  
ATOM   1280  CZ  ARG M 159      20.567 -15.183  28.143  0.93119.08           C  
ATOM   1281  NH1 ARG M 159      20.971 -14.698  29.354  0.93119.08           N  
ATOM   1282  NH2 ARG M 159      19.423 -15.922  28.049  0.93119.08           N  
ATOM   1283  C   ARG M 159      21.010  -9.959  27.346  1.00119.08           C  
ATOM   1284  O   ARG M 159      21.028  -9.756  26.133  1.00119.08           O  
ATOM   1285  N   ALA M 160      19.896  -9.789  28.079  1.00167.01           N  
ATOM   1286  CA  ALA M 160      18.664  -9.439  27.442  1.00167.01           C  
ATOM   1287  CB  ALA M 160      17.499  -9.354  28.457  1.00167.01           C  
ATOM   1288  C   ALA M 160      18.825  -8.109  26.766  1.00167.01           C  
ATOM   1289  O   ALA M 160      18.420  -7.932  25.618  1.00167.01           O  
ATOM   1290  N   TYR M 161      19.448  -7.141  27.463  1.00202.02           N  
ATOM   1291  CA  TYR M 161      19.643  -5.809  26.960  1.00202.02           C  
ATOM   1292  CB  TYR M 161      20.245  -4.909  28.059  1.00202.02           C  
ATOM   1293  CG  TYR M 161      20.804  -3.665  27.457  1.00202.02           C  
ATOM   1294  CD1 TYR M 161      20.011  -2.580  27.165  1.00202.02           C  
ATOM   1295  CD2 TYR M 161      22.154  -3.590  27.195  1.00202.02           C  
ATOM   1296  CE1 TYR M 161      20.560  -1.444  26.613  1.00202.02           C  
ATOM   1297  CE2 TYR M 161      22.708  -2.459  26.644  1.00202.02           C  
ATOM   1298  CZ  TYR M 161      21.908  -1.382  26.353  1.00202.02           C  
ATOM   1299  OH  TYR M 161      22.471  -0.219  25.787  1.00202.02           O  
ATOM   1300  C   TYR M 161      20.575  -5.817  25.780  1.00202.02           C  
ATOM   1301  O   TYR M 161      20.290  -5.225  24.739  1.00202.02           O  
ATOM   1302  N   LEU M 162      21.714  -6.522  25.897  1.00 83.84           N  
ATOM   1303  CA  LEU M 162      22.699  -6.500  24.853  1.00 83.84           C  
ATOM   1304  CB  LEU M 162      23.969  -7.288  25.220  1.00 83.84           C  
ATOM   1305  CG  LEU M 162      24.775  -6.641  26.365  1.00 83.84           C  
ATOM   1306  CD1 LEU M 162      26.028  -7.459  26.700  1.00 83.84           C  
ATOM   1307  CD2 LEU M 162      25.112  -5.175  26.053  1.00 83.84           C  
ATOM   1308  C   LEU M 162      22.127  -7.085  23.603  1.00 83.84           C  
ATOM   1309  O   LEU M 162      22.371  -6.584  22.507  1.00 83.84           O  
ATOM   1310  N   GLU M 163      21.405  -8.211  23.723  1.00 93.08           N  
ATOM   1311  CA  GLU M 163      20.830  -8.789  22.547  1.00 93.08           C  
ATOM   1312  CB  GLU M 163      20.396 -10.244  22.785  1.00 93.08           C  
ATOM   1313  CG  GLU M 163      21.594 -11.165  23.040  1.00 93.08           C  
ATOM   1314  CD  GLU M 163      21.084 -12.562  23.364  1.00 93.08           C  
ATOM   1315  OE1 GLU M 163      19.850 -12.713  23.564  1.00 93.08           O  
ATOM   1316  OE2 GLU M 163      21.926 -13.497  23.421  1.00 93.08           O  
ATOM   1317  C   GLU M 163      19.640  -8.000  22.060  1.00 93.08           C  
ATOM   1318  O   GLU M 163      19.544  -7.692  20.875  1.00 93.08           O  
ATOM   1319  N   GLY M 164      18.647  -7.718  22.934  1.00155.23           N  
ATOM   1320  CA  GLY M 164      17.463  -7.065  22.429  1.00155.23           C  
ATOM   1321  C   GLY M 164      17.494  -5.566  22.232  1.00155.23           C  
ATOM   1322  O   GLY M 164      17.581  -5.081  21.103  1.00155.23           O  
ATOM   1323  N   THR M 165      17.513  -4.805  23.358  1.00163.03           N  
ATOM   1324  CA  THR M 165      17.328  -3.373  23.378  1.00163.03           C  
ATOM   1325  CB  THR M 165      17.268  -2.826  24.774  1.00163.03           C  
ATOM   1326  OG1 THR M 165      16.193  -3.420  25.486  1.00163.03           O  
ATOM   1327  CG2 THR M 165      17.084  -1.301  24.707  1.00163.03           C  
ATOM   1328  C   THR M 165      18.461  -2.687  22.696  1.00163.03           C  
ATOM   1329  O   THR M 165      18.263  -1.782  21.887  1.00163.03           O  
ATOM   1330  N   CYS M 166      19.692  -3.124  22.997  1.00113.56           N  
ATOM   1331  CA  CYS M 166      20.833  -2.459  22.462  0.98113.56           C  
ATOM   1332  CB  CYS M 166      22.159  -3.135  22.875  0.98113.56           C  
ATOM   1333  SG  CYS M 166      23.632  -2.299  22.208  0.98113.56           S  
ATOM   1334  C   CYS M 166      20.764  -2.504  20.970  1.00113.56           C  
ATOM   1335  O   CYS M 166      20.962  -1.487  20.310  1.00113.56           O  
ATOM   1336  N   VAL M 167      20.480  -3.688  20.397  1.00 66.63           N  
ATOM   1337  CA  VAL M 167      20.440  -3.842  18.968  0.97 66.63           C  
ATOM   1338  CB  VAL M 167      20.316  -5.271  18.530  0.97 66.63           C  
ATOM   1339  CG1 VAL M 167      20.257  -5.304  16.993  0.97 66.63           C  
ATOM   1340  CG2 VAL M 167      21.494  -6.068  19.113  0.97 66.63           C  
ATOM   1341  C   VAL M 167      19.282  -3.086  18.391  1.00 66.63           C  
ATOM   1342  O   VAL M 167      19.400  -2.459  17.341  1.00 66.63           O  
ATOM   1343  N   GLU M 168      18.126  -3.117  19.074  1.00107.24           N  
ATOM   1344  CA  GLU M 168      16.925  -2.516  18.565  0.97107.24           C  
ATOM   1345  CB  GLU M 168      15.734  -2.687  19.528  0.97107.24           C  
ATOM   1346  CG  GLU M 168      15.301  -4.146  19.713  0.94107.24           C  
ATOM   1347  CD  GLU M 168      14.125  -4.186  20.681  0.92107.24           C  
ATOM   1348  OE1 GLU M 168      13.668  -3.089  21.101  0.92107.24           O  
ATOM   1349  OE2 GLU M 168      13.665  -5.312  21.011  0.92107.24           O  
ATOM   1350  C   GLU M 168      17.146  -1.053  18.371  1.00107.24           C  
ATOM   1351  O   GLU M 168      16.779  -0.502  17.335  1.00107.24           O  
ATOM   1352  N   TRP M 169      17.748  -0.385  19.370  1.00102.08           N  
ATOM   1353  CA  TRP M 169      17.986   1.024  19.286  1.00102.08           C  
ATOM   1354  CB  TRP M 169      18.324   1.665  20.640  1.00102.08           C  
ATOM   1355  CG  TRP M 169      17.086   1.755  21.501  1.00102.08           C  
ATOM   1356  CD2 TRP M 169      16.202   2.888  21.521  1.00102.08           C  
ATOM   1357  CD1 TRP M 169      16.550   0.832  22.350  1.00102.08           C  
ATOM   1358  NE1 TRP M 169      15.381   1.314  22.890  1.00102.08           N  
ATOM   1359  CE2 TRP M 169      15.156   2.580  22.391  1.00102.08           C  
ATOM   1360  CE3 TRP M 169      16.254   4.083  20.864  1.00102.08           C  
ATOM   1361  CZ2 TRP M 169      14.142   3.466  22.617  1.00102.08           C  
ATOM   1362  CZ3 TRP M 169      15.234   4.977  21.100  1.00102.08           C  
ATOM   1363  CH2 TRP M 169      14.198   4.675  21.960  1.00102.08           C  
ATOM   1364  C   TRP M 169      19.050   1.313  18.266  1.00102.08           C  
ATOM   1365  O   TRP M 169      18.973   2.308  17.548  1.00102.08           O  
ATOM   1366  N   LEU M 170      20.072   0.443  18.159  1.00 57.18           N  
ATOM   1367  CA  LEU M 170      21.130   0.677  17.217  1.00 57.18           C  
ATOM   1368  CB  LEU M 170      22.181  -0.448  17.225  1.00 57.18           C  
ATOM   1369  CG  LEU M 170      23.282  -0.283  16.161  1.00 57.18           C  
ATOM   1370  CD1 LEU M 170      24.069   1.019  16.357  1.00 57.18           C  
ATOM   1371  CD2 LEU M 170      24.194  -1.518  16.115  1.00 57.18           C  
ATOM   1372  C   LEU M 170      20.544   0.740  15.840  1.00 57.18           C  
ATOM   1373  O   LEU M 170      20.878   1.626  15.055  1.00 57.18           O  
ATOM   1374  N   ARG M 171      19.632  -0.194  15.517  1.00 66.97           N  
ATOM   1375  CA  ARG M 171      19.030  -0.235  14.216  0.97 66.97           C  
ATOM   1376  CB  ARG M 171      18.052  -1.410  14.049  0.97 66.97           C  
ATOM   1377  CG  ARG M 171      18.711  -2.787  14.148  0.97 66.97           C  
ATOM   1378  CD  ARG M 171      17.720  -3.939  13.974  0.97 66.97           C  
ATOM   1379  NE  ARG M 171      18.482  -5.213  14.100  0.97 66.97           N  
ATOM   1380  CZ  ARG M 171      17.824  -6.366  14.413  0.97 66.97           C  
ATOM   1381  NH1 ARG M 171      16.474  -6.343  14.615  0.97 66.97           N  
ATOM   1382  NH2 ARG M 171      18.512  -7.539  14.529  0.97 66.97           N  
ATOM   1383  C   ARG M 171      18.241   1.018  14.015  1.00 66.97           C  
ATOM   1384  O   ARG M 171      18.253   1.602  12.933  1.00 66.97           O  
ATOM   1385  N   ARG M 172      17.530   1.460  15.067  1.00 77.16           N  
ATOM   1386  CA  ARG M 172      16.694   2.620  14.973  1.00 77.16           C  
ATOM   1387  CB  ARG M 172      15.960   2.901  16.293  1.00 77.16           C  
ATOM   1388  CG  ARG M 172      15.038   4.118  16.245  1.00 77.16           C  
ATOM   1389  CD  ARG M 172      14.322   4.377  17.571  1.00 77.16           C  
ATOM   1390  NE  ARG M 172      13.459   5.575  17.388  1.00 77.16           N  
ATOM   1391  CZ  ARG M 172      12.520   5.887  18.328  1.00 77.16           C  
ATOM   1392  NH1 ARG M 172      12.371   5.102  19.433  1.00 77.16           N  
ATOM   1393  NH2 ARG M 172      11.732   6.989  18.164  1.00 77.16           N  
ATOM   1394  C   ARG M 172      17.544   3.810  14.654  1.00 77.16           C  
ATOM   1395  O   ARG M 172      17.207   4.608  13.780  1.00 77.16           O  
ATOM   1396  N   TYR M 173      18.688   3.953  15.349  1.00 76.97           N  
ATOM   1397  CA  TYR M 173      19.545   5.080  15.122  1.00 76.97           C  
ATOM   1398  CB  TYR M 173      20.747   5.172  16.085  1.00 76.97           C  
ATOM   1399  CG  TYR M 173      20.255   5.382  17.482  1.00 76.97           C  
ATOM   1400  CD1 TYR M 173      19.530   6.502  17.822  1.00 76.97           C  
ATOM   1401  CD2 TYR M 173      20.562   4.472  18.468  1.00 76.97           C  
ATOM   1402  CE1 TYR M 173      19.090   6.694  19.112  1.00 76.97           C  
ATOM   1403  CE2 TYR M 173      20.127   4.658  19.760  1.00 76.97           C  
ATOM   1404  CZ  TYR M 173      19.388   5.769  20.083  1.00 76.97           C  
ATOM   1405  OH  TYR M 173      18.941   5.961  21.407  1.00 76.97           O  
ATOM   1406  C   TYR M 173      20.088   5.011  13.728  1.00 76.97           C  
ATOM   1407  O   TYR M 173      20.175   6.022  13.035  1.00 76.97           O  
ATOM   1408  N   LEU M 174      20.457   3.804  13.266  1.00 56.35           N  
ATOM   1409  CA  LEU M 174      21.051   3.678  11.966  1.00 56.35           C  
ATOM   1410  CB  LEU M 174      21.353   2.218  11.585  1.00 56.35           C  
ATOM   1411  CG  LEU M 174      22.439   1.549  12.450  1.00 56.35           C  
ATOM   1412  CD1 LEU M 174      22.684   0.096  12.009  1.00 56.35           C  
ATOM   1413  CD2 LEU M 174      23.733   2.378  12.462  1.00 56.35           C  
ATOM   1414  C   LEU M 174      20.088   4.199  10.946  1.00 56.35           C  
ATOM   1415  O   LEU M 174      20.484   4.890  10.009  1.00 56.35           O  
ATOM   1416  N   GLU M 175      18.793   3.867  11.090  1.00 45.69           N  
ATOM   1417  CA  GLU M 175      17.810   4.295  10.137  0.99 45.69           C  
ATOM   1418  CB  GLU M 175      16.436   3.653  10.401  0.99 45.69           C  
ATOM   1419  CG  GLU M 175      15.382   3.959   9.337  0.98 45.69           C  
ATOM   1420  CD  GLU M 175      14.095   3.256   9.747  0.92 45.69           C  
ATOM   1421  OE1 GLU M 175      14.191   2.156  10.355  0.92 45.69           O  
ATOM   1422  OE2 GLU M 175      12.999   3.809   9.461  0.92 45.69           O  
ATOM   1423  C   GLU M 175      17.645   5.789  10.192  1.00 45.69           C  
ATOM   1424  O   GLU M 175      17.583   6.452   9.157  1.00 45.69           O  
ATOM   1425  N   ASN M 176      17.590   6.362  11.412  1.00 65.81           N  
ATOM   1426  CA  ASN M 176      17.331   7.765  11.592  1.00 65.81           C  
ATOM   1427  CB  ASN M 176      17.178   8.159  13.070  1.00 65.81           C  
ATOM   1428  CG  ASN M 176      15.873   7.570  13.584  1.00 65.81           C  
ATOM   1429  OD1 ASN M 176      14.881   7.494  12.861  1.00 65.81           O  
ATOM   1430  ND2 ASN M 176      15.872   7.140  14.873  1.00 65.81           N  
ATOM   1431  C   ASN M 176      18.427   8.609  11.019  1.00 65.81           C  
ATOM   1432  O   ASN M 176      18.152   9.642  10.411  1.00 65.81           O  
ATOM   1433  N   GLY M 177      19.703   8.219  11.205  1.00118.65           N  
ATOM   1434  CA  GLY M 177      20.746   9.057  10.681  1.00118.65           C  
ATOM   1435  C   GLY M 177      21.510   8.288   9.651  1.00118.65           C  
ATOM   1436  O   GLY M 177      22.740   8.246   9.666  1.00118.65           O  
ATOM   1437  N   LYS M 178      20.787   7.715   8.676  1.00 93.56           N  
ATOM   1438  CA  LYS M 178      21.411   6.890   7.685  0.98 93.56           C  
ATOM   1439  CB  LYS M 178      20.400   6.196   6.756  0.98 93.56           C  
ATOM   1440  CG  LYS M 178      19.528   7.155   5.948  0.84 93.56           C  
ATOM   1441  CD  LYS M 178      18.755   6.457   4.829  0.82 93.56           C  
ATOM   1442  CE  LYS M 178      17.870   7.400   4.014  0.80 93.56           C  
ATOM   1443  NZ  LYS M 178      17.162   6.640   2.961  0.80 93.56           N  
ATOM   1444  C   LYS M 178      22.359   7.691   6.851  1.00 93.56           C  
ATOM   1445  O   LYS M 178      23.442   7.222   6.507  1.00 93.56           O  
ATOM   1446  N   GLU M 179      21.993   8.935   6.513  1.00 65.88           N  
ATOM   1447  CA  GLU M 179      22.832   9.676   5.619  1.00 65.88           C  
ATOM   1448  CB  GLU M 179      22.250  11.067   5.348  1.00 65.88           C  
ATOM   1449  CG  GLU M 179      20.871  10.988   4.696  0.99 65.88           C  
ATOM   1450  CD  GLU M 179      20.215  12.350   4.819  0.92 65.88           C  
ATOM   1451  OE1 GLU M 179      20.704  13.305   4.161  0.91 65.88           O  
ATOM   1452  OE2 GLU M 179      19.215  12.452   5.579  0.91 65.88           O  
ATOM   1453  C   GLU M 179      24.187   9.851   6.234  1.00 65.88           C  
ATOM   1454  O   GLU M 179      25.206   9.580   5.598  1.00 65.88           O  
ATOM   1455  N   THR M 180      24.230  10.327   7.492  1.00112.14           N  
ATOM   1456  CA  THR M 180      25.479  10.580   8.152  1.00112.14           C  
ATOM   1457  CB  THR M 180      25.286  11.325   9.435  1.00112.14           C  
ATOM   1458  OG1 THR M 180      24.589  12.536   9.197  1.00112.14           O  
ATOM   1459  CG2 THR M 180      26.667  11.621  10.037  1.00112.14           C  
ATOM   1460  C   THR M 180      26.184   9.312   8.526  1.00112.14           C  
ATOM   1461  O   THR M 180      27.358   9.124   8.210  1.00112.14           O  
ATOM   1462  N   LEU M 181      25.466   8.391   9.202  1.00 48.07           N  
ATOM   1463  CA  LEU M 181      26.095   7.206   9.711  1.00 48.07           C  
ATOM   1464  CB  LEU M 181      25.169   6.391  10.633  1.00 48.07           C  
ATOM   1465  CG  LEU M 181      24.765   7.166  11.906  1.00 48.07           C  
ATOM   1466  CD1 LEU M 181      23.846   6.333  12.815  1.00 48.07           C  
ATOM   1467  CD2 LEU M 181      26.003   7.703  12.644  1.00 48.07           C  
ATOM   1468  C   LEU M 181      26.537   6.326   8.549  1.00 48.07           C  
ATOM   1469  O   LEU M 181      27.282   5.340   8.806  1.00 48.07           O  
ATOM   1470  OXT LEU M 181      26.147   6.635   7.391  1.00 48.07           O  
TER    1471      LEU M 181                                                       
ATOM   1471  N   ASN P   1      20.173   3.853  23.617  1.00 94.67           N  
ATOM   1472  CA  ASN P   1      19.369   3.631  24.843  1.00 94.67           C  
ATOM   1473  CB  ASN P   1      18.141   2.764  24.515  1.00 94.67           C  
ATOM   1474  CG  ASN P   1      17.139   2.856  25.659  1.00 94.67           C  
ATOM   1475  OD1 ASN P   1      17.505   2.812  26.831  1.00 94.67           O  
ATOM   1476  ND2 ASN P   1      15.833   2.997  25.307  1.00 94.67           N  
ATOM   1477  C   ASN P   1      20.210   2.926  25.865  1.00 94.67           C  
ATOM   1478  O   ASN P   1      20.792   1.880  25.596  1.00 94.67           O  
ATOM   1479  N   LEU P   2      20.298   3.502  27.076  1.00144.47           N  
ATOM   1480  CA  LEU P   2      21.104   2.986  28.150  1.00144.47           C  
ATOM   1481  CB  LEU P   2      21.334   4.009  29.277  1.00144.47           C  
ATOM   1482  CG  LEU P   2      22.255   5.181  28.892  1.00144.47           C  
ATOM   1483  CD1 LEU P   2      22.414   6.168  30.059  1.00144.47           C  
ATOM   1484  CD2 LEU P   2      23.612   4.667  28.387  1.00144.47           C  
ATOM   1485  C   LEU P   2      20.463   1.788  28.785  1.00144.47           C  
ATOM   1486  O   LEU P   2      19.251   1.576  28.715  1.00144.47           O  
ATOM   1487  N   VAL P   3      21.310   0.948  29.416  1.00186.68           N  
ATOM   1488  CA  VAL P   3      20.813  -0.179  30.148  1.00186.68           C  
ATOM   1489  CB  VAL P   3      21.917  -1.092  30.620  1.00186.68           C  
ATOM   1490  CG1 VAL P   3      22.724  -0.359  31.707  1.00186.68           C  
ATOM   1491  CG2 VAL P   3      21.325  -2.433  31.086  1.00186.68           C  
ATOM   1492  C   VAL P   3      20.118   0.369  31.357  1.00186.68           C  
ATOM   1493  O   VAL P   3      20.569   1.315  32.000  1.00186.68           O  
ATOM   1494  N   PRO P   4      19.008  -0.239  31.648  1.00241.83           N  
ATOM   1495  CA  PRO P   4      18.111   0.125  32.716  1.00241.83           C  
ATOM   1496  CD  PRO P   4      18.516  -1.342  30.841  1.00241.83           C  
ATOM   1497  CB  PRO P   4      17.065  -0.990  32.751  1.00241.83           C  
ATOM   1498  CG  PRO P   4      17.088  -1.595  31.334  1.00241.83           C  
ATOM   1499  C   PRO P   4      18.743   0.231  34.051  1.00241.83           C  
ATOM   1500  O   PRO P   4      18.493   1.208  34.753  1.00241.83           O  
ATOM   1501  N   MET P   5      19.545  -0.766  34.449  0.99301.24           N  
ATOM   1502  CA  MET P   5      20.022  -0.643  35.786  0.99301.24           C  
ATOM   1503  CB  MET P   5      19.233  -1.478  36.809  0.98301.24           C  
ATOM   1504  CG  MET P   5      19.186  -2.973  36.500  0.98301.24           C  
ATOM   1505  SD  MET P   5      17.922  -3.421  35.278  0.88301.24           S  
ATOM   1506  CE  MET P   5      16.574  -2.873  36.363  0.88301.24           C  
ATOM   1507  C   MET P   5      21.426  -1.097  35.832  0.99301.24           C  
ATOM   1508  O   MET P   5      21.826  -2.007  35.110  0.99301.24           O  
ATOM   1509  N   VAL P   6      22.218  -0.430  36.682  1.00153.60           N  
ATOM   1510  CA  VAL P   6      23.574  -0.826  36.854  0.99153.60           C  
ATOM   1511  CB  VAL P   6      24.557   0.263  36.543  0.99153.60           C  
ATOM   1512  CG1 VAL P   6      25.959  -0.190  36.978  1.00153.60           C  
ATOM   1513  CG2 VAL P   6      24.458   0.569  35.039  1.00153.60           C  
ATOM   1514  C   VAL P   6      23.693  -1.172  38.304  1.00153.60           C  
ATOM   1515  O   VAL P   6      23.313  -0.394  39.185  1.00153.60           O  
ATOM   1516  N   ALA P   7      24.185  -2.396  38.569  1.00172.52           N  
ATOM   1517  CA  ALA P   7      24.365  -2.871  39.907  1.00172.52           C  
ATOM   1518  CB  ALA P   7      24.340  -4.404  40.025  1.00172.52           C  
ATOM   1519  C   ALA P   7      25.701  -2.401  40.389  1.00172.52           C  
ATOM   1520  O   ALA P   7      26.625  -2.211  39.597  1.00172.52           O  
ATOM   1521  N   THR P   8      25.833  -2.222  41.720  1.00253.46           N  
ATOM   1522  CA  THR P   8      27.055  -1.754  42.311  0.94253.46           C  
ATOM   1523  CB  THR P   8      26.884  -1.257  43.715  0.94253.46           C  
ATOM   1524  OG1 THR P   8      28.091  -0.682  44.192  0.93253.46           O  
ATOM   1525  CG2 THR P   8      26.483  -2.445  44.595  0.92253.46           C  
ATOM   1526  C   THR P   8      28.027  -2.892  42.348  1.00253.46           C  
ATOM   1527  O   THR P   8      27.634  -4.056  42.327  1.00253.46           O  
ATOM   1528  N   VAL P   9      29.339  -2.576  42.385  1.00251.28           N  
ATOM   1529  CA  VAL P   9      30.347  -3.599  42.430  1.00251.28           C  
ATOM   1530  CB  VAL P   9      31.705  -3.140  41.984  1.00251.28           C  
ATOM   1531  CG1 VAL P   9      31.654  -2.812  40.485  1.00251.28           C  
ATOM   1532  CG2 VAL P   9      32.126  -1.951  42.860  1.00251.28           C  
ATOM   1533  C   VAL P   9      30.504  -4.099  43.862  1.00251.28           C  
ATOM   1534  O   VAL P   9      29.943  -3.463  44.793  1.00251.28           O  
ATOM   1535  OXT VAL P   9      31.204  -5.131  44.042  1.00251.28           O  
TER    1536      VAL P   9                                                       
ATOM   1536  N   LEU A  11     -12.603  -8.652  43.660  1.00 49.76           N  
ATOM   1537  CA  LEU A  11     -12.939  -9.997  43.138  1.00 49.76           C  
ATOM   1538  CB  LEU A  11     -11.732 -10.578  42.383  1.00 49.76           C  
ATOM   1539  CG  LEU A  11     -11.964 -11.987  41.809  1.00 49.76           C  
ATOM   1540  CD1 LEU A  11     -13.145 -12.014  40.826  1.00 49.76           C  
ATOM   1541  CD2 LEU A  11     -10.671 -12.540  41.192  1.00 49.76           C  
ATOM   1542  C   LEU A  11     -13.322 -10.935  44.234  1.00 49.76           C  
ATOM   1543  O   LEU A  11     -12.533 -11.219  45.133  1.00 49.76           O  
ATOM   1544  N   SER A  12     -14.567 -11.445  44.181  1.00 31.40           N  
ATOM   1545  CA  SER A  12     -15.022 -12.356  45.188  1.00 31.40           C  
ATOM   1546  CB  SER A  12     -16.448 -12.063  45.681  1.00 31.40           C  
ATOM   1547  OG  SER A  12     -16.829 -13.002  46.676  1.00 31.40           O  
ATOM   1548  C   SER A  12     -15.029 -13.715  44.575  1.00 31.40           C  
ATOM   1549  O   SER A  12     -15.449 -13.890  43.433  1.00 31.40           O  
ATOM   1550  N   VAL A  13     -14.544 -14.720  45.327  1.00 50.72           N  
ATOM   1551  CA  VAL A  13     -14.483 -16.044  44.783  1.00 50.72           C  
ATOM   1552  CB  VAL A  13     -13.118 -16.378  44.244  1.00 50.72           C  
ATOM   1553  CG1 VAL A  13     -13.104 -17.828  43.736  1.00 50.72           C  
ATOM   1554  CG2 VAL A  13     -12.765 -15.345  43.161  1.00 50.72           C  
ATOM   1555  C   VAL A  13     -14.796 -17.027  45.871  1.00 50.72           C  
ATOM   1556  O   VAL A  13     -14.598 -16.758  47.055  1.00 50.72           O  
ATOM   1557  N   ARG A  14     -15.306 -18.206  45.464  1.00174.00           N  
ATOM   1558  CA  ARG A  14     -15.650 -19.289  46.341  1.00174.00           C  
ATOM   1559  CB  ARG A  14     -16.467 -20.377  45.624  1.00174.00           C  
ATOM   1560  CG  ARG A  14     -17.090 -21.436  46.534  1.00174.00           C  
ATOM   1561  CD  ARG A  14     -18.201 -20.892  47.433  1.00174.00           C  
ATOM   1562  NE  ARG A  14     -18.944 -22.061  47.980  1.00174.00           N  
ATOM   1563  CZ  ARG A  14     -18.478 -22.733  49.073  1.00174.00           C  
ATOM   1564  NH1 ARG A  14     -17.311 -22.352  49.670  1.00174.00           N  
ATOM   1565  NH2 ARG A  14     -19.180 -23.796  49.563  1.00174.00           N  
ATOM   1566  C   ARG A  14     -14.360 -19.890  46.785  1.00174.00           C  
ATOM   1567  O   ARG A  14     -13.341 -19.712  46.119  1.00174.00           O  
ATOM   1568  N   GLU A  15     -14.372 -20.626  47.918  1.00182.25           N  
ATOM   1569  CA  GLU A  15     -13.137 -21.084  48.481  1.00182.25           C  
ATOM   1570  CB  GLU A  15     -13.353 -22.003  49.696  1.00182.25           C  
ATOM   1571  CG  GLU A  15     -12.056 -22.463  50.366  1.00182.25           C  
ATOM   1572  CD  GLU A  15     -12.430 -23.357  51.540  1.00182.25           C  
ATOM   1573  OE1 GLU A  15     -13.260 -22.914  52.379  1.00182.25           O  
ATOM   1574  OE2 GLU A  15     -11.892 -24.495  51.613  1.00182.25           O  
ATOM   1575  C   GLU A  15     -12.329 -21.849  47.484  1.00182.25           C  
ATOM   1576  O   GLU A  15     -11.442 -21.278  46.891  1.00182.25           O  
ATOM   1577  N   GLY A  16     -12.711 -23.071  47.115  1.00144.87           N  
ATOM   1578  CA  GLY A  16     -11.956 -23.995  46.301  1.00144.87           C  
ATOM   1579  C   GLY A  16     -11.734 -23.523  44.897  1.00144.87           C  
ATOM   1580  O   GLY A  16     -10.902 -24.089  44.190  1.00144.87           O  
ATOM   1581  N   ASP A  17     -12.534 -22.559  44.415  1.00 82.84           N  
ATOM   1582  CA  ASP A  17     -12.476 -22.166  43.035  1.00 82.84           C  
ATOM   1583  CB  ASP A  17     -13.575 -21.168  42.636  1.00 82.84           C  
ATOM   1584  CG  ASP A  17     -14.901 -21.913  42.649  1.00 82.84           C  
ATOM   1585  OD1 ASP A  17     -14.910 -23.098  42.223  1.00 82.84           O  
ATOM   1586  OD2 ASP A  17     -15.921 -21.311  43.078  1.00 82.84           O  
ATOM   1587  C   ASP A  17     -11.164 -21.557  42.665  1.00 82.84           C  
ATOM   1588  O   ASP A  17     -10.378 -21.124  43.505  1.00 82.84           O  
ATOM   1589  N   SER A  18     -10.877 -21.580  41.347  1.00 87.36           N  
ATOM   1590  CA  SER A  18      -9.683 -20.977  40.844  1.00 87.36           C  
ATOM   1591  CB  SER A  18      -9.113 -21.687  39.605  1.00 87.36           C  
ATOM   1592  OG  SER A  18     -10.081 -21.711  38.568  1.00 87.36           O  
ATOM   1593  C   SER A  18     -10.005 -19.559  40.501  1.00 87.36           C  
ATOM   1594  O   SER A  18     -11.167 -19.199  40.318  1.00 87.36           O  
ATOM   1595  N   SER A  19      -8.968 -18.704  40.421  1.00 48.63           N  
ATOM   1596  CA  SER A  19      -9.228 -17.330  40.130  1.00 48.63           C  
ATOM   1597  CB  SER A  19      -9.379 -16.472  41.397  1.00 48.63           C  
ATOM   1598  OG  SER A  19      -9.637 -15.122  41.045  1.00 48.63           O  
ATOM   1599  C   SER A  19      -8.058 -16.801  39.374  1.00 48.63           C  
ATOM   1600  O   SER A  19      -6.948 -17.320  39.480  1.00 48.63           O  
ATOM   1601  N   VAL A  20      -8.297 -15.752  38.562  1.00 36.85           N  
ATOM   1602  CA  VAL A  20      -7.228 -15.158  37.822  1.00 36.85           C  
ATOM   1603  CB  VAL A  20      -7.317 -15.404  36.343  1.00 36.85           C  
ATOM   1604  CG1 VAL A  20      -7.167 -16.914  36.091  1.00 36.85           C  
ATOM   1605  CG2 VAL A  20      -8.641 -14.818  35.824  1.00 36.85           C  
ATOM   1606  C   VAL A  20      -7.289 -13.681  38.049  1.00 36.85           C  
ATOM   1607  O   VAL A  20      -8.365 -13.084  38.058  1.00 36.85           O  
ATOM   1608  N   ILE A  21      -6.113 -13.054  38.247  1.00 98.80           N  
ATOM   1609  CA  ILE A  21      -6.045 -11.638  38.474  1.00 98.80           C  
ATOM   1610  CB  ILE A  21      -5.388 -11.267  39.774  1.00 98.80           C  
ATOM   1611  CG1 ILE A  21      -6.187 -11.831  40.962  1.00 98.80           C  
ATOM   1612  CG2 ILE A  21      -5.243  -9.737  39.813  1.00 98.80           C  
ATOM   1613  CD1 ILE A  21      -6.150 -13.356  41.058  1.00 98.80           C  
ATOM   1614  C   ILE A  21      -5.225 -11.056  37.369  1.00 98.80           C  
ATOM   1615  O   ILE A  21      -4.220 -11.635  36.958  1.00 98.80           O  
ATOM   1616  N   ASN A  22      -5.649  -9.886  36.850  1.00 78.04           N  
ATOM   1617  CA  ASN A  22      -4.968  -9.289  35.739  1.00 78.04           C  
ATOM   1618  CB  ASN A  22      -5.906  -8.935  34.573  1.00 78.04           C  
ATOM   1619  CG  ASN A  22      -6.475 -10.232  34.018  1.00 78.04           C  
ATOM   1620  OD1 ASN A  22      -7.570 -10.256  33.459  1.00 78.04           O  
ATOM   1621  ND2 ASN A  22      -5.714 -11.347  34.182  1.00 78.04           N  
ATOM   1622  C   ASN A  22      -4.339  -8.012  36.178  1.00 78.04           C  
ATOM   1623  O   ASN A  22      -4.780  -7.378  37.135  1.00 78.04           O  
ATOM   1624  N   CYS A  23      -3.246  -7.622  35.495  1.00139.72           N  
ATOM   1625  CA  CYS A  23      -2.623  -6.376  35.823  1.00139.72           C  
ATOM   1626  CB  CYS A  23      -1.537  -6.480  36.893  1.00139.72           C  
ATOM   1627  SG  CYS A  23       0.023  -6.978  36.129  1.00139.72           S  
ATOM   1628  C   CYS A  23      -1.917  -5.934  34.588  1.00139.72           C  
ATOM   1629  O   CYS A  23      -1.498  -6.756  33.771  1.00139.72           O  
ATOM   1630  N   THR A  24      -1.767  -4.610  34.413  1.00136.82           N  
ATOM   1631  CA  THR A  24      -1.060  -4.180  33.253  1.00136.82           C  
ATOM   1632  CB  THR A  24      -1.892  -3.414  32.271  1.00136.82           C  
ATOM   1633  OG1 THR A  24      -1.229  -3.365  31.018  1.00136.82           O  
ATOM   1634  CG2 THR A  24      -2.102  -1.987  32.801  1.00136.82           C  
ATOM   1635  C   THR A  24       0.055  -3.293  33.691  1.00136.82           C  
ATOM   1636  O   THR A  24      -0.090  -2.480  34.601  1.00136.82           O  
ATOM   1637  N   TYR A  25       1.212  -3.433  33.025  1.00133.22           N  
ATOM   1638  CA  TYR A  25       2.358  -2.628  33.320  1.00133.22           C  
ATOM   1639  CB  TYR A  25       3.658  -3.415  33.607  1.00133.22           C  
ATOM   1640  CG  TYR A  25       3.990  -4.363  32.503  1.00133.22           C  
ATOM   1641  CD1 TYR A  25       3.424  -5.618  32.469  1.00133.22           C  
ATOM   1642  CD2 TYR A  25       4.883  -4.013  31.514  1.00133.22           C  
ATOM   1643  CE1 TYR A  25       3.731  -6.506  31.465  1.00133.22           C  
ATOM   1644  CE2 TYR A  25       5.194  -4.897  30.506  1.00133.22           C  
ATOM   1645  CZ  TYR A  25       4.616  -6.143  30.479  1.00133.22           C  
ATOM   1646  OH  TYR A  25       4.934  -7.050  29.445  1.00133.22           O  
ATOM   1647  C   TYR A  25       2.540  -1.712  32.152  1.00133.22           C  
ATOM   1648  O   TYR A  25       1.997  -1.943  31.075  1.00133.22           O  
ATOM   1649  N   THR A  26       3.223  -0.579  32.382  1.00118.85           N  
ATOM   1650  CA  THR A  26       3.350   0.451  31.390  1.00118.85           C  
ATOM   1651  CB  THR A  26       3.960   1.694  31.963  1.00118.85           C  
ATOM   1652  OG1 THR A  26       3.160   2.195  33.023  1.00118.85           O  
ATOM   1653  CG2 THR A  26       4.078   2.738  30.845  1.00118.85           C  
ATOM   1654  C   THR A  26       4.169   0.106  30.162  1.00118.85           C  
ATOM   1655  O   THR A  26       3.672   0.259  29.046  1.00118.85           O  
ATOM   1656  N   ASP A  27       5.421  -0.399  30.307  1.00217.38           N  
ATOM   1657  CA  ASP A  27       6.279  -0.436  29.134  1.00217.38           C  
ATOM   1658  CB  ASP A  27       7.459   0.546  29.264  1.00217.38           C  
ATOM   1659  CG  ASP A  27       8.386   0.515  28.049  1.00217.38           C  
ATOM   1660  OD1 ASP A  27       9.172  -0.462  27.920  1.00217.38           O  
ATOM   1661  OD2 ASP A  27       8.351   1.491  27.255  1.00217.38           O  
ATOM   1662  C   ASP A  27       6.853  -1.770  28.765  1.00217.38           C  
ATOM   1663  O   ASP A  27       7.180  -2.636  29.576  1.00217.38           O  
ATOM   1664  N   SER A  28       7.048  -1.901  27.445  1.00247.64           N  
ATOM   1665  CA  SER A  28       7.463  -3.097  26.797  1.00247.64           C  
ATOM   1666  CB  SER A  28       7.463  -2.961  25.266  1.00247.64           C  
ATOM   1667  OG  SER A  28       6.145  -2.708  24.801  1.00247.64           O  
ATOM   1668  C   SER A  28       8.799  -3.623  27.199  1.00247.64           C  
ATOM   1669  O   SER A  28       8.904  -4.728  27.702  1.00247.64           O  
ATOM   1670  N   SER A  36       9.873  -2.854  27.072  1.00151.29           N  
ATOM   1671  CA  SER A  36      11.170  -3.465  27.207  1.00151.29           C  
ATOM   1672  CB  SER A  36      12.309  -2.458  26.988  1.00151.29           C  
ATOM   1673  OG  SER A  36      12.259  -1.946  25.666  1.00151.29           O  
ATOM   1674  C   SER A  36      11.399  -4.073  28.570  1.00151.29           C  
ATOM   1675  O   SER A  36      12.369  -4.810  28.748  1.00151.29           O  
ATOM   1676  N   SER A  37      10.515  -3.812  29.557  1.00140.88           N  
ATOM   1677  CA  SER A  37      10.727  -4.264  30.904  1.00140.88           C  
ATOM   1678  CB  SER A  37       9.545  -3.964  31.844  1.00140.88           C  
ATOM   1679  OG  SER A  37       8.384  -4.655  31.409  1.00140.88           O  
ATOM   1680  C   SER A  37      10.992  -5.723  30.934  1.00140.88           C  
ATOM   1681  O   SER A  37      10.161  -6.542  30.545  1.00140.88           O  
ATOM   1682  N   THR A  38      12.221  -6.057  31.362  1.00 87.42           N  
ATOM   1683  CA  THR A  38      12.667  -7.404  31.519  1.00 87.42           C  
ATOM   1684  CB  THR A  38      14.159  -7.524  31.574  1.00 87.42           C  
ATOM   1685  OG1 THR A  38      14.732  -6.988  30.390  1.00 87.42           O  
ATOM   1686  CG2 THR A  38      14.518  -9.014  31.701  1.00 87.42           C  
ATOM   1687  C   THR A  38      12.114  -8.015  32.781  1.00 87.42           C  
ATOM   1688  O   THR A  38      11.824  -9.209  32.786  1.00 87.42           O  
ATOM   1689  N   TYR A  39      11.927  -7.226  33.875  1.00290.89           N  
ATOM   1690  CA  TYR A  39      11.686  -7.850  35.151  1.00290.89           C  
ATOM   1691  CB  TYR A  39      12.610  -7.211  36.200  1.00290.89           C  
ATOM   1692  CG  TYR A  39      13.837  -6.828  35.431  1.00290.89           C  
ATOM   1693  CD1 TYR A  39      14.727  -7.755  34.936  1.00290.89           C  
ATOM   1694  CD2 TYR A  39      14.087  -5.492  35.195  1.00290.89           C  
ATOM   1695  CE1 TYR A  39      15.836  -7.348  34.221  1.00290.89           C  
ATOM   1696  CE2 TYR A  39      15.191  -5.080  34.486  1.00290.89           C  
ATOM   1697  CZ  TYR A  39      16.072  -6.011  33.992  1.00290.89           C  
ATOM   1698  OH  TYR A  39      17.207  -5.593  33.260  1.00290.89           O  
ATOM   1699  C   TYR A  39      10.271  -7.577  35.578  1.00290.89           C  
ATOM   1700  O   TYR A  39       9.884  -6.421  35.730  1.00290.89           O  
ATOM   1701  N   LEU A  40       9.460  -8.638  35.800  1.00138.48           N  
ATOM   1702  CA  LEU A  40       8.091  -8.453  36.203  1.00138.48           C  
ATOM   1703  CB  LEU A  40       7.080  -8.979  35.170  1.00138.48           C  
ATOM   1704  CG  LEU A  40       7.155  -8.247  33.816  1.00138.48           C  
ATOM   1705  CD1 LEU A  40       6.129  -8.804  32.817  1.00138.48           C  
ATOM   1706  CD2 LEU A  40       7.042  -6.726  33.991  1.00138.48           C  
ATOM   1707  C   LEU A  40       7.879  -9.227  37.466  1.00138.48           C  
ATOM   1708  O   LEU A  40       8.486 -10.279  37.665  1.00138.48           O  
ATOM   1709  N   TYR A  41       7.019  -8.712  38.371  1.00110.05           N  
ATOM   1710  CA  TYR A  41       6.829  -9.418  39.603  1.00110.05           C  
ATOM   1711  CB  TYR A  41       7.614  -8.818  40.781  1.00110.05           C  
ATOM   1712  CG  TYR A  41       9.035  -8.636  40.372  1.00110.05           C  
ATOM   1713  CD1 TYR A  41       9.891  -9.704  40.256  1.00110.05           C  
ATOM   1714  CD2 TYR A  41       9.508  -7.380  40.075  1.00110.05           C  
ATOM   1715  CE1 TYR A  41      11.199  -9.517  39.870  1.00110.05           C  
ATOM   1716  CE2 TYR A  41      10.814  -7.186  39.691  1.00110.05           C  
ATOM   1717  CZ  TYR A  41      11.667  -8.257  39.593  1.00110.05           C  
ATOM   1718  OH  TYR A  41      13.009  -8.068  39.199  1.00110.05           O  
ATOM   1719  C   TYR A  41       5.386  -9.326  40.008  1.00110.05           C  
ATOM   1720  O   TYR A  41       4.646  -8.473  39.523  1.00110.05           O  
ATOM   1721  N   TRP A  42       4.952 -10.237  40.906  1.00 93.76           N  
ATOM   1722  CA  TRP A  42       3.641 -10.191  41.492  1.00 93.76           C  
ATOM   1723  CB  TRP A  42       2.796 -11.468  41.322  1.00 93.76           C  
ATOM   1724  CG  TRP A  42       2.112 -11.599  39.984  1.00 93.76           C  
ATOM   1725  CD2 TRP A  42       0.849 -10.980  39.699  1.00 93.76           C  
ATOM   1726  CD1 TRP A  42       2.485 -12.262  38.852  1.00 93.76           C  
ATOM   1727  NE1 TRP A  42       1.527 -12.097  37.878  1.00 93.76           N  
ATOM   1728  CE2 TRP A  42       0.515 -11.309  38.387  1.00 93.76           C  
ATOM   1729  CE3 TRP A  42       0.033 -10.202  40.471  1.00 93.76           C  
ATOM   1730  CZ2 TRP A  42      -0.647 -10.862  37.823  1.00 93.76           C  
ATOM   1731  CZ3 TRP A  42      -1.136  -9.751  39.900  1.00 93.76           C  
ATOM   1732  CH2 TRP A  42      -1.468 -10.076  38.601  1.00 93.76           C  
ATOM   1733  C   TRP A  42       3.835 -10.007  42.962  1.00 93.76           C  
ATOM   1734  O   TRP A  42       4.651 -10.695  43.573  1.00 93.76           O  
ATOM   1735  N   TYR A  43       3.081  -9.067  43.569  1.00 98.87           N  
ATOM   1736  CA  TYR A  43       3.223  -8.802  44.975  1.00 98.87           C  
ATOM   1737  CB  TYR A  43       3.622  -7.348  45.299  1.00 98.87           C  
ATOM   1738  CG  TYR A  43       5.028  -7.047  44.880  1.00 98.87           C  
ATOM   1739  CD1 TYR A  43       6.083  -7.334  45.717  1.00 98.87           C  
ATOM   1740  CD2 TYR A  43       5.298  -6.460  43.664  1.00 98.87           C  
ATOM   1741  CE1 TYR A  43       7.377  -7.049  45.347  1.00 98.87           C  
ATOM   1742  CE2 TYR A  43       6.591  -6.172  43.288  1.00 98.87           C  
ATOM   1743  CZ  TYR A  43       7.636  -6.465  44.130  1.00 98.87           C  
ATOM   1744  OH  TYR A  43       8.964  -6.171  43.752  1.00 98.87           O  
ATOM   1745  C   TYR A  43       1.889  -9.018  45.641  1.00 98.87           C  
ATOM   1746  O   TYR A  43       0.836  -8.826  45.033  1.00 98.87           O  
ATOM   1747  N   LYS A  44       1.921  -9.452  46.921  1.00 72.95           N  
ATOM   1748  CA  LYS A  44       0.747  -9.692  47.727  1.00 72.95           C  
ATOM   1749  CB  LYS A  44       0.711 -11.106  48.336  1.00 72.95           C  
ATOM   1750  CG  LYS A  44      -0.522 -11.376  49.199  1.00 72.95           C  
ATOM   1751  CD  LYS A  44      -0.612 -12.808  49.732  1.00 72.95           C  
ATOM   1752  CE  LYS A  44      -1.801 -13.023  50.670  1.00 72.95           C  
ATOM   1753  NZ  LYS A  44      -1.765 -14.388  51.233  1.00 72.95           N  
ATOM   1754  C   LYS A  44       0.810  -8.751  48.892  1.00 72.95           C  
ATOM   1755  O   LYS A  44       1.867  -8.581  49.496  1.00 72.95           O  
ATOM   1756  N   GLN A  45      -0.318  -8.101  49.248  1.00 82.36           N  
ATOM   1757  CA  GLN A  45      -0.245  -7.204  50.370  1.00 82.36           C  
ATOM   1758  CB  GLN A  45      -0.373  -5.721  49.970  1.00 82.36           C  
ATOM   1759  CG  GLN A  45      -0.281  -4.763  51.161  1.00 82.36           C  
ATOM   1760  CD  GLN A  45      -0.418  -3.334  50.652  1.00 82.36           C  
ATOM   1761  OE1 GLN A  45       0.490  -2.519  50.804  1.00 82.36           O  
ATOM   1762  NE2 GLN A  45      -1.588  -3.013  50.038  1.00 82.36           N  
ATOM   1763  C   GLN A  45      -1.345  -7.514  51.339  1.00 82.36           C  
ATOM   1764  O   GLN A  45      -2.512  -7.619  50.965  1.00 82.36           O  
ATOM   1765  N   GLU A  46      -0.976  -7.657  52.630  1.00 89.51           N  
ATOM   1766  CA  GLU A  46      -1.902  -7.946  53.692  1.00 89.51           C  
ATOM   1767  CB  GLU A  46      -1.569  -9.246  54.441  1.00 89.51           C  
ATOM   1768  CG  GLU A  46      -1.787 -10.484  53.570  0.88 89.51           C  
ATOM   1769  CD  GLU A  46      -1.222 -11.700  54.286  0.83 89.51           C  
ATOM   1770  OE1 GLU A  46      -0.271 -11.528  55.093  0.83 89.51           O  
ATOM   1771  OE2 GLU A  46      -1.727 -12.824  54.026  0.83 89.51           O  
ATOM   1772  C   GLU A  46      -1.828  -6.807  54.667  1.00 89.51           C  
ATOM   1773  O   GLU A  46      -0.837  -6.077  54.713  1.00 89.51           O  
ATOM   1774  N   PRO A  48      -2.856  -6.633  55.457  1.00274.76           N  
ATOM   1775  CA  PRO A  48      -2.990  -5.490  56.320  1.00274.76           C  
ATOM   1776  CD  PRO A  48      -4.068  -7.432  55.383  1.00274.76           C  
ATOM   1777  CB  PRO A  48      -4.285  -5.715  57.096  1.00274.76           C  
ATOM   1778  CG  PRO A  48      -5.117  -6.628  56.173  1.00274.76           C  
ATOM   1779  C   PRO A  48      -1.827  -5.078  57.170  1.00274.76           C  
ATOM   1780  O   PRO A  48      -1.253  -4.037  56.879  1.00274.76           O  
ATOM   1781  N   GLY A  49      -1.476  -5.838  58.220  1.00169.03           N  
ATOM   1782  CA  GLY A  49      -0.386  -5.586  59.125  1.00169.03           C  
ATOM   1783  C   GLY A  49       0.900  -5.926  58.481  1.00169.03           C  
ATOM   1784  O   GLY A  49       1.945  -5.389  58.839  1.00169.03           O  
ATOM   1785  N   ALA A  50       0.837  -6.891  57.553  1.00197.82           N  
ATOM   1786  CA  ALA A  50       1.978  -7.432  56.890  1.00197.82           C  
ATOM   1787  CB  ALA A  50       1.645  -8.620  55.976  1.00197.82           C  
ATOM   1788  C   ALA A  50       2.560  -6.353  56.038  1.00197.82           C  
ATOM   1789  O   ALA A  50       2.828  -5.235  56.468  1.00197.82           O  
ATOM   1790  N   GLY A  51       2.908  -6.707  54.804  1.00152.38           N  
ATOM   1791  CA  GLY A  51       3.455  -5.718  53.943  1.00152.38           C  
ATOM   1792  C   GLY A  51       3.515  -6.389  52.625  1.00152.38           C  
ATOM   1793  O   GLY A  51       2.801  -7.366  52.406  1.00152.38           O  
ATOM   1794  N   LEU A  52       4.353  -5.886  51.702  1.00106.49           N  
ATOM   1795  CA  LEU A  52       4.386  -6.530  50.431  1.00106.49           C  
ATOM   1796  CB  LEU A  52       5.050  -5.702  49.312  1.00106.49           C  
ATOM   1797  CG  LEU A  52       4.221  -4.477  48.867  1.00106.49           C  
ATOM   1798  CD1 LEU A  52       4.927  -3.689  47.756  1.00106.49           C  
ATOM   1799  CD2 LEU A  52       2.805  -4.886  48.432  1.00106.49           C  
ATOM   1800  C   LEU A  52       5.135  -7.807  50.563  1.00106.49           C  
ATOM   1801  O   LEU A  52       6.196  -7.876  51.181  1.00106.49           O  
ATOM   1802  N   GLN A  53       4.560  -8.868  49.978  1.00 76.35           N  
ATOM   1803  CA  GLN A  53       5.191 -10.148  49.962  1.00 76.35           C  
ATOM   1804  CB  GLN A  53       4.338 -11.235  50.635  1.00 76.35           C  
ATOM   1805  CG  GLN A  53       4.093 -10.952  52.120  1.00 76.35           C  
ATOM   1806  CD  GLN A  53       3.183 -12.037  52.672  1.00 76.35           C  
ATOM   1807  OE1 GLN A  53       2.779 -11.991  53.833  1.00 76.35           O  
ATOM   1808  NE2 GLN A  53       2.842 -13.038  51.816  1.00 76.35           N  
ATOM   1809  C   GLN A  53       5.319 -10.496  48.516  1.00 76.35           C  
ATOM   1810  O   GLN A  53       4.343 -10.449  47.768  1.00 76.35           O  
ATOM   1811  N   LEU A  54       6.537 -10.856  48.078  1.00106.29           N  
ATOM   1812  CA  LEU A  54       6.738 -11.130  46.684  1.00106.29           C  
ATOM   1813  CB  LEU A  54       8.187 -10.856  46.233  1.00106.29           C  
ATOM   1814  CG  LEU A  54       8.468 -11.126  44.743  1.00106.29           C  
ATOM   1815  CD1 LEU A  54       7.706 -10.156  43.829  1.00106.29           C  
ATOM   1816  CD2 LEU A  54       9.979 -11.132  44.459  1.00106.29           C  
ATOM   1817  C   LEU A  54       6.415 -12.575  46.451  1.00106.29           C  
ATOM   1818  O   LEU A  54       7.067 -13.462  47.002  1.00106.29           O  
ATOM   1819  N   LEU A  55       5.310 -12.844  45.720  1.00182.56           N  
ATOM   1820  CA  LEU A  55       4.913 -14.189  45.389  1.00182.56           C  
ATOM   1821  CB  LEU A  55       3.450 -14.327  44.914  1.00182.56           C  
ATOM   1822  CG  LEU A  55       2.372 -14.022  45.964  1.00182.56           C  
ATOM   1823  CD1 LEU A  55       0.974 -14.377  45.437  1.00182.56           C  
ATOM   1824  CD2 LEU A  55       2.694 -14.686  47.309  1.00182.56           C  
ATOM   1825  C   LEU A  55       5.705 -14.782  44.258  1.00182.56           C  
ATOM   1826  O   LEU A  55       6.121 -15.938  44.330  1.00182.56           O  
ATOM   1827  N   THR A  56       5.893 -14.025  43.152  1.00 93.27           N  
ATOM   1828  CA  THR A  56       6.534 -14.636  42.014  1.00 93.27           C  
ATOM   1829  CB  THR A  56       5.601 -15.420  41.135  1.00 93.27           C  
ATOM   1830  OG1 THR A  56       4.595 -14.561  40.620  1.00 93.27           O  
ATOM   1831  CG2 THR A  56       4.964 -16.571  41.930  1.00 93.27           C  
ATOM   1832  C   THR A  56       7.113 -13.600  41.110  1.00 93.27           C  
ATOM   1833  O   THR A  56       6.792 -12.416  41.202  1.00 93.27           O  
ATOM   1834  N   TYR A  57       8.004 -14.042  40.197  1.00142.57           N  
ATOM   1835  CA  TYR A  57       8.525 -13.119  39.233  1.00142.57           C  
ATOM   1836  CB  TYR A  57       9.942 -12.571  39.526  1.00142.57           C  
ATOM   1837  CG  TYR A  57      11.022 -13.507  39.081  1.00142.57           C  
ATOM   1838  CD1 TYR A  57      11.328 -14.661  39.765  1.00142.57           C  
ATOM   1839  CD2 TYR A  57      11.767 -13.194  37.964  1.00142.57           C  
ATOM   1840  CE1 TYR A  57      12.342 -15.485  39.321  1.00142.57           C  
ATOM   1841  CE2 TYR A  57      12.779 -14.011  37.516  1.00142.57           C  
ATOM   1842  CZ  TYR A  57      13.069 -15.165  38.197  1.00142.57           C  
ATOM   1843  OH  TYR A  57      14.108 -16.006  37.742  1.00142.57           O  
ATOM   1844  C   TYR A  57       8.579 -13.836  37.926  1.00142.57           C  
ATOM   1845  O   TYR A  57       8.555 -15.066  37.881  1.00142.57           O  
ATOM   1846  N   ILE A  58       8.594 -13.074  36.816  1.00185.91           N  
ATOM   1847  CA  ILE A  58       8.660 -13.694  35.525  1.00185.91           C  
ATOM   1848  CB  ILE A  58       7.303 -13.879  34.904  1.00185.91           C  
ATOM   1849  CG1 ILE A  58       7.379 -14.816  33.690  1.00185.91           C  
ATOM   1850  CG2 ILE A  58       6.719 -12.491  34.592  1.00185.91           C  
ATOM   1851  CD1 ILE A  58       6.011 -15.296  33.209  1.00185.91           C  
ATOM   1852  C   ILE A  58       9.476 -12.813  34.633  1.00185.91           C  
ATOM   1853  O   ILE A  58       9.450 -11.589  34.766  1.00185.91           O  
ATOM   1854  N   PHE A  59      10.250 -13.423  33.713  1.00311.60           N  
ATOM   1855  CA  PHE A  59      11.006 -12.628  32.791  1.00311.60           C  
ATOM   1856  CB  PHE A  59      12.369 -13.190  32.335  1.00311.60           C  
ATOM   1857  CG  PHE A  59      13.412 -12.866  33.349  1.00311.60           C  
ATOM   1858  CD1 PHE A  59      13.839 -11.566  33.511  1.00311.60           C  
ATOM   1859  CD2 PHE A  59      13.990 -13.854  34.107  1.00311.60           C  
ATOM   1860  CE1 PHE A  59      14.809 -11.248  34.434  1.00311.60           C  
ATOM   1861  CE2 PHE A  59      14.960 -13.541  35.030  1.00311.60           C  
ATOM   1862  CZ  PHE A  59      15.370 -12.240  35.200  1.00311.60           C  
ATOM   1863  C   PHE A  59      10.198 -12.388  31.566  1.00311.60           C  
ATOM   1864  O   PHE A  59       9.290 -13.150  31.235  1.00311.60           O  
ATOM   1865  N   SER A  60      10.559 -11.301  30.858  1.00278.57           N  
ATOM   1866  CA  SER A  60       9.860 -10.829  29.697  1.00278.57           C  
ATOM   1867  CB  SER A  60      10.496  -9.535  29.168  1.00278.57           C  
ATOM   1868  OG  SER A  60       9.804  -9.076  28.021  1.00278.57           O  
ATOM   1869  C   SER A  60       9.921 -11.855  28.603  1.00278.57           C  
ATOM   1870  O   SER A  60       9.028 -11.938  27.758  1.00278.57           O  
ATOM   1871  N   ASN A  65      10.997 -12.659  28.592  1.00 83.32           N  
ATOM   1872  CA  ASN A  65      11.244 -13.672  27.605  1.00 83.32           C  
ATOM   1873  CB  ASN A  65      12.674 -14.245  27.687  1.00 83.32           C  
ATOM   1874  CG  ASN A  65      12.932 -14.772  29.092  1.00 83.32           C  
ATOM   1875  OD1 ASN A  65      13.719 -14.196  29.844  1.00 83.32           O  
ATOM   1876  ND2 ASN A  65      12.247 -15.883  29.470  1.00 83.32           N  
ATOM   1877  C   ASN A  65      10.263 -14.803  27.706  1.00 83.32           C  
ATOM   1878  O   ASN A  65      10.047 -15.502  26.718  1.00 83.32           O  
ATOM   1879  N   MET A  66       9.664 -15.045  28.892  1.00171.44           N  
ATOM   1880  CA  MET A  66       8.840 -16.216  29.048  1.00171.44           C  
ATOM   1881  CB  MET A  66       9.239 -17.037  30.289  1.00171.44           C  
ATOM   1882  CG  MET A  66       9.338 -16.217  31.575  1.00171.44           C  
ATOM   1883  SD  MET A  66      10.326 -17.001  32.889  1.00171.44           S  
ATOM   1884  CE  MET A  66       9.290 -18.486  33.028  1.00171.44           C  
ATOM   1885  C   MET A  66       7.367 -15.910  29.054  1.00171.44           C  
ATOM   1886  O   MET A  66       6.939 -14.788  29.310  1.00171.44           O  
ATOM   1887  N   ASP A  67       6.576 -16.904  28.582  1.00109.84           N  
ATOM   1888  CA  ASP A  67       5.138 -16.900  28.503  1.00109.84           C  
ATOM   1889  CB  ASP A  67       4.632 -17.828  27.391  1.00109.84           C  
ATOM   1890  CG  ASP A  67       5.015 -17.161  26.079  1.00109.84           C  
ATOM   1891  OD1 ASP A  67       4.427 -16.092  25.765  1.00109.84           O  
ATOM   1892  OD2 ASP A  67       5.915 -17.700  25.383  1.00109.84           O  
ATOM   1893  C   ASP A  67       4.435 -17.276  29.772  1.00109.84           C  
ATOM   1894  O   ASP A  67       3.377 -16.729  30.071  1.00109.84           O  
ATOM   1895  N   MET A  68       4.958 -18.253  30.542  1.00 98.59           N  
ATOM   1896  CA  MET A  68       4.191 -18.660  31.681  1.00 98.59           C  
ATOM   1897  CB  MET A  68       3.105 -19.681  31.309  1.00 98.59           C  
ATOM   1898  CG  MET A  68       2.236 -20.149  32.474  1.00 98.59           C  
ATOM   1899  SD  MET A  68       0.970 -21.360  31.991  1.00 98.59           S  
ATOM   1900  CE  MET A  68       2.172 -22.640  31.530  1.00 98.59           C  
ATOM   1901  C   MET A  68       5.096 -19.307  32.669  1.00 98.59           C  
ATOM   1902  O   MET A  68       6.071 -19.965  32.309  1.00 98.59           O  
ATOM   1903  N   LYS A  69       4.784 -19.127  33.961  1.00109.06           N  
ATOM   1904  CA  LYS A  69       5.591 -19.709  34.982  1.00109.06           C  
ATOM   1905  CB  LYS A  69       6.456 -18.667  35.707  1.00109.06           C  
ATOM   1906  CG  LYS A  69       7.331 -19.253  36.811  1.00109.06           C  
ATOM   1907  CD  LYS A  69       8.275 -18.237  37.457  1.00109.06           C  
ATOM   1908  CE  LYS A  69       9.615 -18.073  36.737  1.00109.06           C  
ATOM   1909  NZ  LYS A  69      10.440 -17.067  37.441  1.00109.06           N  
ATOM   1910  C   LYS A  69       4.666 -20.285  35.993  1.00109.06           C  
ATOM   1911  O   LYS A  69       3.766 -19.606  36.486  1.00109.06           O  
ATOM   1912  N   GLN A  70       4.847 -21.578  36.305  1.00191.56           N  
ATOM   1913  CA  GLN A  70       4.047 -22.174  37.325  1.00191.56           C  
ATOM   1914  CB  GLN A  70       3.055 -23.213  36.775  1.00191.56           C  
ATOM   1915  CG  GLN A  70       3.724 -24.373  36.036  1.00191.56           C  
ATOM   1916  CD  GLN A  70       2.635 -25.313  35.549  1.00191.56           C  
ATOM   1917  OE1 GLN A  70       1.951 -25.955  36.349  1.00191.56           O  
ATOM   1918  NE2 GLN A  70       2.461 -25.399  34.206  1.00191.56           N  
ATOM   1919  C   GLN A  70       4.988 -22.865  38.248  1.00191.56           C  
ATOM   1920  O   GLN A  70       4.889 -24.066  38.486  1.00191.56           O  
ATOM   1921  N   ASP A  72       5.923 -22.106  38.836  1.00158.31           N  
ATOM   1922  CA  ASP A  72       6.825 -22.775  39.714  1.00158.31           C  
ATOM   1923  CB  ASP A  72       8.045 -21.942  40.126  1.00158.31           C  
ATOM   1924  CG  ASP A  72       8.928 -21.775  38.910  1.00158.31           C  
ATOM   1925  OD1 ASP A  72       9.352 -22.801  38.314  1.00158.31           O  
ATOM   1926  OD2 ASP A  72       9.173 -20.595  38.552  1.00158.31           O  
ATOM   1927  C   ASP A  72       6.068 -23.036  40.963  1.00158.31           C  
ATOM   1928  O   ASP A  72       5.700 -22.109  41.682  1.00158.31           O  
ATOM   1929  N   GLN A  74       5.782 -24.322  41.220  1.00124.55           N  
ATOM   1930  CA  GLN A  74       5.139 -24.712  42.435  1.00124.55           C  
ATOM   1931  CB  GLN A  74       5.637 -23.965  43.695  1.00124.55           C  
ATOM   1932  CG  GLN A  74       5.222 -24.623  45.016  1.00124.55           C  
ATOM   1933  CD  GLN A  74       5.765 -23.801  46.174  1.00124.55           C  
ATOM   1934  OE1 GLN A  74       6.356 -22.740  45.981  1.00124.55           O  
ATOM   1935  NE2 GLN A  74       5.560 -24.308  47.419  1.00124.55           N  
ATOM   1936  C   GLN A  74       3.654 -24.573  42.300  1.00124.55           C  
ATOM   1937  O   GLN A  74       3.132 -24.089  41.299  1.00124.55           O  
ATOM   1938  N   ARG A  75       2.971 -24.994  43.377  1.00263.85           N  
ATOM   1939  CA  ARG A  75       1.572 -25.166  43.620  1.00263.85           C  
ATOM   1940  CB  ARG A  75       1.158 -24.917  45.086  1.00263.85           C  
ATOM   1941  CG  ARG A  75       1.411 -23.522  45.668  1.00263.85           C  
ATOM   1942  CD  ARG A  75       0.899 -23.437  47.109  1.00263.85           C  
ATOM   1943  NE  ARG A  75       1.126 -22.064  47.637  1.00263.85           N  
ATOM   1944  CZ  ARG A  75       0.747 -21.779  48.918  1.00263.85           C  
ATOM   1945  NH1 ARG A  75       0.179 -22.750  49.691  1.00263.85           N  
ATOM   1946  NH2 ARG A  75       0.942 -20.532  49.436  1.00263.85           N  
ATOM   1947  C   ARG A  75       0.635 -24.442  42.728  1.00263.85           C  
ATOM   1948  O   ARG A  75       0.645 -24.532  41.505  1.00263.85           O  
ATOM   1949  N   LEU A  76      -0.262 -23.754  43.419  1.00214.70           N  
ATOM   1950  CA  LEU A  76      -1.408 -23.020  43.042  1.00214.70           C  
ATOM   1951  CB  LEU A  76      -1.908 -22.355  44.335  1.00214.70           C  
ATOM   1952  CG  LEU A  76      -2.715 -21.047  44.267  1.00214.70           C  
ATOM   1953  CD1 LEU A  76      -3.326 -20.815  45.648  1.00214.70           C  
ATOM   1954  CD2 LEU A  76      -1.853 -19.810  43.910  1.00214.70           C  
ATOM   1955  C   LEU A  76      -1.077 -21.949  42.073  1.00214.70           C  
ATOM   1956  O   LEU A  76      -1.921 -21.591  41.251  1.00214.70           O  
ATOM   1957  N   THR A  77       0.138 -21.384  42.163  1.00 77.01           N  
ATOM   1958  CA  THR A  77       0.365 -20.193  41.412  1.00 77.01           C  
ATOM   1959  CB  THR A  77       1.279 -19.240  42.124  1.00 77.01           C  
ATOM   1960  OG1 THR A  77       0.746 -18.933  43.405  1.00 77.01           O  
ATOM   1961  CG2 THR A  77       1.398 -17.953  41.292  1.00 77.01           C  
ATOM   1962  C   THR A  77       0.924 -20.458  40.052  1.00 77.01           C  
ATOM   1963  O   THR A  77       1.940 -21.130  39.872  1.00 77.01           O  
ATOM   1964  N   VAL A  78       0.219 -19.908  39.044  1.00 59.13           N  
ATOM   1965  CA  VAL A  78       0.621 -19.978  37.673  1.00 59.13           C  
ATOM   1966  CB  VAL A  78      -0.273 -20.847  36.837  1.00 59.13           C  
ATOM   1967  CG1 VAL A  78       0.156 -20.730  35.366  1.00 59.13           C  
ATOM   1968  CG2 VAL A  78      -0.214 -22.282  37.387  1.00 59.13           C  
ATOM   1969  C   VAL A  78       0.499 -18.583  37.156  1.00 59.13           C  
ATOM   1970  O   VAL A  78      -0.426 -17.865  37.517  1.00 59.13           O  
ATOM   1971  N   LEU A  79       1.448 -18.127  36.324  1.00172.23           N  
ATOM   1972  CA  LEU A  79       1.311 -16.796  35.808  1.00172.23           C  
ATOM   1973  CB  LEU A  79       2.053 -15.723  36.633  1.00172.23           C  
ATOM   1974  CG  LEU A  79       3.510 -16.060  37.007  1.00172.23           C  
ATOM   1975  CD1 LEU A  79       3.590 -17.274  37.949  1.00172.23           C  
ATOM   1976  CD2 LEU A  79       4.399 -16.194  35.763  1.00172.23           C  
ATOM   1977  C   LEU A  79       1.785 -16.770  34.398  1.00172.23           C  
ATOM   1978  O   LEU A  79       2.713 -17.487  34.024  1.00172.23           O  
ATOM   1979  N   LEU A  80       1.111 -15.952  33.566  1.00130.22           N  
ATOM   1980  CA  LEU A  80       1.477 -15.841  32.187  1.00130.22           C  
ATOM   1981  CB  LEU A  80       0.409 -16.391  31.220  1.00130.22           C  
ATOM   1982  CG  LEU A  80      -1.017 -15.837  31.431  1.00130.22           C  
ATOM   1983  CD1 LEU A  80      -1.136 -14.343  31.086  1.00130.22           C  
ATOM   1984  CD2 LEU A  80      -2.049 -16.687  30.675  1.00130.22           C  
ATOM   1985  C   LEU A  80       1.693 -14.405  31.874  1.00130.22           C  
ATOM   1986  O   LEU A  80       1.141 -13.514  32.520  1.00130.22           O  
ATOM   1987  N   ASN A  82       2.521 -14.153  30.850  1.00 83.56           N  
ATOM   1988  CA  ASN A  82       2.839 -12.808  30.501  1.00 83.56           C  
ATOM   1989  CB  ASN A  82       4.311 -12.461  30.800  1.00 83.56           C  
ATOM   1990  CG  ASN A  82       4.597 -11.013  30.418  1.00 83.56           C  
ATOM   1991  OD1 ASN A  82       3.702 -10.260  30.041  1.00 83.56           O  
ATOM   1992  ND2 ASN A  82       5.895 -10.613  30.513  1.00 83.56           N  
ATOM   1993  C   ASN A  82       2.654 -12.627  29.037  1.00 83.56           C  
ATOM   1994  O   ASN A  82       3.151 -13.399  28.217  1.00 83.56           O  
ATOM   1995  N   LYS A  84       1.892 -11.587  28.679  1.00150.69           N  
ATOM   1996  CA  LYS A  84       1.814 -11.206  27.313  1.00150.69           C  
ATOM   1997  CB  LYS A  84       0.385 -10.796  26.911  1.00150.69           C  
ATOM   1998  CG  LYS A  84       0.211 -10.369  25.454  1.00150.69           C  
ATOM   1999  CD  LYS A  84      -1.257 -10.313  25.025  1.00150.69           C  
ATOM   2000  CE  LYS A  84      -1.478  -9.596  23.694  1.00150.69           C  
ATOM   2001  NZ  LYS A  84      -0.660 -10.236  22.640  1.00150.69           N  
ATOM   2002  C   LYS A  84       2.686 -10.011  27.258  1.00150.69           C  
ATOM   2003  O   LYS A  84       2.454  -9.019  27.945  1.00150.69           O  
ATOM   2004  N   LYS A  85       3.665 -10.041  26.348  1.00234.84           N  
ATOM   2005  CA  LYS A  85       4.683  -9.036  26.203  1.00234.84           C  
ATOM   2006  CB  LYS A  85       5.540  -9.264  24.944  1.00234.84           C  
ATOM   2007  CG  LYS A  85       6.768 -10.165  25.107  1.00234.84           C  
ATOM   2008  CD  LYS A  85       7.963  -9.462  25.759  0.83234.84           C  
ATOM   2009  CE  LYS A  85       8.749  -8.590  24.769  0.83234.84           C  
ATOM   2010  NZ  LYS A  85       9.852  -7.885  25.460  0.83234.84           N  
ATOM   2011  C   LYS A  85       4.031  -7.692  26.019  1.00234.84           C  
ATOM   2012  O   LYS A  85       4.693  -6.660  26.087  1.00234.84           O  
ATOM   2013  N   ASP A  86       2.732  -7.698  25.691  1.00142.04           N  
ATOM   2014  CA  ASP A  86       1.846  -6.596  25.450  1.00142.04           C  
ATOM   2015  CB  ASP A  86       0.570  -7.007  24.704  1.00142.04           C  
ATOM   2016  CG  ASP A  86       1.031  -7.380  23.303  1.00142.04           C  
ATOM   2017  OD1 ASP A  86       2.270  -7.377  23.076  1.00142.04           O  
ATOM   2018  OD2 ASP A  86       0.158  -7.667  22.441  1.00142.04           O  
ATOM   2019  C   ASP A  86       1.471  -5.841  26.706  1.00142.04           C  
ATOM   2020  O   ASP A  86       0.484  -5.109  26.698  1.00142.04           O  
ATOM   2021  N   LYS A  87       2.170  -6.065  27.841  1.00170.44           N  
ATOM   2022  CA  LYS A  87       1.926  -5.376  29.092  1.00170.44           C  
ATOM   2023  CB  LYS A  87       1.562  -3.885  28.924  1.00170.44           C  
ATOM   2024  CG  LYS A  87       2.713  -2.982  28.463  1.00170.44           C  
ATOM   2025  CD  LYS A  87       3.065  -3.092  26.977  1.00170.44           C  
ATOM   2026  CE  LYS A  87       2.121  -2.289  26.078  1.00170.44           C  
ATOM   2027  NZ  LYS A  87       2.674  -2.181  24.710  1.00170.44           N  
ATOM   2028  C   LYS A  87       0.803  -6.002  29.861  1.00170.44           C  
ATOM   2029  O   LYS A  87       0.337  -5.430  30.848  1.00170.44           O  
ATOM   2030  N   HIS A  88       0.378  -7.219  29.473  1.00 65.37           N  
ATOM   2031  CA  HIS A  88      -0.658  -7.888  30.203  1.00 65.37           C  
ATOM   2032  ND1 HIS A  88      -2.933 -10.519  30.265  1.00 65.37           N  
ATOM   2033  CG  HIS A  88      -2.851  -9.171  29.996  1.00 65.37           C  
ATOM   2034  CB  HIS A  88      -1.709  -8.523  29.275  1.00 65.37           C  
ATOM   2035  NE2 HIS A  88      -4.780  -9.595  31.088  1.00 65.37           N  
ATOM   2036  CD2 HIS A  88      -3.987  -8.621  30.507  1.00 65.37           C  
ATOM   2037  CE1 HIS A  88      -4.106 -10.718  30.918  1.00 65.37           C  
ATOM   2038  C   HIS A  88      -0.020  -8.977  31.016  1.00 65.37           C  
ATOM   2039  O   HIS A  88       0.824  -9.726  30.524  1.00 65.37           O  
ATOM   2040  N   LEU A  89      -0.405  -9.075  32.305  1.00 99.54           N  
ATOM   2041  CA  LEU A  89       0.196 -10.046  33.175  1.00 99.54           C  
ATOM   2042  CB  LEU A  89       1.206  -9.393  34.137  1.00 99.54           C  
ATOM   2043  CG  LEU A  89       2.106 -10.364  34.917  1.00 99.54           C  
ATOM   2044  CD1 LEU A  89       2.965 -11.209  33.963  1.00 99.54           C  
ATOM   2045  CD2 LEU A  89       2.963  -9.602  35.942  1.00 99.54           C  
ATOM   2046  C   LEU A  89      -0.920 -10.685  33.955  1.00 99.54           C  
ATOM   2047  O   LEU A  89      -1.855  -9.999  34.367  1.00 99.54           O  
ATOM   2048  N   SER A  90      -0.872 -12.023  34.164  1.00 60.13           N  
ATOM   2049  CA  SER A  90      -1.955 -12.651  34.869  1.00 60.13           C  
ATOM   2050  CB  SER A  90      -2.849 -13.522  33.970  1.00 60.13           C  
ATOM   2051  OG  SER A  90      -3.508 -12.715  33.006  1.00 60.13           O  
ATOM   2052  C   SER A  90      -1.428 -13.547  35.944  1.00 60.13           C  
ATOM   2053  O   SER A  90      -0.335 -14.105  35.845  1.00 60.13           O  
ATOM   2054  N   LEU A  91      -2.221 -13.685  37.026  1.00138.66           N  
ATOM   2055  CA  LEU A  91      -1.868 -14.548  38.111  1.00138.66           C  
ATOM   2056  CB  LEU A  91      -1.748 -13.803  39.458  1.00138.66           C  
ATOM   2057  CG  LEU A  91      -1.038 -14.578  40.592  1.00138.66           C  
ATOM   2058  CD1 LEU A  91      -1.198 -13.865  41.943  1.00138.66           C  
ATOM   2059  CD2 LEU A  91      -1.447 -16.052  40.656  1.00138.66           C  
ATOM   2060  C   LEU A  91      -3.013 -15.508  38.225  1.00138.66           C  
ATOM   2061  O   LEU A  91      -4.155 -15.107  38.444  1.00138.66           O  
ATOM   2062  N   ARG A  92      -2.730 -16.814  38.075  1.00113.62           N  
ATOM   2063  CA  ARG A  92      -3.748 -17.821  38.133  1.00113.62           C  
ATOM   2064  CB  ARG A  92      -3.633 -18.853  36.996  1.00113.62           C  
ATOM   2065  CG  ARG A  92      -4.820 -19.812  36.915  1.00113.62           C  
ATOM   2066  CD  ARG A  92      -4.650 -21.101  37.719  1.00113.62           C  
ATOM   2067  NE  ARG A  92      -5.906 -21.881  37.539  1.00113.62           N  
ATOM   2068  CZ  ARG A  92      -5.976 -23.184  37.937  1.00113.62           C  
ATOM   2069  NH1 ARG A  92      -4.886 -23.785  38.496  1.00113.62           N  
ATOM   2070  NH2 ARG A  92      -7.138 -23.883  37.779  1.00113.62           N  
ATOM   2071  C   ARG A  92      -3.570 -18.562  39.418  1.00113.62           C  
ATOM   2072  O   ARG A  92      -2.541 -19.198  39.642  1.00113.62           O  
ATOM   2073  N   ILE A  93      -4.590 -18.505  40.297  1.00 83.42           N  
ATOM   2074  CA  ILE A  93      -4.488 -19.153  41.573  1.00 83.42           C  
ATOM   2075  CB  ILE A  93      -4.759 -18.219  42.711  1.00 83.42           C  
ATOM   2076  CG1 ILE A  93      -3.602 -17.213  42.797  1.00 83.42           C  
ATOM   2077  CG2 ILE A  93      -4.995 -19.031  43.992  1.00 83.42           C  
ATOM   2078  CD1 ILE A  93      -3.851 -16.057  43.753  1.00 83.42           C  
ATOM   2079  C   ILE A  93      -5.448 -20.296  41.640  1.00 83.42           C  
ATOM   2080  O   ILE A  93      -6.664 -20.116  41.602  1.00 83.42           O  
ATOM   2081  N   ALA A  94      -4.898 -21.524  41.729  1.00 59.72           N  
ATOM   2082  CA  ALA A  94      -5.713 -22.701  41.849  1.00 59.72           C  
ATOM   2083  CB  ALA A  94      -5.023 -23.987  41.364  1.00 59.72           C  
ATOM   2084  C   ALA A  94      -6.037 -22.902  43.296  1.00 59.72           C  
ATOM   2085  O   ALA A  94      -5.368 -22.347  44.165  1.00 59.72           O  
ATOM   2086  N   ASP A  95      -7.104 -23.687  43.571  1.00 75.39           N  
ATOM   2087  CA  ASP A  95      -7.519 -24.066  44.901  1.00 75.39           C  
ATOM   2088  CB  ASP A  95      -6.656 -25.204  45.490  1.00 75.39           C  
ATOM   2089  CG  ASP A  95      -7.173 -25.638  46.863  1.00 75.39           C  
ATOM   2090  OD1 ASP A  95      -8.138 -25.019  47.386  1.00 75.39           O  
ATOM   2091  OD2 ASP A  95      -6.588 -26.610  47.413  1.00 75.39           O  
ATOM   2092  C   ASP A  95      -7.445 -22.886  45.823  1.00 75.39           C  
ATOM   2093  O   ASP A  95      -6.728 -22.931  46.820  1.00 75.39           O  
ATOM   2094  N   THR A  96      -8.173 -21.792  45.535  1.00163.99           N  
ATOM   2095  CA  THR A  96      -8.046 -20.663  46.412  1.00163.99           C  
ATOM   2096  CB  THR A  96      -8.708 -19.380  45.972  1.00163.99           C  
ATOM   2097  OG1 THR A  96     -10.042 -19.597  45.554  1.00163.99           O  
ATOM   2098  CG2 THR A  96      -7.884 -18.732  44.858  1.00163.99           C  
ATOM   2099  C   THR A  96      -8.444 -20.996  47.810  1.00163.99           C  
ATOM   2100  O   THR A  96      -9.296 -21.846  48.071  1.00163.99           O  
ATOM   2101  N   GLN A  97      -7.766 -20.319  48.758  1.00 82.22           N  
ATOM   2102  CA  GLN A  97      -7.979 -20.557  50.150  1.00 82.22           C  
ATOM   2103  CB  GLN A  97      -6.717 -21.117  50.828  1.00 82.22           C  
ATOM   2104  CG  GLN A  97      -6.283 -22.457  50.225  1.00 82.22           C  
ATOM   2105  CD  GLN A  97      -4.902 -22.815  50.751  1.00 82.22           C  
ATOM   2106  OE1 GLN A  97      -4.286 -22.049  51.491  1.00 82.22           O  
ATOM   2107  NE2 GLN A  97      -4.394 -24.011  50.350  1.00 82.22           N  
ATOM   2108  C   GLN A  97      -8.313 -19.238  50.777  1.00 82.22           C  
ATOM   2109  O   GLN A  97      -8.250 -18.200  50.122  1.00 82.22           O  
ATOM   2110  N   THR A  98      -8.713 -19.262  52.065  1.00110.82           N  
ATOM   2111  CA  THR A  98      -9.088 -18.081  52.788  1.00110.82           C  
ATOM   2112  CB  THR A  98      -9.640 -18.382  54.153  1.00110.82           C  
ATOM   2113  OG1 THR A  98     -10.156 -17.199  54.746  1.00110.82           O  
ATOM   2114  CG2 THR A  98      -8.520 -18.972  55.026  1.00110.82           C  
ATOM   2115  C   THR A  98      -7.886 -17.203  52.962  1.00110.82           C  
ATOM   2116  O   THR A  98      -7.986 -15.981  52.876  1.00110.82           O  
ATOM   2117  N   GLY A  99      -6.710 -17.821  53.184  1.00 46.77           N  
ATOM   2118  CA  GLY A  99      -5.470 -17.145  53.443  1.00 46.77           C  
ATOM   2119  C   GLY A  99      -5.113 -16.268  52.285  1.00 46.77           C  
ATOM   2120  O   GLY A  99      -4.439 -15.253  52.454  1.00 46.77           O  
ATOM   2121  N   ASP A 100      -5.535 -16.665  51.073  1.00 88.95           N  
ATOM   2122  CA  ASP A 100      -5.225 -15.992  49.843  1.00 88.95           C  
ATOM   2123  CB  ASP A 100      -5.789 -16.721  48.612  1.00 88.95           C  
ATOM   2124  CG  ASP A 100      -5.042 -18.037  48.453  1.00 88.95           C  
ATOM   2125  OD1 ASP A 100      -3.890 -18.133  48.953  1.00 88.95           O  
ATOM   2126  OD2 ASP A 100      -5.618 -18.967  47.829  1.00 88.95           O  
ATOM   2127  C   ASP A 100      -5.801 -14.607  49.836  1.00 88.95           C  
ATOM   2128  O   ASP A 100      -5.352 -13.767  49.059  1.00 88.95           O  
ATOM   2129  N   SER A 101      -6.842 -14.326  50.646  1.00108.38           N  
ATOM   2130  CA  SER A 101      -7.430 -13.017  50.576  1.00108.38           C  
ATOM   2131  CB  SER A 101      -8.640 -12.817  51.508  1.00108.38           C  
ATOM   2132  OG  SER A 101      -8.277 -13.036  52.861  1.00108.38           O  
ATOM   2133  C   SER A 101      -6.392 -11.973  50.848  1.00108.38           C  
ATOM   2134  O   SER A 101      -5.689 -12.003  51.857  1.00108.38           O  
ATOM   2135  N   ALA A 102      -6.270 -11.015  49.906  1.00 49.65           N  
ATOM   2136  CA  ALA A 102      -5.305  -9.963  50.014  1.00 49.65           C  
ATOM   2137  CB  ALA A 102      -3.856 -10.467  50.137  1.00 49.65           C  
ATOM   2138  C   ALA A 102      -5.399  -9.159  48.756  1.00 49.65           C  
ATOM   2139  O   ALA A 102      -6.182  -9.472  47.861  1.00 49.65           O  
ATOM   2140  N   ILE A 103      -4.603  -8.077  48.669  1.00 76.32           N  
ATOM   2141  CA  ILE A 103      -4.603  -7.250  47.502  1.00 76.32           C  
ATOM   2142  CB  ILE A 103      -4.521  -5.782  47.824  1.00 76.32           C  
ATOM   2143  CG1 ILE A 103      -5.720  -5.374  48.697  1.00 76.32           C  
ATOM   2144  CG2 ILE A 103      -4.435  -4.987  46.508  1.00 76.32           C  
ATOM   2145  CD1 ILE A 103      -5.582  -3.984  49.317  1.00 76.32           C  
ATOM   2146  C   ILE A 103      -3.391  -7.640  46.713  1.00 76.32           C  
ATOM   2147  O   ILE A 103      -2.308  -7.806  47.271  1.00 76.32           O  
ATOM   2148  N   TYR A 104      -3.551  -7.825  45.384  1.00 88.57           N  
ATOM   2149  CA  TYR A 104      -2.441  -8.258  44.582  1.00 88.57           C  
ATOM   2150  CB  TYR A 104      -2.736  -9.516  43.746  1.00 88.57           C  
ATOM   2151  CG  TYR A 104      -2.902 -10.667  44.679  1.00 88.57           C  
ATOM   2152  CD1 TYR A 104      -4.101 -10.885  45.319  1.00 88.57           C  
ATOM   2153  CD2 TYR A 104      -1.856 -11.529  44.912  1.00 88.57           C  
ATOM   2154  CE1 TYR A 104      -4.256 -11.948  46.178  1.00 88.57           C  
ATOM   2155  CE2 TYR A 104      -2.005 -12.594  45.769  1.00 88.57           C  
ATOM   2156  CZ  TYR A 104      -3.205 -12.802  46.405  1.00 88.57           C  
ATOM   2157  OH  TYR A 104      -3.359 -13.894  47.286  1.00 88.57           O  
ATOM   2158  C   TYR A 104      -2.087  -7.166  43.623  1.00 88.57           C  
ATOM   2159  O   TYR A 104      -2.970  -6.530  43.049  1.00 88.57           O  
ATOM   2160  N   PHE A 105      -0.769  -6.912  43.443  1.00130.47           N  
ATOM   2161  CA  PHE A 105      -0.344  -5.863  42.553  1.00130.47           C  
ATOM   2162  CB  PHE A 105       0.335  -4.671  43.262  1.00130.47           C  
ATOM   2163  CG  PHE A 105      -0.278  -4.320  44.585  1.00130.47           C  
ATOM   2164  CD1 PHE A 105      -1.503  -3.707  44.721  1.00130.47           C  
ATOM   2165  CD2 PHE A 105       0.412  -4.640  45.731  1.00130.47           C  
ATOM   2166  CE1 PHE A 105      -2.008  -3.403  45.966  1.00130.47           C  
ATOM   2167  CE2 PHE A 105      -0.087  -4.341  46.976  1.00130.47           C  
ATOM   2168  CZ  PHE A 105      -1.299  -3.711  47.099  1.00130.47           C  
ATOM   2169  C   PHE A 105       0.780  -6.430  41.721  1.00130.47           C  
ATOM   2170  O   PHE A 105       1.538  -7.280  42.191  1.00130.47           O  
ATOM   2171  N   CYS A 106       0.927  -5.992  40.449  1.00 96.74           N  
ATOM   2172  CA  CYS A 106       2.110  -6.426  39.753  1.00 96.74           C  
ATOM   2173  CB  CYS A 106       1.899  -7.036  38.367  1.00 96.74           C  
ATOM   2174  SG  CYS A 106       1.371  -5.853  37.115  1.00 96.74           S  
ATOM   2175  C   CYS A 106       3.007  -5.224  39.653  1.00 96.74           C  
ATOM   2176  O   CYS A 106       2.527  -4.095  39.587  1.00 96.74           O  
ATOM   2177  N   ALA A 107       4.343  -5.428  39.683  1.00 98.85           N  
ATOM   2178  CA  ALA A 107       5.270  -4.321  39.645  1.00 98.85           C  
ATOM   2179  CB  ALA A 107       5.988  -4.079  40.980  1.00 98.85           C  
ATOM   2180  C   ALA A 107       6.330  -4.604  38.625  1.00 98.85           C  
ATOM   2181  O   ALA A 107       6.564  -5.758  38.275  1.00 98.85           O  
ATOM   2182  N   GLU A 108       6.992  -3.540  38.114  1.00183.79           N  
ATOM   2183  CA  GLU A 108       7.998  -3.682  37.083  1.00183.79           C  
ATOM   2184  CB  GLU A 108       7.434  -3.357  35.688  1.00183.79           C  
ATOM   2185  CG  GLU A 108       6.888  -1.922  35.631  1.00183.79           C  
ATOM   2186  CD  GLU A 108       6.540  -1.544  34.197  1.00183.79           C  
ATOM   2187  OE1 GLU A 108       6.964  -2.278  33.267  1.00183.79           O  
ATOM   2188  OE2 GLU A 108       5.853  -0.502  34.015  1.00183.79           O  
ATOM   2189  C   GLU A 108       9.087  -2.646  37.282  1.00183.79           C  
ATOM   2190  O   GLU A 108       8.831  -1.591  37.853  1.00183.79           O  
ATOM   2191  N   ARG A 109      10.340  -2.915  36.825  1.00277.76           N  
ATOM   2192  CA  ARG A 109      11.403  -1.927  36.874  1.00277.76           C  
ATOM   2193  CB  ARG A 109      12.815  -2.532  36.992  1.00277.76           C  
ATOM   2194  CG  ARG A 109      13.012  -3.355  38.268  1.00277.76           C  
ATOM   2195  CD  ARG A 109      12.902  -2.545  39.562  1.00277.76           C  
ATOM   2196  NE  ARG A 109      14.084  -1.642  39.636  1.00277.76           N  
ATOM   2197  CZ  ARG A 109      14.199  -0.751  40.665  1.00277.76           C  
ATOM   2198  NH1 ARG A 109      13.228  -0.680  41.621  1.00277.76           N  
ATOM   2199  NH2 ARG A 109      15.287   0.070  40.737  1.00277.76           N  
ATOM   2200  C   ARG A 109      11.328  -1.152  35.586  1.00277.76           C  
ATOM   2201  O   ARG A 109      10.980  -1.718  34.553  1.00277.76           O  
ATOM   2202  N   LEU A 110      11.673   0.157  35.600  1.00449.22           N  
ATOM   2203  CA  LEU A 110      11.516   0.996  34.447  1.00449.22           C  
ATOM   2204  CB  LEU A 110      10.959   2.396  34.737  1.00449.22           C  
ATOM   2205  CG  LEU A 110       9.500   2.430  35.222  1.00449.22           C  
ATOM   2206  CD1 LEU A 110       8.984   3.878  35.255  1.00449.22           C  
ATOM   2207  CD2 LEU A 110       8.603   1.495  34.396  1.00449.22           C  
ATOM   2208  C   LEU A 110      12.812   1.150  33.738  1.00449.22           C  
ATOM   2209  O   LEU A 110      13.572   0.216  33.589  1.00449.22           O  
ATOM   2210  N   GLN A 111      13.139   2.376  33.329  1.00770.49           N  
ATOM   2211  CA  GLN A 111      14.140   2.709  32.364  1.00770.49           C  
ATOM   2212  CB  GLN A 111      15.305   1.719  32.122  1.00770.49           C  
ATOM   2213  CG  GLN A 111      14.919   0.502  31.257  1.00770.49           C  
ATOM   2214  CD  GLN A 111      15.558   0.579  29.873  1.00770.49           C  
ATOM   2215  OE1 GLN A 111      15.405  -0.330  29.059  1.00770.49           O  
ATOM   2216  NE2 GLN A 111      16.292   1.689  29.593  1.00770.49           N  
ATOM   2217  C   GLN A 111      13.329   2.507  31.123  1.00770.49           C  
ATOM   2218  O   GLN A 111      13.836   2.688  30.019  1.00770.49           O  
ATOM   2219  N   THR A 112      11.993   2.240  31.307  1.00324.55           N  
ATOM   2220  CA  THR A 112      11.032   2.057  30.245  1.00324.55           C  
ATOM   2221  CB  THR A 112       9.611   1.912  30.728  1.00324.55           C  
ATOM   2222  OG1 THR A 112       9.180   3.029  31.492  1.00324.55           O  
ATOM   2223  CG2 THR A 112       9.527   0.629  31.573  1.00324.55           C  
ATOM   2224  C   THR A 112      11.256   3.307  29.591  1.00324.55           C  
ATOM   2225  O   THR A 112      11.575   3.355  28.406  1.00324.55           O  
ATOM   2226  N   GLY A 122      11.283   4.285  30.500  1.00252.15           N  
ATOM   2227  CA  GLY A 122      11.865   5.540  30.277  1.00252.15           C  
ATOM   2228  C   GLY A 122      13.132   5.542  31.144  1.00252.15           C  
ATOM   2229  O   GLY A 122      14.197   5.424  30.547  1.00252.15           O  
ATOM   2230  N   ALA A 123      13.041   5.683  32.526  1.00325.66           N  
ATOM   2231  CA  ALA A 123      14.099   5.764  33.576  1.00325.66           C  
ATOM   2232  CB  ALA A 123      13.976   7.077  34.332  1.00325.66           C  
ATOM   2233  C   ALA A 123      13.911   4.665  34.665  1.00325.66           C  
ATOM   2234  O   ALA A 123      12.762   4.426  35.010  1.00325.66           O  
ATOM   2235  N   ASN A 124      14.991   3.996  35.247  1.00554.60           N  
ATOM   2236  CA  ASN A 124      15.075   2.850  36.180  1.00554.60           C  
ATOM   2237  CB  ASN A 124      16.522   2.336  36.484  1.00554.60           C  
ATOM   2238  CG  ASN A 124      17.396   3.130  37.491  1.00554.60           C  
ATOM   2239  OD1 ASN A 124      18.036   2.520  38.347  1.00554.60           O  
ATOM   2240  ND2 ASN A 124      17.457   4.487  37.406  1.00554.60           N  
ATOM   2241  C   ASN A 124      14.346   3.098  37.483  1.00554.60           C  
ATOM   2242  O   ASN A 124      14.886   3.684  38.417  1.00554.60           O  
ATOM   2243  N   ASN A 125      13.092   2.593  37.590  1.00284.83           N  
ATOM   2244  CA  ASN A 125      12.244   2.763  38.759  1.00284.83           C  
ATOM   2245  CB  ASN A 125      11.187   3.873  38.602  1.00284.83           C  
ATOM   2246  CG  ASN A 125      11.853   5.227  38.420  1.00284.83           C  
ATOM   2247  OD1 ASN A 125      11.665   5.892  37.403  1.00284.83           O  
ATOM   2248  ND2 ASN A 125      12.638   5.662  39.439  1.00284.83           N  
ATOM   2249  C   ASN A 125      11.416   1.492  38.926  1.00284.83           C  
ATOM   2250  O   ASN A 125      11.592   0.541  38.174  1.00284.83           O  
ATOM   2251  N   LEU A 126      10.508   1.414  39.937  1.00292.55           N  
ATOM   2252  CA  LEU A 126       9.614   0.287  40.124  1.00292.55           C  
ATOM   2253  CB  LEU A 126       9.756  -0.382  41.503  1.00292.55           C  
ATOM   2254  CG  LEU A 126       8.815  -1.583  41.719  1.00292.55           C  
ATOM   2255  CD1 LEU A 126       9.125  -2.727  40.745  1.00292.55           C  
ATOM   2256  CD2 LEU A 126       8.839  -2.056  43.180  1.00292.55           C  
ATOM   2257  C   LEU A 126       8.207   0.800  40.005  1.00292.55           C  
ATOM   2258  O   LEU A 126       7.808   1.711  40.729  1.00292.55           O  
ATOM   2259  N   PHE A 127       7.396   0.238  39.082  1.00153.52           N  
ATOM   2260  CA  PHE A 127       6.068   0.765  38.965  1.00153.52           C  
ATOM   2261  CB  PHE A 127       5.783   1.528  37.659  1.00153.52           C  
ATOM   2262  CG  PHE A 127       6.271   2.918  37.898  1.00153.52           C  
ATOM   2263  CD1 PHE A 127       7.602   3.233  37.774  1.00153.52           C  
ATOM   2264  CD2 PHE A 127       5.391   3.906  38.284  1.00153.52           C  
ATOM   2265  CE1 PHE A 127       8.043   4.515  38.007  1.00153.52           C  
ATOM   2266  CE2 PHE A 127       5.826   5.190  38.518  1.00153.52           C  
ATOM   2267  CZ  PHE A 127       7.157   5.498  38.378  1.00153.52           C  
ATOM   2268  C   PHE A 127       5.054  -0.303  39.173  1.00153.52           C  
ATOM   2269  O   PHE A 127       5.050  -1.333  38.500  1.00153.52           O  
ATOM   2270  N   PHE A 128       4.158  -0.050  40.147  1.00204.62           N  
ATOM   2271  CA  PHE A 128       3.119  -0.968  40.481  1.00204.62           C  
ATOM   2272  CB  PHE A 128       2.611  -0.841  41.928  1.00204.62           C  
ATOM   2273  CG  PHE A 128       3.695  -1.269  42.851  1.00204.62           C  
ATOM   2274  CD1 PHE A 128       3.842  -2.594  43.172  1.00204.62           C  
ATOM   2275  CD2 PHE A 128       4.571  -0.360  43.393  1.00204.62           C  
ATOM   2276  CE1 PHE A 128       4.839  -3.002  44.023  1.00204.62           C  
ATOM   2277  CE2 PHE A 128       5.569  -0.769  44.248  1.00204.62           C  
ATOM   2278  CZ  PHE A 128       5.711  -2.095  44.566  1.00204.62           C  
ATOM   2279  C   PHE A 128       1.952  -0.657  39.611  1.00204.62           C  
ATOM   2280  O   PHE A 128       1.780   0.472  39.154  1.00204.62           O  
ATOM   2281  N   GLY A 129       1.134  -1.690  39.348  1.00 93.03           N  
ATOM   2282  CA  GLY A 129      -0.072  -1.542  38.593  1.00 93.03           C  
ATOM   2283  C   GLY A 129      -1.139  -1.249  39.606  1.00 93.03           C  
ATOM   2284  O   GLY A 129      -0.830  -1.062  40.775  1.00 93.03           O  
ATOM   2285  N   THR A 130      -2.424  -1.277  39.210  1.00277.94           N  
ATOM   2286  CA  THR A 130      -3.530  -0.794  40.010  1.00277.94           C  
ATOM   2287  CB  THR A 130      -4.847  -0.925  39.311  1.00277.94           C  
ATOM   2288  OG1 THR A 130      -4.806  -0.286  38.050  1.00277.94           O  
ATOM   2289  CG2 THR A 130      -5.920  -0.258  40.184  1.00277.94           C  
ATOM   2290  C   THR A 130      -3.764  -1.459  41.349  1.00277.94           C  
ATOM   2291  O   THR A 130      -3.960  -0.787  42.370  1.00277.94           O  
ATOM   2292  N   GLY A 131      -3.791  -2.803  41.354  1.00164.10           N  
ATOM   2293  CA  GLY A 131      -4.072  -3.625  42.501  1.00164.10           C  
ATOM   2294  C   GLY A 131      -5.450  -4.215  42.357  1.00164.10           C  
ATOM   2295  O   GLY A 131      -6.351  -3.599  41.789  1.00164.10           O  
ATOM   2296  N   THR A 132      -5.639  -5.457  42.864  1.00 95.69           N  
ATOM   2297  CA  THR A 132      -6.924  -6.108  42.823  1.00 95.69           C  
ATOM   2298  CB  THR A 132      -6.974  -7.206  41.804  1.00 95.69           C  
ATOM   2299  OG1 THR A 132      -6.696  -6.679  40.514  1.00 95.69           O  
ATOM   2300  CG2 THR A 132      -8.368  -7.856  41.826  1.00 95.69           C  
ATOM   2301  C   THR A 132      -7.194  -6.716  44.167  1.00 95.69           C  
ATOM   2302  O   THR A 132      -6.411  -7.524  44.666  1.00 95.69           O  
ATOM   2303  N   ARG A 133      -8.331  -6.348  44.790  1.00158.62           N  
ATOM   2304  CA  ARG A 133      -8.659  -6.876  46.083  1.00158.62           C  
ATOM   2305  CB  ARG A 133      -9.623  -5.969  46.867  1.00158.62           C  
ATOM   2306  CG  ARG A 133      -9.760  -6.319  48.349  1.00158.62           C  
ATOM   2307  CD  ARG A 133     -10.528  -5.255  49.135  1.00158.62           C  
ATOM   2308  NE  ARG A 133      -9.854  -3.953  48.860  1.00158.62           N  
ATOM   2309  CZ  ARG A 133      -9.936  -2.918  49.747  1.00158.62           C  
ATOM   2310  NH1 ARG A 133     -10.601  -3.077  50.929  1.00158.62           N  
ATOM   2311  NH2 ARG A 133      -9.349  -1.722  49.450  1.00158.62           N  
ATOM   2312  C   ARG A 133      -9.325  -8.199  45.874  1.00158.62           C  
ATOM   2313  O   ARG A 133     -10.283  -8.315  45.110  1.00158.62           O  
ATOM   2314  N   LEU A 134      -8.826  -9.240  46.565  1.00 64.08           N  
ATOM   2315  CA  LEU A 134      -9.374 -10.556  46.411  1.00 64.08           C  
ATOM   2316  CB  LEU A 134      -8.304 -11.591  46.022  1.00 64.08           C  
ATOM   2317  CG  LEU A 134      -8.833 -13.028  45.868  1.00 64.08           C  
ATOM   2318  CD1 LEU A 134      -9.867 -13.133  44.736  1.00 64.08           C  
ATOM   2319  CD2 LEU A 134      -7.672 -14.023  45.712  1.00 64.08           C  
ATOM   2320  C   LEU A 134      -9.948 -10.983  47.723  1.00 64.08           C  
ATOM   2321  O   LEU A 134      -9.277 -10.922  48.752  1.00 64.08           O  
ATOM   2322  N   THR A 135     -11.225 -11.418  47.717  1.00 37.26           N  
ATOM   2323  CA  THR A 135     -11.832 -11.895  48.926  1.00 37.26           C  
ATOM   2324  CB  THR A 135     -13.034 -11.104  49.348  1.00 37.26           C  
ATOM   2325  OG1 THR A 135     -12.680  -9.743  49.545  1.00 37.26           O  
ATOM   2326  CG2 THR A 135     -13.581 -11.702  50.655  1.00 37.26           C  
ATOM   2327  C   THR A 135     -12.291 -13.293  48.670  1.00 37.26           C  
ATOM   2328  O   THR A 135     -13.017 -13.554  47.712  1.00 37.26           O  
ATOM   2329  N   VAL A 136     -11.875 -14.238  49.534  1.00 59.44           N  
ATOM   2330  CA  VAL A 136     -12.262 -15.604  49.321  1.00 59.44           C  
ATOM   2331  CB  VAL A 136     -11.114 -16.561  49.481  1.00 59.44           C  
ATOM   2332  CG1 VAL A 136     -11.629 -17.994  49.272  1.00 59.44           C  
ATOM   2333  CG2 VAL A 136      -9.992 -16.152  48.512  1.00 59.44           C  
ATOM   2334  C   VAL A 136     -13.288 -15.945  50.350  1.00 59.44           C  
ATOM   2335  O   VAL A 136     -12.985 -16.030  51.539  1.00 59.44           O  
ATOM   2336  N   ILE A 137     -14.535 -16.189  49.907  1.00 51.64           N  
ATOM   2337  CA  ILE A 137     -15.587 -16.471  50.837  1.00 51.64           C  
ATOM   2338  CB  ILE A 137     -16.956 -16.275  50.249  1.00 51.64           C  
ATOM   2339  CG1 ILE A 137     -17.146 -14.812  49.815  1.00 51.64           C  
ATOM   2340  CG2 ILE A 137     -17.998 -16.753  51.274  1.00 51.64           C  
ATOM   2341  CD1 ILE A 137     -18.381 -14.591  48.944  1.00 51.64           C  
ATOM   2342  C   ILE A 137     -15.470 -17.903  51.242  1.00 51.64           C  
ATOM   2343  O   ILE A 137     -15.417 -18.812  50.414  1.00 51.64           O  
ATOM   2344  N   PRO A 138     -15.404 -18.100  52.528  1.00 57.85           N  
ATOM   2345  CA  PRO A 138     -15.315 -19.418  53.087  1.00 57.85           C  
ATOM   2346  CD  PRO A 138     -15.949 -17.141  53.474  1.00 57.85           C  
ATOM   2347  CB  PRO A 138     -15.436 -19.226  54.595  1.00 57.85           C  
ATOM   2348  CG  PRO A 138     -16.318 -17.970  54.715  1.00 57.85           C  
ATOM   2349  C   PRO A 138     -16.458 -20.209  52.547  1.00 57.85           C  
ATOM   2350  O   PRO A 138     -17.624 -19.813  52.818  1.00 57.85           O  
ATOM   2351  OXT PRO A 138     -16.203 -21.229  51.852  1.00 57.85           O  
TER    2352      PRO A 138                                                       
ATOM   2352  N   GLY B   2      14.308  -7.548  59.646  1.00 22.85           N  
ATOM   2353  CA  GLY B   2      13.957  -6.920  58.355  1.00 22.85           C  
ATOM   2354  C   GLY B   2      14.089  -5.442  58.471  1.00 22.85           C  
ATOM   2355  O   GLY B   2      14.670  -4.933  59.429  1.00 22.85           O  
ATOM   2356  N   VAL B   3      13.540  -4.714  57.482  1.00 49.38           N  
ATOM   2357  CA  VAL B   3      13.622  -3.286  57.504  1.00 49.38           C  
ATOM   2358  CB  VAL B   3      13.212  -2.642  56.215  1.00 49.38           C  
ATOM   2359  CG1 VAL B   3      13.192  -1.120  56.424  1.00 49.38           C  
ATOM   2360  CG2 VAL B   3      14.171  -3.102  55.107  1.00 49.38           C  
ATOM   2361  C   VAL B   3      12.680  -2.801  58.555  1.00 49.38           C  
ATOM   2362  O   VAL B   3      11.603  -3.362  58.750  1.00 49.38           O  
ATOM   2363  N   ILE B   4      13.083  -1.735  59.271  1.00 91.61           N  
ATOM   2364  CA  ILE B   4      12.251  -1.199  60.303  1.00 91.61           C  
ATOM   2365  CB  ILE B   4      12.883  -1.228  61.664  1.00 91.61           C  
ATOM   2366  CG1 ILE B   4      11.833  -0.932  62.750  1.00 91.61           C  
ATOM   2367  CG2 ILE B   4      14.064  -0.245  61.657  1.00 91.61           C  
ATOM   2368  CD1 ILE B   4      12.301  -1.272  64.165  1.00 91.61           C  
ATOM   2369  C   ILE B   4      11.975   0.228  59.962  1.00 91.61           C  
ATOM   2370  O   ILE B   4      12.800   0.903  59.349  1.00 91.61           O  
ATOM   2371  N   GLN B   5      10.767   0.708  60.316  1.00 69.98           N  
ATOM   2372  CA  GLN B   5      10.417   2.067  60.040  1.00 69.98           C  
ATOM   2373  CB  GLN B   5       9.378   2.227  58.919  1.00 69.98           C  
ATOM   2374  CG  GLN B   5       9.878   1.744  57.558  1.00 69.98           C  
ATOM   2375  CD  GLN B   5       8.778   1.985  56.535  1.00 69.98           C  
ATOM   2376  OE1 GLN B   5       8.348   1.069  55.835  1.00 69.98           O  
ATOM   2377  NE2 GLN B   5       8.322   3.262  56.429  1.00 69.98           N  
ATOM   2378  C   GLN B   5       9.809   2.641  61.276  1.00 69.98           C  
ATOM   2379  O   GLN B   5       9.182   1.931  62.060  1.00 69.98           O  
ATOM   2380  N   SER B   6      10.007   3.956  61.485  1.00 98.85           N  
ATOM   2381  CA  SER B   6       9.451   4.621  62.625  1.00 98.85           C  
ATOM   2382  CB  SER B   6      10.515   4.923  63.693  1.00 98.85           C  
ATOM   2383  OG  SER B   6       9.964   5.699  64.745  1.00 98.85           O  
ATOM   2384  C   SER B   6       8.930   5.934  62.139  1.00 98.85           C  
ATOM   2385  O   SER B   6       9.542   6.537  61.259  1.00 98.85           O  
ATOM   2386  N   PRO B   7       7.816   6.411  62.641  1.00 86.02           N  
ATOM   2387  CA  PRO B   7       6.987   5.695  63.579  1.00 86.02           C  
ATOM   2388  CD  PRO B   7       7.638   7.850  62.751  1.00 86.02           C  
ATOM   2389  CB  PRO B   7       6.265   6.759  64.407  1.00 86.02           C  
ATOM   2390  CG  PRO B   7       6.333   8.027  63.541  1.00 86.02           C  
ATOM   2391  C   PRO B   7       6.037   4.830  62.807  1.00 86.02           C  
ATOM   2392  O   PRO B   7       5.968   4.968  61.587  1.00 86.02           O  
ATOM   2393  N   ARG B   8       5.334   3.900  63.485  1.00146.32           N  
ATOM   2394  CA  ARG B   8       4.359   3.067  62.836  1.00146.32           C  
ATOM   2395  CB  ARG B   8       3.835   1.956  63.759  1.00146.32           C  
ATOM   2396  CG  ARG B   8       4.909   0.943  64.161  1.00146.32           C  
ATOM   2397  CD  ARG B   8       4.439  -0.055  65.218  1.00146.32           C  
ATOM   2398  NE  ARG B   8       3.390  -0.909  64.595  1.00146.32           N  
ATOM   2399  CZ  ARG B   8       2.851  -1.944  65.302  1.00146.32           C  
ATOM   2400  NH1 ARG B   8       3.281  -2.196  66.572  1.00146.32           N  
ATOM   2401  NH2 ARG B   8       1.882  -2.724  64.740  1.00146.32           N  
ATOM   2402  C   ARG B   8       3.171   3.890  62.425  1.00146.32           C  
ATOM   2403  O   ARG B   8       2.671   3.758  61.309  1.00146.32           O  
ATOM   2404  N   HIS B   9       2.680   4.766  63.328  1.00 73.68           N  
ATOM   2405  CA  HIS B   9       1.519   5.555  63.017  1.00 73.68           C  
ATOM   2406  ND1 HIS B   9       0.179   2.558  63.858  1.00 73.68           N  
ATOM   2407  CG  HIS B   9      -0.251   3.747  63.312  1.00 73.68           C  
ATOM   2408  CB  HIS B   9       0.242   5.098  63.744  1.00 73.68           C  
ATOM   2409  NE2 HIS B   9      -1.339   2.037  62.318  1.00 73.68           N  
ATOM   2410  CD2 HIS B   9      -1.177   3.410  62.372  1.00 73.68           C  
ATOM   2411  CE1 HIS B   9      -0.504   1.568  63.227  1.00 73.68           C  
ATOM   2412  C   HIS B   9       1.785   6.958  63.452  1.00 73.68           C  
ATOM   2413  O   HIS B   9       2.513   7.189  64.416  1.00 73.68           O  
ATOM   2414  N   LEU B  10       1.211   7.946  62.732  1.00 69.56           N  
ATOM   2415  CA  LEU B  10       1.454   9.301  63.127  1.00 69.56           C  
ATOM   2416  CB  LEU B  10       2.721   9.856  62.440  1.00 69.56           C  
ATOM   2417  CG  LEU B  10       3.305  11.160  63.024  1.00 69.56           C  
ATOM   2418  CD1 LEU B  10       4.503  11.646  62.191  1.00 69.56           C  
ATOM   2419  CD2 LEU B  10       2.244  12.247  63.223  1.00 69.56           C  
ATOM   2420  C   LEU B  10       0.264  10.123  62.704  1.00 69.56           C  
ATOM   2421  O   LEU B  10      -0.220   9.998  61.580  1.00 69.56           O  
ATOM   2422  N   ILE B  11      -0.244  10.986  63.611  1.00 42.39           N  
ATOM   2423  CA  ILE B  11      -1.345  11.858  63.300  1.00 42.39           C  
ATOM   2424  CB  ILE B  11      -2.460  11.790  64.305  1.00 42.39           C  
ATOM   2425  CG1 ILE B  11      -3.027  10.364  64.392  1.00 42.39           C  
ATOM   2426  CG2 ILE B  11      -3.510  12.849  63.923  1.00 42.39           C  
ATOM   2427  CD1 ILE B  11      -3.925  10.145  65.608  1.00 42.39           C  
ATOM   2428  C   ILE B  11      -0.807  13.255  63.366  1.00 42.39           C  
ATOM   2429  O   ILE B  11      -0.164  13.629  64.345  1.00 42.39           O  
ATOM   2430  N   LYS B  12      -1.040  14.068  62.314  1.00155.82           N  
ATOM   2431  CA  LYS B  12      -0.516  15.405  62.339  1.00155.82           C  
ATOM   2432  CB  LYS B  12       0.704  15.617  61.426  1.00155.82           C  
ATOM   2433  CG  LYS B  12       1.948  14.847  61.869  1.00155.82           C  
ATOM   2434  CD  LYS B  12       2.410  15.188  63.288  1.00155.82           C  
ATOM   2435  CE  LYS B  12       2.646  16.679  63.506  1.00155.82           C  
ATOM   2436  NZ  LYS B  12       3.590  17.186  62.490  1.00155.82           N  
ATOM   2437  C   LYS B  12      -1.567  16.353  61.871  1.00155.82           C  
ATOM   2438  O   LYS B  12      -2.497  15.988  61.154  1.00155.82           O  
ATOM   2439  N   GLU B  13      -1.443  17.617  62.309  1.00 79.72           N  
ATOM   2440  CA  GLU B  13      -2.356  18.631  61.893  1.00 79.72           C  
ATOM   2441  CB  GLU B  13      -2.468  19.794  62.892  1.00 79.72           C  
ATOM   2442  CG  GLU B  13      -3.715  20.647  62.673  1.00 79.72           C  
ATOM   2443  CD  GLU B  13      -4.895  19.837  63.191  1.00 79.72           C  
ATOM   2444  OE1 GLU B  13      -4.653  18.887  63.982  1.00 79.72           O  
ATOM   2445  OE2 GLU B  13      -6.051  20.155  62.804  1.00 79.72           O  
ATOM   2446  C   GLU B  13      -1.828  19.174  60.608  1.00 79.72           C  
ATOM   2447  O   GLU B  13      -0.630  19.109  60.339  1.00 79.72           O  
ATOM   2448  N   LYS B  14      -2.721  19.730  59.772  1.00 92.30           N  
ATOM   2449  CA  LYS B  14      -2.289  20.252  58.514  1.00 92.30           C  
ATOM   2450  CB  LYS B  14      -3.450  20.670  57.593  1.00 92.30           C  
ATOM   2451  CG  LYS B  14      -4.476  21.597  58.244  1.00 92.30           C  
ATOM   2452  CD  LYS B  14      -5.577  22.039  57.278  1.00 92.30           C  
ATOM   2453  CE  LYS B  14      -6.763  22.718  57.965  1.00 92.30           C  
ATOM   2454  NZ  LYS B  14      -7.854  22.936  56.988  1.00 92.30           N  
ATOM   2455  C   LYS B  14      -1.373  21.408  58.757  1.00 92.30           C  
ATOM   2456  O   LYS B  14      -1.488  22.117  59.757  1.00 92.30           O  
ATOM   2457  N   ARG B  15      -0.429  21.603  57.812  1.00186.28           N  
ATOM   2458  CA  ARG B  15       0.572  22.633  57.835  1.00186.28           C  
ATOM   2459  CB  ARG B  15      -0.022  24.005  58.204  1.00186.28           C  
ATOM   2460  CG  ARG B  15       0.985  25.155  58.195  1.00186.28           C  
ATOM   2461  CD  ARG B  15       0.322  26.529  58.299  1.00186.28           C  
ATOM   2462  NE  ARG B  15      -0.637  26.476  59.438  1.00186.28           N  
ATOM   2463  CZ  ARG B  15      -0.207  26.747  60.705  1.00186.28           C  
ATOM   2464  NH1 ARG B  15       1.097  27.083  60.923  1.00186.28           N  
ATOM   2465  NH2 ARG B  15      -1.083  26.685  61.750  1.00186.28           N  
ATOM   2466  C   ARG B  15       1.683  22.293  58.793  1.00186.28           C  
ATOM   2467  O   ARG B  15       2.604  23.085  58.979  1.00186.28           O  
ATOM   2468  N   GLU B  16       1.678  21.081  59.382  1.00 64.47           N  
ATOM   2469  CA  GLU B  16       2.739  20.719  60.285  1.00 64.47           C  
ATOM   2470  CB  GLU B  16       2.262  19.925  61.516  1.00 64.47           C  
ATOM   2471  CG  GLU B  16       1.539  20.839  62.514  1.00 64.47           C  
ATOM   2472  CD  GLU B  16       1.054  20.027  63.705  1.00 64.47           C  
ATOM   2473  OE1 GLU B  16       0.891  18.788  63.554  1.00 64.47           O  
ATOM   2474  OE2 GLU B  16       0.836  20.641  64.784  1.00 64.47           O  
ATOM   2475  C   GLU B  16       3.806  19.962  59.542  1.00 64.47           C  
ATOM   2476  O   GLU B  16       3.692  19.726  58.341  1.00 64.47           O  
ATOM   2477  N   THR B  17       4.916  19.615  60.234  1.00105.12           N  
ATOM   2478  CA  THR B  17       5.998  18.911  59.596  1.00105.12           C  
ATOM   2479  CB  THR B  17       7.287  19.680  59.596  1.00105.12           C  
ATOM   2480  OG1 THR B  17       7.720  19.908  60.929  1.00105.12           O  
ATOM   2481  CG2 THR B  17       7.070  21.020  58.873  1.00105.12           C  
ATOM   2482  C   THR B  17       6.262  17.636  60.343  1.00105.12           C  
ATOM   2483  O   THR B  17       6.094  17.576  61.559  1.00105.12           O  
ATOM   2484  N   ALA B  18       6.686  16.572  59.621  1.00 41.74           N  
ATOM   2485  CA  ALA B  18       6.961  15.314  60.263  0.88 41.74           C  
ATOM   2486  CB  ALA B  18       5.778  14.333  60.206  1.00 41.74           C  
ATOM   2487  C   ALA B  18       8.116  14.653  59.570  1.00 41.74           C  
ATOM   2488  O   ALA B  18       8.413  14.937  58.410  1.00 41.74           O  
ATOM   2489  N   THR B  19       8.816  13.749  60.290  1.00 47.11           N  
ATOM   2490  CA  THR B  19       9.937  13.055  59.721  1.00 47.11           C  
ATOM   2491  CB  THR B  19      11.226  13.361  60.433  1.00 47.11           C  
ATOM   2492  OG1 THR B  19      11.473  14.760  60.411  1.00 47.11           O  
ATOM   2493  CG2 THR B  19      12.378  12.618  59.735  1.00 47.11           C  
ATOM   2494  C   THR B  19       9.676  11.583  59.851  1.00 47.11           C  
ATOM   2495  O   THR B  19       9.281  11.103  60.912  1.00 47.11           O  
ATOM   2496  N   LEU B  20       9.873  10.827  58.750  1.00117.53           N  
ATOM   2497  CA  LEU B  20       9.698   9.399  58.777  1.00117.53           C  
ATOM   2498  CB  LEU B  20       8.851   8.853  57.615  1.00117.53           C  
ATOM   2499  CG  LEU B  20       7.374   9.288  57.633  1.00117.53           C  
ATOM   2500  CD1 LEU B  20       7.213  10.801  57.449  1.00117.53           C  
ATOM   2501  CD2 LEU B  20       6.563   8.507  56.596  1.00117.53           C  
ATOM   2502  C   LEU B  20      11.059   8.792  58.625  1.00117.53           C  
ATOM   2503  O   LEU B  20      11.849   9.233  57.793  1.00117.53           O  
ATOM   2504  N   LYS B  21      11.375   7.747  59.418  1.00158.18           N  
ATOM   2505  CA  LYS B  21      12.702   7.202  59.343  1.00158.18           C  
ATOM   2506  CB  LYS B  21      13.476   7.353  60.667  1.00158.18           C  
ATOM   2507  CG  LYS B  21      14.921   6.855  60.614  1.00158.18           C  
ATOM   2508  CD  LYS B  21      15.805   7.441  61.717  1.00158.18           C  
ATOM   2509  CE  LYS B  21      15.025   7.928  62.938  1.00158.18           C  
ATOM   2510  NZ  LYS B  21      14.365   6.785  63.602  1.00158.18           N  
ATOM   2511  C   LYS B  21      12.647   5.753  58.972  1.00158.18           C  
ATOM   2512  O   LYS B  21      11.713   5.033  59.326  1.00158.18           O  
ATOM   2513  N   CYS B  22      13.661   5.302  58.204  1.00 61.92           N  
ATOM   2514  CA  CYS B  22      13.733   3.927  57.803  1.00 61.92           C  
ATOM   2515  CB  CYS B  22      13.407   3.707  56.310  1.00 61.92           C  
ATOM   2516  SG  CYS B  22      13.570   1.970  55.800  1.00 61.92           S  
ATOM   2517  C   CYS B  22      15.126   3.431  58.047  1.00 61.92           C  
ATOM   2518  O   CYS B  22      16.107   4.103  57.732  1.00 61.92           O  
ATOM   2519  N   TYR B  23      15.235   2.226  58.642  1.00 66.74           N  
ATOM   2520  CA  TYR B  23      16.508   1.597  58.856  1.00 66.74           C  
ATOM   2521  CB  TYR B  23      16.737   1.118  60.300  1.00 66.74           C  
ATOM   2522  CG  TYR B  23      16.872   2.315  61.173  1.00 66.74           C  
ATOM   2523  CD1 TYR B  23      18.080   2.964  61.278  1.00 66.74           C  
ATOM   2524  CD2 TYR B  23      15.797   2.786  61.891  1.00 66.74           C  
ATOM   2525  CE1 TYR B  23      18.216   4.069  62.084  1.00 66.74           C  
ATOM   2526  CE2 TYR B  23      15.927   3.891  62.698  1.00 66.74           C  
ATOM   2527  CZ  TYR B  23      17.138   4.534  62.795  1.00 66.74           C  
ATOM   2528  OH  TYR B  23      17.274   5.668  63.623  1.00 66.74           O  
ATOM   2529  C   TYR B  23      16.496   0.373  57.995  1.00 66.74           C  
ATOM   2530  O   TYR B  23      15.614  -0.476  58.116  1.00 66.74           O  
ATOM   2531  N   PRO B  24      17.451   0.270  57.116  1.00 94.84           N  
ATOM   2532  CA  PRO B  24      17.526  -0.844  56.209  1.00 94.84           C  
ATOM   2533  CD  PRO B  24      18.154   1.436  56.611  1.00 94.84           C  
ATOM   2534  CB  PRO B  24      18.388  -0.376  55.035  1.00 94.84           C  
ATOM   2535  CG  PRO B  24      19.124   0.865  55.566  1.00 94.84           C  
ATOM   2536  C   PRO B  24      18.081  -2.056  56.884  1.00 94.84           C  
ATOM   2537  O   PRO B  24      18.620  -1.944  57.983  1.00 94.84           O  
ATOM   2538  N   ILE B  25      17.936  -3.227  56.238  1.00 85.99           N  
ATOM   2539  CA  ILE B  25      18.494  -4.451  56.728  1.00 85.99           C  
ATOM   2540  CB  ILE B  25      18.210  -5.589  55.780  1.00 85.99           C  
ATOM   2541  CG1 ILE B  25      16.689  -5.792  55.672  1.00 85.99           C  
ATOM   2542  CG2 ILE B  25      18.970  -6.853  56.214  1.00 85.99           C  
ATOM   2543  CD1 ILE B  25      16.270  -6.708  54.523  1.00 85.99           C  
ATOM   2544  C   ILE B  25      19.966  -4.214  56.808  1.00 85.99           C  
ATOM   2545  O   ILE B  25      20.544  -3.631  55.893  1.00 85.99           O  
ATOM   2546  N   PRO B  26      20.587  -4.613  57.893  1.00 88.38           N  
ATOM   2547  CA  PRO B  26      21.990  -4.377  58.094  1.00 88.38           C  
ATOM   2548  CD  PRO B  26      20.077  -5.664  58.758  1.00 88.38           C  
ATOM   2549  CB  PRO B  26      22.361  -5.133  59.368  1.00 88.38           C  
ATOM   2550  CG  PRO B  26      21.325  -6.271  59.420  1.00 88.38           C  
ATOM   2551  C   PRO B  26      22.779  -4.826  56.907  1.00 88.38           C  
ATOM   2552  O   PRO B  26      22.581  -5.947  56.439  1.00 88.38           O  
ATOM   2553  N   ARG B  33      23.723  -3.969  56.469  1.00144.96           N  
ATOM   2554  CA  ARG B  33      24.563  -4.173  55.323  1.00144.96           C  
ATOM   2555  CB  ARG B  33      25.003  -5.641  55.182  1.00144.96           C  
ATOM   2556  CG  ARG B  33      25.802  -6.165  56.377  1.00144.96           C  
ATOM   2557  CD  ARG B  33      27.316  -6.085  56.188  1.00144.96           C  
ATOM   2558  NE  ARG B  33      27.695  -4.646  56.226  1.00144.96           N  
ATOM   2559  CZ  ARG B  33      28.529  -4.143  55.270  1.00144.96           C  
ATOM   2560  NH1 ARG B  33      28.999  -4.957  54.280  1.00144.96           N  
ATOM   2561  NH2 ARG B  33      28.889  -2.827  55.305  1.00144.96           N  
ATOM   2562  C   ARG B  33      23.879  -3.795  54.031  1.00144.96           C  
ATOM   2563  O   ARG B  33      24.480  -3.960  52.971  1.00144.96           O  
ATOM   2564  N   HIS B  34      22.649  -3.231  54.057  1.00 77.99           N  
ATOM   2565  CA  HIS B  34      22.018  -2.838  52.814  1.00 77.99           C  
ATOM   2566  ND1 HIS B  34      18.854  -5.022  52.500  1.00 77.99           N  
ATOM   2567  CG  HIS B  34      20.140  -4.555  52.654  1.00 77.99           C  
ATOM   2568  CB  HIS B  34      20.500  -3.098  52.753  1.00 77.99           C  
ATOM   2569  NE2 HIS B  34      20.173  -6.813  52.546  1.00 77.99           N  
ATOM   2570  CD2 HIS B  34      20.933  -5.663  52.682  1.00 77.99           C  
ATOM   2571  CE1 HIS B  34      18.932  -6.376  52.440  1.00 77.99           C  
ATOM   2572  C   HIS B  34      22.213  -1.359  52.605  1.00 77.99           C  
ATOM   2573  O   HIS B  34      21.938  -0.551  53.490  1.00 77.99           O  
ATOM   2574  N   ASP B  35      22.811  -1.002  51.447  1.00 98.74           N  
ATOM   2575  CA  ASP B  35      23.109   0.343  50.992  1.00 98.74           C  
ATOM   2576  CB  ASP B  35      24.353   0.374  50.092  1.00 98.74           C  
ATOM   2577  CG  ASP B  35      25.547  -0.015  50.951  1.00 98.74           C  
ATOM   2578  OD1 ASP B  35      25.368  -0.138  52.192  1.00 98.74           O  
ATOM   2579  OD2 ASP B  35      26.656  -0.192  50.379  1.00 98.74           O  
ATOM   2580  C   ASP B  35      22.012   1.060  50.231  1.00 98.74           C  
ATOM   2581  O   ASP B  35      22.018   2.292  50.173  1.00 98.74           O  
ATOM   2582  N   THR B  36      21.094   0.333  49.552  1.00210.01           N  
ATOM   2583  CA  THR B  36      20.142   1.019  48.711  1.00210.01           C  
ATOM   2584  CB  THR B  36      19.978   0.414  47.344  1.00210.01           C  
ATOM   2585  OG1 THR B  36      19.268   1.309  46.501  1.00210.01           O  
ATOM   2586  CG2 THR B  36      19.210  -0.911  47.460  1.00210.01           C  
ATOM   2587  C   THR B  36      18.798   1.050  49.374  1.00210.01           C  
ATOM   2588  O   THR B  36      18.316   0.037  49.877  1.00210.01           O  
ATOM   2589  N   VAL B  37      18.156   2.242  49.393  1.00110.75           N  
ATOM   2590  CA  VAL B  37      16.881   2.386  50.043  1.00110.75           C  
ATOM   2591  CB  VAL B  37      16.959   3.148  51.336  1.00110.75           C  
ATOM   2592  CG1 VAL B  37      15.535   3.370  51.871  1.00110.75           C  
ATOM   2593  CG2 VAL B  37      17.864   2.373  52.307  1.00110.75           C  
ATOM   2594  C   VAL B  37      15.947   3.148  49.148  1.00110.75           C  
ATOM   2595  O   VAL B  37      16.335   4.154  48.553  1.00110.75           O  
ATOM   2596  N   TYR B  38      14.670   2.694  49.074  1.00140.35           N  
ATOM   2597  CA  TYR B  38      13.679   3.294  48.216  1.00140.35           C  
ATOM   2598  CB  TYR B  38      13.112   2.310  47.177  1.00140.35           C  
ATOM   2599  CG  TYR B  38      14.241   1.609  46.504  1.00140.35           C  
ATOM   2600  CD1 TYR B  38      14.988   2.208  45.521  1.00140.35           C  
ATOM   2601  CD2 TYR B  38      14.540   0.318  46.864  1.00140.35           C  
ATOM   2602  CE1 TYR B  38      16.023   1.533  44.916  1.00140.35           C  
ATOM   2603  CE2 TYR B  38      15.571  -0.365  46.266  1.00140.35           C  
ATOM   2604  CZ  TYR B  38      16.318   0.244  45.290  1.00140.35           C  
ATOM   2605  OH  TYR B  38      17.378  -0.450  44.672  1.00140.35           O  
ATOM   2606  C   TYR B  38      12.485   3.646  49.070  1.00140.35           C  
ATOM   2607  O   TYR B  38      12.197   2.968  50.055  1.00140.35           O  
ATOM   2608  N   TRP B  39      11.756   4.730  48.712  1.00103.92           N  
ATOM   2609  CA  TRP B  39      10.558   5.116  49.421  1.00103.92           C  
ATOM   2610  CB  TRP B  39      10.601   6.537  50.021  1.00103.92           C  
ATOM   2611  CG  TRP B  39      11.475   6.701  51.242  1.00103.92           C  
ATOM   2612  CD2 TRP B  39      11.004   6.518  52.587  1.00103.92           C  
ATOM   2613  CD1 TRP B  39      12.793   7.038  51.338  1.00103.92           C  
ATOM   2614  NE1 TRP B  39      13.174   7.071  52.659  1.00103.92           N  
ATOM   2615  CE2 TRP B  39      12.082   6.753  53.438  1.00103.92           C  
ATOM   2616  CE3 TRP B  39       9.773   6.181  53.071  1.00103.92           C  
ATOM   2617  CZ2 TRP B  39      11.945   6.653  54.794  1.00103.92           C  
ATOM   2618  CZ3 TRP B  39       9.638   6.080  54.438  1.00103.92           C  
ATOM   2619  CH2 TRP B  39      10.704   6.311  55.283  1.00103.92           C  
ATOM   2620  C   TRP B  39       9.413   5.108  48.455  1.00103.92           C  
ATOM   2621  O   TRP B  39       9.562   5.501  47.300  1.00103.92           O  
ATOM   2622  N   TYR B  40       8.231   4.644  48.923  1.00178.38           N  
ATOM   2623  CA  TYR B  40       7.037   4.584  48.122  1.00178.38           C  
ATOM   2624  CB  TYR B  40       6.557   3.151  47.815  1.00178.38           C  
ATOM   2625  CG  TYR B  40       7.583   2.392  47.036  1.00178.38           C  
ATOM   2626  CD1 TYR B  40       8.556   1.661  47.677  1.00178.38           C  
ATOM   2627  CD2 TYR B  40       7.571   2.394  45.662  1.00178.38           C  
ATOM   2628  CE1 TYR B  40       9.497   0.953  46.966  1.00178.38           C  
ATOM   2629  CE2 TYR B  40       8.510   1.689  44.945  1.00178.38           C  
ATOM   2630  CZ  TYR B  40       9.476   0.962  45.594  1.00178.38           C  
ATOM   2631  OH  TYR B  40      10.439   0.237  44.859  1.00178.38           O  
ATOM   2632  C   TYR B  40       5.924   5.196  48.921  1.00178.38           C  
ATOM   2633  O   TYR B  40       5.947   5.163  50.152  1.00178.38           O  
ATOM   2634  N   GLN B  41       4.928   5.792  48.226  1.00 81.28           N  
ATOM   2635  CA  GLN B  41       3.762   6.329  48.878  1.00 81.28           C  
ATOM   2636  CB  GLN B  41       3.469   7.802  48.538  1.00 81.28           C  
ATOM   2637  CG  GLN B  41       2.246   8.346  49.285  1.00 81.28           C  
ATOM   2638  CD  GLN B  41       1.910   9.739  48.767  1.00 81.28           C  
ATOM   2639  OE1 GLN B  41       0.763  10.018  48.423  1.00 81.28           O  
ATOM   2640  NE2 GLN B  41       2.926  10.641  48.717  1.00 81.28           N  
ATOM   2641  C   GLN B  41       2.580   5.548  48.385  1.00 81.28           C  
ATOM   2642  O   GLN B  41       2.484   5.219  47.203  1.00 81.28           O  
ATOM   2643  N   GLN B  42       1.646   5.205  49.293  1.00 90.88           N  
ATOM   2644  CA  GLN B  42       0.490   4.473  48.850  1.00 90.88           C  
ATOM   2645  CB  GLN B  42       0.522   2.989  49.265  1.00 90.88           C  
ATOM   2646  CG  GLN B  42      -0.702   2.200  48.796  1.00 90.88           C  
ATOM   2647  CD  GLN B  42      -0.504   0.733  49.155  1.00 90.88           C  
ATOM   2648  OE1 GLN B  42       0.082   0.399  50.183  1.00 90.88           O  
ATOM   2649  NE2 GLN B  42      -1.000  -0.178  48.276  1.00 90.88           N  
ATOM   2650  C   GLN B  42      -0.749   5.085  49.433  1.00 90.88           C  
ATOM   2651  O   GLN B  42      -0.976   5.026  50.640  1.00 90.88           O  
ATOM   2652  N   GLY B  43      -1.604   5.680  48.576  1.00 61.05           N  
ATOM   2653  CA  GLY B  43      -2.847   6.227  49.044  1.00 61.05           C  
ATOM   2654  C   GLY B  43      -3.740   5.048  49.284  1.00 61.05           C  
ATOM   2655  O   GLY B  43      -3.507   3.958  48.760  1.00 61.05           O  
ATOM   2656  N   PRO B  44      -4.789   5.283  50.027  1.00234.05           N  
ATOM   2657  CA  PRO B  44      -5.639   4.224  50.507  1.00234.05           C  
ATOM   2658  CD  PRO B  44      -5.503   6.546  49.922  1.00234.05           C  
ATOM   2659  CB  PRO B  44      -6.886   4.914  51.059  1.00234.05           C  
ATOM   2660  CG  PRO B  44      -6.973   6.204  50.224  1.00234.05           C  
ATOM   2661  C   PRO B  44      -5.990   3.127  49.533  1.00234.05           C  
ATOM   2662  O   PRO B  44      -5.625   1.982  49.787  1.00234.05           O  
ATOM   2663  N   GLY B  45      -6.728   3.419  48.449  1.00153.78           N  
ATOM   2664  CA  GLY B  45      -7.098   2.422  47.481  1.00153.78           C  
ATOM   2665  C   GLY B  45      -5.976   2.076  46.550  1.00153.78           C  
ATOM   2666  O   GLY B  45      -5.865   0.924  46.131  1.00153.78           O  
ATOM   2667  N   GLN B  46      -5.141   3.087  46.211  1.00349.41           N  
ATOM   2668  CA  GLN B  46      -4.195   3.078  45.115  1.00349.41           C  
ATOM   2669  CB  GLN B  46      -3.727   4.486  44.731  1.00349.41           C  
ATOM   2670  CG  GLN B  46      -4.914   5.384  44.393  1.00349.41           C  
ATOM   2671  CD  GLN B  46      -5.906   4.526  43.622  1.00349.41           C  
ATOM   2672  OE1 GLN B  46      -5.542   3.826  42.678  1.00349.41           O  
ATOM   2673  NE2 GLN B  46      -7.193   4.554  44.059  1.00349.41           N  
ATOM   2674  C   GLN B  46      -2.981   2.216  45.315  1.00349.41           C  
ATOM   2675  O   GLN B  46      -2.792   1.548  46.325  1.00349.41           O  
ATOM   2676  N   ASP B  47      -2.142   2.118  44.267  1.00161.78           N  
ATOM   2677  CA  ASP B  47      -0.930   1.368  44.414  1.00161.78           C  
ATOM   2678  CB  ASP B  47      -0.504   0.515  43.218  1.00161.78           C  
ATOM   2679  CG  ASP B  47      -1.047  -0.874  43.493  1.00161.78           C  
ATOM   2680  OD1 ASP B  47      -2.133  -0.996  44.118  1.00161.78           O  
ATOM   2681  OD2 ASP B  47      -0.329  -1.840  43.120  1.00161.78           O  
ATOM   2682  C   ASP B  47       0.189   2.242  44.817  1.00161.78           C  
ATOM   2683  O   ASP B  47       0.072   3.458  44.942  1.00161.78           O  
ATOM   2684  N   PRO B  48       1.289   1.595  45.043  1.00207.18           N  
ATOM   2685  CA  PRO B  48       2.414   2.343  45.463  1.00207.18           C  
ATOM   2686  CD  PRO B  48       1.277   0.267  45.643  1.00207.18           C  
ATOM   2687  CB  PRO B  48       3.418   1.337  46.017  1.00207.18           C  
ATOM   2688  CG  PRO B  48       2.526   0.197  46.535  1.00207.18           C  
ATOM   2689  C   PRO B  48       2.944   3.207  44.376  1.00207.18           C  
ATOM   2690  O   PRO B  48       2.909   2.811  43.211  1.00207.18           O  
ATOM   2691  N   GLN B  49       3.422   4.404  44.756  1.00121.28           N  
ATOM   2692  CA  GLN B  49       4.013   5.314  43.832  0.90121.28           C  
ATOM   2693  CB  GLN B  49       3.301   6.676  43.766  1.00121.28           C  
ATOM   2694  CG  GLN B  49       1.901   6.617  43.148  1.00121.28           C  
ATOM   2695  CD  GLN B  49       2.053   6.583  41.633  1.00121.28           C  
ATOM   2696  OE1 GLN B  49       2.776   7.392  41.053  1.00121.28           O  
ATOM   2697  NE2 GLN B  49       1.359   5.619  40.971  1.00121.28           N  
ATOM   2698  C   GLN B  49       5.396   5.555  44.346  1.00121.28           C  
ATOM   2699  O   GLN B  49       5.597   5.876  45.517  1.00121.28           O  
ATOM   2700  N   PHE B  50       6.389   5.394  43.459  1.00174.63           N  
ATOM   2701  CA  PHE B  50       7.779   5.517  43.792  1.00174.63           C  
ATOM   2702  CB  PHE B  50       8.643   4.981  42.636  1.00174.63           C  
ATOM   2703  CG  PHE B  50      10.073   5.329  42.823  1.00174.63           C  
ATOM   2704  CD1 PHE B  50      10.862   4.639  43.712  1.00174.63           C  
ATOM   2705  CD2 PHE B  50      10.629   6.335  42.068  1.00174.63           C  
ATOM   2706  CE1 PHE B  50      12.187   4.970  43.866  1.00174.63           C  
ATOM   2707  CE2 PHE B  50      11.952   6.671  42.215  1.00174.63           C  
ATOM   2708  CZ  PHE B  50      12.732   5.987  43.116  1.00174.63           C  
ATOM   2709  C   PHE B  50       8.120   6.966  44.052  1.00174.63           C  
ATOM   2710  O   PHE B  50       7.831   7.841  43.237  1.00174.63           O  
ATOM   2711  N   LEU B  51       8.605   7.283  45.278  1.00134.44           N  
ATOM   2712  CA  LEU B  51       9.076   8.603  45.601  1.00134.44           C  
ATOM   2713  CB  LEU B  51       8.994   8.861  47.115  1.00134.44           C  
ATOM   2714  CG  LEU B  51       7.565   8.725  47.672  1.00134.44           C  
ATOM   2715  CD1 LEU B  51       7.524   8.987  49.185  1.00134.44           C  
ATOM   2716  CD2 LEU B  51       6.572   9.600  46.892  1.00134.44           C  
ATOM   2717  C   LEU B  51      10.511   8.836  45.192  1.00134.44           C  
ATOM   2718  O   LEU B  51      10.803   9.726  44.394  1.00134.44           O  
ATOM   2719  N   ILE B  52      11.451   8.009  45.731  1.00128.41           N  
ATOM   2720  CA  ILE B  52      12.854   8.241  45.482  1.00128.41           C  
ATOM   2721  CB  ILE B  52      13.393   9.427  46.230  1.00128.41           C  
ATOM   2722  CG1 ILE B  52      14.770   9.826  45.674  1.00128.41           C  
ATOM   2723  CG2 ILE B  52      13.380   9.096  47.732  1.00128.41           C  
ATOM   2724  CD1 ILE B  52      15.220  11.223  46.099  1.00128.41           C  
ATOM   2725  C   ILE B  52      13.698   7.027  45.828  1.00128.41           C  
ATOM   2726  O   ILE B  52      13.282   6.176  46.613  1.00128.41           O  
ATOM   2727  N   SER B  53      14.920   6.922  45.235  1.00274.98           N  
ATOM   2728  CA  SER B  53      15.853   5.837  45.492  1.00274.98           C  
ATOM   2729  CB  SER B  53      16.112   4.939  44.269  1.00274.98           C  
ATOM   2730  OG  SER B  53      14.905   4.377  43.779  1.00274.98           O  
ATOM   2731  C   SER B  53      17.209   6.420  45.811  1.00274.98           C  
ATOM   2732  O   SER B  53      17.668   7.368  45.174  1.00274.98           O  
ATOM   2733  N   PHE B  54      17.902   5.834  46.809  1.00216.79           N  
ATOM   2734  CA  PHE B  54      19.217   6.287  47.194  1.00216.79           C  
ATOM   2735  CB  PHE B  54      19.344   6.747  48.662  1.00216.79           C  
ATOM   2736  CG  PHE B  54      18.601   7.998  48.972  1.00216.79           C  
ATOM   2737  CD1 PHE B  54      17.271   7.959  49.322  1.00216.79           C  
ATOM   2738  CD2 PHE B  54      19.252   9.209  48.947  1.00216.79           C  
ATOM   2739  CE1 PHE B  54      16.594   9.117  49.621  1.00216.79           C  
ATOM   2740  CE2 PHE B  54      18.579  10.370  49.245  1.00216.79           C  
ATOM   2741  CZ  PHE B  54      17.248  10.325  49.582  1.00216.79           C  
ATOM   2742  C   PHE B  54      20.120   5.100  47.204  1.00216.79           C  
ATOM   2743  O   PHE B  54      19.767   4.069  47.768  1.00216.79           O  
ATOM   2744  N   TYR B  55      21.317   5.200  46.595  1.00318.87           N  
ATOM   2745  CA  TYR B  55      22.246   4.125  46.768  1.00318.87           C  
ATOM   2746  CB  TYR B  55      22.623   3.404  45.460  1.00318.87           C  
ATOM   2747  CG  TYR B  55      23.367   2.168  45.833  1.00318.87           C  
ATOM   2748  CD1 TYR B  55      22.690   1.100  46.374  1.00318.87           C  
ATOM   2749  CD2 TYR B  55      24.722   2.060  45.630  1.00318.87           C  
ATOM   2750  CE1 TYR B  55      23.355  -0.050  46.726  1.00318.87           C  
ATOM   2751  CE2 TYR B  55      25.395   0.913  45.979  1.00318.87           C  
ATOM   2752  CZ  TYR B  55      24.711  -0.143  46.531  1.00318.87           C  
ATOM   2753  OH  TYR B  55      25.393  -1.323  46.895  1.00318.87           O  
ATOM   2754  C   TYR B  55      23.443   4.796  47.318  1.00318.87           C  
ATOM   2755  O   TYR B  55      23.899   5.791  46.756  1.00318.87           O  
ATOM   2756  N   GLU B  56      23.986   4.257  48.426  0.88444.68           N  
ATOM   2757  CA  GLU B  56      24.958   5.039  49.108  0.88444.68           C  
ATOM   2758  CB  GLU B  56      26.165   5.479  48.248  0.75444.68           C  
ATOM   2759  CG  GLU B  56      27.418   5.916  49.017  0.75444.68           C  
ATOM   2760  CD  GLU B  56      28.591   5.982  48.034  0.75444.68           C  
ATOM   2761  OE1 GLU B  56      28.431   6.608  46.952  0.75444.68           O  
ATOM   2762  OE2 GLU B  56      29.663   5.399  48.352  0.75444.68           O  
ATOM   2763  C   GLU B  56      24.107   6.214  49.512  0.88444.68           C  
ATOM   2764  O   GLU B  56      22.888   6.135  49.643  0.88444.68           O  
ATOM   2765  N   LYS B  57      24.720   7.344  49.799  1.00480.63           N  
ATOM   2766  CA  LYS B  57      23.990   8.500  50.217  1.00480.63           C  
ATOM   2767  CB  LYS B  57      24.854   9.500  50.993  1.00480.63           C  
ATOM   2768  CG  LYS B  57      25.049   9.086  52.452  1.00480.63           C  
ATOM   2769  CD  LYS B  57      25.819   7.778  52.639  1.00480.63           C  
ATOM   2770  CE  LYS B  57      27.276   7.854  52.183  1.00480.63           C  
ATOM   2771  NZ  LYS B  57      28.028   8.789  53.048  1.00480.63           N  
ATOM   2772  C   LYS B  57      23.279   9.237  49.112  1.00480.63           C  
ATOM   2773  O   LYS B  57      22.448  10.102  49.383  1.00480.63           O  
ATOM   2774  N   MET B  58      23.622   8.993  47.837  1.00396.04           N  
ATOM   2775  CA  MET B  58      23.089   9.852  46.812  1.00396.04           C  
ATOM   2776  CB  MET B  58      24.076  10.122  45.664  1.00396.04           C  
ATOM   2777  CG  MET B  58      23.574  11.189  44.688  1.00396.04           C  
ATOM   2778  SD  MET B  58      24.709  11.562  43.320  1.00396.04           S  
ATOM   2779  CE  MET B  58      23.725  12.942  42.672  1.00396.04           C  
ATOM   2780  C   MET B  58      21.826   9.352  46.192  1.00396.04           C  
ATOM   2781  O   MET B  58      21.540   8.157  46.139  1.00396.04           O  
ATOM   2782  N   GLN B  59      21.019  10.311  45.695  1.00431.59           N  
ATOM   2783  CA  GLN B  59      19.796   9.957  45.048  1.00431.59           C  
ATOM   2784  CB  GLN B  59      18.801  11.124  44.930  1.00431.59           C  
ATOM   2785  CG  GLN B  59      19.300  12.251  44.023  1.00431.59           C  
ATOM   2786  CD  GLN B  59      18.235  13.337  43.993  1.00431.59           C  
ATOM   2787  OE1 GLN B  59      17.765  13.732  42.924  1.00431.59           O  
ATOM   2788  NE2 GLN B  59      17.839  13.833  45.194  1.00431.59           N  
ATOM   2789  C   GLN B  59      20.112   9.490  43.660  1.00431.59           C  
ATOM   2790  O   GLN B  59      20.990  10.038  42.991  1.00431.59           O  
ATOM   2791  N   SER B  60      19.374   8.454  43.209  1.00136.34           N  
ATOM   2792  CA  SER B  60      19.472   7.887  41.896  1.00136.34           C  
ATOM   2793  CB  SER B  60      19.502   6.351  41.844  1.00136.34           C  
ATOM   2794  OG  SER B  60      19.604   5.906  40.499  1.00136.34           O  
ATOM   2795  C   SER B  60      18.178   8.247  41.256  1.00136.34           C  
ATOM   2796  O   SER B  60      17.914   9.415  40.975  1.00136.34           O  
ATOM   2797  N   ASP B  61      17.345   7.223  40.990  1.00111.48           N  
ATOM   2798  CA  ASP B  61      16.073   7.437  40.369  1.00111.48           C  
ATOM   2799  CB  ASP B  61      15.436   6.137  39.840  1.00111.48           C  
ATOM   2800  CG  ASP B  61      15.369   5.119  40.972  1.00111.48           C  
ATOM   2801  OD1 ASP B  61      16.448   4.826  41.552  1.00111.48           O  
ATOM   2802  OD2 ASP B  61      14.254   4.615  41.274  1.00111.48           O  
ATOM   2803  C   ASP B  61      15.127   8.122  41.309  1.00111.48           C  
ATOM   2804  O   ASP B  61      15.167   7.919  42.521  1.00111.48           O  
ATOM   2805  N   LYS B  69      14.261   9.000  40.752  1.00168.31           N  
ATOM   2806  CA  LYS B  69      13.274   9.663  41.558  1.00168.31           C  
ATOM   2807  CB  LYS B  69      13.639  11.094  41.988  1.00168.31           C  
ATOM   2808  CG  LYS B  69      13.522  12.116  40.862  1.00168.31           C  
ATOM   2809  CD  LYS B  69      14.381  11.763  39.651  1.00168.31           C  
ATOM   2810  CE  LYS B  69      15.857  11.567  39.997  1.00168.31           C  
ATOM   2811  NZ  LYS B  69      16.609  11.159  38.789  1.00168.31           N  
ATOM   2812  C   LYS B  69      12.011   9.748  40.766  1.00168.31           C  
ATOM   2813  O   LYS B  69      12.029   9.895  39.545  1.00168.31           O  
ATOM   2814  N   GLY B  70      10.867   9.643  41.465  1.00 27.80           N  
ATOM   2815  CA  GLY B  70       9.592   9.719  40.822  1.00 27.80           C  
ATOM   2816  C   GLY B  70       9.103  11.105  41.029  1.00 27.80           C  
ATOM   2817  O   GLY B  70       9.880  12.060  41.040  1.00 27.80           O  
ATOM   2818  N   SER B  71       7.779  11.257  41.191  1.00110.14           N  
ATOM   2819  CA  SER B  71       7.316  12.585  41.409  1.00110.14           C  
ATOM   2820  CB  SER B  71       5.903  12.832  40.859  1.00110.14           C  
ATOM   2821  OG  SER B  71       5.898  12.666  39.449  1.00110.14           O  
ATOM   2822  C   SER B  71       7.280  12.814  42.888  1.00110.14           C  
ATOM   2823  O   SER B  71       6.330  12.425  43.567  1.00110.14           O  
ATOM   2824  N   ILE B  72       8.336  13.468  43.416  1.00186.12           N  
ATOM   2825  CA  ILE B  72       8.398  13.825  44.806  1.00186.12           C  
ATOM   2826  CB  ILE B  72       9.767  13.676  45.429  1.00186.12           C  
ATOM   2827  CG1 ILE B  72      10.832  14.587  44.788  1.00186.12           C  
ATOM   2828  CG2 ILE B  72      10.123  12.186  45.384  1.00186.12           C  
ATOM   2829  CD1 ILE B  72      10.840  16.025  45.310  1.00186.12           C  
ATOM   2830  C   ILE B  72       7.968  15.256  44.841  1.00186.12           C  
ATOM   2831  O   ILE B  72       8.423  16.066  44.038  1.00186.12           O  
ATOM   2832  N   PRO B  73       7.075  15.592  45.727  1.00306.12           N  
ATOM   2833  CA  PRO B  73       6.444  16.883  45.741  1.00306.12           C  
ATOM   2834  CD  PRO B  73       6.641  14.728  46.811  1.00306.12           C  
ATOM   2835  CB  PRO B  73       5.635  16.934  47.037  1.00306.12           C  
ATOM   2836  CG  PRO B  73       5.417  15.451  47.402  1.00306.12           C  
ATOM   2837  C   PRO B  73       7.292  18.096  45.523  1.00306.12           C  
ATOM   2838  O   PRO B  73       7.251  18.628  44.412  1.00306.12           O  
ATOM   2839  N   ASP B  74       8.063  18.503  46.553  1.00279.40           N  
ATOM   2840  CA  ASP B  74       8.931  19.644  46.642  1.00279.40           C  
ATOM   2841  CB  ASP B  74       8.339  20.902  45.974  1.00279.40           C  
ATOM   2842  CG  ASP B  74       7.012  21.251  46.641  1.00279.40           C  
ATOM   2843  OD1 ASP B  74       6.145  20.342  46.748  1.00279.40           O  
ATOM   2844  OD2 ASP B  74       6.847  22.430  47.051  1.00279.40           O  
ATOM   2845  C   ASP B  74       9.027  19.876  48.120  1.00279.40           C  
ATOM   2846  O   ASP B  74      10.071  20.222  48.671  1.00279.40           O  
ATOM   2847  N   ARG B  75       7.881  19.648  48.788  1.00150.34           N  
ATOM   2848  CA  ARG B  75       7.661  19.758  50.197  1.00150.34           C  
ATOM   2849  CB  ARG B  75       6.166  19.728  50.552  1.00150.34           C  
ATOM   2850  CG  ARG B  75       5.428  20.939  49.976  1.00150.34           C  
ATOM   2851  CD  ARG B  75       3.965  21.064  50.404  1.00150.34           C  
ATOM   2852  NE  ARG B  75       3.222  19.915  49.816  1.00150.34           N  
ATOM   2853  CZ  ARG B  75       3.057  18.767  50.535  1.00150.34           C  
ATOM   2854  NH1 ARG B  75       3.528  18.688  51.814  1.00150.34           N  
ATOM   2855  NH2 ARG B  75       2.410  17.703  49.979  1.00150.34           N  
ATOM   2856  C   ARG B  75       8.361  18.635  50.893  1.00150.34           C  
ATOM   2857  O   ARG B  75       8.657  18.734  52.085  1.00150.34           O  
ATOM   2858  N   PHE B  76       8.587  17.505  50.186  1.00125.09           N  
ATOM   2859  CA  PHE B  76       9.233  16.407  50.847  1.00125.09           C  
ATOM   2860  CB  PHE B  76       8.654  15.015  50.535  1.00125.09           C  
ATOM   2861  CG  PHE B  76       7.192  15.015  50.830  1.00125.09           C  
ATOM   2862  CD1 PHE B  76       6.684  15.684  51.919  1.00125.09           C  
ATOM   2863  CD2 PHE B  76       6.332  14.282  50.044  1.00125.09           C  
ATOM   2864  CE1 PHE B  76       5.334  15.661  52.182  1.00125.09           C  
ATOM   2865  CE2 PHE B  76       4.982  14.252  50.304  1.00125.09           C  
ATOM   2866  CZ  PHE B  76       4.479  14.949  51.374  1.00125.09           C  
ATOM   2867  C   PHE B  76      10.671  16.362  50.437  1.00125.09           C  
ATOM   2868  O   PHE B  76      11.016  16.602  49.281  1.00125.09           O  
ATOM   2869  N   SER B  77      11.559  16.069  51.409  1.00 93.66           N  
ATOM   2870  CA  SER B  77      12.958  15.938  51.130  1.00 93.66           C  
ATOM   2871  CB  SER B  77      13.821  17.057  51.739  1.00 93.66           C  
ATOM   2872  OG  SER B  77      13.468  18.315  51.187  1.00 93.66           O  
ATOM   2873  C   SER B  77      13.404  14.671  51.786  1.00 93.66           C  
ATOM   2874  O   SER B  77      12.976  14.349  52.895  1.00 93.66           O  
ATOM   2875  N   ALA B  78      14.288  13.912  51.114  1.00 53.19           N  
ATOM   2876  CA  ALA B  78      14.733  12.680  51.697  1.00 53.19           C  
ATOM   2877  CB  ALA B  78      14.269  11.433  50.926  1.00 53.19           C  
ATOM   2878  C   ALA B  78      16.226  12.661  51.698  1.00 53.19           C  
ATOM   2879  O   ALA B  78      16.871  13.155  50.776  1.00 53.19           O  
ATOM   2880  N   GLN B  79      16.820  12.087  52.762  1.00 80.83           N  
ATOM   2881  CA  GLN B  79      18.249  12.020  52.818  1.00 80.83           C  
ATOM   2882  CB  GLN B  79      18.880  13.096  53.720  1.00 80.83           C  
ATOM   2883  CG  GLN B  79      20.409  13.051  53.752  1.00 80.83           C  
ATOM   2884  CD  GLN B  79      20.883  14.165  54.673  1.00 80.83           C  
ATOM   2885  OE1 GLN B  79      22.081  14.366  54.863  1.00 80.83           O  
ATOM   2886  NE2 GLN B  79      19.913  14.915  55.259  1.00 80.83           N  
ATOM   2887  C   GLN B  79      18.632  10.684  53.366  1.00 80.83           C  
ATOM   2888  O   GLN B  79      17.912  10.094  54.168  1.00 80.83           O  
ATOM   2889  N   GLN B  80      19.790  10.173  52.910  1.00130.54           N  
ATOM   2890  CA  GLN B  80      20.357   8.927  53.344  1.00130.54           C  
ATOM   2891  CB  GLN B  80      20.821   8.060  52.162  1.00130.54           C  
ATOM   2892  CG  GLN B  80      21.512   6.758  52.566  1.00130.54           C  
ATOM   2893  CD  GLN B  80      20.456   5.679  52.725  1.00130.54           C  
ATOM   2894  OE1 GLN B  80      20.536   4.627  52.095  1.00130.54           O  
ATOM   2895  NE2 GLN B  80      19.439   5.943  53.587  1.00130.54           N  
ATOM   2896  C   GLN B  80      21.590   9.293  54.113  1.00130.54           C  
ATOM   2897  O   GLN B  80      22.336  10.180  53.700  1.00130.54           O  
ATOM   2898  N   PHE B  81      21.855   8.591  55.234  1.00173.51           N  
ATOM   2899  CA  PHE B  81      22.939   8.969  56.090  1.00173.51           C  
ATOM   2900  CB  PHE B  81      22.504   9.106  57.560  1.00173.51           C  
ATOM   2901  CG  PHE B  81      21.541  10.246  57.617  1.00173.51           C  
ATOM   2902  CD1 PHE B  81      20.199  10.041  57.388  1.00173.51           C  
ATOM   2903  CD2 PHE B  81      21.977  11.524  57.885  1.00173.51           C  
ATOM   2904  CE1 PHE B  81      19.305  11.086  57.435  1.00173.51           C  
ATOM   2905  CE2 PHE B  81      21.088  12.573  57.934  1.00173.51           C  
ATOM   2906  CZ  PHE B  81      19.750  12.356  57.711  1.00173.51           C  
ATOM   2907  C   PHE B  81      24.042   7.958  56.007  1.00173.51           C  
ATOM   2908  O   PHE B  81      23.994   7.000  55.239  1.00173.51           O  
ATOM   2909  N   SER B  82      25.081   8.177  56.832  1.00105.30           N  
ATOM   2910  CA  SER B  82      26.309   7.434  56.854  1.00105.30           C  
ATOM   2911  CB  SER B  82      27.118   7.830  58.079  1.00105.30           C  
ATOM   2912  OG  SER B  82      26.313   7.621  59.231  1.00105.30           O  
ATOM   2913  C   SER B  82      26.055   5.968  56.996  1.00105.30           C  
ATOM   2914  O   SER B  82      26.673   5.150  56.319  1.00105.30           O  
ATOM   2915  N   ASP B  83      25.181   5.602  57.940  1.00158.31           N  
ATOM   2916  CA  ASP B  83      24.831   4.249  58.237  1.00158.31           C  
ATOM   2917  CB  ASP B  83      24.292   4.054  59.672  1.00158.31           C  
ATOM   2918  CG  ASP B  83      23.012   4.853  59.883  1.00158.31           C  
ATOM   2919  OD1 ASP B  83      22.564   5.544  58.931  1.00158.31           O  
ATOM   2920  OD2 ASP B  83      22.465   4.782  61.017  1.00158.31           O  
ATOM   2921  C   ASP B  83      23.850   3.715  57.264  1.00158.31           C  
ATOM   2922  O   ASP B  83      23.440   2.561  57.359  1.00158.31           O  
ATOM   2923  N   TYR B  84      23.387   4.578  56.356  1.00141.04           N  
ATOM   2924  CA  TYR B  84      22.468   4.208  55.324  1.00141.04           C  
ATOM   2925  CB  TYR B  84      22.777   2.837  54.698  1.00141.04           C  
ATOM   2926  CG  TYR B  84      24.062   2.973  53.952  1.00141.04           C  
ATOM   2927  CD1 TYR B  84      24.109   3.682  52.774  1.00141.04           C  
ATOM   2928  CD2 TYR B  84      25.214   2.379  54.415  1.00141.04           C  
ATOM   2929  CE1 TYR B  84      25.287   3.812  52.077  1.00141.04           C  
ATOM   2930  CE2 TYR B  84      26.396   2.505  53.722  1.00141.04           C  
ATOM   2931  CZ  TYR B  84      26.434   3.224  52.552  1.00141.04           C  
ATOM   2932  OH  TYR B  84      27.645   3.355  51.839  1.00141.04           O  
ATOM   2933  C   TYR B  84      21.040   4.222  55.766  1.00141.04           C  
ATOM   2934  O   TYR B  84      20.172   3.808  55.000  1.00141.04           O  
ATOM   2935  N   HIS B  85      20.726   4.737  56.972  1.00 94.88           N  
ATOM   2936  CA  HIS B  85      19.331   4.874  57.290  1.00 94.88           C  
ATOM   2937  ND1 HIS B  85      20.440   7.050  59.637  1.00 94.88           N  
ATOM   2938  CG  HIS B  85      19.228   6.518  59.257  1.00 94.88           C  
ATOM   2939  CB  HIS B  85      19.029   5.111  58.785  1.00 94.88           C  
ATOM   2940  NE2 HIS B  85      18.925   8.657  59.909  1.00 94.88           N  
ATOM   2941  CD2 HIS B  85      18.315   7.513  59.427  1.00 94.88           C  
ATOM   2942  CE1 HIS B  85      20.201   8.330  60.019  1.00 94.88           C  
ATOM   2943  C   HIS B  85      18.848   6.056  56.500  1.00 94.88           C  
ATOM   2944  O   HIS B  85      19.653   6.884  56.070  1.00 94.88           O  
ATOM   2945  N   SER B  86      17.524   6.147  56.249  1.00 58.67           N  
ATOM   2946  CA  SER B  86      17.017   7.221  55.438  1.00 58.67           C  
ATOM   2947  CB  SER B  86      16.459   6.736  54.088  1.00 58.67           C  
ATOM   2948  OG  SER B  86      15.973   7.834  53.330  1.00 58.67           O  
ATOM   2949  C   SER B  86      15.899   7.902  56.169  1.00 58.67           C  
ATOM   2950  O   SER B  86      15.174   7.279  56.943  1.00 58.67           O  
ATOM   2951  N   GLU B  87      15.743   9.224  55.936  1.00 71.01           N  
ATOM   2952  CA  GLU B  87      14.718   9.985  56.592  1.00 71.01           C  
ATOM   2953  CB  GLU B  87      15.288  11.032  57.562  1.00 71.01           C  
ATOM   2954  CG  GLU B  87      16.079  10.414  58.716  1.00 71.01           C  
ATOM   2955  CD  GLU B  87      16.611  11.549  59.579  1.00 71.01           C  
ATOM   2956  OE1 GLU B  87      15.961  12.628  59.607  1.00 71.01           O  
ATOM   2957  OE2 GLU B  87      17.677  11.351  60.220  1.00 71.01           O  
ATOM   2958  C   GLU B  87      13.943  10.733  55.552  1.00 71.01           C  
ATOM   2959  O   GLU B  87      14.510  11.300  54.619  1.00 71.01           O  
ATOM   2960  N   LEU B  88      12.604  10.740  55.694  1.00132.56           N  
ATOM   2961  CA  LEU B  88      11.747  11.453  54.786  1.00132.56           C  
ATOM   2962  CB  LEU B  88      10.582  10.561  54.319  1.00132.56           C  
ATOM   2963  CG  LEU B  88       9.645  11.185  53.274  1.00132.56           C  
ATOM   2964  CD1 LEU B  88      10.370  11.414  51.940  1.00132.56           C  
ATOM   2965  CD2 LEU B  88       8.370  10.345  53.109  1.00132.56           C  
ATOM   2966  C   LEU B  88      11.191  12.598  55.575  1.00132.56           C  
ATOM   2967  O   LEU B  88      10.478  12.389  56.555  1.00132.56           O  
ATOM   2968  N   ASN B  89      11.515  13.840  55.160  1.00 60.80           N  
ATOM   2969  CA  ASN B  89      11.095  15.024  55.857  1.00 60.80           C  
ATOM   2970  CB  ASN B  89      12.197  16.099  55.893  1.00 60.80           C  
ATOM   2971  CG  ASN B  89      11.756  17.251  56.782  1.00 60.80           C  
ATOM   2972  OD1 ASN B  89      10.736  17.175  57.465  1.00 60.80           O  
ATOM   2973  ND2 ASN B  89      12.546  18.358  56.767  1.00 60.80           N  
ATOM   2974  C   ASN B  89       9.942  15.601  55.103  1.00 60.80           C  
ATOM   2975  O   ASN B  89      10.032  15.834  53.900  1.00 60.80           O  
ATOM   2976  N   MET B  90       8.820  15.856  55.803  1.00 78.01           N  
ATOM   2977  CA  MET B  90       7.653  16.335  55.124  1.00 78.01           C  
ATOM   2978  CB  MET B  90       6.482  15.358  55.305  1.00 78.01           C  
ATOM   2979  CG  MET B  90       6.843  13.946  54.830  1.00 78.01           C  
ATOM   2980  SD  MET B  90       5.608  12.666  55.199  1.00 78.01           S  
ATOM   2981  CE  MET B  90       4.424  13.214  53.936  1.00 78.01           C  
ATOM   2982  C   MET B  90       7.268  17.642  55.740  1.00 78.01           C  
ATOM   2983  O   MET B  90       7.037  17.733  56.944  1.00 78.01           O  
ATOM   2984  N   SER B  91       7.166  18.699  54.916  1.00 50.98           N  
ATOM   2985  CA  SER B  91       6.836  19.988  55.448  1.00 50.98           C  
ATOM   2986  CB  SER B  91       7.875  21.066  55.099  1.00 50.98           C  
ATOM   2987  OG  SER B  91       7.960  21.216  53.690  1.00 50.98           O  
ATOM   2988  C   SER B  91       5.526  20.418  54.868  1.00 50.98           C  
ATOM   2989  O   SER B  91       5.082  19.880  53.855  1.00 50.98           O  
ATOM   2990  N   SER B  92       4.861  21.388  55.535  1.00100.91           N  
ATOM   2991  CA  SER B  92       3.616  21.942  55.076  1.00100.91           C  
ATOM   2992  CB  SER B  92       3.766  22.839  53.836  1.00100.91           C  
ATOM   2993  OG  SER B  92       4.544  23.985  54.149  1.00100.91           O  
ATOM   2994  C   SER B  92       2.677  20.832  54.733  1.00100.91           C  
ATOM   2995  O   SER B  92       2.133  20.789  53.631  1.00100.91           O  
ATOM   2996  N   LEU B  93       2.440  19.918  55.691  1.00 61.25           N  
ATOM   2997  CA  LEU B  93       1.631  18.761  55.430  1.00 61.25           C  
ATOM   2998  CB  LEU B  93       1.438  17.867  56.668  1.00 61.25           C  
ATOM   2999  CG  LEU B  93       2.727  17.194  57.174  1.00 61.25           C  
ATOM   3000  CD1 LEU B  93       2.449  16.318  58.407  1.00 61.25           C  
ATOM   3001  CD2 LEU B  93       3.426  16.412  56.050  1.00 61.25           C  
ATOM   3002  C   LEU B  93       0.270  19.181  54.977  1.00 61.25           C  
ATOM   3003  O   LEU B  93      -0.304  20.157  55.459  1.00 61.25           O  
ATOM   3004  N   GLU B  94      -0.266  18.419  54.003  1.00 64.75           N  
ATOM   3005  CA  GLU B  94      -1.557  18.659  53.431  1.00 64.75           C  
ATOM   3006  CB  GLU B  94      -1.488  18.848  51.909  1.00 64.75           C  
ATOM   3007  CG  GLU B  94      -0.605  20.027  51.498  1.00 64.75           C  
ATOM   3008  CD  GLU B  94      -0.530  20.052  49.979  1.00 64.75           C  
ATOM   3009  OE1 GLU B  94       0.275  19.267  49.411  1.00 64.75           O  
ATOM   3010  OE2 GLU B  94      -1.279  20.855  49.364  1.00 64.75           O  
ATOM   3011  C   GLU B  94      -2.365  17.425  53.689  1.00 64.75           C  
ATOM   3012  O   GLU B  94      -1.819  16.357  53.959  1.00 64.75           O  
ATOM   3013  N   LEU B  95      -3.701  17.543  53.605  1.00 47.13           N  
ATOM   3014  CA  LEU B  95      -4.583  16.442  53.875  1.00 47.13           C  
ATOM   3015  CB  LEU B  95      -6.066  16.832  53.753  1.00 47.13           C  
ATOM   3016  CG  LEU B  95      -6.488  17.933  54.748  1.00 47.13           C  
ATOM   3017  CD1 LEU B  95      -7.994  18.226  54.656  1.00 47.13           C  
ATOM   3018  CD2 LEU B  95      -6.028  17.604  56.178  1.00 47.13           C  
ATOM   3019  C   LEU B  95      -4.304  15.354  52.882  1.00 47.13           C  
ATOM   3020  O   LEU B  95      -4.376  14.168  53.202  1.00 47.13           O  
ATOM   3021  N   GLY B  96      -3.958  15.748  51.644  1.00 46.47           N  
ATOM   3022  CA  GLY B  96      -3.705  14.864  50.540  1.00 46.47           C  
ATOM   3023  C   GLY B  96      -2.550  13.962  50.855  1.00 46.47           C  
ATOM   3024  O   GLY B  96      -2.428  12.884  50.278  1.00 46.47           O  
ATOM   3025  N   ASP B  97      -1.639  14.425  51.730  1.00 72.55           N  
ATOM   3026  CA  ASP B  97      -0.444  13.732  52.131  1.00 72.55           C  
ATOM   3027  CB  ASP B  97       0.446  14.578  53.058  1.00 72.55           C  
ATOM   3028  CG  ASP B  97       1.051  15.708  52.237  1.00 72.55           C  
ATOM   3029  OD1 ASP B  97       1.109  15.563  50.986  1.00 72.55           O  
ATOM   3030  OD2 ASP B  97       1.467  16.729  52.847  1.00 72.55           O  
ATOM   3031  C   ASP B  97      -0.774  12.467  52.869  1.00 72.55           C  
ATOM   3032  O   ASP B  97       0.081  11.591  52.988  1.00 72.55           O  
ATOM   3033  N   SER B  98      -1.988  12.351  53.444  1.00 47.98           N  
ATOM   3034  CA  SER B  98      -2.312  11.166  54.192  1.00 47.98           C  
ATOM   3035  CB  SER B  98      -3.765  11.141  54.699  1.00 47.98           C  
ATOM   3036  OG  SER B  98      -3.983  12.216  55.601  1.00 47.98           O  
ATOM   3037  C   SER B  98      -2.107   9.972  53.311  1.00 47.98           C  
ATOM   3038  O   SER B  98      -2.573   9.926  52.174  1.00 47.98           O  
ATOM   3039  N   ALA B  99      -1.372   8.967  53.828  1.00 56.04           N  
ATOM   3040  CA  ALA B  99      -1.101   7.796  53.053  1.00 56.04           C  
ATOM   3041  CB  ALA B  99      -0.354   8.092  51.741  1.00 56.04           C  
ATOM   3042  C   ALA B  99      -0.220   6.914  53.868  1.00 56.04           C  
ATOM   3043  O   ALA B  99       0.149   7.244  54.994  1.00 56.04           O  
ATOM   3044  N   LEU B 100       0.104   5.731  53.319  1.00131.02           N  
ATOM   3045  CA  LEU B 100       1.009   4.851  53.986  1.00131.02           C  
ATOM   3046  CB  LEU B 100       0.565   3.379  53.979  1.00131.02           C  
ATOM   3047  CG  LEU B 100      -0.739   3.141  54.764  1.00131.02           C  
ATOM   3048  CD1 LEU B 100      -1.056   1.643  54.885  1.00131.02           C  
ATOM   3049  CD2 LEU B 100      -0.714   3.860  56.123  1.00131.02           C  
ATOM   3050  C   LEU B 100       2.302   4.948  53.245  1.00131.02           C  
ATOM   3051  O   LEU B 100       2.336   4.779  52.028  1.00131.02           O  
ATOM   3052  N   TYR B 101       3.407   5.226  53.969  1.00115.13           N  
ATOM   3053  CA  TYR B 101       4.677   5.392  53.324  1.00115.13           C  
ATOM   3054  CB  TYR B 101       5.445   6.644  53.790  1.00115.13           C  
ATOM   3055  CG  TYR B 101       4.713   7.857  53.304  1.00115.13           C  
ATOM   3056  CD1 TYR B 101       3.630   8.362  53.987  1.00115.13           C  
ATOM   3057  CD2 TYR B 101       5.115   8.502  52.157  1.00115.13           C  
ATOM   3058  CE1 TYR B 101       2.966   9.482  53.537  1.00115.13           C  
ATOM   3059  CE2 TYR B 101       4.455   9.621  51.704  1.00115.13           C  
ATOM   3060  CZ  TYR B 101       3.373  10.114  52.390  1.00115.13           C  
ATOM   3061  OH  TYR B 101       2.693  11.261  51.927  1.00115.13           O  
ATOM   3062  C   TYR B 101       5.507   4.181  53.620  1.00115.13           C  
ATOM   3063  O   TYR B 101       5.655   3.777  54.774  1.00115.13           O  
ATOM   3064  N   PHE B 102       6.062   3.560  52.555  1.00 88.75           N  
ATOM   3065  CA  PHE B 102       6.813   2.347  52.738  1.00 88.75           C  
ATOM   3066  CB  PHE B 102       6.347   1.160  51.876  1.00 88.75           C  
ATOM   3067  CG  PHE B 102       4.906   0.906  52.125  1.00 88.75           C  
ATOM   3068  CD1 PHE B 102       4.476   0.220  53.234  1.00 88.75           C  
ATOM   3069  CD2 PHE B 102       3.975   1.380  51.236  1.00 88.75           C  
ATOM   3070  CE1 PHE B 102       3.135   0.000  53.446  1.00 88.75           C  
ATOM   3071  CE2 PHE B 102       2.633   1.164  51.441  1.00 88.75           C  
ATOM   3072  CZ  PHE B 102       2.209   0.473  52.550  1.00 88.75           C  
ATOM   3073  C   PHE B 102       8.224   2.573  52.303  1.00 88.75           C  
ATOM   3074  O   PHE B 102       8.488   3.329  51.369  1.00 88.75           O  
ATOM   3075  N   CYS B 103       9.176   1.910  52.991  0.88115.43           N  
ATOM   3076  CA  CYS B 103      10.551   1.979  52.583  0.88115.43           C  
ATOM   3077  CB  CYS B 103      11.516   2.551  53.641  0.88115.43           C  
ATOM   3078  SG  CYS B 103      11.741   1.459  55.071  0.88115.43           S  
ATOM   3079  C   CYS B 103      10.983   0.579  52.259  0.88115.43           C  
ATOM   3080  O   CYS B 103      10.386  -0.390  52.731  0.88115.43           O  
ATOM   3081  N   ALA B 104      12.031   0.449  51.415  1.00 84.50           N  
ATOM   3082  CA  ALA B 104      12.513  -0.842  51.001  1.00 84.50           C  
ATOM   3083  CB  ALA B 104      11.871  -1.338  49.699  1.00 84.50           C  
ATOM   3084  C   ALA B 104      13.991  -0.777  50.756  1.00 84.50           C  
ATOM   3085  O   ALA B 104      14.578   0.303  50.703  1.00 84.50           O  
ATOM   3086  N   SER B 105      14.635  -1.963  50.637  1.00 78.98           N  
ATOM   3087  CA  SER B 105      16.052  -2.040  50.384  1.00 78.98           C  
ATOM   3088  CB  SER B 105      16.894  -2.157  51.664  1.00 78.98           C  
ATOM   3089  OG  SER B 105      16.587  -3.370  52.335  1.00 78.98           O  
ATOM   3090  C   SER B 105      16.338  -3.275  49.572  1.00 78.98           C  
ATOM   3091  O   SER B 105      15.559  -4.225  49.583  1.00 78.98           O  
ATOM   3092  N   SER B 106      17.466  -3.273  48.821  1.00199.53           N  
ATOM   3093  CA  SER B 106      17.899  -4.412  48.049  1.00199.53           C  
ATOM   3094  CB  SER B 106      17.448  -4.382  46.579  1.00199.53           C  
ATOM   3095  OG  SER B 106      16.042  -4.543  46.489  1.00199.53           O  
ATOM   3096  C   SER B 106      19.395  -4.420  48.022  1.00199.53           C  
ATOM   3097  O   SER B 106      20.033  -3.400  48.280  1.00199.53           O  
ATOM   3098  N   LEU B 107      20.004  -5.591  47.733  1.00169.73           N  
ATOM   3099  CA  LEU B 107      21.428  -5.595  47.571  1.00169.73           C  
ATOM   3100  CB  LEU B 107      22.095  -6.962  47.792  1.00169.73           C  
ATOM   3101  CG  LEU B 107      22.108  -7.408  49.266  1.00169.73           C  
ATOM   3102  CD1 LEU B 107      23.003  -6.494  50.117  1.00169.73           C  
ATOM   3103  CD2 LEU B 107      20.684  -7.531  49.829  1.00169.73           C  
ATOM   3104  C   LEU B 107      21.630  -5.190  46.153  1.00169.73           C  
ATOM   3105  O   LEU B 107      21.142  -5.834  45.233  1.00169.73           O  
ATOM   3106  N   GLY B 108      22.306  -4.056  45.936  1.00191.14           N  
ATOM   3107  CA  GLY B 108      22.514  -3.601  44.597  1.00191.14           C  
ATOM   3108  C   GLY B 108      21.245  -2.932  44.156  1.00191.14           C  
ATOM   3109  O   GLY B 108      20.167  -3.330  44.569  1.00191.14           O  
ATOM   3110  N   GLY B 109      21.332  -1.888  43.312  1.00266.44           N  
ATOM   3111  CA  GLY B 109      20.196  -1.122  42.851  1.00266.44           C  
ATOM   3112  C   GLY B 109      19.322  -1.799  41.835  1.00266.44           C  
ATOM   3113  O   GLY B 109      18.121  -1.567  41.813  1.00266.44           O  
ATOM   3114  N   GLN B 122      19.879  -2.623  40.937  1.00121.35           N  
ATOM   3115  CA  GLN B 122      19.138  -3.145  39.814  1.00121.35           C  
ATOM   3116  CB  GLN B 122      19.919  -4.234  39.068  1.00121.35           C  
ATOM   3117  CG  GLN B 122      21.246  -3.748  38.483  1.00121.35           C  
ATOM   3118  CD  GLN B 122      21.924  -4.958  37.861  1.00121.35           C  
ATOM   3119  OE1 GLN B 122      22.848  -4.829  37.061  1.00121.35           O  
ATOM   3120  NE2 GLN B 122      21.447  -6.172  38.245  1.00121.35           N  
ATOM   3121  C   GLN B 122      17.830  -3.760  40.223  1.00121.35           C  
ATOM   3122  O   GLN B 122      17.611  -4.115  41.379  1.00121.35           O  
ATOM   3123  N   GLY B 123      16.909  -3.847  39.242  1.00 37.75           N  
ATOM   3124  CA  GLY B 123      15.572  -4.346  39.401  1.00 37.75           C  
ATOM   3125  C   GLY B 123      15.563  -5.807  39.754  1.00 37.75           C  
ATOM   3126  O   GLY B 123      14.681  -6.251  40.487  1.00 37.75           O  
ATOM   3127  N   VAL B 124      16.511  -6.615  39.233  1.00 51.85           N  
ATOM   3128  CA  VAL B 124      16.428  -8.030  39.489  1.00 51.85           C  
ATOM   3129  CB  VAL B 124      17.490  -8.886  38.856  1.00 51.85           C  
ATOM   3130  CG1 VAL B 124      17.400 -10.283  39.493  1.00 51.85           C  
ATOM   3131  CG2 VAL B 124      17.271  -8.931  37.335  1.00 51.85           C  
ATOM   3132  C   VAL B 124      16.467  -8.324  40.951  1.00 51.85           C  
ATOM   3133  O   VAL B 124      15.730  -9.198  41.401  1.00 51.85           O  
ATOM   3134  N   SER B 125      17.306  -7.624  41.739  1.00 45.13           N  
ATOM   3135  CA  SER B 125      17.385  -7.964  43.134  1.00 45.13           C  
ATOM   3136  CB  SER B 125      18.479  -7.202  43.900  1.00 45.13           C  
ATOM   3137  OG  SER B 125      18.208  -5.809  43.895  1.00 45.13           O  
ATOM   3138  C   SER B 125      16.077  -7.675  43.793  1.00 45.13           C  
ATOM   3139  O   SER B 125      15.407  -6.689  43.483  1.00 45.13           O  
ATOM   3140  N   GLU B 126      15.667  -8.547  44.737  1.00108.82           N  
ATOM   3141  CA  GLU B 126      14.404  -8.281  45.344  1.00108.82           C  
ATOM   3142  CB  GLU B 126      13.631  -9.497  45.901  1.00108.82           C  
ATOM   3143  CG  GLU B 126      14.167 -10.194  47.152  1.00108.82           C  
ATOM   3144  CD  GLU B 126      13.286 -11.433  47.324  1.00108.82           C  
ATOM   3145  OE1 GLU B 126      13.124 -12.151  46.300  1.00108.82           O  
ATOM   3146  OE2 GLU B 126      12.772 -11.682  48.449  1.00108.82           O  
ATOM   3147  C   GLU B 126      14.580  -7.254  46.401  1.00108.82           C  
ATOM   3148  O   GLU B 126      15.626  -7.116  47.036  1.00108.82           O  
ATOM   3149  N   ALA B 127      13.512  -6.476  46.584  1.00119.03           N  
ATOM   3150  CA  ALA B 127      13.527  -5.432  47.542  1.00119.03           C  
ATOM   3151  CB  ALA B 127      12.809  -4.161  47.051  1.00119.03           C  
ATOM   3152  C   ALA B 127      12.784  -5.941  48.732  1.00119.03           C  
ATOM   3153  O   ALA B 127      11.742  -6.577  48.594  1.00119.03           O  
ATOM   3154  N   PHE B 128      13.315  -5.705  49.949  1.00174.56           N  
ATOM   3155  CA  PHE B 128      12.573  -6.155  51.086  1.00174.56           C  
ATOM   3156  CB  PHE B 128      13.394  -6.763  52.238  1.00174.56           C  
ATOM   3157  CG  PHE B 128      12.456  -7.587  53.057  1.00174.56           C  
ATOM   3158  CD1 PHE B 128      11.423  -7.004  53.753  1.00174.56           C  
ATOM   3159  CD2 PHE B 128      12.586  -8.960  53.079  1.00174.56           C  
ATOM   3160  CE1 PHE B 128      10.573  -7.794  54.491  1.00174.56           C  
ATOM   3161  CE2 PHE B 128      11.740  -9.755  53.817  1.00174.56           C  
ATOM   3162  CZ  PHE B 128      10.730  -9.161  54.531  1.00174.56           C  
ATOM   3163  C   PHE B 128      11.922  -4.932  51.633  1.00174.56           C  
ATOM   3164  O   PHE B 128      12.576  -3.909  51.840  1.00174.56           O  
ATOM   3165  N   PHE B 129      10.609  -5.026  51.898  1.00120.18           N  
ATOM   3166  CA  PHE B 129       9.845  -3.893  52.318  1.00120.18           C  
ATOM   3167  CB  PHE B 129       8.427  -3.911  51.735  1.00120.18           C  
ATOM   3168  CG  PHE B 129       8.546  -3.642  50.277  1.00120.18           C  
ATOM   3169  CD1 PHE B 129       8.918  -4.640  49.408  1.00120.18           C  
ATOM   3170  CD2 PHE B 129       8.275  -2.392  49.771  1.00120.18           C  
ATOM   3171  CE1 PHE B 129       9.032  -4.395  48.059  1.00120.18           C  
ATOM   3172  CE2 PHE B 129       8.390  -2.143  48.423  1.00120.18           C  
ATOM   3173  CZ  PHE B 129       8.772  -3.143  47.561  1.00120.18           C  
ATOM   3174  C   PHE B 129       9.707  -3.873  53.805  1.00120.18           C  
ATOM   3175  O   PHE B 129       9.675  -4.906  54.467  1.00120.18           O  
ATOM   3176  N   GLY B 130       9.650  -2.657  54.380  1.00 67.54           N  
ATOM   3177  CA  GLY B 130       9.457  -2.547  55.794  1.00 67.54           C  
ATOM   3178  C   GLY B 130       7.982  -2.491  56.017  1.00 67.54           C  
ATOM   3179  O   GLY B 130       7.209  -2.442  55.062  1.00 67.54           O  
ATOM   3180  N   GLN B 131       7.532  -2.526  57.285  1.00373.98           N  
ATOM   3181  CA  GLN B 131       6.135  -2.299  57.468  1.00373.98           C  
ATOM   3182  CB  GLN B 131       5.563  -2.733  58.829  1.00373.98           C  
ATOM   3183  CG  GLN B 131       6.054  -1.914  60.027  1.00373.98           C  
ATOM   3184  CD  GLN B 131       7.292  -2.568  60.631  1.00373.98           C  
ATOM   3185  OE1 GLN B 131       7.715  -2.212  61.730  1.00373.98           O  
ATOM   3186  NE2 GLN B 131       7.899  -3.545  59.904  1.00373.98           N  
ATOM   3187  C   GLN B 131       6.079  -0.814  57.394  1.00373.98           C  
ATOM   3188  O   GLN B 131       6.900  -0.139  58.002  1.00373.98           O  
ATOM   3189  N   GLY B 132       5.107  -0.252  56.670  1.00134.76           N  
ATOM   3190  CA  GLY B 132       5.097   1.157  56.431  1.00134.76           C  
ATOM   3191  C   GLY B 132       4.682   1.939  57.635  1.00134.76           C  
ATOM   3192  O   GLY B 132       4.483   1.397  58.723  1.00134.76           O  
ATOM   3193  N   THR B 133       4.608   3.279  57.437  1.00 76.28           N  
ATOM   3194  CA  THR B 133       4.157   4.208  58.428  1.00 76.28           C  
ATOM   3195  CB  THR B 133       5.073   5.382  58.630  1.00 76.28           C  
ATOM   3196  OG1 THR B 133       6.361   4.948  59.035  1.00 76.28           O  
ATOM   3197  CG2 THR B 133       4.473   6.300  59.704  1.00 76.28           C  
ATOM   3198  C   THR B 133       2.862   4.763  57.922  1.00 76.28           C  
ATOM   3199  O   THR B 133       2.732   5.138  56.757  1.00 76.28           O  
ATOM   3200  N   ARG B 134       1.851   4.814  58.804  1.00103.18           N  
ATOM   3201  CA  ARG B 134       0.572   5.321  58.418  1.00103.18           C  
ATOM   3202  CB  ARG B 134      -0.590   4.600  59.115  1.00103.18           C  
ATOM   3203  CG  ARG B 134      -1.964   5.132  58.714  1.00103.18           C  
ATOM   3204  CD  ARG B 134      -3.109   4.379  59.381  1.00103.18           C  
ATOM   3205  NE  ARG B 134      -2.921   2.955  59.006  1.00103.18           N  
ATOM   3206  CZ  ARG B 134      -3.308   2.522  57.771  1.00103.18           C  
ATOM   3207  NH1 ARG B 134      -3.918   3.378  56.900  1.00103.18           N  
ATOM   3208  NH2 ARG B 134      -3.064   1.231  57.403  1.00103.18           N  
ATOM   3209  C   ARG B 134       0.532   6.744  58.857  1.00103.18           C  
ATOM   3210  O   ARG B 134       0.627   7.041  60.046  1.00103.18           O  
ATOM   3211  N   LEU B 135       0.399   7.663  57.887  1.00 56.05           N  
ATOM   3212  CA  LEU B 135       0.371   9.060  58.194  1.00 56.05           C  
ATOM   3213  CB  LEU B 135       1.345   9.871  57.324  1.00 56.05           C  
ATOM   3214  CG  LEU B 135       1.340  11.386  57.596  1.00 56.05           C  
ATOM   3215  CD1 LEU B 135       1.800  11.705  59.027  1.00 56.05           C  
ATOM   3216  CD2 LEU B 135       2.156  12.138  56.532  1.00 56.05           C  
ATOM   3217  C   LEU B 135      -1.005   9.565  57.918  1.00 56.05           C  
ATOM   3218  O   LEU B 135      -1.549   9.369  56.831  1.00 56.05           O  
ATOM   3219  N   THR B 136      -1.612  10.220  58.924  1.00 40.61           N  
ATOM   3220  CA  THR B 136      -2.915  10.787  58.754  1.00 40.61           C  
ATOM   3221  CB  THR B 136      -3.929  10.243  59.716  1.00 40.61           C  
ATOM   3222  OG1 THR B 136      -4.060   8.837  59.556  1.00 40.61           O  
ATOM   3223  CG2 THR B 136      -5.273  10.943  59.457  1.00 40.61           C  
ATOM   3224  C   THR B 136      -2.784  12.244  59.047  1.00 40.61           C  
ATOM   3225  O   THR B 136      -2.307  12.632  60.113  1.00 40.61           O  
ATOM   3226  N   VAL B 137      -3.200  13.095  58.092  1.00 35.33           N  
ATOM   3227  CA  VAL B 137      -3.120  14.504  58.325  1.00 35.33           C  
ATOM   3228  CB  VAL B 137      -2.469  15.261  57.208  1.00 35.33           C  
ATOM   3229  CG1 VAL B 137      -2.534  16.760  57.541  1.00 35.33           C  
ATOM   3230  CG2 VAL B 137      -1.041  14.723  57.019  1.00 35.33           C  
ATOM   3231  C   VAL B 137      -4.521  15.002  58.432  1.00 35.33           C  
ATOM   3232  O   VAL B 137      -5.324  14.834  57.515  1.00 35.33           O  
ATOM   3233  N   VAL B 138      -4.853  15.633  59.573  1.00 75.26           N  
ATOM   3234  CA  VAL B 138      -6.180  16.133  59.756  1.00 75.26           C  
ATOM   3235  CB  VAL B 138      -6.708  15.893  61.143  1.00 75.26           C  
ATOM   3236  CG1 VAL B 138      -5.808  16.620  62.157  1.00 75.26           C  
ATOM   3237  CG2 VAL B 138      -8.184  16.324  61.190  1.00 75.26           C  
ATOM   3238  C   VAL B 138      -6.143  17.637  59.495  1.00 75.26           C  
ATOM   3239  O   VAL B 138      -5.265  18.326  60.080  1.00 75.26           O  
ATOM   3240  OXT VAL B 138      -6.993  18.116  58.698  1.00 75.26           O  
TER    3241      VAL B 138                                                       
END
