# Supplementary material for: Predicting T cell receptor functionality against mutant epitopes
Source: Cell Genom. 2024 Aug 15;4(9):100634. doi: 10.1016/j.xgen.2024.100634 (PMC11480844; doi:10.1016/j.xgen.2024.100634)
Supplement: Data S9. Structural models of the CMV dataset, related to STAR Methods, Structural modeling — PDB files containing the structural models of the 20 CMV TCRs, NLVPMVATV, and the HLA-B∗07:02 allele. [file mmc10.zip › structures_cmv/TCR54-10_NLVPMVATV.pdb]

ATOM      1  N   GLY M   1      36.051 -12.906   9.112  0.98  7.06           N  
ATOM      2  CA  GLY M   1      36.799 -12.880  10.390  1.00  7.06           C  
ATOM      3  C   GLY M   1      35.855 -12.704  11.531  1.00  7.06           C  
ATOM      4  O   GLY M   1      34.637 -12.697  11.352  1.00  7.06           O  
ATOM      5  N   SER M   2      36.406 -12.564  12.750  1.00 74.54           N  
ATOM      6  CA  SER M   2      35.576 -12.396  13.903  0.97 74.54           C  
ATOM      7  CB  SER M   2      36.256 -12.799  15.225  0.97 74.54           C  
ATOM      8  OG  SER M   2      37.360 -11.947  15.491  0.74 74.54           O  
ATOM      9  C   SER M   2      35.182 -10.957  14.005  1.00 74.54           C  
ATOM     10  O   SER M   2      35.720 -10.099  13.307  1.00 74.54           O  
ATOM     11  N   HIS M   3      34.195 -10.669  14.878  1.00 54.27           N  
ATOM     12  CA  HIS M   3      33.731  -9.323  15.059  1.00 54.27           C  
ATOM     13  ND1 HIS M   3      32.864  -7.938  12.124  1.00 54.27           N  
ATOM     14  CG  HIS M   3      32.513  -9.045  12.864  1.00 54.27           C  
ATOM     15  CB  HIS M   3      32.392  -9.042  14.358  1.00 54.27           C  
ATOM     16  NE2 HIS M   3      32.565  -9.600  10.679  1.00 54.27           N  
ATOM     17  CD2 HIS M   3      32.334 -10.052  11.966  1.00 54.27           C  
ATOM     18  CE1 HIS M   3      32.880  -8.326  10.824  1.00 54.27           C  
ATOM     19  C   HIS M   3      33.517  -9.098  16.523  1.00 54.27           C  
ATOM     20  O   HIS M   3      33.373 -10.045  17.295  1.00 54.27           O  
ATOM     21  N   SER M   4      33.497  -7.819  16.952  1.00 47.84           N  
ATOM     22  CA  SER M   4      33.339  -7.587  18.355  0.98 47.84           C  
ATOM     23  CB  SER M   4      34.676  -7.373  19.084  0.98 47.84           C  
ATOM     24  OG  SER M   4      35.324  -6.214  18.580  0.98 47.84           O  
ATOM     25  C   SER M   4      32.515  -6.363  18.592  1.00 47.84           C  
ATOM     26  O   SER M   4      32.363  -5.503  17.725  1.00 47.84           O  
ATOM     27  N   MET M   5      31.915  -6.300  19.796  1.00 66.54           N  
ATOM     28  CA  MET M   5      31.206  -5.138  20.233  1.00 66.54           C  
ATOM     29  CB  MET M   5      29.683  -5.335  20.305  1.00 66.54           C  
ATOM     30  CG  MET M   5      28.917  -4.054  20.642  1.00 66.54           C  
ATOM     31  SD  MET M   5      27.109  -4.208  20.532  1.00 66.54           S  
ATOM     32  CE  MET M   5      26.963  -5.364  21.924  1.00 66.54           C  
ATOM     33  C   MET M   5      31.712  -4.878  21.618  1.00 66.54           C  
ATOM     34  O   MET M   5      31.724  -5.779  22.458  1.00 66.54           O  
ATOM     35  N   ARG M   6      32.165  -3.637  21.890  1.00 99.74           N  
ATOM     36  CA  ARG M   6      32.706  -3.363  23.190  0.97 99.74           C  
ATOM     37  CB  ARG M   6      34.242  -3.334  23.205  0.97 99.74           C  
ATOM     38  CG  ARG M   6      34.865  -4.695  22.898  0.97 99.74           C  
ATOM     39  CD  ARG M   6      36.393  -4.686  22.904  0.97 99.74           C  
ATOM     40  NE  ARG M   6      36.839  -6.085  22.659  0.92 99.74           N  
ATOM     41  CZ  ARG M   6      37.971  -6.330  21.938  0.88 99.74           C  
ATOM     42  NH1 ARG M   6      38.698  -5.289  21.437  0.88 99.74           N  
ATOM     43  NH2 ARG M   6      38.374  -7.615  21.717  0.88 99.74           N  
ATOM     44  C   ARG M   6      32.240  -2.016  23.646  1.00 99.74           C  
ATOM     45  O   ARG M   6      32.028  -1.108  22.844  1.00 99.74           O  
ATOM     46  N   TYR M   7      32.058  -1.868  24.974  1.00160.11           N  
ATOM     47  CA  TYR M   7      31.682  -0.605  25.547  1.00160.11           C  
ATOM     48  CB  TYR M   7      30.349  -0.605  26.324  1.00160.11           C  
ATOM     49  CG  TYR M   7      29.190  -0.650  25.384  1.00160.11           C  
ATOM     50  CD1 TYR M   7      28.649   0.523  24.910  1.00160.11           C  
ATOM     51  CD2 TYR M   7      28.634  -1.841  24.979  1.00160.11           C  
ATOM     52  CE1 TYR M   7      27.578   0.513  24.050  1.00160.11           C  
ATOM     53  CE2 TYR M   7      27.560  -1.858  24.118  1.00160.11           C  
ATOM     54  CZ  TYR M   7      27.029  -0.680  23.652  1.00160.11           C  
ATOM     55  OH  TYR M   7      25.928  -0.693  22.770  1.00160.11           O  
ATOM     56  C   TYR M   7      32.742  -0.228  26.539  1.00160.11           C  
ATOM     57  O   TYR M   7      33.228  -1.074  27.289  1.00160.11           O  
ATOM     58  N   PHE M   8      33.137   1.064  26.555  1.00 76.30           N  
ATOM     59  CA  PHE M   8      34.159   1.519  27.458  1.00 76.30           C  
ATOM     60  CB  PHE M   8      35.344   2.188  26.743  1.00 76.30           C  
ATOM     61  CG  PHE M   8      35.988   1.178  25.858  1.00 76.30           C  
ATOM     62  CD1 PHE M   8      35.468   0.910  24.614  1.00 76.30           C  
ATOM     63  CD2 PHE M   8      37.114   0.502  26.263  1.00 76.30           C  
ATOM     64  CE1 PHE M   8      36.059  -0.019  23.790  1.00 76.30           C  
ATOM     65  CE2 PHE M   8      37.708  -0.429  25.444  1.00 76.30           C  
ATOM     66  CZ  PHE M   8      37.182  -0.692  24.204  1.00 76.30           C  
ATOM     67  C   PHE M   8      33.557   2.578  28.333  1.00 76.30           C  
ATOM     68  O   PHE M   8      32.857   3.465  27.846  1.00 76.30           O  
ATOM     69  N   PHE M   9      33.821   2.522  29.657  1.00154.42           N  
ATOM     70  CA  PHE M   9      33.244   3.511  30.526  1.00154.42           C  
ATOM     71  CB  PHE M   9      32.215   2.931  31.511  1.00154.42           C  
ATOM     72  CG  PHE M   9      31.192   2.178  30.732  1.00154.42           C  
ATOM     73  CD1 PHE M   9      30.129   2.815  30.139  1.00154.42           C  
ATOM     74  CD2 PHE M   9      31.311   0.816  30.587  1.00154.42           C  
ATOM     75  CE1 PHE M   9      29.196   2.103  29.422  1.00154.42           C  
ATOM     76  CE2 PHE M   9      30.380   0.100  29.872  1.00154.42           C  
ATOM     77  CZ  PHE M   9      29.317   0.742  29.288  1.00154.42           C  
ATOM     78  C   PHE M   9      34.331   4.096  31.378  1.00154.42           C  
ATOM     79  O   PHE M   9      35.170   3.375  31.916  1.00154.42           O  
ATOM     80  N   THR M  10      34.344   5.437  31.523  1.00 39.67           N  
ATOM     81  CA  THR M  10      35.331   6.050  32.365  0.98 39.67           C  
ATOM     82  CB  THR M  10      36.419   6.741  31.595  0.98 39.67           C  
ATOM     83  OG1 THR M  10      37.078   5.815  30.744  0.98 39.67           O  
ATOM     84  CG2 THR M  10      37.421   7.350  32.590  0.98 39.67           C  
ATOM     85  C   THR M  10      34.653   7.090  33.204  1.00 39.67           C  
ATOM     86  O   THR M  10      33.917   7.931  32.689  1.00 39.67           O  
ATOM     87  N   SER M  11      34.885   7.046  34.534  1.00 92.91           N  
ATOM     88  CA  SER M  11      34.340   8.037  35.421  0.97 92.91           C  
ATOM     89  CB  SER M  11      33.352   7.479  36.459  0.97 92.91           C  
ATOM     90  OG  SER M  11      32.193   6.969  35.823  0.97 92.91           O  
ATOM     91  C   SER M  11      35.481   8.571  36.223  1.00 92.91           C  
ATOM     92  O   SER M  11      36.263   7.804  36.784  1.00 92.91           O  
ATOM     93  N   VAL M  12      35.604   9.910  36.301  1.00 35.47           N  
ATOM     94  CA  VAL M  12      36.659  10.490  37.080  1.00 35.47           C  
ATOM     95  CB  VAL M  12      37.599  11.337  36.273  1.00 35.47           C  
ATOM     96  CG1 VAL M  12      38.663  11.929  37.214  1.00 35.47           C  
ATOM     97  CG2 VAL M  12      38.173  10.481  35.132  1.00 35.47           C  
ATOM     98  C   VAL M  12      36.018  11.390  38.085  1.00 35.47           C  
ATOM     99  O   VAL M  12      35.188  12.230  37.742  1.00 35.47           O  
ATOM    100  N   SER M  13      36.394  11.234  39.367  1.00 40.75           N  
ATOM    101  CA  SER M  13      35.817  12.053  40.393  1.00 40.75           C  
ATOM    102  CB  SER M  13      35.975  11.459  41.803  1.00 40.75           C  
ATOM    103  OG  SER M  13      37.350  11.287  42.111  1.00 40.75           O  
ATOM    104  C   SER M  13      36.480  13.391  40.364  1.00 40.75           C  
ATOM    105  O   SER M  13      37.619  13.526  39.920  1.00 40.75           O  
ATOM    106  N   ARG M  14      35.746  14.430  40.809  1.00165.32           N  
ATOM    107  CA  ARG M  14      36.297  15.751  40.870  1.00165.32           C  
ATOM    108  CB  ARG M  14      35.672  16.699  39.833  1.00165.32           C  
ATOM    109  CG  ARG M  14      35.952  16.315  38.378  1.00165.32           C  
ATOM    110  CD  ARG M  14      35.141  17.141  37.374  0.99165.32           C  
ATOM    111  NE  ARG M  14      35.620  16.802  36.004  0.99165.32           N  
ATOM    112  CZ  ARG M  14      34.893  17.168  34.906  0.98165.32           C  
ATOM    113  NH1 ARG M  14      33.691  17.799  35.051  0.98165.32           N  
ATOM    114  NH2 ARG M  14      35.372  16.905  33.657  0.98165.32           N  
ATOM    115  C   ARG M  14      35.941  16.293  42.217  1.00165.32           C  
ATOM    116  O   ARG M  14      34.808  16.717  42.443  1.00165.32           O  
ATOM    117  N   PRO M  15      36.872  16.291  43.127  0.98174.28           N  
ATOM    118  CA  PRO M  15      36.562  16.836  44.416  0.98174.28           C  
ATOM    119  CD  PRO M  15      37.792  15.170  43.230  0.98174.28           C  
ATOM    120  CB  PRO M  15      37.602  16.278  45.382  0.98174.28           C  
ATOM    121  CG  PRO M  15      38.004  14.942  44.737  0.98174.28           C  
ATOM    122  C   PRO M  15      36.571  18.323  44.321  0.98174.28           C  
ATOM    123  O   PRO M  15      37.335  18.864  43.524  0.98174.28           O  
ATOM    124  N   GLY M  16      35.732  19.007  45.115  1.00 23.87           N  
ATOM    125  CA  GLY M  16      35.733  20.438  45.086  1.00 23.87           C  
ATOM    126  C   GLY M  16      34.969  20.874  43.883  1.00 23.87           C  
ATOM    127  O   GLY M  16      34.883  22.062  43.578  1.00 23.87           O  
ATOM    128  N   ARG M  17      34.386  19.906  43.162  1.00170.59           N  
ATOM    129  CA  ARG M  17      33.636  20.234  41.993  1.00170.59           C  
ATOM    130  CB  ARG M  17      34.362  19.904  40.677  1.00170.59           C  
ATOM    131  CG  ARG M  17      33.724  20.560  39.452  1.00170.59           C  
ATOM    132  CD  ARG M  17      34.399  20.186  38.132  1.00170.59           C  
ATOM    133  NE  ARG M  17      35.800  20.692  38.168  1.00170.59           N  
ATOM    134  CZ  ARG M  17      36.515  20.784  37.008  1.00170.59           C  
ATOM    135  NH1 ARG M  17      35.936  20.442  35.819  1.00170.59           N  
ATOM    136  NH2 ARG M  17      37.809  21.219  37.036  1.00170.59           N  
ATOM    137  C   ARG M  17      32.411  19.395  42.078  1.00170.59           C  
ATOM    138  O   ARG M  17      32.130  18.789  43.110  1.00170.59           O  
ATOM    139  N   GLY M  18      31.649  19.322  40.980  1.00 92.67           N  
ATOM    140  CA  GLY M  18      30.408  18.617  41.028  1.00 92.67           C  
ATOM    141  C   GLY M  18      30.653  17.153  40.855  1.00 92.67           C  
ATOM    142  O   GLY M  18      31.675  16.614  41.278  1.00 92.67           O  
ATOM    143  N   GLU M  19      29.676  16.475  40.226  1.00 85.65           N  
ATOM    144  CA  GLU M  19      29.679  15.054  40.036  0.98 85.65           C  
ATOM    145  CB  GLU M  19      28.398  14.538  39.359  0.98 85.65           C  
ATOM    146  CG  GLU M  19      27.142  14.736  40.210  0.95 85.65           C  
ATOM    147  CD  GLU M  19      25.934  14.382  39.356  0.92 85.65           C  
ATOM    148  OE1 GLU M  19      26.129  14.095  38.144  0.92 85.65           O  
ATOM    149  OE2 GLU M  19      24.799  14.397  39.903  0.92 85.65           O  
ATOM    150  C   GLU M  19      30.835  14.675  39.171  1.00 85.65           C  
ATOM    151  O   GLU M  19      31.429  15.502  38.483  1.00 85.65           O  
ATOM    152  N   PRO M  20      31.175  13.414  39.239  1.00 99.95           N  
ATOM    153  CA  PRO M  20      32.291  12.913  38.487  1.00 99.95           C  
ATOM    154  CD  PRO M  20      30.942  12.645  40.451  1.00 99.95           C  
ATOM    155  CB  PRO M  20      32.564  11.514  39.034  1.00 99.95           C  
ATOM    156  CG  PRO M  20      32.061  11.591  40.488  1.00 99.95           C  
ATOM    157  C   PRO M  20      32.002  12.946  37.024  1.00 99.95           C  
ATOM    158  O   PRO M  20      30.838  12.838  36.641  1.00 99.95           O  
ATOM    159  N   ARG M  21      33.045  13.122  36.189  1.00 80.81           N  
ATOM    160  CA  ARG M  21      32.813  13.155  34.777  1.00 80.81           C  
ATOM    161  CB  ARG M  21      33.941  13.811  33.964  1.00 80.81           C  
ATOM    162  CG  ARG M  21      33.604  13.914  32.475  1.00 80.81           C  
ATOM    163  CD  ARG M  21      34.651  14.668  31.658  1.00 80.81           C  
ATOM    164  NE  ARG M  21      34.193  14.691  30.241  0.99 80.81           N  
ATOM    165  CZ  ARG M  21      34.736  15.598  29.378  0.99 80.81           C  
ATOM    166  NH1 ARG M  21      35.678  16.476  29.825  0.99 80.81           N  
ATOM    167  NH2 ARG M  21      34.342  15.639  28.073  0.99 80.81           N  
ATOM    168  C   ARG M  21      32.663  11.745  34.304  1.00 80.81           C  
ATOM    169  O   ARG M  21      33.408  10.857  34.718  1.00 80.81           O  
ATOM    170  N   PHE M  22      31.680  11.503  33.412  1.00 90.07           N  
ATOM    171  CA  PHE M  22      31.430  10.165  32.959  1.00 90.07           C  
ATOM    172  CB  PHE M  22      30.084   9.646  33.501  1.00 90.07           C  
ATOM    173  CG  PHE M  22      29.817   8.252  33.050  1.00 90.07           C  
ATOM    174  CD1 PHE M  22      30.492   7.193  33.610  1.00 90.07           C  
ATOM    175  CD2 PHE M  22      28.864   7.996  32.094  1.00 90.07           C  
ATOM    176  CE1 PHE M  22      30.239   5.904  33.206  1.00 90.07           C  
ATOM    177  CE2 PHE M  22      28.607   6.708  31.687  1.00 90.07           C  
ATOM    178  CZ  PHE M  22      29.295   5.657  32.240  1.00 90.07           C  
ATOM    179  C   PHE M  22      31.383  10.159  31.458  1.00 90.07           C  
ATOM    180  O   PHE M  22      30.634  10.920  30.846  1.00 90.07           O  
ATOM    181  N   ILE M  23      32.199   9.289  30.823  1.00 48.15           N  
ATOM    182  CA  ILE M  23      32.206   9.199  29.389  1.00 48.15           C  
ATOM    183  CB  ILE M  23      33.485   9.687  28.773  1.00 48.15           C  
ATOM    184  CG1 ILE M  23      33.684  11.177  29.096  1.00 48.15           C  
ATOM    185  CG2 ILE M  23      33.447   9.378  27.266  1.00 48.15           C  
ATOM    186  CD1 ILE M  23      35.088  11.691  28.788  1.00 48.15           C  
ATOM    187  C   ILE M  23      32.046   7.759  29.010  1.00 48.15           C  
ATOM    188  O   ILE M  23      32.767   6.892  29.505  1.00 48.15           O  
ATOM    189  N   ALA M  24      31.084   7.465  28.112  1.00 41.66           N  
ATOM    190  CA  ALA M  24      30.874   6.110  27.688  1.00 41.66           C  
ATOM    191  CB  ALA M  24      29.492   5.551  28.069  1.00 41.66           C  
ATOM    192  C   ALA M  24      30.970   6.083  26.200  1.00 41.66           C  
ATOM    193  O   ALA M  24      30.518   7.004  25.520  1.00 41.66           O  
ATOM    194  N   VAL M  25      31.576   5.013  25.654  1.00128.04           N  
ATOM    195  CA  VAL M  25      31.736   4.918  24.236  0.98128.04           C  
ATOM    196  CB  VAL M  25      33.156   5.077  23.791  0.98128.04           C  
ATOM    197  CG1 VAL M  25      33.179   4.957  22.272  0.98128.04           C  
ATOM    198  CG2 VAL M  25      33.743   6.386  24.326  0.98128.04           C  
ATOM    199  C   VAL M  25      31.386   3.520  23.838  1.00128.04           C  
ATOM    200  O   VAL M  25      31.568   2.584  24.616  1.00128.04           O  
ATOM    201  N   GLY M  26      30.883   3.338  22.601  1.00 35.15           N  
ATOM    202  CA  GLY M  26      30.567   2.014  22.145  1.00 35.15           C  
ATOM    203  C   GLY M  26      31.261   1.816  20.837  1.00 35.15           C  
ATOM    204  O   GLY M  26      31.330   2.731  20.018  1.00 35.15           O  
ATOM    205  N   TYR M  27      31.791   0.596  20.608  1.00 93.70           N  
ATOM    206  CA  TYR M  27      32.495   0.313  19.390  1.00 93.70           C  
ATOM    207  CB  TYR M  27      34.016   0.121  19.553  1.00 93.70           C  
ATOM    208  CG  TYR M  27      34.708   1.417  19.794  0.99 93.70           C  
ATOM    209  CD1 TYR M  27      34.776   1.973  21.051  0.99 93.70           C  
ATOM    210  CD2 TYR M  27      35.314   2.066  18.743  0.99 93.70           C  
ATOM    211  CE1 TYR M  27      35.432   3.166  21.250  0.99 93.70           C  
ATOM    212  CE2 TYR M  27      35.970   3.258  18.936  0.99 93.70           C  
ATOM    213  CZ  TYR M  27      36.029   3.810  20.193  0.99 93.70           C  
ATOM    214  OH  TYR M  27      36.702   5.034  20.396  0.99 93.70           O  
ATOM    215  C   TYR M  27      32.035  -0.982  18.814  1.00 93.70           C  
ATOM    216  O   TYR M  27      31.614  -1.898  19.521  1.00 93.70           O  
ATOM    217  N   VAL M  28      32.079  -1.053  17.472  1.00 75.07           N  
ATOM    218  CA  VAL M  28      31.874  -2.283  16.777  0.98 75.07           C  
ATOM    219  CB  VAL M  28      30.682  -2.268  15.864  0.98 75.07           C  
ATOM    220  CG1 VAL M  28      30.694  -3.554  15.020  0.98 75.07           C  
ATOM    221  CG2 VAL M  28      29.412  -2.103  16.714  0.98 75.07           C  
ATOM    222  C   VAL M  28      33.083  -2.404  15.910  1.00 75.07           C  
ATOM    223  O   VAL M  28      33.221  -1.647  14.953  1.00 75.07           O  
ATOM    224  N   ASP M  29      33.990  -3.349  16.232  1.00184.22           N  
ATOM    225  CA  ASP M  29      35.163  -3.608  15.435  1.00184.22           C  
ATOM    226  CB  ASP M  29      34.853  -4.446  14.184  1.00184.22           C  
ATOM    227  CG  ASP M  29      34.462  -5.848  14.625  1.00184.22           C  
ATOM    228  OD1 ASP M  29      35.352  -6.587  15.119  1.00184.22           O  
ATOM    229  OD2 ASP M  29      33.263  -6.202  14.463  1.00184.22           O  
ATOM    230  C   ASP M  29      35.839  -2.343  14.956  1.00184.22           C  
ATOM    231  O   ASP M  29      35.732  -1.974  13.788  1.00184.22           O  
ATOM    232  N   ASP M  30      36.508  -1.612  15.858  1.00208.24           N  
ATOM    233  CA  ASP M  30      37.279  -0.452  15.503  1.00208.24           C  
ATOM    234  CB  ASP M  30      38.364  -0.751  14.452  1.00208.24           C  
ATOM    235  CG  ASP M  30      39.424  -1.631  15.100  1.00208.24           C  
ATOM    236  OD1 ASP M  30      39.309  -1.888  16.328  1.00208.24           O  
ATOM    237  OD2 ASP M  30      40.365  -2.054  14.377  1.00208.24           O  
ATOM    238  C   ASP M  30      36.425   0.659  14.970  1.00208.24           C  
ATOM    239  O   ASP M  30      36.953   1.609  14.393  1.00208.24           O  
ATOM    240  N   THR M  31      35.092   0.616  15.154  1.00154.79           N  
ATOM    241  CA  THR M  31      34.339   1.756  14.713  1.00154.79           C  
ATOM    242  CB  THR M  31      33.501   1.495  13.483  1.00154.79           C  
ATOM    243  OG1 THR M  31      33.105   2.722  12.896  1.00154.79           O  
ATOM    244  CG2 THR M  31      32.257   0.667  13.843  1.00154.79           C  
ATOM    245  C   THR M  31      33.461   2.165  15.862  1.00154.79           C  
ATOM    246  O   THR M  31      32.761   1.340  16.444  1.00154.79           O  
ATOM    247  N   GLN M  32      33.491   3.462  16.235  1.00 70.22           N  
ATOM    248  CA  GLN M  32      32.722   3.931  17.358  0.94 70.22           C  
ATOM    249  CB  GLN M  32      33.327   5.178  18.025  0.94 70.22           C  
ATOM    250  CG  GLN M  32      32.516   5.682  19.219  0.94 70.22           C  
ATOM    251  CD  GLN M  32      33.145   6.982  19.701  0.94 70.22           C  
ATOM    252  OE1 GLN M  32      34.101   7.483  19.110  0.94 70.22           O  
ATOM    253  NE2 GLN M  32      32.590   7.550  20.806  0.94 70.22           N  
ATOM    254  C   GLN M  32      31.362   4.332  16.877  1.00 70.22           C  
ATOM    255  O   GLN M  32      31.240   5.225  16.041  1.00 70.22           O  
ATOM    256  N   PHE M  33      30.317   3.602  17.321  1.00120.09           N  
ATOM    257  CA  PHE M  33      28.952   3.896  16.976  1.00120.09           C  
ATOM    258  CB  PHE M  33      28.068   2.656  16.725  1.00120.09           C  
ATOM    259  CG  PHE M  33      27.855   1.845  17.951  1.00120.09           C  
ATOM    260  CD1 PHE M  33      28.847   1.027  18.441  1.00120.09           C  
ATOM    261  CD2 PHE M  33      26.635   1.877  18.585  1.00120.09           C  
ATOM    262  CE1 PHE M  33      28.628   0.270  19.568  1.00120.09           C  
ATOM    263  CE2 PHE M  33      26.411   1.122  19.711  1.00120.09           C  
ATOM    264  CZ  PHE M  33      27.410   0.318  20.204  1.00120.09           C  
ATOM    265  C   PHE M  33      28.235   4.883  17.862  1.00120.09           C  
ATOM    266  O   PHE M  33      27.317   5.547  17.387  1.00120.09           O  
ATOM    267  N   VAL M  34      28.546   4.973  19.177  1.00 62.60           N  
ATOM    268  CA  VAL M  34      27.784   5.883  20.007  1.00 62.60           C  
ATOM    269  CB  VAL M  34      26.587   5.244  20.654  1.00 62.60           C  
ATOM    270  CG1 VAL M  34      25.583   4.849  19.559  1.00 62.60           C  
ATOM    271  CG2 VAL M  34      27.069   4.058  21.507  1.00 62.60           C  
ATOM    272  C   VAL M  34      28.631   6.425  21.120  1.00 62.60           C  
ATOM    273  O   VAL M  34      29.716   5.917  21.395  1.00 62.60           O  
ATOM    274  N   ARG M  35      28.159   7.516  21.774  0.98140.34           N  
ATOM    275  CA  ARG M  35      28.890   8.029  22.900  0.98140.34           C  
ATOM    276  CB  ARG M  35      29.961   9.083  22.581  0.98140.34           C  
ATOM    277  CG  ARG M  35      29.420  10.403  22.026  0.98140.34           C  
ATOM    278  CD  ARG M  35      30.428  11.539  22.216  0.98140.34           C  
ATOM    279  NE  ARG M  35      29.913  12.777  21.565  0.98140.34           N  
ATOM    280  CZ  ARG M  35      29.198  13.697  22.272  0.98140.34           C  
ATOM    281  NH1 ARG M  35      28.852  13.453  23.568  0.98140.34           N  
ATOM    282  NH2 ARG M  35      28.843  14.878  21.687  0.98140.34           N  
ATOM    283  C   ARG M  35      27.943   8.716  23.835  0.98140.34           C  
ATOM    284  O   ARG M  35      26.816   9.058  23.477  0.98140.34           O  
ATOM    285  N   PHE M  36      28.396   8.899  25.092  1.00 70.02           N  
ATOM    286  CA  PHE M  36      27.655   9.625  26.081  1.00 70.02           C  
ATOM    287  CB  PHE M  36      26.889   8.702  27.046  1.00 70.02           C  
ATOM    288  CG  PHE M  36      26.150   9.532  28.039  1.00 70.02           C  
ATOM    289  CD1 PHE M  36      24.938  10.102  27.719  1.00 70.02           C  
ATOM    290  CD2 PHE M  36      26.664   9.728  29.299  1.00 70.02           C  
ATOM    291  CE1 PHE M  36      24.258  10.864  28.640  1.00 70.02           C  
ATOM    292  CE2 PHE M  36      25.988  10.488  30.225  1.00 70.02           C  
ATOM    293  CZ  PHE M  36      24.782  11.057  29.896  1.00 70.02           C  
ATOM    294  C   PHE M  36      28.666  10.388  26.880  1.00 70.02           C  
ATOM    295  O   PHE M  36      29.694   9.841  27.278  1.00 70.02           O  
ATOM    296  N   ASP M  37      28.402  11.688  27.119  1.00 57.62           N  
ATOM    297  CA  ASP M  37      29.293  12.513  27.884  1.00 57.62           C  
ATOM    298  CB  ASP M  37      29.990  13.584  27.027  1.00 57.62           C  
ATOM    299  CG  ASP M  37      31.053  14.281  27.863  0.99 57.62           C  
ATOM    300  OD1 ASP M  37      31.039  14.120  29.112  0.99 57.62           O  
ATOM    301  OD2 ASP M  37      31.895  14.990  27.252  0.99 57.62           O  
ATOM    302  C   ASP M  37      28.454  13.215  28.906  1.00 57.62           C  
ATOM    303  O   ASP M  37      27.466  13.866  28.572  1.00 57.62           O  
ATOM    304  N   SER M  38      28.834  13.098  30.192  1.00 37.92           N  
ATOM    305  CA  SER M  38      28.066  13.683  31.254  1.00 37.92           C  
ATOM    306  CB  SER M  38      28.630  13.345  32.645  1.00 37.92           C  
ATOM    307  OG  SER M  38      29.918  13.922  32.804  1.00 37.92           O  
ATOM    308  C   SER M  38      28.069  15.175  31.120  1.00 37.92           C  
ATOM    309  O   SER M  38      27.113  15.840  31.513  1.00 37.92           O  
ATOM    310  N   ASP M  39      29.167  15.740  30.588  1.00 53.63           N  
ATOM    311  CA  ASP M  39      29.309  17.161  30.432  1.00 53.63           C  
ATOM    312  CB  ASP M  39      30.750  17.579  30.096  1.00 53.63           C  
ATOM    313  CG  ASP M  39      31.581  17.393  31.361  0.96 53.63           C  
ATOM    314  OD1 ASP M  39      30.970  17.171  32.440  0.96 53.63           O  
ATOM    315  OD2 ASP M  39      32.835  17.475  31.268  0.96 53.63           O  
ATOM    316  C   ASP M  39      28.393  17.691  29.367  1.00 53.63           C  
ATOM    317  O   ASP M  39      27.920  18.822  29.470  1.00 53.63           O  
ATOM    318  N   ALA M  40      28.110  16.889  28.320  1.00 38.81           N  
ATOM    319  CA  ALA M  40      27.349  17.353  27.188  1.00 38.81           C  
ATOM    320  CB  ALA M  40      27.160  16.283  26.098  1.00 38.81           C  
ATOM    321  C   ALA M  40      25.986  17.825  27.604  1.00 38.81           C  
ATOM    322  O   ALA M  40      25.383  17.323  28.551  1.00 38.81           O  
ATOM    323  N   ALA M  41      25.498  18.858  26.885  1.00 34.75           N  
ATOM    324  CA  ALA M  41      24.229  19.499  27.094  1.00 34.75           C  
ATOM    325  CB  ALA M  41      24.049  20.752  26.220  1.00 34.75           C  
ATOM    326  C   ALA M  41      23.088  18.575  26.784  1.00 34.75           C  
ATOM    327  O   ALA M  41      22.074  18.586  27.482  1.00 34.75           O  
ATOM    328  N   SER M  42      23.221  17.753  25.723  1.00 36.28           N  
ATOM    329  CA  SER M  42      22.138  16.927  25.259  1.00 36.28           C  
ATOM    330  CB  SER M  42      22.509  16.078  24.030  1.00 36.28           C  
ATOM    331  OG  SER M  42      23.462  15.087  24.387  1.00 36.28           O  
ATOM    332  C   SER M  42      21.708  15.979  26.331  1.00 36.28           C  
ATOM    333  O   SER M  42      20.513  15.763  26.530  1.00 36.28           O  
ATOM    334  N   GLN M  43      22.671  15.406  27.072  1.00 54.20           N  
ATOM    335  CA  GLN M  43      22.340  14.452  28.089  1.00 54.20           C  
ATOM    336  CB  GLN M  43      21.459  15.026  29.214  1.00 54.20           C  
ATOM    337  CG  GLN M  43      22.201  15.980  30.151  1.00 54.20           C  
ATOM    338  CD  GLN M  43      23.077  15.134  31.066  1.00 54.20           C  
ATOM    339  OE1 GLN M  43      22.612  14.165  31.666  1.00 54.20           O  
ATOM    340  NE2 GLN M  43      24.382  15.502  31.171  1.00 54.20           N  
ATOM    341  C   GLN M  43      21.611  13.302  27.474  1.00 54.20           C  
ATOM    342  O   GLN M  43      20.672  12.768  28.063  1.00 54.20           O  
ATOM    343  N   ARG M  44      22.031  12.887  26.263  1.00 87.35           N  
ATOM    344  CA  ARG M  44      21.420  11.754  25.635  1.00 87.35           C  
ATOM    345  CB  ARG M  44      20.411  12.131  24.536  1.00 87.35           C  
ATOM    346  CG  ARG M  44      19.177  12.870  25.060  1.00 87.35           C  
ATOM    347  CD  ARG M  44      18.018  11.945  25.436  1.00 87.35           C  
ATOM    348  NE  ARG M  44      17.523  11.313  24.180  1.00 87.35           N  
ATOM    349  CZ  ARG M  44      16.533  10.374  24.229  1.00 87.35           C  
ATOM    350  NH1 ARG M  44      15.999  10.006  25.430  1.00 87.35           N  
ATOM    351  NH2 ARG M  44      16.076   9.804  23.076  1.00 87.35           N  
ATOM    352  C   ARG M  44      22.512  10.977  24.970  1.00 87.35           C  
ATOM    353  O   ARG M  44      23.575  11.517  24.670  1.00 87.35           O  
ATOM    354  N   MET M  45      22.286   9.666  24.749  1.00 70.23           N  
ATOM    355  CA  MET M  45      23.252   8.888  24.034  1.00 70.23           C  
ATOM    356  CB  MET M  45      22.909   7.387  23.991  1.00 70.23           C  
ATOM    357  CG  MET M  45      23.951   6.528  23.273  1.00 70.23           C  
ATOM    358  SD  MET M  45      25.481   6.251  24.214  1.00 70.23           S  
ATOM    359  CE  MET M  45      24.727   5.085  25.385  1.00 70.23           C  
ATOM    360  C   MET M  45      23.188   9.407  22.630  1.00 70.23           C  
ATOM    361  O   MET M  45      22.098   9.654  22.117  1.00 70.23           O  
ATOM    362  N   GLU M  46      24.353   9.590  21.972  1.00 79.69           N  
ATOM    363  CA  GLU M  46      24.358  10.185  20.660  1.00 79.69           C  
ATOM    364  CB  GLU M  46      25.140  11.507  20.613  1.00 79.69           C  
ATOM    365  CG  GLU M  46      24.510  12.592  21.488  1.00 79.69           C  
ATOM    366  CD  GLU M  46      25.351  13.854  21.378  1.00 79.69           C  
ATOM    367  OE1 GLU M  46      26.385  13.819  20.662  1.00 79.69           O  
ATOM    368  OE2 GLU M  46      24.967  14.874  22.010  1.00 79.69           O  
ATOM    369  C   GLU M  46      24.998   9.250  19.675  1.00 79.69           C  
ATOM    370  O   GLU M  46      25.862   8.448  20.026  1.00 79.69           O  
ATOM    371  N   PRO M  47      24.536   9.310  18.444  1.00106.99           N  
ATOM    372  CA  PRO M  47      25.070   8.489  17.384  1.00106.99           C  
ATOM    373  CD  PRO M  47      23.185   9.759  18.159  1.00106.99           C  
ATOM    374  CB  PRO M  47      23.974   8.400  16.321  1.00106.99           C  
ATOM    375  CG  PRO M  47      23.036   9.578  16.639  1.00106.99           C  
ATOM    376  C   PRO M  47      26.380   8.967  16.831  1.00106.99           C  
ATOM    377  O   PRO M  47      26.498  10.146  16.501  1.00106.99           O  
ATOM    378  N   ARG M  48      27.392   8.081  16.809  0.98196.22           N  
ATOM    379  CA  ARG M  48      28.684   8.253  16.205  0.98196.22           C  
ATOM    380  CB  ARG M  48      29.798   7.502  16.949  0.98196.22           C  
ATOM    381  CG  ARG M  48      30.109   8.127  18.310  0.98196.22           C  
ATOM    382  CD  ARG M  48      30.596   9.577  18.218  0.98196.22           C  
ATOM    383  NE  ARG M  48      29.409  10.427  17.923  0.98196.22           N  
ATOM    384  CZ  ARG M  48      29.436  11.770  18.157  0.98196.22           C  
ATOM    385  NH1 ARG M  48      30.567  12.360  18.641  0.98196.22           N  
ATOM    386  NH2 ARG M  48      28.320  12.519  17.914  0.98196.22           N  
ATOM    387  C   ARG M  48      28.735   7.862  14.755  0.98196.22           C  
ATOM    388  O   ARG M  48      29.529   8.421  14.002  0.98196.22           O  
ATOM    389  N   ALA M  49      27.941   6.852  14.328  1.00 49.98           N  
ATOM    390  CA  ALA M  49      28.051   6.375  12.972  1.00 49.98           C  
ATOM    391  CB  ALA M  49      28.616   4.948  12.875  1.00 49.98           C  
ATOM    392  C   ALA M  49      26.689   6.358  12.345  1.00 49.98           C  
ATOM    393  O   ALA M  49      25.684   6.070  12.991  1.00 49.98           O  
ATOM    394  N   PRO M  50      26.667   6.642  11.069  1.00134.48           N  
ATOM    395  CA  PRO M  50      25.459   6.788  10.293  1.00134.48           C  
ATOM    396  CD  PRO M  50      27.843   6.465  10.234  1.00134.48           C  
ATOM    397  CB  PRO M  50      25.935   7.063   8.867  1.00134.48           C  
ATOM    398  CG  PRO M  50      27.299   6.352   8.801  1.00134.48           C  
ATOM    399  C   PRO M  50      24.527   5.611  10.334  1.00134.48           C  
ATOM    400  O   PRO M  50      23.317   5.820  10.256  1.00134.48           O  
ATOM    401  N   TRP M  51      25.046   4.375  10.428  1.00101.23           N  
ATOM    402  CA  TRP M  51      24.227   3.194  10.410  1.00101.23           C  
ATOM    403  CB  TRP M  51      25.049   1.906  10.204  1.00101.23           C  
ATOM    404  CG  TRP M  51      26.321   1.808  11.013  1.00101.23           C  
ATOM    405  CD2 TRP M  51      26.443   1.188  12.302  1.00101.23           C  
ATOM    406  CD1 TRP M  51      27.569   2.246  10.677  1.00101.23           C  
ATOM    407  NE1 TRP M  51      28.461   1.940  11.675  1.00101.23           N  
ATOM    408  CE2 TRP M  51      27.782   1.287  12.682  1.00101.23           C  
ATOM    409  CE3 TRP M  51      25.518   0.581  13.102  1.00101.23           C  
ATOM    410  CZ2 TRP M  51      28.217   0.780  13.872  1.00101.23           C  
ATOM    411  CZ3 TRP M  51      25.962   0.075  14.303  1.00101.23           C  
ATOM    412  CH2 TRP M  51      27.285   0.171  14.682  1.00101.23           C  
ATOM    413  C   TRP M  51      23.359   3.095  11.630  1.00101.23           C  
ATOM    414  O   TRP M  51      22.297   2.477  11.584  1.00101.23           O  
ATOM    415  N   ILE M  52      23.825   3.637  12.769  1.00152.18           N  
ATOM    416  CA  ILE M  52      23.136   3.615  14.034  1.00152.18           C  
ATOM    417  CB  ILE M  52      24.034   4.013  15.175  1.00152.18           C  
ATOM    418  CG1 ILE M  52      23.667   3.256  16.468  1.00152.18           C  
ATOM    419  CG2 ILE M  52      23.996   5.543  15.300  1.00152.18           C  
ATOM    420  CD1 ILE M  52      22.208   3.323  16.897  1.00152.18           C  
ATOM    421  C   ILE M  52      21.943   4.538  14.001  1.00152.18           C  
ATOM    422  O   ILE M  52      20.941   4.306  14.677  1.00152.18           O  
ATOM    423  N   GLU M  53      22.033   5.633  13.221  1.00 52.26           N  
ATOM    424  CA  GLU M  53      21.044   6.678  13.162  1.00 52.26           C  
ATOM    425  CB  GLU M  53      21.409   7.782  12.154  1.00 52.26           C  
ATOM    426  CG  GLU M  53      22.656   8.571  12.556  1.00 52.26           C  
ATOM    427  CD  GLU M  53      22.920   9.629  11.494  0.92 52.26           C  
ATOM    428  OE1 GLU M  53      22.061   9.785  10.585  0.92 52.26           O  
ATOM    429  OE2 GLU M  53      23.987  10.295  11.576  0.92 52.26           O  
ATOM    430  C   GLU M  53      19.716   6.112  12.763  1.00 52.26           C  
ATOM    431  O   GLU M  53      18.673   6.648  13.134  1.00 52.26           O  
ATOM    432  N   GLN M  54      19.712   5.014  11.992  1.00106.06           N  
ATOM    433  CA  GLN M  54      18.487   4.439  11.522  1.00106.06           C  
ATOM    434  CB  GLN M  54      18.704   3.230  10.591  1.00106.06           C  
ATOM    435  CG  GLN M  54      19.392   2.031  11.243  1.00106.06           C  
ATOM    436  CD  GLN M  54      19.524   0.950  10.180  1.00106.06           C  
ATOM    437  OE1 GLN M  54      19.046  -0.171  10.353  1.00106.06           O  
ATOM    438  NE2 GLN M  54      20.188   1.294   9.044  1.00106.06           N  
ATOM    439  C   GLN M  54      17.622   4.027  12.684  1.00106.06           C  
ATOM    440  O   GLN M  54      16.399   4.062  12.580  1.00106.06           O  
ATOM    441  N   GLU M  55      18.220   3.616  13.820  1.00104.50           N  
ATOM    442  CA  GLU M  55      17.464   3.161  14.960  1.00104.50           C  
ATOM    443  CB  GLU M  55      18.357   2.787  16.153  1.00104.50           C  
ATOM    444  CG  GLU M  55      19.342   1.654  15.853  1.00104.50           C  
ATOM    445  CD  GLU M  55      18.588   0.335  15.853  1.00104.50           C  
ATOM    446  OE1 GLU M  55      17.572   0.231  16.589  1.00104.50           O  
ATOM    447  OE2 GLU M  55      19.021  -0.592  15.119  1.00104.50           O  
ATOM    448  C   GLU M  55      16.538   4.252  15.415  1.00104.50           C  
ATOM    449  O   GLU M  55      16.888   5.431  15.419  1.00104.50           O  
ATOM    450  N   GLY M  56      15.315   3.862  15.833  1.00 43.48           N  
ATOM    451  CA  GLY M  56      14.301   4.801  16.223  1.00 43.48           C  
ATOM    452  C   GLY M  56      14.535   5.267  17.626  1.00 43.48           C  
ATOM    453  O   GLY M  56      15.413   4.809  18.355  1.00 43.48           O  
ATOM    454  N   PRO M  58      13.685   6.191  17.979  1.00 71.59           N  
ATOM    455  CA  PRO M  58      13.701   6.873  19.244  1.00 71.59           C  
ATOM    456  CD  PRO M  58      12.413   6.334  17.293  1.00 71.59           C  
ATOM    457  CB  PRO M  58      12.503   7.818  19.202  1.00 71.59           C  
ATOM    458  CG  PRO M  58      11.510   7.084  18.284  1.00 71.59           C  
ATOM    459  C   PRO M  58      13.599   5.943  20.408  1.00 71.59           C  
ATOM    460  O   PRO M  58      14.096   6.286  21.479  1.00 71.59           O  
ATOM    461  N   GLU M  59      12.938   4.784  20.256  1.00101.18           N  
ATOM    462  CA  GLU M  59      12.817   3.929  21.397  1.00101.18           C  
ATOM    463  CB  GLU M  59      11.951   2.678  21.158  1.00101.18           C  
ATOM    464  CG  GLU M  59      12.479   1.731  20.080  0.95101.18           C  
ATOM    465  CD  GLU M  59      11.672   0.445  20.180  0.91101.18           C  
ATOM    466  OE1 GLU M  59      11.076   0.212  21.265  0.91101.18           O  
ATOM    467  OE2 GLU M  59      11.641  -0.322  19.181  0.91101.18           O  
ATOM    468  C   GLU M  59      14.188   3.477  21.780  1.00101.18           C  
ATOM    469  O   GLU M  59      14.502   3.347  22.961  1.00101.18           O  
ATOM    470  N   TYR M  60      15.041   3.236  20.770  1.00 66.91           N  
ATOM    471  CA  TYR M  60      16.378   2.764  20.977  1.00 66.91           C  
ATOM    472  CB  TYR M  60      17.102   2.569  19.631  1.00 66.91           C  
ATOM    473  CG  TYR M  60      18.528   2.193  19.847  1.00 66.91           C  
ATOM    474  CD1 TYR M  60      18.889   0.894  20.119  1.00 66.91           C  
ATOM    475  CD2 TYR M  60      19.511   3.152  19.754  1.00 66.91           C  
ATOM    476  CE1 TYR M  60      20.210   0.559  20.306  1.00 66.91           C  
ATOM    477  CE2 TYR M  60      20.833   2.825  19.939  1.00 66.91           C  
ATOM    478  CZ  TYR M  60      21.183   1.526  20.216  1.00 66.91           C  
ATOM    479  OH  TYR M  60      22.541   1.191  20.406  1.00 66.91           O  
ATOM    480  C   TYR M  60      17.132   3.778  21.773  1.00 66.91           C  
ATOM    481  O   TYR M  60      17.799   3.447  22.753  1.00 66.91           O  
ATOM    482  N   TRP M  61      17.013   5.055  21.383  1.00 73.71           N  
ATOM    483  CA  TRP M  61      17.745   6.107  22.019  1.00 73.71           C  
ATOM    484  CB  TRP M  61      17.592   7.448  21.289  1.00 73.71           C  
ATOM    485  CG  TRP M  61      18.143   7.373  19.888  1.00 73.71           C  
ATOM    486  CD2 TRP M  61      19.518   7.090  19.589  1.00 73.71           C  
ATOM    487  CD1 TRP M  61      17.499   7.477  18.690  1.00 73.71           C  
ATOM    488  NE1 TRP M  61      18.390   7.282  17.661  1.00 73.71           N  
ATOM    489  CE2 TRP M  61      19.636   7.039  18.202  1.00 73.71           C  
ATOM    490  CE3 TRP M  61      20.592   6.878  20.407  1.00 73.71           C  
ATOM    491  CZ2 TRP M  61      20.837   6.775  17.607  1.00 73.71           C  
ATOM    492  CZ3 TRP M  61      21.803   6.621  19.805  1.00 73.71           C  
ATOM    493  CH2 TRP M  61      21.922   6.572  18.431  1.00 73.71           C  
ATOM    494  C   TRP M  61      17.297   6.270  23.436  1.00 73.71           C  
ATOM    495  O   TRP M  61      18.114   6.542  24.314  1.00 73.71           O  
ATOM    496  N   ASP M  62      15.984   6.133  23.694  1.00 47.71           N  
ATOM    497  CA  ASP M  62      15.467   6.332  25.019  0.98 47.71           C  
ATOM    498  CB  ASP M  62      13.938   6.168  25.090  0.98 47.71           C  
ATOM    499  CG  ASP M  62      13.276   7.316  24.340  0.92 47.71           C  
ATOM    500  OD1 ASP M  62      13.747   8.476  24.482  0.92 47.71           O  
ATOM    501  OD2 ASP M  62      12.291   7.043  23.604  0.92 47.71           O  
ATOM    502  C   ASP M  62      16.047   5.309  25.948  1.00 47.71           C  
ATOM    503  O   ASP M  62      16.502   5.641  27.042  1.00 47.71           O  
ATOM    504  N   GLY M  63      16.044   4.028  25.534  1.00 44.19           N  
ATOM    505  CA  GLY M  63      16.514   2.983  26.398  1.00 44.19           C  
ATOM    506  C   GLY M  63      17.980   3.129  26.659  1.00 44.19           C  
ATOM    507  O   GLY M  63      18.437   2.990  27.793  1.00 44.19           O  
ATOM    508  N   GLU M  64      18.756   3.417  25.600  1.00107.80           N  
ATOM    509  CA  GLU M  64      20.185   3.503  25.698  1.00107.80           C  
ATOM    510  CB  GLU M  64      20.856   3.734  24.337  1.00107.80           C  
ATOM    511  CG  GLU M  64      20.671   2.556  23.379  1.00107.80           C  
ATOM    512  CD  GLU M  64      21.387   1.349  23.971  1.00107.80           C  
ATOM    513  OE1 GLU M  64      22.597   1.483  24.294  1.00107.80           O  
ATOM    514  OE2 GLU M  64      20.740   0.278  24.108  1.00107.80           O  
ATOM    515  C   GLU M  64      20.548   4.638  26.601  1.00107.80           C  
ATOM    516  O   GLU M  64      21.493   4.542  27.383  1.00107.80           O  
ATOM    517  N   THR M  65      19.806   5.755  26.501  1.00 39.61           N  
ATOM    518  CA  THR M  65      20.062   6.906  27.316  1.00 39.61           C  
ATOM    519  CB  THR M  65      19.163   8.057  26.973  1.00 39.61           C  
ATOM    520  OG1 THR M  65      19.357   8.444  25.621  1.00 39.61           O  
ATOM    521  CG2 THR M  65      19.478   9.230  27.912  1.00 39.61           C  
ATOM    522  C   THR M  65      19.807   6.550  28.748  1.00 39.61           C  
ATOM    523  O   THR M  65      20.577   6.913  29.635  1.00 39.61           O  
ATOM    524  N   ARG M  66      18.706   5.817  28.998  1.00102.01           N  
ATOM    525  CA  ARG M  66      18.292   5.440  30.320  0.97102.01           C  
ATOM    526  CB  ARG M  66      17.018   4.578  30.279  0.97102.01           C  
ATOM    527  CG  ARG M  66      16.549   4.067  31.639  0.97102.01           C  
ATOM    528  CD  ARG M  66      15.683   2.808  31.538  0.97102.01           C  
ATOM    529  NE  ARG M  66      14.418   3.131  30.826  0.97102.01           N  
ATOM    530  CZ  ARG M  66      13.485   2.150  30.641  0.97102.01           C  
ATOM    531  NH1 ARG M  66      13.708   0.892  31.125  0.97102.01           N  
ATOM    532  NH2 ARG M  66      12.324   2.421  29.972  0.97102.01           N  
ATOM    533  C   ARG M  66      19.344   4.583  30.962  1.00102.01           C  
ATOM    534  O   ARG M  66      19.741   4.816  32.104  1.00102.01           O  
ATOM    535  N   LYS M  67      19.825   3.561  30.230  1.00 93.39           N  
ATOM    536  CA  LYS M  67      20.776   2.622  30.758  1.00 93.39           C  
ATOM    537  CB  LYS M  67      21.134   1.516  29.756  1.00 93.39           C  
ATOM    538  CG  LYS M  67      19.954   0.696  29.246  1.00 93.39           C  
ATOM    539  CD  LYS M  67      20.320  -0.115  28.004  1.00 93.39           C  
ATOM    540  CE  LYS M  67      19.120  -0.757  27.314  1.00 93.39           C  
ATOM    541  NZ  LYS M  67      19.536  -1.335  26.022  1.00 93.39           N  
ATOM    542  C   LYS M  67      22.077   3.308  31.036  1.00 93.39           C  
ATOM    543  O   LYS M  67      22.697   3.082  32.075  1.00 93.39           O  
ATOM    544  N   VAL M  68      22.527   4.162  30.096  1.00112.79           N  
ATOM    545  CA  VAL M  68      23.815   4.783  30.215  0.98112.79           C  
ATOM    546  CB  VAL M  68      24.195   5.594  29.007  0.98112.79           C  
ATOM    547  CG1 VAL M  68      23.196   6.747  28.821  0.98112.79           C  
ATOM    548  CG2 VAL M  68      25.647   6.061  29.184  0.98112.79           C  
ATOM    549  C   VAL M  68      23.832   5.666  31.417  1.00112.79           C  
ATOM    550  O   VAL M  68      24.833   5.747  32.127  1.00112.79           O  
ATOM    551  N   LYS M  69      22.721   6.373  31.670  1.00 57.39           N  
ATOM    552  CA  LYS M  69      22.670   7.200  32.834  1.00 57.39           C  
ATOM    553  CB  LYS M  69      21.369   8.013  32.949  1.00 57.39           C  
ATOM    554  CG  LYS M  69      21.257   9.113  31.891  1.00 57.39           C  
ATOM    555  CD  LYS M  69      19.875   9.764  31.806  1.00 57.39           C  
ATOM    556  CE  LYS M  69      19.790  10.868  30.749  1.00 57.39           C  
ATOM    557  NZ  LYS M  69      18.429  11.448  30.727  1.00 57.39           N  
ATOM    558  C   LYS M  69      22.764   6.317  34.043  1.00 57.39           C  
ATOM    559  O   LYS M  69      23.376   6.678  35.046  1.00 57.39           O  
ATOM    560  N   ALA M  70      22.146   5.125  33.977  1.00 60.58           N  
ATOM    561  CA  ALA M  70      22.116   4.202  35.083  1.00 60.58           C  
ATOM    562  CB  ALA M  70      21.299   2.933  34.781  1.00 60.58           C  
ATOM    563  C   ALA M  70      23.511   3.769  35.400  1.00 60.58           C  
ATOM    564  O   ALA M  70      23.872   3.622  36.568  1.00 60.58           O  
ATOM    565  N   HIS M  71      24.325   3.534  34.354  1.00 75.19           N  
ATOM    566  CA  HIS M  71      25.676   3.110  34.550  0.98 75.19           C  
ATOM    567  ND1 HIS M  71      24.798   1.294  32.061  0.98 75.19           N  
ATOM    568  CG  HIS M  71      26.058   1.571  32.541  0.98 75.19           C  
ATOM    569  CB  HIS M  71      26.437   2.844  33.239  0.98 75.19           C  
ATOM    570  NE2 HIS M  71      26.070  -0.458  31.553  0.98 75.19           N  
ATOM    571  CD2 HIS M  71      26.822   0.489  32.224  0.98 75.19           C  
ATOM    572  CE1 HIS M  71      24.861   0.070  31.481  0.98 75.19           C  
ATOM    573  C   HIS M  71      26.415   4.207  35.246  1.00 75.19           C  
ATOM    574  O   HIS M  71      27.202   3.956  36.154  1.00 75.19           O  
ATOM    575  N   SER M  72      26.170   5.464  34.843  1.00 90.70           N  
ATOM    576  CA  SER M  72      26.874   6.576  35.405  0.92 90.70           C  
ATOM    577  CB  SER M  72      26.428   7.916  34.803  0.92 90.70           C  
ATOM    578  OG  SER M  72      27.016   8.987  35.524  0.92 90.70           O  
ATOM    579  C   SER M  72      26.606   6.648  36.871  1.00 90.70           C  
ATOM    580  O   SER M  72      27.499   6.963  37.655  1.00 90.70           O  
ATOM    581  N   GLN M  73      25.358   6.352  37.268  1.00159.45           N  
ATOM    582  CA  GLN M  73      24.933   6.428  38.634  1.00159.45           C  
ATOM    583  CB  GLN M  73      23.461   6.003  38.813  1.00159.45           C  
ATOM    584  CG  GLN M  73      22.427   6.866  38.084  1.00159.45           C  
ATOM    585  CD  GLN M  73      21.981   7.988  39.010  1.00159.45           C  
ATOM    586  OE1 GLN M  73      22.719   8.940  39.256  1.00159.45           O  
ATOM    587  NE2 GLN M  73      20.735   7.884  39.544  1.00159.45           N  
ATOM    588  C   GLN M  73      25.722   5.448  39.437  1.00159.45           C  
ATOM    589  O   GLN M  73      26.235   5.783  40.503  1.00159.45           O  
ATOM    590  N   THR M  74      25.856   4.212  38.922  1.00143.37           N  
ATOM    591  CA  THR M  74      26.509   3.162  39.637  1.00143.37           C  
ATOM    592  CB  THR M  74      26.404   1.829  38.948  1.00143.37           C  
ATOM    593  OG1 THR M  74      26.691   0.792  39.868  1.00143.37           O  
ATOM    594  CG2 THR M  74      27.394   1.760  37.779  1.00143.37           C  
ATOM    595  C   THR M  74      27.948   3.532  39.821  1.00143.37           C  
ATOM    596  O   THR M  74      28.531   3.316  40.880  1.00143.37           O  
ATOM    597  N   HIS M  75      28.567   4.125  38.791  1.00 94.52           N  
ATOM    598  CA  HIS M  75      29.951   4.495  38.898  0.98 94.52           C  
ATOM    599  ND1 HIS M  75      31.698   4.063  35.517  0.98 94.52           N  
ATOM    600  CG  HIS M  75      30.974   3.892  36.675  0.98 94.52           C  
ATOM    601  CB  HIS M  75      30.588   5.008  37.596  0.98 94.52           C  
ATOM    602  NE2 HIS M  75      31.288   1.885  35.695  0.98 94.52           N  
ATOM    603  CD2 HIS M  75      30.730   2.557  36.768  0.98 94.52           C  
ATOM    604  CE1 HIS M  75      31.858   2.831  34.971  0.98 94.52           C  
ATOM    605  C   HIS M  75      30.140   5.549  39.943  1.00 94.52           C  
ATOM    606  O   HIS M  75      31.172   5.565  40.615  1.00 94.52           O  
ATOM    607  N   ARG M  76      29.174   6.476  40.097  1.00204.18           N  
ATOM    608  CA  ARG M  76      29.354   7.506  41.083  1.00204.18           C  
ATOM    609  CB  ARG M  76      28.170   8.461  41.271  1.00204.18           C  
ATOM    610  CG  ARG M  76      27.978   9.542  40.219  1.00204.18           C  
ATOM    611  CD  ARG M  76      27.203  10.712  40.820  1.00204.18           C  
ATOM    612  NE  ARG M  76      26.061  10.120  41.573  1.00204.18           N  
ATOM    613  CZ  ARG M  76      24.819  10.093  41.015  1.00204.18           C  
ATOM    614  NH1 ARG M  76      24.603  10.728  39.828  1.00204.18           N  
ATOM    615  NH2 ARG M  76      23.799   9.438  41.640  1.00204.18           N  
ATOM    616  C   ARG M  76      29.468   6.859  42.422  1.00204.18           C  
ATOM    617  O   ARG M  76      30.330   7.222  43.222  1.00204.18           O  
ATOM    618  N   VAL M  77      28.577   5.892  42.708  1.00 67.68           N  
ATOM    619  CA  VAL M  77      28.602   5.248  43.984  0.98 67.68           C  
ATOM    620  CB  VAL M  77      27.505   4.237  44.137  0.98 67.68           C  
ATOM    621  CG1 VAL M  77      27.685   3.513  45.482  0.98 67.68           C  
ATOM    622  CG2 VAL M  77      26.152   4.953  43.987  0.98 67.68           C  
ATOM    623  C   VAL M  77      29.898   4.516  44.125  1.00 67.68           C  
ATOM    624  O   VAL M  77      30.572   4.620  45.149  1.00 67.68           O  
ATOM    625  N   ASP M  78      30.317   3.819  43.052  1.00 77.52           N  
ATOM    626  CA  ASP M  78      31.492   2.991  43.091  1.00 77.52           C  
ATOM    627  CB  ASP M  78      31.901   2.441  41.710  1.00 77.52           C  
ATOM    628  CG  ASP M  78      30.922   1.360  41.276  1.00 77.52           C  
ATOM    629  OD1 ASP M  78      29.981   1.055  42.056  1.00 77.52           O  
ATOM    630  OD2 ASP M  78      31.111   0.818  40.154  1.00 77.52           O  
ATOM    631  C   ASP M  78      32.657   3.802  43.569  1.00 77.52           C  
ATOM    632  O   ASP M  78      33.506   3.296  44.301  1.00 77.52           O  
ATOM    633  N   LEU M  79      32.736   5.082  43.169  1.00 65.86           N  
ATOM    634  CA  LEU M  79      33.838   5.913  43.565  1.00 65.86           C  
ATOM    635  CB  LEU M  79      33.742   7.324  42.958  1.00 65.86           C  
ATOM    636  CG  LEU M  79      33.971   7.349  41.435  1.00 65.86           C  
ATOM    637  CD1 LEU M  79      33.794   8.763  40.860  1.00 65.86           C  
ATOM    638  CD2 LEU M  79      35.348   6.766  41.087  1.00 65.86           C  
ATOM    639  C   LEU M  79      33.846   6.047  45.055  1.00 65.86           C  
ATOM    640  O   LEU M  79      34.906   5.991  45.676  1.00 65.86           O  
ATOM    641  N   GLY M  80      32.665   6.251  45.669  1.00 37.32           N  
ATOM    642  CA  GLY M  80      32.605   6.403  47.095  1.00 37.32           C  
ATOM    643  C   GLY M  80      32.989   5.122  47.781  1.00 37.32           C  
ATOM    644  O   GLY M  80      33.770   5.138  48.732  1.00 37.32           O  
ATOM    645  N   THR M  81      32.459   3.969  47.315  1.00170.55           N  
ATOM    646  CA  THR M  81      32.747   2.733  47.992  1.00170.55           C  
ATOM    647  CB  THR M  81      32.024   1.541  47.429  1.00170.55           C  
ATOM    648  OG1 THR M  81      32.304   1.394  46.047  1.00170.55           O  
ATOM    649  CG2 THR M  81      30.517   1.695  47.665  1.00170.55           C  
ATOM    650  C   THR M  81      34.212   2.428  47.937  1.00170.55           C  
ATOM    651  O   THR M  81      34.805   2.029  48.939  1.00170.55           O  
ATOM    652  N   LEU M  82      34.838   2.619  46.764  1.00 73.46           N  
ATOM    653  CA  LEU M  82      36.225   2.299  46.574  1.00 73.46           C  
ATOM    654  CB  LEU M  82      36.660   2.460  45.106  1.00 73.46           C  
ATOM    655  CG  LEU M  82      36.049   1.377  44.191  1.00 73.46           C  
ATOM    656  CD1 LEU M  82      36.441   1.576  42.720  1.00 73.46           C  
ATOM    657  CD2 LEU M  82      36.418  -0.030  44.695  1.00 73.46           C  
ATOM    658  C   LEU M  82      37.080   3.160  47.447  1.00 73.46           C  
ATOM    659  O   LEU M  82      38.086   2.695  47.981  1.00 73.46           O  
ATOM    660  N   ARG M  83      36.710   4.441  47.621  1.00144.02           N  
ATOM    661  CA  ARG M  83      37.513   5.291  48.448  1.00144.02           C  
ATOM    662  CB  ARG M  83      36.959   6.716  48.602  1.00144.02           C  
ATOM    663  CG  ARG M  83      36.950   7.539  47.316  1.00144.02           C  
ATOM    664  CD  ARG M  83      36.585   9.004  47.563  1.00144.02           C  
ATOM    665  NE  ARG M  83      35.302   9.011  48.321  1.00144.02           N  
ATOM    666  CZ  ARG M  83      34.795  10.181  48.804  1.00144.02           C  
ATOM    667  NH1 ARG M  83      35.435  11.359  48.552  1.00144.02           N  
ATOM    668  NH2 ARG M  83      33.646  10.171  49.541  1.00144.02           N  
ATOM    669  C   ARG M  83      37.514   4.696  49.815  1.00144.02           C  
ATOM    670  O   ARG M  83      38.544   4.668  50.484  1.00144.02           O  
ATOM    671  N   GLY M  84      36.341   4.213  50.266  1.00 27.30           N  
ATOM    672  CA  GLY M  84      36.200   3.643  51.575  1.00 27.30           C  
ATOM    673  C   GLY M  84      37.017   2.391  51.714  1.00 27.30           C  
ATOM    674  O   GLY M  84      37.662   2.187  52.741  1.00 27.30           O  
ATOM    675  N   TYR M  85      37.020   1.509  50.693  1.00 79.05           N  
ATOM    676  CA  TYR M  85      37.731   0.272  50.860  1.00 79.05           C  
ATOM    677  CB  TYR M  85      37.670  -0.663  49.636  1.00 79.05           C  
ATOM    678  CG  TYR M  85      36.273  -1.147  49.435  1.00 79.05           C  
ATOM    679  CD1 TYR M  85      35.674  -1.957  50.372  1.00 79.05           C  
ATOM    680  CD2 TYR M  85      35.577  -0.828  48.291  1.00 79.05           C  
ATOM    681  CE1 TYR M  85      34.391  -2.415  50.185  1.00 79.05           C  
ATOM    682  CE2 TYR M  85      34.294  -1.285  48.099  1.00 79.05           C  
ATOM    683  CZ  TYR M  85      33.697  -2.078  49.049  1.00 79.05           C  
ATOM    684  OH  TYR M  85      32.381  -2.548  48.856  1.00 79.05           O  
ATOM    685  C   TYR M  85      39.177   0.583  51.080  1.00 79.05           C  
ATOM    686  O   TYR M  85      39.815   0.049  51.985  1.00 79.05           O  
ATOM    687  N   TYR M  86      39.718   1.471  50.233  1.00 96.62           N  
ATOM    688  CA  TYR M  86      41.080   1.913  50.242  1.00 96.62           C  
ATOM    689  CB  TYR M  86      41.497   2.574  48.918  1.00 96.62           C  
ATOM    690  CG  TYR M  86      41.517   1.448  47.936  1.00 96.62           C  
ATOM    691  CD1 TYR M  86      42.593   0.590  47.893  1.00 96.62           C  
ATOM    692  CD2 TYR M  86      40.469   1.238  47.067  1.00 96.62           C  
ATOM    693  CE1 TYR M  86      42.627  -0.457  47.002  1.00 96.62           C  
ATOM    694  CE2 TYR M  86      40.497   0.192  46.173  1.00 96.62           C  
ATOM    695  CZ  TYR M  86      41.577  -0.657  46.139  1.00 96.62           C  
ATOM    696  OH  TYR M  86      41.608  -1.731  45.224  1.00 96.62           O  
ATOM    697  C   TYR M  86      41.371   2.803  51.420  1.00 96.62           C  
ATOM    698  O   TYR M  86      42.517   2.893  51.855  1.00 96.62           O  
ATOM    699  N   ASN M  87      40.353   3.501  51.964  1.00 95.43           N  
ATOM    700  CA  ASN M  87      40.560   4.451  53.027  0.98 95.43           C  
ATOM    701  CB  ASN M  87      41.280   3.891  54.268  0.98 95.43           C  
ATOM    702  CG  ASN M  87      40.260   3.192  55.158  0.94 95.43           C  
ATOM    703  OD1 ASN M  87      39.160   3.697  55.378  0.94 95.43           O  
ATOM    704  ND2 ASN M  87      40.638   2.002  55.697  0.94 95.43           N  
ATOM    705  C   ASN M  87      41.369   5.587  52.498  1.00 95.43           C  
ATOM    706  O   ASN M  87      42.275   6.092  53.160  1.00 95.43           O  
ATOM    707  N   GLN M  88      41.039   6.010  51.264  1.00 65.44           N  
ATOM    708  CA  GLN M  88      41.690   7.109  50.615  1.00 65.44           C  
ATOM    709  CB  GLN M  88      41.692   6.960  49.088  1.00 65.44           C  
ATOM    710  CG  GLN M  88      42.495   5.735  48.651  1.00 65.44           C  
ATOM    711  CD  GLN M  88      42.263   5.500  47.169  1.00 65.44           C  
ATOM    712  OE1 GLN M  88      41.131   5.546  46.690  1.00 65.44           O  
ATOM    713  NE2 GLN M  88      43.367   5.234  46.421  1.00 65.44           N  
ATOM    714  C   GLN M  88      40.969   8.367  50.984  1.00 65.44           C  
ATOM    715  O   GLN M  88      39.855   8.330  51.503  1.00 65.44           O  
ATOM    716  N   SER M  89      41.620   9.521  50.747  1.00 86.11           N  
ATOM    717  CA  SER M  89      41.063  10.795  51.102  1.00 86.11           C  
ATOM    718  CB  SER M  89      42.132  11.877  51.328  1.00 86.11           C  
ATOM    719  OG  SER M  89      41.520  13.109  51.677  1.00 86.11           O  
ATOM    720  C   SER M  89      40.145  11.281  50.022  1.00 86.11           C  
ATOM    721  O   SER M  89      40.185  10.823  48.881  1.00 86.11           O  
ATOM    722  N   GLU M  90      39.269  12.231  50.399  1.00 60.56           N  
ATOM    723  CA  GLU M  90      38.308  12.869  49.547  0.98 60.56           C  
ATOM    724  CB  GLU M  90      37.287  13.716  50.322  0.98 60.56           C  
ATOM    725  CG  GLU M  90      36.355  12.878  51.200  0.97 60.56           C  
ATOM    726  CD  GLU M  90      35.400  13.825  51.908  0.88 60.56           C  
ATOM    727  OE1 GLU M  90      35.497  15.057  51.663  0.88 60.56           O  
ATOM    728  OE2 GLU M  90      34.561  13.328  52.706  0.88 60.56           O  
ATOM    729  C   GLU M  90      39.019  13.780  48.594  1.00 60.56           C  
ATOM    730  O   GLU M  90      38.514  14.079  47.515  1.00 60.56           O  
ATOM    731  N   ALA M  91      40.207  14.272  48.989  1.00 42.03           N  
ATOM    732  CA  ALA M  91      40.899  15.282  48.237  1.00 42.03           C  
ATOM    733  CB  ALA M  91      42.204  15.727  48.919  1.00 42.03           C  
ATOM    734  C   ALA M  91      41.262  14.859  46.838  1.00 42.03           C  
ATOM    735  O   ALA M  91      41.036  15.616  45.896  1.00 42.03           O  
ATOM    736  N   GLY M  92      41.804  13.643  46.638  1.00 29.78           N  
ATOM    737  CA  GLY M  92      42.312  13.317  45.328  1.00 29.78           C  
ATOM    738  C   GLY M  92      41.228  12.908  44.379  1.00 29.78           C  
ATOM    739  O   GLY M  92      40.091  12.641  44.766  1.00 29.78           O  
ATOM    740  N   SER M  93      41.593  12.843  43.077  1.00 90.69           N  
ATOM    741  CA  SER M  93      40.697  12.410  42.043  1.00 90.69           C  
ATOM    742  CB  SER M  93      40.844  13.139  40.697  1.00 90.69           C  
ATOM    743  OG  SER M  93      40.241  14.420  40.754  1.00 90.69           O  
ATOM    744  C   SER M  93      41.034  10.986  41.762  1.00 90.69           C  
ATOM    745  O   SER M  93      42.197  10.589  41.821  1.00 90.69           O  
ATOM    746  N   HIS M  94      40.008  10.172  41.453  1.00 55.40           N  
ATOM    747  CA  HIS M  94      40.257   8.786  41.201  1.00 55.40           C  
ATOM    748  ND1 HIS M  94      41.870   7.624  43.847  1.00 55.40           N  
ATOM    749  CG  HIS M  94      40.626   8.159  43.601  1.00 55.40           C  
ATOM    750  CB  HIS M  94      39.827   7.881  42.364  1.00 55.40           C  
ATOM    751  NE2 HIS M  94      41.386   8.927  45.582  1.00 55.40           N  
ATOM    752  CD2 HIS M  94      40.345   8.953  44.671  1.00 55.40           C  
ATOM    753  CE1 HIS M  94      42.279   8.116  45.044  1.00 55.40           C  
ATOM    754  C   HIS M  94      39.485   8.383  39.986  1.00 55.40           C  
ATOM    755  O   HIS M  94      38.555   9.073  39.571  1.00 55.40           O  
ATOM    756  N   THR M  95      39.870   7.240  39.377  1.00 48.87           N  
ATOM    757  CA  THR M  95      39.227   6.843  38.159  0.98 48.87           C  
ATOM    758  CB  THR M  95      40.144   6.918  36.973  0.98 48.87           C  
ATOM    759  OG1 THR M  95      40.647   8.238  36.830  0.98 48.87           O  
ATOM    760  CG2 THR M  95      39.362   6.512  35.713  0.98 48.87           C  
ATOM    761  C   THR M  95      38.755   5.425  38.255  1.00 48.87           C  
ATOM    762  O   THR M  95      39.411   4.560  38.837  1.00 48.87           O  
ATOM    763  N   VAL M  96      37.570   5.169  37.667  1.00138.56           N  
ATOM    764  CA  VAL M  96      37.010   3.854  37.589  0.95138.56           C  
ATOM    765  CB  VAL M  96      35.618   3.766  38.126  0.95138.56           C  
ATOM    766  CG1 VAL M  96      35.163   2.322  37.963  0.95138.56           C  
ATOM    767  CG2 VAL M  96      35.571   4.252  39.571  0.95138.56           C  
ATOM    768  C   VAL M  96      36.852   3.578  36.128  1.00138.56           C  
ATOM    769  O   VAL M  96      36.513   4.480  35.362  1.00138.56           O  
ATOM    770  N   GLN M  97      37.104   2.327  35.697  1.00 49.97           N  
ATOM    771  CA  GLN M  97      36.937   2.013  34.307  1.00 49.97           C  
ATOM    772  CB  GLN M  97      38.270   1.861  33.558  1.00 49.97           C  
ATOM    773  CG  GLN M  97      39.046   3.174  33.465  1.00 49.97           C  
ATOM    774  CD  GLN M  97      40.401   2.883  32.843  1.00 49.97           C  
ATOM    775  OE1 GLN M  97      41.438   3.217  33.413  1.00 49.97           O  
ATOM    776  NE2 GLN M  97      40.396   2.244  31.642  1.00 49.97           N  
ATOM    777  C   GLN M  97      36.210   0.710  34.208  1.00 49.97           C  
ATOM    778  O   GLN M  97      36.410  -0.189  35.023  1.00 49.97           O  
ATOM    779  N   ARG M  98      35.316   0.586  33.205  1.00103.79           N  
ATOM    780  CA  ARG M  98      34.595  -0.640  33.025  1.00103.79           C  
ATOM    781  CB  ARG M  98      33.138  -0.559  33.509  1.00103.79           C  
ATOM    782  CG  ARG M  98      32.451  -1.918  33.643  1.00103.79           C  
ATOM    783  CD  ARG M  98      30.952  -1.804  33.926  1.00103.79           C  
ATOM    784  NE  ARG M  98      30.785  -0.973  35.152  1.00103.79           N  
ATOM    785  CZ  ARG M  98      30.752  -1.558  36.385  1.00103.79           C  
ATOM    786  NH1 ARG M  98      30.900  -2.907  36.509  1.00103.79           N  
ATOM    787  NH2 ARG M  98      30.550  -0.792  37.496  1.00103.79           N  
ATOM    788  C   ARG M  98      34.572  -0.916  31.553  1.00103.79           C  
ATOM    789  O   ARG M  98      34.429  -0.004  30.742  1.00103.79           O  
ATOM    790  N   MET M  99      34.737  -2.196  31.172  1.00152.72           N  
ATOM    791  CA  MET M  99      34.755  -2.569  29.786  1.00152.72           C  
ATOM    792  CB  MET M  99      36.198  -2.647  29.260  1.00152.72           C  
ATOM    793  CG  MET M  99      36.465  -3.733  28.220  1.00152.72           C  
ATOM    794  SD  MET M  99      35.676  -3.570  26.602  1.00152.72           S  
ATOM    795  CE  MET M  99      36.663  -4.956  25.970  1.00152.72           C  
ATOM    796  C   MET M  99      34.112  -3.908  29.645  1.00152.72           C  
ATOM    797  O   MET M  99      34.509  -4.866  30.306  1.00152.72           O  
ATOM    798  N   TYR M 100      33.071  -4.000  28.788  1.00 87.12           N  
ATOM    799  CA  TYR M 100      32.462  -5.276  28.547  1.00 87.12           C  
ATOM    800  CB  TYR M 100      31.255  -5.622  29.445  1.00 87.12           C  
ATOM    801  CG  TYR M 100      30.139  -4.649  29.275  1.00 87.12           C  
ATOM    802  CD1 TYR M 100      29.317  -4.695  28.172  1.00 87.12           C  
ATOM    803  CD2 TYR M 100      29.895  -3.705  30.245  1.00 87.12           C  
ATOM    804  CE1 TYR M 100      28.281  -3.799  28.033  1.00 87.12           C  
ATOM    805  CE2 TYR M 100      28.861  -2.808  30.113  1.00 87.12           C  
ATOM    806  CZ  TYR M 100      28.052  -2.854  29.004  1.00 87.12           C  
ATOM    807  OH  TYR M 100      26.991  -1.934  28.867  1.00 87.12           O  
ATOM    808  C   TYR M 100      32.048  -5.358  27.114  1.00 87.12           C  
ATOM    809  O   TYR M 100      31.939  -4.344  26.424  1.00 87.12           O  
ATOM    810  N   GLY M 101      31.833  -6.595  26.623  1.00 24.16           N  
ATOM    811  CA  GLY M 101      31.439  -6.763  25.257  1.00 24.16           C  
ATOM    812  C   GLY M 101      31.513  -8.217  24.926  1.00 24.16           C  
ATOM    813  O   GLY M 101      31.834  -9.046  25.776  1.00 24.16           O  
ATOM    814  N   CYS M 102      31.207  -8.559  23.658  1.00 55.26           N  
ATOM    815  CA  CYS M 102      31.218  -9.932  23.245  0.97 55.26           C  
ATOM    816  CB  CYS M 102      29.801 -10.524  23.130  0.97 55.26           C  
ATOM    817  SG  CYS M 102      28.729  -9.522  22.056  0.97 55.26           S  
ATOM    818  C   CYS M 102      31.876 -10.041  21.902  1.00 55.26           C  
ATOM    819  O   CYS M 102      31.943  -9.075  21.142  1.00 55.26           O  
ATOM    820  N   ASP M 103      32.399 -11.250  21.600  1.00 62.18           N  
ATOM    821  CA  ASP M 103      33.063 -11.529  20.358  1.00 62.18           C  
ATOM    822  CB  ASP M 103      34.478 -12.107  20.541  1.00 62.18           C  
ATOM    823  CG  ASP M 103      35.373 -11.018  21.118  1.00 62.18           C  
ATOM    824  OD1 ASP M 103      35.074  -9.818  20.877  1.00 62.18           O  
ATOM    825  OD2 ASP M 103      36.368 -11.372  21.806  1.00 62.18           O  
ATOM    826  C   ASP M 103      32.261 -12.563  19.635  1.00 62.18           C  
ATOM    827  O   ASP M 103      31.646 -13.438  20.241  1.00 62.18           O  
ATOM    828  N   VAL M 104      32.250 -12.468  18.295  1.00128.26           N  
ATOM    829  CA  VAL M 104      31.504 -13.359  17.465  1.00128.26           C  
ATOM    830  CB  VAL M 104      30.383 -12.581  16.842  1.00128.26           C  
ATOM    831  CG1 VAL M 104      30.977 -11.373  16.108  0.67128.26           C  
ATOM    832  CG2 VAL M 104      29.539 -13.486  15.963  0.82128.26           C  
ATOM    833  C   VAL M 104      32.461 -13.886  16.430  1.00128.26           C  
ATOM    834  O   VAL M 104      33.364 -13.171  15.999  1.00128.26           O  
ATOM    835  N   GLY M 105      32.305 -15.165  16.019  1.00 26.33           N  
ATOM    836  CA  GLY M 105      33.214 -15.769  15.080  1.00 26.33           C  
ATOM    837  C   GLY M 105      32.744 -15.492  13.686  1.00 26.33           C  
ATOM    838  O   GLY M 105      31.840 -14.690  13.463  1.00 26.33           O  
ATOM    839  N   SER M 106      33.379 -16.160  12.701  1.00 69.36           N  
ATOM    840  CA  SER M 106      33.030 -15.996  11.318  0.98 69.36           C  
ATOM    841  CB  SER M 106      33.982 -16.744  10.367  0.98 69.36           C  
ATOM    842  OG  SER M 106      33.939 -18.141  10.618  0.98 69.36           O  
ATOM    843  C   SER M 106      31.646 -16.532  11.126  1.00 69.36           C  
ATOM    844  O   SER M 106      30.880 -16.032  10.303  1.00 69.36           O  
ATOM    845  N   ASP M 107      31.300 -17.575  11.901  1.00 77.21           N  
ATOM    846  CA  ASP M 107      30.009 -18.197  11.876  1.00 77.21           C  
ATOM    847  CB  ASP M 107      29.969 -19.546  12.628  1.00 77.21           C  
ATOM    848  CG  ASP M 107      30.415 -19.369  14.072  1.00 77.21           C  
ATOM    849  OD1 ASP M 107      30.605 -18.203  14.506  1.00 77.21           O  
ATOM    850  OD2 ASP M 107      30.588 -20.409  14.761  1.00 77.21           O  
ATOM    851  C   ASP M 107      29.008 -17.235  12.435  1.00 77.21           C  
ATOM    852  O   ASP M 107      27.808 -17.351  12.193  1.00 77.21           O  
ATOM    853  N   TRP M 108      29.492 -16.232  13.186  1.00 93.33           N  
ATOM    854  CA  TRP M 108      28.644 -15.260  13.811  1.00 93.33           C  
ATOM    855  CB  TRP M 108      27.544 -14.679  12.898  1.00 93.33           C  
ATOM    856  CG  TRP M 108      28.065 -13.703  11.867  1.00 93.33           C  
ATOM    857  CD2 TRP M 108      27.266 -12.695  11.223  1.00 93.33           C  
ATOM    858  CD1 TRP M 108      29.333 -13.552  11.388  1.00 93.33           C  
ATOM    859  NE1 TRP M 108      29.376 -12.515  10.486  1.00 93.33           N  
ATOM    860  CE2 TRP M 108      28.111 -11.977  10.377  1.00 93.33           C  
ATOM    861  CE3 TRP M 108      25.940 -12.386  11.334  1.00 93.33           C  
ATOM    862  CZ2 TRP M 108      27.641 -10.937   9.626  1.00 93.33           C  
ATOM    863  CZ3 TRP M 108      25.468 -11.341  10.570  1.00 93.33           C  
ATOM    864  CH2 TRP M 108      26.303 -10.631   9.732  1.00 93.33           C  
ATOM    865  C   TRP M 108      28.009 -15.829  15.039  1.00 93.33           C  
ATOM    866  O   TRP M 108      27.067 -15.253  15.583  1.00 93.33           O  
ATOM    867  N   ARG M 109      28.522 -16.975  15.522  1.00 95.63           N  
ATOM    868  CA  ARG M 109      28.041 -17.511  16.762  0.98 95.63           C  
ATOM    869  CB  ARG M 109      28.054 -19.048  16.825  0.98 95.63           C  
ATOM    870  CG  ARG M 109      26.906 -19.656  16.013  0.69 95.63           C  
ATOM    871  CD  ARG M 109      26.737 -21.166  16.186  0.70 95.63           C  
ATOM    872  NE  ARG M 109      27.637 -21.861  15.225  0.76 95.63           N  
ATOM    873  CZ  ARG M 109      27.138 -22.268  14.020  0.61 95.63           C  
ATOM    874  NH1 ARG M 109      25.845 -21.981  13.689  0.74 95.63           N  
ATOM    875  NH2 ARG M 109      27.922 -22.972  13.152  0.68 95.63           N  
ATOM    876  C   ARG M 109      28.879 -16.944  17.874  1.00 95.63           C  
ATOM    877  O   ARG M 109      30.001 -16.492  17.654  1.00 95.63           O  
ATOM    878  N   PHE M 110      28.327 -16.951  19.106  1.00 88.23           N  
ATOM    879  CA  PHE M 110      28.948 -16.381  20.274  1.00 88.23           C  
ATOM    880  CB  PHE M 110      28.056 -16.582  21.516  1.00 88.23           C  
ATOM    881  CG  PHE M 110      28.793 -16.251  22.766  1.00 88.23           C  
ATOM    882  CD1 PHE M 110      28.993 -14.948  23.157  1.00 88.23           C  
ATOM    883  CD2 PHE M 110      29.265 -17.267  23.566  1.00 88.23           C  
ATOM    884  CE1 PHE M 110      29.668 -14.667  24.322  1.00 88.23           C  
ATOM    885  CE2 PHE M 110      29.939 -16.992  24.731  1.00 88.23           C  
ATOM    886  CZ  PHE M 110      30.144 -15.687  25.109  1.00 88.23           C  
ATOM    887  C   PHE M 110      30.285 -17.009  20.525  1.00 88.23           C  
ATOM    888  O   PHE M 110      30.386 -18.193  20.845  1.00 88.23           O  
ATOM    889  N   LEU M 111      31.358 -16.226  20.284  1.00 92.71           N  
ATOM    890  CA  LEU M 111      32.709 -16.650  20.530  1.00 92.71           C  
ATOM    891  CB  LEU M 111      33.714 -15.864  19.673  1.00 92.71           C  
ATOM    892  CG  LEU M 111      35.169 -16.335  19.829  1.00 92.71           C  
ATOM    893  CD1 LEU M 111      35.343 -17.782  19.339  1.00 92.71           C  
ATOM    894  CD2 LEU M 111      36.140 -15.363  19.143  1.00 92.71           C  
ATOM    895  C   LEU M 111      33.123 -16.514  21.970  1.00 92.71           C  
ATOM    896  O   LEU M 111      33.590 -17.470  22.588  1.00 92.71           O  
ATOM    897  N   ARG M 112      32.935 -15.310  22.557  1.00183.13           N  
ATOM    898  CA  ARG M 112      33.463 -15.080  23.875  0.97183.13           C  
ATOM    899  CB  ARG M 112      34.992 -14.912  23.831  0.97183.13           C  
ATOM    900  CG  ARG M 112      35.679 -14.628  25.163  0.97183.13           C  
ATOM    901  CD  ARG M 112      37.192 -14.836  25.081  0.94183.13           C  
ATOM    902  NE  ARG M 112      37.520 -15.016  23.639  0.72183.13           N  
ATOM    903  CZ  ARG M 112      38.757 -14.709  23.152  0.72183.13           C  
ATOM    904  NH1 ARG M 112      39.692 -14.126  23.956  0.72183.13           N  
ATOM    905  NH2 ARG M 112      39.057 -14.991  21.852  0.72183.13           N  
ATOM    906  C   ARG M 112      32.851 -13.829  24.435  1.00183.13           C  
ATOM    907  O   ARG M 112      32.315 -13.006  23.696  1.00183.13           O  
ATOM    908  N   GLY M 113      32.914 -13.658  25.775  1.00 35.71           N  
ATOM    909  CA  GLY M 113      32.338 -12.496  26.393  1.00 35.71           C  
ATOM    910  C   GLY M 113      33.242 -12.045  27.498  1.00 35.71           C  
ATOM    911  O   GLY M 113      33.907 -12.856  28.140  1.00 35.71           O  
ATOM    912  N   TYR M 114      33.293 -10.719  27.743  1.00106.00           N  
ATOM    913  CA  TYR M 114      34.138 -10.208  28.784  0.98106.00           C  
ATOM    914  CB  TYR M 114      35.550  -9.819  28.300  0.98106.00           C  
ATOM    915  CG  TYR M 114      35.438  -9.351  26.892  1.00106.00           C  
ATOM    916  CD1 TYR M 114      34.967  -8.104  26.559  1.00106.00           C  
ATOM    917  CD2 TYR M 114      35.829 -10.207  25.889  1.00106.00           C  
ATOM    918  CE1 TYR M 114      34.883  -7.728  25.238  1.00106.00           C  
ATOM    919  CE2 TYR M 114      35.749  -9.838  24.570  1.00106.00           C  
ATOM    920  CZ  TYR M 114      35.272  -8.594  24.245  1.00106.00           C  
ATOM    921  OH  TYR M 114      35.185  -8.208  22.893  1.00106.00           O  
ATOM    922  C   TYR M 114      33.501  -9.066  29.513  1.00106.00           C  
ATOM    923  O   TYR M 114      32.612  -8.388  29.002  1.00106.00           O  
ATOM    924  N   HIS M 115      33.933  -8.878  30.780  1.00 80.53           N  
ATOM    925  CA  HIS M 115      33.483  -7.820  31.638  1.00 80.53           C  
ATOM    926  ND1 HIS M 115      32.057  -6.937  34.618  1.00 80.53           N  
ATOM    927  CG  HIS M 115      31.678  -7.121  33.307  1.00 80.53           C  
ATOM    928  CB  HIS M 115      32.219  -8.208  32.427  1.00 80.53           C  
ATOM    929  NE2 HIS M 115      30.545  -5.370  34.167  1.00 80.53           N  
ATOM    930  CD2 HIS M 115      30.755  -6.155  33.047  1.00 80.53           C  
ATOM    931  CE1 HIS M 115      31.349  -5.878  35.085  1.00 80.53           C  
ATOM    932  C   HIS M 115      34.589  -7.583  32.625  1.00 80.53           C  
ATOM    933  O   HIS M 115      34.902  -8.457  33.432  1.00 80.53           O  
ATOM    934  N   GLN M 116      35.208  -6.385  32.598  1.00 66.06           N  
ATOM    935  CA  GLN M 116      36.319  -6.131  33.475  0.97 66.06           C  
ATOM    936  CB  GLN M 116      37.666  -6.221  32.739  0.97 66.06           C  
ATOM    937  CG  GLN M 116      37.806  -5.214  31.598  0.97 66.06           C  
ATOM    938  CD  GLN M 116      39.074  -5.559  30.834  0.94 66.06           C  
ATOM    939  OE1 GLN M 116      39.250  -6.686  30.373  0.94 66.06           O  
ATOM    940  NE2 GLN M 116      39.990  -4.564  30.699  0.94 66.06           N  
ATOM    941  C   GLN M 116      36.173  -4.763  34.075  1.00 66.06           C  
ATOM    942  O   GLN M 116      35.494  -3.897  33.523  1.00 66.06           O  
ATOM    943  N   TYR M 117      36.803  -4.553  35.252  1.00153.17           N  
ATOM    944  CA  TYR M 117      36.676  -3.331  35.998  0.98153.17           C  
ATOM    945  CB  TYR M 117      35.734  -3.596  37.188  0.98153.17           C  
ATOM    946  CG  TYR M 117      35.283  -2.386  37.928  1.00153.17           C  
ATOM    947  CD1 TYR M 117      36.048  -1.818  38.919  1.00153.17           C  
ATOM    948  CD2 TYR M 117      34.054  -1.839  37.648  1.00153.17           C  
ATOM    949  CE1 TYR M 117      35.595  -0.716  39.606  1.00153.17           C  
ATOM    950  CE2 TYR M 117      33.596  -0.739  38.331  1.00153.17           C  
ATOM    951  CZ  TYR M 117      34.368  -0.174  39.315  1.00153.17           C  
ATOM    952  OH  TYR M 117      33.900   0.954  40.024  1.00153.17           O  
ATOM    953  C   TYR M 117      38.039  -2.976  36.531  1.00153.17           C  
ATOM    954  O   TYR M 117      38.782  -3.852  36.972  1.00153.17           O  
ATOM    955  N   ALA M 118      38.406  -1.674  36.512  1.00 35.54           N  
ATOM    956  CA  ALA M 118      39.698  -1.283  37.012  1.00 35.54           C  
ATOM    957  CB  ALA M 118      40.715  -0.953  35.906  1.00 35.54           C  
ATOM    958  C   ALA M 118      39.536  -0.052  37.846  1.00 35.54           C  
ATOM    959  O   ALA M 118      38.640   0.758  37.614  1.00 35.54           O  
ATOM    960  N   TYR M 119      40.402   0.099  38.870  1.00 73.12           N  
ATOM    961  CA  TYR M 119      40.345   1.258  39.710  1.00 73.12           C  
ATOM    962  CB  TYR M 119      39.975   0.899  41.162  1.00 73.12           C  
ATOM    963  CG  TYR M 119      39.864   2.135  41.986  1.00 73.12           C  
ATOM    964  CD1 TYR M 119      38.833   3.023  41.776  1.00 73.12           C  
ATOM    965  CD2 TYR M 119      40.766   2.385  42.994  1.00 73.12           C  
ATOM    966  CE1 TYR M 119      38.720   4.157  42.544  1.00 73.12           C  
ATOM    967  CE2 TYR M 119      40.658   3.517  43.766  1.00 73.12           C  
ATOM    968  CZ  TYR M 119      39.635   4.406  43.540  1.00 73.12           C  
ATOM    969  OH  TYR M 119      39.522   5.568  44.331  1.00 73.12           O  
ATOM    970  C   TYR M 119      41.708   1.878  39.683  1.00 73.12           C  
ATOM    971  O   TYR M 119      42.710   1.227  39.978  1.00 73.12           O  
ATOM    972  N   ASP M 120      41.774   3.170  39.313  1.00 60.35           N  
ATOM    973  CA  ASP M 120      43.014   3.891  39.261  1.00 60.35           C  
ATOM    974  CB  ASP M 120      43.678   4.048  40.639  1.00 60.35           C  
ATOM    975  CG  ASP M 120      42.823   4.997  41.462  1.00 60.35           C  
ATOM    976  OD1 ASP M 120      41.896   5.616  40.873  1.00 60.35           O  
ATOM    977  OD2 ASP M 120      43.086   5.120  42.688  1.00 60.35           O  
ATOM    978  C   ASP M 120      43.990   3.203  38.353  1.00 60.35           C  
ATOM    979  O   ASP M 120      45.193   3.212  38.611  1.00 60.35           O  
ATOM    980  N   GLY M 121      43.500   2.586  37.261  1.00 24.99           N  
ATOM    981  CA  GLY M 121      44.387   2.033  36.274  1.00 24.99           C  
ATOM    982  C   GLY M 121      44.874   0.674  36.676  1.00 24.99           C  
ATOM    983  O   GLY M 121      45.723   0.098  35.999  1.00 24.99           O  
ATOM    984  N   LYS M 122      44.356   0.111  37.779  1.00117.58           N  
ATOM    985  CA  LYS M 122      44.815  -1.184  38.195  1.00117.58           C  
ATOM    986  CB  LYS M 122      45.271  -1.169  39.662  1.00117.58           C  
ATOM    987  CG  LYS M 122      46.034  -2.406  40.120  0.80117.58           C  
ATOM    988  CD  LYS M 122      46.716  -2.197  41.473  0.77117.58           C  
ATOM    989  CE  LYS M 122      47.471  -3.424  41.981  0.59117.58           C  
ATOM    990  NZ  LYS M 122      48.757  -3.559  41.263  0.75117.58           N  
ATOM    991  C   LYS M 122      43.641  -2.114  38.083  1.00117.58           C  
ATOM    992  O   LYS M 122      42.518  -1.727  38.395  1.00117.58           O  
ATOM    993  N   ASP M 123      43.861  -3.368  37.622  1.00124.14           N  
ATOM    994  CA  ASP M 123      42.759  -4.284  37.453  1.00124.14           C  
ATOM    995  CB  ASP M 123      43.129  -5.577  36.702  1.00124.14           C  
ATOM    996  CG  ASP M 123      44.188  -6.331  37.493  0.98124.14           C  
ATOM    997  OD1 ASP M 123      44.954  -5.668  38.242  0.98124.14           O  
ATOM    998  OD2 ASP M 123      44.248  -7.581  37.352  0.98124.14           O  
ATOM    999  C   ASP M 123      42.188  -4.649  38.790  1.00124.14           C  
ATOM   1000  O   ASP M 123      42.893  -5.177  39.645  1.00124.14           O  
ATOM   1001  N   TYR M 124      40.920  -4.250  39.037  1.00116.65           N  
ATOM   1002  CA  TYR M 124      40.204  -4.541  40.250  1.00116.65           C  
ATOM   1003  CB  TYR M 124      39.120  -3.474  40.486  1.00116.65           C  
ATOM   1004  CG  TYR M 124      38.493  -3.609  41.832  1.00116.65           C  
ATOM   1005  CD1 TYR M 124      39.152  -3.176  42.962  1.00116.65           C  
ATOM   1006  CD2 TYR M 124      37.229  -4.137  41.957  1.00116.65           C  
ATOM   1007  CE1 TYR M 124      38.564  -3.284  44.201  1.00116.65           C  
ATOM   1008  CE2 TYR M 124      36.637  -4.247  43.193  1.00116.65           C  
ATOM   1009  CZ  TYR M 124      37.304  -3.822  44.317  1.00116.65           C  
ATOM   1010  OH  TYR M 124      36.693  -3.935  45.584  1.00116.65           O  
ATOM   1011  C   TYR M 124      39.560  -5.907  40.267  1.00116.65           C  
ATOM   1012  O   TYR M 124      39.797  -6.706  41.173  1.00116.65           O  
ATOM   1013  N   ILE M 125      38.728  -6.211  39.243  1.00117.73           N  
ATOM   1014  CA  ILE M 125      37.971  -7.440  39.209  1.00117.73           C  
ATOM   1015  CB  ILE M 125      36.636  -7.296  39.888  1.00117.73           C  
ATOM   1016  CG1 ILE M 125      35.907  -8.642  40.037  1.00117.73           C  
ATOM   1017  CG2 ILE M 125      35.833  -6.255  39.093  1.00117.73           C  
ATOM   1018  CD1 ILE M 125      36.445  -9.536  41.149  1.00117.73           C  
ATOM   1019  C   ILE M 125      37.672  -7.752  37.774  1.00117.73           C  
ATOM   1020  O   ILE M 125      37.526  -6.842  36.959  1.00117.73           O  
ATOM   1021  N   ALA M 126      37.555  -9.049  37.420  1.00 40.79           N  
ATOM   1022  CA  ALA M 126      37.239  -9.370  36.055  1.00 40.79           C  
ATOM   1023  CB  ALA M 126      38.480  -9.574  35.168  1.00 40.79           C  
ATOM   1024  C   ALA M 126      36.452 -10.643  36.020  1.00 40.79           C  
ATOM   1025  O   ALA M 126      36.551 -11.486  36.910  1.00 40.79           O  
ATOM   1026  N   LEU M 127      35.634 -10.804  34.961  1.00 52.39           N  
ATOM   1027  CA  LEU M 127      34.826 -11.978  34.799  1.00 52.39           C  
ATOM   1028  CB  LEU M 127      33.511 -11.681  34.053  1.00 52.39           C  
ATOM   1029  CG  LEU M 127      32.572 -12.888  33.884  1.00 52.39           C  
ATOM   1030  CD1 LEU M 127      32.048 -13.381  35.243  1.00 52.39           C  
ATOM   1031  CD2 LEU M 127      31.439 -12.570  32.892  1.00 52.39           C  
ATOM   1032  C   LEU M 127      35.633 -12.933  33.975  1.00 52.39           C  
ATOM   1033  O   LEU M 127      36.243 -12.546  32.981  1.00 52.39           O  
ATOM   1034  N   LYS M 128      35.659 -14.217  34.382  1.00 58.18           N  
ATOM   1035  CA  LYS M 128      36.439 -15.213  33.703  0.98 58.18           C  
ATOM   1036  CB  LYS M 128      36.731 -16.455  34.566  0.98 58.18           C  
ATOM   1037  CG  LYS M 128      37.699 -16.148  35.714  0.98 58.18           C  
ATOM   1038  CD  LYS M 128      37.802 -17.251  36.769  0.97 58.18           C  
ATOM   1039  CE  LYS M 128      38.776 -16.918  37.902  0.95 58.18           C  
ATOM   1040  NZ  LYS M 128      38.820 -18.028  38.879  0.95 58.18           N  
ATOM   1041  C   LYS M 128      35.748 -15.614  32.435  1.00 58.18           C  
ATOM   1042  O   LYS M 128      34.623 -15.200  32.161  1.00 58.18           O  
ATOM   1043  N   GLU M 129      36.441 -16.426  31.612  1.00 93.88           N  
ATOM   1044  CA  GLU M 129      35.984 -16.816  30.307  1.00 93.88           C  
ATOM   1045  CB  GLU M 129      37.018 -17.678  29.557  1.00 93.88           C  
ATOM   1046  CG  GLU M 129      36.910 -17.600  28.030  0.98 93.88           C  
ATOM   1047  CD  GLU M 129      35.782 -18.493  27.535  0.89 93.88           C  
ATOM   1048  OE1 GLU M 129      36.008 -19.728  27.437  0.71 93.88           O  
ATOM   1049  OE2 GLU M 129      34.685 -17.951  27.237  0.71 93.88           O  
ATOM   1050  C   GLU M 129      34.709 -17.596  30.432  1.00 93.88           C  
ATOM   1051  O   GLU M 129      33.825 -17.487  29.583  1.00 93.88           O  
ATOM   1052  N   ASP M 130      34.583 -18.407  31.499  1.00 83.13           N  
ATOM   1053  CA  ASP M 130      33.424 -19.229  31.707  1.00 83.13           C  
ATOM   1054  CB  ASP M 130      33.587 -20.264  32.848  1.00 83.13           C  
ATOM   1055  CG  ASP M 130      33.825 -19.611  34.206  0.99 83.13           C  
ATOM   1056  OD1 ASP M 130      33.786 -18.357  34.303  0.99 83.13           O  
ATOM   1057  OD2 ASP M 130      34.060 -20.379  35.177  0.99 83.13           O  
ATOM   1058  C   ASP M 130      32.222 -18.364  31.945  1.00 83.13           C  
ATOM   1059  O   ASP M 130      31.093 -18.789  31.706  1.00 83.13           O  
ATOM   1060  N   LEU M 131      32.436 -17.126  32.430  1.00 92.57           N  
ATOM   1061  CA  LEU M 131      31.378 -16.191  32.691  1.00 92.57           C  
ATOM   1062  CB  LEU M 131      30.329 -16.145  31.564  1.00 92.57           C  
ATOM   1063  CG  LEU M 131      30.888 -15.665  30.211  1.00 92.57           C  
ATOM   1064  CD1 LEU M 131      29.794 -15.638  29.131  1.00 92.57           C  
ATOM   1065  CD2 LEU M 131      31.623 -14.324  30.351  1.00 92.57           C  
ATOM   1066  C   LEU M 131      30.669 -16.569  33.956  1.00 92.57           C  
ATOM   1067  O   LEU M 131      29.677 -15.945  34.323  1.00 92.57           O  
ATOM   1068  N   ARG M 132      31.100 -17.673  34.592  1.00159.01           N  
ATOM   1069  CA  ARG M 132      30.610 -18.125  35.863  1.00159.01           C  
ATOM   1070  CB  ARG M 132      30.589 -19.654  35.968  1.00159.01           C  
ATOM   1071  CG  ARG M 132      29.317 -20.213  35.327  1.00159.01           C  
ATOM   1072  CD  ARG M 132      29.355 -21.702  34.992  1.00159.01           C  
ATOM   1073  NE  ARG M 132      29.873 -21.828  33.602  0.97159.01           N  
ATOM   1074  CZ  ARG M 132      29.238 -22.665  32.732  0.94159.01           C  
ATOM   1075  NH1 ARG M 132      28.182 -23.412  33.167  0.94159.01           N  
ATOM   1076  NH2 ARG M 132      29.646 -22.751  31.432  0.94159.01           N  
ATOM   1077  C   ARG M 132      31.301 -17.533  37.066  1.00159.01           C  
ATOM   1078  O   ARG M 132      30.694 -17.430  38.130  1.00159.01           O  
ATOM   1079  N   SER M 133      32.593 -17.149  36.951  1.00106.11           N  
ATOM   1080  CA  SER M 133      33.332 -16.823  38.146  1.00106.11           C  
ATOM   1081  CB  SER M 133      34.348 -17.931  38.463  1.00106.11           C  
ATOM   1082  OG  SER M 133      35.081 -17.622  39.632  1.00106.11           O  
ATOM   1083  C   SER M 133      34.077 -15.525  37.989  1.00106.11           C  
ATOM   1084  O   SER M 133      34.111 -14.937  36.910  1.00106.11           O  
ATOM   1085  N   TRP M 134      34.699 -15.041  39.095  1.00 77.67           N  
ATOM   1086  CA  TRP M 134      35.353 -13.761  39.074  1.00 77.67           C  
ATOM   1087  CB  TRP M 134      34.673 -12.741  40.000  1.00 77.67           C  
ATOM   1088  CG  TRP M 134      33.236 -12.446  39.643  1.00 77.67           C  
ATOM   1089  CD2 TRP M 134      32.823 -11.465  38.681  1.00 77.67           C  
ATOM   1090  CD1 TRP M 134      32.096 -13.019  40.126  1.00 77.67           C  
ATOM   1091  NE1 TRP M 134      30.996 -12.455  39.525  1.00 77.67           N  
ATOM   1092  CE2 TRP M 134      31.429 -11.496  38.634  1.00 77.67           C  
ATOM   1093  CE3 TRP M 134      33.545 -10.608  37.902  1.00 77.67           C  
ATOM   1094  CZ2 TRP M 134      30.733 -10.667  37.801  1.00 77.67           C  
ATOM   1095  CZ3 TRP M 134      32.841  -9.773  37.064  1.00 77.67           C  
ATOM   1096  CH2 TRP M 134      31.462  -9.802  37.015  1.00 77.67           C  
ATOM   1097  C   TRP M 134      36.760 -13.896  39.569  1.00 77.67           C  
ATOM   1098  O   TRP M 134      37.103 -14.830  40.293  1.00 77.67           O  
ATOM   1099  N   THR M 135      37.627 -12.949  39.159  1.00118.62           N  
ATOM   1100  CA  THR M 135      38.973 -12.962  39.643  1.00118.62           C  
ATOM   1101  CB  THR M 135      39.993 -13.143  38.549  1.00118.62           C  
ATOM   1102  OG1 THR M 135      41.246 -13.493  39.110  1.00118.62           O  
ATOM   1103  CG2 THR M 135      40.116 -11.860  37.711  1.00118.62           C  
ATOM   1104  C   THR M 135      39.184 -11.658  40.357  1.00118.62           C  
ATOM   1105  O   THR M 135      38.929 -10.582  39.814  1.00118.62           O  
ATOM   1106  N   ALA M 136      39.638 -11.721  41.625  1.00 40.71           N  
ATOM   1107  CA  ALA M 136      39.811 -10.511  42.378  1.00 40.71           C  
ATOM   1108  CB  ALA M 136      39.218 -10.585  43.796  1.00 40.71           C  
ATOM   1109  C   ALA M 136      41.274 -10.242  42.523  1.00 40.71           C  
ATOM   1110  O   ALA M 136      42.048 -11.105  42.931  1.00 40.71           O  
ATOM   1111  N   ALA M 137      41.684  -9.020  42.139  1.00 58.09           N  
ATOM   1112  CA  ALA M 137      43.046  -8.576  42.204  1.00 58.09           C  
ATOM   1113  CB  ALA M 137      43.271  -7.254  41.451  1.00 58.09           C  
ATOM   1114  C   ALA M 137      43.499  -8.365  43.619  1.00 58.09           C  
ATOM   1115  O   ALA M 137      44.644  -8.656  43.961  1.00 58.09           O  
ATOM   1116  N   ASP M 138      42.598  -7.840  44.470  1.00182.06           N  
ATOM   1117  CA  ASP M 138      42.952  -7.335  45.766  1.00182.06           C  
ATOM   1118  CB  ASP M 138      42.846  -5.799  45.644  1.00182.06           C  
ATOM   1119  CG  ASP M 138      43.266  -5.001  46.857  1.00182.06           C  
ATOM   1120  OD1 ASP M 138      42.536  -5.009  47.880  1.00182.06           O  
ATOM   1121  OD2 ASP M 138      44.318  -4.320  46.751  1.00182.06           O  
ATOM   1122  C   ASP M 138      41.957  -7.841  46.774  1.00182.06           C  
ATOM   1123  O   ASP M 138      40.969  -8.482  46.423  1.00182.06           O  
ATOM   1124  N   MET M 139      42.230  -7.593  48.074  1.00 38.93           N  
ATOM   1125  CA  MET M 139      41.353  -7.960  49.151  1.00 38.93           C  
ATOM   1126  CB  MET M 139      41.933  -7.620  50.536  1.00 38.93           C  
ATOM   1127  CG  MET M 139      43.178  -8.425  50.919  0.82 38.93           C  
ATOM   1128  SD  MET M 139      42.876 -10.181  51.282  0.66 38.93           S  
ATOM   1129  CE  MET M 139      42.646 -10.687  49.554  0.82 38.93           C  
ATOM   1130  C   MET M 139      40.080  -7.180  49.011  1.00 38.93           C  
ATOM   1131  O   MET M 139      38.994  -7.702  49.258  1.00 38.93           O  
ATOM   1132  N   ALA M 140      40.188  -5.891  48.629  1.00 32.03           N  
ATOM   1133  CA  ALA M 140      39.041  -5.039  48.470  1.00 32.03           C  
ATOM   1134  CB  ALA M 140      39.423  -3.601  48.076  1.00 32.03           C  
ATOM   1135  C   ALA M 140      38.190  -5.599  47.374  1.00 32.03           C  
ATOM   1136  O   ALA M 140      36.968  -5.666  47.488  1.00 32.03           O  
ATOM   1137  N   ALA M 141      38.837  -6.042  46.283  1.00 39.62           N  
ATOM   1138  CA  ALA M 141      38.163  -6.599  45.147  1.00 39.62           C  
ATOM   1139  CB  ALA M 141      39.138  -6.996  44.025  1.00 39.62           C  
ATOM   1140  C   ALA M 141      37.450  -7.834  45.594  1.00 39.62           C  
ATOM   1141  O   ALA M 141      36.396  -8.178  45.062  1.00 39.62           O  
ATOM   1142  N   GLN M 142      38.038  -8.547  46.573  1.00 51.05           N  
ATOM   1143  CA  GLN M 142      37.494  -9.777  47.073  0.92 51.05           C  
ATOM   1144  CB  GLN M 142      38.382 -10.426  48.148  0.92 51.05           C  
ATOM   1145  CG  GLN M 142      37.916 -11.818  48.580  0.92 51.05           C  
ATOM   1146  CD  GLN M 142      38.273 -12.807  47.477  0.92 51.05           C  
ATOM   1147  OE1 GLN M 142      38.436 -12.433  46.317  0.74 51.05           O  
ATOM   1148  NE2 GLN M 142      38.400 -14.109  47.846  0.74 51.05           N  
ATOM   1149  C   GLN M 142      36.153  -9.509  47.686  1.00 51.05           C  
ATOM   1150  O   GLN M 142      35.237 -10.321  47.562  1.00 51.05           O  
ATOM   1151  N   THR M 143      36.001  -8.361  48.374  1.00 26.51           N  
ATOM   1152  CA  THR M 143      34.753  -8.040  49.006  0.95 26.51           C  
ATOM   1153  CB  THR M 143      34.799  -6.732  49.743  0.95 26.51           C  
ATOM   1154  OG1 THR M 143      35.800  -6.771  50.749  0.95 26.51           O  
ATOM   1155  CG2 THR M 143      33.420  -6.468  50.372  0.95 26.51           C  
ATOM   1156  C   THR M 143      33.706  -7.921  47.943  1.00 26.51           C  
ATOM   1157  O   THR M 143      32.581  -8.391  48.106  1.00 26.51           O  
ATOM   1158  N   THR M 144      34.066  -7.283  46.816  1.00 44.90           N  
ATOM   1159  CA  THR M 144      33.167  -7.072  45.721  1.00 44.90           C  
ATOM   1160  CB  THR M 144      33.807  -6.272  44.625  1.00 44.90           C  
ATOM   1161  OG1 THR M 144      34.222  -5.009  45.127  1.00 44.90           O  
ATOM   1162  CG2 THR M 144      32.794  -6.083  43.485  1.00 44.90           C  
ATOM   1163  C   THR M 144      32.762  -8.398  45.155  1.00 44.90           C  
ATOM   1164  O   THR M 144      31.604  -8.607  44.798  1.00 44.90           O  
ATOM   1165  N   LYS M 145      33.722  -9.334  45.065  1.00 55.87           N  
ATOM   1166  CA  LYS M 145      33.488 -10.631  44.500  1.00 55.87           C  
ATOM   1167  CB  LYS M 145      34.756 -11.499  44.547  1.00 55.87           C  
ATOM   1168  CG  LYS M 145      34.582 -12.898  43.963  1.00 55.87           C  
ATOM   1169  CD  LYS M 145      35.899 -13.664  43.822  1.00 55.87           C  
ATOM   1170  CE  LYS M 145      35.720 -15.087  43.291  1.00 55.87           C  
ATOM   1171  NZ  LYS M 145      37.035 -15.754  43.175  1.00 55.87           N  
ATOM   1172  C   LYS M 145      32.438 -11.348  45.290  1.00 55.87           C  
ATOM   1173  O   LYS M 145      31.519 -11.932  44.717  1.00 55.87           O  
ATOM   1174  N   HIS M 146      32.541 -11.324  46.633  1.00 46.29           N  
ATOM   1175  CA  HIS M 146      31.593 -12.039  47.438  1.00 46.29           C  
ATOM   1176  ND1 HIS M 146      33.230 -14.162  49.296  1.00 46.29           N  
ATOM   1177  CG  HIS M 146      33.152 -12.788  49.294  1.00 46.29           C  
ATOM   1178  CB  HIS M 146      31.916 -12.017  48.941  1.00 46.29           C  
ATOM   1179  NE2 HIS M 146      35.227 -13.412  49.919  1.00 46.29           N  
ATOM   1180  CD2 HIS M 146      34.380 -12.345  49.676  1.00 46.29           C  
ATOM   1181  CE1 HIS M 146      34.493 -14.482  49.677  1.00 46.29           C  
ATOM   1182  C   HIS M 146      30.244 -11.430  47.271  1.00 46.29           C  
ATOM   1183  O   HIS M 146      29.246 -12.135  47.138  1.00 46.29           O  
ATOM   1184  N   LYS M 147      30.183 -10.088  47.271  1.00119.17           N  
ATOM   1185  CA  LYS M 147      28.929  -9.411  47.171  0.98119.17           C  
ATOM   1186  CB  LYS M 147      29.094  -7.884  47.253  0.98119.17           C  
ATOM   1187  CG  LYS M 147      27.783  -7.103  47.182  0.98119.17           C  
ATOM   1188  CD  LYS M 147      27.924  -5.658  47.663  0.98119.17           C  
ATOM   1189  CE  LYS M 147      29.013  -4.870  46.933  0.95119.17           C  
ATOM   1190  NZ  LYS M 147      29.076  -3.493  47.471  0.95119.17           N  
ATOM   1191  C   LYS M 147      28.306  -9.750  45.854  1.00119.17           C  
ATOM   1192  O   LYS M 147      27.111 -10.031  45.777  1.00119.17           O  
ATOM   1193  N   TRP M 148      29.114  -9.753  44.778  1.00 87.53           N  
ATOM   1194  CA  TRP M 148      28.601 -10.015  43.465  1.00 87.53           C  
ATOM   1195  CB  TRP M 148      29.612  -9.708  42.346  1.00 87.53           C  
ATOM   1196  CG  TRP M 148      29.771  -8.218  42.142  1.00 87.53           C  
ATOM   1197  CD2 TRP M 148      30.661  -7.596  41.201  1.00 87.53           C  
ATOM   1198  CD1 TRP M 148      29.110  -7.205  42.775  1.00 87.53           C  
ATOM   1199  NE1 TRP M 148      29.527  -5.992  42.284  1.00 87.53           N  
ATOM   1200  CE2 TRP M 148      30.482  -6.217  41.316  1.00 87.53           C  
ATOM   1201  CE3 TRP M 148      31.551  -8.128  40.314  1.00 87.53           C  
ATOM   1202  CZ2 TRP M 148      31.193  -5.346  40.540  1.00 87.53           C  
ATOM   1203  CZ3 TRP M 148      32.268  -7.246  39.536  1.00 87.53           C  
ATOM   1204  CH2 TRP M 148      32.093  -5.882  39.647  1.00 87.53           C  
ATOM   1205  C   TRP M 148      28.119 -11.426  43.365  1.00 87.53           C  
ATOM   1206  O   TRP M 148      27.154 -11.706  42.654  1.00 87.53           O  
ATOM   1207  N   GLU M 149      28.795 -12.364  44.052  1.00 46.91           N  
ATOM   1208  CA  GLU M 149      28.397 -13.739  43.972  1.00 46.91           C  
ATOM   1209  CB  GLU M 149      29.378 -14.683  44.689  1.00 46.91           C  
ATOM   1210  CG  GLU M 149      30.745 -14.737  44.000  1.00 46.91           C  
ATOM   1211  CD  GLU M 149      31.651 -15.687  44.770  0.99 46.91           C  
ATOM   1212  OE1 GLU M 149      31.136 -16.406  45.667  0.99 46.91           O  
ATOM   1213  OE2 GLU M 149      32.875 -15.708  44.470  0.99 46.91           O  
ATOM   1214  C   GLU M 149      27.029 -13.915  44.568  1.00 46.91           C  
ATOM   1215  O   GLU M 149      26.191 -14.616  44.004  1.00 46.91           O  
ATOM   1216  N   ALA M 150      26.761 -13.277  45.724  1.00 78.88           N  
ATOM   1217  CA  ALA M 150      25.485 -13.384  46.386  1.00 78.88           C  
ATOM   1218  CB  ALA M 150      25.446 -12.638  47.731  1.00 78.88           C  
ATOM   1219  C   ALA M 150      24.445 -12.775  45.503  1.00 78.88           C  
ATOM   1220  O   ALA M 150      23.289 -13.193  45.471  1.00 78.88           O  
ATOM   1221  N   ALA M 151      24.857 -11.712  44.805  1.00100.41           N  
ATOM   1222  CA  ALA M 151      24.079 -10.920  43.895  1.00100.41           C  
ATOM   1223  CB  ALA M 151      24.821  -9.662  43.412  1.00100.41           C  
ATOM   1224  C   ALA M 151      23.707 -11.720  42.690  1.00100.41           C  
ATOM   1225  O   ALA M 151      22.714 -11.406  42.039  1.00100.41           O  
ATOM   1226  N   HIS M 152      24.521 -12.740  42.344  1.00108.67           N  
ATOM   1227  CA  HIS M 152      24.350 -13.538  41.158  1.00108.67           C  
ATOM   1228  ND1 HIS M 152      21.552 -15.099  42.944  1.00108.67           N  
ATOM   1229  CG  HIS M 152      22.647 -15.199  42.114  1.00108.67           C  
ATOM   1230  CB  HIS M 152      22.969 -14.212  41.030  1.00108.67           C  
ATOM   1231  NE2 HIS M 152      22.638 -16.943  43.547  1.00108.67           N  
ATOM   1232  CD2 HIS M 152      23.299 -16.330  42.497  1.00108.67           C  
ATOM   1233  CE1 HIS M 152      21.595 -16.167  43.780  1.00108.67           C  
ATOM   1234  C   HIS M 152      24.516 -12.662  39.957  1.00108.67           C  
ATOM   1235  O   HIS M 152      23.817 -12.810  38.957  1.00108.67           O  
ATOM   1236  N   VAL M 153      25.489 -11.736  40.029  1.00 52.84           N  
ATOM   1237  CA  VAL M 153      25.764 -10.797  38.979  1.00 52.84           C  
ATOM   1238  CB  VAL M 153      26.809  -9.791  39.366  1.00 52.84           C  
ATOM   1239  CG1 VAL M 153      27.050  -8.848  38.175  1.00 52.84           C  
ATOM   1240  CG2 VAL M 153      26.346  -9.074  40.645  1.00 52.84           C  
ATOM   1241  C   VAL M 153      26.248 -11.499  37.745  1.00 52.84           C  
ATOM   1242  O   VAL M 153      25.917 -11.105  36.628  1.00 52.84           O  
ATOM   1243  N   ALA M 154      27.056 -12.559  37.913  1.00 38.23           N  
ATOM   1244  CA  ALA M 154      27.650 -13.245  36.797  1.00 38.23           C  
ATOM   1245  CB  ALA M 154      28.576 -14.394  37.232  1.00 38.23           C  
ATOM   1246  C   ALA M 154      26.589 -13.834  35.917  1.00 38.23           C  
ATOM   1247  O   ALA M 154      26.711 -13.807  34.693  1.00 38.23           O  
ATOM   1248  N   GLU M 155      25.521 -14.392  36.518  1.00 49.50           N  
ATOM   1249  CA  GLU M 155      24.494 -15.042  35.753  0.97 49.50           C  
ATOM   1250  CB  GLU M 155      23.395 -15.643  36.642  0.97 49.50           C  
ATOM   1251  CG  GLU M 155      23.875 -16.843  37.457  0.95 49.50           C  
ATOM   1252  CD  GLU M 155      22.704 -17.333  38.292  0.91 49.50           C  
ATOM   1253  OE1 GLU M 155      21.627 -16.682  38.243  0.89 49.50           O  
ATOM   1254  OE2 GLU M 155      22.873 -18.364  38.995  0.91 49.50           O  
ATOM   1255  C   GLU M 155      23.843 -14.052  34.849  1.00 49.50           C  
ATOM   1256  O   GLU M 155      23.598 -14.336  33.678  1.00 49.50           O  
ATOM   1257  N   GLN M 156      23.547 -12.855  35.376  1.00137.64           N  
ATOM   1258  CA  GLN M 156      22.907 -11.850  34.587  0.98137.64           C  
ATOM   1259  CB  GLN M 156      22.588 -10.575  35.381  0.98137.64           C  
ATOM   1260  CG  GLN M 156      21.272 -10.625  36.160  0.98137.64           C  
ATOM   1261  CD  GLN M 156      21.228 -11.852  37.055  0.91137.64           C  
ATOM   1262  OE1 GLN M 156      21.348 -11.753  38.275  0.91137.64           O  
ATOM   1263  NE2 GLN M 156      21.025 -13.045  36.436  0.91137.64           N  
ATOM   1264  C   GLN M 156      23.815 -11.477  33.462  1.00137.64           C  
ATOM   1265  O   GLN M 156      23.362 -11.282  32.338  1.00137.64           O  
ATOM   1266  N   LEU M 158      25.128 -11.373  33.731  1.00 56.61           N  
ATOM   1267  CA  LEU M 158      26.054 -10.986  32.704  1.00 56.61           C  
ATOM   1268  CB  LEU M 158      27.493 -10.805  33.215  1.00 56.61           C  
ATOM   1269  CG  LEU M 158      27.662  -9.576  34.125  1.00 56.61           C  
ATOM   1270  CD1 LEU M 158      29.111  -9.439  34.614  1.00 56.61           C  
ATOM   1271  CD2 LEU M 158      27.150  -8.302  33.433  1.00 56.61           C  
ATOM   1272  C   LEU M 158      26.084 -12.023  31.629  1.00 56.61           C  
ATOM   1273  O   LEU M 158      26.116 -11.703  30.443  1.00 56.61           O  
ATOM   1274  N   ARG M 159      26.059 -13.307  32.017  1.00 98.25           N  
ATOM   1275  CA  ARG M 159      26.148 -14.354  31.046  0.98 98.25           C  
ATOM   1276  CB  ARG M 159      26.096 -15.745  31.711  0.98 98.25           C  
ATOM   1277  CG  ARG M 159      26.244 -16.939  30.763  0.98 98.25           C  
ATOM   1278  CD  ARG M 159      26.200 -18.283  31.501  0.98 98.25           C  
ATOM   1279  NE  ARG M 159      26.352 -19.379  30.501  0.92 98.25           N  
ATOM   1280  CZ  ARG M 159      27.595 -19.789  30.116  0.91 98.25           C  
ATOM   1281  NH1 ARG M 159      28.699 -19.155  30.606  0.91 98.25           N  
ATOM   1282  NH2 ARG M 159      27.736 -20.829  29.244  0.91 98.25           N  
ATOM   1283  C   ARG M 159      24.993 -14.230  30.094  1.00 98.25           C  
ATOM   1284  O   ARG M 159      25.180 -14.344  28.883  1.00 98.25           O  
ATOM   1285  N   ALA M 160      23.775 -13.958  30.612  1.00 42.92           N  
ATOM   1286  CA  ALA M 160      22.605 -13.905  29.778  1.00 42.92           C  
ATOM   1287  CB  ALA M 160      21.323 -13.614  30.576  1.00 42.92           C  
ATOM   1288  C   ALA M 160      22.764 -12.812  28.772  1.00 42.92           C  
ATOM   1289  O   ALA M 160      22.449 -12.983  27.596  1.00 42.92           O  
ATOM   1290  N   TYR M 161      23.252 -11.647  29.220  1.00 75.88           N  
ATOM   1291  CA  TYR M 161      23.438 -10.518  28.355  1.00 75.88           C  
ATOM   1292  CB  TYR M 161      23.895  -9.285  29.155  1.00 75.88           C  
ATOM   1293  CG  TYR M 161      24.402  -8.225  28.244  1.00 75.88           C  
ATOM   1294  CD1 TYR M 161      23.547  -7.388  27.564  1.00 75.88           C  
ATOM   1295  CD2 TYR M 161      25.760  -8.063  28.089  1.00 75.88           C  
ATOM   1296  CE1 TYR M 161      24.045  -6.410  26.734  1.00 75.88           C  
ATOM   1297  CE2 TYR M 161      26.263  -7.088  27.263  1.00 75.88           C  
ATOM   1298  CZ  TYR M 161      25.404  -6.262  26.584  1.00 75.88           C  
ATOM   1299  OH  TYR M 161      25.929  -5.265  25.740  1.00 75.88           O  
ATOM   1300  C   TYR M 161      24.494 -10.783  27.329  1.00 75.88           C  
ATOM   1301  O   TYR M 161      24.282 -10.566  26.136  1.00 75.88           O  
ATOM   1302  N   LEU M 162      25.657 -11.291  27.770  1.00108.25           N  
ATOM   1303  CA  LEU M 162      26.775 -11.476  26.890  1.00108.25           C  
ATOM   1304  CB  LEU M 162      28.015 -12.026  27.624  1.00108.25           C  
ATOM   1305  CG  LEU M 162      28.820 -10.988  28.440  1.00108.25           C  
ATOM   1306  CD1 LEU M 162      29.784 -10.200  27.545  1.00108.25           C  
ATOM   1307  CD2 LEU M 162      27.909 -10.035  29.223  1.00108.25           C  
ATOM   1308  C   LEU M 162      26.408 -12.440  25.817  1.00108.25           C  
ATOM   1309  O   LEU M 162      26.781 -12.261  24.659  1.00108.25           O  
ATOM   1310  N   GLU M 163      25.733 -13.538  26.189  1.00 87.70           N  
ATOM   1311  CA  GLU M 163      25.335 -14.474  25.188  1.00 87.70           C  
ATOM   1312  CB  GLU M 163      24.998 -15.847  25.790  1.00 87.70           C  
ATOM   1313  CG  GLU M 163      26.230 -16.530  26.391  1.00 87.70           C  
ATOM   1314  CD  GLU M 163      25.781 -17.808  27.081  0.99 87.70           C  
ATOM   1315  OE1 GLU M 163      24.669 -17.797  27.671  0.99 87.70           O  
ATOM   1316  OE2 GLU M 163      26.541 -18.811  27.028  0.99 87.70           O  
ATOM   1317  C   GLU M 163      24.154 -13.988  24.391  1.00 87.70           C  
ATOM   1318  O   GLU M 163      24.167 -14.071  23.165  1.00 87.70           O  
ATOM   1319  N   GLY M 164      23.062 -13.537  25.056  1.00 90.91           N  
ATOM   1320  CA  GLY M 164      21.905 -13.193  24.269  1.00 90.91           C  
ATOM   1321  C   GLY M 164      21.943 -11.874  23.557  1.00 90.91           C  
ATOM   1322  O   GLY M 164      22.169 -11.800  22.350  1.00 90.91           O  
ATOM   1323  N   THR M 165      21.820 -10.784  24.339  1.00 59.82           N  
ATOM   1324  CA  THR M 165      21.624  -9.472  23.792  1.00 59.82           C  
ATOM   1325  CB  THR M 165      21.271  -8.461  24.842  1.00 59.82           C  
ATOM   1326  OG1 THR M 165      20.083  -8.848  25.516  1.00 59.82           O  
ATOM   1327  CG2 THR M 165      21.072  -7.097  24.161  1.00 59.82           C  
ATOM   1328  C   THR M 165      22.837  -8.962  23.088  1.00 59.82           C  
ATOM   1329  O   THR M 165      22.744  -8.419  21.988  1.00 59.82           O  
ATOM   1330  N   CYS M 166      24.017  -9.145  23.699  1.00 50.82           N  
ATOM   1331  CA  CYS M 166      25.204  -8.548  23.159  0.97 50.82           C  
ATOM   1332  CB  CYS M 166      26.462  -8.893  23.982  0.97 50.82           C  
ATOM   1333  SG  CYS M 166      27.967  -8.122  23.316  0.97 50.82           S  
ATOM   1334  C   CYS M 166      25.422  -9.041  21.769  1.00 50.82           C  
ATOM   1335  O   CYS M 166      25.653  -8.249  20.856  1.00 50.82           O  
ATOM   1336  N   VAL M 167      25.354 -10.369  21.578  1.00 58.32           N  
ATOM   1337  CA  VAL M 167      25.599 -10.952  20.291  0.95 58.32           C  
ATOM   1338  CB  VAL M 167      25.720 -12.445  20.330  0.95 58.32           C  
ATOM   1339  CG1 VAL M 167      25.826 -12.961  18.887  0.95 58.32           C  
ATOM   1340  CG2 VAL M 167      26.934 -12.812  21.195  0.95 58.32           C  
ATOM   1341  C   VAL M 167      24.504 -10.619  19.332  1.00 58.32           C  
ATOM   1342  O   VAL M 167      24.765 -10.288  18.177  1.00 58.32           O  
ATOM   1343  N   GLU M 168      23.242 -10.677  19.786  1.00 47.76           N  
ATOM   1344  CA  GLU M 168      22.146 -10.493  18.883  0.95 47.76           C  
ATOM   1345  CB  GLU M 168      20.781 -10.610  19.577  0.95 47.76           C  
ATOM   1346  CG  GLU M 168      20.493 -12.033  20.059  0.92 47.76           C  
ATOM   1347  CD  GLU M 168      19.130 -12.053  20.729  0.89 47.76           C  
ATOM   1348  OE1 GLU M 168      18.490 -10.971  20.819  0.89 47.76           O  
ATOM   1349  OE2 GLU M 168      18.713 -13.159  21.164  0.89 47.76           O  
ATOM   1350  C   GLU M 168      22.244  -9.140  18.257  1.00 47.76           C  
ATOM   1351  O   GLU M 168      22.054  -8.999  17.051  1.00 47.76           O  
ATOM   1352  N   TRP M 169      22.535  -8.104  19.060  1.00 83.78           N  
ATOM   1353  CA  TRP M 169      22.638  -6.767  18.552  1.00 83.78           C  
ATOM   1354  CB  TRP M 169      22.606  -5.700  19.656  1.00 83.78           C  
ATOM   1355  CG  TRP M 169      21.212  -5.544  20.212  1.00 83.78           C  
ATOM   1356  CD2 TRP M 169      20.292  -4.527  19.788  1.00 83.78           C  
ATOM   1357  CD1 TRP M 169      20.558  -6.293  21.145  1.00 83.78           C  
ATOM   1358  NE1 TRP M 169      19.282  -5.812  21.322  1.00 83.78           N  
ATOM   1359  CE2 TRP M 169      19.106  -4.722  20.494  1.00 83.78           C  
ATOM   1360  CE3 TRP M 169      20.423  -3.514  18.881  1.00 83.78           C  
ATOM   1361  CZ2 TRP M 169      18.028  -3.905  20.303  1.00 83.78           C  
ATOM   1362  CZ3 TRP M 169      19.337  -2.690  18.694  1.00 83.78           C  
ATOM   1363  CH2 TRP M 169      18.162  -2.882  19.391  1.00 83.78           C  
ATOM   1364  C   TRP M 169      23.859  -6.595  17.707  1.00 83.78           C  
ATOM   1365  O   TRP M 169      23.836  -5.863  16.719  1.00 83.78           O  
ATOM   1366  N   LEU M 170      24.970  -7.259  18.067  1.00 55.37           N  
ATOM   1367  CA  LEU M 170      26.166  -7.096  17.296  1.00 55.37           C  
ATOM   1368  CB  LEU M 170      27.318  -7.972  17.816  1.00 55.37           C  
ATOM   1369  CG  LEU M 170      28.582  -7.927  16.940  1.00 55.37           C  
ATOM   1370  CD1 LEU M 170      29.129  -6.499  16.812  1.00 55.37           C  
ATOM   1371  CD2 LEU M 170      29.640  -8.917  17.450  1.00 55.37           C  
ATOM   1372  C   LEU M 170      25.865  -7.517  15.895  1.00 55.37           C  
ATOM   1373  O   LEU M 170      26.211  -6.823  14.940  1.00 55.37           O  
ATOM   1374  N   ARG M 171      25.174  -8.659  15.739  1.00104.68           N  
ATOM   1375  CA  ARG M 171      24.862  -9.148  14.431  0.95104.68           C  
ATOM   1376  CB  ARG M 171      24.164 -10.518  14.459  0.95104.68           C  
ATOM   1377  CG  ARG M 171      25.101 -11.630  14.936  0.95104.68           C  
ATOM   1378  CD  ARG M 171      24.501 -13.036  14.883  0.95104.68           C  
ATOM   1379  NE  ARG M 171      23.400 -13.097  15.882  0.95104.68           N  
ATOM   1380  CZ  ARG M 171      23.266 -14.196  16.680  0.95104.68           C  
ATOM   1381  NH1 ARG M 171      24.167 -15.219  16.599  0.95104.68           N  
ATOM   1382  NH2 ARG M 171      22.231 -14.271  17.565  0.95104.68           N  
ATOM   1383  C   ARG M 171      23.974  -8.159  13.746  1.00104.68           C  
ATOM   1384  O   ARG M 171      24.124  -7.904  12.553  1.00104.68           O  
ATOM   1385  N   ARG M 172      23.029  -7.566  14.496  1.00 82.56           N  
ATOM   1386  CA  ARG M 172      22.093  -6.632  13.939  1.00 82.56           C  
ATOM   1387  CB  ARG M 172      21.120  -6.121  15.013  1.00 82.56           C  
ATOM   1388  CG  ARG M 172      20.060  -5.141  14.516  1.00 82.56           C  
ATOM   1389  CD  ARG M 172      19.136  -4.679  15.643  1.00 82.56           C  
ATOM   1390  NE  ARG M 172      18.136  -3.735  15.074  0.99 82.56           N  
ATOM   1391  CZ  ARG M 172      16.930  -3.583  15.694  0.99 82.56           C  
ATOM   1392  NH1 ARG M 172      16.648  -4.306  16.816  0.99 82.56           N  
ATOM   1393  NH2 ARG M 172      16.004  -2.715  15.195  0.99 82.56           N  
ATOM   1394  C   ARG M 172      22.844  -5.456  13.393  1.00 82.56           C  
ATOM   1395  O   ARG M 172      22.593  -5.014  12.273  1.00 82.56           O  
ATOM   1396  N   TYR M 173      23.811  -4.933  14.169  1.00 80.48           N  
ATOM   1397  CA  TYR M 173      24.566  -3.793  13.735  1.00 80.48           C  
ATOM   1398  CB  TYR M 173      25.558  -3.243  14.779  1.00 80.48           C  
ATOM   1399  CG  TYR M 173      24.811  -2.695  15.954  1.00 80.48           C  
ATOM   1400  CD1 TYR M 173      23.938  -1.638  15.817  1.00 80.48           C  
ATOM   1401  CD2 TYR M 173      25.024  -3.213  17.211  1.00 80.48           C  
ATOM   1402  CE1 TYR M 173      23.264  -1.132  16.906  1.00 80.48           C  
ATOM   1403  CE2 TYR M 173      24.356  -2.712  18.303  1.00 80.48           C  
ATOM   1404  CZ  TYR M 173      23.473  -1.672  18.152  1.00 80.48           C  
ATOM   1405  OH  TYR M 173      22.788  -1.162  19.274  1.00 80.48           O  
ATOM   1406  C   TYR M 173      25.353  -4.170  12.517  1.00 80.48           C  
ATOM   1407  O   TYR M 173      25.488  -3.379  11.585  1.00 80.48           O  
ATOM   1408  N   LEU M 174      25.898  -5.399  12.491  1.00 55.91           N  
ATOM   1409  CA  LEU M 174      26.723  -5.807  11.386  1.00 55.91           C  
ATOM   1410  CB  LEU M 174      27.226  -7.256  11.539  1.00 55.91           C  
ATOM   1411  CG  LEU M 174      28.190  -7.458  12.720  1.00 55.91           C  
ATOM   1412  CD1 LEU M 174      28.654  -8.919  12.820  1.00 55.91           C  
ATOM   1413  CD2 LEU M 174      29.368  -6.473  12.650  1.00 55.91           C  
ATOM   1414  C   LEU M 174      25.920  -5.758  10.123  1.00 55.91           C  
ATOM   1415  O   LEU M 174      26.391  -5.263   9.101  1.00 55.91           O  
ATOM   1416  N   GLU M 175      24.678  -6.271  10.159  1.00 39.53           N  
ATOM   1417  CA  GLU M 175      23.869  -6.289   8.977  0.98 39.53           C  
ATOM   1418  CB  GLU M 175      22.555  -7.060   9.183  0.98 39.53           C  
ATOM   1419  CG  GLU M 175      21.665  -7.109   7.940  0.97 39.53           C  
ATOM   1420  CD  GLU M 175      20.500  -8.040   8.242  0.89 39.53           C  
ATOM   1421  OE1 GLU M 175      20.585  -8.779   9.259  0.89 39.53           O  
ATOM   1422  OE2 GLU M 175      19.514  -8.031   7.458  0.89 39.53           O  
ATOM   1423  C   GLU M 175      23.528  -4.888   8.570  1.00 39.53           C  
ATOM   1424  O   GLU M 175      23.596  -4.539   7.393  1.00 39.53           O  
ATOM   1425  N   ASN M 176      23.184  -4.037   9.552  1.00 64.14           N  
ATOM   1426  CA  ASN M 176      22.729  -2.704   9.281  1.00 64.14           C  
ATOM   1427  CB  ASN M 176      22.317  -1.954  10.559  1.00 64.14           C  
ATOM   1428  CG  ASN M 176      21.107  -2.666  11.149  1.00 64.14           C  
ATOM   1429  OD1 ASN M 176      20.219  -3.115  10.425  1.00 64.14           O  
ATOM   1430  ND2 ASN M 176      21.074  -2.783  12.503  1.00 64.14           N  
ATOM   1431  C   ASN M 176      23.796  -1.896   8.607  1.00 64.14           C  
ATOM   1432  O   ASN M 176      23.497  -1.134   7.690  1.00 64.14           O  
ATOM   1433  N   GLY M 177      25.068  -2.020   9.035  1.00124.06           N  
ATOM   1434  CA  GLY M 177      26.074  -1.200   8.416  1.00124.06           C  
ATOM   1435  C   GLY M 177      27.118  -2.080   7.814  1.00124.06           C  
ATOM   1436  O   GLY M 177      28.316  -1.903   8.034  1.00124.06           O  
ATOM   1437  N   LYS M 178      26.674  -3.010   6.958  1.00129.76           N  
ATOM   1438  CA  LYS M 178      27.534  -3.978   6.350  0.97129.76           C  
ATOM   1439  CB  LYS M 178      26.740  -4.970   5.491  0.97129.76           C  
ATOM   1440  CG  LYS M 178      25.909  -4.279   4.410  0.79129.76           C  
ATOM   1441  CD  LYS M 178      25.258  -5.251   3.432  0.76129.76           C  
ATOM   1442  CE  LYS M 178      26.265  -6.024   2.580  0.69129.76           C  
ATOM   1443  NZ  LYS M 178      25.551  -6.973   1.701  0.73129.76           N  
ATOM   1444  C   LYS M 178      28.544  -3.304   5.477  1.00129.76           C  
ATOM   1445  O   LYS M 178      29.698  -3.724   5.416  1.00129.76           O  
ATOM   1446  N   GLU M 179      28.144  -2.231   4.776  1.00 68.49           N  
ATOM   1447  CA  GLU M 179      29.050  -1.648   3.831  1.00 68.49           C  
ATOM   1448  CB  GLU M 179      28.447  -0.397   3.182  1.00 68.49           C  
ATOM   1449  CG  GLU M 179      27.138  -0.675   2.448  0.98 68.49           C  
ATOM   1450  CD  GLU M 179      26.487   0.667   2.166  0.89 68.49           C  
ATOM   1451  OE1 GLU M 179      27.092   1.473   1.412  0.88 68.49           O  
ATOM   1452  OE2 GLU M 179      25.376   0.908   2.710  0.88 68.49           O  
ATOM   1453  C   GLU M 179      30.293  -1.196   4.533  1.00 68.49           C  
ATOM   1454  O   GLU M 179      31.401  -1.587   4.167  1.00 68.49           O  
ATOM   1455  N   THR M 180      30.131  -0.346   5.562  1.00119.00           N  
ATOM   1456  CA  THR M 180      31.266   0.198   6.251  1.00119.00           C  
ATOM   1457  CB  THR M 180      30.881   1.309   7.174  1.00119.00           C  
ATOM   1458  OG1 THR M 180      30.194   2.322   6.461  1.00119.00           O  
ATOM   1459  CG2 THR M 180      32.163   1.881   7.797  1.00119.00           C  
ATOM   1460  C   THR M 180      31.934  -0.824   7.116  1.00119.00           C  
ATOM   1461  O   THR M 180      33.144  -1.034   7.030  1.00119.00           O  
ATOM   1462  N   LEU M 181      31.138  -1.507   7.964  1.00 50.01           N  
ATOM   1463  CA  LEU M 181      31.693  -2.412   8.930  1.00 50.01           C  
ATOM   1464  CB  LEU M 181      30.641  -2.959   9.912  1.00 50.01           C  
ATOM   1465  CG  LEU M 181      29.997  -1.864  10.787  1.00 50.01           C  
ATOM   1466  CD1 LEU M 181      28.961  -2.455  11.757  1.00 50.01           C  
ATOM   1467  CD2 LEU M 181      31.062  -1.016  11.503  1.00 50.01           C  
ATOM   1468  C   LEU M 181      32.345  -3.582   8.213  1.00 50.01           C  
ATOM   1469  O   LEU M 181      33.152  -4.295   8.871  1.00 50.01           O  
ATOM   1470  OXT LEU M 181      32.054  -3.776   7.003  1.00 50.01           O  
TER    1471      LEU M 181                                                       
ATOM   1471  N   ASN P   1      23.864  -2.396  22.152  1.00 62.21           N  
ATOM   1472  CA  ASN P   1      22.835  -2.423  23.217  1.00 62.21           C  
ATOM   1473  CB  ASN P   1      21.827  -3.547  22.923  1.00 62.21           C  
ATOM   1474  CG  ASN P   1      20.592  -3.366  23.791  1.00 62.21           C  
ATOM   1475  OD1 ASN P   1      20.628  -3.585  25.001  1.00 62.21           O  
ATOM   1476  ND2 ASN P   1      19.461  -2.960  23.153  1.00 62.21           N  
ATOM   1477  C   ASN P   1      23.499  -2.660  24.542  1.00 62.21           C  
ATOM   1478  O   ASN P   1      24.165  -3.672  24.741  1.00 62.21           O  
ATOM   1479  N   LEU P   2      23.323  -1.717  25.487  1.00 76.69           N  
ATOM   1480  CA  LEU P   2      23.967  -1.746  26.773  1.00 76.69           C  
ATOM   1481  CB  LEU P   2      23.843  -0.412  27.527  1.00 76.69           C  
ATOM   1482  CG  LEU P   2      24.613   0.747  26.873  1.00 76.69           C  
ATOM   1483  CD1 LEU P   2      24.432   2.050  27.668  1.00 76.69           C  
ATOM   1484  CD2 LEU P   2      26.095   0.384  26.684  1.00 76.69           C  
ATOM   1485  C   LEU P   2      23.341  -2.786  27.641  1.00 76.69           C  
ATOM   1486  O   LEU P   2      22.194  -3.175  27.433  1.00 76.69           O  
ATOM   1487  N   VAL P   3      24.115  -3.286  28.632  1.00123.99           N  
ATOM   1488  CA  VAL P   3      23.568  -4.213  29.576  1.00123.99           C  
ATOM   1489  CB  VAL P   3      24.579  -4.813  30.513  1.00123.99           C  
ATOM   1490  CG1 VAL P   3      25.131  -3.707  31.429  1.00123.99           C  
ATOM   1491  CG2 VAL P   3      23.911  -5.977  31.266  1.00123.99           C  
ATOM   1492  C   VAL P   3      22.582  -3.422  30.372  1.00123.99           C  
ATOM   1493  O   VAL P   3      22.804  -2.243  30.642  1.00123.99           O  
ATOM   1494  N   PRO P   4      21.477  -4.015  30.730  1.00124.79           N  
ATOM   1495  CA  PRO P   4      20.484  -3.247  31.430  1.00124.79           C  
ATOM   1496  CD  PRO P   4      20.861  -5.035  29.896  1.00124.79           C  
ATOM   1497  CB  PRO P   4      19.202  -4.070  31.402  1.00124.79           C  
ATOM   1498  CG  PRO P   4      19.340  -4.865  30.089  1.00124.79           C  
ATOM   1499  C   PRO P   4      20.881  -2.742  32.772  1.00124.79           C  
ATOM   1500  O   PRO P   4      20.383  -1.690  33.165  1.00124.79           O  
ATOM   1501  N   MET P   5      21.739  -3.453  33.521  0.98130.00           N  
ATOM   1502  CA  MET P   5      22.093  -2.867  34.773  0.98130.00           C  
ATOM   1503  CB  MET P   5      21.109  -3.145  35.917  0.98130.00           C  
ATOM   1504  CG  MET P   5      20.954  -4.620  36.257  0.98130.00           C  
ATOM   1505  SD  MET P   5      19.791  -4.930  37.611  0.92130.00           S  
ATOM   1506  CE  MET P   5      19.806  -6.712  37.288  0.92130.00           C  
ATOM   1507  C   MET P   5      23.456  -3.311  35.161  0.98130.00           C  
ATOM   1508  O   MET P   5      23.909  -4.399  34.809  0.98130.00           O  
ATOM   1509  N   VAL P   6      24.161  -2.424  35.881  1.00 75.66           N  
ATOM   1510  CA  VAL P   6      25.476  -2.718  36.338  0.98 75.66           C  
ATOM   1511  CB  VAL P   6      26.485  -1.715  35.872  0.98 75.66           C  
ATOM   1512  CG1 VAL P   6      27.850  -2.073  36.473  1.00 75.66           C  
ATOM   1513  CG2 VAL P   6      26.472  -1.688  34.337  1.00 75.66           C  
ATOM   1514  C   VAL P   6      25.413  -2.620  37.827  1.00 75.66           C  
ATOM   1515  O   VAL P   6      24.915  -1.636  38.367  1.00 75.66           O  
ATOM   1516  N   ALA P   7      25.907  -3.654  38.530  1.00 75.34           N  
ATOM   1517  CA  ALA P   7      25.866  -3.676  39.965  1.00 75.34           C  
ATOM   1518  CB  ALA P   7      26.081  -5.081  40.551  1.00 75.34           C  
ATOM   1519  C   ALA P   7      26.989  -2.837  40.479  1.00 75.34           C  
ATOM   1520  O   ALA P   7      28.024  -2.698  39.829  1.00 75.34           O  
ATOM   1521  N   THR P   8      26.813  -2.265  41.685  1.00123.81           N  
ATOM   1522  CA  THR P   8      27.839  -1.461  42.280  0.92123.81           C  
ATOM   1523  CB  THR P   8      27.336  -0.557  43.365  0.92123.81           C  
ATOM   1524  OG1 THR P   8      28.397   0.209  43.912  0.93123.81           O  
ATOM   1525  CG2 THR P   8      26.654  -1.396  44.455  0.92123.81           C  
ATOM   1526  C   THR P   8      28.877  -2.366  42.870  1.00123.81           C  
ATOM   1527  O   THR P   8      28.644  -3.555  43.086  1.00123.81           O  
ATOM   1528  N   VAL P   9      30.079  -1.813  43.126  1.00109.93           N  
ATOM   1529  CA  VAL P   9      31.135  -2.610  43.679  1.00109.93           C  
ATOM   1530  CB  VAL P   9      32.514  -2.120  43.339  1.00109.93           C  
ATOM   1531  CG1 VAL P   9      32.744  -2.294  41.831  1.00109.93           C  
ATOM   1532  CG2 VAL P   9      32.648  -0.667  43.816  1.00109.93           C  
ATOM   1533  C   VAL P   9      31.028  -2.615  45.194  1.00109.93           C  
ATOM   1534  O   VAL P   9      31.727  -3.457  45.823  1.00109.93           O  
ATOM   1535  OXT VAL P   9      30.258  -1.783  45.742  1.00109.93           O  
TER    1536      VAL P   9                                                       
ATOM   1536  N   VAL A   4       3.683  -1.377  33.697  1.00126.72           N  
ATOM   1537  CA  VAL A   4       3.513  -2.808  34.016  1.00126.72           C  
ATOM   1538  CB  VAL A   4       4.425  -3.213  35.132  1.00126.72           C  
ATOM   1539  CG1 VAL A   4       4.134  -2.344  36.350  1.00126.72           C  
ATOM   1540  CG2 VAL A   4       4.330  -4.728  35.349  1.00126.72           C  
ATOM   1541  C   VAL A   4       2.100  -3.157  34.342  1.00126.72           C  
ATOM   1542  O   VAL A   4       1.569  -2.799  35.393  1.00126.72           O  
ATOM   1543  N   GLU A   5       1.446  -3.864  33.401  1.00 75.58           N  
ATOM   1544  CA  GLU A   5       0.070  -4.232  33.560  1.00 75.58           C  
ATOM   1545  CB  GLU A   5      -0.628  -4.606  32.246  1.00 75.58           C  
ATOM   1546  CG  GLU A   5      -2.093  -4.976  32.464  1.00 75.58           C  
ATOM   1547  CD  GLU A   5      -2.596  -5.701  31.230  1.00 75.58           C  
ATOM   1548  OE1 GLU A   5      -1.814  -6.509  30.663  1.00 75.58           O  
ATOM   1549  OE2 GLU A   5      -3.771  -5.463  30.842  1.00 75.58           O  
ATOM   1550  C   GLU A   5      -0.031  -5.440  34.441  1.00 75.58           C  
ATOM   1551  O   GLU A   5       0.788  -6.355  34.356  1.00 75.58           O  
ATOM   1552  N   GLN A   6      -1.067  -5.453  35.310  1.00182.98           N  
ATOM   1553  CA  GLN A   6      -1.383  -6.546  36.197  1.00182.98           C  
ATOM   1554  CB  GLN A   6      -1.390  -6.150  37.684  1.00182.98           C  
ATOM   1555  CG  GLN A   6      -0.019  -5.800  38.265  1.00182.98           C  
ATOM   1556  CD  GLN A   6       0.558  -7.034  38.940  1.00182.98           C  
ATOM   1557  OE1 GLN A   6       1.684  -7.011  39.433  1.00182.98           O  
ATOM   1558  NE2 GLN A   6      -0.229  -8.141  38.976  1.00182.98           N  
ATOM   1559  C   GLN A   6      -2.799  -6.906  35.871  1.00182.98           C  
ATOM   1560  O   GLN A   6      -3.702  -6.086  36.042  1.00182.98           O  
ATOM   1561  N   SER A   7      -3.019  -8.164  35.437  1.00226.40           N  
ATOM   1562  CA  SER A   7      -4.271  -8.514  34.834  1.00226.40           C  
ATOM   1563  CB  SER A   7      -4.243  -9.848  34.057  1.00226.40           C  
ATOM   1564  OG  SER A   7      -5.525 -10.103  33.501  1.00226.40           O  
ATOM   1565  C   SER A   7      -5.496  -8.385  35.654  1.00226.40           C  
ATOM   1566  O   SER A   7      -5.992  -7.255  35.749  1.00226.40           O  
ATOM   1567  N   PRO A   8      -6.015  -9.478  36.226  1.00123.20           N  
ATOM   1568  CA  PRO A   8      -7.232  -9.335  36.947  1.00123.20           C  
ATOM   1569  CD  PRO A   8      -5.234 -10.584  36.780  1.00123.20           C  
ATOM   1570  CB  PRO A   8      -7.550 -10.716  37.501  1.00123.20           C  
ATOM   1571  CG  PRO A   8      -6.150 -11.268  37.817  1.00123.20           C  
ATOM   1572  C   PRO A   8      -6.923  -8.393  38.050  1.00123.20           C  
ATOM   1573  O   PRO A   8      -5.938  -8.615  38.754  1.00123.20           O  
ATOM   1574  N   GLN A   9      -7.727  -7.334  38.210  1.00 59.95           N  
ATOM   1575  CA  GLN A   9      -7.447  -6.432  39.278  1.00 59.95           C  
ATOM   1576  CB  GLN A   9      -8.330  -5.175  39.248  1.00 59.95           C  
ATOM   1577  CG  GLN A   9      -7.960  -4.140  40.313  1.00 59.95           C  
ATOM   1578  CD  GLN A   9      -8.948  -2.990  40.190  1.00 59.95           C  
ATOM   1579  OE1 GLN A   9      -8.663  -1.862  40.587  1.00 59.95           O  
ATOM   1580  NE2 GLN A   9     -10.150  -3.289  39.628  1.00 59.95           N  
ATOM   1581  C   GLN A   9      -7.738  -7.142  40.559  1.00 59.95           C  
ATOM   1582  O   GLN A   9      -6.949  -7.088  41.500  1.00 59.95           O  
ATOM   1583  N   SER A  10      -8.886  -7.852  40.620  1.00 61.54           N  
ATOM   1584  CA  SER A  10      -9.218  -8.511  41.848  1.00 61.54           C  
ATOM   1585  CB  SER A  10     -10.085  -7.651  42.783  1.00 61.54           C  
ATOM   1586  OG  SER A  10     -10.379  -8.365  43.974  1.00 61.54           O  
ATOM   1587  C   SER A  10      -9.998  -9.748  41.539  1.00 61.54           C  
ATOM   1588  O   SER A  10     -10.769  -9.785  40.580  1.00 61.54           O  
ATOM   1589  N   LEU A  11      -9.788 -10.816  42.337  1.00191.59           N  
ATOM   1590  CA  LEU A  11     -10.585 -11.985  42.118  1.00191.59           C  
ATOM   1591  CB  LEU A  11     -10.050 -12.955  41.032  1.00191.59           C  
ATOM   1592  CG  LEU A  11      -8.664 -13.599  41.250  1.00191.59           C  
ATOM   1593  CD1 LEU A  11      -7.527 -12.570  41.240  1.00191.59           C  
ATOM   1594  CD2 LEU A  11      -8.644 -14.497  42.485  1.00191.59           C  
ATOM   1595  C   LEU A  11     -10.792 -12.709  43.413  1.00191.59           C  
ATOM   1596  O   LEU A  11      -9.900 -12.788  44.258  1.00191.59           O  
ATOM   1597  N   HIS A  12     -12.018 -13.238  43.597  1.00 73.70           N  
ATOM   1598  CA  HIS A  12     -12.370 -13.997  44.759  1.00 73.70           C  
ATOM   1599  ND1 HIS A  12     -14.068 -11.307  44.642  1.00 73.70           N  
ATOM   1600  CG  HIS A  12     -14.146 -12.342  45.547  1.00 73.70           C  
ATOM   1601  CB  HIS A  12     -13.821 -13.771  45.220  1.00 73.70           C  
ATOM   1602  NE2 HIS A  12     -14.740 -10.419  46.566  1.00 73.70           N  
ATOM   1603  CD2 HIS A  12     -14.560 -11.783  46.717  1.00 73.70           C  
ATOM   1604  CE1 HIS A  12     -14.433 -10.180  45.304  1.00 73.70           C  
ATOM   1605  C   HIS A  12     -12.320 -15.418  44.312  1.00 73.70           C  
ATOM   1606  O   HIS A  12     -12.806 -15.751  43.232  1.00 73.70           O  
ATOM   1607  N   VAL A  13     -11.721 -16.300  45.130  1.00152.71           N  
ATOM   1608  CA  VAL A  13     -11.631 -17.670  44.721  1.00152.71           C  
ATOM   1609  CB  VAL A  13     -10.208 -18.094  44.486  1.00152.71           C  
ATOM   1610  CG1 VAL A  13     -10.184 -19.548  44.015  1.00152.71           C  
ATOM   1611  CG2 VAL A  13      -9.537 -17.112  43.521  1.00152.71           C  
ATOM   1612  C   VAL A  13     -12.117 -18.420  45.905  1.00152.71           C  
ATOM   1613  O   VAL A  13     -12.298 -17.792  46.938  1.00152.71           O  
ATOM   1614  N   GLN A  14     -12.389 -19.738  45.767  1.00 77.45           N  
ATOM   1615  CA  GLN A  14     -12.825 -20.619  46.817  1.00 77.45           C  
ATOM   1616  CB  GLN A  14     -13.734 -21.762  46.330  1.00 77.45           C  
ATOM   1617  CG  GLN A  14     -14.268 -22.656  47.451  1.00 77.45           C  
ATOM   1618  CD  GLN A  14     -15.408 -21.927  48.152  1.00 77.45           C  
ATOM   1619  OE1 GLN A  14     -16.006 -22.449  49.092  1.00 77.45           O  
ATOM   1620  NE2 GLN A  14     -15.725 -20.690  47.684  1.00 77.45           N  
ATOM   1621  C   GLN A  14     -11.607 -21.241  47.440  1.00 77.45           C  
ATOM   1622  O   GLN A  14     -10.513 -21.189  46.883  1.00 77.45           O  
ATOM   1623  N   GLU A  15     -11.767 -21.774  48.675  1.00 77.26           N  
ATOM   1624  CA  GLU A  15     -10.678 -22.364  49.377  1.00 77.26           C  
ATOM   1625  CB  GLU A  15     -10.964 -22.664  50.858  1.00 77.26           C  
ATOM   1626  CG  GLU A  15      -9.753 -23.225  51.606  1.00 77.26           C  
ATOM   1627  CD  GLU A  15     -10.156 -23.479  53.052  1.00 77.26           C  
ATOM   1628  OE1 GLU A  15     -10.690 -22.532  53.691  1.00 77.26           O  
ATOM   1629  OE2 GLU A  15      -9.931 -24.617  53.540  1.00 77.26           O  
ATOM   1630  C   GLU A  15     -10.408 -23.637  48.696  1.00 77.26           C  
ATOM   1631  O   GLU A  15     -11.335 -24.323  48.276  1.00 77.26           O  
ATOM   1632  N   GLY A  16      -9.122 -23.962  48.527  1.00 32.65           N  
ATOM   1633  CA  GLY A  16      -8.808 -25.216  47.923  1.00 32.65           C  
ATOM   1634  C   GLY A  16      -8.852 -25.078  46.432  1.00 32.65           C  
ATOM   1635  O   GLY A  16      -8.557 -26.034  45.717  1.00 32.65           O  
ATOM   1636  N   ASP A  17      -9.234 -23.893  45.912  1.00 48.58           N  
ATOM   1637  CA  ASP A  17      -9.260 -23.741  44.481  1.00 48.58           C  
ATOM   1638  CB  ASP A  17     -10.274 -22.704  43.972  1.00 48.58           C  
ATOM   1639  CG  ASP A  17     -11.664 -23.309  44.085  1.00 48.58           C  
ATOM   1640  OD1 ASP A  17     -11.765 -24.542  44.319  1.00 48.58           O  
ATOM   1641  OD2 ASP A  17     -12.649 -22.541  43.933  1.00 48.58           O  
ATOM   1642  C   ASP A  17      -7.903 -23.302  44.033  1.00 48.58           C  
ATOM   1643  O   ASP A  17      -7.002 -23.110  44.848  1.00 48.58           O  
ATOM   1644  N   SER A  18      -7.709 -23.159  42.705  1.00 98.11           N  
ATOM   1645  CA  SER A  18      -6.422 -22.731  42.235  1.00 98.11           C  
ATOM   1646  CB  SER A  18      -5.568 -23.882  41.676  1.00 98.11           C  
ATOM   1647  OG  SER A  18      -6.266 -24.543  40.633  1.00 98.11           O  
ATOM   1648  C   SER A  18      -6.592 -21.693  41.166  1.00 98.11           C  
ATOM   1649  O   SER A  18      -7.290 -21.903  40.174  1.00 98.11           O  
ATOM   1650  N   THR A  19      -5.920 -20.535  41.347  1.00142.19           N  
ATOM   1651  CA  THR A  19      -5.997 -19.455  40.401  1.00142.19           C  
ATOM   1652  CB  THR A  19      -6.374 -18.144  41.036  1.00142.19           C  
ATOM   1653  OG1 THR A  19      -7.566 -18.282  41.788  1.00142.19           O  
ATOM   1654  CG2 THR A  19      -6.601 -17.100  39.933  1.00142.19           C  
ATOM   1655  C   THR A  19      -4.611 -19.245  39.884  1.00142.19           C  
ATOM   1656  O   THR A  19      -3.646 -19.752  40.451  1.00142.19           O  
ATOM   1657  N   ASN A  20      -4.480 -18.540  38.745  1.00115.22           N  
ATOM   1658  CA  ASN A  20      -3.178 -18.199  38.247  1.00115.22           C  
ATOM   1659  CB  ASN A  20      -2.579 -19.276  37.319  1.00115.22           C  
ATOM   1660  CG  ASN A  20      -3.501 -19.544  36.136  1.00115.22           C  
ATOM   1661  OD1 ASN A  20      -3.111 -19.374  34.982  1.00115.22           O  
ATOM   1662  ND2 ASN A  20      -4.759 -19.974  36.422  1.00115.22           N  
ATOM   1663  C   ASN A  20      -3.271 -16.886  37.520  1.00115.22           C  
ATOM   1664  O   ASN A  20      -3.524 -16.821  36.319  1.00115.22           O  
ATOM   1665  N   PHE A  21      -3.013 -15.786  38.246  1.00129.65           N  
ATOM   1666  CA  PHE A  21      -3.076 -14.458  37.692  1.00129.65           C  
ATOM   1667  CB  PHE A  21      -3.440 -13.384  38.738  1.00129.65           C  
ATOM   1668  CG  PHE A  21      -2.933 -13.846  40.061  1.00129.65           C  
ATOM   1669  CD1 PHE A  21      -3.696 -14.743  40.777  1.00129.65           C  
ATOM   1670  CD2 PHE A  21      -1.746 -13.403  40.596  1.00129.65           C  
ATOM   1671  CE1 PHE A  21      -3.289 -15.208  42.003  1.00129.65           C  
ATOM   1672  CE2 PHE A  21      -1.334 -13.865  41.825  1.00129.65           C  
ATOM   1673  CZ  PHE A  21      -2.100 -14.766  42.527  1.00129.65           C  
ATOM   1674  C   PHE A  21      -1.835 -14.148  36.911  1.00129.65           C  
ATOM   1675  O   PHE A  21      -0.919 -14.966  36.852  1.00129.65           O  
ATOM   1676  N   THR A  22      -1.815 -12.993  36.201  1.00165.08           N  
ATOM   1677  CA  THR A  22      -0.694 -12.697  35.350  1.00165.08           C  
ATOM   1678  CB  THR A  22      -0.942 -12.927  33.892  1.00165.08           C  
ATOM   1679  OG1 THR A  22      -2.008 -12.119  33.431  1.00165.08           O  
ATOM   1680  CG2 THR A  22      -1.284 -14.394  33.682  1.00165.08           C  
ATOM   1681  C   THR A  22      -0.240 -11.280  35.458  1.00165.08           C  
ATOM   1682  O   THR A  22      -0.885 -10.416  36.053  1.00165.08           O  
ATOM   1683  N   CYS A  23       0.930 -11.039  34.832  1.00108.72           N  
ATOM   1684  CA  CYS A  23       1.624  -9.794  34.875  1.00108.72           C  
ATOM   1685  CB  CYS A  23       2.655  -9.914  35.972  1.00108.72           C  
ATOM   1686  SG  CYS A  23       3.548  -8.410  36.313  1.00108.72           S  
ATOM   1687  C   CYS A  23       2.383  -9.668  33.589  1.00108.72           C  
ATOM   1688  O   CYS A  23       3.215 -10.520  33.281  1.00108.72           O  
ATOM   1689  N   SER A  24       2.166  -8.580  32.822  1.00 98.31           N  
ATOM   1690  CA  SER A  24       2.841  -8.472  31.552  1.00 98.31           C  
ATOM   1691  CB  SER A  24       1.848  -8.422  30.379  1.00 98.31           C  
ATOM   1692  OG  SER A  24       2.541  -8.306  29.146  1.00 98.31           O  
ATOM   1693  C   SER A  24       3.632  -7.196  31.521  1.00 98.31           C  
ATOM   1694  O   SER A  24       3.244  -6.194  32.118  1.00 98.31           O  
ATOM   1695  N   PHE A  25       4.778  -7.208  30.806  1.00 94.62           N  
ATOM   1696  CA  PHE A  25       5.651  -6.065  30.739  1.00 94.62           C  
ATOM   1697  CB  PHE A  25       6.634  -6.045  31.921  1.00 94.62           C  
ATOM   1698  CG  PHE A  25       7.205  -7.421  31.988  1.00 94.62           C  
ATOM   1699  CD1 PHE A  25       8.289  -7.791  31.225  1.00 94.62           C  
ATOM   1700  CD2 PHE A  25       6.628  -8.353  32.821  1.00 94.62           C  
ATOM   1701  CE1 PHE A  25       8.790  -9.070  31.302  1.00 94.62           C  
ATOM   1702  CE2 PHE A  25       7.125  -9.631  32.901  1.00 94.62           C  
ATOM   1703  CZ  PHE A  25       8.210  -9.991  32.140  1.00 94.62           C  
ATOM   1704  C   PHE A  25       6.441  -6.065  29.461  1.00 94.62           C  
ATOM   1705  O   PHE A  25       6.529  -7.067  28.750  1.00 94.62           O  
ATOM   1706  N   PRO A  26       7.015  -4.925  29.144  1.00170.61           N  
ATOM   1707  CA  PRO A  26       7.825  -4.837  27.960  1.00170.61           C  
ATOM   1708  CD  PRO A  26       6.447  -3.639  29.517  1.00170.61           C  
ATOM   1709  CB  PRO A  26       8.116  -3.350  27.762  1.00170.61           C  
ATOM   1710  CG  PRO A  26       6.906  -2.660  28.422  1.00170.61           C  
ATOM   1711  C   PRO A  26       9.039  -5.688  28.152  1.00170.61           C  
ATOM   1712  O   PRO A  26       9.714  -5.545  29.169  1.00170.61           O  
ATOM   1713  N   SER A  27       9.334  -6.571  27.181  1.00106.71           N  
ATOM   1714  CA  SER A  27      10.438  -7.489  27.255  1.00106.71           C  
ATOM   1715  CB  SER A  27      10.323  -8.670  26.273  1.00106.71           C  
ATOM   1716  OG  SER A  27       9.231  -9.504  26.625  1.00106.71           O  
ATOM   1717  C   SER A  27      11.717  -6.787  26.931  1.00106.71           C  
ATOM   1718  O   SER A  27      12.791  -7.376  27.043  1.00106.71           O  
ATOM   1719  N   SER A  28      11.658  -5.516  26.508  1.00 86.74           N  
ATOM   1720  CA  SER A  28      12.876  -4.907  26.064  1.00 86.74           C  
ATOM   1721  CB  SER A  28      12.630  -3.607  25.281  1.00 86.74           C  
ATOM   1722  OG  SER A  28      13.863  -3.045  24.859  1.00 86.74           O  
ATOM   1723  C   SER A  28      13.781  -4.586  27.233  1.00 86.74           C  
ATOM   1724  O   SER A  28      13.486  -3.683  28.012  1.00 86.74           O  
ATOM   1725  N   ASN A  36      14.948  -5.290  27.311  1.00171.56           N  
ATOM   1726  CA  ASN A  36      16.034  -5.177  28.264  1.00171.56           C  
ATOM   1727  CB  ASN A  36      16.566  -3.739  28.365  1.00171.56           C  
ATOM   1728  CG  ASN A  36      17.390  -3.475  27.118  1.00171.56           C  
ATOM   1729  OD1 ASN A  36      18.475  -4.029  26.955  1.00171.56           O  
ATOM   1730  ND2 ASN A  36      16.863  -2.613  26.205  1.00171.56           N  
ATOM   1731  C   ASN A  36      15.718  -5.636  29.650  1.00171.56           C  
ATOM   1732  O   ASN A  36      16.447  -5.319  30.594  1.00171.56           O  
ATOM   1733  N   PHE A  37      14.682  -6.469  29.788  1.00212.91           N  
ATOM   1734  CA  PHE A  37      14.265  -7.004  31.051  1.00212.91           C  
ATOM   1735  CB  PHE A  37      13.282  -8.167  30.817  1.00212.91           C  
ATOM   1736  CG  PHE A  37      13.065  -8.935  32.067  1.00212.91           C  
ATOM   1737  CD1 PHE A  37      13.876 -10.005  32.378  1.00212.91           C  
ATOM   1738  CD2 PHE A  37      12.046  -8.598  32.925  1.00212.91           C  
ATOM   1739  CE1 PHE A  37      13.679 -10.725  33.531  1.00212.91           C  
ATOM   1740  CE2 PHE A  37      11.845  -9.313  34.081  1.00212.91           C  
ATOM   1741  CZ  PHE A  37      12.658 -10.382  34.383  1.00212.91           C  
ATOM   1742  C   PHE A  37      15.458  -7.557  31.775  1.00212.91           C  
ATOM   1743  O   PHE A  37      16.156  -8.414  31.241  1.00212.91           O  
ATOM   1744  N   TYR A  38      15.862  -6.956  32.922  1.00168.46           N  
ATOM   1745  CA  TYR A  38      16.896  -7.639  33.647  1.00168.46           C  
ATOM   1746  CB  TYR A  38      18.041  -6.792  34.197  1.00168.46           C  
ATOM   1747  CG  TYR A  38      19.117  -7.491  33.448  1.00168.46           C  
ATOM   1748  CD1 TYR A  38      19.604  -8.710  33.861  1.00168.46           C  
ATOM   1749  CD2 TYR A  38      19.567  -6.949  32.275  1.00168.46           C  
ATOM   1750  CE1 TYR A  38      20.573  -9.351  33.126  1.00168.46           C  
ATOM   1751  CE2 TYR A  38      20.531  -7.580  31.532  1.00168.46           C  
ATOM   1752  CZ  TYR A  38      21.035  -8.780  31.965  1.00168.46           C  
ATOM   1753  OH  TYR A  38      22.021  -9.419  31.196  1.00168.46           O  
ATOM   1754  C   TYR A  38      16.392  -8.560  34.719  1.00168.46           C  
ATOM   1755  O   TYR A  38      16.912  -9.664  34.883  1.00168.46           O  
ATOM   1756  N   ALA A  39      15.379  -8.112  35.499  1.00 82.69           N  
ATOM   1757  CA  ALA A  39      14.885  -8.905  36.591  1.00 82.69           C  
ATOM   1758  CB  ALA A  39      15.659  -8.686  37.906  1.00 82.69           C  
ATOM   1759  C   ALA A  39      13.452  -8.542  36.859  1.00 82.69           C  
ATOM   1760  O   ALA A  39      12.984  -7.472  36.467  1.00 82.69           O  
ATOM   1761  N   LEU A  40      12.713  -9.451  37.534  1.00 83.31           N  
ATOM   1762  CA  LEU A  40      11.323  -9.228  37.809  1.00 83.31           C  
ATOM   1763  CB  LEU A  40      10.397 -10.126  36.966  1.00 83.31           C  
ATOM   1764  CG  LEU A  40       8.895  -9.853  37.169  1.00 83.31           C  
ATOM   1765  CD1 LEU A  40       8.518  -8.452  36.659  1.00 83.31           C  
ATOM   1766  CD2 LEU A  40       8.028 -10.960  36.549  1.00 83.31           C  
ATOM   1767  C   LEU A  40      11.090  -9.571  39.246  1.00 83.31           C  
ATOM   1768  O   LEU A  40      11.818 -10.380  39.820  1.00 83.31           O  
ATOM   1769  N   HIS A  41      10.068  -8.954  39.874  1.00111.80           N  
ATOM   1770  CA  HIS A  41       9.830  -9.225  41.265  1.00111.80           C  
ATOM   1771  ND1 HIS A  41      11.869  -6.342  42.812  1.00111.80           N  
ATOM   1772  CG  HIS A  41      11.495  -7.493  42.156  1.00111.80           C  
ATOM   1773  CB  HIS A  41      10.102  -8.036  42.200  1.00111.80           C  
ATOM   1774  NE2 HIS A  41      13.675  -7.090  41.754  1.00111.80           N  
ATOM   1775  CD2 HIS A  41      12.610  -7.938  41.515  1.00111.80           C  
ATOM   1776  CE1 HIS A  41      13.179  -6.147  42.536  1.00111.80           C  
ATOM   1777  C   HIS A  41       8.373  -9.511  41.465  1.00111.80           C  
ATOM   1778  O   HIS A  41       7.521  -9.012  40.731  1.00111.80           O  
ATOM   1779  N   TRP A  42       8.061 -10.351  42.472  1.00 95.44           N  
ATOM   1780  CA  TRP A  42       6.708 -10.606  42.878  1.00 95.44           C  
ATOM   1781  CB  TRP A  42       6.203 -12.043  42.641  1.00 95.44           C  
ATOM   1782  CG  TRP A  42       5.849 -12.356  41.207  1.00 95.44           C  
ATOM   1783  CD2 TRP A  42       4.594 -11.998  40.603  1.00 95.44           C  
ATOM   1784  CD1 TRP A  42       6.573 -12.995  40.244  1.00 95.44           C  
ATOM   1785  NE1 TRP A  42       5.844 -13.066  39.080  1.00 95.44           N  
ATOM   1786  CE2 TRP A  42       4.625 -12.455  39.287  1.00 95.44           C  
ATOM   1787  CE3 TRP A  42       3.503 -11.348  41.106  1.00 95.44           C  
ATOM   1788  CZ2 TRP A  42       3.562 -12.265  38.449  1.00 95.44           C  
ATOM   1789  CZ3 TRP A  42       2.434 -11.154  40.260  1.00 95.44           C  
ATOM   1790  CH2 TRP A  42       2.463 -11.604  38.955  1.00 95.44           C  
ATOM   1791  C   TRP A  42       6.657 -10.355  44.349  1.00 95.44           C  
ATOM   1792  O   TRP A  42       7.590 -10.703  45.072  1.00 95.44           O  
ATOM   1793  N   TYR A  43       5.567  -9.723  44.832  1.00121.99           N  
ATOM   1794  CA  TYR A  43       5.507  -9.423  46.233  1.00121.99           C  
ATOM   1795  CB  TYR A  43       5.567  -7.927  46.600  1.00121.99           C  
ATOM   1796  CG  TYR A  43       6.848  -7.298  46.176  1.00121.99           C  
ATOM   1797  CD1 TYR A  43       8.036  -7.642  46.772  1.00121.99           C  
ATOM   1798  CD2 TYR A  43       6.865  -6.373  45.162  1.00121.99           C  
ATOM   1799  CE1 TYR A  43       9.219  -7.059  46.386  1.00121.99           C  
ATOM   1800  CE2 TYR A  43       8.046  -5.785  44.773  1.00121.99           C  
ATOM   1801  CZ  TYR A  43       9.226  -6.124  45.386  1.00121.99           C  
ATOM   1802  OH  TYR A  43      10.440  -5.522  44.992  1.00121.99           O  
ATOM   1803  C   TYR A  43       4.195  -9.864  46.784  1.00121.99           C  
ATOM   1804  O   TYR A  43       3.162  -9.801  46.118  1.00121.99           O  
ATOM   1805  N   ARG A  44       4.216 -10.333  48.046  1.00139.77           N  
ATOM   1806  CA  ARG A  44       2.973 -10.610  48.695  1.00139.77           C  
ATOM   1807  CB  ARG A  44       2.946 -11.892  49.542  1.00139.77           C  
ATOM   1808  CG  ARG A  44       3.951 -11.925  50.691  1.00139.77           C  
ATOM   1809  CD  ARG A  44       3.812 -13.189  51.540  1.00139.77           C  
ATOM   1810  NE  ARG A  44       2.474 -13.126  52.190  1.00139.77           N  
ATOM   1811  CZ  ARG A  44       1.553 -14.111  51.975  1.00139.77           C  
ATOM   1812  NH1 ARG A  44       1.842 -15.158  51.148  1.00139.77           N  
ATOM   1813  NH2 ARG A  44       0.335 -14.039  52.585  1.00139.77           N  
ATOM   1814  C   ARG A  44       2.744  -9.436  49.585  1.00139.77           C  
ATOM   1815  O   ARG A  44       3.646  -8.972  50.278  1.00139.77           O  
ATOM   1816  N   TRP A  45       1.521  -8.881  49.533  1.00 97.67           N  
ATOM   1817  CA  TRP A  45       1.236  -7.726  50.324  1.00 97.67           C  
ATOM   1818  CB  TRP A  45       0.978  -6.504  49.427  1.00 97.67           C  
ATOM   1819  CG  TRP A  45       0.668  -5.203  50.121  1.00 97.67           C  
ATOM   1820  CD2 TRP A  45       0.666  -3.939  49.443  1.00 97.67           C  
ATOM   1821  CD1 TRP A  45       0.353  -4.945  51.421  1.00 97.67           C  
ATOM   1822  NE1 TRP A  45       0.149  -3.596  51.593  1.00 97.67           N  
ATOM   1823  CE2 TRP A  45       0.340  -2.966  50.385  1.00 97.67           C  
ATOM   1824  CE3 TRP A  45       0.915  -3.617  48.140  1.00 97.67           C  
ATOM   1825  CZ2 TRP A  45       0.265  -1.649  50.040  1.00 97.67           C  
ATOM   1826  CZ3 TRP A  45       0.836  -2.287  47.794  1.00 97.67           C  
ATOM   1827  CH2 TRP A  45       0.519  -1.324  48.726  1.00 97.67           C  
ATOM   1828  C   TRP A  45      -0.004  -8.004  51.108  1.00 97.67           C  
ATOM   1829  O   TRP A  45      -1.114  -7.816  50.612  1.00 97.67           O  
ATOM   1830  N   GLU A  46       0.162  -8.427  52.377  1.00 51.05           N  
ATOM   1831  CA  GLU A  46      -0.980  -8.710  53.192  1.00 51.05           C  
ATOM   1832  CB  GLU A  46      -0.642  -9.390  54.530  1.00 51.05           C  
ATOM   1833  CG  GLU A  46      -0.069 -10.800  54.362  0.67 51.05           C  
ATOM   1834  CD  GLU A  46       0.233 -11.367  55.743  0.50 51.05           C  
ATOM   1835  OE1 GLU A  46      -0.086 -10.680  56.749  0.50 51.05           O  
ATOM   1836  OE2 GLU A  46       0.789 -12.496  55.809  0.50 51.05           O  
ATOM   1837  C   GLU A  46      -1.633  -7.402  53.463  1.00 51.05           C  
ATOM   1838  O   GLU A  46      -0.971  -6.371  53.572  1.00 51.05           O  
ATOM   1839  N   THR A  48      -2.971  -7.416  53.574  1.00114.18           N  
ATOM   1840  CA  THR A  48      -3.677  -6.189  53.753  1.00114.18           C  
ATOM   1841  CB  THR A  48      -5.156  -6.378  53.909  1.00114.18           C  
ATOM   1842  OG1 THR A  48      -5.426  -7.183  55.047  1.00114.18           O  
ATOM   1843  CG2 THR A  48      -5.702  -7.051  52.640  1.00114.18           C  
ATOM   1844  C   THR A  48      -3.162  -5.517  54.984  1.00114.18           C  
ATOM   1845  O   THR A  48      -2.894  -6.146  56.007  1.00114.18           O  
ATOM   1846  N   ALA A  49      -3.011  -4.184  54.883  1.00 65.54           N  
ATOM   1847  CA  ALA A  49      -2.558  -3.342  55.948  1.00 65.54           C  
ATOM   1848  CB  ALA A  49      -3.499  -3.354  57.166  1.00 65.54           C  
ATOM   1849  C   ALA A  49      -1.187  -3.732  56.423  1.00 65.54           C  
ATOM   1850  O   ALA A  49      -0.896  -3.623  57.614  1.00 65.54           O  
ATOM   1851  N   LYS A  50      -0.299  -4.190  55.517  1.00143.24           N  
ATOM   1852  CA  LYS A  50       1.040  -4.478  55.953  1.00143.24           C  
ATOM   1853  CB  LYS A  50       1.278  -5.932  56.386  1.00143.24           C  
ATOM   1854  CG  LYS A  50       1.259  -6.943  55.246  1.00143.24           C  
ATOM   1855  CD  LYS A  50       1.844  -8.291  55.670  0.67143.24           C  
ATOM   1856  CE  LYS A  50       3.212  -8.171  56.343  0.50143.24           C  
ATOM   1857  NZ  LYS A  50       3.705  -9.512  56.733  0.50143.24           N  
ATOM   1858  C   LYS A  50       1.977  -4.153  54.828  1.00143.24           C  
ATOM   1859  O   LYS A  50       1.540  -3.766  53.747  1.00143.24           O  
ATOM   1860  N   SER A  51       3.302  -4.278  55.069  1.00104.70           N  
ATOM   1861  CA  SER A  51       4.299  -3.921  54.099  1.00104.70           C  
ATOM   1862  CB  SER A  51       5.665  -3.697  54.769  1.00104.70           C  
ATOM   1863  OG  SER A  51       6.604  -3.198  53.835  1.00104.70           O  
ATOM   1864  C   SER A  51       4.432  -5.003  53.067  1.00104.70           C  
ATOM   1865  O   SER A  51       4.272  -6.185  53.364  1.00104.70           O  
ATOM   1866  N   PRO A  52       4.743  -4.622  51.850  1.00103.00           N  
ATOM   1867  CA  PRO A  52       4.910  -5.588  50.799  1.00103.00           C  
ATOM   1868  CD  PRO A  52       4.340  -3.321  51.340  1.00103.00           C  
ATOM   1869  CB  PRO A  52       4.981  -4.782  49.504  1.00103.00           C  
ATOM   1870  CG  PRO A  52       4.175  -3.510  49.822  1.00103.00           C  
ATOM   1871  C   PRO A  52       6.140  -6.391  51.086  1.00103.00           C  
ATOM   1872  O   PRO A  52       7.072  -5.859  51.688  1.00103.00           O  
ATOM   1873  N   GLU A  53       6.170  -7.673  50.675  1.00 85.70           N  
ATOM   1874  CA  GLU A  53       7.293  -8.506  50.994  1.00 85.70           C  
ATOM   1875  CB  GLU A  53       6.907  -9.584  52.019  1.00 85.70           C  
ATOM   1876  CG  GLU A  53       8.032 -10.528  52.427  1.00 85.70           C  
ATOM   1877  CD  GLU A  53       7.441 -11.504  53.434  1.00 85.70           C  
ATOM   1878  OE1 GLU A  53       6.439 -12.182  53.083  1.00 85.70           O  
ATOM   1879  OE2 GLU A  53       7.981 -11.581  54.570  1.00 85.70           O  
ATOM   1880  C   GLU A  53       7.702  -9.204  49.738  1.00 85.70           C  
ATOM   1881  O   GLU A  53       6.856  -9.727  49.016  1.00 85.70           O  
ATOM   1882  N   ALA A  54       9.017  -9.246  49.442  1.00 81.22           N  
ATOM   1883  CA  ALA A  54       9.425  -9.842  48.202  1.00 81.22           C  
ATOM   1884  CB  ALA A  54      10.899  -9.577  47.849  1.00 81.22           C  
ATOM   1885  C   ALA A  54       9.220 -11.328  48.225  1.00 81.22           C  
ATOM   1886  O   ALA A  54       9.780 -12.018  49.075  1.00 81.22           O  
ATOM   1887  N   LEU A  55       8.328 -11.847  47.345  1.00192.05           N  
ATOM   1888  CA  LEU A  55       8.162 -13.268  47.183  1.00192.05           C  
ATOM   1889  CB  LEU A  55       6.828 -13.665  46.526  1.00192.05           C  
ATOM   1890  CG  LEU A  55       5.627 -13.635  47.480  1.00192.05           C  
ATOM   1891  CD1 LEU A  55       4.333 -14.045  46.756  1.00192.05           C  
ATOM   1892  CD2 LEU A  55       5.904 -14.513  48.714  1.00192.05           C  
ATOM   1893  C   LEU A  55       9.225 -13.897  46.333  1.00192.05           C  
ATOM   1894  O   LEU A  55      10.031 -14.691  46.814  1.00192.05           O  
ATOM   1895  N   PHE A  56       9.290 -13.488  45.044  1.00 89.42           N  
ATOM   1896  CA  PHE A  56      10.180 -14.133  44.120  1.00 89.42           C  
ATOM   1897  CB  PHE A  56       9.479 -14.919  42.992  1.00 89.42           C  
ATOM   1898  CG  PHE A  56       8.688 -16.051  43.552  1.00 89.42           C  
ATOM   1899  CD1 PHE A  56       9.316 -17.148  44.096  1.00 89.42           C  
ATOM   1900  CD2 PHE A  56       7.313 -16.030  43.497  1.00 89.42           C  
ATOM   1901  CE1 PHE A  56       8.582 -18.195  44.603  1.00 89.42           C  
ATOM   1902  CE2 PHE A  56       6.574 -17.074  44.001  1.00 89.42           C  
ATOM   1903  CZ  PHE A  56       7.208 -18.159  44.557  1.00 89.42           C  
ATOM   1904  C   PHE A  56      10.964 -13.088  43.400  1.00 89.42           C  
ATOM   1905  O   PHE A  56      10.572 -11.923  43.335  1.00 89.42           O  
ATOM   1906  N   VAL A  57      12.137 -13.497  42.875  1.00 75.56           N  
ATOM   1907  CA  VAL A  57      12.924 -12.643  42.034  1.00 75.56           C  
ATOM   1908  CB  VAL A  57      14.228 -12.231  42.656  1.00 75.56           C  
ATOM   1909  CG1 VAL A  57      15.026 -11.409  41.630  1.00 75.56           C  
ATOM   1910  CG2 VAL A  57      13.928 -11.474  43.961  1.00 75.56           C  
ATOM   1911  C   VAL A  57      13.234 -13.469  40.814  1.00 75.56           C  
ATOM   1912  O   VAL A  57      14.056 -14.383  40.881  1.00 75.56           O  
ATOM   1913  N   MET A  58      12.607 -13.144  39.658  1.00 99.60           N  
ATOM   1914  CA  MET A  58      12.745 -13.952  38.472  1.00 99.60           C  
ATOM   1915  CB  MET A  58      11.405 -14.151  37.742  1.00 99.60           C  
ATOM   1916  CG  MET A  58      10.309 -14.809  38.585  1.00 99.60           C  
ATOM   1917  SD  MET A  58      10.509 -16.590  38.859  1.00 99.60           S  
ATOM   1918  CE  MET A  58      10.159 -17.025  37.131  1.00 99.60           C  
ATOM   1919  C   MET A  58      13.628 -13.242  37.490  1.00 99.60           C  
ATOM   1920  O   MET A  58      13.337 -12.118  37.080  1.00 99.60           O  
ATOM   1921  N   THR A  59      14.826 -13.797  37.228  1.00184.61           N  
ATOM   1922  CA  THR A  59      15.697 -13.227  36.231  1.00184.61           C  
ATOM   1923  CB  THR A  59      17.111 -13.158  36.720  1.00184.61           C  
ATOM   1924  OG1 THR A  59      17.948 -12.596  35.722  1.00184.61           O  
ATOM   1925  CG2 THR A  59      17.572 -14.571  37.104  1.00184.61           C  
ATOM   1926  C   THR A  59      15.722 -13.858  34.857  1.00184.61           C  
ATOM   1927  O   THR A  59      15.553 -13.178  33.845  1.00184.61           O  
ATOM   1928  N   LEU A  60      15.924 -15.197  34.793  1.00 76.66           N  
ATOM   1929  CA  LEU A  60      16.225 -15.846  33.538  1.00 76.66           C  
ATOM   1930  CB  LEU A  60      17.239 -16.997  33.664  1.00 76.66           C  
ATOM   1931  CG  LEU A  60      18.638 -16.529  34.114  1.00 76.66           C  
ATOM   1932  CD1 LEU A  60      19.616 -17.709  34.226  1.00 76.66           C  
ATOM   1933  CD2 LEU A  60      19.169 -15.399  33.216  1.00 76.66           C  
ATOM   1934  C   LEU A  60      14.985 -16.381  32.899  1.00 76.66           C  
ATOM   1935  O   LEU A  60      13.969 -16.586  33.556  1.00 76.66           O  
ATOM   1936  N   ASN A  65      15.058 -16.626  31.573  1.00 52.93           N  
ATOM   1937  CA  ASN A  65      13.937 -17.092  30.808  1.00 52.93           C  
ATOM   1938  CB  ASN A  65      14.153 -16.947  29.290  1.00 52.93           C  
ATOM   1939  CG  ASN A  65      12.849 -17.252  28.568  1.00 52.93           C  
ATOM   1940  OD1 ASN A  65      11.763 -16.983  29.078  1.00 52.93           O  
ATOM   1941  ND2 ASN A  65      12.957 -17.837  27.344  1.00 52.93           N  
ATOM   1942  C   ASN A  65      13.714 -18.545  31.082  1.00 52.93           C  
ATOM   1943  O   ASN A  65      14.654 -19.306  31.300  1.00 52.93           O  
ATOM   1944  N   GLY A  66      12.428 -18.947  31.130  1.00 34.84           N  
ATOM   1945  CA  GLY A  66      12.050 -20.326  31.233  1.00 34.84           C  
ATOM   1946  C   GLY A  66      12.204 -20.810  32.639  1.00 34.84           C  
ATOM   1947  O   GLY A  66      11.721 -21.890  32.977  1.00 34.84           O  
ATOM   1948  N   ASP A  67      12.874 -20.028  33.506  1.00 57.30           N  
ATOM   1949  CA  ASP A  67      13.090 -20.502  34.845  1.00 57.30           C  
ATOM   1950  CB  ASP A  67      14.192 -19.724  35.587  1.00 57.30           C  
ATOM   1951  CG  ASP A  67      14.707 -20.583  36.734  1.00 57.30           C  
ATOM   1952  OD1 ASP A  67      13.949 -21.474  37.204  1.00 57.30           O  
ATOM   1953  OD2 ASP A  67      15.877 -20.366  37.146  1.00 57.30           O  
ATOM   1954  C   ASP A  67      11.800 -20.367  35.596  1.00 57.30           C  
ATOM   1955  O   ASP A  67      11.099 -19.364  35.462  1.00 57.30           O  
ATOM   1956  N   GLU A  68      11.450 -21.381  36.417  1.00 75.43           N  
ATOM   1957  CA  GLU A  68      10.193 -21.319  37.106  1.00 75.43           C  
ATOM   1958  CB  GLU A  68       9.250 -22.444  36.645  1.00 75.43           C  
ATOM   1959  CG  GLU A  68       7.790 -22.291  37.066  1.00 75.43           C  
ATOM   1960  CD  GLU A  68       7.016 -23.378  36.332  1.00 75.43           C  
ATOM   1961  OE1 GLU A  68       7.168 -23.461  35.084  1.00 75.43           O  
ATOM   1962  OE2 GLU A  68       6.271 -24.140  37.004  1.00 75.43           O  
ATOM   1963  C   GLU A  68      10.427 -21.468  38.582  1.00 75.43           C  
ATOM   1964  O   GLU A  68      10.555 -22.578  39.096  1.00 75.43           O  
ATOM   1965  N   LYS A  69      10.449 -20.335  39.313  1.00110.65           N  
ATOM   1966  CA  LYS A  69      10.667 -20.376  40.732  1.00110.65           C  
ATOM   1967  CB  LYS A  69      11.079 -19.020  41.336  1.00110.65           C  
ATOM   1968  CG  LYS A  69      12.541 -18.635  41.084  1.00110.65           C  
ATOM   1969  CD  LYS A  69      12.893 -18.366  39.621  1.00110.65           C  
ATOM   1970  CE  LYS A  69      14.343 -17.918  39.419  1.00110.65           C  
ATOM   1971  NZ  LYS A  69      15.258 -19.063  39.621  1.00110.65           N  
ATOM   1972  C   LYS A  69       9.394 -20.806  41.383  1.00110.65           C  
ATOM   1973  O   LYS A  69       8.304 -20.477  40.916  1.00110.65           O  
ATOM   1974  N   LYS A  70       9.504 -21.591  42.475  1.00 72.08           N  
ATOM   1975  CA  LYS A  70       8.321 -22.045  43.146  1.00 72.08           C  
ATOM   1976  CB  LYS A  70       7.864 -23.434  42.668  1.00 72.08           C  
ATOM   1977  CG  LYS A  70       6.551 -23.907  43.293  1.00 72.08           C  
ATOM   1978  CD  LYS A  70       5.924 -25.095  42.563  1.00 72.08           C  
ATOM   1979  CE  LYS A  70       4.619 -25.586  43.191  1.00 72.08           C  
ATOM   1980  NZ  LYS A  70       4.908 -26.398  44.392  1.00 72.08           N  
ATOM   1981  C   LYS A  70       8.612 -22.136  44.611  1.00 72.08           C  
ATOM   1982  O   LYS A  70       9.629 -22.692  45.024  1.00 72.08           O  
ATOM   1983  N   LYS A  72       7.708 -21.580  45.443  1.00123.38           N  
ATOM   1984  CA  LYS A  72       7.900 -21.617  46.863  1.00123.38           C  
ATOM   1985  CB  LYS A  72       8.284 -20.235  47.434  1.00123.38           C  
ATOM   1986  CG  LYS A  72       8.562 -20.181  48.941  1.00123.38           C  
ATOM   1987  CD  LYS A  72       7.344 -20.423  49.836  1.00123.38           C  
ATOM   1988  CE  LYS A  72       7.665 -20.359  51.331  1.00123.38           C  
ATOM   1989  NZ  LYS A  72       8.614 -21.436  51.694  1.00123.38           N  
ATOM   1990  C   LYS A  72       6.601 -22.023  47.476  1.00123.38           C  
ATOM   1991  O   LYS A  72       5.592 -21.335  47.331  1.00123.38           O  
ATOM   1992  N   GLY A  74       6.602 -23.165  48.189  1.00 33.67           N  
ATOM   1993  CA  GLY A  74       5.413 -23.608  48.849  1.00 33.67           C  
ATOM   1994  C   GLY A  74       4.390 -23.940  47.815  1.00 33.67           C  
ATOM   1995  O   GLY A  74       4.687 -24.503  46.763  1.00 33.67           O  
ATOM   1996  N   ARG A  75       3.135 -23.593  48.134  1.00132.63           N  
ATOM   1997  CA  ARG A  75       1.964 -23.801  47.339  1.00132.63           C  
ATOM   1998  CB  ARG A  75       0.671 -23.666  48.157  1.00132.63           C  
ATOM   1999  CG  ARG A  75       0.527 -24.822  49.157  1.00132.63           C  
ATOM   2000  CD  ARG A  75      -0.732 -24.785  50.026  1.00132.63           C  
ATOM   2001  NE  ARG A  75      -0.574 -23.669  50.999  1.00132.63           N  
ATOM   2002  CZ  ARG A  75      -0.953 -22.413  50.632  1.00132.63           C  
ATOM   2003  NH1 ARG A  75      -1.471 -22.214  49.387  1.00132.63           N  
ATOM   2004  NH2 ARG A  75      -0.815 -21.367  51.498  1.00132.63           N  
ATOM   2005  C   ARG A  75       1.975 -22.852  46.178  1.00132.63           C  
ATOM   2006  O   ARG A  75       1.111 -22.933  45.304  1.00132.63           O  
ATOM   2007  N   ILE A  76       2.909 -21.874  46.183  1.00 71.50           N  
ATOM   2008  CA  ILE A  76       2.940 -20.861  45.161  1.00 71.50           C  
ATOM   2009  CB  ILE A  76       3.012 -19.481  45.744  1.00 71.50           C  
ATOM   2010  CG1 ILE A  76       1.834 -19.260  46.705  1.00 71.50           C  
ATOM   2011  CG2 ILE A  76       3.054 -18.465  44.592  1.00 71.50           C  
ATOM   2012  CD1 ILE A  76       1.984 -18.005  47.563  1.00 71.50           C  
ATOM   2013  C   ILE A  76       4.143 -21.032  44.280  1.00 71.50           C  
ATOM   2014  O   ILE A  76       5.171 -21.561  44.697  1.00 71.50           O  
ATOM   2015  N   SER A  77       4.014 -20.599  43.004  1.00 61.10           N  
ATOM   2016  CA  SER A  77       5.069 -20.720  42.036  1.00 61.10           C  
ATOM   2017  CB  SER A  77       4.994 -22.038  41.250  1.00 61.10           C  
ATOM   2018  OG  SER A  77       3.693 -22.200  40.705  1.00 61.10           O  
ATOM   2019  C   SER A  77       4.978 -19.572  41.071  1.00 61.10           C  
ATOM   2020  O   SER A  77       4.173 -18.658  41.246  1.00 61.10           O  
ATOM   2021  N   ALA A  78       5.861 -19.551  40.047  1.00 49.87           N  
ATOM   2022  CA  ALA A  78       5.787 -18.487  39.088  1.00 49.87           C  
ATOM   2023  CB  ALA A  78       6.334 -17.152  39.620  1.00 49.87           C  
ATOM   2024  C   ALA A  78       6.606 -18.856  37.889  1.00 49.87           C  
ATOM   2025  O   ALA A  78       7.568 -19.616  37.989  1.00 49.87           O  
ATOM   2026  N   THR A  79       6.233 -18.306  36.713  1.00 48.72           N  
ATOM   2027  CA  THR A  79       6.951 -18.561  35.496  1.00 48.72           C  
ATOM   2028  CB  THR A  79       6.149 -19.297  34.463  1.00 48.72           C  
ATOM   2029  OG1 THR A  79       5.029 -18.519  34.066  1.00 48.72           O  
ATOM   2030  CG2 THR A  79       5.684 -20.638  35.055  1.00 48.72           C  
ATOM   2031  C   THR A  79       7.303 -17.235  34.910  1.00 48.72           C  
ATOM   2032  O   THR A  79       6.831 -16.198  35.378  1.00 48.72           O  
ATOM   2033  N   LEU A  80       8.184 -17.232  33.893  1.00 75.21           N  
ATOM   2034  CA  LEU A  80       8.583 -15.996  33.290  1.00 75.21           C  
ATOM   2035  CB  LEU A  80       9.867 -15.433  33.927  1.00 75.21           C  
ATOM   2036  CG  LEU A  80      10.360 -14.105  33.327  1.00 75.21           C  
ATOM   2037  CD1 LEU A  80       9.356 -12.969  33.563  1.00 75.21           C  
ATOM   2038  CD2 LEU A  80      11.773 -13.770  33.836  1.00 75.21           C  
ATOM   2039  C   LEU A  80       8.877 -16.241  31.844  1.00 75.21           C  
ATOM   2040  O   LEU A  80       9.695 -17.099  31.512  1.00 75.21           O  
ATOM   2041  N   ASN A  82       8.198 -15.500  30.942  1.00 78.65           N  
ATOM   2042  CA  ASN A  82       8.503 -15.600  29.543  1.00 78.65           C  
ATOM   2043  CB  ASN A  82       7.280 -15.916  28.665  1.00 78.65           C  
ATOM   2044  CG  ASN A  82       7.775 -16.277  27.270  1.00 78.65           C  
ATOM   2045  OD1 ASN A  82       7.686 -15.478  26.340  1.00 78.65           O  
ATOM   2046  ND2 ASN A  82       8.327 -17.511  27.120  1.00 78.65           N  
ATOM   2047  C   ASN A  82       9.035 -14.258  29.150  1.00 78.65           C  
ATOM   2048  O   ASN A  82       8.287 -13.303  28.949  1.00 78.65           O  
ATOM   2049  N   THR A  84      10.368 -14.177  29.032  1.00 82.67           N  
ATOM   2050  CA  THR A  84      11.114 -12.978  28.774  1.00 82.67           C  
ATOM   2051  CB  THR A  84      12.589 -13.192  28.944  1.00 82.67           C  
ATOM   2052  OG1 THR A  84      13.064 -14.136  27.995  1.00 82.67           O  
ATOM   2053  CG2 THR A  84      12.838 -13.713  30.370  1.00 82.67           C  
ATOM   2054  C   THR A  84      10.888 -12.467  27.384  1.00 82.67           C  
ATOM   2055  O   THR A  84      11.038 -11.271  27.150  1.00 82.67           O  
ATOM   2056  N   LYS A  85      10.656 -13.356  26.398  1.00133.49           N  
ATOM   2057  CA  LYS A  85      10.475 -12.922  25.036  1.00133.49           C  
ATOM   2058  CB  LYS A  85      10.584 -14.089  24.042  1.00133.49           C  
ATOM   2059  CG  LYS A  85      11.942 -14.780  24.131  1.00133.49           C  
ATOM   2060  CD  LYS A  85      13.105 -13.813  23.919  0.50133.49           C  
ATOM   2061  CE  LYS A  85      14.463 -14.397  24.301  0.50133.49           C  
ATOM   2062  NZ  LYS A  85      15.522 -13.393  24.060  0.50133.49           N  
ATOM   2063  C   LYS A  85       9.139 -12.260  24.809  1.00133.49           C  
ATOM   2064  O   LYS A  85       9.052 -11.207  24.179  1.00133.49           O  
ATOM   2065  N   GLU A  86       8.061 -12.917  25.277  1.00151.73           N  
ATOM   2066  CA  GLU A  86       6.684 -12.506  25.180  1.00151.73           C  
ATOM   2067  CB  GLU A  86       5.701 -13.670  25.377  1.00151.73           C  
ATOM   2068  CG  GLU A  86       5.861 -14.744  24.300  1.00151.73           C  
ATOM   2069  CD  GLU A  86       5.925 -14.031  22.957  1.00151.73           C  
ATOM   2070  OE1 GLU A  86       5.156 -13.051  22.773  1.00151.73           O  
ATOM   2071  OE2 GLU A  86       6.753 -14.448  22.105  1.00151.73           O  
ATOM   2072  C   GLU A  86       6.388 -11.449  26.206  1.00151.73           C  
ATOM   2073  O   GLU A  86       5.338 -10.814  26.168  1.00151.73           O  
ATOM   2074  N   GLY A  87       7.243 -11.312  27.233  1.00 63.60           N  
ATOM   2075  CA  GLY A  87       7.041 -10.264  28.194  1.00 63.60           C  
ATOM   2076  C   GLY A  87       5.885 -10.551  29.107  1.00 63.60           C  
ATOM   2077  O   GLY A  87       4.989  -9.718  29.238  1.00 63.60           O  
ATOM   2078  N   TYR A  88       5.821 -11.751  29.721  1.00190.16           N  
ATOM   2079  CA  TYR A  88       4.790 -11.931  30.706  1.00190.16           C  
ATOM   2080  CB  TYR A  88       3.441 -12.453  30.170  1.00190.16           C  
ATOM   2081  CG  TYR A  88       3.581 -13.832  29.629  1.00190.16           C  
ATOM   2082  CD1 TYR A  88       3.442 -14.917  30.462  1.00190.16           C  
ATOM   2083  CD2 TYR A  88       3.847 -14.042  28.296  1.00190.16           C  
ATOM   2084  CE1 TYR A  88       3.562 -16.195  29.971  1.00190.16           C  
ATOM   2085  CE2 TYR A  88       3.968 -15.318  27.799  1.00190.16           C  
ATOM   2086  CZ  TYR A  88       3.827 -16.396  28.638  1.00190.16           C  
ATOM   2087  OH  TYR A  88       3.950 -17.708  28.133  1.00190.16           O  
ATOM   2088  C   TYR A  88       5.271 -12.840  31.800  1.00190.16           C  
ATOM   2089  O   TYR A  88       6.333 -13.457  31.702  1.00190.16           O  
ATOM   2090  N   SER A  89       4.507 -12.888  32.915  1.00 82.80           N  
ATOM   2091  CA  SER A  89       4.834 -13.757  34.011  1.00 82.80           C  
ATOM   2092  CB  SER A  89       5.701 -13.071  35.079  1.00 82.80           C  
ATOM   2093  OG  SER A  89       5.897 -13.936  36.187  1.00 82.80           O  
ATOM   2094  C   SER A  89       3.546 -14.141  34.674  1.00 82.80           C  
ATOM   2095  O   SER A  89       2.692 -13.297  34.944  1.00 82.80           O  
ATOM   2096  N   TYR A  90       3.390 -15.442  34.974  1.00179.43           N  
ATOM   2097  CA  TYR A  90       2.209 -15.947  35.615  1.00179.43           C  
ATOM   2098  CB  TYR A  90       1.694 -17.270  35.009  1.00179.43           C  
ATOM   2099  CG  TYR A  90       0.973 -17.080  33.711  1.00179.43           C  
ATOM   2100  CD1 TYR A  90       1.641 -16.764  32.551  1.00179.43           C  
ATOM   2101  CD2 TYR A  90      -0.397 -17.218  33.661  1.00179.43           C  
ATOM   2102  CE1 TYR A  90       0.955 -16.599  31.369  1.00179.43           C  
ATOM   2103  CE2 TYR A  90      -1.088 -17.060  32.482  1.00179.43           C  
ATOM   2104  CZ  TYR A  90      -0.411 -16.748  31.331  1.00179.43           C  
ATOM   2105  OH  TYR A  90      -1.114 -16.581  30.119  1.00179.43           O  
ATOM   2106  C   TYR A  90       2.564 -16.262  37.031  1.00179.43           C  
ATOM   2107  O   TYR A  90       3.684 -16.675  37.325  1.00179.43           O  
ATOM   2108  N   LEU A  91       1.626 -15.998  37.962  1.00 89.89           N  
ATOM   2109  CA  LEU A  91       1.836 -16.397  39.321  1.00 89.89           C  
ATOM   2110  CB  LEU A  91       1.699 -15.245  40.328  1.00 89.89           C  
ATOM   2111  CG  LEU A  91       2.142 -15.621  41.753  1.00 89.89           C  
ATOM   2112  CD1 LEU A  91       3.667 -15.814  41.828  1.00 89.89           C  
ATOM   2113  CD2 LEU A  91       1.613 -14.617  42.787  1.00 89.89           C  
ATOM   2114  C   LEU A  91       0.755 -17.398  39.613  1.00 89.89           C  
ATOM   2115  O   LEU A  91      -0.424 -17.046  39.658  1.00 89.89           O  
ATOM   2116  N   TYR A  92       1.140 -18.678  39.821  1.00 83.36           N  
ATOM   2117  CA  TYR A  92       0.204 -19.749  40.043  1.00 83.36           C  
ATOM   2118  CB  TYR A  92       0.658 -21.109  39.476  1.00 83.36           C  
ATOM   2119  CG  TYR A  92       0.707 -21.070  37.988  1.00 83.36           C  
ATOM   2120  CD1 TYR A  92      -0.430 -21.292  37.248  1.00 83.36           C  
ATOM   2121  CD2 TYR A  92       1.893 -20.832  37.333  1.00 83.36           C  
ATOM   2122  CE1 TYR A  92      -0.390 -21.263  35.874  1.00 83.36           C  
ATOM   2123  CE2 TYR A  92       1.940 -20.803  35.959  1.00 83.36           C  
ATOM   2124  CZ  TYR A  92       0.797 -21.018  35.228  1.00 83.36           C  
ATOM   2125  OH  TYR A  92       0.842 -20.988  33.819  1.00 83.36           O  
ATOM   2126  C   TYR A  92       0.073 -19.986  41.512  1.00 83.36           C  
ATOM   2127  O   TYR A  92       1.027 -19.806  42.266  1.00 83.36           O  
ATOM   2128  N   ILE A  93      -1.151 -20.349  41.954  1.00116.73           N  
ATOM   2129  CA  ILE A  93      -1.404 -20.709  43.320  1.00116.73           C  
ATOM   2130  CB  ILE A  93      -2.463 -19.854  43.962  1.00116.73           C  
ATOM   2131  CG1 ILE A  93      -2.054 -18.371  43.996  1.00116.73           C  
ATOM   2132  CG2 ILE A  93      -2.756 -20.441  45.353  1.00116.73           C  
ATOM   2133  CD1 ILE A  93      -0.869 -18.071  44.908  1.00116.73           C  
ATOM   2134  C   ILE A  93      -1.983 -22.095  43.291  1.00116.73           C  
ATOM   2135  O   ILE A  93      -3.000 -22.331  42.641  1.00116.73           O  
ATOM   2136  N   LYS A  94      -1.369 -23.046  44.023  1.00155.24           N  
ATOM   2137  CA  LYS A  94      -1.869 -24.395  44.031  1.00155.24           C  
ATOM   2138  CB  LYS A  94      -0.839 -25.427  44.529  1.00155.24           C  
ATOM   2139  CG  LYS A  94      -0.980 -26.827  43.910  1.00155.24           C  
ATOM   2140  CD  LYS A  94      -2.312 -27.542  44.146  1.00155.24           C  
ATOM   2141  CE  LYS A  94      -2.413 -28.893  43.435  1.00155.24           C  
ATOM   2142  NZ  LYS A  94      -1.423 -29.838  43.998  1.00155.24           N  
ATOM   2143  C   LYS A  94      -3.032 -24.359  44.975  1.00155.24           C  
ATOM   2144  O   LYS A  94      -3.745 -23.358  44.995  1.00155.24           O  
ATOM   2145  N   GLY A  95      -3.264 -25.439  45.761  1.00 42.31           N  
ATOM   2146  CA  GLY A  95      -4.384 -25.488  46.667  1.00 42.31           C  
ATOM   2147  C   GLY A  95      -4.321 -24.247  47.496  1.00 42.31           C  
ATOM   2148  O   GLY A  95      -3.442 -24.086  48.340  1.00 42.31           O  
ATOM   2149  N   SER A  96      -5.286 -23.338  47.253  1.00 56.35           N  
ATOM   2150  CA  SER A  96      -5.288 -22.045  47.867  1.00 56.35           C  
ATOM   2151  CB  SER A  96      -6.043 -20.985  47.045  1.00 56.35           C  
ATOM   2152  OG  SER A  96      -7.402 -21.366  46.884  1.00 56.35           O  
ATOM   2153  C   SER A  96      -5.885 -22.085  49.232  1.00 56.35           C  
ATOM   2154  O   SER A  96      -6.755 -22.899  49.538  1.00 56.35           O  
ATOM   2155  N   GLN A  97      -5.423 -21.149  50.083  1.00112.24           N  
ATOM   2156  CA  GLN A  97      -5.854 -21.075  51.447  1.00112.24           C  
ATOM   2157  CB  GLN A  97      -4.746 -21.468  52.435  1.00112.24           C  
ATOM   2158  CG  GLN A  97      -4.274 -22.917  52.302  1.00112.24           C  
ATOM   2159  CD  GLN A  97      -5.290 -23.813  52.994  1.00112.24           C  
ATOM   2160  OE1 GLN A  97      -5.753 -24.802  52.430  1.00112.24           O  
ATOM   2161  NE2 GLN A  97      -5.640 -23.461  54.260  1.00112.24           N  
ATOM   2162  C   GLN A  97      -6.202 -19.653  51.747  1.00112.24           C  
ATOM   2163  O   GLN A  97      -5.921 -18.729  50.986  1.00112.24           O  
ATOM   2164  N   PRO A  98      -6.850 -19.475  52.857  1.00126.67           N  
ATOM   2165  CA  PRO A  98      -7.223 -18.151  53.262  1.00126.67           C  
ATOM   2166  CD  PRO A  98      -7.800 -20.470  53.329  1.00126.67           C  
ATOM   2167  CB  PRO A  98      -8.209 -18.329  54.413  1.00126.67           C  
ATOM   2168  CG  PRO A  98      -8.876 -19.681  54.095  1.00126.67           C  
ATOM   2169  C   PRO A  98      -6.030 -17.297  53.564  1.00126.67           C  
ATOM   2170  O   PRO A  98      -6.123 -16.083  53.393  1.00126.67           O  
ATOM   2171  N   GLU A  99      -4.902 -17.898  53.996  1.00149.71           N  
ATOM   2172  CA  GLU A  99      -3.734 -17.146  54.349  1.00149.71           C  
ATOM   2173  CB  GLU A  99      -2.633 -17.985  55.026  1.00149.71           C  
ATOM   2174  CG  GLU A  99      -2.202 -19.234  54.258  1.00149.71           C  
ATOM   2175  CD  GLU A  99      -3.135 -20.365  54.667  1.00149.71           C  
ATOM   2176  OE1 GLU A  99      -4.190 -20.068  55.289  1.00149.71           O  
ATOM   2177  OE2 GLU A  99      -2.800 -21.542  54.369  1.00149.71           O  
ATOM   2178  C   GLU A  99      -3.170 -16.500  53.122  1.00149.71           C  
ATOM   2179  O   GLU A  99      -2.537 -15.448  53.192  1.00149.71           O  
ATOM   2180  N   ASP A 100      -3.394 -17.133  51.961  1.00 99.97           N  
ATOM   2181  CA  ASP A 100      -2.900 -16.727  50.678  1.00 99.97           C  
ATOM   2182  CB  ASP A 100      -3.210 -17.749  49.576  1.00 99.97           C  
ATOM   2183  CG  ASP A 100      -2.453 -19.024  49.900  1.00 99.97           C  
ATOM   2184  OD1 ASP A 100      -1.285 -18.936  50.363  1.00 99.97           O  
ATOM   2185  OD2 ASP A 100      -3.052 -20.111  49.702  1.00 99.97           O  
ATOM   2186  C   ASP A 100      -3.524 -15.437  50.242  1.00 99.97           C  
ATOM   2187  O   ASP A 100      -3.111 -14.879  49.229  1.00 99.97           O  
ATOM   2188  N   SER A 101      -4.599 -14.975  50.907  1.00 97.72           N  
ATOM   2189  CA  SER A 101      -5.215 -13.750  50.473  1.00 97.72           C  
ATOM   2190  CB  SER A 101      -6.515 -13.402  51.225  1.00 97.72           C  
ATOM   2191  OG  SER A 101      -6.247 -13.142  52.595  1.00 97.72           O  
ATOM   2192  C   SER A 101      -4.252 -12.613  50.641  1.00 97.72           C  
ATOM   2193  O   SER A 101      -3.519 -12.542  51.628  1.00 97.72           O  
ATOM   2194  N   ALA A 102      -4.216 -11.702  49.642  1.00 53.25           N  
ATOM   2195  CA  ALA A 102      -3.353 -10.556  49.720  1.00 53.25           C  
ATOM   2196  CB  ALA A 102      -1.912 -10.890  50.146  1.00 53.25           C  
ATOM   2197  C   ALA A 102      -3.268  -9.943  48.358  1.00 53.25           C  
ATOM   2198  O   ALA A 102      -3.729 -10.510  47.369  1.00 53.25           O  
ATOM   2199  N   THR A 103      -2.655  -8.748  48.276  1.00 52.60           N  
ATOM   2200  CA  THR A 103      -2.491  -8.088  47.015  1.00 52.60           C  
ATOM   2201  CB  THR A 103      -2.480  -6.593  47.126  1.00 52.60           C  
ATOM   2202  OG1 THR A 103      -3.690  -6.134  47.711  1.00 52.60           O  
ATOM   2203  CG2 THR A 103      -2.308  -5.992  45.722  1.00 52.60           C  
ATOM   2204  C   THR A 103      -1.145  -8.502  46.520  1.00 52.60           C  
ATOM   2205  O   THR A 103      -0.166  -8.450  47.262  1.00 52.60           O  
ATOM   2206  N   TYR A 104      -1.065  -8.940  45.249  1.00 88.75           N  
ATOM   2207  CA  TYR A 104       0.185  -9.391  44.713  1.00 88.75           C  
ATOM   2208  CB  TYR A 104       0.079 -10.726  43.962  1.00 88.75           C  
ATOM   2209  CG  TYR A 104      -0.256 -11.822  44.917  1.00 88.75           C  
ATOM   2210  CD1 TYR A 104      -1.533 -11.978  45.409  1.00 88.75           C  
ATOM   2211  CD2 TYR A 104       0.714 -12.718  45.306  1.00 88.75           C  
ATOM   2212  CE1 TYR A 104      -1.835 -12.999  46.280  1.00 88.75           C  
ATOM   2213  CE2 TYR A 104       0.419 -13.739  46.175  1.00 88.75           C  
ATOM   2214  CZ  TYR A 104      -0.856 -13.885  46.663  1.00 88.75           C  
ATOM   2215  OH  TYR A 104      -1.153 -14.937  47.553  1.00 88.75           O  
ATOM   2216  C   TYR A 104       0.648  -8.383  43.708  1.00 88.75           C  
ATOM   2217  O   TYR A 104      -0.070  -8.065  42.762  1.00 88.75           O  
ATOM   2218  N   LEU A 105       1.888  -7.867  43.895  1.00137.27           N  
ATOM   2219  CA  LEU A 105       2.438  -6.851  43.038  1.00137.27           C  
ATOM   2220  CB  LEU A 105       3.106  -5.661  43.756  1.00137.27           C  
ATOM   2221  CG  LEU A 105       2.161  -4.757  44.569  1.00137.27           C  
ATOM   2222  CD1 LEU A 105       1.698  -5.442  45.859  1.00137.27           C  
ATOM   2223  CD2 LEU A 105       2.790  -3.382  44.817  1.00137.27           C  
ATOM   2224  C   LEU A 105       3.516  -7.424  42.168  1.00137.27           C  
ATOM   2225  O   LEU A 105       4.029  -8.519  42.403  1.00137.27           O  
ATOM   2226  N   CYS A 106       3.855  -6.661  41.106  1.00155.58           N  
ATOM   2227  CA  CYS A 106       4.886  -6.995  40.162  1.00155.58           C  
ATOM   2228  CB  CYS A 106       4.439  -7.177  38.732  1.00155.58           C  
ATOM   2229  SG  CYS A 106       3.969  -8.813  38.236  1.00155.58           S  
ATOM   2230  C   CYS A 106       5.716  -5.799  39.890  1.00155.58           C  
ATOM   2231  O   CYS A 106       5.186  -4.720  39.636  1.00155.58           O  
ATOM   2232  N   ALA A 107       7.042  -5.988  39.823  1.00 77.67           N  
ATOM   2233  CA  ALA A 107       7.873  -4.871  39.499  1.00 77.67           C  
ATOM   2234  CB  ALA A 107       8.590  -4.275  40.722  1.00 77.67           C  
ATOM   2235  C   ALA A 107       8.938  -5.319  38.552  1.00 77.67           C  
ATOM   2236  O   ALA A 107       9.444  -6.437  38.652  1.00 77.67           O  
ATOM   2237  N   PHE A 108       9.289  -4.428  37.600  1.00151.74           N  
ATOM   2238  CA  PHE A 108      10.340  -4.665  36.656  1.00151.74           C  
ATOM   2239  CB  PHE A 108       9.898  -4.765  35.182  1.00151.74           C  
ATOM   2240  CG  PHE A 108       9.064  -3.587  34.784  1.00151.74           C  
ATOM   2241  CD1 PHE A 108       9.519  -2.285  34.835  1.00151.74           C  
ATOM   2242  CD2 PHE A 108       7.806  -3.805  34.291  1.00151.74           C  
ATOM   2243  CE1 PHE A 108       8.740  -1.218  34.461  1.00151.74           C  
ATOM   2244  CE2 PHE A 108       7.029  -2.744  33.906  1.00151.74           C  
ATOM   2245  CZ  PHE A 108       7.476  -1.451  33.991  1.00151.74           C  
ATOM   2246  C   PHE A 108      11.304  -3.534  36.770  1.00151.74           C  
ATOM   2247  O   PHE A 108      11.002  -2.483  37.336  1.00151.74           O  
ATOM   2248  N   ASN A 109      12.493  -3.743  36.191  1.00227.95           N  
ATOM   2249  CA  ASN A 109      13.596  -2.838  36.276  1.00227.95           C  
ATOM   2250  CB  ASN A 109      14.922  -3.607  36.131  1.00227.95           C  
ATOM   2251  CG  ASN A 109      16.084  -2.719  36.505  1.00227.95           C  
ATOM   2252  OD1 ASN A 109      16.532  -1.906  35.701  1.00227.95           O  
ATOM   2253  ND2 ASN A 109      16.607  -2.879  37.749  1.00227.95           N  
ATOM   2254  C   ASN A 109      13.493  -1.781  35.228  1.00227.95           C  
ATOM   2255  O   ASN A 109      12.898  -1.968  34.177  1.00227.95           O  
ATOM   2256  N   SER A 110      14.072  -0.606  35.510  1.00215.37           N  
ATOM   2257  CA  SER A 110      14.079   0.488  34.593  1.00215.37           C  
ATOM   2258  CB  SER A 110      12.996   1.500  34.915  1.00215.37           C  
ATOM   2259  OG  SER A 110      12.871   1.543  36.319  1.00215.37           O  
ATOM   2260  C   SER A 110      15.453   1.022  34.657  1.00215.37           C  
ATOM   2261  O   SER A 110      16.134   1.129  33.638  1.00215.37           O  
ATOM   2262  N   PHE A 111      15.968   1.415  35.825  1.00442.55           N  
ATOM   2263  CA  PHE A 111      17.318   1.640  35.466  1.00442.55           C  
ATOM   2264  CB  PHE A 111      17.679   3.017  34.842  1.00442.55           C  
ATOM   2265  CG  PHE A 111      17.445   4.186  35.744  1.00442.55           C  
ATOM   2266  CD1 PHE A 111      18.179   4.369  36.895  1.00442.55           C  
ATOM   2267  CD2 PHE A 111      16.528   5.152  35.386  1.00442.55           C  
ATOM   2268  CE1 PHE A 111      17.958   5.460  37.701  1.00442.55           C  
ATOM   2269  CE2 PHE A 111      16.306   6.244  36.191  1.00442.55           C  
ATOM   2270  CZ  PHE A 111      17.013   6.395  37.355  1.00442.55           C  
ATOM   2271  C   PHE A 111      18.209   1.452  36.554  1.00442.55           C  
ATOM   2272  O   PHE A 111      19.366   1.656  36.315  1.00442.55           O  
ATOM   2273  N   ASN A 124      17.844   0.694  37.560  1.00270.06           N  
ATOM   2274  CA  ASN A 124      18.248   1.109  38.845  1.00270.06           C  
ATOM   2275  CB  ASN A 124      19.337   2.199  38.977  1.00270.06           C  
ATOM   2276  CG  ASN A 124      20.703   1.528  38.949  1.00270.06           C  
ATOM   2277  OD1 ASN A 124      20.823   0.345  39.265  1.00270.06           O  
ATOM   2278  ND2 ASN A 124      21.764   2.302  38.591  1.00270.06           N  
ATOM   2279  C   ASN A 124      16.977   1.725  39.375  1.00270.06           C  
ATOM   2280  O   ASN A 124      16.998   2.451  40.365  1.00270.06           O  
ATOM   2281  N   LYS A 125      15.828   1.485  38.678  1.00320.59           N  
ATOM   2282  CA  LYS A 125      14.554   1.733  39.317  1.00320.59           C  
ATOM   2283  CB  LYS A 125      13.915   3.159  39.235  1.00320.59           C  
ATOM   2284  CG  LYS A 125      13.300   3.703  37.952  1.00320.59           C  
ATOM   2285  CD  LYS A 125      14.287   3.896  36.805  1.00320.59           C  
ATOM   2286  CE  LYS A 125      13.636   4.312  35.481  1.00320.59           C  
ATOM   2287  NZ  LYS A 125      13.538   5.783  35.389  1.00320.59           N  
ATOM   2288  C   LYS A 125      13.624   0.587  39.007  1.00320.59           C  
ATOM   2289  O   LYS A 125      13.852  -0.178  38.073  1.00320.59           O  
ATOM   2290  N   PHE A 126      12.602   0.357  39.857  1.00179.66           N  
ATOM   2291  CA  PHE A 126      11.671  -0.726  39.646  1.00179.66           C  
ATOM   2292  CB  PHE A 126      11.691  -1.782  40.765  1.00179.66           C  
ATOM   2293  CG  PHE A 126      12.824  -2.718  40.533  1.00179.66           C  
ATOM   2294  CD1 PHE A 126      14.106  -2.404  40.919  1.00179.66           C  
ATOM   2295  CD2 PHE A 126      12.590  -3.922  39.908  1.00179.66           C  
ATOM   2296  CE1 PHE A 126      15.135  -3.289  40.690  1.00179.66           C  
ATOM   2297  CE2 PHE A 126      13.613  -4.810  39.678  1.00179.66           C  
ATOM   2298  CZ  PHE A 126      14.890  -4.493  40.071  1.00179.66           C  
ATOM   2299  C   PHE A 126      10.305  -0.143  39.654  1.00179.66           C  
ATOM   2300  O   PHE A 126       9.964   0.599  40.574  1.00179.66           O  
ATOM   2301  N   TYR A 127       9.485  -0.494  38.638  1.00135.46           N  
ATOM   2302  CA  TYR A 127       8.142   0.015  38.585  1.00135.46           C  
ATOM   2303  CB  TYR A 127       7.725   0.718  37.275  1.00135.46           C  
ATOM   2304  CG  TYR A 127       7.874   2.200  37.429  1.00135.46           C  
ATOM   2305  CD1 TYR A 127       6.814   2.924  37.932  1.00135.46           C  
ATOM   2306  CD2 TYR A 127       9.020   2.878  37.082  1.00135.46           C  
ATOM   2307  CE1 TYR A 127       6.878   4.288  38.096  1.00135.46           C  
ATOM   2308  CE2 TYR A 127       9.091   4.248  37.243  1.00135.46           C  
ATOM   2309  CZ  TYR A 127       8.025   4.956  37.749  1.00135.46           C  
ATOM   2310  OH  TYR A 127       8.101   6.357  37.911  1.00135.46           O  
ATOM   2311  C   TYR A 127       7.143  -1.055  38.870  1.00135.46           C  
ATOM   2312  O   TYR A 127       7.074  -2.083  38.200  1.00135.46           O  
ATOM   2313  N   PHE A 128       6.320  -0.802  39.904  1.00108.26           N  
ATOM   2314  CA  PHE A 128       5.318  -1.732  40.331  1.00108.26           C  
ATOM   2315  CB  PHE A 128       4.854  -1.473  41.774  1.00108.26           C  
ATOM   2316  CG  PHE A 128       6.011  -1.673  42.693  1.00108.26           C  
ATOM   2317  CD1 PHE A 128       6.979  -0.703  42.832  1.00108.26           C  
ATOM   2318  CD2 PHE A 128       6.118  -2.828  43.431  1.00108.26           C  
ATOM   2319  CE1 PHE A 128       8.043  -0.888  43.684  1.00108.26           C  
ATOM   2320  CE2 PHE A 128       7.179  -3.015  44.283  1.00108.26           C  
ATOM   2321  CZ  PHE A 128       8.146  -2.049  44.412  1.00108.26           C  
ATOM   2322  C   PHE A 128       4.115  -1.574  39.456  1.00108.26           C  
ATOM   2323  O   PHE A 128       3.838  -0.493  38.936  1.00108.26           O  
ATOM   2324  N   GLY A 129       3.370  -2.686  39.284  1.00 48.65           N  
ATOM   2325  CA  GLY A 129       2.176  -2.715  38.487  1.00 48.65           C  
ATOM   2326  C   GLY A 129       1.021  -2.302  39.331  1.00 48.65           C  
ATOM   2327  O   GLY A 129       1.164  -1.964  40.504  1.00 48.65           O  
ATOM   2328  N   SER A 130      -0.182  -2.361  38.735  1.00 87.93           N  
ATOM   2329  CA  SER A 130      -1.364  -1.938  39.423  1.00 87.93           C  
ATOM   2330  CB  SER A 130      -2.640  -2.157  38.601  1.00 87.93           C  
ATOM   2331  OG  SER A 130      -3.775  -1.839  39.393  1.00 87.93           O  
ATOM   2332  C   SER A 130      -1.500  -2.756  40.668  1.00 87.93           C  
ATOM   2333  O   SER A 130      -1.949  -2.242  41.693  1.00 87.93           O  
ATOM   2334  N   GLY A 131      -1.117  -4.052  40.608  1.00 48.71           N  
ATOM   2335  CA  GLY A 131      -1.231  -4.900  41.759  1.00 48.71           C  
ATOM   2336  C   GLY A 131      -2.537  -5.623  41.653  1.00 48.71           C  
ATOM   2337  O   GLY A 131      -3.555  -5.024  41.311  1.00 48.71           O  
ATOM   2338  N   THR A 132      -2.533  -6.937  41.972  1.00142.78           N  
ATOM   2339  CA  THR A 132      -3.723  -7.739  41.870  1.00142.78           C  
ATOM   2340  CB  THR A 132      -3.530  -8.917  40.953  1.00142.78           C  
ATOM   2341  OG1 THR A 132      -4.716  -9.693  40.879  1.00142.78           O  
ATOM   2342  CG2 THR A 132      -2.333  -9.757  41.430  1.00142.78           C  
ATOM   2343  C   THR A 132      -4.136  -8.240  43.231  1.00142.78           C  
ATOM   2344  O   THR A 132      -3.476  -9.087  43.831  1.00142.78           O  
ATOM   2345  N   LYS A 133      -5.278  -7.734  43.746  1.00 74.27           N  
ATOM   2346  CA  LYS A 133      -5.774  -8.128  45.038  1.00 74.27           C  
ATOM   2347  CB  LYS A 133      -6.766  -7.121  45.650  1.00 74.27           C  
ATOM   2348  CG  LYS A 133      -7.292  -7.537  47.026  1.00 74.27           C  
ATOM   2349  CD  LYS A 133      -8.033  -6.425  47.770  1.00 74.27           C  
ATOM   2350  CE  LYS A 133      -7.114  -5.310  48.272  1.00 74.27           C  
ATOM   2351  NZ  LYS A 133      -7.908  -4.280  48.979  1.00 74.27           N  
ATOM   2352  C   LYS A 133      -6.483  -9.442  44.914  1.00 74.27           C  
ATOM   2353  O   LYS A 133      -7.254  -9.664  43.982  1.00 74.27           O  
ATOM   2354  N   LEU A 134      -6.232 -10.350  45.880  1.00 80.96           N  
ATOM   2355  CA  LEU A 134      -6.803 -11.666  45.883  1.00 80.96           C  
ATOM   2356  CB  LEU A 134      -5.725 -12.750  45.704  1.00 80.96           C  
ATOM   2357  CG  LEU A 134      -6.178 -14.189  46.014  1.00 80.96           C  
ATOM   2358  CD1 LEU A 134      -7.319 -14.654  45.104  1.00 80.96           C  
ATOM   2359  CD2 LEU A 134      -4.977 -15.148  45.992  1.00 80.96           C  
ATOM   2360  C   LEU A 134      -7.466 -11.926  47.199  1.00 80.96           C  
ATOM   2361  O   LEU A 134      -6.864 -11.755  48.257  1.00 80.96           O  
ATOM   2362  N   ASN A 135      -8.740 -12.365  47.164  1.00102.40           N  
ATOM   2363  CA  ASN A 135      -9.412 -12.665  48.392  1.00102.40           C  
ATOM   2364  CB  ASN A 135     -10.675 -11.822  48.634  1.00102.40           C  
ATOM   2365  CG  ASN A 135     -11.621 -12.077  47.481  1.00102.40           C  
ATOM   2366  OD1 ASN A 135     -12.225 -13.144  47.389  1.00102.40           O  
ATOM   2367  ND2 ASN A 135     -11.745 -11.069  46.575  1.00102.40           N  
ATOM   2368  C   ASN A 135      -9.776 -14.109  48.372  1.00102.40           C  
ATOM   2369  O   ASN A 135     -10.187 -14.660  47.349  1.00102.40           O  
ATOM   2370  N   VAL A 136      -9.583 -14.768  49.526  1.00171.89           N  
ATOM   2371  CA  VAL A 136      -9.856 -16.156  49.615  1.00171.89           C  
ATOM   2372  CB  VAL A 136      -8.618 -16.936  49.923  1.00171.89           C  
ATOM   2373  CG1 VAL A 136      -7.733 -16.980  48.670  1.00171.89           C  
ATOM   2374  CG2 VAL A 136      -7.915 -16.230  51.086  1.00171.89           C  
ATOM   2375  C   VAL A 136     -10.890 -16.428  50.665  1.00171.89           C  
ATOM   2376  O   VAL A 136     -10.633 -16.464  51.865  1.00171.89           O  
ATOM   2377  N   LYS A 137     -12.086 -16.660  50.118  1.00306.60           N  
ATOM   2378  CA  LYS A 137     -13.319 -17.251  50.520  1.00306.60           C  
ATOM   2379  CB  LYS A 137     -13.567 -18.139  49.329  1.00306.60           C  
ATOM   2380  CG  LYS A 137     -12.415 -19.180  49.335  1.00306.60           C  
ATOM   2381  CD  LYS A 137     -10.917 -18.834  48.976  1.00306.60           C  
ATOM   2382  CE  LYS A 137      -9.742 -19.632  49.541  1.00306.60           C  
ATOM   2383  NZ  LYS A 137      -9.600 -19.447  50.999  1.00306.60           N  
ATOM   2384  C   LYS A 137     -13.103 -18.216  51.669  1.00306.60           C  
ATOM   2385  O   LYS A 137     -11.976 -18.603  51.934  1.00306.60           O  
ATOM   2386  N   PRO A 138     -14.124 -18.701  52.341  1.00163.77           N  
ATOM   2387  CA  PRO A 138     -13.773 -19.553  53.434  1.00163.77           C  
ATOM   2388  CD  PRO A 138     -15.000 -19.531  51.539  1.00163.77           C  
ATOM   2389  CB  PRO A 138     -13.399 -20.887  52.803  1.00163.77           C  
ATOM   2390  CG  PRO A 138     -14.249 -20.885  51.507  1.00163.77           C  
ATOM   2391  C   PRO A 138     -12.882 -18.974  54.467  1.00163.77           C  
ATOM   2392  O   PRO A 138     -13.464 -18.280  55.342  1.00163.77           O  
ATOM   2393  OXT PRO A 138     -11.641 -19.180  54.419  1.00163.77           O  
TER    2394      PRO A 138                                                       
ATOM   2394  N   VAL B   3      13.872  -2.188  57.333  1.00 36.38           N  
ATOM   2395  CA  VAL B   3      13.652  -0.728  57.209  1.00 36.38           C  
ATOM   2396  CB  VAL B   3      12.990  -0.404  55.902  1.00 36.38           C  
ATOM   2397  CG1 VAL B   3      12.744   1.113  55.840  1.00 36.38           C  
ATOM   2398  CG2 VAL B   3      13.862  -0.946  54.758  1.00 36.38           C  
ATOM   2399  C   VAL B   3      12.762  -0.247  58.308  1.00 36.38           C  
ATOM   2400  O   VAL B   3      11.868  -0.962  58.756  1.00 36.38           O  
ATOM   2401  N   THR B   4      13.003   0.986  58.788  1.00109.88           N  
ATOM   2402  CA  THR B   4      12.189   1.514  59.841  1.00109.88           C  
ATOM   2403  CB  THR B   4      12.951   1.823  61.097  1.00109.88           C  
ATOM   2404  OG1 THR B   4      13.928   2.822  60.842  1.00109.88           O  
ATOM   2405  CG2 THR B   4      13.626   0.537  61.599  1.00109.88           C  
ATOM   2406  C   THR B   4      11.612   2.806  59.368  1.00109.88           C  
ATOM   2407  O   THR B   4      12.310   3.624  58.770  1.00109.88           O  
ATOM   2408  N   GLN B   5      10.303   3.017  59.613  1.00 69.93           N  
ATOM   2409  CA  GLN B   5       9.705   4.257  59.218  1.00 69.93           C  
ATOM   2410  CB  GLN B   5       8.670   4.158  58.082  1.00 69.93           C  
ATOM   2411  CG  GLN B   5       9.238   3.809  56.709  1.00 69.93           C  
ATOM   2412  CD  GLN B   5       8.065   3.781  55.738  1.00 69.93           C  
ATOM   2413  OE1 GLN B   5       7.761   2.752  55.138  1.00 69.93           O  
ATOM   2414  NE2 GLN B   5       7.381   4.946  55.582  1.00 69.93           N  
ATOM   2415  C   GLN B   5       8.947   4.805  60.376  1.00 69.93           C  
ATOM   2416  O   GLN B   5       8.262   4.075  61.090  1.00 69.93           O  
ATOM   2417  N   ASN B   6       9.070   6.127  60.592  1.00106.65           N  
ATOM   2418  CA  ASN B   6       8.307   6.766  61.619  1.00106.65           C  
ATOM   2419  CB  ASN B   6       9.115   7.127  62.875  1.00106.65           C  
ATOM   2420  CG  ASN B   6      10.089   8.225  62.487  1.00106.65           C  
ATOM   2421  OD1 ASN B   6       9.876   9.394  62.802  1.00106.65           O  
ATOM   2422  ND2 ASN B   6      11.182   7.844  61.774  1.00106.65           N  
ATOM   2423  C   ASN B   6       7.849   8.061  61.032  1.00106.65           C  
ATOM   2424  O   ASN B   6       8.538   8.618  60.178  1.00106.65           O  
ATOM   2425  N   PRO B   7       6.709   8.569  61.426  1.00 82.73           N  
ATOM   2426  CA  PRO B   7       5.825   7.907  62.348  1.00 82.73           C  
ATOM   2427  CD  PRO B   7       6.520  10.009  61.434  1.00 82.73           C  
ATOM   2428  CB  PRO B   7       5.034   9.013  63.048  1.00 82.73           C  
ATOM   2429  CG  PRO B   7       5.156  10.221  62.107  1.00 82.73           C  
ATOM   2430  C   PRO B   7       4.944   6.980  61.579  1.00 82.73           C  
ATOM   2431  O   PRO B   7       4.881   7.097  60.358  1.00 82.73           O  
ATOM   2432  N   ARG B   8       4.283   6.033  62.268  1.00133.37           N  
ATOM   2433  CA  ARG B   8       3.399   5.111  61.617  1.00133.37           C  
ATOM   2434  CB  ARG B   8       2.945   3.984  62.556  1.00133.37           C  
ATOM   2435  CG  ARG B   8       4.115   3.150  63.079  1.00133.37           C  
ATOM   2436  CD  ARG B   8       3.687   1.934  63.897  1.00133.37           C  
ATOM   2437  NE  ARG B   8       3.227   0.895  62.935  1.00133.37           N  
ATOM   2438  CZ  ARG B   8       4.135   0.053  62.364  1.00133.37           C  
ATOM   2439  NH1 ARG B   8       5.459   0.169  62.676  1.00133.37           N  
ATOM   2440  NH2 ARG B   8       3.720  -0.903  61.482  1.00133.37           N  
ATOM   2441  C   ARG B   8       2.173   5.819  61.118  1.00133.37           C  
ATOM   2442  O   ARG B   8       1.742   5.600  59.987  1.00133.37           O  
ATOM   2443  N   TYR B   9       1.577   6.694  61.953  1.00112.95           N  
ATOM   2444  CA  TYR B   9       0.361   7.360  61.570  1.00112.95           C  
ATOM   2445  CB  TYR B   9      -0.868   6.911  62.379  1.00112.95           C  
ATOM   2446  CG  TYR B   9      -1.196   5.505  62.013  1.00112.95           C  
ATOM   2447  CD1 TYR B   9      -0.499   4.447  62.548  1.00112.95           C  
ATOM   2448  CD2 TYR B   9      -2.220   5.245  61.134  1.00112.95           C  
ATOM   2449  CE1 TYR B   9      -0.813   3.152  62.206  1.00112.95           C  
ATOM   2450  CE2 TYR B   9      -2.537   3.954  60.791  1.00112.95           C  
ATOM   2451  CZ  TYR B   9      -1.834   2.903  61.325  1.00112.95           C  
ATOM   2452  OH  TYR B   9      -2.161   1.577  60.970  1.00112.95           O  
ATOM   2453  C   TYR B   9       0.519   8.818  61.838  1.00112.95           C  
ATOM   2454  O   TYR B   9       1.230   9.214  62.760  1.00112.95           O  
ATOM   2455  N   LEU B  10      -0.124   9.668  61.013  1.00 70.82           N  
ATOM   2456  CA  LEU B  10      -0.019  11.065  61.293  1.00 70.82           C  
ATOM   2457  CB  LEU B  10       1.255  11.705  60.715  1.00 70.82           C  
ATOM   2458  CG  LEU B  10       1.382  13.209  61.018  1.00 70.82           C  
ATOM   2459  CD1 LEU B  10       1.467  13.463  62.532  1.00 70.82           C  
ATOM   2460  CD2 LEU B  10       2.556  13.834  60.249  1.00 70.82           C  
ATOM   2461  C   LEU B  10      -1.202  11.774  60.710  1.00 70.82           C  
ATOM   2462  O   LEU B  10      -1.661  11.462  59.612  1.00 70.82           O  
ATOM   2463  N   ILE B  11      -1.739  12.752  61.463  1.00106.77           N  
ATOM   2464  CA  ILE B  11      -2.819  13.569  60.995  1.00106.77           C  
ATOM   2465  CB  ILE B  11      -4.032  13.533  61.873  1.00106.77           C  
ATOM   2466  CG1 ILE B  11      -3.673  14.009  63.287  1.00106.77           C  
ATOM   2467  CG2 ILE B  11      -4.637  12.126  61.808  1.00106.77           C  
ATOM   2468  CD1 ILE B  11      -4.893  14.262  64.169  1.00106.77           C  
ATOM   2469  C   ILE B  11      -2.290  14.959  61.024  1.00106.77           C  
ATOM   2470  O   ILE B  11      -1.588  15.337  61.960  1.00106.77           O  
ATOM   2471  N   THR B  12      -2.572  15.756  59.978  1.00122.96           N  
ATOM   2472  CA  THR B  12      -2.010  17.070  60.017  1.00122.96           C  
ATOM   2473  CB  THR B  12      -0.720  17.174  59.256  1.00122.96           C  
ATOM   2474  OG1 THR B  12      -0.116  18.439  59.478  1.00122.96           O  
ATOM   2475  CG2 THR B  12      -1.007  16.968  57.759  1.00122.96           C  
ATOM   2476  C   THR B  12      -2.964  18.051  59.427  1.00122.96           C  
ATOM   2477  O   THR B  12      -3.838  17.705  58.633  1.00122.96           O  
ATOM   2478  N   VAL B  13      -2.809  19.324  59.840  1.00102.06           N  
ATOM   2479  CA  VAL B  13      -3.593  20.404  59.328  1.00102.06           C  
ATOM   2480  CB  VAL B  13      -3.624  21.594  60.238  1.00102.06           C  
ATOM   2481  CG1 VAL B  13      -2.187  22.114  60.399  1.00102.06           C  
ATOM   2482  CG2 VAL B  13      -4.583  22.639  59.653  1.00102.06           C  
ATOM   2483  C   VAL B  13      -2.926  20.824  58.067  1.00102.06           C  
ATOM   2484  O   VAL B  13      -1.702  20.772  57.960  1.00102.06           O  
ATOM   2485  N   THR B  14      -3.710  21.255  57.065  1.00107.99           N  
ATOM   2486  CA  THR B  14      -3.075  21.605  55.837  1.00107.99           C  
ATOM   2487  CB  THR B  14      -4.038  21.928  54.731  1.00107.99           C  
ATOM   2488  OG1 THR B  14      -3.365  21.941  53.482  1.00107.99           O  
ATOM   2489  CG2 THR B  14      -4.668  23.301  55.009  1.00107.99           C  
ATOM   2490  C   THR B  14      -2.204  22.791  56.087  1.00107.99           C  
ATOM   2491  O   THR B  14      -2.588  23.732  56.780  1.00107.99           O  
ATOM   2492  N   GLY B  15      -0.977  22.747  55.534  1.00 37.07           N  
ATOM   2493  CA  GLY B  15      -0.054  23.836  55.655  1.00 37.07           C  
ATOM   2494  C   GLY B  15       1.062  23.469  56.585  1.00 37.07           C  
ATOM   2495  O   GLY B  15       2.208  23.849  56.350  1.00 37.07           O  
ATOM   2496  N   LYS B  16       0.787  22.698  57.654  1.00 88.64           N  
ATOM   2497  CA  LYS B  16       1.873  22.413  58.549  1.00 88.64           C  
ATOM   2498  CB  LYS B  16       1.437  21.906  59.931  1.00 88.64           C  
ATOM   2499  CG  LYS B  16       0.879  23.042  60.784  1.00 88.64           C  
ATOM   2500  CD  LYS B  16       0.189  22.600  62.072  1.00 88.64           C  
ATOM   2501  CE  LYS B  16      -0.349  23.781  62.879  1.00 88.64           C  
ATOM   2502  NZ  LYS B  16      -1.018  23.296  64.107  1.00 88.64           N  
ATOM   2503  C   LYS B  16       2.792  21.414  57.922  1.00 88.64           C  
ATOM   2504  O   LYS B  16       2.359  20.420  57.345  1.00 88.64           O  
ATOM   2505  N   LYS B  17       4.107  21.683  58.048  1.00152.25           N  
ATOM   2506  CA  LYS B  17       5.195  20.912  57.503  1.00152.25           C  
ATOM   2507  CB  LYS B  17       6.532  21.677  57.612  1.00152.25           C  
ATOM   2508  CG  LYS B  17       7.798  20.884  57.270  1.00152.25           C  
ATOM   2509  CD  LYS B  17       8.070  20.710  55.778  1.00152.25           C  
ATOM   2510  CE  LYS B  17       9.341  19.915  55.472  1.00152.25           C  
ATOM   2511  NZ  LYS B  17      10.527  20.645  55.970  1.00152.25           N  
ATOM   2512  C   LYS B  17       5.363  19.655  58.299  1.00152.25           C  
ATOM   2513  O   LYS B  17       5.028  19.611  59.481  1.00152.25           O  
ATOM   2514  N   LEU B  18       5.867  18.579  57.652  1.00140.32           N  
ATOM   2515  CA  LEU B  18       6.096  17.358  58.373  1.00140.32           C  
ATOM   2516  CB  LEU B  18       4.841  16.464  58.442  1.00140.32           C  
ATOM   2517  CG  LEU B  18       4.215  16.122  57.074  1.00140.32           C  
ATOM   2518  CD1 LEU B  18       5.083  15.144  56.267  1.00140.32           C  
ATOM   2519  CD2 LEU B  18       2.764  15.645  57.235  1.00140.32           C  
ATOM   2520  C   LEU B  18       7.204  16.581  57.721  1.00140.32           C  
ATOM   2521  O   LEU B  18       7.446  16.702  56.520  1.00140.32           O  
ATOM   2522  N   THR B  19       7.939  15.767  58.512  1.00133.05           N  
ATOM   2523  CA  THR B  19       8.967  14.974  57.901  1.00133.05           C  
ATOM   2524  CB  THR B  19      10.370  15.423  58.205  1.00133.05           C  
ATOM   2525  OG1 THR B  19      11.277  14.783  57.321  1.00133.05           O  
ATOM   2526  CG2 THR B  19      10.731  15.072  59.656  1.00133.05           C  
ATOM   2527  C   THR B  19       8.818  13.548  58.334  1.00133.05           C  
ATOM   2528  O   THR B  19       8.696  13.246  59.520  1.00133.05           O  
ATOM   2529  N   VAL B  20       8.825  12.621  57.356  1.00 56.58           N  
ATOM   2530  CA  VAL B  20       8.702  11.230  57.680  1.00 56.58           C  
ATOM   2531  CB  VAL B  20       7.815  10.466  56.738  1.00 56.58           C  
ATOM   2532  CG1 VAL B  20       7.811   8.986  57.159  1.00 56.58           C  
ATOM   2533  CG2 VAL B  20       6.419  11.111  56.743  1.00 56.58           C  
ATOM   2534  C   VAL B  20      10.079  10.657  57.570  1.00 56.58           C  
ATOM   2535  O   VAL B  20      10.786  10.900  56.593  1.00 56.58           O  
ATOM   2536  N   THR B  21      10.502   9.867  58.576  1.00 65.21           N  
ATOM   2537  CA  THR B  21      11.847   9.370  58.551  1.00 65.21           C  
ATOM   2538  CB  THR B  21      12.548   9.504  59.868  1.00 65.21           C  
ATOM   2539  OG1 THR B  21      12.544  10.856  60.297  1.00 65.21           O  
ATOM   2540  CG2 THR B  21      13.996   9.042  59.680  1.00 65.21           C  
ATOM   2541  C   THR B  21      11.845   7.910  58.200  1.00 65.21           C  
ATOM   2542  O   THR B  21      10.901   7.182  58.504  1.00 65.21           O  
ATOM   2543  N   CYS B  22      12.919   7.463  57.512  1.00 65.18           N  
ATOM   2544  CA  CYS B  22      13.086   6.092  57.108  1.00 65.18           C  
ATOM   2545  CB  CYS B  22      12.844   5.898  55.599  1.00 65.18           C  
ATOM   2546  SG  CYS B  22      13.250   4.233  55.005  1.00 65.18           S  
ATOM   2547  C   CYS B  22      14.510   5.690  57.390  1.00 65.18           C  
ATOM   2548  O   CYS B  22      15.441   6.385  56.985  1.00 65.18           O  
ATOM   2549  N   SER B  23      14.723   4.543  58.082  1.00 55.20           N  
ATOM   2550  CA  SER B  23      16.066   4.111  58.396  1.00 55.20           C  
ATOM   2551  CB  SER B  23      16.372   4.139  59.903  1.00 55.20           C  
ATOM   2552  OG  SER B  23      16.224   5.459  60.406  1.00 55.20           O  
ATOM   2553  C   SER B  23      16.250   2.686  57.937  1.00 55.20           C  
ATOM   2554  O   SER B  23      15.310   1.897  57.968  1.00 55.20           O  
ATOM   2555  N   GLN B  24      17.479   2.315  57.500  1.00148.89           N  
ATOM   2556  CA  GLN B  24      17.754   0.991  56.985  1.00148.89           C  
ATOM   2557  CB  GLN B  24      17.518   0.941  55.469  1.00148.89           C  
ATOM   2558  CG  GLN B  24      18.317  -0.125  54.739  1.00148.89           C  
ATOM   2559  CD  GLN B  24      19.541   0.621  54.237  1.00148.89           C  
ATOM   2560  OE1 GLN B  24      20.644   0.087  54.198  1.00148.89           O  
ATOM   2561  NE2 GLN B  24      19.341   1.906  53.841  1.00148.89           N  
ATOM   2562  C   GLN B  24      19.174   0.558  57.308  1.00148.89           C  
ATOM   2563  O   GLN B  24      20.140   1.265  57.029  1.00148.89           O  
ATOM   2564  N   ASN B  25      19.299  -0.636  57.938  1.00189.59           N  
ATOM   2565  CA  ASN B  25      20.486  -1.308  58.443  1.00189.59           C  
ATOM   2566  CB  ASN B  25      20.150  -2.326  59.543  1.00189.59           C  
ATOM   2567  CG  ASN B  25      19.583  -1.555  60.720  1.00189.59           C  
ATOM   2568  OD1 ASN B  25      18.368  -1.438  60.865  1.00189.59           O  
ATOM   2569  ND2 ASN B  25      20.481  -1.005  61.580  1.00189.59           N  
ATOM   2570  C   ASN B  25      21.330  -2.060  57.431  1.00189.59           C  
ATOM   2571  O   ASN B  25      22.472  -2.414  57.730  1.00189.59           O  
ATOM   2572  N   MET B  26      20.746  -2.412  56.271  1.00184.08           N  
ATOM   2573  CA  MET B  26      21.223  -3.300  55.230  1.00184.08           C  
ATOM   2574  CB  MET B  26      20.033  -3.900  54.499  1.00184.08           C  
ATOM   2575  CG  MET B  26      19.127  -4.705  55.434  1.00184.08           C  
ATOM   2576  SD  MET B  26      17.487  -5.095  54.753  1.00184.08           S  
ATOM   2577  CE  MET B  26      16.781  -3.456  55.094  1.00184.08           C  
ATOM   2578  C   MET B  26      22.339  -2.796  54.323  1.00184.08           C  
ATOM   2579  O   MET B  26      22.838  -3.536  53.467  1.00184.08           O  
ATOM   2580  N   ASN B  33      22.701  -1.503  54.391  1.00127.91           N  
ATOM   2581  CA  ASN B  33      23.772  -1.001  53.568  1.00127.91           C  
ATOM   2582  CB  ASN B  33      25.029  -1.893  53.610  1.00127.91           C  
ATOM   2583  CG  ASN B  33      26.221  -1.112  53.072  1.00127.91           C  
ATOM   2584  OD1 ASN B  33      26.815  -0.302  53.782  1.00127.91           O  
ATOM   2585  ND2 ASN B  33      26.598  -1.372  51.791  1.00127.91           N  
ATOM   2586  C   ASN B  33      23.284  -0.921  52.174  1.00127.91           C  
ATOM   2587  O   ASN B  33      24.024  -1.039  51.196  1.00127.91           O  
ATOM   2588  N   HIS B  34      21.968  -0.719  52.085  1.00137.79           N  
ATOM   2589  CA  HIS B  34      21.309  -0.478  50.857  1.00137.79           C  
ATOM   2590  ND1 HIS B  34      17.949  -2.162  51.505  1.00137.79           N  
ATOM   2591  CG  HIS B  34      19.273  -1.805  51.464  1.00137.79           C  
ATOM   2592  CB  HIS B  34      19.793  -0.441  51.130  1.00137.79           C  
ATOM   2593  NE2 HIS B  34      19.096  -4.019  51.859  1.00137.79           N  
ATOM   2594  CD2 HIS B  34      19.959  -2.947  51.702  1.00137.79           C  
ATOM   2595  CE1 HIS B  34      17.896  -3.494  51.739  1.00137.79           C  
ATOM   2596  C   HIS B  34      21.723   0.901  50.459  1.00137.79           C  
ATOM   2597  O   HIS B  34      21.597   1.849  51.233  1.00137.79           O  
ATOM   2598  N   GLU B  35      22.299   1.038  49.260  1.00194.89           N  
ATOM   2599  CA  GLU B  35      22.636   2.326  48.733  1.00194.89           C  
ATOM   2600  CB  GLU B  35      23.626   2.292  47.556  1.00194.89           C  
ATOM   2601  CG  GLU B  35      25.077   2.033  47.959  1.00194.89           C  
ATOM   2602  CD  GLU B  35      25.244   0.549  48.239  1.00194.89           C  
ATOM   2603  OE1 GLU B  35      24.832  -0.269  47.374  1.00194.89           O  
ATOM   2604  OE2 GLU B  35      25.785   0.215  49.326  1.00194.89           O  
ATOM   2605  C   GLU B  35      21.383   2.939  48.204  1.00194.89           C  
ATOM   2606  O   GLU B  35      21.264   4.163  48.104  1.00194.89           O  
ATOM   2607  N   TYR B  36      20.423   2.070  47.822  1.00262.24           N  
ATOM   2608  CA  TYR B  36      19.261   2.523  47.123  1.00262.24           C  
ATOM   2609  CB  TYR B  36      18.837   1.505  46.046  1.00262.24           C  
ATOM   2610  CG  TYR B  36      17.978   2.157  45.018  1.00262.24           C  
ATOM   2611  CD1 TYR B  36      16.621   2.297  45.193  1.00262.24           C  
ATOM   2612  CD2 TYR B  36      18.555   2.635  43.862  1.00262.24           C  
ATOM   2613  CE1 TYR B  36      15.857   2.901  44.221  1.00262.24           C  
ATOM   2614  CE2 TYR B  36      17.796   3.238  42.889  1.00262.24           C  
ATOM   2615  CZ  TYR B  36      16.442   3.372  43.070  1.00262.24           C  
ATOM   2616  OH  TYR B  36      15.652   3.989  42.079  1.00262.24           O  
ATOM   2617  C   TYR B  36      18.117   2.675  48.084  1.00262.24           C  
ATOM   2618  O   TYR B  36      17.763   1.755  48.817  1.00262.24           O  
ATOM   2619  N   MET B  37      17.513   3.878  48.120  1.00125.68           N  
ATOM   2620  CA  MET B  37      16.377   4.093  48.965  1.00125.68           C  
ATOM   2621  CB  MET B  37      16.697   4.824  50.282  1.00125.68           C  
ATOM   2622  CG  MET B  37      17.575   3.995  51.225  1.00125.68           C  
ATOM   2623  SD  MET B  37      17.991   4.799  52.802  1.00125.68           S  
ATOM   2624  CE  MET B  37      16.372   4.492  53.566  1.00125.68           C  
ATOM   2625  C   MET B  37      15.424   4.933  48.185  1.00125.68           C  
ATOM   2626  O   MET B  37      15.833   5.783  47.395  1.00125.68           O  
ATOM   2627  N   SER B  38      14.112   4.695  48.362  1.00116.02           N  
ATOM   2628  CA  SER B  38      13.179   5.470  47.610  1.00116.02           C  
ATOM   2629  CB  SER B  38      12.875   4.892  46.219  1.00116.02           C  
ATOM   2630  OG  SER B  38      12.261   3.619  46.342  1.00116.02           O  
ATOM   2631  C   SER B  38      11.901   5.525  48.364  1.00116.02           C  
ATOM   2632  O   SER B  38      11.647   4.727  49.266  1.00116.02           O  
ATOM   2633  N   TRP B  39      11.066   6.513  48.004  1.00 82.57           N  
ATOM   2634  CA  TRP B  39       9.790   6.653  48.624  1.00 82.57           C  
ATOM   2635  CB  TRP B  39       9.540   8.039  49.243  1.00 82.57           C  
ATOM   2636  CG  TRP B  39      10.310   8.286  50.517  1.00 82.57           C  
ATOM   2637  CD2 TRP B  39       9.811   7.942  51.818  1.00 82.57           C  
ATOM   2638  CD1 TRP B  39      11.544   8.834  50.708  1.00 82.57           C  
ATOM   2639  NE1 TRP B  39      11.847   8.850  52.049  1.00 82.57           N  
ATOM   2640  CE2 TRP B  39      10.788   8.305  52.744  1.00 82.57           C  
ATOM   2641  CE3 TRP B  39       8.633   7.370  52.207  1.00 82.57           C  
ATOM   2642  CZ2 TRP B  39      10.602   8.098  54.081  1.00 82.57           C  
ATOM   2643  CZ3 TRP B  39       8.448   7.165  53.556  1.00 82.57           C  
ATOM   2644  CH2 TRP B  39       9.414   7.522  54.475  1.00 82.57           C  
ATOM   2645  C   TRP B  39       8.752   6.446  47.574  1.00 82.57           C  
ATOM   2646  O   TRP B  39       8.889   6.909  46.444  1.00 82.57           O  
ATOM   2647  N   TYR B  40       7.688   5.708  47.939  1.00111.82           N  
ATOM   2648  CA  TYR B  40       6.580   5.463  47.066  1.00111.82           C  
ATOM   2649  CB  TYR B  40       6.324   3.979  46.739  1.00111.82           C  
ATOM   2650  CG  TYR B  40       7.451   3.394  45.959  1.00111.82           C  
ATOM   2651  CD1 TYR B  40       8.542   2.854  46.597  1.00111.82           C  
ATOM   2652  CD2 TYR B  40       7.414   3.370  44.584  1.00111.82           C  
ATOM   2653  CE1 TYR B  40       9.578   2.307  45.876  1.00111.82           C  
ATOM   2654  CE2 TYR B  40       8.447   2.825  43.858  1.00111.82           C  
ATOM   2655  CZ  TYR B  40       9.534   2.291  44.504  1.00111.82           C  
ATOM   2656  OH  TYR B  40      10.596   1.729  43.764  1.00111.82           O  
ATOM   2657  C   TYR B  40       5.364   5.887  47.824  1.00111.82           C  
ATOM   2658  O   TYR B  40       5.357   5.887  49.056  1.00111.82           O  
ATOM   2659  N   ARG B  41       4.308   6.297  47.098  1.00171.93           N  
ATOM   2660  CA  ARG B  41       3.084   6.623  47.767  1.00171.93           C  
ATOM   2661  CB  ARG B  41       2.591   8.071  47.564  1.00171.93           C  
ATOM   2662  CG  ARG B  41       2.170   8.429  46.138  1.00171.93           C  
ATOM   2663  CD  ARG B  41       2.078   9.938  45.898  1.00171.93           C  
ATOM   2664  NE  ARG B  41       1.379  10.563  47.059  1.00171.93           N  
ATOM   2665  CZ  ARG B  41       0.108  11.049  46.962  1.00171.93           C  
ATOM   2666  NH1 ARG B  41      -0.630  10.847  45.832  1.00171.93           N  
ATOM   2667  NH2 ARG B  41      -0.416  11.773  47.993  1.00171.93           N  
ATOM   2668  C   ARG B  41       2.074   5.707  47.162  1.00171.93           C  
ATOM   2669  O   ARG B  41       2.271   5.228  46.044  1.00171.93           O  
ATOM   2670  N   GLN B  42       0.986   5.408  47.898  1.00 90.36           N  
ATOM   2671  CA  GLN B  42       0.024   4.491  47.367  1.00 90.36           C  
ATOM   2672  CB  GLN B  42      -0.119   3.207  48.195  1.00 90.36           C  
ATOM   2673  CG  GLN B  42      -1.155   2.255  47.604  1.00 90.36           C  
ATOM   2674  CD  GLN B  42      -1.327   1.089  48.556  1.00 90.36           C  
ATOM   2675  OE1 GLN B  42      -1.803   0.025  48.164  1.00 90.36           O  
ATOM   2676  NE2 GLN B  42      -0.940   1.291  49.844  1.00 90.36           N  
ATOM   2677  C   GLN B  42      -1.332   5.118  47.359  1.00 90.36           C  
ATOM   2678  O   GLN B  42      -1.794   5.655  48.366  1.00 90.36           O  
ATOM   2679  N   ASP B  43      -2.003   5.045  46.192  1.00121.59           N  
ATOM   2680  CA  ASP B  43      -3.337   5.536  46.005  1.00121.59           C  
ATOM   2681  CB  ASP B  43      -3.381   6.762  45.086  1.00121.59           C  
ATOM   2682  CG  ASP B  43      -2.636   7.865  45.831  1.00121.59           C  
ATOM   2683  OD1 ASP B  43      -2.902   8.043  47.049  1.00121.59           O  
ATOM   2684  OD2 ASP B  43      -1.772   8.528  45.200  1.00121.59           O  
ATOM   2685  C   ASP B  43      -4.078   4.397  45.361  1.00121.59           C  
ATOM   2686  O   ASP B  43      -3.469   3.522  44.755  1.00121.59           O  
ATOM   2687  N   PRO B  44      -5.372   4.373  45.437  1.00202.22           N  
ATOM   2688  CA  PRO B  44      -6.120   3.206  45.049  1.00202.22           C  
ATOM   2689  CD  PRO B  44      -6.097   5.208  46.381  1.00202.22           C  
ATOM   2690  CB  PRO B  44      -7.570   3.525  45.412  1.00202.22           C  
ATOM   2691  CG  PRO B  44      -7.439   4.491  46.606  1.00202.22           C  
ATOM   2692  C   PRO B  44      -5.971   2.510  43.722  1.00202.22           C  
ATOM   2693  O   PRO B  44      -5.813   1.298  43.765  1.00202.22           O  
ATOM   2694  N   GLY B  45      -6.112   3.184  42.564  1.00157.55           N  
ATOM   2695  CA  GLY B  45      -6.016   2.632  41.231  1.00157.55           C  
ATOM   2696  C   GLY B  45      -4.611   2.433  40.750  1.00157.55           C  
ATOM   2697  O   GLY B  45      -4.358   1.632  39.855  1.00157.55           O  
ATOM   2698  N   LEU B  46      -3.712   3.314  41.206  1.00147.46           N  
ATOM   2699  CA  LEU B  46      -2.342   3.440  40.792  1.00147.46           C  
ATOM   2700  CB  LEU B  46      -1.821   4.841  41.122  1.00147.46           C  
ATOM   2701  CG  LEU B  46      -2.835   5.910  40.680  1.00147.46           C  
ATOM   2702  CD1 LEU B  46      -2.212   7.308  40.641  1.00147.46           C  
ATOM   2703  CD2 LEU B  46      -3.559   5.499  39.391  1.00147.46           C  
ATOM   2704  C   LEU B  46      -1.395   2.448  41.385  1.00147.46           C  
ATOM   2705  O   LEU B  46      -0.336   2.179  40.821  1.00147.46           O  
ATOM   2706  N   GLY B  47      -1.684   1.946  42.592  1.00 49.69           N  
ATOM   2707  CA  GLY B  47      -0.727   1.074  43.194  1.00 49.69           C  
ATOM   2708  C   GLY B  47       0.410   1.932  43.660  1.00 49.69           C  
ATOM   2709  O   GLY B  47       0.199   3.072  44.072  1.00 49.69           O  
ATOM   2710  N   LEU B  48       1.652   1.404  43.596  1.00151.65           N  
ATOM   2711  CA  LEU B  48       2.788   2.127  44.091  1.00151.65           C  
ATOM   2712  CB  LEU B  48       3.882   1.202  44.650  1.00151.65           C  
ATOM   2713  CG  LEU B  48       3.472   0.494  45.955  1.00151.65           C  
ATOM   2714  CD1 LEU B  48       4.588  -0.418  46.480  1.00151.65           C  
ATOM   2715  CD2 LEU B  48       3.028   1.515  47.011  1.00151.65           C  
ATOM   2716  C   LEU B  48       3.400   2.970  43.006  1.00151.65           C  
ATOM   2717  O   LEU B  48       3.755   2.474  41.937  1.00151.65           O  
ATOM   2718  N   ARG B  49       3.539   4.290  43.282  1.00112.36           N  
ATOM   2719  CA  ARG B  49       4.143   5.228  42.367  1.00112.36           C  
ATOM   2720  CB  ARG B  49       3.241   6.421  42.017  1.00112.36           C  
ATOM   2721  CG  ARG B  49       1.911   6.032  41.377  1.00112.36           C  
ATOM   2722  CD  ARG B  49       1.065   7.244  40.985  1.00112.36           C  
ATOM   2723  NE  ARG B  49       0.901   8.086  42.204  1.00112.36           N  
ATOM   2724  CZ  ARG B  49       0.159   9.230  42.148  1.00112.36           C  
ATOM   2725  NH1 ARG B  49      -0.468   9.579  40.987  1.00112.36           N  
ATOM   2726  NH2 ARG B  49       0.044  10.025  43.253  1.00112.36           N  
ATOM   2727  C   ARG B  49       5.333   5.811  43.070  1.00112.36           C  
ATOM   2728  O   ARG B  49       5.268   6.089  44.267  1.00112.36           O  
ATOM   2729  N   GLN B  50       6.450   6.030  42.340  1.00122.51           N  
ATOM   2730  CA  GLN B  50       7.650   6.498  42.989  1.00122.51           C  
ATOM   2731  CB  GLN B  50       8.946   6.011  42.318  1.00122.51           C  
ATOM   2732  CG  GLN B  50      10.191   6.325  43.149  1.00122.51           C  
ATOM   2733  CD  GLN B  50      11.380   5.617  42.518  1.00122.51           C  
ATOM   2734  OE1 GLN B  50      11.738   4.507  42.908  1.00122.51           O  
ATOM   2735  NE2 GLN B  50      12.014   6.272  41.512  1.00122.51           N  
ATOM   2736  C   GLN B  50       7.709   8.006  43.084  1.00122.51           C  
ATOM   2737  O   GLN B  50       7.419   8.713  42.120  1.00122.51           O  
ATOM   2738  N   ILE B  51       7.959   8.537  44.308  1.00140.20           N  
ATOM   2739  CA  ILE B  51       8.133   9.957  44.552  1.00140.20           C  
ATOM   2740  CB  ILE B  51       7.727  10.348  45.946  1.00140.20           C  
ATOM   2741  CG1 ILE B  51       6.232  10.049  46.157  1.00140.20           C  
ATOM   2742  CG2 ILE B  51       8.093  11.827  46.165  1.00140.20           C  
ATOM   2743  CD1 ILE B  51       5.796  10.102  47.620  1.00140.20           C  
ATOM   2744  C   ILE B  51       9.528  10.491  44.316  1.00140.20           C  
ATOM   2745  O   ILE B  51       9.724  11.431  43.547  1.00140.20           O  
ATOM   2746  N   TYR B  52      10.535   9.913  45.010  1.00175.52           N  
ATOM   2747  CA  TYR B  52      11.920  10.314  44.930  1.00175.52           C  
ATOM   2748  CB  TYR B  52      12.351  11.355  45.984  1.00175.52           C  
ATOM   2749  CG  TYR B  52      12.029  12.737  45.531  1.00175.52           C  
ATOM   2750  CD1 TYR B  52      10.792  13.304  45.737  1.00175.52           C  
ATOM   2751  CD2 TYR B  52      12.998  13.471  44.887  1.00175.52           C  
ATOM   2752  CE1 TYR B  52      10.534  14.586  45.306  1.00175.52           C  
ATOM   2753  CE2 TYR B  52      12.747  14.751  44.455  1.00175.52           C  
ATOM   2754  CZ  TYR B  52      11.511  15.312  44.665  1.00175.52           C  
ATOM   2755  OH  TYR B  52      11.249  16.626  44.223  1.00175.52           O  
ATOM   2756  C   TYR B  52      12.737   9.105  45.223  1.00175.52           C  
ATOM   2757  O   TYR B  52      12.309   8.244  45.989  1.00175.52           O  
ATOM   2758  N   TYR B  53      13.945   9.017  44.632  1.00149.47           N  
ATOM   2759  CA  TYR B  53      14.782   7.889  44.903  1.00149.47           C  
ATOM   2760  CB  TYR B  53      14.783   6.828  43.779  1.00149.47           C  
ATOM   2761  CG  TYR B  53      15.444   7.320  42.529  1.00149.47           C  
ATOM   2762  CD1 TYR B  53      16.814   7.279  42.408  1.00149.47           C  
ATOM   2763  CD2 TYR B  53      14.709   7.795  41.465  1.00149.47           C  
ATOM   2764  CE1 TYR B  53      17.443   7.709  41.264  1.00149.47           C  
ATOM   2765  CE2 TYR B  53      15.335   8.228  40.314  1.00149.47           C  
ATOM   2766  CZ  TYR B  53      16.705   8.184  40.210  1.00149.47           C  
ATOM   2767  OH  TYR B  53      17.357   8.623  39.037  1.00149.47           O  
ATOM   2768  C   TYR B  53      16.188   8.375  45.111  1.00149.47           C  
ATOM   2769  O   TYR B  53      16.551   9.448  44.631  1.00149.47           O  
ATOM   2770  N   SER B  54      17.013   7.626  45.880  1.00179.53           N  
ATOM   2771  CA  SER B  54      18.382   8.043  46.050  1.00179.53           C  
ATOM   2772  CB  SER B  54      18.693   8.681  47.417  1.00179.53           C  
ATOM   2773  OG  SER B  54      18.705   7.700  48.442  1.00179.53           O  
ATOM   2774  C   SER B  54      19.261   6.831  45.898  1.00179.53           C  
ATOM   2775  O   SER B  54      19.177   5.887  46.678  1.00179.53           O  
ATOM   2776  N   MET B  55      20.149   6.864  44.882  1.00229.86           N  
ATOM   2777  CA  MET B  55      21.059   5.819  44.476  1.00229.86           C  
ATOM   2778  CB  MET B  55      21.763   6.131  43.148  1.00229.86           C  
ATOM   2779  CG  MET B  55      20.835   6.024  41.944  1.00229.86           C  
ATOM   2780  SD  MET B  55      20.370   4.316  41.539  1.00229.86           S  
ATOM   2781  CE  MET B  55      19.113   4.821  40.339  1.00229.86           C  
ATOM   2782  C   MET B  55      22.145   5.603  45.480  1.00229.86           C  
ATOM   2783  O   MET B  55      22.790   4.552  45.501  1.00229.86           O  
ATOM   2784  N   ASN B  56      22.466   6.647  46.255  1.00162.53           N  
ATOM   2785  CA  ASN B  56      23.545   6.521  47.178  1.00162.53           C  
ATOM   2786  CB  ASN B  56      24.907   6.440  46.461  1.00162.53           C  
ATOM   2787  CG  ASN B  56      25.947   5.923  47.446  1.00162.53           C  
ATOM   2788  OD1 ASN B  56      25.626   5.550  48.573  1.00162.53           O  
ATOM   2789  ND2 ASN B  56      27.234   5.899  47.007  1.00162.53           N  
ATOM   2790  C   ASN B  56      23.543   7.775  47.978  1.00162.53           C  
ATOM   2791  O   ASN B  56      22.682   8.636  47.801  1.00162.53           O  
ATOM   2792  N   VAL B  57      24.527   7.908  48.882  1.00110.69           N  
ATOM   2793  CA  VAL B  57      24.603   9.078  49.695  1.00110.69           C  
ATOM   2794  CB  VAL B  57      25.716   9.032  50.700  1.00110.69           C  
ATOM   2795  CG1 VAL B  57      25.766  10.379  51.440  1.00110.69           C  
ATOM   2796  CG2 VAL B  57      25.493   7.818  51.617  1.00110.69           C  
ATOM   2797  C   VAL B  57      24.849  10.246  48.796  1.00110.69           C  
ATOM   2798  O   VAL B  57      25.649  10.200  47.862  1.00110.69           O  
ATOM   2799  N   GLU B  58      24.123  11.337  49.080  1.00165.63           N  
ATOM   2800  CA  GLU B  58      24.240  12.590  48.403  1.00165.63           C  
ATOM   2801  CB  GLU B  58      25.691  13.083  48.307  1.00165.63           C  
ATOM   2802  CG  GLU B  58      26.336  13.379  49.664  1.00165.63           C  
ATOM   2803  CD  GLU B  58      25.651  14.591  50.281  1.00165.63           C  
ATOM   2804  OE1 GLU B  58      24.481  14.871  49.908  1.00165.63           O  
ATOM   2805  OE2 GLU B  58      26.292  15.252  51.141  1.00165.63           O  
ATOM   2806  C   GLU B  58      23.714  12.529  47.004  1.00165.63           C  
ATOM   2807  O   GLU B  58      23.842  13.513  46.277  1.00165.63           O  
ATOM   2808  N   VAL B  59      23.065  11.425  46.581  1.00154.69           N  
ATOM   2809  CA  VAL B  59      22.548  11.485  45.243  1.00154.69           C  
ATOM   2810  CB  VAL B  59      23.035  10.412  44.324  1.00154.69           C  
ATOM   2811  CG1 VAL B  59      24.557  10.525  44.179  1.00154.69           C  
ATOM   2812  CG2 VAL B  59      22.549   9.071  44.857  1.00154.69           C  
ATOM   2813  C   VAL B  59      21.050  11.374  45.305  1.00154.69           C  
ATOM   2814  O   VAL B  59      20.523  10.530  46.026  1.00154.69           O  
ATOM   2815  N   THR B  60      20.317  12.248  44.567  1.00 68.28           N  
ATOM   2816  CA  THR B  60      18.875  12.170  44.588  1.00 68.28           C  
ATOM   2817  CB  THR B  60      18.236  13.052  45.627  1.00 68.28           C  
ATOM   2818  OG1 THR B  60      18.706  12.709  46.922  1.00 68.28           O  
ATOM   2819  CG2 THR B  60      16.710  12.869  45.561  1.00 68.28           C  
ATOM   2820  C   THR B  60      18.289  12.571  43.260  1.00 68.28           C  
ATOM   2821  O   THR B  60      18.709  13.554  42.651  1.00 68.28           O  
ATOM   2822  N   ASP B  61      17.272  11.811  42.785  1.00 70.57           N  
ATOM   2823  CA  ASP B  61      16.594  12.106  41.547  1.00 70.57           C  
ATOM   2824  CB  ASP B  61      17.041  11.207  40.383  1.00 70.57           C  
ATOM   2825  CG  ASP B  61      18.422  11.687  39.948  1.00 70.57           C  
ATOM   2826  OD1 ASP B  61      18.486  12.756  39.284  1.00 70.57           O  
ATOM   2827  OD2 ASP B  61      19.428  11.008  40.286  1.00 70.57           O  
ATOM   2828  C   ASP B  61      15.110  11.946  41.748  1.00 70.57           C  
ATOM   2829  O   ASP B  61      14.650  11.040  42.442  1.00 70.57           O  
ATOM   2830  N   LYS B  69      14.315  12.845  41.131  1.00107.27           N  
ATOM   2831  CA  LYS B  69      12.887  12.854  41.320  1.00107.27           C  
ATOM   2832  CB  LYS B  69      12.258  14.220  41.005  1.00107.27           C  
ATOM   2833  CG  LYS B  69      12.608  14.744  39.611  1.00107.27           C  
ATOM   2834  CD  LYS B  69      11.760  15.944  39.187  1.00107.27           C  
ATOM   2835  CE  LYS B  69      12.152  16.521  37.826  1.00107.27           C  
ATOM   2836  NZ  LYS B  69      13.473  17.180  37.921  1.00107.27           N  
ATOM   2837  C   LYS B  69      12.199  11.807  40.490  1.00107.27           C  
ATOM   2838  O   LYS B  69      12.529  11.582  39.327  1.00107.27           O  
ATOM   2839  N   GLY B  70      11.182  11.157  41.099  1.00 33.11           N  
ATOM   2840  CA  GLY B  70      10.389  10.122  40.486  1.00 33.11           C  
ATOM   2841  C   GLY B  70       9.196  10.754  39.816  1.00 33.11           C  
ATOM   2842  O   GLY B  70       9.185  11.955  39.562  1.00 33.11           O  
ATOM   2843  N   ASP B  71       8.149   9.947  39.517  1.00198.12           N  
ATOM   2844  CA  ASP B  71       6.996  10.390  38.775  1.00198.12           C  
ATOM   2845  CB  ASP B  71       6.078   9.251  38.276  1.00198.12           C  
ATOM   2846  CG  ASP B  71       5.569   8.407  39.433  1.00198.12           C  
ATOM   2847  OD1 ASP B  71       6.400   7.684  40.042  1.00198.12           O  
ATOM   2848  OD2 ASP B  71       4.342   8.462  39.713  1.00198.12           O  
ATOM   2849  C   ASP B  71       6.171  11.433  39.463  1.00198.12           C  
ATOM   2850  O   ASP B  71       5.699  12.362  38.810  1.00198.12           O  
ATOM   2851  N   VAL B  72       5.949  11.346  40.787  1.00304.60           N  
ATOM   2852  CA  VAL B  72       5.121  12.382  41.363  1.00304.60           C  
ATOM   2853  CB  VAL B  72       3.926  11.757  42.010  1.00304.60           C  
ATOM   2854  CG1 VAL B  72       3.046  12.858  42.621  1.00304.60           C  
ATOM   2855  CG2 VAL B  72       3.204  10.870  40.983  1.00304.60           C  
ATOM   2856  C   VAL B  72       5.922  13.059  42.447  1.00304.60           C  
ATOM   2857  O   VAL B  72       5.597  12.920  43.626  1.00304.60           O  
ATOM   2858  N   PRO B  73       6.957  13.779  42.090  1.00144.64           N  
ATOM   2859  CA  PRO B  73       7.828  14.466  43.006  1.00144.64           C  
ATOM   2860  CD  PRO B  73       7.440  13.851  40.723  1.00144.64           C  
ATOM   2861  CB  PRO B  73       9.110  14.740  42.220  1.00144.64           C  
ATOM   2862  CG  PRO B  73       8.622  14.829  40.767  1.00144.64           C  
ATOM   2863  C   PRO B  73       7.286  15.752  43.547  1.00144.64           C  
ATOM   2864  O   PRO B  73       7.837  16.257  44.524  1.00144.64           O  
ATOM   2865  N   GLU B  74       6.241  16.332  42.936  1.00110.52           N  
ATOM   2866  CA  GLU B  74       5.879  17.646  43.380  1.00110.52           C  
ATOM   2867  CB  GLU B  74       4.792  18.320  42.546  1.00110.52           C  
ATOM   2868  CG  GLU B  74       5.270  18.706  41.154  1.00110.52           C  
ATOM   2869  CD  GLU B  74       4.196  19.609  40.594  1.00110.52           C  
ATOM   2870  OE1 GLU B  74       3.273  19.966  41.373  1.00110.52           O  
ATOM   2871  OE2 GLU B  74       4.283  19.957  39.388  1.00110.52           O  
ATOM   2872  C   GLU B  74       5.388  17.617  44.784  1.00110.52           C  
ATOM   2873  O   GLU B  74       4.608  16.753  45.181  1.00110.52           O  
ATOM   2874  N   GLY B  75       5.858  18.602  45.569  1.00 56.06           N  
ATOM   2875  CA  GLY B  75       5.411  18.772  46.917  1.00 56.06           C  
ATOM   2876  C   GLY B  75       6.312  18.050  47.872  1.00 56.06           C  
ATOM   2877  O   GLY B  75       6.246  18.291  49.077  1.00 56.06           O  
ATOM   2878  N   TYR B  76       7.208  17.169  47.382  1.00163.77           N  
ATOM   2879  CA  TYR B  76       7.997  16.441  48.335  1.00163.77           C  
ATOM   2880  CB  TYR B  76       7.900  14.903  48.236  1.00163.77           C  
ATOM   2881  CG  TYR B  76       6.469  14.474  48.296  1.00163.77           C  
ATOM   2882  CD1 TYR B  76       5.549  15.168  49.037  1.00163.77           C  
ATOM   2883  CD2 TYR B  76       6.022  13.400  47.566  1.00163.77           C  
ATOM   2884  CE1 TYR B  76       4.232  14.775  49.074  1.00163.77           C  
ATOM   2885  CE2 TYR B  76       4.706  13.001  47.601  1.00163.77           C  
ATOM   2886  CZ  TYR B  76       3.802  13.687  48.361  1.00163.77           C  
ATOM   2887  OH  TYR B  76       2.451  13.280  48.397  1.00163.77           O  
ATOM   2888  C   TYR B  76       9.439  16.777  48.111  1.00163.77           C  
ATOM   2889  O   TYR B  76       9.823  17.235  47.036  1.00163.77           O  
ATOM   2890  N   LYS B  77      10.265  16.606  49.167  1.00120.19           N  
ATOM   2891  CA  LYS B  77      11.676  16.852  49.082  1.00120.19           C  
ATOM   2892  CB  LYS B  77      12.104  18.209  49.668  1.00120.19           C  
ATOM   2893  CG  LYS B  77      11.476  19.390  48.930  1.00120.19           C  
ATOM   2894  CD  LYS B  77      11.748  19.355  47.426  1.00120.19           C  
ATOM   2895  CE  LYS B  77      10.947  20.379  46.623  1.00120.19           C  
ATOM   2896  NZ  LYS B  77      11.006  20.032  45.186  1.00120.19           N  
ATOM   2897  C   LYS B  77      12.350  15.784  49.888  1.00120.19           C  
ATOM   2898  O   LYS B  77      11.744  15.215  50.795  1.00120.19           O  
ATOM   2899  N   VAL B  78      13.625  15.471  49.569  1.00127.58           N  
ATOM   2900  CA  VAL B  78      14.285  14.428  50.301  1.00127.58           C  
ATOM   2901  CB  VAL B  78      14.286  13.124  49.561  1.00127.58           C  
ATOM   2902  CG1 VAL B  78      14.804  12.037  50.502  1.00127.58           C  
ATOM   2903  CG2 VAL B  78      12.891  12.846  48.993  1.00127.58           C  
ATOM   2904  C   VAL B  78      15.727  14.830  50.456  1.00127.58           C  
ATOM   2905  O   VAL B  78      16.185  15.776  49.816  1.00127.58           O  
ATOM   2906  N   SER B  79      16.474  14.144  51.351  1.00 54.23           N  
ATOM   2907  CA  SER B  79      17.875  14.423  51.516  1.00 54.23           C  
ATOM   2908  CB  SER B  79      18.167  15.441  52.631  1.00 54.23           C  
ATOM   2909  OG  SER B  79      17.762  14.918  53.887  1.00 54.23           O  
ATOM   2910  C   SER B  79      18.560  13.144  51.897  1.00 54.23           C  
ATOM   2911  O   SER B  79      18.018  12.351  52.667  1.00 54.23           O  
ATOM   2912  N   ARG B  80      19.775  12.897  51.356  1.00125.97           N  
ATOM   2913  CA  ARG B  80      20.446  11.688  51.741  1.00125.97           C  
ATOM   2914  CB  ARG B  80      20.530  10.654  50.613  1.00125.97           C  
ATOM   2915  CG  ARG B  80      21.083   9.324  51.109  1.00125.97           C  
ATOM   2916  CD  ARG B  80      20.855   8.163  50.152  1.00125.97           C  
ATOM   2917  NE  ARG B  80      21.450   6.959  50.790  1.00125.97           N  
ATOM   2918  CZ  ARG B  80      20.902   5.733  50.567  1.00125.97           C  
ATOM   2919  NH1 ARG B  80      19.794   5.619  49.778  1.00125.97           N  
ATOM   2920  NH2 ARG B  80      21.456   4.622  51.134  1.00125.97           N  
ATOM   2921  C   ARG B  80      21.843  12.012  52.179  1.00125.97           C  
ATOM   2922  O   ARG B  80      22.810  11.776  51.458  1.00125.97           O  
ATOM   2923  N   LYS B  81      21.982  12.566  53.396  1.00102.33           N  
ATOM   2924  CA  LYS B  81      23.274  12.878  53.935  1.00102.33           C  
ATOM   2925  CB  LYS B  81      23.199  13.795  55.167  1.00102.33           C  
ATOM   2926  CG  LYS B  81      22.652  15.186  54.834  1.00102.33           C  
ATOM   2927  CD  LYS B  81      23.477  15.940  53.787  1.00102.33           C  
ATOM   2928  CE  LYS B  81      22.880  17.293  53.393  1.00102.33           C  
ATOM   2929  NZ  LYS B  81      23.738  17.951  52.382  1.00102.33           N  
ATOM   2930  C   LYS B  81      23.975  11.608  54.319  1.00102.33           C  
ATOM   2931  O   LYS B  81      25.197  11.508  54.210  1.00102.33           O  
ATOM   2932  N   GLU B  82      23.207  10.606  54.797  1.00 68.98           N  
ATOM   2933  CA  GLU B  82      23.779   9.375  55.273  1.00 68.98           C  
ATOM   2934  CB  GLU B  82      23.463   9.136  56.755  1.00 68.98           C  
ATOM   2935  CG  GLU B  82      23.982  10.257  57.656  1.00 68.98           C  
ATOM   2936  CD  GLU B  82      23.357  10.077  59.030  1.00 68.98           C  
ATOM   2937  OE1 GLU B  82      23.684   9.060  59.696  1.00 68.98           O  
ATOM   2938  OE2 GLU B  82      22.542  10.950  59.431  1.00 68.98           O  
ATOM   2939  C   GLU B  82      23.175   8.237  54.504  1.00 68.98           C  
ATOM   2940  O   GLU B  82      22.132   8.378  53.870  1.00 68.98           O  
ATOM   2941  N   LYS B  83      23.861   7.075  54.515  1.00 95.20           N  
ATOM   2942  CA  LYS B  83      23.411   5.897  53.825  1.00 95.20           C  
ATOM   2943  CB  LYS B  83      24.477   4.787  53.802  1.00 95.20           C  
ATOM   2944  CG  LYS B  83      24.103   3.595  52.919  1.00 95.20           C  
ATOM   2945  CD  LYS B  83      25.296   2.707  52.563  1.00 95.20           C  
ATOM   2946  CE  LYS B  83      26.239   3.345  51.538  1.00 95.20           C  
ATOM   2947  NZ  LYS B  83      27.374   2.439  51.255  1.00 95.20           N  
ATOM   2948  C   LYS B  83      22.177   5.347  54.461  1.00 95.20           C  
ATOM   2949  O   LYS B  83      21.266   4.879  53.779  1.00 95.20           O  
ATOM   2950  N   ARG B  84      22.139   5.360  55.801  1.00144.51           N  
ATOM   2951  CA  ARG B  84      21.055   4.776  56.535  1.00144.51           C  
ATOM   2952  CB  ARG B  84      21.352   4.693  58.042  1.00144.51           C  
ATOM   2953  CG  ARG B  84      22.469   3.702  58.379  1.00144.51           C  
ATOM   2954  CD  ARG B  84      22.736   3.541  59.877  1.00144.51           C  
ATOM   2955  NE  ARG B  84      23.460   4.752  60.359  1.00144.51           N  
ATOM   2956  CZ  ARG B  84      22.773   5.860  60.761  1.00144.51           C  
ATOM   2957  NH1 ARG B  84      21.412   5.901  60.658  1.00144.51           N  
ATOM   2958  NH2 ARG B  84      23.448   6.929  61.276  1.00144.51           N  
ATOM   2959  C   ARG B  84      19.745   5.511  56.378  1.00144.51           C  
ATOM   2960  O   ARG B  84      18.712   4.866  56.201  1.00144.51           O  
ATOM   2961  N   ASN B  85      19.735   6.865  56.412  1.00 69.50           N  
ATOM   2962  CA  ASN B  85      18.476   7.578  56.488  1.00 69.50           C  
ATOM   2963  CB  ASN B  85      18.484   8.675  57.569  1.00 69.50           C  
ATOM   2964  CG  ASN B  85      18.613   8.019  58.936  1.00 69.50           C  
ATOM   2965  OD1 ASN B  85      17.731   7.281  59.371  1.00 69.50           O  
ATOM   2966  ND2 ASN B  85      19.747   8.294  59.634  1.00 69.50           N  
ATOM   2967  C   ASN B  85      18.104   8.277  55.207  1.00 69.50           C  
ATOM   2968  O   ASN B  85      18.959   8.767  54.472  1.00 69.50           O  
ATOM   2969  N   PHE B  86      16.778   8.322  54.913  1.00124.50           N  
ATOM   2970  CA  PHE B  86      16.274   8.999  53.745  1.00124.50           C  
ATOM   2971  CB  PHE B  86      16.085   7.980  52.600  1.00124.50           C  
ATOM   2972  CG  PHE B  86      15.896   8.627  51.270  1.00124.50           C  
ATOM   2973  CD1 PHE B  86      16.929   9.306  50.665  1.00124.50           C  
ATOM   2974  CD2 PHE B  86      14.702   8.503  50.599  1.00124.50           C  
ATOM   2975  CE1 PHE B  86      16.758   9.884  49.428  1.00124.50           C  
ATOM   2976  CE2 PHE B  86      14.526   9.077  49.362  1.00124.50           C  
ATOM   2977  CZ  PHE B  86      15.554   9.772  48.774  1.00124.50           C  
ATOM   2978  C   PHE B  86      14.943   9.606  54.134  1.00124.50           C  
ATOM   2979  O   PHE B  86      13.898   8.979  53.965  1.00124.50           O  
ATOM   2980  N   PRO B  87      14.951  10.824  54.634  1.00 95.61           N  
ATOM   2981  CA  PRO B  87      13.745  11.481  55.088  1.00 95.61           C  
ATOM   2982  CD  PRO B  87      16.133  11.352  55.293  1.00 95.61           C  
ATOM   2983  CB  PRO B  87      14.190  12.542  56.098  1.00 95.61           C  
ATOM   2984  CG  PRO B  87      15.693  12.724  55.827  1.00 95.61           C  
ATOM   2985  C   PRO B  87      12.913  12.050  53.983  1.00 95.61           C  
ATOM   2986  O   PRO B  87      13.454  12.414  52.941  1.00 95.61           O  
ATOM   2987  N   LEU B  88      11.587  12.142  54.199  1.00 75.47           N  
ATOM   2988  CA  LEU B  88      10.725  12.710  53.206  1.00 75.47           C  
ATOM   2989  CB  LEU B  88       9.611  11.743  52.769  1.00 75.47           C  
ATOM   2990  CG  LEU B  88       8.751  12.249  51.597  1.00 75.47           C  
ATOM   2991  CD1 LEU B  88       9.576  12.334  50.302  1.00 75.47           C  
ATOM   2992  CD2 LEU B  88       7.478  11.402  51.437  1.00 75.47           C  
ATOM   2993  C   LEU B  88      10.081  13.896  53.845  1.00 75.47           C  
ATOM   2994  O   LEU B  88       9.324  13.759  54.805  1.00 75.47           O  
ATOM   2995  N   ILE B  89      10.368  15.106  53.327  1.00179.47           N  
ATOM   2996  CA  ILE B  89       9.769  16.274  53.905  1.00179.47           C  
ATOM   2997  CB  ILE B  89      10.713  17.374  54.312  1.00179.47           C  
ATOM   2998  CG1 ILE B  89      11.692  17.726  53.187  1.00179.47           C  
ATOM   2999  CG2 ILE B  89      11.362  17.004  55.645  1.00179.47           C  
ATOM   3000  CD1 ILE B  89      12.721  16.625  52.931  1.00179.47           C  
ATOM   3001  C   ILE B  89       8.751  16.860  52.990  1.00179.47           C  
ATOM   3002  O   ILE B  89       8.956  16.972  51.782  1.00179.47           O  
ATOM   3003  N   LEU B  90       7.582  17.195  53.575  1.00126.98           N  
ATOM   3004  CA  LEU B  90       6.546  17.876  52.855  1.00126.98           C  
ATOM   3005  CB  LEU B  90       5.158  17.216  52.967  1.00126.98           C  
ATOM   3006  CG  LEU B  90       5.018  15.888  52.193  1.00126.98           C  
ATOM   3007  CD1 LEU B  90       5.963  14.807  52.734  1.00126.98           C  
ATOM   3008  CD2 LEU B  90       3.555  15.422  52.156  1.00126.98           C  
ATOM   3009  C   LEU B  90       6.459  19.248  53.450  1.00126.98           C  
ATOM   3010  O   LEU B  90       5.984  19.409  54.573  1.00126.98           O  
ATOM   3011  N   GLU B  91       6.914  20.277  52.698  1.00123.88           N  
ATOM   3012  CA  GLU B  91       6.963  21.625  53.205  1.00123.88           C  
ATOM   3013  CB  GLU B  91       7.594  22.630  52.221  1.00123.88           C  
ATOM   3014  CG  GLU B  91       9.127  22.633  52.201  1.00123.88           C  
ATOM   3015  CD  GLU B  91       9.624  21.337  51.574  1.00123.88           C  
ATOM   3016  OE1 GLU B  91       9.501  20.273  52.237  1.00123.88           O  
ATOM   3017  OE2 GLU B  91      10.138  21.395  50.425  1.00123.88           O  
ATOM   3018  C   GLU B  91       5.594  22.135  53.531  1.00123.88           C  
ATOM   3019  O   GLU B  91       5.359  22.586  54.650  1.00123.88           O  
ATOM   3020  N   SER B  92       4.646  22.073  52.574  1.00 58.97           N  
ATOM   3021  CA  SER B  92       3.323  22.547  52.874  1.00 58.97           C  
ATOM   3022  CB  SER B  92       2.942  23.831  52.116  1.00 58.97           C  
ATOM   3023  OG  SER B  92       3.770  24.909  52.528  1.00 58.97           O  
ATOM   3024  C   SER B  92       2.378  21.481  52.426  1.00 58.97           C  
ATOM   3025  O   SER B  92       2.082  21.346  51.240  1.00 58.97           O  
ATOM   3026  N   PRO B  93       1.868  20.742  53.365  1.00103.28           N  
ATOM   3027  CA  PRO B  93       1.007  19.654  53.001  1.00103.28           C  
ATOM   3028  CD  PRO B  93       2.669  20.419  54.536  1.00103.28           C  
ATOM   3029  CB  PRO B  93       0.932  18.746  54.226  1.00103.28           C  
ATOM   3030  CG  PRO B  93       2.290  18.977  54.915  1.00103.28           C  
ATOM   3031  C   PRO B  93      -0.319  20.083  52.465  1.00103.28           C  
ATOM   3032  O   PRO B  93      -0.831  21.123  52.876  1.00103.28           O  
ATOM   3033  N   SER B  94      -0.883  19.281  51.538  1.00 49.26           N  
ATOM   3034  CA  SER B  94      -2.155  19.569  50.940  1.00 49.26           C  
ATOM   3035  CB  SER B  94      -2.055  19.903  49.443  1.00 49.26           C  
ATOM   3036  OG  SER B  94      -1.253  21.061  49.260  1.00 49.26           O  
ATOM   3037  C   SER B  94      -2.978  18.323  51.061  1.00 49.26           C  
ATOM   3038  O   SER B  94      -2.437  17.237  51.251  1.00 49.26           O  
ATOM   3039  N   PRO B  95      -4.274  18.449  50.930  1.00102.00           N  
ATOM   3040  CA  PRO B  95      -5.163  17.328  51.097  1.00102.00           C  
ATOM   3041  CD  PRO B  95      -4.938  19.715  51.196  1.00102.00           C  
ATOM   3042  CB  PRO B  95      -6.572  17.914  51.037  1.00102.00           C  
ATOM   3043  CG  PRO B  95      -6.384  19.347  51.572  1.00102.00           C  
ATOM   3044  C   PRO B  95      -4.893  16.233  50.114  1.00102.00           C  
ATOM   3045  O   PRO B  95      -5.270  15.090  50.373  1.00102.00           O  
ATOM   3046  N   ASN B  96      -4.256  16.571  48.984  1.00128.15           N  
ATOM   3047  CA  ASN B  96      -3.916  15.669  47.919  1.00128.15           C  
ATOM   3048  CB  ASN B  96      -3.239  16.410  46.759  1.00128.15           C  
ATOM   3049  CG  ASN B  96      -4.093  17.625  46.451  1.00128.15           C  
ATOM   3050  OD1 ASN B  96      -5.304  17.616  46.662  1.00128.15           O  
ATOM   3051  ND2 ASN B  96      -3.442  18.715  45.968  1.00128.15           N  
ATOM   3052  C   ASN B  96      -2.879  14.727  48.434  1.00128.15           C  
ATOM   3053  O   ASN B  96      -2.729  13.608  47.951  1.00128.15           O  
ATOM   3054  N   GLN B  97      -2.107  15.222  49.411  1.00160.88           N  
ATOM   3055  CA  GLN B  97      -0.976  14.602  50.038  1.00160.88           C  
ATOM   3056  CB  GLN B  97      -0.253  15.547  51.015  1.00160.88           C  
ATOM   3057  CG  GLN B  97       0.255  16.845  50.380  1.00160.88           C  
ATOM   3058  CD  GLN B  97       1.600  16.604  49.712  1.00160.88           C  
ATOM   3059  OE1 GLN B  97       2.628  17.098  50.174  1.00160.88           O  
ATOM   3060  NE2 GLN B  97       1.601  15.837  48.591  1.00160.88           N  
ATOM   3061  C   GLN B  97      -1.388  13.402  50.831  1.00160.88           C  
ATOM   3062  O   GLN B  97      -0.530  12.618  51.226  1.00160.88           O  
ATOM   3063  N   THR B  98      -2.677  13.278  51.199  1.00144.60           N  
ATOM   3064  CA  THR B  98      -3.067  12.154  52.002  1.00144.60           C  
ATOM   3065  CB  THR B  98      -4.498  12.214  52.444  1.00144.60           C  
ATOM   3066  OG1 THR B  98      -4.709  11.314  53.517  1.00144.60           O  
ATOM   3067  CG2 THR B  98      -5.405  11.838  51.264  1.00144.60           C  
ATOM   3068  C   THR B  98      -2.837  10.897  51.214  1.00144.60           C  
ATOM   3069  O   THR B  98      -3.177  10.812  50.034  1.00144.60           O  
ATOM   3070  N   SER B  99      -2.220   9.881  51.856  1.00 70.61           N  
ATOM   3071  CA  SER B  99      -1.900   8.680  51.148  1.00 70.61           C  
ATOM   3072  CB  SER B  99      -0.976   8.971  49.951  1.00 70.61           C  
ATOM   3073  OG  SER B  99      -0.655   7.784  49.245  1.00 70.61           O  
ATOM   3074  C   SER B  99      -1.159   7.779  52.085  1.00 70.61           C  
ATOM   3075  O   SER B  99      -0.916   8.125  53.241  1.00 70.61           O  
ATOM   3076  N   LEU B 100      -0.803   6.569  51.608  1.00 68.36           N  
ATOM   3077  CA  LEU B 100      -0.012   5.693  52.416  1.00 68.36           C  
ATOM   3078  CB  LEU B 100      -0.497   4.232  52.396  1.00 68.36           C  
ATOM   3079  CG  LEU B 100       0.345   3.278  53.266  1.00 68.36           C  
ATOM   3080  CD1 LEU B 100       0.301   3.686  54.749  1.00 68.36           C  
ATOM   3081  CD2 LEU B 100      -0.075   1.814  53.053  1.00 68.36           C  
ATOM   3082  C   LEU B 100       1.356   5.749  51.816  1.00 68.36           C  
ATOM   3083  O   LEU B 100       1.517   5.574  50.608  1.00 68.36           O  
ATOM   3084  N   TYR B 101       2.385   5.989  52.650  1.00108.93           N  
ATOM   3085  CA  TYR B 101       3.702   6.146  52.108  1.00108.93           C  
ATOM   3086  CB  TYR B 101       4.456   7.388  52.616  1.00108.93           C  
ATOM   3087  CG  TYR B 101       3.785   8.611  52.102  1.00108.93           C  
ATOM   3088  CD1 TYR B 101       2.768   9.207  52.809  1.00108.93           C  
ATOM   3089  CD2 TYR B 101       4.178   9.166  50.909  1.00108.93           C  
ATOM   3090  CE1 TYR B 101       2.154  10.340  52.330  1.00108.93           C  
ATOM   3091  CE2 TYR B 101       3.567  10.297  50.426  1.00108.93           C  
ATOM   3092  CZ  TYR B 101       2.553  10.887  51.138  1.00108.93           C  
ATOM   3093  OH  TYR B 101       1.923  12.050  50.649  1.00108.93           O  
ATOM   3094  C   TYR B 101       4.539   4.983  52.511  1.00108.93           C  
ATOM   3095  O   TYR B 101       4.411   4.456  53.615  1.00108.93           O  
ATOM   3096  N   PHE B 102       5.408   4.536  51.583  1.00 80.40           N  
ATOM   3097  CA  PHE B 102       6.286   3.444  51.865  1.00 80.40           C  
ATOM   3098  CB  PHE B 102       5.980   2.167  51.061  1.00 80.40           C  
ATOM   3099  CG  PHE B 102       4.740   1.537  51.595  1.00 80.40           C  
ATOM   3100  CD1 PHE B 102       4.799   0.706  52.691  1.00 80.40           C  
ATOM   3101  CD2 PHE B 102       3.521   1.764  50.999  1.00 80.40           C  
ATOM   3102  CE1 PHE B 102       3.663   0.115  53.189  1.00 80.40           C  
ATOM   3103  CE2 PHE B 102       2.381   1.176  51.493  1.00 80.40           C  
ATOM   3104  CZ  PHE B 102       2.449   0.351  52.591  1.00 80.40           C  
ATOM   3105  C   PHE B 102       7.680   3.849  51.503  1.00 80.40           C  
ATOM   3106  O   PHE B 102       7.910   4.590  50.548  1.00 80.40           O  
ATOM   3107  N   CYS B 103       8.652   3.367  52.298  1.00 66.44           N  
ATOM   3108  CA  CYS B 103      10.041   3.596  52.054  1.00 66.44           C  
ATOM   3109  CB  CYS B 103      10.773   4.158  53.287  1.00 66.44           C  
ATOM   3110  SG  CYS B 103      12.575   4.231  53.089  1.00 66.44           S  
ATOM   3111  C   CYS B 103      10.614   2.246  51.781  1.00 66.44           C  
ATOM   3112  O   CYS B 103      10.356   1.299  52.518  1.00 66.44           O  
ATOM   3113  N   ALA B 104      11.389   2.105  50.693  1.00 62.62           N  
ATOM   3114  CA  ALA B 104      11.967   0.823  50.424  1.00 62.62           C  
ATOM   3115  CB  ALA B 104      11.402   0.146  49.164  1.00 62.62           C  
ATOM   3116  C   ALA B 104      13.420   1.046  50.189  1.00 62.62           C  
ATOM   3117  O   ALA B 104      13.833   2.084  49.673  1.00 62.62           O  
ATOM   3118  N   SER B 105      14.242   0.059  50.581  1.00 85.03           N  
ATOM   3119  CA  SER B 105      15.653   0.196  50.424  1.00 85.03           C  
ATOM   3120  CB  SER B 105      16.382   0.291  51.772  1.00 85.03           C  
ATOM   3121  OG  SER B 105      15.950  -0.755  52.629  1.00 85.03           O  
ATOM   3122  C   SER B 105      16.142  -0.984  49.673  1.00 85.03           C  
ATOM   3123  O   SER B 105      15.604  -2.084  49.750  1.00 85.03           O  
ATOM   3124  N   SER B 106      17.231  -0.785  48.932  1.00191.14           N  
ATOM   3125  CA  SER B 106      17.729  -1.868  48.148  1.00191.14           C  
ATOM   3126  CB  SER B 106      17.711  -1.568  46.640  1.00191.14           C  
ATOM   3127  OG  SER B 106      18.220  -2.676  45.912  1.00191.14           O  
ATOM   3128  C   SER B 106      19.133  -2.158  48.504  1.00191.14           C  
ATOM   3129  O   SER B 106      19.975  -1.266  48.563  1.00191.14           O  
ATOM   3130  N   LEU B 107      19.425  -3.446  48.749  1.00276.08           N  
ATOM   3131  CA  LEU B 107      20.786  -3.765  49.021  1.00276.08           C  
ATOM   3132  CB  LEU B 107      21.013  -5.210  49.496  1.00276.08           C  
ATOM   3133  CG  LEU B 107      22.490  -5.535  49.787  1.00276.08           C  
ATOM   3134  CD1 LEU B 107      23.032  -4.667  50.935  1.00276.08           C  
ATOM   3135  CD2 LEU B 107      22.692  -7.036  50.038  1.00276.08           C  
ATOM   3136  C   LEU B 107      21.516  -3.565  47.758  1.00276.08           C  
ATOM   3137  O   LEU B 107      21.114  -4.032  46.706  1.00276.08           O  
ATOM   3138  N   SER B 108      22.623  -2.841  47.836  1.00418.14           N  
ATOM   3139  CA  SER B 108      23.470  -2.562  46.712  1.00418.14           C  
ATOM   3140  CB  SER B 108      24.306  -3.782  46.279  1.00418.14           C  
ATOM   3141  OG  SER B 108      23.454  -4.820  45.820  1.00418.14           O  
ATOM   3142  C   SER B 108      22.796  -1.989  45.462  1.00418.14           C  
ATOM   3143  O   SER B 108      21.819  -2.489  44.919  1.00418.14           O  
ATOM   3144  N   VAL B 109      23.361  -0.917  44.875  1.00601.72           N  
ATOM   3145  CA  VAL B 109      22.765  -0.386  43.664  1.00601.72           C  
ATOM   3146  CB  VAL B 109      23.346   0.899  43.140  1.00601.72           C  
ATOM   3147  CG1 VAL B 109      23.221   1.975  44.231  1.00601.72           C  
ATOM   3148  CG2 VAL B 109      24.767   0.651  42.623  1.00601.72           C  
ATOM   3149  C   VAL B 109      22.954  -1.455  42.667  1.00601.72           C  
ATOM   3150  O   VAL B 109      23.773  -2.329  42.880  1.00601.72           O  
ATOM   3151  N   ALA B 110      22.537  -1.256  41.431  1.00402.57           N  
ATOM   3152  CA  ALA B 110      21.953  -2.197  40.566  1.00402.57           C  
ATOM   3153  CB  ALA B 110      22.299  -1.953  39.090  1.00402.57           C  
ATOM   3154  C   ALA B 110      22.094  -3.647  40.769  1.00402.57           C  
ATOM   3155  O   ALA B 110      21.091  -4.212  40.359  1.00402.57           O  
ATOM   3156  N   GLY B 122      23.196  -4.266  41.266  1.00101.98           N  
ATOM   3157  CA  GLY B 122      23.384  -5.681  41.567  1.00101.98           C  
ATOM   3158  C   GLY B 122      22.322  -6.535  40.942  1.00101.98           C  
ATOM   3159  O   GLY B 122      21.163  -6.491  41.355  1.00101.98           O  
ATOM   3160  N   GLU B 123      22.746  -7.469  40.068  1.00109.45           N  
ATOM   3161  CA  GLU B 123      21.894  -8.151  39.134  1.00109.45           C  
ATOM   3162  CB  GLU B 123      22.620  -9.311  38.432  1.00109.45           C  
ATOM   3163  CG  GLU B 123      23.846  -8.856  37.629  1.00109.45           C  
ATOM   3164  CD  GLU B 123      23.428  -7.810  36.598  1.00109.45           C  
ATOM   3165  OE1 GLU B 123      22.880  -6.750  37.000  1.00109.45           O  
ATOM   3166  OE2 GLU B 123      23.663  -8.053  35.383  1.00109.45           O  
ATOM   3167  C   GLU B 123      20.679  -8.676  39.809  1.00109.45           C  
ATOM   3168  O   GLU B 123      19.576  -8.587  39.272  1.00109.45           O  
ATOM   3169  N   ASN B 124      20.819  -9.244  41.008  1.00112.56           N  
ATOM   3170  CA  ASN B 124      19.589  -9.554  41.659  1.00112.56           C  
ATOM   3171  CB  ASN B 124      19.723 -10.660  42.716  1.00112.56           C  
ATOM   3172  CG  ASN B 124      18.322 -11.033  43.169  1.00112.56           C  
ATOM   3173  OD1 ASN B 124      17.708 -11.951  42.629  1.00112.56           O  
ATOM   3174  ND2 ASN B 124      17.799 -10.297  44.185  1.00112.56           N  
ATOM   3175  C   ASN B 124      19.235  -8.286  42.355  1.00112.56           C  
ATOM   3176  O   ASN B 124      19.995  -7.801  43.191  1.00112.56           O  
ATOM   3177  N   ASN B 125      18.086  -7.667  42.029  1.00107.29           N  
ATOM   3178  CA  ASN B 125      17.967  -6.412  42.713  1.00107.29           C  
ATOM   3179  CB  ASN B 125      17.542  -5.226  41.834  1.00107.29           C  
ATOM   3180  CG  ASN B 125      17.903  -3.970  42.615  1.00107.29           C  
ATOM   3181  OD1 ASN B 125      18.407  -4.049  43.735  1.00107.29           O  
ATOM   3182  ND2 ASN B 125      17.644  -2.777  42.017  1.00107.29           N  
ATOM   3183  C   ASN B 125      16.968  -6.550  43.801  1.00107.29           C  
ATOM   3184  O   ASN B 125      15.767  -6.578  43.558  1.00107.29           O  
ATOM   3185  N   GLU B 126      17.419  -6.592  45.061  1.00124.36           N  
ATOM   3186  CA  GLU B 126      16.416  -6.807  46.049  1.00124.36           C  
ATOM   3187  CB  GLU B 126      16.763  -7.876  47.101  1.00124.36           C  
ATOM   3188  CG  GLU B 126      17.967  -7.537  47.977  1.00124.36           C  
ATOM   3189  CD  GLU B 126      18.153  -8.696  48.945  1.00124.36           C  
ATOM   3190  OE1 GLU B 126      17.326  -9.645  48.891  1.00124.36           O  
ATOM   3191  OE2 GLU B 126      19.120  -8.648  49.751  1.00124.36           O  
ATOM   3192  C   GLU B 126      16.070  -5.546  46.780  1.00124.36           C  
ATOM   3193  O   GLU B 126      16.920  -4.662  46.923  1.00124.36           O  
ATOM   3194  N   GLN B 127      14.776  -5.458  47.227  1.00147.89           N  
ATOM   3195  CA  GLN B 127      14.265  -4.323  47.964  1.00147.89           C  
ATOM   3196  CB  GLN B 127      13.421  -3.380  47.089  1.00147.89           C  
ATOM   3197  CG  GLN B 127      14.238  -2.711  45.981  1.00147.89           C  
ATOM   3198  CD  GLN B 127      13.318  -1.807  45.174  1.00147.89           C  
ATOM   3199  OE1 GLN B 127      12.397  -2.274  44.505  1.00147.89           O  
ATOM   3200  NE2 GLN B 127      13.575  -0.473  45.231  1.00147.89           N  
ATOM   3201  C   GLN B 127      13.395  -4.770  49.107  1.00147.89           C  
ATOM   3202  O   GLN B 127      12.598  -5.700  48.980  1.00147.89           O  
ATOM   3203  N   PHE B 128      13.534  -4.089  50.268  1.00 79.79           N  
ATOM   3204  CA  PHE B 128      12.735  -4.360  51.436  1.00 79.79           C  
ATOM   3205  CB  PHE B 128      13.549  -4.714  52.696  1.00 79.79           C  
ATOM   3206  CG  PHE B 128      14.102  -6.089  52.535  1.00 79.79           C  
ATOM   3207  CD1 PHE B 128      15.265  -6.307  51.832  1.00 79.79           C  
ATOM   3208  CD2 PHE B 128      13.455  -7.165  53.099  1.00 79.79           C  
ATOM   3209  CE1 PHE B 128      15.768  -7.579  51.690  1.00 79.79           C  
ATOM   3210  CE2 PHE B 128      13.954  -8.439  52.961  1.00 79.79           C  
ATOM   3211  CZ  PHE B 128      15.113  -8.648  52.254  1.00 79.79           C  
ATOM   3212  C   PHE B 128      11.952  -3.117  51.757  1.00 79.79           C  
ATOM   3213  O   PHE B 128      12.489  -2.011  51.702  1.00 79.79           O  
ATOM   3214  N   PHE B 129      10.650  -3.274  52.105  1.00178.27           N  
ATOM   3215  CA  PHE B 129       9.804  -2.142  52.392  1.00178.27           C  
ATOM   3216  CB  PHE B 129       8.352  -2.267  51.888  1.00178.27           C  
ATOM   3217  CG  PHE B 129       8.269  -2.098  50.410  1.00178.27           C  
ATOM   3218  CD1 PHE B 129       8.220  -0.835  49.873  1.00178.27           C  
ATOM   3219  CD2 PHE B 129       8.233  -3.179  49.559  1.00178.27           C  
ATOM   3220  CE1 PHE B 129       8.138  -0.648  48.515  1.00178.27           C  
ATOM   3221  CE2 PHE B 129       8.149  -2.997  48.197  1.00178.27           C  
ATOM   3222  CZ  PHE B 129       8.103  -1.729  47.672  1.00178.27           C  
ATOM   3223  C   PHE B 129       9.710  -1.898  53.867  1.00178.27           C  
ATOM   3224  O   PHE B 129       9.816  -2.813  54.683  1.00178.27           O  
ATOM   3225  N   GLY B 130       9.497  -0.616  54.233  1.00 38.66           N  
ATOM   3226  CA  GLY B 130       9.339  -0.225  55.606  1.00 38.66           C  
ATOM   3227  C   GLY B 130       7.922  -0.520  55.991  1.00 38.66           C  
ATOM   3228  O   GLY B 130       7.117  -0.955  55.169  1.00 38.66           O  
ATOM   3229  N   PRO B 131       7.615  -0.304  57.242  1.00 84.62           N  
ATOM   3230  CA  PRO B 131       6.313  -0.562  57.798  1.00 84.62           C  
ATOM   3231  CD  PRO B 131       8.429   0.534  58.107  1.00 84.62           C  
ATOM   3232  CB  PRO B 131       6.418  -0.161  59.266  1.00 84.62           C  
ATOM   3233  CG  PRO B 131       7.491   0.942  59.257  1.00 84.62           C  
ATOM   3234  C   PRO B 131       5.212   0.189  57.104  1.00 84.62           C  
ATOM   3235  O   PRO B 131       4.110  -0.349  57.015  1.00 84.62           O  
ATOM   3236  N   GLY B 132       5.458   1.428  56.631  1.00 38.28           N  
ATOM   3237  CA  GLY B 132       4.424   2.167  55.957  1.00 38.28           C  
ATOM   3238  C   GLY B 132       3.884   3.200  56.887  1.00 38.28           C  
ATOM   3239  O   GLY B 132       3.754   2.974  58.089  1.00 38.28           O  
ATOM   3240  N   THR B 133       3.544   4.377  56.328  1.00138.18           N  
ATOM   3241  CA  THR B 133       3.029   5.438  57.136  1.00138.18           C  
ATOM   3242  CB  THR B 133       3.977   6.606  57.216  1.00138.18           C  
ATOM   3243  OG1 THR B 133       3.547   7.526  58.201  1.00138.18           O  
ATOM   3244  CG2 THR B 133       4.057   7.304  55.850  1.00138.18           C  
ATOM   3245  C   THR B 133       1.740   5.900  56.532  1.00138.18           C  
ATOM   3246  O   THR B 133       1.643   6.114  55.325  1.00138.18           O  
ATOM   3247  N   ARG B 134       0.692   6.055  57.364  1.00126.16           N  
ATOM   3248  CA  ARG B 134      -0.544   6.521  56.812  1.00126.16           C  
ATOM   3249  CB  ARG B 134      -1.801   5.811  57.346  1.00126.16           C  
ATOM   3250  CG  ARG B 134      -1.861   4.329  56.971  1.00126.16           C  
ATOM   3251  CD  ARG B 134      -3.281   3.761  56.918  1.00126.16           C  
ATOM   3252  NE  ARG B 134      -3.890   3.902  58.268  1.00126.16           N  
ATOM   3253  CZ  ARG B 134      -5.246   3.959  58.402  1.00126.16           C  
ATOM   3254  NH1 ARG B 134      -6.044   3.911  57.295  1.00126.16           N  
ATOM   3255  NH2 ARG B 134      -5.806   4.066  59.643  1.00126.16           N  
ATOM   3256  C   ARG B 134      -0.653   7.962  57.169  1.00126.16           C  
ATOM   3257  O   ARG B 134      -0.650   8.332  58.342  1.00126.16           O  
ATOM   3258  N   LEU B 135      -0.743   8.817  56.137  1.00 62.65           N  
ATOM   3259  CA  LEU B 135      -0.791  10.226  56.366  1.00 62.65           C  
ATOM   3260  CB  LEU B 135       0.283  10.987  55.564  1.00 62.65           C  
ATOM   3261  CG  LEU B 135       0.282  12.513  55.773  1.00 62.65           C  
ATOM   3262  CD1 LEU B 135       0.655  12.886  57.215  1.00 62.65           C  
ATOM   3263  CD2 LEU B 135       1.165  13.214  54.727  1.00 62.65           C  
ATOM   3264  C   LEU B 135      -2.114  10.739  55.910  1.00 62.65           C  
ATOM   3265  O   LEU B 135      -2.565  10.438  54.806  1.00 62.65           O  
ATOM   3266  N   THR B 136      -2.785  11.516  56.781  1.00116.08           N  
ATOM   3267  CA  THR B 136      -4.018  12.123  56.388  1.00116.08           C  
ATOM   3268  CB  THR B 136      -5.206  11.647  57.167  1.00116.08           C  
ATOM   3269  OG1 THR B 136      -5.049  11.960  58.542  1.00116.08           O  
ATOM   3270  CG2 THR B 136      -5.339  10.127  56.975  1.00116.08           C  
ATOM   3271  C   THR B 136      -3.865  13.581  56.649  1.00116.08           C  
ATOM   3272  O   THR B 136      -3.536  13.997  57.758  1.00116.08           O  
ATOM   3273  N   VAL B 137      -4.096  14.401  55.612  1.00100.03           N  
ATOM   3274  CA  VAL B 137      -3.952  15.813  55.773  1.00100.03           C  
ATOM   3275  CB  VAL B 137      -3.105  16.420  54.703  1.00100.03           C  
ATOM   3276  CG1 VAL B 137      -3.705  16.030  53.353  1.00100.03           C  
ATOM   3277  CG2 VAL B 137      -3.027  17.935  54.936  1.00100.03           C  
ATOM   3278  C   VAL B 137      -5.343  16.436  55.724  1.00100.03           C  
ATOM   3279  O   VAL B 137      -6.074  16.223  54.719  1.00100.03           O  
ATOM   3280  OXT VAL B 137      -5.695  17.139  56.709  1.00100.03           O  
TER    3281      VAL B 137                                                       
END
