# Supplementary material for: Predicting T cell receptor functionality against mutant epitopes
Source: Cell Genom. 2024 Aug 15;4(9):100634. doi: 10.1016/j.xgen.2024.100634 (PMC11480844; doi:10.1016/j.xgen.2024.100634)
Supplement: Data S9. Structural models of the CMV dataset, related to STAR Methods, Structural modeling — PDB files containing the structural models of the 20 CMV TCRs, NLVPMVATV, and the HLA-B∗07:02 allele. [file mmc10.zip › structures_cmv/TCR6-2_NLVPMVATV.pdb]

ATOM      1  N   GLY M   1      29.333  -2.450   5.161  0.98  8.23           N  
ATOM      2  CA  GLY M   1      30.231  -3.096   6.148  1.00  8.23           C  
ATOM      3  C   GLY M   1      29.520  -3.283   7.447  1.00  8.23           C  
ATOM      4  O   GLY M   1      28.307  -3.095   7.537  1.00  8.23           O  
ATOM      5  N   SER M   2      30.272  -3.669   8.496  1.00 72.13           N  
ATOM      6  CA  SER M   2      29.681  -3.890   9.782  0.97 72.13           C  
ATOM      7  CB  SER M   2      30.511  -4.808  10.698  0.97 72.13           C  
ATOM      8  OG  SER M   2      31.750  -4.195  11.024  0.74 72.13           O  
ATOM      9  C   SER M   2      29.526  -2.568  10.464  1.00 72.13           C  
ATOM     10  O   SER M   2      30.091  -1.564  10.032  1.00 72.13           O  
ATOM     11  N   HIS M   3      28.723  -2.533  11.548  1.00 49.99           N  
ATOM     12  CA  HIS M   3      28.519  -1.305  12.262  1.00 49.99           C  
ATOM     13  ND1 HIS M   3      27.663   1.245  10.186  1.00 49.99           N  
ATOM     14  CG  HIS M   3      27.212  -0.018  10.500  1.00 49.99           C  
ATOM     15  CB  HIS M   3      27.206  -0.586  11.892  1.00 49.99           C  
ATOM     16  NE2 HIS M   3      26.996   0.319   8.278  1.00 49.99           N  
ATOM     17  CD2 HIS M   3      26.808  -0.570   9.321  1.00 49.99           C  
ATOM     18  CE1 HIS M   3      27.511   1.395   8.845  1.00 49.99           C  
ATOM     19  C   HIS M   3      28.491  -1.613  13.728  1.00 49.99           C  
ATOM     20  O   HIS M   3      28.309  -2.761  14.131  1.00 49.99           O  
ATOM     21  N   SER M   4      28.686  -0.579  14.574  1.00 50.94           N  
ATOM     22  CA  SER M   4      28.753  -0.840  15.981  0.98 50.94           C  
ATOM     23  CB  SER M   4      30.198  -1.007  16.471  0.98 50.94           C  
ATOM     24  OG  SER M   4      30.929   0.184  16.215  0.98 50.94           O  
ATOM     25  C   SER M   4      28.160   0.292  16.760  1.00 50.94           C  
ATOM     26  O   SER M   4      28.032   1.416  16.276  1.00 50.94           O  
ATOM     27  N   MET M   5      27.737  -0.022  18.003  1.00 68.27           N  
ATOM     28  CA  MET M   5      27.274   0.967  18.931  1.00 68.27           C  
ATOM     29  CB  MET M   5      25.756   0.923  19.186  1.00 68.27           C  
ATOM     30  CG  MET M   5      25.249   2.075  20.056  1.00 68.27           C  
ATOM     31  SD  MET M   5      23.439   2.248  20.117  1.00 68.27           S  
ATOM     32  CE  MET M   5      23.143   0.775  21.136  1.00 68.27           C  
ATOM     33  C   MET M   5      27.978   0.652  20.215  1.00 68.27           C  
ATOM     34  O   MET M   5      27.939  -0.486  20.683  1.00 68.27           O  
ATOM     35  N   ARG M   6      28.661   1.652  20.811  1.00109.79           N  
ATOM     36  CA  ARG M   6      29.403   1.387  22.012  0.97109.79           C  
ATOM     37  CB  ARG M   6      30.923   1.283  21.777  0.97109.79           C  
ATOM     38  CG  ARG M   6      31.349   0.107  20.892  0.97109.79           C  
ATOM     39  CD  ARG M   6      32.851  -0.186  20.963  0.97109.79           C  
ATOM     40  NE  ARG M   6      33.129  -1.375  20.108  0.92109.79           N  
ATOM     41  CZ  ARG M   6      33.607  -1.216  18.839  0.88109.79           C  
ATOM     42  NH1 ARG M   6      33.897   0.034  18.374  0.88109.79           N  
ATOM     43  NH2 ARG M   6      33.808  -2.307  18.043  0.88109.79           N  
ATOM     44  C   ARG M   6      29.201   2.518  22.974  1.00109.79           C  
ATOM     45  O   ARG M   6      29.064   3.673  22.576  1.00109.79           O  
ATOM     46  N   TYR M   7      29.176   2.192  24.285  1.00155.90           N  
ATOM     47  CA  TYR M   7      29.052   3.184  25.321  1.00155.90           C  
ATOM     48  CB  TYR M   7      27.823   3.022  26.236  1.00155.90           C  
ATOM     49  CG  TYR M   7      26.587   3.470  25.532  1.00155.90           C  
ATOM     50  CD1 TYR M   7      26.347   4.811  25.360  1.00155.90           C  
ATOM     51  CD2 TYR M   7      25.649   2.575  25.074  1.00155.90           C  
ATOM     52  CE1 TYR M   7      25.211   5.254  24.728  1.00155.90           C  
ATOM     53  CE2 TYR M   7      24.507   3.012  24.439  1.00155.90           C  
ATOM     54  CZ  TYR M   7      24.285   4.355  24.263  1.00155.90           C  
ATOM     55  OH  TYR M   7      23.117   4.809  23.614  1.00155.90           O  
ATOM     56  C   TYR M   7      30.248   3.062  26.217  1.00155.90           C  
ATOM     57  O   TYR M   7      30.678   1.957  26.545  1.00155.90           O  
ATOM     58  N   PHE M   8      30.824   4.211  26.634  1.00 73.81           N  
ATOM     59  CA  PHE M   8      31.977   4.179  27.489  1.00 73.81           C  
ATOM     60  CB  PHE M   8      33.196   4.896  26.885  1.00 73.81           C  
ATOM     61  CG  PHE M   8      33.586   4.183  25.634  1.00 73.81           C  
ATOM     62  CD1 PHE M   8      32.916   4.428  24.459  1.00 73.81           C  
ATOM     63  CD2 PHE M   8      34.625   3.282  25.623  1.00 73.81           C  
ATOM     64  CE1 PHE M   8      33.268   3.781  23.298  1.00 73.81           C  
ATOM     65  CE2 PHE M   8      34.982   2.631  24.464  1.00 73.81           C  
ATOM     66  CZ  PHE M   8      34.303   2.879  23.297  1.00 73.81           C  
ATOM     67  C   PHE M   8      31.633   4.908  28.757  1.00 73.81           C  
ATOM     68  O   PHE M   8      31.026   5.977  28.720  1.00 73.81           O  
ATOM     69  N   PHE M   9      32.015   4.346  29.925  1.00162.86           N  
ATOM     70  CA  PHE M   9      31.693   5.015  31.156  1.00162.86           C  
ATOM     71  CB  PHE M   9      30.674   4.250  32.017  1.00162.86           C  
ATOM     72  CG  PHE M   9      29.455   3.988  31.198  1.00162.86           C  
ATOM     73  CD1 PHE M   9      28.479   4.944  31.043  1.00162.86           C  
ATOM     74  CD2 PHE M   9      29.293   2.777  30.571  1.00162.86           C  
ATOM     75  CE1 PHE M   9      27.359   4.692  30.286  1.00162.86           C  
ATOM     76  CE2 PHE M   9      28.175   2.521  29.814  1.00162.86           C  
ATOM     77  CZ  PHE M   9      27.201   3.477  29.669  1.00162.86           C  
ATOM     78  C   PHE M   9      32.933   5.119  31.989  1.00162.86           C  
ATOM     79  O   PHE M   9      33.696   4.162  32.113  1.00162.86           O  
ATOM     80  N   THR M  10      33.165   6.302  32.593  1.00 42.06           N  
ATOM     81  CA  THR M  10      34.315   6.463  33.434  0.98 42.06           C  
ATOM     82  CB  THR M  10      35.385   7.308  32.809  0.98 42.06           C  
ATOM     83  OG1 THR M  10      35.815   6.729  31.586  0.98 42.06           O  
ATOM     84  CG2 THR M  10      36.563   7.418  33.790  0.98 42.06           C  
ATOM     85  C   THR M  10      33.888   7.163  34.685  1.00 42.06           C  
ATOM     86  O   THR M  10      33.215   8.191  34.629  1.00 42.06           O  
ATOM     87  N   SER M  11      34.268   6.609  35.856  1.00 93.97           N  
ATOM     88  CA  SER M  11      33.976   7.250  37.107  0.97 93.97           C  
ATOM     89  CB  SER M  11      33.042   6.434  38.018  0.97 93.97           C  
ATOM     90  OG  SER M  11      31.769   6.277  37.414  0.97 93.97           O  
ATOM     91  C   SER M  11      35.273   7.345  37.845  1.00 93.97           C  
ATOM     92  O   SER M  11      35.998   6.358  37.959  1.00 93.97           O  
ATOM     93  N   VAL M  12      35.597   8.543  38.373  1.00 38.16           N  
ATOM     94  CA  VAL M  12      36.824   8.702  39.100  1.00 38.16           C  
ATOM     95  CB  VAL M  12      37.753   9.716  38.500  1.00 38.16           C  
ATOM     96  CG1 VAL M  12      38.981   9.853  39.417  1.00 38.16           C  
ATOM     97  CG2 VAL M  12      38.089   9.289  37.062  1.00 38.16           C  
ATOM     98  C   VAL M  12      36.477   9.207  40.461  1.00 38.16           C  
ATOM     99  O   VAL M  12      35.717  10.163  40.607  1.00 38.16           O  
ATOM    100  N   SER M  13      37.047   8.568  41.499  1.00 88.38           N  
ATOM    101  CA  SER M  13      36.788   8.945  42.858  1.00 88.38           C  
ATOM    102  CB  SER M  13      37.263   7.892  43.870  1.00 88.38           C  
ATOM    103  OG  SER M  13      36.652   6.640  43.603  1.00 88.38           O  
ATOM    104  C   SER M  13      37.568  10.183  43.156  1.00 88.38           C  
ATOM    105  O   SER M  13      38.625  10.421  42.573  1.00 88.38           O  
ATOM    106  N   ARG M  14      37.044  11.017  44.077  1.00191.98           N  
ATOM    107  CA  ARG M  14      37.746  12.201  44.467  1.00191.98           C  
ATOM    108  CB  ARG M  14      37.084  13.479  43.904  1.00191.98           C  
ATOM    109  CG  ARG M  14      37.181  13.588  42.375  1.00191.98           C  
ATOM    110  CD  ARG M  14      36.351  14.714  41.740  0.99191.98           C  
ATOM    111  NE  ARG M  14      34.916  14.301  41.744  0.99191.98           N  
ATOM    112  CZ  ARG M  14      34.050  14.809  40.815  0.98191.98           C  
ATOM    113  NH1 ARG M  14      34.491  15.704  39.884  0.98191.98           N  
ATOM    114  NH2 ARG M  14      32.743  14.416  40.812  0.98191.98           N  
ATOM    115  C   ARG M  14      37.699  12.261  45.965  1.00191.98           C  
ATOM    116  O   ARG M  14      36.699  12.676  46.548  1.00191.98           O  
ATOM    117  N   PRO M  15      38.760  11.851  46.609  0.98177.03           N  
ATOM    118  CA  PRO M  15      38.765  11.915  48.044  0.98177.03           C  
ATOM    119  CD  PRO M  15      39.511  10.702  46.127  0.98177.03           C  
ATOM    120  CB  PRO M  15      39.877  10.981  48.514  0.98177.03           C  
ATOM    121  CG  PRO M  15      39.965   9.940  47.387  0.98177.03           C  
ATOM    122  C   PRO M  15      38.953  13.330  48.483  0.98177.03           C  
ATOM    123  O   PRO M  15      39.630  14.084  47.787  0.98177.03           O  
ATOM    124  N   GLY M  16      38.368  13.716  49.630  1.00 25.36           N  
ATOM    125  CA  GLY M  16      38.530  15.060  50.100  1.00 25.36           C  
ATOM    126  C   GLY M  16      37.683  15.926  49.235  1.00 25.36           C  
ATOM    127  O   GLY M  16      37.799  17.150  49.235  1.00 25.36           O  
ATOM    128  N   ARG M  17      36.794  15.282  48.468  1.00159.78           N  
ATOM    129  CA  ARG M  17      35.937  15.961  47.550  1.00159.78           C  
ATOM    130  CB  ARG M  17      36.412  15.783  46.099  1.00159.78           C  
ATOM    131  CG  ARG M  17      35.759  16.701  45.069  1.00159.78           C  
ATOM    132  CD  ARG M  17      36.316  18.122  45.074  1.00159.78           C  
ATOM    133  NE  ARG M  17      35.802  18.774  43.840  1.00159.78           N  
ATOM    134  CZ  ARG M  17      36.510  18.680  42.676  1.00159.78           C  
ATOM    135  NH1 ARG M  17      37.724  18.056  42.662  1.00159.78           N  
ATOM    136  NH2 ARG M  17      35.997  19.201  41.524  1.00159.78           N  
ATOM    137  C   ARG M  17      34.640  15.243  47.684  1.00159.78           C  
ATOM    138  O   ARG M  17      34.504  14.336  48.501  1.00159.78           O  
ATOM    139  N   GLY M  18      33.644  15.618  46.872  1.00 88.33           N  
ATOM    140  CA  GLY M  18      32.371  14.984  47.001  1.00 88.33           C  
ATOM    141  C   GLY M  18      32.390  13.730  46.189  1.00 88.33           C  
ATOM    142  O   GLY M  18      33.383  13.005  46.155  1.00 88.33           O  
ATOM    143  N   GLU M  19      31.261  13.447  45.519  1.00150.02           N  
ATOM    144  CA  GLU M  19      31.068  12.241  44.766  0.98150.02           C  
ATOM    145  CB  GLU M  19      29.629  12.093  44.233  0.98150.02           C  
ATOM    146  CG  GLU M  19      29.183  13.246  43.330  0.95150.02           C  
ATOM    147  CD  GLU M  19      27.750  12.984  42.883  0.92150.02           C  
ATOM    148  OE1 GLU M  19      26.826  13.183  43.718  0.92150.02           O  
ATOM    149  OE2 GLU M  19      27.558  12.579  41.706  0.92150.02           O  
ATOM    150  C   GLU M  19      32.016  12.213  43.602  1.00150.02           C  
ATOM    151  O   GLU M  19      32.570  13.229  43.188  1.00150.02           O  
ATOM    152  N   PRO M  20      32.232  11.024  43.099  1.00114.98           N  
ATOM    153  CA  PRO M  20      33.143  10.819  42.001  1.00114.98           C  
ATOM    154  CD  PRO M  20      32.164   9.859  43.967  1.00114.98           C  
ATOM    155  CB  PRO M  20      33.367   9.311  41.928  1.00114.98           C  
ATOM    156  CG  PRO M  20      33.159   8.846  43.380  1.00114.98           C  
ATOM    157  C   PRO M  20      32.664  11.415  40.718  1.00114.98           C  
ATOM    158  O   PRO M  20      31.457  11.559  40.525  1.00114.98           O  
ATOM    159  N   ARG M  21      33.604  11.795  39.831  1.00 88.90           N  
ATOM    160  CA  ARG M  21      33.221  12.370  38.576  1.00 88.90           C  
ATOM    161  CB  ARG M  21      34.347  13.147  37.878  1.00 88.90           C  
ATOM    162  CG  ARG M  21      33.899  13.829  36.586  1.00 88.90           C  
ATOM    163  CD  ARG M  21      34.993  14.689  35.958  1.00 88.90           C  
ATOM    164  NE  ARG M  21      34.400  15.428  34.811  0.99 88.90           N  
ATOM    165  CZ  ARG M  21      34.887  16.663  34.494  0.99 88.90           C  
ATOM    166  NH1 ARG M  21      35.896  17.205  35.236  0.99 88.90           N  
ATOM    167  NH2 ARG M  21      34.367  17.360  33.441  0.99 88.90           N  
ATOM    168  C   ARG M  21      32.808  11.256  37.666  1.00 88.90           C  
ATOM    169  O   ARG M  21      33.457  10.211  37.618  1.00 88.90           O  
ATOM    170  N   PHE M  22      31.707  11.458  36.911  1.00 92.51           N  
ATOM    171  CA  PHE M  22      31.211  10.416  36.052  1.00 92.51           C  
ATOM    172  CB  PHE M  22      29.876   9.854  36.588  1.00 92.51           C  
ATOM    173  CG  PHE M  22      29.351   8.769  35.712  1.00 92.51           C  
ATOM    174  CD1 PHE M  22      29.909   7.513  35.736  1.00 92.51           C  
ATOM    175  CD2 PHE M  22      28.273   8.999  34.891  1.00 92.51           C  
ATOM    176  CE1 PHE M  22      29.411   6.513  34.934  1.00 92.51           C  
ATOM    177  CE2 PHE M  22      27.771   8.002  34.088  1.00 92.51           C  
ATOM    178  CZ  PHE M  22      28.342   6.754  34.106  1.00 92.51           C  
ATOM    179  C   PHE M  22      30.991  10.970  34.669  1.00 92.51           C  
ATOM    180  O   PHE M  22      30.290  11.966  34.494  1.00 92.51           O  
ATOM    181  N   ILE M  23      31.595  10.326  33.643  1.00 49.65           N  
ATOM    182  CA  ILE M  23      31.439  10.770  32.282  1.00 49.65           C  
ATOM    183  CB  ILE M  23      32.700  11.332  31.694  1.00 49.65           C  
ATOM    184  CG1 ILE M  23      33.117  12.585  32.479  1.00 49.65           C  
ATOM    185  CG2 ILE M  23      32.474  11.583  30.192  1.00 49.65           C  
ATOM    186  CD1 ILE M  23      34.534  13.067  32.174  1.00 49.65           C  
ATOM    187  C   ILE M  23      31.029   9.597  31.440  1.00 49.65           C  
ATOM    188  O   ILE M  23      31.644   8.533  31.498  1.00 49.65           O  
ATOM    189  N   ALA M  24      29.965   9.765  30.631  1.00 44.66           N  
ATOM    190  CA  ALA M  24      29.519   8.690  29.792  1.00 44.66           C  
ATOM    191  CB  ALA M  24      28.119   8.161  30.149  1.00 44.66           C  
ATOM    192  C   ALA M  24      29.456   9.202  28.390  1.00 44.66           C  
ATOM    193  O   ALA M  24      29.106  10.358  28.155  1.00 44.66           O  
ATOM    194  N   VAL M  25      29.808   8.341  27.416  1.00129.47           N  
ATOM    195  CA  VAL M  25      29.800   8.763  26.044  0.98129.47           C  
ATOM    196  CB  VAL M  25      31.173   8.949  25.478  0.98129.47           C  
ATOM    197  CG1 VAL M  25      31.009   9.393  24.026  0.98129.47           C  
ATOM    198  CG2 VAL M  25      31.983   9.915  26.342  0.98129.47           C  
ATOM    199  C   VAL M  25      29.210   7.653  25.230  1.00129.47           C  
ATOM    200  O   VAL M  25      29.351   6.480  25.574  1.00129.47           O  
ATOM    201  N   GLY M  26      28.546   7.996  24.106  1.00 32.87           N  
ATOM    202  CA  GLY M  26      27.989   6.976  23.263  1.00 32.87           C  
ATOM    203  C   GLY M  26      28.514   7.180  21.877  1.00 32.87           C  
ATOM    204  O   GLY M  26      28.693   8.312  21.428  1.00 32.87           O  
ATOM    205  N   TYR M  27      28.772   6.067  21.154  1.00 79.70           N  
ATOM    206  CA  TYR M  27      29.305   6.158  19.825  1.00 79.70           C  
ATOM    207  CB  TYR M  27      30.781   5.725  19.710  1.00 79.70           C  
ATOM    208  CG  TYR M  27      31.706   6.710  20.347  0.99 79.70           C  
ATOM    209  CD1 TYR M  27      31.954   6.697  21.701  0.99 79.70           C  
ATOM    210  CD2 TYR M  27      32.352   7.642  19.568  0.99 79.70           C  
ATOM    211  CE1 TYR M  27      32.821   7.607  22.263  0.99 79.70           C  
ATOM    212  CE2 TYR M  27      33.220   8.553  20.124  0.99 79.70           C  
ATOM    213  CZ  TYR M  27      33.455   8.537  21.476  0.99 79.70           C  
ATOM    214  OH  TYR M  27      34.345   9.469  22.051  0.99 79.70           O  
ATOM    215  C   TYR M  27      28.573   5.228  18.908  1.00 79.70           C  
ATOM    216  O   TYR M  27      28.103   4.163  19.305  1.00 79.70           O  
ATOM    217  N   VAL M  28      28.438   5.649  17.636  1.00 77.15           N  
ATOM    218  CA  VAL M  28      27.956   4.786  16.601  0.98 77.15           C  
ATOM    219  CB  VAL M  28      26.751   5.316  15.883  0.98 77.15           C  
ATOM    220  CG1 VAL M  28      26.473   4.418  14.666  0.98 77.15           C  
ATOM    221  CG2 VAL M  28      25.582   5.371  16.880  0.98 77.15           C  
ATOM    222  C   VAL M  28      29.089   4.770  15.635  1.00 77.15           C  
ATOM    223  O   VAL M  28      29.416   5.801  15.049  1.00 77.15           O  
ATOM    224  N   ASP M  29      29.714   3.599  15.420  1.00127.26           N  
ATOM    225  CA  ASP M  29      30.875   3.594  14.582  1.00127.26           C  
ATOM    226  CB  ASP M  29      30.593   4.037  13.134  1.00127.26           C  
ATOM    227  CG  ASP M  29      29.781   2.952  12.434  1.00127.26           C  
ATOM    228  OD1 ASP M  29      29.685   1.823  12.985  1.00127.26           O  
ATOM    229  OD2 ASP M  29      29.248   3.243  11.331  1.00127.26           O  
ATOM    230  C   ASP M  29      31.847   4.549  15.205  1.00127.26           C  
ATOM    231  O   ASP M  29      32.127   4.463  16.399  1.00127.26           O  
ATOM    232  N   ASP M  30      32.396   5.488  14.411  1.00106.68           N  
ATOM    233  CA  ASP M  30      33.362   6.401  14.951  1.00106.68           C  
ATOM    234  CB  ASP M  30      34.530   6.655  13.980  1.00106.68           C  
ATOM    235  CG  ASP M  30      35.334   5.371  13.844  1.00106.68           C  
ATOM    236  OD1 ASP M  30      35.599   4.724  14.892  1.00106.68           O  
ATOM    237  OD2 ASP M  30      35.686   5.014  12.688  1.00106.68           O  
ATOM    238  C   ASP M  30      32.712   7.735  15.181  1.00106.68           C  
ATOM    239  O   ASP M  30      33.384   8.764  15.126  1.00106.68           O  
ATOM    240  N   THR M  31      31.397   7.772  15.475  1.00 55.16           N  
ATOM    241  CA  THR M  31      30.772   9.049  15.685  1.00 55.16           C  
ATOM    242  CB  THR M  31      29.671   9.336  14.708  1.00 55.16           C  
ATOM    243  OG1 THR M  31      30.166   9.287  13.380  1.00 55.16           O  
ATOM    244  CG2 THR M  31      29.107  10.734  15.002  1.00 55.16           C  
ATOM    245  C   THR M  31      30.137   9.050  17.041  1.00 55.16           C  
ATOM    246  O   THR M  31      29.376   8.143  17.373  1.00 55.16           O  
ATOM    247  N   GLN M  32      30.423  10.090  17.854  1.00 67.10           N  
ATOM    248  CA  GLN M  32      29.870  10.199  19.179  0.94 67.10           C  
ATOM    249  CB  GLN M  32      30.742  11.043  20.122  0.94 67.10           C  
ATOM    250  CG  GLN M  32      30.154  11.229  21.521  0.94 67.10           C  
ATOM    251  CD  GLN M  32      31.069  12.184  22.274  0.94 67.10           C  
ATOM    252  OE1 GLN M  32      32.068  12.658  21.736  0.94 67.10           O  
ATOM    253  NE2 GLN M  32      30.718  12.482  23.554  0.94 67.10           N  
ATOM    254  C   GLN M  32      28.555  10.910  19.076  1.00 67.10           C  
ATOM    255  O   GLN M  32      28.500  12.050  18.616  1.00 67.10           O  
ATOM    256  N   PHE M  33      27.452  10.200  19.396  1.00119.73           N  
ATOM    257  CA  PHE M  33      26.127  10.753  19.390  1.00119.73           C  
ATOM    258  CB  PHE M  33      25.038   9.804  18.849  1.00119.73           C  
ATOM    259  CG  PHE M  33      24.829   8.614  19.714  1.00119.73           C  
ATOM    260  CD1 PHE M  33      25.730   7.575  19.723  1.00119.73           C  
ATOM    261  CD2 PHE M  33      23.695   8.524  20.486  1.00119.73           C  
ATOM    262  CE1 PHE M  33      25.509   6.474  20.517  1.00119.73           C  
ATOM    263  CE2 PHE M  33      23.469   7.427  21.281  1.00119.73           C  
ATOM    264  CZ  PHE M  33      24.380   6.399  21.298  1.00119.73           C  
ATOM    265  C   PHE M  33      25.675  11.408  20.672  1.00119.73           C  
ATOM    266  O   PHE M  33      24.824  12.293  20.617  1.00119.73           O  
ATOM    267  N   VAL M  34      26.147  10.965  21.863  1.00 61.65           N  
ATOM    268  CA  VAL M  34      25.649  11.563  23.083  1.00 61.65           C  
ATOM    269  CB  VAL M  34      24.488  10.830  23.687  1.00 61.65           C  
ATOM    270  CG1 VAL M  34      23.295  10.919  22.723  1.00 61.65           C  
ATOM    271  CG2 VAL M  34      24.933   9.394  24.009  1.00 61.65           C  
ATOM    272  C   VAL M  34      26.720  11.616  24.134  1.00 61.65           C  
ATOM    273  O   VAL M  34      27.786  11.018  23.998  1.00 61.65           O  
ATOM    274  N   ARG M  35      26.447  12.368  25.225  0.98211.51           N  
ATOM    275  CA  ARG M  35      27.419  12.554  26.268  0.98211.51           C  
ATOM    276  CB  ARG M  35      28.374  13.689  25.865  0.98211.51           C  
ATOM    277  CG  ARG M  35      29.187  14.364  26.964  0.98211.51           C  
ATOM    278  CD  ARG M  35      28.516  15.642  27.475  0.98211.51           C  
ATOM    279  NE  ARG M  35      29.580  16.535  28.013  0.98211.51           N  
ATOM    280  CZ  ARG M  35      29.246  17.738  28.562  0.98211.51           C  
ATOM    281  NH1 ARG M  35      27.935  18.073  28.737  0.98211.51           N  
ATOM    282  NH2 ARG M  35      30.225  18.613  28.935  0.98211.51           N  
ATOM    283  C   ARG M  35      26.720  12.917  27.549  0.98211.51           C  
ATOM    284  O   ARG M  35      25.636  13.499  27.536  0.98211.51           O  
ATOM    285  N   PHE M  36      27.321  12.538  28.700  1.00 77.17           N  
ATOM    286  CA  PHE M  36      26.799  12.887  29.994  1.00 77.17           C  
ATOM    287  CB  PHE M  36      25.993  11.741  30.635  1.00 77.17           C  
ATOM    288  CG  PHE M  36      25.500  12.201  31.963  1.00 77.17           C  
ATOM    289  CD1 PHE M  36      24.364  12.969  32.066  1.00 77.17           C  
ATOM    290  CD2 PHE M  36      26.177  11.853  33.108  1.00 77.17           C  
ATOM    291  CE1 PHE M  36      23.915  13.390  33.297  1.00 77.17           C  
ATOM    292  CE2 PHE M  36      25.732  12.270  34.340  1.00 77.17           C  
ATOM    293  CZ  PHE M  36      24.599  13.042  34.436  1.00 77.17           C  
ATOM    294  C   PHE M  36      27.972  13.172  30.886  1.00 77.17           C  
ATOM    295  O   PHE M  36      28.924  12.394  30.929  1.00 77.17           O  
ATOM    296  N   ASP M  37      27.939  14.310  31.614  1.00 61.58           N  
ATOM    297  CA  ASP M  37      28.999  14.678  32.518  1.00 61.58           C  
ATOM    298  CB  ASP M  37      29.799  15.909  32.051  1.00 61.58           C  
ATOM    299  CG  ASP M  37      30.988  16.158  32.975  0.99 61.58           C  
ATOM    300  OD1 ASP M  37      31.032  15.581  34.094  0.99 61.58           O  
ATOM    301  OD2 ASP M  37      31.876  16.950  32.562  0.99 61.58           O  
ATOM    302  C   ASP M  37      28.359  15.039  33.824  1.00 61.58           C  
ATOM    303  O   ASP M  37      27.456  15.872  33.878  1.00 61.58           O  
ATOM    304  N   SER M  38      28.833  14.419  34.922  1.00 44.09           N  
ATOM    305  CA  SER M  38      28.280  14.641  36.228  1.00 44.09           C  
ATOM    306  CB  SER M  38      28.896  13.711  37.287  1.00 44.09           C  
ATOM    307  OG  SER M  38      30.289  13.961  37.409  1.00 44.09           O  
ATOM    308  C   SER M  38      28.514  16.057  36.659  1.00 44.09           C  
ATOM    309  O   SER M  38      27.714  16.623  37.402  1.00 44.09           O  
ATOM    310  N   ASP M  39      29.645  16.649  36.239  1.00 63.99           N  
ATOM    311  CA  ASP M  39      29.997  17.996  36.592  1.00 63.99           C  
ATOM    312  CB  ASP M  39      31.489  18.288  36.363  1.00 63.99           C  
ATOM    313  CG  ASP M  39      32.225  17.534  37.466  0.96 63.99           C  
ATOM    314  OD1 ASP M  39      31.605  17.330  38.544  0.96 63.99           O  
ATOM    315  OD2 ASP M  39      33.404  17.146  37.253  0.96 63.99           O  
ATOM    316  C   ASP M  39      29.158  19.009  35.865  1.00 63.99           C  
ATOM    317  O   ASP M  39      28.903  20.091  36.393  1.00 63.99           O  
ATOM    318  N   ALA M  40      28.701  18.684  34.637  1.00 39.08           N  
ATOM    319  CA  ALA M  40      27.991  19.622  33.805  1.00 39.08           C  
ATOM    320  CB  ALA M  40      27.584  19.043  32.438  1.00 39.08           C  
ATOM    321  C   ALA M  40      26.747  20.112  34.484  1.00 39.08           C  
ATOM    322  O   ALA M  40      26.115  19.409  35.271  1.00 39.08           O  
ATOM    323  N   ALA M  41      26.401  21.384  34.196  1.00 37.20           N  
ATOM    324  CA  ALA M  41      25.275  22.092  34.740  1.00 37.20           C  
ATOM    325  CB  ALA M  41      25.258  23.574  34.329  1.00 37.20           C  
ATOM    326  C   ALA M  41      23.974  21.499  34.284  1.00 37.20           C  
ATOM    327  O   ALA M  41      23.025  21.418  35.064  1.00 37.20           O  
ATOM    328  N   SER M  42      23.898  21.073  33.007  1.00 44.33           N  
ATOM    329  CA  SER M  42      22.664  20.618  32.421  1.00 44.33           C  
ATOM    330  CB  SER M  42      22.818  20.166  30.957  1.00 44.33           C  
ATOM    331  OG  SER M  42      23.553  18.953  30.890  1.00 44.33           O  
ATOM    332  C   SER M  42      22.128  19.452  33.186  1.00 44.33           C  
ATOM    333  O   SER M  42      20.932  19.386  33.465  1.00 44.33           O  
ATOM    334  N   GLN M  43      23.008  18.512  33.572  1.00138.29           N  
ATOM    335  CA  GLN M  43      22.572  17.369  34.318  1.00138.29           C  
ATOM    336  CB  GLN M  43      21.850  17.795  35.607  1.00138.29           C  
ATOM    337  CG  GLN M  43      21.725  16.692  36.651  1.00138.29           C  
ATOM    338  CD  GLN M  43      23.061  16.592  37.375  1.00138.29           C  
ATOM    339  OE1 GLN M  43      23.606  15.503  37.550  1.00138.29           O  
ATOM    340  NE2 GLN M  43      23.607  17.757  37.815  1.00138.29           N  
ATOM    341  C   GLN M  43      21.616  16.577  33.477  1.00138.29           C  
ATOM    342  O   GLN M  43      20.679  15.967  33.991  1.00138.29           O  
ATOM    343  N   ARG M  44      21.834  16.563  32.146  1.00140.14           N  
ATOM    344  CA  ARG M  44      20.994  15.785  31.286  1.00140.14           C  
ATOM    345  CB  ARG M  44      19.917  16.607  30.560  1.00140.14           C  
ATOM    346  CG  ARG M  44      18.856  17.187  31.494  1.00140.14           C  
ATOM    347  CD  ARG M  44      17.511  17.390  30.800  1.00140.14           C  
ATOM    348  NE  ARG M  44      17.223  16.126  30.064  1.00140.14           N  
ATOM    349  CZ  ARG M  44      16.062  15.435  30.271  1.00140.14           C  
ATOM    350  NH1 ARG M  44      15.135  15.883  31.164  1.00140.14           N  
ATOM    351  NH2 ARG M  44      15.831  14.280  29.583  1.00140.14           N  
ATOM    352  C   ARG M  44      21.863  15.183  30.228  1.00140.14           C  
ATOM    353  O   ARG M  44      22.958  15.674  29.957  1.00140.14           O  
ATOM    354  N   MET M  45      21.399  14.071  29.620  1.00 74.34           N  
ATOM    355  CA  MET M  45      22.133  13.490  28.536  1.00 74.34           C  
ATOM    356  CB  MET M  45      21.557  12.147  28.053  1.00 74.34           C  
ATOM    357  CG  MET M  45      22.349  11.541  26.894  1.00 74.34           C  
ATOM    358  SD  MET M  45      23.957  10.831  27.356  1.00 74.34           S  
ATOM    359  CE  MET M  45      23.256   9.220  27.804  1.00 74.34           C  
ATOM    360  C   MET M  45      22.005  14.470  27.410  1.00 74.34           C  
ATOM    361  O   MET M  45      20.925  15.015  27.182  1.00 74.34           O  
ATOM    362  N   GLU M  46      23.106  14.719  26.671  1.00 89.28           N  
ATOM    363  CA  GLU M  46      23.080  15.739  25.655  1.00 89.28           C  
ATOM    364  CB  GLU M  46      24.105  16.850  25.926  1.00 89.28           C  
ATOM    365  CG  GLU M  46      23.826  17.600  27.228  1.00 89.28           C  
ATOM    366  CD  GLU M  46      24.911  18.646  27.419  1.00 89.28           C  
ATOM    367  OE1 GLU M  46      25.940  18.577  26.696  1.00 89.28           O  
ATOM    368  OE2 GLU M  46      24.725  19.532  28.294  1.00 89.28           O  
ATOM    369  C   GLU M  46      23.422  15.144  24.321  1.00 89.28           C  
ATOM    370  O   GLU M  46      24.160  14.165  24.227  1.00 89.28           O  
ATOM    371  N   PRO M  47      22.840  15.707  23.284  1.00117.26           N  
ATOM    372  CA  PRO M  47      23.097  15.269  21.935  1.00117.26           C  
ATOM    373  CD  PRO M  47      21.559  16.380  23.404  1.00117.26           C  
ATOM    374  CB  PRO M  47      21.884  15.701  21.107  1.00117.26           C  
ATOM    375  CG  PRO M  47      21.201  16.782  21.963  1.00117.26           C  
ATOM    376  C   PRO M  47      24.394  15.766  21.377  1.00117.26           C  
ATOM    377  O   PRO M  47      24.665  16.963  21.458  1.00117.26           O  
ATOM    378  N   ARG M  48      25.246  14.845  20.897  0.98171.72           N  
ATOM    379  CA  ARG M  48      26.457  15.117  20.180  0.98171.72           C  
ATOM    380  CB  ARG M  48      27.600  14.155  20.535  0.98171.72           C  
ATOM    381  CG  ARG M  48      28.225  14.567  21.870  0.98171.72           C  
ATOM    382  CD  ARG M  48      28.688  16.028  21.838  0.98171.72           C  
ATOM    383  NE  ARG M  48      29.137  16.435  23.199  0.98171.72           N  
ATOM    384  CZ  ARG M  48      28.272  17.058  24.052  0.98171.72           C  
ATOM    385  NH1 ARG M  48      26.969  17.247  23.692  0.98171.72           N  
ATOM    386  NH2 ARG M  48      28.712  17.502  25.264  0.98171.72           N  
ATOM    387  C   ARG M  48      26.284  15.214  18.688  0.98171.72           C  
ATOM    388  O   ARG M  48      27.066  15.896  18.031  0.98171.72           O  
ATOM    389  N   ALA M  49      25.299  14.497  18.095  1.00 49.09           N  
ATOM    390  CA  ALA M  49      25.160  14.486  16.659  1.00 49.09           C  
ATOM    391  CB  ALA M  49      25.394  13.096  16.041  1.00 49.09           C  
ATOM    392  C   ALA M  49      23.761  14.899  16.308  1.00 49.09           C  
ATOM    393  O   ALA M  49      22.809  14.575  17.014  1.00 49.09           O  
ATOM    394  N   PRO M  50      23.614  15.590  15.206  1.00100.12           N  
ATOM    395  CA  PRO M  50      22.333  16.128  14.821  1.00100.12           C  
ATOM    396  CD  PRO M  50      24.714  16.375  14.669  1.00100.12           C  
ATOM    397  CB  PRO M  50      22.614  17.062  13.647  1.00100.12           C  
ATOM    398  CG  PRO M  50      24.055  17.536  13.905  1.00100.12           C  
ATOM    399  C   PRO M  50      21.248  15.134  14.551  1.00100.12           C  
ATOM    400  O   PRO M  50      20.081  15.480  14.725  1.00100.12           O  
ATOM    401  N   TRP M  51      21.590  13.913  14.113  1.00103.76           N  
ATOM    402  CA  TRP M  51      20.595  12.929  13.802  1.00103.76           C  
ATOM    403  CB  TRP M  51      21.159  11.737  13.004  1.00103.76           C  
ATOM    404  CG  TRP M  51      22.475  11.209  13.513  1.00103.76           C  
ATOM    405  CD2 TRP M  51      22.627  10.150  14.469  1.00103.76           C  
ATOM    406  CD1 TRP M  51      23.735  11.607  13.174  1.00103.76           C  
ATOM    407  NE1 TRP M  51      24.663  10.868  13.864  1.00103.76           N  
ATOM    408  CE2 TRP M  51      23.995   9.966  14.665  1.00103.76           C  
ATOM    409  CE3 TRP M  51      21.702   9.393  15.127  1.00103.76           C  
ATOM    410  CZ2 TRP M  51      24.462   9.019  15.531  1.00103.76           C  
ATOM    411  CZ3 TRP M  51      22.178   8.439  15.999  1.00103.76           C  
ATOM    412  CH2 TRP M  51      23.531   8.255  16.198  1.00103.76           C  
ATOM    413  C   TRP M  51      19.869  12.482  15.037  1.00103.76           C  
ATOM    414  O   TRP M  51      18.720  12.053  14.953  1.00103.76           O  
ATOM    415  N   ILE M  52      20.540  12.496  16.203  1.00102.15           N  
ATOM    416  CA  ILE M  52      19.937  12.112  17.451  1.00102.15           C  
ATOM    417  CB  ILE M  52      20.900  11.794  18.553  1.00102.15           C  
ATOM    418  CG1 ILE M  52      20.149  10.970  19.612  1.00102.15           C  
ATOM    419  CG2 ILE M  52      21.500  13.102  19.094  1.00102.15           C  
ATOM    420  CD1 ILE M  52      21.053  10.147  20.519  1.00102.15           C  
ATOM    421  C   ILE M  52      18.951  13.133  17.932  1.00102.15           C  
ATOM    422  O   ILE M  52      18.022  12.815  18.671  1.00102.15           O  
ATOM    423  N   GLU M  53      19.161  14.403  17.554  1.00106.10           N  
ATOM    424  CA  GLU M  53      18.370  15.510  18.010  1.00106.10           C  
ATOM    425  CB  GLU M  53      18.823  16.825  17.363  1.00106.10           C  
ATOM    426  CG  GLU M  53      18.301  18.070  18.068  1.00106.10           C  
ATOM    427  CD  GLU M  53      19.081  19.250  17.512  0.92106.10           C  
ATOM    428  OE1 GLU M  53      20.325  19.117  17.365  0.92106.10           O  
ATOM    429  OE2 GLU M  53      18.446  20.302  17.229  0.92106.10           O  
ATOM    430  C   GLU M  53      16.927  15.270  17.673  1.00106.10           C  
ATOM    431  O   GLU M  53      16.038  15.759  18.367  1.00106.10           O  
ATOM    432  N   GLN M  54      16.651  14.503  16.603  1.00 75.56           N  
ATOM    433  CA  GLN M  54      15.297  14.258  16.188  1.00 75.56           C  
ATOM    434  CB  GLN M  54      15.166  13.248  15.039  1.00 75.56           C  
ATOM    435  CG  GLN M  54      15.770  13.673  13.708  1.00 75.56           C  
ATOM    436  CD  GLN M  54      15.386  12.570  12.734  1.00 75.56           C  
ATOM    437  OE1 GLN M  54      16.220  12.043  12.000  1.00 75.56           O  
ATOM    438  NE2 GLN M  54      14.077  12.201  12.735  1.00 75.56           N  
ATOM    439  C   GLN M  54      14.532  13.623  17.309  1.00 75.56           C  
ATOM    440  O   GLN M  54      13.347  13.894  17.479  1.00 75.56           O  
ATOM    441  N   GLU M  55      15.185  12.751  18.097  1.00125.21           N  
ATOM    442  CA  GLU M  55      14.530  12.010  19.141  1.00125.21           C  
ATOM    443  CB  GLU M  55      15.529  11.226  20.005  1.00125.21           C  
ATOM    444  CG  GLU M  55      16.364  10.227  19.205  1.00125.21           C  
ATOM    445  CD  GLU M  55      15.495   9.025  18.883  1.00125.21           C  
ATOM    446  OE1 GLU M  55      14.696   9.107  17.912  1.00125.21           O  
ATOM    447  OE2 GLU M  55      15.613   8.004  19.608  1.00125.21           O  
ATOM    448  C   GLU M  55      13.799  12.955  20.049  1.00125.21           C  
ATOM    449  O   GLU M  55      14.278  14.047  20.353  1.00125.21           O  
ATOM    450  N   GLY M  56      12.606  12.527  20.519  1.00 32.66           N  
ATOM    451  CA  GLY M  56      11.748  13.342  21.334  1.00 32.66           C  
ATOM    452  C   GLY M  56      12.237  13.352  22.746  1.00 32.66           C  
ATOM    453  O   GLY M  56      13.220  12.711  23.117  1.00 32.66           O  
ATOM    454  N   PRO M  58      11.517  14.109  23.529  1.00149.94           N  
ATOM    455  CA  PRO M  58      11.835  14.302  24.917  1.00149.94           C  
ATOM    456  CD  PRO M  58      10.778  15.232  22.979  1.00149.94           C  
ATOM    457  CB  PRO M  58      10.924  15.427  25.398  1.00149.94           C  
ATOM    458  CG  PRO M  58      10.672  16.252  24.124  1.00149.94           C  
ATOM    459  C   PRO M  58      11.730  13.062  25.736  1.00149.94           C  
ATOM    460  O   PRO M  58      12.363  12.998  26.789  1.00149.94           O  
ATOM    461  N   GLU M  59      10.922  12.083  25.299  1.00111.07           N  
ATOM    462  CA  GLU M  59      10.783  10.878  26.057  1.00111.07           C  
ATOM    463  CB  GLU M  59       9.757   9.910  25.446  1.00111.07           C  
ATOM    464  CG  GLU M  59       8.322  10.436  25.479  0.95111.07           C  
ATOM    465  CD  GLU M  59       7.828  10.371  26.917  0.91111.07           C  
ATOM    466  OE1 GLU M  59       8.688  10.334  27.837  0.91111.07           O  
ATOM    467  OE2 GLU M  59       6.584  10.353  27.114  0.91111.07           O  
ATOM    468  C   GLU M  59      12.106  10.187  26.053  1.00111.07           C  
ATOM    469  O   GLU M  59      12.529   9.623  27.059  1.00111.07           O  
ATOM    470  N   TYR M  60      12.792  10.230  24.898  1.00139.90           N  
ATOM    471  CA  TYR M  60      14.063   9.592  24.713  1.00139.90           C  
ATOM    472  CB  TYR M  60      14.586   9.799  23.280  1.00139.90           C  
ATOM    473  CG  TYR M  60      15.939   9.192  23.119  1.00139.90           C  
ATOM    474  CD1 TYR M  60      16.084   7.843  22.884  1.00139.90           C  
ATOM    475  CD2 TYR M  60      17.067   9.980  23.178  1.00139.90           C  
ATOM    476  CE1 TYR M  60      17.332   7.288  22.725  1.00139.90           C  
ATOM    477  CE2 TYR M  60      18.318   9.431  23.020  1.00139.90           C  
ATOM    478  CZ  TYR M  60      18.452   8.082  22.793  1.00139.90           C  
ATOM    479  OH  TYR M  60      19.734   7.513  22.630  1.00139.90           O  
ATOM    480  C   TYR M  60      15.054  10.193  25.649  1.00139.90           C  
ATOM    481  O   TYR M  60      15.790   9.481  26.329  1.00139.90           O  
ATOM    482  N   TRP M  61      15.082  11.532  25.720  1.00 93.67           N  
ATOM    483  CA  TRP M  61      16.051  12.198  26.531  1.00 93.67           C  
ATOM    484  CB  TRP M  61      16.050  13.717  26.318  1.00 93.67           C  
ATOM    485  CG  TRP M  61      16.452  14.051  24.907  1.00 93.67           C  
ATOM    486  CD2 TRP M  61      17.713  13.668  24.340  1.00 93.67           C  
ATOM    487  CD1 TRP M  61      15.744  14.654  23.912  1.00 93.67           C  
ATOM    488  NE1 TRP M  61      16.486  14.673  22.756  1.00 93.67           N  
ATOM    489  CE2 TRP M  61      17.700  14.066  23.005  1.00 93.67           C  
ATOM    490  CE3 TRP M  61      18.787  13.026  24.886  1.00 93.67           C  
ATOM    491  CZ2 TRP M  61      18.768  13.825  22.190  1.00 93.67           C  
ATOM    492  CZ3 TRP M  61      19.868  12.794  24.065  1.00 93.67           C  
ATOM    493  CH2 TRP M  61      19.857  13.186  22.743  1.00 93.67           C  
ATOM    494  C   TRP M  61      15.815  11.908  27.973  1.00 93.67           C  
ATOM    495  O   TRP M  61      16.767  11.733  28.731  1.00 93.67           O  
ATOM    496  N   ASP M  62      14.543  11.882  28.408  1.00166.81           N  
ATOM    497  CA  ASP M  62      14.297  11.647  29.797  0.98166.81           C  
ATOM    498  CB  ASP M  62      12.849  11.961  30.232  0.98166.81           C  
ATOM    499  CG  ASP M  62      11.851  11.132  29.447  0.92166.81           C  
ATOM    500  OD1 ASP M  62      11.922   9.877  29.516  0.92166.81           O  
ATOM    501  OD2 ASP M  62      10.999  11.754  28.757  0.92166.81           O  
ATOM    502  C   ASP M  62      14.709  10.253  30.138  1.00166.81           C  
ATOM    503  O   ASP M  62      15.254  10.013  31.215  1.00166.81           O  
ATOM    504  N   GLY M  63      14.462   9.292  29.227  1.00123.18           N  
ATOM    505  CA  GLY M  63      14.850   7.947  29.498  1.00123.18           C  
ATOM    506  C   GLY M  63      16.341   7.848  29.569  1.00123.18           C  
ATOM    507  O   GLY M  63      16.900   7.282  30.505  1.00123.18           O  
ATOM    508  N   GLU M  64      17.047   8.426  28.590  1.00158.72           N  
ATOM    509  CA  GLU M  64      18.473   8.272  28.579  1.00158.72           C  
ATOM    510  CB  GLU M  64      19.141   8.884  27.339  1.00158.72           C  
ATOM    511  CG  GLU M  64      18.732   8.186  26.041  1.00158.72           C  
ATOM    512  CD  GLU M  64      19.187   6.736  26.108  1.00158.72           C  
ATOM    513  OE1 GLU M  64      20.396   6.504  26.373  1.00158.72           O  
ATOM    514  OE2 GLU M  64      18.331   5.839  25.889  1.00158.72           O  
ATOM    515  C   GLU M  64      19.056   8.929  29.788  1.00158.72           C  
ATOM    516  O   GLU M  64      20.009   8.425  30.382  1.00158.72           O  
ATOM    517  N   THR M  65      18.501  10.088  30.180  1.00 95.80           N  
ATOM    518  CA  THR M  65      19.041  10.818  31.286  1.00 95.80           C  
ATOM    519  CB  THR M  65      18.340  12.123  31.512  1.00 95.80           C  
ATOM    520  OG1 THR M  65      18.469  12.947  30.365  1.00 95.80           O  
ATOM    521  CG2 THR M  65      18.956  12.814  32.737  1.00 95.80           C  
ATOM    522  C   THR M  65      18.937  10.028  32.536  1.00 95.80           C  
ATOM    523  O   THR M  65      19.901   9.905  33.287  1.00 95.80           O  
ATOM    524  N   ARG M  66      17.759   9.461  32.812  1.00289.07           N  
ATOM    525  CA  ARG M  66      17.679   8.777  34.056  0.97289.07           C  
ATOM    526  CB  ARG M  66      16.274   8.672  34.637  0.97289.07           C  
ATOM    527  CG  ARG M  66      15.796  10.025  35.160  0.97289.07           C  
ATOM    528  CD  ARG M  66      14.565   9.968  36.062  0.97289.07           C  
ATOM    529  NE  ARG M  66      14.355  11.349  36.588  0.97289.07           N  
ATOM    530  CZ  ARG M  66      13.588  12.246  35.900  0.97289.07           C  
ATOM    531  NH1 ARG M  66      12.940  11.864  34.762  0.97289.07           N  
ATOM    532  NH2 ARG M  66      13.460  13.526  36.356  0.97289.07           N  
ATOM    533  C   ARG M  66      18.463   7.502  34.067  1.00289.07           C  
ATOM    534  O   ARG M  66      18.921   7.077  35.123  1.00289.07           O  
ATOM    535  N   LYS M  67      18.632   6.832  32.915  1.00179.74           N  
ATOM    536  CA  LYS M  67      19.381   5.602  32.938  1.00179.74           C  
ATOM    537  CB  LYS M  67      19.546   4.906  31.576  1.00179.74           C  
ATOM    538  CG  LYS M  67      18.446   3.924  31.215  1.00179.74           C  
ATOM    539  CD  LYS M  67      18.486   3.417  29.775  1.00179.74           C  
ATOM    540  CE  LYS M  67      17.812   4.359  28.780  1.00179.74           C  
ATOM    541  NZ  LYS M  67      17.743   3.713  27.453  1.00179.74           N  
ATOM    542  C   LYS M  67      20.786   5.934  33.286  1.00179.74           C  
ATOM    543  O   LYS M  67      21.425   5.229  34.064  1.00179.74           O  
ATOM    544  N   VAL M  68      21.296   7.023  32.681  1.00111.01           N  
ATOM    545  CA  VAL M  68      22.655   7.405  32.849  0.98111.01           C  
ATOM    546  CB  VAL M  68      23.015   8.634  32.076  0.98111.01           C  
ATOM    547  CG1 VAL M  68      24.401   9.093  32.524  0.98111.01           C  
ATOM    548  CG2 VAL M  68      22.974   8.307  30.586  0.98111.01           C  
ATOM    549  C   VAL M  68      22.901   7.736  34.276  1.00111.01           C  
ATOM    550  O   VAL M  68      23.969   7.439  34.805  1.00111.01           O  
ATOM    551  N   LYS M  69      21.936   8.414  34.920  1.00164.80           N  
ATOM    552  CA  LYS M  69      22.099   8.726  36.305  1.00164.80           C  
ATOM    553  CB  LYS M  69      20.960   9.563  36.922  1.00164.80           C  
ATOM    554  CG  LYS M  69      21.045  11.079  36.719  1.00164.80           C  
ATOM    555  CD  LYS M  69      20.625  11.578  35.338  1.00164.80           C  
ATOM    556  CE  LYS M  69      20.418  13.095  35.285  1.00164.80           C  
ATOM    557  NZ  LYS M  69      19.341  13.495  36.218  1.00164.80           N  
ATOM    558  C   LYS M  69      22.144   7.458  37.110  1.00164.80           C  
ATOM    559  O   LYS M  69      22.932   7.348  38.048  1.00164.80           O  
ATOM    560  N   ALA M  70      21.282   6.473  36.779  1.00116.59           N  
ATOM    561  CA  ALA M  70      21.219   5.235  37.510  1.00116.59           C  
ATOM    562  CB  ALA M  70      20.118   4.291  36.991  1.00116.59           C  
ATOM    563  C   ALA M  70      22.527   4.521  37.380  1.00116.59           C  
ATOM    564  O   ALA M  70      23.012   3.902  38.324  1.00116.59           O  
ATOM    565  N   HIS M  71      23.124   4.570  36.180  1.00117.69           N  
ATOM    566  CA  HIS M  71      24.408   3.965  35.948  0.98117.69           C  
ATOM    567  ND1 HIS M  71      23.043   3.281  33.091  0.98117.69           N  
ATOM    568  CG  HIS M  71      24.368   3.308  33.462  0.98117.69           C  
ATOM    569  CB  HIS M  71      24.942   4.197  34.521  0.98117.69           C  
ATOM    570  NE2 HIS M  71      24.099   1.815  31.792  0.98117.69           N  
ATOM    571  CD2 HIS M  71      24.998   2.408  32.659  0.98117.69           C  
ATOM    572  CE1 HIS M  71      22.938   2.371  32.090  0.98117.69           C  
ATOM    573  C   HIS M  71      25.425   4.618  36.836  1.00117.69           C  
ATOM    574  O   HIS M  71      26.231   3.944  37.477  1.00117.69           O  
ATOM    575  N   SER M  72      25.407   5.961  36.910  1.00 82.02           N  
ATOM    576  CA  SER M  72      26.427   6.651  37.646  0.92 82.02           C  
ATOM    577  CB  SER M  72      26.311   8.183  37.569  0.92 82.02           C  
ATOM    578  OG  SER M  72      25.178   8.632  38.296  0.92 82.02           O  
ATOM    579  C   SER M  72      26.359   6.262  39.082  1.00 82.02           C  
ATOM    580  O   SER M  72      27.379   6.112  39.750  1.00 82.02           O  
ATOM    581  N   GLN M  73      25.141   6.083  39.600  1.00220.99           N  
ATOM    582  CA  GLN M  73      24.975   5.757  40.984  1.00220.99           C  
ATOM    583  CB  GLN M  73      23.496   5.691  41.386  1.00220.99           C  
ATOM    584  CG  GLN M  73      22.780   7.033  41.258  1.00220.99           C  
ATOM    585  CD  GLN M  73      21.291   6.760  41.372  1.00220.99           C  
ATOM    586  OE1 GLN M  73      20.856   5.906  42.145  1.00220.99           O  
ATOM    587  NE2 GLN M  73      20.482   7.487  40.558  1.00220.99           N  
ATOM    588  C   GLN M  73      25.554   4.409  41.257  1.00220.99           C  
ATOM    589  O   GLN M  73      26.182   4.195  42.290  1.00220.99           O  
ATOM    590  N   THR M  74      25.355   3.457  40.332  1.00113.82           N  
ATOM    591  CA  THR M  74      25.851   2.128  40.524  1.00113.82           C  
ATOM    592  CB  THR M  74      25.550   1.226  39.356  1.00113.82           C  
ATOM    593  OG1 THR M  74      24.148   1.139  39.143  1.00113.82           O  
ATOM    594  CG2 THR M  74      26.127  -0.170  39.636  1.00113.82           C  
ATOM    595  C   THR M  74      27.341   2.189  40.658  1.00113.82           C  
ATOM    596  O   THR M  74      27.925   1.558  41.538  1.00113.82           O  
ATOM    597  N   HIS M  75      27.991   2.985  39.791  1.00114.23           N  
ATOM    598  CA  HIS M  75      29.427   3.091  39.755  0.98114.23           C  
ATOM    599  ND1 HIS M  75      30.587   3.679  36.141  0.98114.23           N  
ATOM    600  CG  HIS M  75      29.963   3.216  37.278  0.98114.23           C  
ATOM    601  CB  HIS M  75      29.976   3.939  38.593  0.98114.23           C  
ATOM    602  NE2 HIS M  75      29.640   1.743  35.599  0.98114.23           N  
ATOM    603  CD2 HIS M  75      29.388   2.033  36.929  0.98114.23           C  
ATOM    604  CE1 HIS M  75      30.363   2.760  35.169  0.98114.23           C  
ATOM    605  C   HIS M  75      29.965   3.661  41.029  1.00114.23           C  
ATOM    606  O   HIS M  75      31.064   3.304  41.455  1.00114.23           O  
ATOM    607  N   ARG M  76      29.239   4.598  41.658  1.00179.09           N  
ATOM    608  CA  ARG M  76      29.744   5.157  42.877  1.00179.09           C  
ATOM    609  CB  ARG M  76      28.896   6.304  43.452  1.00179.09           C  
ATOM    610  CG  ARG M  76      29.483   6.837  44.763  1.00179.09           C  
ATOM    611  CD  ARG M  76      29.028   8.246  45.149  1.00179.09           C  
ATOM    612  NE  ARG M  76      27.545   8.310  45.046  1.00179.09           N  
ATOM    613  CZ  ARG M  76      26.890   9.431  45.467  1.00179.09           C  
ATOM    614  NH1 ARG M  76      27.586  10.450  46.051  1.00179.09           N  
ATOM    615  NH2 ARG M  76      25.540   9.539  45.294  1.00179.09           N  
ATOM    616  C   ARG M  76      29.832   4.078  43.905  1.00179.09           C  
ATOM    617  O   ARG M  76      30.812   4.006  44.645  1.00179.09           O  
ATOM    618  N   VAL M  77      28.812   3.200  43.973  1.00 68.62           N  
ATOM    619  CA  VAL M  77      28.831   2.136  44.933  0.98 68.62           C  
ATOM    620  CB  VAL M  77      27.603   1.277  44.879  0.98 68.62           C  
ATOM    621  CG1 VAL M  77      27.783   0.108  45.862  0.98 68.62           C  
ATOM    622  CG2 VAL M  77      26.376   2.155  45.176  0.98 68.62           C  
ATOM    623  C   VAL M  77      30.010   1.258  44.605  1.00 68.62           C  
ATOM    624  O   VAL M  77      30.753   0.847  45.494  1.00 68.62           O  
ATOM    625  N   ASP M  78      30.250   1.004  43.300  1.00108.42           N  
ATOM    626  CA  ASP M  78      31.289   0.107  42.858  1.00108.42           C  
ATOM    627  CB  ASP M  78      31.467   0.081  41.325  1.00108.42           C  
ATOM    628  CG  ASP M  78      30.295  -0.642  40.681  1.00108.42           C  
ATOM    629  OD1 ASP M  78      29.413  -1.131  41.434  1.00108.42           O  
ATOM    630  OD2 ASP M  78      30.273  -0.724  39.423  1.00108.42           O  
ATOM    631  C   ASP M  78      32.625   0.537  43.395  1.00108.42           C  
ATOM    632  O   ASP M  78      33.448  -0.300  43.761  1.00108.42           O  
ATOM    633  N   LEU M  79      32.895   1.853  43.442  1.00 58.74           N  
ATOM    634  CA  LEU M  79      34.170   2.343  43.899  1.00 58.74           C  
ATOM    635  CB  LEU M  79      34.243   3.876  43.795  1.00 58.74           C  
ATOM    636  CG  LEU M  79      34.180   4.384  42.341  1.00 58.74           C  
ATOM    637  CD1 LEU M  79      34.246   5.917  42.274  1.00 58.74           C  
ATOM    638  CD2 LEU M  79      35.267   3.723  41.477  1.00 58.74           C  
ATOM    639  C   LEU M  79      34.365   1.956  45.332  1.00 58.74           C  
ATOM    640  O   LEU M  79      35.466   1.588  45.738  1.00 58.74           O  
ATOM    641  N   GLY M  80      33.304   2.056  46.152  1.00 50.10           N  
ATOM    642  CA  GLY M  80      33.410   1.723  47.545  1.00 50.10           C  
ATOM    643  C   GLY M  80      33.673   0.254  47.703  1.00 50.10           C  
ATOM    644  O   GLY M  80      34.525  -0.146  48.496  1.00 50.10           O  
ATOM    645  N   THR M  81      32.944  -0.594  46.947  1.00142.72           N  
ATOM    646  CA  THR M  81      33.089  -2.014  47.109  1.00142.72           C  
ATOM    647  CB  THR M  81      32.125  -2.836  46.299  1.00142.72           C  
ATOM    648  OG1 THR M  81      32.229  -2.521  44.920  1.00142.72           O  
ATOM    649  CG2 THR M  81      30.697  -2.601  46.808  1.00142.72           C  
ATOM    650  C   THR M  81      34.476  -2.435  46.722  1.00142.72           C  
ATOM    651  O   THR M  81      35.112  -3.225  47.418  1.00142.72           O  
ATOM    652  N   LEU M  82      34.986  -1.900  45.600  1.00 63.33           N  
ATOM    653  CA  LEU M  82      36.270  -2.276  45.079  1.00 63.33           C  
ATOM    654  CB  LEU M  82      36.549  -1.644  43.704  1.00 63.33           C  
ATOM    655  CG  LEU M  82      35.692  -2.267  42.585  1.00 63.33           C  
ATOM    656  CD1 LEU M  82      35.939  -1.597  41.225  1.00 63.33           C  
ATOM    657  CD2 LEU M  82      35.915  -3.788  42.523  1.00 63.33           C  
ATOM    658  C   LEU M  82      37.363  -1.892  46.022  1.00 63.33           C  
ATOM    659  O   LEU M  82      38.336  -2.629  46.175  1.00 63.33           O  
ATOM    660  N   ARG M  83      37.252  -0.725  46.683  1.00166.19           N  
ATOM    661  CA  ARG M  83      38.316  -0.361  47.569  1.00166.19           C  
ATOM    662  CB  ARG M  83      38.143   0.995  48.267  1.00166.19           C  
ATOM    663  CG  ARG M  83      36.911   1.060  49.163  1.00166.19           C  
ATOM    664  CD  ARG M  83      37.011   2.119  50.263  1.00166.19           C  
ATOM    665  NE  ARG M  83      37.547   3.363  49.648  1.00166.19           N  
ATOM    666  CZ  ARG M  83      37.326   4.565  50.254  1.00166.19           C  
ATOM    667  NH1 ARG M  83      36.591   4.624  51.402  1.00166.19           N  
ATOM    668  NH2 ARG M  83      37.840   5.702  49.702  1.00166.19           N  
ATOM    669  C   ARG M  83      38.371  -1.395  48.640  1.00166.19           C  
ATOM    670  O   ARG M  83      39.452  -1.773  49.081  1.00166.19           O  
ATOM    671  N   GLY M  84      37.198  -1.871  49.097  1.00 28.13           N  
ATOM    672  CA  GLY M  84      37.130  -2.850  50.146  1.00 28.13           C  
ATOM    673  C   GLY M  84      37.745  -4.148  49.714  1.00 28.13           C  
ATOM    674  O   GLY M  84      38.466  -4.777  50.487  1.00 28.13           O  
ATOM    675  N   TYR M  85      37.484  -4.596  48.470  1.00 74.34           N  
ATOM    676  CA  TYR M  85      38.008  -5.877  48.088  1.00 74.34           C  
ATOM    677  CB  TYR M  85      37.660  -6.303  46.649  1.00 74.34           C  
ATOM    678  CG  TYR M  85      36.189  -6.522  46.553  1.00 74.34           C  
ATOM    679  CD1 TYR M  85      35.581  -7.486  47.322  1.00 74.34           C  
ATOM    680  CD2 TYR M  85      35.425  -5.798  45.665  1.00 74.34           C  
ATOM    681  CE1 TYR M  85      34.227  -7.705  47.233  1.00 74.34           C  
ATOM    682  CE2 TYR M  85      34.070  -6.014  45.571  1.00 74.34           C  
ATOM    683  CZ  TYR M  85      33.468  -6.967  46.357  1.00 74.34           C  
ATOM    684  OH  TYR M  85      32.078  -7.191  46.263  1.00 74.34           O  
ATOM    685  C   TYR M  85      39.499  -5.814  48.157  1.00 74.34           C  
ATOM    686  O   TYR M  85      40.154  -6.692  48.716  1.00 74.34           O  
ATOM    687  N   TYR M  86      40.059  -4.743  47.578  1.00 91.33           N  
ATOM    688  CA  TYR M  86      41.464  -4.483  47.496  1.00 91.33           C  
ATOM    689  CB  TYR M  86      41.796  -3.418  46.438  1.00 91.33           C  
ATOM    690  CG  TYR M  86      41.490  -4.073  45.128  1.00 91.33           C  
ATOM    691  CD1 TYR M  86      42.429  -4.872  44.516  1.00 91.33           C  
ATOM    692  CD2 TYR M  86      40.269  -3.906  44.511  1.00 91.33           C  
ATOM    693  CE1 TYR M  86      42.164  -5.487  43.314  1.00 91.33           C  
ATOM    694  CE2 TYR M  86      39.996  -4.517  43.309  1.00 91.33           C  
ATOM    695  CZ  TYR M  86      40.944  -5.310  42.707  1.00 91.33           C  
ATOM    696  OH  TYR M  86      40.667  -5.939  41.475  1.00 91.33           O  
ATOM    697  C   TYR M  86      42.030  -4.135  48.843  1.00 91.33           C  
ATOM    698  O   TYR M  86      43.214  -4.351  49.092  1.00 91.33           O  
ATOM    699  N   ASN M  87      41.212  -3.577  49.754  1.00 67.58           N  
ATOM    700  CA  ASN M  87      41.717  -3.149  51.028  0.98 67.58           C  
ATOM    701  CB  ASN M  87      42.488  -4.254  51.774  0.98 67.58           C  
ATOM    702  CG  ASN M  87      42.812  -3.753  53.173  0.94 67.58           C  
ATOM    703  OD1 ASN M  87      43.940  -3.888  53.647  0.94 67.58           O  
ATOM    704  ND2 ASN M  87      41.798  -3.159  53.858  0.94 67.58           N  
ATOM    705  C   ASN M  87      42.632  -1.994  50.783  1.00 67.58           C  
ATOM    706  O   ASN M  87      43.699  -1.874  51.382  1.00 67.58           O  
ATOM    707  N   GLN M  88      42.206  -1.106  49.865  1.00 97.00           N  
ATOM    708  CA  GLN M  88      42.934   0.075  49.505  1.00 97.00           C  
ATOM    709  CB  GLN M  88      42.587   0.560  48.101  1.00 97.00           C  
ATOM    710  CG  GLN M  88      42.958  -0.448  47.022  1.00 97.00           C  
ATOM    711  CD  GLN M  88      42.079  -0.106  45.840  1.00 97.00           C  
ATOM    712  OE1 GLN M  88      42.426  -0.350  44.687  1.00 97.00           O  
ATOM    713  NE2 GLN M  88      40.885   0.468  46.144  1.00 97.00           N  
ATOM    714  C   GLN M  88      42.551   1.176  50.434  1.00 97.00           C  
ATOM    715  O   GLN M  88      41.550   1.094  51.144  1.00 97.00           O  
ATOM    716  N   SER M  89      43.376   2.239  50.441  1.00 89.65           N  
ATOM    717  CA  SER M  89      43.171   3.379  51.283  1.00 89.65           C  
ATOM    718  CB  SER M  89      44.453   4.202  51.493  1.00 89.65           C  
ATOM    719  OG  SER M  89      44.190   5.313  52.335  1.00 89.65           O  
ATOM    720  C   SER M  89      42.155   4.287  50.665  1.00 89.65           C  
ATOM    721  O   SER M  89      41.923   4.281  49.458  1.00 89.65           O  
ATOM    722  N   GLU M  90      41.508   5.086  51.533  1.00 67.03           N  
ATOM    723  CA  GLU M  90      40.509   6.060  51.203  0.98 67.03           C  
ATOM    724  CB  GLU M  90      39.796   6.582  52.461  0.98 67.03           C  
ATOM    725  CG  GLU M  90      39.009   5.481  53.178  0.97 67.03           C  
ATOM    726  CD  GLU M  90      38.460   6.032  54.486  0.88 67.03           C  
ATOM    727  OE1 GLU M  90      37.790   7.097  54.448  0.88 67.03           O  
ATOM    728  OE2 GLU M  90      38.709   5.391  55.542  0.88 67.03           O  
ATOM    729  C   GLU M  90      41.163   7.216  50.513  1.00 67.03           C  
ATOM    730  O   GLU M  90      40.528   7.933  49.742  1.00 67.03           O  
ATOM    731  N   ALA M  91      42.455   7.441  50.807  1.00 41.26           N  
ATOM    732  CA  ALA M  91      43.154   8.602  50.335  1.00 41.26           C  
ATOM    733  CB  ALA M  91      44.585   8.688  50.891  1.00 41.26           C  
ATOM    734  C   ALA M  91      43.254   8.688  48.835  1.00 41.26           C  
ATOM    735  O   ALA M  91      43.008   9.751  48.267  1.00 41.26           O  
ATOM    736  N   GLY M  92      43.587   7.588  48.132  1.00 30.68           N  
ATOM    737  CA  GLY M  92      43.869   7.722  46.724  1.00 30.68           C  
ATOM    738  C   GLY M  92      42.624   7.799  45.893  1.00 30.68           C  
ATOM    739  O   GLY M  92      41.520   7.514  46.355  1.00 30.68           O  
ATOM    740  N   SER M  93      42.801   8.190  44.608  1.00 93.87           N  
ATOM    741  CA  SER M  93      41.719   8.253  43.665  1.00 93.87           C  
ATOM    742  CB  SER M  93      41.813   9.382  42.623  1.00 93.87           C  
ATOM    743  OG  SER M  93      41.402  10.618  43.180  1.00 93.87           O  
ATOM    744  C   SER M  93      41.768   6.990  42.876  1.00 93.87           C  
ATOM    745  O   SER M  93      42.844   6.459  42.604  1.00 93.87           O  
ATOM    746  N   HIS M  94      40.588   6.470  42.490  1.00 65.55           N  
ATOM    747  CA  HIS M  94      40.561   5.243  41.752  1.00 65.55           C  
ATOM    748  ND1 HIS M  94      42.025   3.063  43.824  1.00 65.55           N  
ATOM    749  CG  HIS M  94      40.877   3.820  43.802  1.00 65.55           C  
ATOM    750  CB  HIS M  94      40.045   4.058  42.580  1.00 65.55           C  
ATOM    751  NE2 HIS M  94      41.720   3.815  45.894  1.00 65.55           N  
ATOM    752  CD2 HIS M  94      40.705   4.273  45.075  1.00 65.55           C  
ATOM    753  CE1 HIS M  94      42.490   3.092  45.099  1.00 65.55           C  
ATOM    754  C   HIS M  94      39.612   5.415  40.613  1.00 65.55           C  
ATOM    755  O   HIS M  94      38.766   6.309  40.628  1.00 65.55           O  
ATOM    756  N   THR M  95      39.735   4.552  39.580  1.00 48.18           N  
ATOM    757  CA  THR M  95      38.889   4.704  38.433  0.98 48.18           C  
ATOM    758  CB  THR M  95      39.640   5.163  37.216  0.98 48.18           C  
ATOM    759  OG1 THR M  95      40.305   6.388  37.491  0.98 48.18           O  
ATOM    760  CG2 THR M  95      38.646   5.355  36.058  0.98 48.18           C  
ATOM    761  C   THR M  95      38.245   3.395  38.087  1.00 48.18           C  
ATOM    762  O   THR M  95      38.858   2.332  38.178  1.00 48.18           O  
ATOM    763  N   VAL M  96      36.958   3.456  37.690  1.00 47.94           N  
ATOM    764  CA  VAL M  96      36.250   2.298  37.228  0.95 47.94           C  
ATOM    765  CB  VAL M  96      35.010   1.974  38.015  0.95 47.94           C  
ATOM    766  CG1 VAL M  96      35.422   1.589  39.445  0.95 47.94           C  
ATOM    767  CG2 VAL M  96      34.044   3.171  37.947  0.95 47.94           C  
ATOM    768  C   VAL M  96      35.817   2.615  35.835  1.00 47.94           C  
ATOM    769  O   VAL M  96      35.496   3.762  35.526  1.00 47.94           O  
ATOM    770  N   GLN M  97      35.830   1.609  34.938  1.00 58.16           N  
ATOM    771  CA  GLN M  97      35.419   1.880  33.592  1.00 58.16           C  
ATOM    772  CB  GLN M  97      36.607   2.037  32.634  1.00 58.16           C  
ATOM    773  CG  GLN M  97      37.410   3.300  32.951  1.00 58.16           C  
ATOM    774  CD  GLN M  97      38.714   3.263  32.175  1.00 58.16           C  
ATOM    775  OE1 GLN M  97      39.348   2.216  32.061  1.00 58.16           O  
ATOM    776  NE2 GLN M  97      39.136   4.438  31.635  1.00 58.16           N  
ATOM    777  C   GLN M  97      34.546   0.757  33.127  1.00 58.16           C  
ATOM    778  O   GLN M  97      34.783  -0.404  33.453  1.00 58.16           O  
ATOM    779  N   ARG M  98      33.483   1.093  32.364  1.00117.11           N  
ATOM    780  CA  ARG M  98      32.580   0.099  31.854  1.00117.11           C  
ATOM    781  CB  ARG M  98      31.200   0.142  32.522  1.00117.11           C  
ATOM    782  CG  ARG M  98      30.329  -1.072  32.210  1.00117.11           C  
ATOM    783  CD  ARG M  98      28.917  -0.952  32.780  1.00117.11           C  
ATOM    784  NE  ARG M  98      29.035  -0.783  34.257  1.00117.11           N  
ATOM    785  CZ  ARG M  98      29.161  -1.877  35.063  1.00117.11           C  
ATOM    786  NH1 ARG M  98      29.262  -3.121  34.518  1.00117.11           N  
ATOM    787  NH2 ARG M  98      29.166  -1.746  36.420  1.00117.11           N  
ATOM    788  C   ARG M  98      32.394   0.397  30.393  1.00117.11           C  
ATOM    789  O   ARG M  98      32.299   1.555  29.990  1.00117.11           O  
ATOM    790  N   MET M  99      32.363  -0.655  29.551  1.00155.51           N  
ATOM    791  CA  MET M  99      32.217  -0.485  28.131  1.00155.51           C  
ATOM    792  CB  MET M  99      33.589  -0.503  27.430  1.00155.51           C  
ATOM    793  CG  MET M  99      33.660  -1.309  26.132  1.00155.51           C  
ATOM    794  SD  MET M  99      32.704  -0.725  24.712  1.00155.51           S  
ATOM    795  CE  MET M  99      33.402  -2.032  23.661  1.00155.51           C  
ATOM    796  C   MET M  99      31.383  -1.603  27.601  1.00155.51           C  
ATOM    797  O   MET M  99      31.705  -2.773  27.795  1.00155.51           O  
ATOM    798  N   TYR M 100      30.262  -1.264  26.929  1.00 91.23           N  
ATOM    799  CA  TYR M 100      29.451  -2.295  26.353  1.00 91.23           C  
ATOM    800  CB  TYR M 100      28.314  -2.820  27.258  1.00 91.23           C  
ATOM    801  CG  TYR M 100      27.358  -1.740  27.640  1.00 91.23           C  
ATOM    802  CD1 TYR M 100      26.428  -1.269  26.742  1.00 91.23           C  
ATOM    803  CD2 TYR M 100      27.370  -1.219  28.914  1.00 91.23           C  
ATOM    804  CE1 TYR M 100      25.539  -0.283  27.103  1.00 91.23           C  
ATOM    805  CE2 TYR M 100      26.484  -0.233  29.282  1.00 91.23           C  
ATOM    806  CZ  TYR M 100      25.566   0.237  28.374  1.00 91.23           C  
ATOM    807  OH  TYR M 100      24.653   1.247  28.744  1.00 91.23           O  
ATOM    808  C   TYR M 100      28.878  -1.815  25.059  1.00 91.23           C  
ATOM    809  O   TYR M 100      28.873  -0.619  24.771  1.00 91.23           O  
ATOM    810  N   GLY M 101      28.398  -2.761  24.225  1.00 22.81           N  
ATOM    811  CA  GLY M 101      27.838  -2.384  22.960  1.00 22.81           C  
ATOM    812  C   GLY M 101      27.663  -3.620  22.140  1.00 22.81           C  
ATOM    813  O   GLY M 101      27.973  -4.724  22.586  1.00 22.81           O  
ATOM    814  N   CYS M 102      27.148  -3.454  20.904  1.00 48.28           N  
ATOM    815  CA  CYS M 102      26.922  -4.582  20.050  0.97 48.28           C  
ATOM    816  CB  CYS M 102      25.436  -4.991  19.987  0.97 48.28           C  
ATOM    817  SG  CYS M 102      24.349  -3.619  19.492  0.97 48.28           S  
ATOM    818  C   CYS M 102      27.376  -4.248  18.659  1.00 48.28           C  
ATOM    819  O   CYS M 102      27.494  -3.079  18.291  1.00 48.28           O  
ATOM    820  N   ASP M 103      27.665  -5.301  17.861  1.00 63.55           N  
ATOM    821  CA  ASP M 103      28.111  -5.169  16.500  1.00 63.55           C  
ATOM    822  CB  ASP M 103      29.438  -5.904  16.215  1.00 63.55           C  
ATOM    823  CG  ASP M 103      30.577  -5.180  16.921  1.00 63.55           C  
ATOM    824  OD1 ASP M 103      30.480  -3.933  17.074  1.00 63.55           O  
ATOM    825  OD2 ASP M 103      31.558  -5.864  17.319  1.00 63.55           O  
ATOM    826  C   ASP M 103      27.085  -5.806  15.612  1.00 63.55           C  
ATOM    827  O   ASP M 103      26.462  -6.801  15.981  1.00 63.55           O  
ATOM    828  N   VAL M 104      26.868  -5.222  14.414  1.00 41.44           N  
ATOM    829  CA  VAL M 104      25.961  -5.781  13.450  1.00 41.44           C  
ATOM    830  CB  VAL M 104      24.802  -4.884  13.130  1.00 41.44           C  
ATOM    831  CG1 VAL M 104      23.937  -4.733  14.393  0.67 41.44           C  
ATOM    832  CG2 VAL M 104      25.349  -3.548  12.597  0.82 41.44           C  
ATOM    833  C   VAL M 104      26.744  -5.978  12.186  1.00 41.44           C  
ATOM    834  O   VAL M 104      27.688  -5.240  11.912  1.00 41.44           O  
ATOM    835  N   GLY M 105      26.373  -6.997  11.383  1.00 21.70           N  
ATOM    836  CA  GLY M 105      27.096  -7.290  10.176  1.00 21.70           C  
ATOM    837  C   GLY M 105      26.512  -6.493   9.053  1.00 21.70           C  
ATOM    838  O   GLY M 105      25.733  -5.565   9.261  1.00 21.70           O  
ATOM    839  N   SER M 106      26.910  -6.843   7.814  1.00 64.64           N  
ATOM    840  CA  SER M 106      26.428  -6.179   6.638  0.98 64.64           C  
ATOM    841  CB  SER M 106      27.114  -6.682   5.358  0.98 64.64           C  
ATOM    842  OG  SER M 106      26.602  -5.997   4.225  0.98 64.64           O  
ATOM    843  C   SER M 106      24.965  -6.475   6.524  1.00 64.64           C  
ATOM    844  O   SER M 106      24.184  -5.651   6.053  1.00 64.64           O  
ATOM    845  N   ASP M 107      24.570  -7.683   6.963  1.00 84.79           N  
ATOM    846  CA  ASP M 107      23.208  -8.130   6.972  1.00 84.79           C  
ATOM    847  CB  ASP M 107      23.083  -9.649   7.220  1.00 84.79           C  
ATOM    848  CG  ASP M 107      23.784 -10.019   8.518  1.00 84.79           C  
ATOM    849  OD1 ASP M 107      24.090  -9.100   9.319  1.00 84.79           O  
ATOM    850  OD2 ASP M 107      24.042 -11.234   8.722  1.00 84.79           O  
ATOM    851  C   ASP M 107      22.445  -7.331   7.991  1.00 84.79           C  
ATOM    852  O   ASP M 107      21.217  -7.271   7.954  1.00 84.79           O  
ATOM    853  N   TRP M 108      23.168  -6.687   8.929  1.00 91.63           N  
ATOM    854  CA  TRP M 108      22.595  -5.897   9.986  1.00 91.63           C  
ATOM    855  CB  TRP M 108      21.560  -4.863   9.510  1.00 91.63           C  
ATOM    856  CG  TRP M 108      22.171  -3.685   8.787  1.00 91.63           C  
ATOM    857  CD2 TRP M 108      21.512  -2.418   8.622  1.00 91.63           C  
ATOM    858  CD1 TRP M 108      23.402  -3.557   8.211  1.00 91.63           C  
ATOM    859  NE1 TRP M 108      23.551  -2.290   7.698  1.00 91.63           N  
ATOM    860  CE2 TRP M 108      22.397  -1.578   7.945  1.00 91.63           C  
ATOM    861  CE3 TRP M 108      20.276  -1.988   9.010  1.00 91.63           C  
ATOM    862  CZ2 TRP M 108      22.055  -0.290   7.645  1.00 91.63           C  
ATOM    863  CZ3 TRP M 108      19.933  -0.690   8.699  1.00 91.63           C  
ATOM    864  CH2 TRP M 108      20.806   0.143   8.031  1.00 91.63           C  
ATOM    865  C   TRP M 108      21.974  -6.777  11.024  1.00 91.63           C  
ATOM    866  O   TRP M 108      21.172  -6.326  11.842  1.00 91.63           O  
ATOM    867  N   ARG M 109      22.340  -8.070  11.012  1.00138.65           N  
ATOM    868  CA  ARG M 109      21.915  -8.977  12.036  0.98138.65           C  
ATOM    869  CB  ARG M 109      21.748 -10.415  11.524  0.98138.65           C  
ATOM    870  CG  ARG M 109      20.443 -10.584  10.742  0.69138.65           C  
ATOM    871  CD  ARG M 109      20.492 -11.657   9.657  0.70138.65           C  
ATOM    872  NE  ARG M 109      21.406 -12.734  10.118  0.76138.65           N  
ATOM    873  CZ  ARG M 109      21.914 -13.605   9.199  0.61138.65           C  
ATOM    874  NH1 ARG M 109      21.585 -13.464   7.882  0.74138.65           N  
ATOM    875  NH2 ARG M 109      22.746 -14.612   9.595  0.68138.65           N  
ATOM    876  C   ARG M 109      22.953  -8.932  13.120  1.00138.65           C  
ATOM    877  O   ARG M 109      24.093  -8.536  12.883  1.00138.65           O  
ATOM    878  N   PHE M 110      22.562  -9.327  14.349  1.00 91.53           N  
ATOM    879  CA  PHE M 110      23.408  -9.272  15.513  1.00 91.53           C  
ATOM    880  CB  PHE M 110      22.670  -9.816  16.751  1.00 91.53           C  
ATOM    881  CG  PHE M 110      23.618 -10.069  17.869  1.00 91.53           C  
ATOM    882  CD1 PHE M 110      24.056  -9.052  18.684  1.00 91.53           C  
ATOM    883  CD2 PHE M 110      24.049 -11.354  18.111  1.00 91.53           C  
ATOM    884  CE1 PHE M 110      24.925  -9.318  19.716  1.00 91.53           C  
ATOM    885  CE2 PHE M 110      24.917 -11.626  19.141  1.00 91.53           C  
ATOM    886  CZ  PHE M 110      25.357 -10.603  19.945  1.00 91.53           C  
ATOM    887  C   PHE M 110      24.658 -10.070  15.301  1.00 91.53           C  
ATOM    888  O   PHE M 110      24.620 -11.295  15.181  1.00 91.53           O  
ATOM    889  N   LEU M 111      25.795  -9.356  15.152  1.00 93.21           N  
ATOM    890  CA  LEU M 111      27.095  -9.954  15.003  1.00 93.21           C  
ATOM    891  CB  LEU M 111      28.074  -8.989  14.310  1.00 93.21           C  
ATOM    892  CG  LEU M 111      29.467  -9.578  14.035  1.00 93.21           C  
ATOM    893  CD1 LEU M 111      29.394 -10.749  13.044  1.00 93.21           C  
ATOM    894  CD2 LEU M 111      30.445  -8.487  13.576  1.00 93.21           C  
ATOM    895  C   LEU M 111      27.702 -10.382  16.314  1.00 93.21           C  
ATOM    896  O   LEU M 111      28.069 -11.543  16.491  1.00 93.21           O  
ATOM    897  N   ARG M 112      27.792  -9.446  17.288  1.00195.52           N  
ATOM    898  CA  ARG M 112      28.462  -9.738  18.532  0.97195.52           C  
ATOM    899  CB  ARG M 112      29.963  -9.444  18.554  0.97195.52           C  
ATOM    900  CG  ARG M 112      30.891 -10.355  17.771  0.97195.52           C  
ATOM    901  CD  ARG M 112      32.336  -9.934  18.024  0.94195.52           C  
ATOM    902  NE  ARG M 112      33.234 -10.790  17.214  0.72195.52           N  
ATOM    903  CZ  ARG M 112      34.305 -10.205  16.610  0.72195.52           C  
ATOM    904  NH1 ARG M 112      34.484  -8.855  16.714  0.72195.52           N  
ATOM    905  NH2 ARG M 112      35.193 -10.964  15.904  0.72195.52           N  
ATOM    906  C   ARG M 112      27.999  -8.770  19.567  1.00195.52           C  
ATOM    907  O   ARG M 112      27.417  -7.734  19.256  1.00195.52           O  
ATOM    908  N   GLY M 113      28.309  -9.083  20.842  1.00 39.39           N  
ATOM    909  CA  GLY M 113      27.966  -8.210  21.925  1.00 39.39           C  
ATOM    910  C   GLY M 113      29.078  -8.268  22.925  1.00 39.39           C  
ATOM    911  O   GLY M 113      29.706  -9.309  23.108  1.00 39.39           O  
ATOM    912  N   TYR M 114      29.359  -7.132  23.596  1.00111.57           N  
ATOM    913  CA  TYR M 114      30.406  -7.115  24.576  0.98111.57           C  
ATOM    914  CB  TYR M 114      31.781  -6.719  24.005  0.98111.57           C  
ATOM    915  CG  TYR M 114      31.561  -5.800  22.854  1.00111.57           C  
ATOM    916  CD1 TYR M 114      31.196  -4.485  23.021  1.00111.57           C  
ATOM    917  CD2 TYR M 114      31.740  -6.289  21.581  1.00111.57           C  
ATOM    918  CE1 TYR M 114      31.008  -3.677  21.923  1.00111.57           C  
ATOM    919  CE2 TYR M 114      31.554  -5.489  20.481  1.00111.57           C  
ATOM    920  CZ  TYR M 114      31.186  -4.178  20.655  1.00111.57           C  
ATOM    921  OH  TYR M 114      30.991  -3.345  19.534  1.00111.57           O  
ATOM    922  C   TYR M 114      30.049  -6.263  25.754  1.00111.57           C  
ATOM    923  O   TYR M 114      29.218  -5.361  25.669  1.00111.57           O  
ATOM    924  N   HIS M 115      30.657  -6.592  26.915  1.00 83.28           N  
ATOM    925  CA  HIS M 115      30.470  -5.883  28.149  1.00 83.28           C  
ATOM    926  ND1 HIS M 115      29.539  -5.994  31.421  1.00 83.28           N  
ATOM    927  CG  HIS M 115      28.965  -5.690  30.207  1.00 83.28           C  
ATOM    928  CB  HIS M 115      29.267  -6.428  28.940  1.00 83.28           C  
ATOM    929  NE2 HIS M 115      28.144  -4.302  31.784  1.00 83.28           N  
ATOM    930  CD2 HIS M 115      28.116  -4.654  30.446  1.00 83.28           C  
ATOM    931  CE1 HIS M 115      29.013  -5.135  32.329  1.00 83.28           C  
ATOM    932  C   HIS M 115      31.716  -6.124  28.954  1.00 83.28           C  
ATOM    933  O   HIS M 115      32.004  -7.260  29.330  1.00 83.28           O  
ATOM    934  N   GLN M 116      32.487  -5.056  29.252  1.00133.16           N  
ATOM    935  CA  GLN M 116      33.745  -5.214  29.936  0.97133.16           C  
ATOM    936  CB  GLN M 116      34.935  -4.900  29.015  0.97133.16           C  
ATOM    937  CG  GLN M 116      34.969  -5.762  27.751  0.97133.16           C  
ATOM    938  CD  GLN M 116      36.064  -5.231  26.839  0.94133.16           C  
ATOM    939  OE1 GLN M 116      36.480  -4.080  26.954  0.94133.16           O  
ATOM    940  NE2 GLN M 116      36.543  -6.090  25.900  0.94133.16           N  
ATOM    941  C   GLN M 116      33.806  -4.209  31.052  1.00133.16           C  
ATOM    942  O   GLN M 116      33.134  -3.179  31.009  1.00133.16           O  
ATOM    943  N   TYR M 117      34.614  -4.502  32.096  1.00146.27           N  
ATOM    944  CA  TYR M 117      34.732  -3.633  33.238  0.98146.27           C  
ATOM    945  CB  TYR M 117      33.892  -4.195  34.406  0.98146.27           C  
ATOM    946  CG  TYR M 117      33.707  -3.227  35.526  1.00146.27           C  
ATOM    947  CD1 TYR M 117      34.650  -3.076  36.515  1.00146.27           C  
ATOM    948  CD2 TYR M 117      32.554  -2.480  35.603  1.00146.27           C  
ATOM    949  CE1 TYR M 117      34.451  -2.186  37.546  1.00146.27           C  
ATOM    950  CE2 TYR M 117      32.349  -1.589  36.630  1.00146.27           C  
ATOM    951  CZ  TYR M 117      33.300  -1.439  37.608  1.00146.27           C  
ATOM    952  OH  TYR M 117      33.094  -0.527  38.665  1.00146.27           O  
ATOM    953  C   TYR M 117      36.184  -3.620  33.643  1.00146.27           C  
ATOM    954  O   TYR M 117      36.843  -4.660  33.635  1.00146.27           O  
ATOM    955  N   ALA M 118      36.725  -2.439  34.015  1.00 36.36           N  
ATOM    956  CA  ALA M 118      38.110  -2.373  34.398  1.00 36.36           C  
ATOM    957  CB  ALA M 118      39.009  -1.716  33.338  1.00 36.36           C  
ATOM    958  C   ALA M 118      38.220  -1.549  35.636  1.00 36.36           C  
ATOM    959  O   ALA M 118      37.424  -0.639  35.865  1.00 36.36           O  
ATOM    960  N   TYR M 119      39.216  -1.876  36.483  1.00 74.27           N  
ATOM    961  CA  TYR M 119      39.420  -1.145  37.696  1.00 74.27           C  
ATOM    962  CB  TYR M 119      39.224  -2.048  38.929  1.00 74.27           C  
ATOM    963  CG  TYR M 119      39.437  -1.258  40.167  1.00 74.27           C  
ATOM    964  CD1 TYR M 119      38.509  -0.317  40.544  1.00 74.27           C  
ATOM    965  CD2 TYR M 119      40.538  -1.478  40.960  1.00 74.27           C  
ATOM    966  CE1 TYR M 119      38.688   0.417  41.689  1.00 74.27           C  
ATOM    967  CE2 TYR M 119      40.722  -0.749  42.109  1.00 74.27           C  
ATOM    968  CZ  TYR M 119      39.797   0.201  42.470  1.00 74.27           C  
ATOM    969  OH  TYR M 119      39.980   0.954  43.646  1.00 74.27           O  
ATOM    970  C   TYR M 119      40.835  -0.652  37.663  1.00 74.27           C  
ATOM    971  O   TYR M 119      41.778  -1.431  37.539  1.00 74.27           O  
ATOM    972  N   ASP M 120      41.014   0.677  37.766  1.00 61.83           N  
ATOM    973  CA  ASP M 120      42.322   1.264  37.776  1.00 61.83           C  
ATOM    974  CB  ASP M 120      43.137   0.871  39.021  1.00 61.83           C  
ATOM    975  CG  ASP M 120      42.479   1.523  40.230  1.00 61.83           C  
ATOM    976  OD1 ASP M 120      41.563   2.362  40.021  1.00 61.83           O  
ATOM    977  OD2 ASP M 120      42.886   1.196  41.377  1.00 61.83           O  
ATOM    978  C   ASP M 120      43.089   0.870  36.548  1.00 61.83           C  
ATOM    979  O   ASP M 120      44.299   0.657  36.607  1.00 61.83           O  
ATOM    980  N   GLY M 121      42.400   0.761  35.395  1.00 25.52           N  
ATOM    981  CA  GLY M 121      43.075   0.540  34.146  1.00 25.52           C  
ATOM    982  C   GLY M 121      43.400  -0.907  33.945  1.00 25.52           C  
ATOM    983  O   GLY M 121      44.026  -1.262  32.949  1.00 25.52           O  
ATOM    984  N   LYS M 122      42.981  -1.790  34.869  1.00149.05           N  
ATOM    985  CA  LYS M 122      43.309  -3.180  34.721  1.00149.05           C  
ATOM    986  CB  LYS M 122      43.887  -3.759  36.024  1.00149.05           C  
ATOM    987  CG  LYS M 122      44.808  -4.965  35.862  0.80149.05           C  
ATOM    988  CD  LYS M 122      46.184  -4.592  35.307  0.77149.05           C  
ATOM    989  CE  LYS M 122      47.236  -5.686  35.487  0.59149.05           C  
ATOM    990  NZ  LYS M 122      47.604  -5.802  36.916  0.75149.05           N  
ATOM    991  C   LYS M 122      42.010  -3.889  34.454  1.00149.05           C  
ATOM    992  O   LYS M 122      40.977  -3.513  35.004  1.00149.05           O  
ATOM    993  N   ASP M 123      42.013  -4.926  33.587  1.00118.52           N  
ATOM    994  CA  ASP M 123      40.795  -5.634  33.283  1.00118.52           C  
ATOM    995  CB  ASP M 123      40.949  -6.640  32.130  1.00118.52           C  
ATOM    996  CG  ASP M 123      42.027  -7.646  32.509  0.98118.52           C  
ATOM    997  OD1 ASP M 123      43.134  -7.199  32.915  0.98118.52           O  
ATOM    998  OD2 ASP M 123      41.759  -8.872  32.401  0.98118.52           O  
ATOM    999  C   ASP M 123      40.327  -6.376  34.498  1.00118.52           C  
ATOM   1000  O   ASP M 123      41.052  -7.206  35.039  1.00118.52           O  
ATOM   1001  N   TYR M 124      39.146  -5.985  35.028  1.00108.09           N  
ATOM   1002  CA  TYR M 124      38.519  -6.598  36.168  1.00108.09           C  
ATOM   1003  CB  TYR M 124      37.578  -5.578  36.828  1.00108.09           C  
ATOM   1004  CG  TYR M 124      37.092  -6.067  38.143  1.00108.09           C  
ATOM   1005  CD1 TYR M 124      37.917  -6.025  39.243  1.00108.09           C  
ATOM   1006  CD2 TYR M 124      35.806  -6.531  38.282  1.00108.09           C  
ATOM   1007  CE1 TYR M 124      37.471  -6.460  40.468  1.00108.09           C  
ATOM   1008  CE2 TYR M 124      35.354  -6.967  39.504  1.00108.09           C  
ATOM   1009  CZ  TYR M 124      36.187  -6.931  40.597  1.00108.09           C  
ATOM   1010  OH  TYR M 124      35.722  -7.377  41.852  1.00108.09           O  
ATOM   1011  C   TYR M 124      37.724  -7.830  35.821  1.00108.09           C  
ATOM   1012  O   TYR M 124      37.953  -8.913  36.358  1.00108.09           O  
ATOM   1013  N   ILE M 125      36.751  -7.680  34.892  1.00 64.87           N  
ATOM   1014  CA  ILE M 125      35.890  -8.774  34.532  1.00 64.87           C  
ATOM   1015  CB  ILE M 125      34.744  -8.958  35.484  1.00 64.87           C  
ATOM   1016  CG1 ILE M 125      34.056 -10.311  35.244  1.00 64.87           C  
ATOM   1017  CG2 ILE M 125      33.812  -7.742  35.352  1.00 64.87           C  
ATOM   1018  CD1 ILE M 125      33.097 -10.713  36.364  1.00 64.87           C  
ATOM   1019  C   ILE M 125      35.318  -8.481  33.179  1.00 64.87           C  
ATOM   1020  O   ILE M 125      35.131  -7.319  32.822  1.00 64.87           O  
ATOM   1021  N   ALA M 126      35.009  -9.529  32.387  1.00 39.75           N  
ATOM   1022  CA  ALA M 126      34.465  -9.281  31.082  1.00 39.75           C  
ATOM   1023  CB  ALA M 126      35.531  -9.249  29.974  1.00 39.75           C  
ATOM   1024  C   ALA M 126      33.504 -10.374  30.739  1.00 39.75           C  
ATOM   1025  O   ALA M 126      33.583 -11.486  31.257  1.00 39.75           O  
ATOM   1026  N   LEU M 127      32.553 -10.066  29.836  1.00 50.70           N  
ATOM   1027  CA  LEU M 127      31.570 -11.031  29.436  1.00 50.70           C  
ATOM   1028  CB  LEU M 127      30.211 -10.387  29.114  1.00 50.70           C  
ATOM   1029  CG  LEU M 127      29.106 -11.390  28.740  1.00 50.70           C  
ATOM   1030  CD1 LEU M 127      28.758 -12.301  29.930  1.00 50.70           C  
ATOM   1031  CD2 LEU M 127      27.875 -10.673  28.163  1.00 50.70           C  
ATOM   1032  C   LEU M 127      32.097 -11.683  28.196  1.00 50.70           C  
ATOM   1033  O   LEU M 127      32.597 -11.011  27.296  1.00 50.70           O  
ATOM   1034  N   LYS M 128      32.002 -13.025  28.124  1.00 85.37           N  
ATOM   1035  CA  LYS M 128      32.526 -13.764  27.011  0.98 85.37           C  
ATOM   1036  CB  LYS M 128      32.758 -15.257  27.319  0.98 85.37           C  
ATOM   1037  CG  LYS M 128      33.988 -15.474  28.208  0.98 85.37           C  
ATOM   1038  CD  LYS M 128      34.142 -16.891  28.763  0.97 85.37           C  
ATOM   1039  CE  LYS M 128      33.749 -17.027  30.234  0.95 85.37           C  
ATOM   1040  NZ  LYS M 128      34.014 -18.409  30.690  0.95 85.37           N  
ATOM   1041  C   LYS M 128      31.625 -13.610  25.822  1.00 85.37           C  
ATOM   1042  O   LYS M 128      30.548 -13.023  25.910  1.00 85.37           O  
ATOM   1043  N   GLU M 129      32.079 -14.122  24.658  1.00 50.29           N  
ATOM   1044  CA  GLU M 129      31.383 -13.969  23.410  1.00 50.29           C  
ATOM   1045  CB  GLU M 129      32.141 -14.554  22.202  1.00 50.29           C  
ATOM   1046  CG  GLU M 129      31.509 -14.181  20.856  0.98 50.29           C  
ATOM   1047  CD  GLU M 129      32.408 -14.694  19.738  0.89 50.29           C  
ATOM   1048  OE1 GLU M 129      33.619 -14.346  19.750  0.71 50.29           O  
ATOM   1049  OE2 GLU M 129      31.897 -15.433  18.855  0.71 50.29           O  
ATOM   1050  C   GLU M 129      30.039 -14.626  23.482  1.00 50.29           C  
ATOM   1051  O   GLU M 129      29.079 -14.142  22.884  1.00 50.29           O  
ATOM   1052  N   ASP M 130      29.936 -15.753  24.209  1.00 70.78           N  
ATOM   1053  CA  ASP M 130      28.694 -16.464  24.322  1.00 70.78           C  
ATOM   1054  CB  ASP M 130      28.833 -17.856  24.981  1.00 70.78           C  
ATOM   1055  CG  ASP M 130      29.385 -17.771  26.400  0.99 70.78           C  
ATOM   1056  OD1 ASP M 130      29.541 -16.644  26.939  0.99 70.78           O  
ATOM   1057  OD2 ASP M 130      29.669 -18.860  26.966  0.99 70.78           O  
ATOM   1058  C   ASP M 130      27.688 -15.623  25.053  1.00 70.78           C  
ATOM   1059  O   ASP M 130      26.483 -15.800  24.879  1.00 70.78           O  
ATOM   1060  N   LEU M 131      28.159 -14.684  25.897  1.00 90.98           N  
ATOM   1061  CA  LEU M 131      27.303 -13.803  26.642  1.00 90.98           C  
ATOM   1062  CB  LEU M 131      26.181 -13.212  25.765  1.00 90.98           C  
ATOM   1063  CG  LEU M 131      26.699 -12.395  24.562  1.00 90.98           C  
ATOM   1064  CD1 LEU M 131      25.539 -11.828  23.724  1.00 90.98           C  
ATOM   1065  CD2 LEU M 131      27.697 -11.312  25.002  1.00 90.98           C  
ATOM   1066  C   LEU M 131      26.680 -14.558  27.781  1.00 90.98           C  
ATOM   1067  O   LEU M 131      25.818 -14.033  28.484  1.00 90.98           O  
ATOM   1068  N   ARG M 132      27.030 -15.849  27.920  1.00138.61           N  
ATOM   1069  CA  ARG M 132      26.626 -16.703  29.005  1.00138.61           C  
ATOM   1070  CB  ARG M 132      26.528 -18.167  28.554  1.00138.61           C  
ATOM   1071  CG  ARG M 132      25.420 -18.320  27.512  1.00138.61           C  
ATOM   1072  CD  ARG M 132      25.426 -19.637  26.740  1.00138.61           C  
ATOM   1073  NE  ARG M 132      24.280 -19.575  25.790  0.97138.61           N  
ATOM   1074  CZ  ARG M 132      24.456 -19.901  24.476  0.94138.61           C  
ATOM   1075  NH1 ARG M 132      25.684 -20.283  24.021  0.94138.61           N  
ATOM   1076  NH2 ARG M 132      23.400 -19.844  23.613  0.94138.61           N  
ATOM   1077  C   ARG M 132      27.513 -16.617  30.223  1.00138.61           C  
ATOM   1078  O   ARG M 132      27.033 -16.781  31.344  1.00138.61           O  
ATOM   1079  N   SER M 133      28.834 -16.372  30.049  1.00103.91           N  
ATOM   1080  CA  SER M 133      29.735 -16.530  31.166  1.00103.91           C  
ATOM   1081  CB  SER M 133      30.688 -17.722  30.995  1.00103.91           C  
ATOM   1082  OG  SER M 133      29.954 -18.921  30.813  1.00103.91           O  
ATOM   1083  C   SER M 133      30.629 -15.340  31.326  1.00103.91           C  
ATOM   1084  O   SER M 133      30.618 -14.412  30.521  1.00103.91           O  
ATOM   1085  N   TRP M 134      31.449 -15.366  32.404  1.00 76.08           N  
ATOM   1086  CA  TRP M 134      32.291 -14.250  32.717  1.00 76.08           C  
ATOM   1087  CB  TRP M 134      31.908 -13.585  34.046  1.00 76.08           C  
ATOM   1088  CG  TRP M 134      30.497 -13.056  34.068  1.00 76.08           C  
ATOM   1089  CD2 TRP M 134      30.107 -11.771  33.569  1.00 76.08           C  
ATOM   1090  CD1 TRP M 134      29.361 -13.655  34.530  1.00 76.08           C  
ATOM   1091  NE1 TRP M 134      28.286 -12.819  34.350  1.00 76.08           N  
ATOM   1092  CE2 TRP M 134      28.731 -11.655  33.759  1.00 76.08           C  
ATOM   1093  CE3 TRP M 134      30.837 -10.768  32.998  1.00 76.08           C  
ATOM   1094  CZ2 TRP M 134      28.060 -10.529  33.380  1.00 76.08           C  
ATOM   1095  CZ3 TRP M 134      30.158  -9.633  32.617  1.00 76.08           C  
ATOM   1096  CH2 TRP M 134      28.796  -9.517  32.804  1.00 76.08           C  
ATOM   1097  C   TRP M 134      33.702 -14.713  32.888  1.00 76.08           C  
ATOM   1098  O   TRP M 134      33.971 -15.880  33.168  1.00 76.08           O  
ATOM   1099  N   THR M 135      34.655 -13.781  32.694  1.00122.51           N  
ATOM   1100  CA  THR M 135      36.027 -14.108  32.927  1.00122.51           C  
ATOM   1101  CB  THR M 135      36.875 -14.017  31.689  1.00122.51           C  
ATOM   1102  OG1 THR M 135      38.151 -14.583  31.934  1.00122.51           O  
ATOM   1103  CG2 THR M 135      37.005 -12.553  31.243  1.00122.51           C  
ATOM   1104  C   THR M 135      36.523 -13.157  33.974  1.00122.51           C  
ATOM   1105  O   THR M 135      36.400 -11.940  33.841  1.00122.51           O  
ATOM   1106  N   ALA M 136      37.091 -13.699  35.070  1.00 38.23           N  
ATOM   1107  CA  ALA M 136      37.524 -12.841  36.137  1.00 38.23           C  
ATOM   1108  CB  ALA M 136      37.112 -13.344  37.532  1.00 38.23           C  
ATOM   1109  C   ALA M 136      39.016 -12.755  36.115  1.00 38.23           C  
ATOM   1110  O   ALA M 136      39.712 -13.763  36.024  1.00 38.23           O  
ATOM   1111  N   ALA M 137      39.537 -11.514  36.166  1.00 46.87           N  
ATOM   1112  CA  ALA M 137      40.950 -11.260  36.154  1.00 46.87           C  
ATOM   1113  CB  ALA M 137      41.278  -9.763  36.025  1.00 46.87           C  
ATOM   1114  C   ALA M 137      41.601 -11.748  37.416  1.00 46.87           C  
ATOM   1115  O   ALA M 137      42.665 -12.364  37.365  1.00 46.87           O  
ATOM   1116  N   ASP M 138      40.986 -11.478  38.588  1.00 78.34           N  
ATOM   1117  CA  ASP M 138      41.609 -11.866  39.825  1.00 78.34           C  
ATOM   1118  CB  ASP M 138      42.407 -10.726  40.496  1.00 78.34           C  
ATOM   1119  CG  ASP M 138      41.495  -9.549  40.824  1.00 78.34           C  
ATOM   1120  OD1 ASP M 138      40.252  -9.674  40.667  1.00 78.34           O  
ATOM   1121  OD2 ASP M 138      42.043  -8.492  41.233  1.00 78.34           O  
ATOM   1122  C   ASP M 138      40.577 -12.390  40.776  1.00 78.34           C  
ATOM   1123  O   ASP M 138      39.422 -12.599  40.410  1.00 78.34           O  
ATOM   1124  N   MET M 139      40.988 -12.646  42.032  1.00121.71           N  
ATOM   1125  CA  MET M 139      40.086 -13.206  42.995  1.00121.71           C  
ATOM   1126  CB  MET M 139      40.744 -13.633  44.310  1.00121.71           C  
ATOM   1127  CG  MET M 139      39.841 -14.597  45.079  0.82121.71           C  
ATOM   1128  SD  MET M 139      40.491 -15.115  46.686  0.66121.71           S  
ATOM   1129  CE  MET M 139      40.156 -13.490  47.419  0.82121.71           C  
ATOM   1130  C   MET M 139      38.992 -12.236  43.329  1.00121.71           C  
ATOM   1131  O   MET M 139      37.855 -12.644  43.559  1.00121.71           O  
ATOM   1132  N   ALA M 140      39.304 -10.926  43.404  1.00 28.51           N  
ATOM   1133  CA  ALA M 140      38.293  -9.962  43.745  1.00 28.51           C  
ATOM   1134  CB  ALA M 140      38.844  -8.526  43.826  1.00 28.51           C  
ATOM   1135  C   ALA M 140      37.241  -9.990  42.679  1.00 28.51           C  
ATOM   1136  O   ALA M 140      36.046  -9.968  42.961  1.00 28.51           O  
ATOM   1137  N   ALA M 141      37.671 -10.068  41.411  1.00 37.91           N  
ATOM   1138  CA  ALA M 141      36.779 -10.102  40.290  1.00 37.91           C  
ATOM   1139  CB  ALA M 141      37.515 -10.163  38.939  1.00 37.91           C  
ATOM   1140  C   ALA M 141      35.945 -11.332  40.412  1.00 37.91           C  
ATOM   1141  O   ALA M 141      34.798 -11.360  39.970  1.00 37.91           O  
ATOM   1142  N   GLN M 142      36.529 -12.393  40.994  1.00 60.10           N  
ATOM   1143  CA  GLN M 142      35.875 -13.659  41.129  0.92 60.10           C  
ATOM   1144  CB  GLN M 142      36.778 -14.716  41.785  0.92 60.10           C  
ATOM   1145  CG  GLN M 142      36.267 -16.145  41.603  0.92 60.10           C  
ATOM   1146  CD  GLN M 142      36.543 -16.540  40.157  0.92 60.10           C  
ATOM   1147  OE1 GLN M 142      37.404 -15.960  39.498  0.74 60.10           O  
ATOM   1148  NE2 GLN M 142      35.797 -17.554  39.644  0.74 60.10           N  
ATOM   1149  C   GLN M 142      34.658 -13.497  41.989  1.00 60.10           C  
ATOM   1150  O   GLN M 142      33.624 -14.108  41.725  1.00 60.10           O  
ATOM   1151  N   THR M 143      34.739 -12.673  43.052  1.00102.68           N  
ATOM   1152  CA  THR M 143      33.598 -12.528  43.912  0.95102.68           C  
ATOM   1153  CB  THR M 143      33.849 -11.697  45.140  0.95102.68           C  
ATOM   1154  OG1 THR M 143      32.769 -11.855  46.046  0.95102.68           O  
ATOM   1155  CG2 THR M 143      33.988 -10.218  44.750  0.95102.68           C  
ATOM   1156  C   THR M 143      32.481 -11.896  43.141  1.00102.68           C  
ATOM   1157  O   THR M 143      31.322 -12.275  43.294  1.00102.68           O  
ATOM   1158  N   THR M 144      32.807 -10.912  42.283  1.00 57.72           N  
ATOM   1159  CA  THR M 144      31.827 -10.206  41.511  1.00 57.72           C  
ATOM   1160  CB  THR M 144      32.453  -9.098  40.713  1.00 57.72           C  
ATOM   1161  OG1 THR M 144      33.135  -8.203  41.581  1.00 57.72           O  
ATOM   1162  CG2 THR M 144      31.353  -8.347  39.944  1.00 57.72           C  
ATOM   1163  C   THR M 144      31.185 -11.173  40.570  1.00 57.72           C  
ATOM   1164  O   THR M 144      29.982 -11.115  40.323  1.00 57.72           O  
ATOM   1165  N   LYS M 145      31.985 -12.099  40.018  1.00 58.23           N  
ATOM   1166  CA  LYS M 145      31.503 -13.069  39.079  1.00 58.23           C  
ATOM   1167  CB  LYS M 145      32.629 -14.018  38.637  1.00 58.23           C  
ATOM   1168  CG  LYS M 145      32.196 -15.085  37.636  1.00 58.23           C  
ATOM   1169  CD  LYS M 145      33.371 -15.861  37.039  1.00 58.23           C  
ATOM   1170  CE  LYS M 145      32.943 -17.060  36.191  1.00 58.23           C  
ATOM   1171  NZ  LYS M 145      34.131 -17.700  35.589  1.00 58.23           N  
ATOM   1172  C   LYS M 145      30.445 -13.911  39.715  1.00 58.23           C  
ATOM   1173  O   LYS M 145      29.385 -14.130  39.131  1.00 58.23           O  
ATOM   1174  N   HIS M 146      30.697 -14.411  40.939  1.00 89.19           N  
ATOM   1175  CA  HIS M 146      29.739 -15.274  41.563  1.00 89.19           C  
ATOM   1176  ND1 HIS M 146      32.687 -16.680  42.507  1.00 89.19           N  
ATOM   1177  CG  HIS M 146      31.338 -16.958  42.498  1.00 89.19           C  
ATOM   1178  CB  HIS M 146      30.269 -15.958  42.834  1.00 89.19           C  
ATOM   1179  NE2 HIS M 146      32.481 -18.800  41.868  1.00 89.19           N  
ATOM   1180  CD2 HIS M 146      31.230 -18.256  42.107  1.00 89.19           C  
ATOM   1181  CE1 HIS M 146      33.323 -17.815  42.121  1.00 89.19           C  
ATOM   1182  C   HIS M 146      28.500 -14.506  41.888  1.00 89.19           C  
ATOM   1183  O   HIS M 146      27.390 -15.006  41.715  1.00 89.19           O  
ATOM   1184  N   LYS M 147      28.661 -13.260  42.364  1.00 75.40           N  
ATOM   1185  CA  LYS M 147      27.543 -12.443  42.752  0.98 75.40           C  
ATOM   1186  CB  LYS M 147      28.000 -11.075  43.284  0.98 75.40           C  
ATOM   1187  CG  LYS M 147      26.868 -10.194  43.811  0.98 75.40           C  
ATOM   1188  CD  LYS M 147      27.369  -8.991  44.613  0.98 75.40           C  
ATOM   1189  CE  LYS M 147      26.247  -8.095  45.139  0.95 75.40           C  
ATOM   1190  NZ  LYS M 147      26.816  -6.997  45.952  0.95 75.40           N  
ATOM   1191  C   LYS M 147      26.682 -12.194  41.556  1.00 75.40           C  
ATOM   1192  O   LYS M 147      25.460 -12.327  41.621  1.00 75.40           O  
ATOM   1193  N   TRP M 148      27.319 -11.840  40.426  1.00103.50           N  
ATOM   1194  CA  TRP M 148      26.653 -11.578  39.187  1.00103.50           C  
ATOM   1195  CB  TRP M 148      27.577 -11.000  38.096  1.00103.50           C  
ATOM   1196  CG  TRP M 148      27.893  -9.539  38.330  1.00103.50           C  
ATOM   1197  CD2 TRP M 148      28.739  -8.726  37.501  1.00103.50           C  
ATOM   1198  CD1 TRP M 148      27.437  -8.724  39.326  1.00103.50           C  
ATOM   1199  NE1 TRP M 148      27.941  -7.455  39.167  1.00103.50           N  
ATOM   1200  CE2 TRP M 148      28.746  -7.442  38.047  1.00103.50           C  
ATOM   1201  CE3 TRP M 148      29.453  -9.021  36.372  1.00103.50           C  
ATOM   1202  CZ2 TRP M 148      29.465  -6.432  37.476  1.00103.50           C  
ATOM   1203  CZ3 TRP M 148      30.180  -7.998  35.801  1.00103.50           C  
ATOM   1204  CH2 TRP M 148      30.187  -6.728  36.341  1.00103.50           C  
ATOM   1205  C   TRP M 148      25.966 -12.813  38.694  1.00103.50           C  
ATOM   1206  O   TRP M 148      24.872 -12.724  38.139  1.00103.50           O  
ATOM   1207  N   GLU M 149      26.580 -14.000  38.870  1.00 62.35           N  
ATOM   1208  CA  GLU M 149      25.956 -15.199  38.381  1.00 62.35           C  
ATOM   1209  CB  GLU M 149      26.859 -16.441  38.491  1.00 62.35           C  
ATOM   1210  CG  GLU M 149      28.045 -16.365  37.524  1.00 62.35           C  
ATOM   1211  CD  GLU M 149      28.871 -17.641  37.619  0.99 62.35           C  
ATOM   1212  OE1 GLU M 149      28.749 -18.365  38.641  0.99 62.35           O  
ATOM   1213  OE2 GLU M 149      29.643 -17.906  36.659  0.99 62.35           O  
ATOM   1214  C   GLU M 149      24.664 -15.438  39.116  1.00 62.35           C  
ATOM   1215  O   GLU M 149      23.654 -15.785  38.505  1.00 62.35           O  
ATOM   1216  N   ALA M 150      24.646 -15.243  40.449  1.00103.71           N  
ATOM   1217  CA  ALA M 150      23.449 -15.468  41.219  1.00103.71           C  
ATOM   1218  CB  ALA M 150      23.662 -15.275  42.731  1.00103.71           C  
ATOM   1219  C   ALA M 150      22.395 -14.490  40.779  1.00103.71           C  
ATOM   1220  O   ALA M 150      21.216 -14.824  40.708  1.00103.71           O  
ATOM   1221  N   ALA M 151      22.803 -13.238  40.501  1.00137.47           N  
ATOM   1222  CA  ALA M 151      21.965 -12.163  40.044  1.00137.47           C  
ATOM   1223  CB  ALA M 151      22.715 -10.822  39.965  1.00137.47           C  
ATOM   1224  C   ALA M 151      21.435 -12.471  38.678  1.00137.47           C  
ATOM   1225  O   ALA M 151      20.390 -11.954  38.291  1.00137.47           O  
ATOM   1226  N   HIS M 152      22.164 -13.295  37.900  1.00138.58           N  
ATOM   1227  CA  HIS M 152      21.788 -13.598  36.545  1.00138.58           C  
ATOM   1228  ND1 HIS M 152      19.276 -16.341  37.295  1.00138.58           N  
ATOM   1229  CG  HIS M 152      20.395 -15.651  36.887  1.00138.58           C  
ATOM   1230  CB  HIS M 152      20.393 -14.229  36.415  1.00138.58           C  
ATOM   1231  NE2 HIS M 152      20.988 -17.752  37.458  1.00138.58           N  
ATOM   1232  CD2 HIS M 152      21.432 -16.527  36.993  1.00138.58           C  
ATOM   1233  CE1 HIS M 152      19.687 -17.591  37.624  1.00138.58           C  
ATOM   1234  C   HIS M 152      21.867 -12.350  35.718  1.00138.58           C  
ATOM   1235  O   HIS M 152      21.022 -12.085  34.867  1.00138.58           O  
ATOM   1236  N   VAL M 153      22.937 -11.564  35.955  1.00 91.77           N  
ATOM   1237  CA  VAL M 153      23.254 -10.351  35.250  1.00 91.77           C  
ATOM   1238  CB  VAL M 153      24.473  -9.682  35.814  1.00 91.77           C  
ATOM   1239  CG1 VAL M 153      24.821  -8.457  34.951  1.00 91.77           C  
ATOM   1240  CG2 VAL M 153      24.201  -9.352  37.291  1.00 91.77           C  
ATOM   1241  C   VAL M 153      23.544 -10.635  33.796  1.00 91.77           C  
ATOM   1242  O   VAL M 153      23.191  -9.846  32.922  1.00 91.77           O  
ATOM   1243  N   ALA M 154      24.218 -11.758  33.489  1.00 52.80           N  
ATOM   1244  CA  ALA M 154      24.607 -12.064  32.137  1.00 52.80           C  
ATOM   1245  CB  ALA M 154      25.425 -13.362  32.036  1.00 52.80           C  
ATOM   1246  C   ALA M 154      23.402 -12.231  31.272  1.00 52.80           C  
ATOM   1247  O   ALA M 154      23.395 -11.812  30.114  1.00 52.80           O  
ATOM   1248  N   GLU M 155      22.354 -12.873  31.813  1.00 61.33           N  
ATOM   1249  CA  GLU M 155      21.158 -13.108  31.057  0.97 61.33           C  
ATOM   1250  CB  GLU M 155      20.130 -13.941  31.835  0.97 61.33           C  
ATOM   1251  CG  GLU M 155      20.591 -15.382  32.059  0.95 61.33           C  
ATOM   1252  CD  GLU M 155      19.511 -16.111  32.840  0.91 61.33           C  
ATOM   1253  OE1 GLU M 155      18.536 -15.443  33.277  0.89 61.33           O  
ATOM   1254  OE2 GLU M 155      19.650 -17.351  33.010  0.91 61.33           O  
ATOM   1255  C   GLU M 155      20.540 -11.795  30.710  1.00 61.33           C  
ATOM   1256  O   GLU M 155      20.053 -11.613  29.595  1.00 61.33           O  
ATOM   1257  N   GLN M 156      20.539 -10.833  31.651  1.00183.81           N  
ATOM   1258  CA  GLN M 156      19.893  -9.591  31.323  0.98183.81           C  
ATOM   1259  CB  GLN M 156      19.715  -8.609  32.496  0.98183.81           C  
ATOM   1260  CG  GLN M 156      21.003  -8.031  33.077  0.98183.81           C  
ATOM   1261  CD  GLN M 156      20.587  -6.882  33.982  0.91183.81           C  
ATOM   1262  OE1 GLN M 156      21.157  -6.675  35.053  0.91183.81           O  
ATOM   1263  NE2 GLN M 156      19.567  -6.104  33.532  0.91183.81           N  
ATOM   1264  C   GLN M 156      20.689  -8.913  30.250  1.00183.81           C  
ATOM   1265  O   GLN M 156      20.129  -8.276  29.359  1.00183.81           O  
ATOM   1266  N   LEU M 158      22.030  -9.025  30.311  1.00 81.56           N  
ATOM   1267  CA  LEU M 158      22.862  -8.365  29.348  1.00 81.56           C  
ATOM   1268  CB  LEU M 158      24.362  -8.524  29.644  1.00 81.56           C  
ATOM   1269  CG  LEU M 158      24.803  -7.853  30.955  1.00 81.56           C  
ATOM   1270  CD1 LEU M 158      26.309  -8.041  31.198  1.00 81.56           C  
ATOM   1271  CD2 LEU M 158      24.381  -6.376  30.993  1.00 81.56           C  
ATOM   1272  C   LEU M 158      22.626  -8.958  27.993  1.00 81.56           C  
ATOM   1273  O   LEU M 158      22.548  -8.242  26.997  1.00 81.56           O  
ATOM   1274  N   ARG M 159      22.492 -10.292  27.916  1.00 79.47           N  
ATOM   1275  CA  ARG M 159      22.337 -10.929  26.643  0.98 79.47           C  
ATOM   1276  CB  ARG M 159      22.240 -12.460  26.764  0.98 79.47           C  
ATOM   1277  CG  ARG M 159      22.495 -13.198  25.447  0.98 79.47           C  
ATOM   1278  CD  ARG M 159      22.580 -14.721  25.599  0.98 79.47           C  
ATOM   1279  NE  ARG M 159      23.089 -15.266  24.307  0.92 79.47           N  
ATOM   1280  CZ  ARG M 159      22.475 -16.332  23.717  0.91 79.47           C  
ATOM   1281  NH1 ARG M 159      21.392 -16.907  24.316  0.91 79.47           N  
ATOM   1282  NH2 ARG M 159      22.937 -16.812  22.525  0.91 79.47           N  
ATOM   1283  C   ARG M 159      21.089 -10.416  25.993  1.00 79.47           C  
ATOM   1284  O   ARG M 159      21.086 -10.114  24.801  1.00 79.47           O  
ATOM   1285  N   ALA M 160      19.998 -10.273  26.772  1.00 70.09           N  
ATOM   1286  CA  ALA M 160      18.743  -9.856  26.220  1.00 70.09           C  
ATOM   1287  CB  ALA M 160      17.618  -9.812  27.270  1.00 70.09           C  
ATOM   1288  C   ALA M 160      18.871  -8.478  25.641  1.00 70.09           C  
ATOM   1289  O   ALA M 160      18.333  -8.190  24.573  1.00 70.09           O  
ATOM   1290  N   TYR M 161      19.563  -7.576  26.357  1.00123.65           N  
ATOM   1291  CA  TYR M 161      19.792  -6.234  25.899  1.00123.65           C  
ATOM   1292  CB  TYR M 161      20.481  -5.390  26.990  1.00123.65           C  
ATOM   1293  CG  TYR M 161      21.120  -4.181  26.389  1.00123.65           C  
ATOM   1294  CD1 TYR M 161      20.388  -3.081  26.004  1.00123.65           C  
ATOM   1295  CD2 TYR M 161      22.487  -4.154  26.226  1.00123.65           C  
ATOM   1296  CE1 TYR M 161      21.016  -1.982  25.464  1.00123.65           C  
ATOM   1297  CE2 TYR M 161      23.121  -3.060  25.687  1.00123.65           C  
ATOM   1298  CZ  TYR M 161      22.381  -1.969  25.304  1.00123.65           C  
ATOM   1299  OH  TYR M 161      23.021  -0.840  24.752  1.00123.65           O  
ATOM   1300  C   TYR M 161      20.664  -6.204  24.688  1.00123.65           C  
ATOM   1301  O   TYR M 161      20.351  -5.547  23.695  1.00123.65           O  
ATOM   1302  N   LEU M 162      21.780  -6.946  24.729  1.00 62.64           N  
ATOM   1303  CA  LEU M 162      22.733  -6.869  23.664  1.00 62.64           C  
ATOM   1304  CB  LEU M 162      23.987  -7.721  23.922  1.00 62.64           C  
ATOM   1305  CG  LEU M 162      24.840  -7.219  25.104  1.00 62.64           C  
ATOM   1306  CD1 LEU M 162      26.080  -8.099  25.320  1.00 62.64           C  
ATOM   1307  CD2 LEU M 162      25.203  -5.735  24.939  1.00 62.64           C  
ATOM   1308  C   LEU M 162      22.105  -7.351  22.407  1.00 62.64           C  
ATOM   1309  O   LEU M 162      22.360  -6.811  21.331  1.00 62.64           O  
ATOM   1310  N   GLU M 163      21.335  -8.446  22.496  1.00 99.31           N  
ATOM   1311  CA  GLU M 163      20.688  -8.913  21.317  1.00 99.31           C  
ATOM   1312  CB  GLU M 163      20.276 -10.389  21.433  1.00 99.31           C  
ATOM   1313  CG  GLU M 163      21.509 -11.295  21.516  1.00 99.31           C  
ATOM   1314  CD  GLU M 163      21.077 -12.724  21.801  0.99 99.31           C  
ATOM   1315  OE1 GLU M 163      20.538 -13.388  20.876  0.99 99.31           O  
ATOM   1316  OE2 GLU M 163      21.289 -13.175  22.957  0.99 99.31           O  
ATOM   1317  C   GLU M 163      19.501  -8.065  20.954  1.00 99.31           C  
ATOM   1318  O   GLU M 163      19.340  -7.707  19.789  1.00 99.31           O  
ATOM   1319  N   GLY M 164      18.591  -7.773  21.914  1.00116.06           N  
ATOM   1320  CA  GLY M 164      17.419  -7.041  21.514  1.00116.06           C  
ATOM   1321  C   GLY M 164      17.572  -5.563  21.300  1.00116.06           C  
ATOM   1322  O   GLY M 164      17.652  -5.083  20.170  1.00116.06           O  
ATOM   1323  N   THR M 165      17.722  -4.821  22.418  1.00116.48           N  
ATOM   1324  CA  THR M 165      17.636  -3.387  22.401  1.00116.48           C  
ATOM   1325  CB  THR M 165      17.589  -2.788  23.776  1.00116.48           C  
ATOM   1326  OG1 THR M 165      16.467  -3.284  24.491  1.00116.48           O  
ATOM   1327  CG2 THR M 165      17.490  -1.260  23.636  1.00116.48           C  
ATOM   1328  C   THR M 165      18.801  -2.779  21.701  1.00116.48           C  
ATOM   1329  O   THR M 165      18.652  -1.875  20.879  1.00116.48           O  
ATOM   1330  N   CYS M 166      20.003  -3.289  21.993  1.00 61.56           N  
ATOM   1331  CA  CYS M 166      21.182  -2.669  21.475  0.97 61.56           C  
ATOM   1332  CB  CYS M 166      22.470  -3.413  21.885  0.97 61.56           C  
ATOM   1333  SG  CYS M 166      23.975  -2.631  21.230  0.97 61.56           S  
ATOM   1334  C   CYS M 166      21.147  -2.667  19.979  1.00 61.56           C  
ATOM   1335  O   CYS M 166      21.394  -1.638  19.352  1.00 61.56           O  
ATOM   1336  N   VAL M 167      20.855  -3.828  19.369  1.00120.59           N  
ATOM   1337  CA  VAL M 167      20.876  -3.936  17.939  0.95120.59           C  
ATOM   1338  CB  VAL M 167      20.828  -5.361  17.446  0.95120.59           C  
ATOM   1339  CG1 VAL M 167      19.404  -5.921  17.585  0.95120.59           C  
ATOM   1340  CG2 VAL M 167      21.382  -5.401  16.015  0.95120.59           C  
ATOM   1341  C   VAL M 167      19.738  -3.177  17.338  1.00120.59           C  
ATOM   1342  O   VAL M 167      19.902  -2.487  16.334  1.00120.59           O  
ATOM   1343  N   GLU M 168      18.552  -3.255  17.965  1.00111.61           N  
ATOM   1344  CA  GLU M 168      17.389  -2.659  17.385  0.95111.61           C  
ATOM   1345  CB  GLU M 168      16.133  -2.879  18.237  0.95111.61           C  
ATOM   1346  CG  GLU M 168      14.847  -2.498  17.512  0.92111.61           C  
ATOM   1347  CD  GLU M 168      13.682  -2.943  18.379  0.89111.61           C  
ATOM   1348  OE1 GLU M 168      13.919  -3.322  19.557  0.89111.61           O  
ATOM   1349  OE2 GLU M 168      12.533  -2.913  17.867  0.89111.61           O  
ATOM   1350  C   GLU M 168      17.616  -1.190  17.223  1.00111.61           C  
ATOM   1351  O   GLU M 168      17.303  -0.621  16.179  1.00111.61           O  
ATOM   1352  N   TRP M 169      18.164  -0.531  18.255  1.00 98.07           N  
ATOM   1353  CA  TRP M 169      18.399   0.881  18.190  1.00 98.07           C  
ATOM   1354  CB  TRP M 169      18.628   1.511  19.567  1.00 98.07           C  
ATOM   1355  CG  TRP M 169      17.328   1.606  20.325  1.00 98.07           C  
ATOM   1356  CD2 TRP M 169      16.535   2.800  20.399  1.00 98.07           C  
ATOM   1357  CD1 TRP M 169      16.659   0.652  21.033  1.00 98.07           C  
ATOM   1358  NE1 TRP M 169      15.495   1.177  21.542  1.00 98.07           N  
ATOM   1359  CE2 TRP M 169      15.407   2.501  21.161  1.00 98.07           C  
ATOM   1360  CE3 TRP M 169      16.733   4.045  19.873  1.00 98.07           C  
ATOM   1361  CZ2 TRP M 169      14.454   3.446  21.411  1.00 98.07           C  
ATOM   1362  CZ3 TRP M 169      15.772   4.997  20.128  1.00 98.07           C  
ATOM   1363  CH2 TRP M 169      14.655   4.702  20.882  1.00 98.07           C  
ATOM   1364  C   TRP M 169      19.524   1.221  17.267  1.00 98.07           C  
ATOM   1365  O   TRP M 169      19.484   2.252  16.598  1.00 98.07           O  
ATOM   1366  N   LEU M 170      20.568   0.376  17.201  1.00 53.47           N  
ATOM   1367  CA  LEU M 170      21.671   0.694  16.344  1.00 53.47           C  
ATOM   1368  CB  LEU M 170      22.750  -0.401  16.335  1.00 53.47           C  
ATOM   1369  CG  LEU M 170      23.887  -0.124  15.335  1.00 53.47           C  
ATOM   1370  CD1 LEU M 170      24.598   1.199  15.647  1.00 53.47           C  
ATOM   1371  CD2 LEU M 170      24.858  -1.312  15.254  1.00 53.47           C  
ATOM   1372  C   LEU M 170      21.148   0.821  14.950  1.00 53.47           C  
ATOM   1373  O   LEU M 170      21.472   1.775  14.243  1.00 53.47           O  
ATOM   1374  N   ARG M 171      20.287  -0.120  14.528  1.00118.67           N  
ATOM   1375  CA  ARG M 171      19.772  -0.064  13.192  0.95118.67           C  
ATOM   1376  CB  ARG M 171      18.863  -1.257  12.834  0.95118.67           C  
ATOM   1377  CG  ARG M 171      19.635  -2.571  12.669  0.95118.67           C  
ATOM   1378  CD  ARG M 171      18.795  -3.733  12.129  0.95118.67           C  
ATOM   1379  NE  ARG M 171      17.842  -4.142  13.197  0.95118.67           N  
ATOM   1380  CZ  ARG M 171      17.128  -5.296  13.072  0.95118.67           C  
ATOM   1381  NH1 ARG M 171      17.304  -6.098  11.980  0.95118.67           N  
ATOM   1382  NH2 ARG M 171      16.234  -5.649  14.041  0.95118.67           N  
ATOM   1383  C   ARG M 171      18.990   1.202  13.038  1.00118.67           C  
ATOM   1384  O   ARG M 171      19.070   1.870  12.009  1.00118.67           O  
ATOM   1385  N   ARG M 172      18.225   1.574  14.077  1.00 66.35           N  
ATOM   1386  CA  ARG M 172      17.390   2.739  14.033  1.00 66.35           C  
ATOM   1387  CB  ARG M 172      16.628   2.903  15.355  1.00 66.35           C  
ATOM   1388  CG  ARG M 172      15.481   3.910  15.345  1.00 66.35           C  
ATOM   1389  CD  ARG M 172      14.711   3.871  16.665  1.00 66.35           C  
ATOM   1390  NE  ARG M 172      13.598   4.853  16.596  0.99 66.35           N  
ATOM   1391  CZ  ARG M 172      13.805   6.133  17.017  0.99 66.35           C  
ATOM   1392  NH1 ARG M 172      15.046   6.511  17.435  0.99 66.35           N  
ATOM   1393  NH2 ARG M 172      12.773   7.025  17.024  0.99 66.35           N  
ATOM   1394  C   ARG M 172      18.252   3.950  13.827  1.00 66.35           C  
ATOM   1395  O   ARG M 172      17.954   4.799  12.987  1.00 66.35           O  
ATOM   1396  N   TYR M 173      19.366   4.049  14.573  1.00 75.85           N  
ATOM   1397  CA  TYR M 173      20.232   5.184  14.455  1.00 75.85           C  
ATOM   1398  CB  TYR M 173      21.422   5.172  15.438  1.00 75.85           C  
ATOM   1399  CG  TYR M 173      20.939   5.261  16.852  1.00 75.85           C  
ATOM   1400  CD1 TYR M 173      20.257   6.369  17.304  1.00 75.85           C  
ATOM   1401  CD2 TYR M 173      21.212   4.250  17.748  1.00 75.85           C  
ATOM   1402  CE1 TYR M 173      19.827   6.455  18.609  1.00 75.85           C  
ATOM   1403  CE2 TYR M 173      20.787   4.330  19.055  1.00 75.85           C  
ATOM   1404  CZ  TYR M 173      20.089   5.432  19.488  1.00 75.85           C  
ATOM   1405  OH  TYR M 173      19.652   5.518  20.827  1.00 75.85           O  
ATOM   1406  C   TYR M 173      20.805   5.205  13.070  1.00 75.85           C  
ATOM   1407  O   TYR M 173      20.934   6.262  12.455  1.00 75.85           O  
ATOM   1408  N   LEU M 174      21.164   4.027  12.533  1.00 51.35           N  
ATOM   1409  CA  LEU M 174      21.783   3.978  11.237  1.00 51.35           C  
ATOM   1410  CB  LEU M 174      22.114   2.545  10.790  1.00 51.35           C  
ATOM   1411  CG  LEU M 174      23.200   1.862  11.645  1.00 51.35           C  
ATOM   1412  CD1 LEU M 174      23.481   0.434  11.151  1.00 51.35           C  
ATOM   1413  CD2 LEU M 174      24.475   2.720  11.716  1.00 51.35           C  
ATOM   1414  C   LEU M 174      20.849   4.559  10.223  1.00 51.35           C  
ATOM   1415  O   LEU M 174      21.262   5.334   9.362  1.00 51.35           O  
ATOM   1416  N   GLU M 175      19.557   4.194  10.291  1.00 46.95           N  
ATOM   1417  CA  GLU M 175      18.635   4.689   9.313  0.98 46.95           C  
ATOM   1418  CB  GLU M 175      17.249   4.030   9.423  0.98 46.95           C  
ATOM   1419  CG  GLU M 175      16.267   4.503   8.350  0.97 46.95           C  
ATOM   1420  CD  GLU M 175      15.100   3.526   8.304  0.89 46.95           C  
ATOM   1421  OE1 GLU M 175      15.350   2.324   8.019  0.89 46.95           O  
ATOM   1422  OE2 GLU M 175      13.944   3.967   8.547  0.89 46.95           O  
ATOM   1423  C   GLU M 175      18.471   6.170   9.468  1.00 46.95           C  
ATOM   1424  O   GLU M 175      18.475   6.907   8.483  1.00 46.95           O  
ATOM   1425  N   ASN M 176      18.357   6.653  10.720  1.00 66.24           N  
ATOM   1426  CA  ASN M 176      18.089   8.042  10.958  1.00 66.24           C  
ATOM   1427  CB  ASN M 176      17.892   8.379  12.446  1.00 66.24           C  
ATOM   1428  CG  ASN M 176      16.526   7.864  12.877  1.00 66.24           C  
ATOM   1429  OD1 ASN M 176      15.571   7.871  12.102  1.00 66.24           O  
ATOM   1430  ND2 ASN M 176      16.428   7.405  14.152  1.00 66.24           N  
ATOM   1431  C   ASN M 176      19.194   8.912  10.444  1.00 66.24           C  
ATOM   1432  O   ASN M 176      18.922   9.971   9.884  1.00 66.24           O  
ATOM   1433  N   GLY M 177      20.471   8.519  10.621  1.00128.45           N  
ATOM   1434  CA  GLY M 177      21.502   9.407  10.156  1.00128.45           C  
ATOM   1435  C   GLY M 177      22.336   8.711   9.130  1.00128.45           C  
ATOM   1436  O   GLY M 177      23.563   8.691   9.208  1.00128.45           O  
ATOM   1437  N   LYS M 178      21.676   8.192   8.084  1.00106.11           N  
ATOM   1438  CA  LYS M 178      22.329   7.427   7.062  0.97106.11           C  
ATOM   1439  CB  LYS M 178      21.337   6.874   6.031  0.97106.11           C  
ATOM   1440  CG  LYS M 178      20.587   7.971   5.280  0.79106.11           C  
ATOM   1441  CD  LYS M 178      19.762   7.439   4.113  0.76106.11           C  
ATOM   1442  CE  LYS M 178      19.018   8.530   3.344  0.69106.11           C  
ATOM   1443  NZ  LYS M 178      18.373   7.947   2.148  0.73106.11           N  
ATOM   1444  C   LYS M 178      23.318   8.274   6.334  1.00106.11           C  
ATOM   1445  O   LYS M 178      24.380   7.798   5.937  1.00106.11           O  
ATOM   1446  N   GLU M 179      22.998   9.558   6.131  1.00116.12           N  
ATOM   1447  CA  GLU M 179      23.881  10.362   5.344  1.00116.12           C  
ATOM   1448  CB  GLU M 179      23.386  11.807   5.277  1.00116.12           C  
ATOM   1449  CG  GLU M 179      24.285  12.723   4.461  0.98116.12           C  
ATOM   1450  CD  GLU M 179      23.745  14.124   4.669  0.89116.12           C  
ATOM   1451  OE1 GLU M 179      22.531  14.331   4.403  0.88116.12           O  
ATOM   1452  OE2 GLU M 179      24.533  15.004   5.104  0.88116.12           O  
ATOM   1453  C   GLU M 179      25.245  10.402   5.964  1.00116.12           C  
ATOM   1454  O   GLU M 179      26.239  10.073   5.317  1.00116.12           O  
ATOM   1455  N   THR M 180      25.328  10.815   7.241  1.00115.36           N  
ATOM   1456  CA  THR M 180      26.605  10.947   7.881  1.00115.36           C  
ATOM   1457  CB  THR M 180      26.497  11.629   9.207  1.00115.36           C  
ATOM   1458  OG1 THR M 180      25.864  12.887   9.053  1.00115.36           O  
ATOM   1459  CG2 THR M 180      27.910  11.816   9.780  1.00115.36           C  
ATOM   1460  C   THR M 180      27.204   9.613   8.178  1.00115.36           C  
ATOM   1461  O   THR M 180      28.340   9.326   7.802  1.00115.36           O  
ATOM   1462  N   LEU M 181      26.414   8.751   8.850  1.00 46.19           N  
ATOM   1463  CA  LEU M 181      26.894   7.485   9.316  1.00 46.19           C  
ATOM   1464  CB  LEU M 181      25.839   6.734  10.149  1.00 46.19           C  
ATOM   1465  CG  LEU M 181      25.448   7.485  11.441  1.00 46.19           C  
ATOM   1466  CD1 LEU M 181      24.396   6.715  12.253  1.00 46.19           C  
ATOM   1467  CD2 LEU M 181      26.685   7.848  12.278  1.00 46.19           C  
ATOM   1468  C   LEU M 181      27.303   6.628   8.128  1.00 46.19           C  
ATOM   1469  O   LEU M 181      28.044   5.633   8.356  1.00 46.19           O  
ATOM   1470  OXT LEU M 181      26.894   6.956   6.982  1.00 46.19           O  
TER    1471      LEU M 181                                                       
ATOM   1471  N   ASN P   1      20.736   3.602  22.766  1.00 78.58           N  
ATOM   1472  CA  ASN P   1      19.835   3.286  23.897  1.00 78.58           C  
ATOM   1473  CB  ASN P   1      18.652   2.441  23.390  1.00 78.58           C  
ATOM   1474  CG  ASN P   1      17.563   2.417  24.452  1.00 78.58           C  
ATOM   1475  OD1 ASN P   1      17.728   1.827  25.518  1.00 78.58           O  
ATOM   1476  ND2 ASN P   1      16.413   3.079  24.151  1.00 78.58           N  
ATOM   1477  C   ASN P   1      20.595   2.528  24.945  1.00 78.58           C  
ATOM   1478  O   ASN P   1      21.093   1.431  24.704  1.00 78.58           O  
ATOM   1479  N   LEU P   2      20.695   3.109  26.156  1.00119.74           N  
ATOM   1480  CA  LEU P   2      21.477   2.556  27.230  1.00119.74           C  
ATOM   1481  CB  LEU P   2      21.673   3.538  28.397  1.00119.74           C  
ATOM   1482  CG  LEU P   2      22.541   4.761  28.064  1.00119.74           C  
ATOM   1483  CD1 LEU P   2      22.669   5.679  29.286  1.00119.74           C  
ATOM   1484  CD2 LEU P   2      23.914   4.341  27.518  1.00119.74           C  
ATOM   1485  C   LEU P   2      20.802   1.354  27.788  1.00119.74           C  
ATOM   1486  O   LEU P   2      19.589   1.199  27.674  1.00119.74           O  
ATOM   1487  N   VAL P   3      21.603   0.446  28.388  1.00165.75           N  
ATOM   1488  CA  VAL P   3      21.045  -0.694  29.051  1.00165.75           C  
ATOM   1489  CB  VAL P   3      22.075  -1.660  29.564  1.00165.75           C  
ATOM   1490  CG1 VAL P   3      22.859  -0.988  30.703  1.00165.75           C  
ATOM   1491  CG2 VAL P   3      21.371  -2.967  29.965  1.00165.75           C  
ATOM   1492  C   VAL P   3      20.269  -0.152  30.207  1.00165.75           C  
ATOM   1493  O   VAL P   3      20.627   0.846  30.835  1.00165.75           O  
ATOM   1494  N   PRO P   4      19.175  -0.790  30.460  1.00174.27           N  
ATOM   1495  CA  PRO P   4      18.270  -0.323  31.472  1.00174.27           C  
ATOM   1496  CD  PRO P   4      18.485  -1.511  29.406  1.00174.27           C  
ATOM   1497  CB  PRO P   4      17.006  -1.159  31.307  1.00174.27           C  
ATOM   1498  CG  PRO P   4      17.001  -1.488  29.802  1.00174.27           C  
ATOM   1499  C   PRO P   4      18.848  -0.295  32.850  1.00174.27           C  
ATOM   1500  O   PRO P   4      18.530   0.629  33.591  1.00174.27           O  
ATOM   1501  N   MET P   5      19.680  -1.272  33.248  0.98128.15           N  
ATOM   1502  CA  MET P   5      20.232  -1.148  34.564  0.98128.15           C  
ATOM   1503  CB  MET P   5      19.379  -1.740  35.699  0.98128.15           C  
ATOM   1504  CG  MET P   5      19.440  -3.259  35.831  0.98128.15           C  
ATOM   1505  SD  MET P   5      18.526  -3.877  37.276  0.92128.15           S  
ATOM   1506  CE  MET P   5      19.303  -5.516  37.313  0.92128.15           C  
ATOM   1507  C   MET P   5      21.546  -1.842  34.552  0.98128.15           C  
ATOM   1508  O   MET P   5      21.758  -2.763  33.766  0.98128.15           O  
ATOM   1509  N   VAL P   6      22.481  -1.388  35.408  1.00 82.15           N  
ATOM   1510  CA  VAL P   6      23.780  -1.992  35.460  0.98 82.15           C  
ATOM   1511  CB  VAL P   6      24.885  -1.039  35.125  0.98 82.15           C  
ATOM   1512  CG1 VAL P   6      26.225  -1.760  35.312  1.00 82.15           C  
ATOM   1513  CG2 VAL P   6      24.661  -0.517  33.702  1.00 82.15           C  
ATOM   1514  C   VAL P   6      24.017  -2.419  36.867  1.00 82.15           C  
ATOM   1515  O   VAL P   6      23.944  -1.591  37.767  1.00 82.15           O  
ATOM   1516  N   ALA P   7      24.339  -3.713  37.081  1.00 72.54           N  
ATOM   1517  CA  ALA P   7      24.521  -4.290  38.389  1.00 72.54           C  
ATOM   1518  CB  ALA P   7      24.555  -5.827  38.380  1.00 72.54           C  
ATOM   1519  C   ALA P   7      25.809  -3.829  38.995  1.00 72.54           C  
ATOM   1520  O   ALA P   7      26.791  -3.581  38.298  1.00 72.54           O  
ATOM   1521  N   THR P   8      25.826  -3.724  40.341  1.00119.42           N  
ATOM   1522  CA  THR P   8      26.993  -3.298  41.062  0.92119.42           C  
ATOM   1523  CB  THR P   8      26.687  -2.812  42.448  0.92119.42           C  
ATOM   1524  OG1 THR P   8      27.878  -2.405  43.104  0.93119.42           O  
ATOM   1525  CG2 THR P   8      26.007  -3.945  43.225  0.92119.42           C  
ATOM   1526  C   THR P   8      27.937  -4.452  41.180  1.00119.42           C  
ATOM   1527  O   THR P   8      27.544  -5.612  41.084  1.00119.42           O  
ATOM   1528  N   VAL P   9      29.235  -4.149  41.379  1.00103.94           N  
ATOM   1529  CA  VAL P   9      30.221  -5.185  41.497  1.00103.94           C  
ATOM   1530  CB  VAL P   9      31.619  -4.702  41.241  1.00103.94           C  
ATOM   1531  CG1 VAL P   9      31.748  -4.339  39.754  1.00103.94           C  
ATOM   1532  CG2 VAL P   9      31.902  -3.518  42.178  1.00103.94           C  
ATOM   1533  C   VAL P   9      30.176  -5.773  42.902  1.00103.94           C  
ATOM   1534  O   VAL P   9      30.898  -6.781  43.140  1.00103.94           O  
ATOM   1535  OXT VAL P   9      29.416  -5.234  43.749  1.00103.94           O  
TER    1536      VAL P   9                                                       
ATOM   1536  N   GLN A   6      -3.077  -1.163  35.612  1.00121.83           N  
ATOM   1537  CA  GLN A   6      -3.478  -2.580  35.611  1.00121.83           C  
ATOM   1538  CB  GLN A   6      -2.704  -3.392  36.668  1.00121.83           C  
ATOM   1539  CG  GLN A   6      -2.938  -2.979  38.121  1.00121.83           C  
ATOM   1540  CD  GLN A   6      -2.085  -3.903  38.983  1.00121.83           C  
ATOM   1541  OE1 GLN A   6      -2.173  -5.125  38.875  1.00121.83           O  
ATOM   1542  NE2 GLN A   6      -1.214  -3.318  39.847  1.00121.83           N  
ATOM   1543  C   GLN A   6      -4.945  -2.765  35.764  1.00121.83           C  
ATOM   1544  O   GLN A   6      -5.642  -1.930  36.341  1.00121.83           O  
ATOM   1545  N   SER A   7      -5.461  -3.868  35.194  1.00183.65           N  
ATOM   1546  CA  SER A   7      -6.868  -4.098  35.283  1.00183.65           C  
ATOM   1547  CB  SER A   7      -7.649  -3.660  34.034  1.00183.65           C  
ATOM   1548  OG  SER A   7      -7.556  -2.252  33.873  1.00183.65           O  
ATOM   1549  C   SER A   7      -7.087  -5.563  35.451  1.00183.65           C  
ATOM   1550  O   SER A   7      -6.209  -6.372  35.153  1.00183.65           O  
ATOM   1551  N   PRO A   8      -8.236  -5.941  35.944  1.00175.03           N  
ATOM   1552  CA  PRO A   8      -9.246  -5.006  36.379  1.00175.03           C  
ATOM   1553  CD  PRO A   8      -8.822  -7.191  35.493  1.00175.03           C  
ATOM   1554  CB  PRO A   8     -10.586  -5.734  36.254  1.00175.03           C  
ATOM   1555  CG  PRO A   8     -10.214  -7.220  36.138  1.00175.03           C  
ATOM   1556  C   PRO A   8      -8.955  -4.539  37.774  1.00175.03           C  
ATOM   1557  O   PRO A   8      -8.088  -5.115  38.429  1.00175.03           O  
ATOM   1558  N   GLN A   9      -9.663  -3.491  38.245  1.00 56.74           N  
ATOM   1559  CA  GLN A   9      -9.430  -2.956  39.557  1.00 56.74           C  
ATOM   1560  CB  GLN A   9     -10.218  -1.667  39.856  1.00 56.74           C  
ATOM   1561  CG  GLN A   9      -9.736  -0.447  39.066  1.00 56.74           C  
ATOM   1562  CD  GLN A   9     -10.430   0.785  39.635  1.00 56.74           C  
ATOM   1563  OE1 GLN A   9     -11.013   0.740  40.717  1.00 56.74           O  
ATOM   1564  NE2 GLN A   9     -10.358   1.922  38.892  1.00 56.74           N  
ATOM   1565  C   GLN A   9      -9.785  -3.955  40.613  1.00 56.74           C  
ATOM   1566  O   GLN A   9      -9.054  -4.103  41.590  1.00 56.74           O  
ATOM   1567  N   SER A  10     -10.922  -4.664  40.466  1.00 59.38           N  
ATOM   1568  CA  SER A  10     -11.271  -5.613  41.485  1.00 59.38           C  
ATOM   1569  CB  SER A  10     -12.319  -5.080  42.477  1.00 59.38           C  
ATOM   1570  OG  SER A  10     -13.552  -4.856  41.809  1.00 59.38           O  
ATOM   1571  C   SER A  10     -11.872  -6.817  40.833  1.00 59.38           C  
ATOM   1572  O   SER A  10     -12.736  -6.700  39.965  1.00 59.38           O  
ATOM   1573  N   MET A  11     -11.435  -8.021  41.256  1.00 78.60           N  
ATOM   1574  CA  MET A  11     -11.963  -9.225  40.686  1.00 78.60           C  
ATOM   1575  CB  MET A  11     -10.948 -10.108  39.947  1.00 78.60           C  
ATOM   1576  CG  MET A  11     -10.437  -9.576  38.616  1.00 78.60           C  
ATOM   1577  SD  MET A  11      -9.254 -10.698  37.816  1.00 78.60           S  
ATOM   1578  CE  MET A  11      -7.915 -10.328  38.984  1.00 78.60           C  
ATOM   1579  C   MET A  11     -12.424 -10.108  41.789  1.00 78.60           C  
ATOM   1580  O   MET A  11     -11.928 -10.043  42.914  1.00 78.60           O  
ATOM   1581  N   PHE A  12     -13.404 -10.971  41.467  1.00125.88           N  
ATOM   1582  CA  PHE A  12     -13.891 -11.892  42.442  1.00125.88           C  
ATOM   1583  CB  PHE A  12     -15.377 -11.689  42.774  1.00125.88           C  
ATOM   1584  CG  PHE A  12     -15.575 -10.236  43.048  1.00125.88           C  
ATOM   1585  CD1 PHE A  12     -15.232  -9.672  44.255  1.00125.88           C  
ATOM   1586  CD2 PHE A  12     -16.085  -9.426  42.061  1.00125.88           C  
ATOM   1587  CE1 PHE A  12     -15.420  -8.326  44.477  1.00125.88           C  
ATOM   1588  CE2 PHE A  12     -16.276  -8.082  42.276  1.00125.88           C  
ATOM   1589  CZ  PHE A  12     -15.945  -7.528  43.489  1.00125.88           C  
ATOM   1590  C   PHE A  12     -13.773 -13.238  41.803  1.00125.88           C  
ATOM   1591  O   PHE A  12     -14.095 -13.406  40.628  1.00125.88           O  
ATOM   1592  N   ILE A  13     -13.266 -14.229  42.559  1.00130.27           N  
ATOM   1593  CA  ILE A  13     -13.149 -15.569  42.060  1.00130.27           C  
ATOM   1594  CB  ILE A  13     -11.727 -15.994  41.796  1.00130.27           C  
ATOM   1595  CG1 ILE A  13     -11.192 -15.335  40.523  1.00130.27           C  
ATOM   1596  CG2 ILE A  13     -11.664 -17.524  41.733  1.00130.27           C  
ATOM   1597  CD1 ILE A  13     -11.934 -15.796  39.268  1.00130.27           C  
ATOM   1598  C   ILE A  13     -13.694 -16.484  43.102  1.00130.27           C  
ATOM   1599  O   ILE A  13     -13.581 -16.223  44.298  1.00130.27           O  
ATOM   1600  N   GLN A  14     -14.336 -17.581  42.657  1.00110.65           N  
ATOM   1601  CA  GLN A  14     -14.825 -18.556  43.583  1.00110.65           C  
ATOM   1602  CB  GLN A  14     -15.931 -19.472  43.026  1.00110.65           C  
ATOM   1603  CG  GLN A  14     -17.320 -18.825  43.015  1.00110.65           C  
ATOM   1604  CD  GLN A  14     -17.259 -17.522  42.235  1.00110.65           C  
ATOM   1605  OE1 GLN A  14     -17.738 -16.486  42.694  1.00110.65           O  
ATOM   1606  NE2 GLN A  14     -16.660 -17.573  41.015  1.00110.65           N  
ATOM   1607  C   GLN A  14     -13.666 -19.400  43.986  1.00110.65           C  
ATOM   1608  O   GLN A  14     -12.703 -19.565  43.240  1.00110.65           O  
ATOM   1609  N   GLU A  15     -13.732 -19.952  45.208  1.00 45.83           N  
ATOM   1610  CA  GLU A  15     -12.646 -20.735  45.707  1.00 45.83           C  
ATOM   1611  CB  GLU A  15     -12.881 -21.250  47.134  1.00 45.83           C  
ATOM   1612  CG  GLU A  15     -11.715 -22.066  47.688  1.00 45.83           C  
ATOM   1613  CD  GLU A  15     -12.146 -22.637  49.031  1.00 45.83           C  
ATOM   1614  OE1 GLU A  15     -13.337 -22.457  49.400  1.00 45.83           O  
ATOM   1615  OE2 GLU A  15     -11.289 -23.270  49.703  1.00 45.83           O  
ATOM   1616  C   GLU A  15     -12.472 -21.930  44.826  1.00 45.83           C  
ATOM   1617  O   GLU A  15     -13.448 -22.545  44.402  1.00 45.83           O  
ATOM   1618  N   GLY A  16     -11.202 -22.278  44.525  1.00 28.97           N  
ATOM   1619  CA  GLY A  16     -10.900 -23.458  43.763  1.00 28.97           C  
ATOM   1620  C   GLY A  16     -10.712 -23.136  42.308  1.00 28.97           C  
ATOM   1621  O   GLY A  16     -10.298 -24.003  41.540  1.00 28.97           O  
ATOM   1622  N   GLU A  17     -11.004 -21.890  41.887  1.00 60.63           N  
ATOM   1623  CA  GLU A  17     -10.884 -21.523  40.500  1.00 60.63           C  
ATOM   1624  CB  GLU A  17     -11.823 -20.387  40.058  1.00 60.63           C  
ATOM   1625  CG  GLU A  17     -13.305 -20.755  40.031  1.00 60.63           C  
ATOM   1626  CD  GLU A  17     -14.025 -19.596  39.359  1.00 60.63           C  
ATOM   1627  OE1 GLU A  17     -13.345 -18.825  38.632  1.00 60.63           O  
ATOM   1628  OE2 GLU A  17     -15.261 -19.465  39.558  1.00 60.63           O  
ATOM   1629  C   GLU A  17      -9.502 -21.024  40.221  1.00 60.63           C  
ATOM   1630  O   GLU A  17      -8.682 -20.859  41.122  1.00 60.63           O  
ATOM   1631  N   ASP A  18      -9.208 -20.807  38.920  1.00 43.83           N  
ATOM   1632  CA  ASP A  18      -7.943 -20.273  38.503  1.00 43.83           C  
ATOM   1633  CB  ASP A  18      -7.376 -20.948  37.243  1.00 43.83           C  
ATOM   1634  CG  ASP A  18      -6.919 -22.343  37.640  1.00 43.83           C  
ATOM   1635  OD1 ASP A  18      -6.562 -22.530  38.835  1.00 43.83           O  
ATOM   1636  OD2 ASP A  18      -6.922 -23.241  36.757  1.00 43.83           O  
ATOM   1637  C   ASP A  18      -8.139 -18.819  38.198  1.00 43.83           C  
ATOM   1638  O   ASP A  18      -9.181 -18.415  37.682  1.00 43.83           O  
ATOM   1639  N   VAL A  19      -7.131 -17.987  38.530  1.00 60.51           N  
ATOM   1640  CA  VAL A  19      -7.263 -16.576  38.312  1.00 60.51           C  
ATOM   1641  CB  VAL A  19      -7.187 -15.789  39.589  1.00 60.51           C  
ATOM   1642  CG1 VAL A  19      -7.333 -14.293  39.275  1.00 60.51           C  
ATOM   1643  CG2 VAL A  19      -8.248 -16.331  40.559  1.00 60.51           C  
ATOM   1644  C   VAL A  19      -6.128 -16.114  37.456  1.00 60.51           C  
ATOM   1645  O   VAL A  19      -5.013 -16.621  37.562  1.00 60.51           O  
ATOM   1646  N   SER A  20      -6.401 -15.140  36.561  1.00103.33           N  
ATOM   1647  CA  SER A  20      -5.378 -14.564  35.732  1.00103.33           C  
ATOM   1648  CB  SER A  20      -5.534 -14.855  34.230  1.00103.33           C  
ATOM   1649  OG  SER A  20      -5.243 -16.216  33.954  1.00103.33           O  
ATOM   1650  C   SER A  20      -5.479 -13.075  35.889  1.00103.33           C  
ATOM   1651  O   SER A  20      -6.581 -12.531  35.945  1.00103.33           O  
ATOM   1652  N   MET A  21      -4.320 -12.379  35.964  1.00151.23           N  
ATOM   1653  CA  MET A  21      -4.295 -10.949  36.150  1.00151.23           C  
ATOM   1654  CB  MET A  21      -3.877 -10.527  37.566  1.00151.23           C  
ATOM   1655  CG  MET A  21      -4.889 -10.898  38.643  1.00151.23           C  
ATOM   1656  SD  MET A  21      -4.301 -10.661  40.344  1.00151.23           S  
ATOM   1657  CE  MET A  21      -5.867 -11.210  41.080  1.00151.23           C  
ATOM   1658  C   MET A  21      -3.262 -10.349  35.231  1.00151.23           C  
ATOM   1659  O   MET A  21      -2.208 -10.946  35.022  1.00151.23           O  
ATOM   1660  N   ASN A  22      -3.512  -9.127  34.693  1.00 73.22           N  
ATOM   1661  CA  ASN A  22      -2.585  -8.548  33.743  1.00 73.22           C  
ATOM   1662  CB  ASN A  22      -3.131  -8.512  32.306  1.00 73.22           C  
ATOM   1663  CG  ASN A  22      -4.303  -7.539  32.273  1.00 73.22           C  
ATOM   1664  OD1 ASN A  22      -5.281  -7.697  33.003  1.00 73.22           O  
ATOM   1665  ND2 ASN A  22      -4.197  -6.493  31.410  1.00 73.22           N  
ATOM   1666  C   ASN A  22      -2.219  -7.117  34.081  1.00 73.22           C  
ATOM   1667  O   ASN A  22      -2.837  -6.492  34.943  1.00 73.22           O  
ATOM   1668  N   CYS A  23      -1.173  -6.582  33.383  1.00138.93           N  
ATOM   1669  CA  CYS A  23      -0.621  -5.250  33.569  1.00138.93           C  
ATOM   1670  CB  CYS A  23       0.600  -5.345  34.525  1.00138.93           C  
ATOM   1671  SG  CYS A  23       1.255  -3.789  35.198  1.00138.93           S  
ATOM   1672  C   CYS A  23      -0.195  -4.728  32.197  1.00138.93           C  
ATOM   1673  O   CYS A  23       0.109  -5.525  31.312  1.00138.93           O  
ATOM   1674  N   THR A  24      -0.191  -3.384  31.950  1.00152.64           N  
ATOM   1675  CA  THR A  24       0.189  -2.861  30.644  1.00152.64           C  
ATOM   1676  CB  THR A  24      -0.961  -2.703  29.693  1.00152.64           C  
ATOM   1677  OG1 THR A  24      -1.955  -1.868  30.263  1.00152.64           O  
ATOM   1678  CG2 THR A  24      -1.540  -4.082  29.361  1.00152.64           C  
ATOM   1679  C   THR A  24       0.841  -1.504  30.744  1.00152.64           C  
ATOM   1680  O   THR A  24       0.652  -0.786  31.724  1.00152.64           O  
ATOM   1681  N   SER A  25       1.637  -1.116  29.708  1.00 91.80           N  
ATOM   1682  CA  SER A  25       2.283   0.175  29.701  1.00 91.80           C  
ATOM   1683  CB  SER A  25       3.424   0.247  30.719  1.00 91.80           C  
ATOM   1684  OG  SER A  25       4.335  -0.810  30.459  1.00 91.80           O  
ATOM   1685  C   SER A  25       2.887   0.446  28.353  1.00 91.80           C  
ATOM   1686  O   SER A  25       3.048  -0.451  27.529  1.00 91.80           O  
ATOM   1687  N   SER A  26       3.161   1.740  28.080  1.00182.59           N  
ATOM   1688  CA  SER A  26       3.831   2.201  26.894  1.00182.59           C  
ATOM   1689  CB  SER A  26       3.537   3.681  26.596  1.00182.59           C  
ATOM   1690  OG  SER A  26       2.153   3.872  26.342  1.00182.59           O  
ATOM   1691  C   SER A  26       5.323   2.089  27.059  1.00182.59           C  
ATOM   1692  O   SER A  26       6.062   2.075  26.074  1.00182.59           O  
ATOM   1693  N   SER A  27       5.803   2.035  28.319  1.00141.62           N  
ATOM   1694  CA  SER A  27       7.215   2.097  28.611  1.00141.62           C  
ATOM   1695  CB  SER A  27       7.523   2.654  30.012  1.00141.62           C  
ATOM   1696  OG  SER A  27       7.058   3.991  30.119  1.00141.62           O  
ATOM   1697  C   SER A  27       7.904   0.768  28.512  1.00141.62           C  
ATOM   1698  O   SER A  27       7.269  -0.286  28.491  1.00141.62           O  
ATOM   1699  N   ILE A  28       9.261   0.819  28.469  1.00530.39           N  
ATOM   1700  CA  ILE A  28      10.106  -0.342  28.384  1.00530.39           C  
ATOM   1701  CB  ILE A  28      11.233  -0.252  27.397  1.00530.39           C  
ATOM   1702  CG1 ILE A  28      10.678  -0.417  25.976  1.00530.39           C  
ATOM   1703  CG2 ILE A  28      12.296  -1.296  27.765  1.00530.39           C  
ATOM   1704  CD1 ILE A  28      11.705  -0.160  24.880  1.00530.39           C  
ATOM   1705  C   ILE A  28      10.664  -0.691  29.720  1.00530.39           C  
ATOM   1706  O   ILE A  28      11.082   0.195  30.473  1.00530.39           O  
ATOM   1707  N   PHE A  37      10.660  -2.025  30.006  1.00308.21           N  
ATOM   1708  CA  PHE A  37      11.000  -2.553  31.291  1.00308.21           C  
ATOM   1709  CB  PHE A  37       9.763  -3.118  32.028  1.00308.21           C  
ATOM   1710  CG  PHE A  37       8.728  -2.078  32.316  1.00308.21           C  
ATOM   1711  CD1 PHE A  37       7.798  -1.731  31.368  1.00308.21           C  
ATOM   1712  CD2 PHE A  37       8.661  -1.454  33.540  1.00308.21           C  
ATOM   1713  CE1 PHE A  37       6.846  -0.777  31.643  1.00308.21           C  
ATOM   1714  CE2 PHE A  37       7.716  -0.501  33.824  1.00308.21           C  
ATOM   1715  CZ  PHE A  37       6.799  -0.156  32.866  1.00308.21           C  
ATOM   1716  C   PHE A  37      11.910  -3.703  31.288  1.00308.21           C  
ATOM   1717  O   PHE A  37      11.724  -4.682  30.570  1.00308.21           O  
ATOM   1718  N   ASN A  38      12.930  -3.596  32.149  1.00137.96           N  
ATOM   1719  CA  ASN A  38      13.819  -4.692  32.308  1.00137.96           C  
ATOM   1720  CB  ASN A  38      15.272  -4.295  32.587  1.00137.96           C  
ATOM   1721  CG  ASN A  38      15.843  -4.044  31.201  1.00137.96           C  
ATOM   1722  OD1 ASN A  38      17.013  -4.305  30.931  1.00137.96           O  
ATOM   1723  ND2 ASN A  38      14.970  -3.562  30.276  1.00137.96           N  
ATOM   1724  C   ASN A  38      13.352  -5.721  33.278  1.00137.96           C  
ATOM   1725  O   ASN A  38      13.663  -6.897  33.120  1.00137.96           O  
ATOM   1726  N   THR A  39      12.631  -5.326  34.339  1.00126.85           N  
ATOM   1727  CA  THR A  39      12.214  -6.342  35.253  1.00126.85           C  
ATOM   1728  CB  THR A  39      12.905  -6.250  36.583  1.00126.85           C  
ATOM   1729  OG1 THR A  39      14.313  -6.300  36.398  1.00126.85           O  
ATOM   1730  CG2 THR A  39      12.467  -7.440  37.454  1.00126.85           C  
ATOM   1731  C   THR A  39      10.734  -6.188  35.471  1.00126.85           C  
ATOM   1732  O   THR A  39      10.132  -5.156  35.181  1.00126.85           O  
ATOM   1733  N   TRP A  40      10.079  -7.264  35.928  1.00116.44           N  
ATOM   1734  CA  TRP A  40       8.694  -7.154  36.275  1.00116.44           C  
ATOM   1735  CB  TRP A  40       7.714  -7.789  35.271  1.00116.44           C  
ATOM   1736  CG  TRP A  40       7.520  -6.985  34.003  1.00116.44           C  
ATOM   1737  CD2 TRP A  40       6.393  -6.124  33.752  1.00116.44           C  
ATOM   1738  CD1 TRP A  40       8.314  -6.915  32.894  1.00116.44           C  
ATOM   1739  NE1 TRP A  40       7.756  -6.057  31.973  1.00116.44           N  
ATOM   1740  CE2 TRP A  40       6.574  -5.566  32.488  1.00116.44           C  
ATOM   1741  CE3 TRP A  40       5.294  -5.824  34.510  1.00116.44           C  
ATOM   1742  CZ2 TRP A  40       5.652  -4.696  31.965  1.00116.44           C  
ATOM   1743  CZ3 TRP A  40       4.371  -4.943  33.979  1.00116.44           C  
ATOM   1744  CH2 TRP A  40       4.546  -4.388  32.729  1.00116.44           C  
ATOM   1745  C   TRP A  40       8.534  -7.859  37.574  1.00116.44           C  
ATOM   1746  O   TRP A  40       9.043  -8.964  37.752  1.00116.44           O  
ATOM   1747  N   LEU A  41       7.833  -7.221  38.528  1.00135.29           N  
ATOM   1748  CA  LEU A  41       7.648  -7.829  39.810  1.00135.29           C  
ATOM   1749  CB  LEU A  41       8.288  -7.046  40.972  1.00135.29           C  
ATOM   1750  CG  LEU A  41       9.828  -7.040  40.996  1.00135.29           C  
ATOM   1751  CD1 LEU A  41      10.391  -8.443  41.270  1.00135.29           C  
ATOM   1752  CD2 LEU A  41      10.411  -6.387  39.737  1.00135.29           C  
ATOM   1753  C   LEU A  41       6.186  -7.871  40.106  1.00135.29           C  
ATOM   1754  O   LEU A  41       5.412  -7.044  39.622  1.00135.29           O  
ATOM   1755  N   TRP A  42       5.774  -8.886  40.888  1.00109.46           N  
ATOM   1756  CA  TRP A  42       4.428  -8.945  41.369  1.00109.46           C  
ATOM   1757  CB  TRP A  42       3.613 -10.149  40.863  1.00109.46           C  
ATOM   1758  CG  TRP A  42       3.186 -10.014  39.417  1.00109.46           C  
ATOM   1759  CD2 TRP A  42       1.963  -9.385  38.997  1.00109.46           C  
ATOM   1760  CD1 TRP A  42       3.824 -10.410  38.277  1.00109.46           C  
ATOM   1761  NE1 TRP A  42       3.078 -10.061  37.175  1.00109.46           N  
ATOM   1762  CE2 TRP A  42       1.929  -9.430  37.604  1.00109.46           C  
ATOM   1763  CE3 TRP A  42       0.950  -8.813  39.713  1.00109.46           C  
ATOM   1764  CZ2 TRP A  42       0.881  -8.901  36.905  1.00109.46           C  
ATOM   1765  CZ3 TRP A  42      -0.108  -8.284  39.005  1.00109.46           C  
ATOM   1766  CH2 TRP A  42      -0.143  -8.326  37.626  1.00109.46           C  
ATOM   1767  C   TRP A  42       4.523  -8.993  42.859  1.00109.46           C  
ATOM   1768  O   TRP A  42       5.366  -9.689  43.424  1.00109.46           O  
ATOM   1769  N   TYR A  43       3.656  -8.216  43.531  1.00141.85           N  
ATOM   1770  CA  TYR A  43       3.666  -8.120  44.962  1.00141.85           C  
ATOM   1771  CB  TYR A  43       3.958  -6.701  45.493  1.00141.85           C  
ATOM   1772  CG  TYR A  43       5.387  -6.324  45.276  1.00141.85           C  
ATOM   1773  CD1 TYR A  43       5.848  -5.919  44.045  1.00141.85           C  
ATOM   1774  CD2 TYR A  43       6.271  -6.349  46.330  1.00141.85           C  
ATOM   1775  CE1 TYR A  43       7.168  -5.566  43.867  1.00141.85           C  
ATOM   1776  CE2 TYR A  43       7.590  -5.997  46.161  1.00141.85           C  
ATOM   1777  CZ  TYR A  43       8.043  -5.605  44.926  1.00141.85           C  
ATOM   1778  OH  TYR A  43       9.395  -5.242  44.747  1.00141.85           O  
ATOM   1779  C   TYR A  43       2.299  -8.441  45.444  1.00141.85           C  
ATOM   1780  O   TYR A  43       1.315  -8.256  44.729  1.00141.85           O  
ATOM   1781  N   LYS A  44       2.228  -8.976  46.676  1.00125.89           N  
ATOM   1782  CA  LYS A  44       0.976  -9.245  47.311  1.00125.89           C  
ATOM   1783  CB  LYS A  44       0.858 -10.686  47.838  1.00125.89           C  
ATOM   1784  CG  LYS A  44      -0.471 -11.001  48.525  1.00125.89           C  
ATOM   1785  CD  LYS A  44      -0.622 -12.478  48.896  1.00125.89           C  
ATOM   1786  CE  LYS A  44      -1.836 -12.758  49.782  1.00125.89           C  
ATOM   1787  NZ  LYS A  44      -1.798 -14.154  50.270  1.00125.89           N  
ATOM   1788  C   LYS A  44       0.939  -8.333  48.497  1.00125.89           C  
ATOM   1789  O   LYS A  44       1.951  -8.142  49.175  1.00125.89           O  
ATOM   1790  N   GLN A  45      -0.223  -7.698  48.742  1.00140.09           N  
ATOM   1791  CA  GLN A  45      -0.342  -6.853  49.894  1.00140.09           C  
ATOM   1792  CB  GLN A  45      -0.532  -5.355  49.579  1.00140.09           C  
ATOM   1793  CG  GLN A  45      -0.649  -4.495  50.847  1.00140.09           C  
ATOM   1794  CD  GLN A  45      -0.847  -3.032  50.463  1.00140.09           C  
ATOM   1795  OE1 GLN A  45      -0.993  -2.701  49.291  1.00140.09           O  
ATOM   1796  NE2 GLN A  45      -0.867  -2.123  51.475  1.00140.09           N  
ATOM   1797  C   GLN A  45      -1.568  -7.272  50.642  1.00140.09           C  
ATOM   1798  O   GLN A  45      -2.678  -7.181  50.118  1.00140.09           O  
ATOM   1799  N   ASP A  46      -1.389  -7.763  51.887  1.00 98.51           N  
ATOM   1800  CA  ASP A  46      -2.505  -8.123  52.717  1.00 98.51           C  
ATOM   1801  CB  ASP A  46      -2.174  -9.206  53.760  1.00 98.51           C  
ATOM   1802  CG  ASP A  46      -1.999 -10.529  53.027  0.83 98.51           C  
ATOM   1803  OD1 ASP A  46      -2.607 -10.685  51.933  1.00 98.51           O  
ATOM   1804  OD2 ASP A  46      -1.256 -11.402  53.549  1.00 98.51           O  
ATOM   1805  C   ASP A  46      -2.946  -6.884  53.437  1.00 98.51           C  
ATOM   1806  O   ASP A  46      -2.164  -5.954  53.618  1.00 98.51           O  
ATOM   1807  N   PRO A  48      -4.180  -6.837  53.860  1.00104.83           N  
ATOM   1808  CA  PRO A  48      -4.704  -5.664  54.499  1.00104.83           C  
ATOM   1809  CD  PRO A  48      -4.931  -8.030  54.214  1.00104.83           C  
ATOM   1810  CB  PRO A  48      -6.118  -6.038  54.934  1.00104.83           C  
ATOM   1811  CG  PRO A  48      -5.996  -7.547  55.216  1.00104.83           C  
ATOM   1812  C   PRO A  48      -3.870  -5.283  55.675  1.00104.83           C  
ATOM   1813  O   PRO A  48      -3.598  -6.133  56.522  1.00104.83           O  
ATOM   1814  N   GLY A  49      -3.475  -4.001  55.755  1.00 76.84           N  
ATOM   1815  CA  GLY A  49      -2.754  -3.536  56.899  1.00 76.84           C  
ATOM   1816  C   GLY A  49      -1.335  -4.029  56.888  1.00 76.84           C  
ATOM   1817  O   GLY A  49      -0.687  -4.045  57.934  1.00 76.84           O  
ATOM   1818  N   GLU A  50      -0.807  -4.445  55.718  1.00113.25           N  
ATOM   1819  CA  GLU A  50       0.550  -4.924  55.675  1.00113.25           C  
ATOM   1820  CB  GLU A  50       0.678  -6.446  55.498  1.00113.25           C  
ATOM   1821  CG  GLU A  50       0.219  -7.268  56.702  1.00113.25           C  
ATOM   1822  CD  GLU A  50       0.426  -8.730  56.336  0.83113.25           C  
ATOM   1823  OE1 GLU A  50       0.819  -8.990  55.167  1.00113.25           O  
ATOM   1824  OE2 GLU A  50       0.200  -9.605  57.213  1.00113.25           O  
ATOM   1825  C   GLU A  50       1.239  -4.321  54.492  1.00113.25           C  
ATOM   1826  O   GLU A  50       0.591  -3.758  53.609  1.00113.25           O  
ATOM   1827  N   GLY A  51       2.590  -4.421  54.469  1.00128.42           N  
ATOM   1828  CA  GLY A  51       3.393  -3.880  53.410  1.00128.42           C  
ATOM   1829  C   GLY A  51       3.403  -4.806  52.240  1.00128.42           C  
ATOM   1830  O   GLY A  51       3.190  -6.004  52.380  1.00128.42           O  
ATOM   1831  N   PRO A  52       3.688  -4.273  51.078  1.00175.51           N  
ATOM   1832  CA  PRO A  52       3.738  -5.101  49.910  1.00175.51           C  
ATOM   1833  CD  PRO A  52       3.352  -2.892  50.759  1.00175.51           C  
ATOM   1834  CB  PRO A  52       3.787  -4.143  48.720  1.00175.51           C  
ATOM   1835  CG  PRO A  52       3.088  -2.875  49.242  1.00175.51           C  
ATOM   1836  C   PRO A  52       4.935  -5.976  50.032  1.00175.51           C  
ATOM   1837  O   PRO A  52       5.970  -5.517  50.518  1.00175.51           O  
ATOM   1838  N   VAL A  53       4.809  -7.237  49.591  1.00158.87           N  
ATOM   1839  CA  VAL A  53       5.897  -8.157  49.673  1.00158.87           C  
ATOM   1840  CB  VAL A  53       5.623  -9.358  50.530  1.00158.87           C  
ATOM   1841  CG1 VAL A  53       5.539  -8.925  51.997  1.00158.87           C  
ATOM   1842  CG2 VAL A  53       4.330 -10.015  50.022  1.00158.87           C  
ATOM   1843  C   VAL A  53       6.113  -8.676  48.298  1.00158.87           C  
ATOM   1844  O   VAL A  53       5.172  -8.789  47.517  1.00158.87           O  
ATOM   1845  N   LEU A  54       7.373  -9.001  47.965  1.00137.35           N  
ATOM   1846  CA  LEU A  54       7.669  -9.475  46.642  1.00137.35           C  
ATOM   1847  CB  LEU A  54       9.160  -9.323  46.288  1.00137.35           C  
ATOM   1848  CG  LEU A  54       9.527  -9.836  44.885  1.00137.35           C  
ATOM   1849  CD1 LEU A  54       8.827  -9.017  43.790  1.00137.35           C  
ATOM   1850  CD2 LEU A  54      11.052  -9.915  44.702  1.00137.35           C  
ATOM   1851  C   LEU A  54       7.325 -10.943  46.464  1.00137.35           C  
ATOM   1852  O   LEU A  54       7.885 -11.788  47.158  1.00137.35           O  
ATOM   1853  N   LEU A  55       6.336 -11.264  45.576  1.00126.71           N  
ATOM   1854  CA  LEU A  55       5.930 -12.604  45.179  1.00126.71           C  
ATOM   1855  CB  LEU A  55       4.551 -12.607  44.493  1.00126.71           C  
ATOM   1856  CG  LEU A  55       3.394 -12.172  45.406  1.00126.71           C  
ATOM   1857  CD1 LEU A  55       2.053 -12.196  44.656  1.00126.71           C  
ATOM   1858  CD2 LEU A  55       3.361 -13.016  46.687  1.00126.71           C  
ATOM   1859  C   LEU A  55       6.865 -13.249  44.186  1.00126.71           C  
ATOM   1860  O   LEU A  55       7.383 -14.342  44.417  1.00126.71           O  
ATOM   1861  N   ILE A  56       7.094 -12.577  43.033  1.00100.27           N  
ATOM   1862  CA  ILE A  56       7.892 -13.151  41.981  1.00100.27           C  
ATOM   1863  CB  ILE A  56       7.060 -13.822  40.921  1.00100.27           C  
ATOM   1864  CG1 ILE A  56       6.160 -14.902  41.542  1.00100.27           C  
ATOM   1865  CG2 ILE A  56       8.009 -14.376  39.845  1.00100.27           C  
ATOM   1866  CD1 ILE A  56       5.082 -15.420  40.591  1.00100.27           C  
ATOM   1867  C   ILE A  56       8.639 -12.046  41.295  1.00100.27           C  
ATOM   1868  O   ILE A  56       8.132 -10.930  41.171  1.00100.27           O  
ATOM   1869  N   ALA A  57       9.879 -12.332  40.837  1.00 83.62           N  
ATOM   1870  CA  ALA A  57      10.633 -11.350  40.107  1.00 83.62           C  
ATOM   1871  CB  ALA A  57      12.008 -11.039  40.721  1.00 83.62           C  
ATOM   1872  C   ALA A  57      10.871 -11.908  38.739  1.00 83.62           C  
ATOM   1873  O   ALA A  57      11.436 -12.992  38.607  1.00 83.62           O  
ATOM   1874  N   LEU A  58      10.460 -11.173  37.678  1.00182.92           N  
ATOM   1875  CA  LEU A  58      10.636 -11.711  36.354  1.00182.92           C  
ATOM   1876  CB  LEU A  58       9.375 -11.686  35.479  1.00182.92           C  
ATOM   1877  CG  LEU A  58       8.187 -12.386  36.154  1.00182.92           C  
ATOM   1878  CD1 LEU A  58       7.543 -11.477  37.211  1.00182.92           C  
ATOM   1879  CD2 LEU A  58       7.197 -12.951  35.133  1.00182.92           C  
ATOM   1880  C   LEU A  58      11.706 -10.944  35.628  1.00182.92           C  
ATOM   1881  O   LEU A  58      11.603  -9.730  35.441  1.00182.92           O  
ATOM   1882  N   TYR A  59      12.833 -11.630  35.326  1.00187.76           N  
ATOM   1883  CA  TYR A  59      13.901 -11.065  34.559  1.00187.76           C  
ATOM   1884  CB  TYR A  59      15.231 -11.738  34.911  1.00187.76           C  
ATOM   1885  CG  TYR A  59      15.384 -11.448  36.359  1.00187.76           C  
ATOM   1886  CD1 TYR A  59      15.851 -10.224  36.779  1.00187.76           C  
ATOM   1887  CD2 TYR A  59      15.040 -12.395  37.294  1.00187.76           C  
ATOM   1888  CE1 TYR A  59      15.984  -9.953  38.120  1.00187.76           C  
ATOM   1889  CE2 TYR A  59      15.172 -12.128  38.635  1.00187.76           C  
ATOM   1890  CZ  TYR A  59      15.646 -10.907  39.050  1.00187.76           C  
ATOM   1891  OH  TYR A  59      15.780 -10.635  40.428  1.00187.76           O  
ATOM   1892  C   TYR A  59      13.729 -11.112  33.057  1.00187.76           C  
ATOM   1893  O   TYR A  59      13.778 -10.066  32.416  1.00187.76           O  
ATOM   1894  N   LYS A  60      13.450 -12.304  32.459  1.00154.59           N  
ATOM   1895  CA  LYS A  60      13.561 -12.433  31.021  1.00154.59           C  
ATOM   1896  CB  LYS A  60      14.535 -13.541  30.583  1.00154.59           C  
ATOM   1897  CG  LYS A  60      14.833 -13.537  29.084  1.00154.59           C  
ATOM   1898  CD  LYS A  60      15.918 -14.534  28.675  1.00154.59           C  
ATOM   1899  CE  LYS A  60      17.228 -14.362  29.443  1.00154.59           C  
ATOM   1900  NZ  LYS A  60      18.138 -15.484  29.130  1.00154.59           N  
ATOM   1901  C   LYS A  60      12.246 -12.771  30.451  1.00154.59           C  
ATOM   1902  O   LYS A  60      11.368 -13.276  31.147  1.00154.59           O  
ATOM   1903  N   ALA A  65      12.075 -12.472  29.151  1.00 69.91           N  
ATOM   1904  CA  ALA A  65      10.815 -12.805  28.580  1.00 69.91           C  
ATOM   1905  CB  ALA A  65      10.660 -12.353  27.118  1.00 69.91           C  
ATOM   1906  C   ALA A  65      10.765 -14.292  28.605  1.00 69.91           C  
ATOM   1907  O   ALA A  65      11.462 -14.942  27.828  1.00 69.91           O  
ATOM   1908  N   GLY A  66       9.900 -14.870  29.464  1.00 33.43           N  
ATOM   1909  CA  GLY A  66       9.876 -16.299  29.596  1.00 33.43           C  
ATOM   1910  C   GLY A  66       9.026 -16.674  30.781  1.00 33.43           C  
ATOM   1911  O   GLY A  66       8.312 -15.840  31.337  1.00 33.43           O  
ATOM   1912  N   GLU A  67       9.101 -17.957  31.212  1.00121.64           N  
ATOM   1913  CA  GLU A  67       8.227 -18.422  32.258  1.00121.64           C  
ATOM   1914  CB  GLU A  67       7.431 -19.677  31.844  1.00121.64           C  
ATOM   1915  CG  GLU A  67       6.484 -20.202  32.927  1.00121.64           C  
ATOM   1916  CD  GLU A  67       5.261 -19.295  32.973  1.00121.64           C  
ATOM   1917  OE1 GLU A  67       4.425 -19.380  32.034  1.00121.64           O  
ATOM   1918  OE2 GLU A  67       5.145 -18.504  33.947  1.00121.64           O  
ATOM   1919  C   GLU A  67       8.940 -18.771  33.543  1.00121.64           C  
ATOM   1920  O   GLU A  67       9.943 -19.483  33.529  1.00121.64           O  
ATOM   1921  N   LEU A  68       8.396 -18.303  34.702  1.00132.03           N  
ATOM   1922  CA  LEU A  68       8.984 -18.543  36.006  1.00132.03           C  
ATOM   1923  CB  LEU A  68       9.670 -17.302  36.606  1.00132.03           C  
ATOM   1924  CG  LEU A  68      10.878 -16.785  35.800  1.00132.03           C  
ATOM   1925  CD1 LEU A  68      11.990 -17.843  35.735  1.00132.03           C  
ATOM   1926  CD2 LEU A  68      10.465 -16.245  34.421  1.00132.03           C  
ATOM   1927  C   LEU A  68       7.915 -18.941  37.010  1.00132.03           C  
ATOM   1928  O   LEU A  68       6.782 -18.463  36.944  1.00132.03           O  
ATOM   1929  N   THR A  69       8.240 -19.858  37.962  1.00165.08           N  
ATOM   1930  CA  THR A  69       7.298 -20.213  39.005  1.00165.08           C  
ATOM   1931  CB  THR A  69       6.569 -21.510  38.760  1.00165.08           C  
ATOM   1932  OG1 THR A  69       7.475 -22.601  38.711  1.00165.08           O  
ATOM   1933  CG2 THR A  69       5.806 -21.405  37.431  1.00165.08           C  
ATOM   1934  C   THR A  69       8.006 -20.331  40.335  1.00165.08           C  
ATOM   1935  O   THR A  69       8.612 -21.355  40.649  1.00165.08           O  
ATOM   1936  N   SER A  70       7.951 -19.273  41.170  1.00119.23           N  
ATOM   1937  CA  SER A  70       8.622 -19.325  42.442  1.00119.23           C  
ATOM   1938  CB  SER A  70       8.795 -17.934  43.084  1.00119.23           C  
ATOM   1939  OG  SER A  70       7.531 -17.351  43.363  1.00119.23           O  
ATOM   1940  C   SER A  70       7.884 -20.211  43.410  1.00119.23           C  
ATOM   1941  O   SER A  70       8.405 -21.234  43.850  1.00119.23           O  
ATOM   1942  N   ASN A  72       6.623 -19.842  43.717  1.00 87.87           N  
ATOM   1943  CA  ASN A  72       5.793 -20.413  44.748  1.00 87.87           C  
ATOM   1944  CB  ASN A  72       4.514 -19.583  44.939  1.00 87.87           C  
ATOM   1945  CG  ASN A  72       3.975 -19.826  46.337  1.00 87.87           C  
ATOM   1946  OD1 ASN A  72       4.544 -19.352  47.319  1.00 87.87           O  
ATOM   1947  ND2 ASN A  72       2.839 -20.566  46.435  1.00 87.87           N  
ATOM   1948  C   ASN A  72       5.398 -21.825  44.442  1.00 87.87           C  
ATOM   1949  O   ASN A  72       5.378 -22.680  45.327  1.00 87.87           O  
ATOM   1950  N   GLY A  74       5.073 -22.100  43.169  1.00 43.38           N  
ATOM   1951  CA  GLY A  74       4.597 -23.377  42.734  1.00 43.38           C  
ATOM   1952  C   GLY A  74       3.186 -23.137  42.301  1.00 43.38           C  
ATOM   1953  O   GLY A  74       2.802 -23.477  41.184  1.00 43.38           O  
ATOM   1954  N   ARG A  75       2.376 -22.526  43.187  1.00114.98           N  
ATOM   1955  CA  ARG A  75       1.024 -22.186  42.850  1.00114.98           C  
ATOM   1956  CB  ARG A  75       0.109 -21.871  44.047  1.00114.98           C  
ATOM   1957  CG  ARG A  75      -0.318 -23.121  44.817  1.00114.98           C  
ATOM   1958  CD  ARG A  75      -1.617 -22.942  45.607  1.00114.98           C  
ATOM   1959  NE  ARG A  75      -1.381 -21.916  46.660  1.00114.98           N  
ATOM   1960  CZ  ARG A  75      -2.405 -21.106  47.061  1.00114.98           C  
ATOM   1961  NH1 ARG A  75      -3.624 -21.200  46.453  1.00114.98           N  
ATOM   1962  NH2 ARG A  75      -2.210 -20.208  48.069  1.00114.98           N  
ATOM   1963  C   ARG A  75       1.003 -21.004  41.938  1.00114.98           C  
ATOM   1964  O   ARG A  75       0.070 -20.846  41.150  1.00114.98           O  
ATOM   1965  N   LEU A  76       2.014 -20.116  42.060  1.00 67.13           N  
ATOM   1966  CA  LEU A  76       2.011 -18.905  41.291  1.00 67.13           C  
ATOM   1967  CB  LEU A  76       2.474 -17.691  42.114  1.00 67.13           C  
ATOM   1968  CG  LEU A  76       1.583 -17.407  43.338  1.00 67.13           C  
ATOM   1969  CD1 LEU A  76       2.080 -16.188  44.127  1.00 67.13           C  
ATOM   1970  CD2 LEU A  76       0.107 -17.286  42.935  1.00 67.13           C  
ATOM   1971  C   LEU A  76       2.945 -19.040  40.130  1.00 67.13           C  
ATOM   1972  O   LEU A  76       4.066 -19.524  40.272  1.00 67.13           O  
ATOM   1973  N   THR A  77       2.474 -18.620  38.937  1.00 48.95           N  
ATOM   1974  CA  THR A  77       3.266 -18.613  37.739  1.00 48.95           C  
ATOM   1975  CB  THR A  77       2.788 -19.582  36.695  1.00 48.95           C  
ATOM   1976  OG1 THR A  77       1.454 -19.274  36.316  1.00 48.95           O  
ATOM   1977  CG2 THR A  77       2.863 -21.007  37.267  1.00 48.95           C  
ATOM   1978  C   THR A  77       3.146 -17.237  37.154  1.00 48.95           C  
ATOM   1979  O   THR A  77       2.098 -16.602  37.262  1.00 48.95           O  
ATOM   1980  N   ALA A  78       4.225 -16.723  36.525  1.00 48.68           N  
ATOM   1981  CA  ALA A  78       4.124 -15.397  35.977  1.00 48.68           C  
ATOM   1982  CB  ALA A  78       4.680 -14.310  36.912  1.00 48.68           C  
ATOM   1983  C   ALA A  78       4.911 -15.319  34.709  1.00 48.68           C  
ATOM   1984  O   ALA A  78       5.858 -16.078  34.501  1.00 48.68           O  
ATOM   1985  N   GLN A  79       4.521 -14.398  33.800  1.00136.17           N  
ATOM   1986  CA  GLN A  79       5.316 -14.263  32.617  1.00136.17           C  
ATOM   1987  CB  GLN A  79       4.748 -14.868  31.325  1.00136.17           C  
ATOM   1988  CG  GLN A  79       3.564 -14.111  30.742  1.00136.17           C  
ATOM   1989  CD  GLN A  79       3.497 -14.517  29.280  1.00136.17           C  
ATOM   1990  OE1 GLN A  79       3.067 -13.741  28.429  1.00136.17           O  
ATOM   1991  NE2 GLN A  79       3.954 -15.763  28.979  1.00136.17           N  
ATOM   1992  C   GLN A  79       5.568 -12.817  32.327  1.00136.17           C  
ATOM   1993  O   GLN A  79       4.813 -11.923  32.709  1.00136.17           O  
ATOM   1994  N   PHE A  80       6.683 -12.597  31.609  1.00177.32           N  
ATOM   1995  CA  PHE A  80       7.233 -11.342  31.182  1.00177.32           C  
ATOM   1996  CB  PHE A  80       8.766 -11.440  31.261  1.00177.32           C  
ATOM   1997  CG  PHE A  80       9.482 -10.138  31.200  1.00177.32           C  
ATOM   1998  CD1 PHE A  80       9.541  -9.402  30.041  1.00177.32           C  
ATOM   1999  CD2 PHE A  80      10.105  -9.657  32.328  1.00177.32           C  
ATOM   2000  CE1 PHE A  80      10.220  -8.207  30.014  1.00177.32           C  
ATOM   2001  CE2 PHE A  80      10.784  -8.462  32.307  1.00177.32           C  
ATOM   2002  CZ  PHE A  80      10.843  -7.735  31.144  1.00177.32           C  
ATOM   2003  C   PHE A  80       6.890 -11.306  29.719  1.00177.32           C  
ATOM   2004  O   PHE A  80       7.083 -12.297  29.019  1.00177.32           O  
ATOM   2005  N   GLY A  82       6.362 -10.173  29.215  1.00 58.35           N  
ATOM   2006  CA  GLY A  82       5.971 -10.089  27.834  1.00 58.35           C  
ATOM   2007  C   GLY A  82       7.178  -9.900  26.965  1.00 58.35           C  
ATOM   2008  O   GLY A  82       8.224  -9.431  27.409  1.00 58.35           O  
ATOM   2009  N   ILE A  84       7.042 -10.276  25.677  1.00225.10           N  
ATOM   2010  CA  ILE A  84       8.074 -10.128  24.693  1.00225.10           C  
ATOM   2011  CB  ILE A  84       7.750 -10.804  23.390  1.00225.10           C  
ATOM   2012  CG1 ILE A  84       6.479 -10.220  22.748  1.00225.10           C  
ATOM   2013  CG2 ILE A  84       7.674 -12.317  23.658  1.00225.10           C  
ATOM   2014  CD1 ILE A  84       5.200 -10.470  23.545  1.00225.10           C  
ATOM   2015  C   ILE A  84       8.308  -8.671  24.438  1.00225.10           C  
ATOM   2016  O   ILE A  84       9.442  -8.251  24.225  1.00225.10           O  
ATOM   2017  N   THR A  85       7.219  -7.877  24.418  1.00106.08           N  
ATOM   2018  CA  THR A  85       7.228  -6.456  24.179  1.00106.08           C  
ATOM   2019  CB  THR A  85       5.851  -5.878  24.027  1.00106.08           C  
ATOM   2020  OG1 THR A  85       5.108  -6.046  25.225  1.00106.08           O  
ATOM   2021  CG2 THR A  85       5.145  -6.589  22.862  1.00106.08           C  
ATOM   2022  C   THR A  85       7.898  -5.746  25.325  1.00106.08           C  
ATOM   2023  O   THR A  85       8.476  -4.675  25.141  1.00106.08           O  
ATOM   2024  N   ARG A  86       7.827  -6.325  26.543  1.00151.79           N  
ATOM   2025  CA  ARG A  86       8.379  -5.746  27.746  1.00151.79           C  
ATOM   2026  CB  ARG A  86       9.769  -5.126  27.521  1.00151.79           C  
ATOM   2027  CG  ARG A  86      10.881  -6.141  27.252  1.00151.79           C  
ATOM   2028  CD  ARG A  86      12.239  -5.471  27.029  1.00151.79           C  
ATOM   2029  NE  ARG A  86      13.297  -6.522  27.049  1.00151.79           N  
ATOM   2030  CZ  ARG A  86      13.914  -6.837  28.226  1.00151.79           C  
ATOM   2031  NH1 ARG A  86      13.511  -6.250  29.388  1.00151.79           N  
ATOM   2032  NH2 ARG A  86      14.947  -7.724  28.256  1.00151.79           N  
ATOM   2033  C   ARG A  86       7.486  -4.664  28.252  1.00151.79           C  
ATOM   2034  O   ARG A  86       7.828  -3.946  29.195  1.00151.79           O  
ATOM   2035  N   LYS A  87       6.355  -4.476  27.556  1.00190.04           N  
ATOM   2036  CA  LYS A  87       5.278  -3.602  27.913  1.00190.04           C  
ATOM   2037  CB  LYS A  87       4.475  -3.145  26.687  1.00190.04           C  
ATOM   2038  CG  LYS A  87       5.343  -2.455  25.637  1.00190.04           C  
ATOM   2039  CD  LYS A  87       6.094  -1.237  26.168  1.00190.04           C  
ATOM   2040  CE  LYS A  87       7.047  -0.631  25.139  1.00190.04           C  
ATOM   2041  NZ  LYS A  87       6.269  -0.033  24.033  1.00190.04           N  
ATOM   2042  C   LYS A  87       4.295  -4.267  28.846  1.00190.04           C  
ATOM   2043  O   LYS A  87       3.580  -3.572  29.566  1.00190.04           O  
ATOM   2044  N   ASP A  88       4.163  -5.618  28.797  1.00 94.26           N  
ATOM   2045  CA  ASP A  88       3.095  -6.278  29.519  1.00 94.26           C  
ATOM   2046  CB  ASP A  88       1.990  -6.811  28.588  1.00 94.26           C  
ATOM   2047  CG  ASP A  88       1.242  -5.622  28.001  1.00 94.26           C  
ATOM   2048  OD1 ASP A  88       1.082  -4.604  28.724  1.00 94.26           O  
ATOM   2049  OD2 ASP A  88       0.816  -5.714  26.821  1.00 94.26           O  
ATOM   2050  C   ASP A  88       3.568  -7.453  30.343  1.00 94.26           C  
ATOM   2051  O   ASP A  88       4.691  -7.931  30.188  1.00 94.26           O  
ATOM   2052  N   SER A  89       2.692  -7.933  31.271  1.00 77.10           N  
ATOM   2053  CA  SER A  89       2.988  -9.075  32.112  1.00 77.10           C  
ATOM   2054  CB  SER A  89       3.899  -8.712  33.300  1.00 77.10           C  
ATOM   2055  OG  SER A  89       4.165  -9.853  34.102  1.00 77.10           O  
ATOM   2056  C   SER A  89       1.703  -9.637  32.688  1.00 77.10           C  
ATOM   2057  O   SER A  89       0.699  -8.932  32.773  1.00 77.10           O  
ATOM   2058  N   PHE A  90       1.680 -10.941  33.082  1.00 99.79           N  
ATOM   2059  CA  PHE A  90       0.504 -11.453  33.748  1.00 99.79           C  
ATOM   2060  CB  PHE A  90      -0.583 -12.101  32.853  1.00 99.79           C  
ATOM   2061  CG  PHE A  90      -0.139 -13.362  32.198  1.00 99.79           C  
ATOM   2062  CD1 PHE A  90      -0.161 -14.553  32.885  1.00 99.79           C  
ATOM   2063  CD2 PHE A  90       0.262 -13.358  30.882  1.00 99.79           C  
ATOM   2064  CE1 PHE A  90       0.236 -15.720  32.277  1.00 99.79           C  
ATOM   2065  CE2 PHE A  90       0.659 -14.523  30.269  1.00 99.79           C  
ATOM   2066  CZ  PHE A  90       0.648 -15.706  30.968  1.00 99.79           C  
ATOM   2067  C   PHE A  90       0.883 -12.384  34.869  1.00 99.79           C  
ATOM   2068  O   PHE A  90       2.026 -12.829  34.965  1.00 99.79           O  
ATOM   2069  N   LEU A  91      -0.080 -12.650  35.788  1.00149.96           N  
ATOM   2070  CA  LEU A  91       0.150 -13.482  36.946  1.00149.96           C  
ATOM   2071  CB  LEU A  91       0.096 -12.655  38.248  1.00149.96           C  
ATOM   2072  CG  LEU A  91       0.650 -13.322  39.525  1.00149.96           C  
ATOM   2073  CD1 LEU A  91       0.378 -12.440  40.753  1.00149.96           C  
ATOM   2074  CD2 LEU A  91       0.160 -14.758  39.718  1.00149.96           C  
ATOM   2075  C   LEU A  91      -0.962 -14.493  37.000  1.00149.96           C  
ATOM   2076  O   LEU A  91      -2.130 -14.136  36.852  1.00149.96           O  
ATOM   2077  N   ASN A  92      -0.635 -15.788  37.211  1.00 62.27           N  
ATOM   2078  CA  ASN A  92      -1.669 -16.788  37.281  1.00 62.27           C  
ATOM   2079  CB  ASN A  92      -1.535 -17.922  36.247  1.00 62.27           C  
ATOM   2080  CG  ASN A  92      -1.983 -17.389  34.891  1.00 62.27           C  
ATOM   2081  OD1 ASN A  92      -2.449 -16.256  34.781  1.00 62.27           O  
ATOM   2082  ND2 ASN A  92      -1.862 -18.235  33.833  1.00 62.27           N  
ATOM   2083  C   ASN A  92      -1.664 -17.410  38.643  1.00 62.27           C  
ATOM   2084  O   ASN A  92      -0.615 -17.586  39.263  1.00 62.27           O  
ATOM   2085  N   ILE A  93      -2.875 -17.736  39.142  1.00125.72           N  
ATOM   2086  CA  ILE A  93      -3.074 -18.339  40.430  1.00125.72           C  
ATOM   2087  CB  ILE A  93      -4.076 -17.600  41.283  1.00125.72           C  
ATOM   2088  CG1 ILE A  93      -3.749 -16.105  41.450  1.00125.72           C  
ATOM   2089  CG2 ILE A  93      -4.157 -18.344  42.626  1.00125.72           C  
ATOM   2090  CD1 ILE A  93      -2.517 -15.806  42.295  1.00125.72           C  
ATOM   2091  C   ILE A  93      -3.760 -19.646  40.164  1.00125.72           C  
ATOM   2092  O   ILE A  93      -4.744 -19.688  39.427  1.00125.72           O  
ATOM   2093  N   SER A  94      -3.274 -20.747  40.771  1.00 82.53           N  
ATOM   2094  CA  SER A  94      -3.897 -22.025  40.549  1.00 82.53           C  
ATOM   2095  CB  SER A  94      -2.902 -23.098  40.082  1.00 82.53           C  
ATOM   2096  OG  SER A  94      -3.544 -24.360  39.987  1.00 82.53           O  
ATOM   2097  C   SER A  94      -4.473 -22.508  41.847  1.00 82.53           C  
ATOM   2098  O   SER A  94      -3.940 -22.215  42.916  1.00 82.53           O  
ATOM   2099  N   ALA A  95      -5.580 -23.284  41.764  1.00 54.94           N  
ATOM   2100  CA  ALA A  95      -6.253 -23.848  42.906  1.00 54.94           C  
ATOM   2101  CB  ALA A  95      -5.504 -25.043  43.522  1.00 54.94           C  
ATOM   2102  C   ALA A  95      -6.411 -22.794  43.954  1.00 54.94           C  
ATOM   2103  O   ALA A  95      -5.834 -22.893  45.035  1.00 54.94           O  
ATOM   2104  N   SER A  96      -7.229 -21.766  43.657  1.00 99.41           N  
ATOM   2105  CA  SER A  96      -7.388 -20.627  44.516  1.00 99.41           C  
ATOM   2106  CB  SER A  96      -8.347 -19.559  43.959  1.00 99.41           C  
ATOM   2107  OG  SER A  96      -7.845 -19.017  42.748  1.00 99.41           O  
ATOM   2108  C   SER A  96      -7.921 -21.015  45.858  1.00 99.41           C  
ATOM   2109  O   SER A  96      -8.747 -21.916  45.997  1.00 99.41           O  
ATOM   2110  N   ILE A  97      -7.448 -20.275  46.882  1.00 78.53           N  
ATOM   2111  CA  ILE A  97      -7.763 -20.476  48.266  1.00 78.53           C  
ATOM   2112  CB  ILE A  97      -6.579 -21.033  49.011  1.00 78.53           C  
ATOM   2113  CG1 ILE A  97      -6.301 -22.467  48.532  1.00 78.53           C  
ATOM   2114  CG2 ILE A  97      -6.799 -20.912  50.522  1.00 78.53           C  
ATOM   2115  CD1 ILE A  97      -4.981 -23.042  49.038  1.00 78.53           C  
ATOM   2116  C   ILE A  97      -8.130 -19.132  48.829  1.00 78.53           C  
ATOM   2117  O   ILE A  97      -7.805 -18.098  48.248  1.00 78.53           O  
ATOM   2118  N   PRO A  98      -8.837 -19.115  49.931  1.00102.36           N  
ATOM   2119  CA  PRO A  98      -9.265 -17.874  50.521  1.00102.36           C  
ATOM   2120  CD  PRO A  98      -9.737 -20.209  50.259  1.00102.36           C  
ATOM   2121  CB  PRO A  98     -10.250 -18.258  51.622  1.00102.36           C  
ATOM   2122  CG  PRO A  98     -10.848 -19.585  51.122  1.00102.36           C  
ATOM   2123  C   PRO A  98      -8.145 -16.991  50.991  1.00102.36           C  
ATOM   2124  O   PRO A  98      -8.338 -15.778  51.045  1.00102.36           O  
ATOM   2125  N   SER A  99      -6.979 -17.569  51.339  1.00 90.44           N  
ATOM   2126  CA  SER A  99      -5.856 -16.828  51.851  1.00 90.44           C  
ATOM   2127  CB  SER A  99      -4.724 -17.752  52.317  1.00 90.44           C  
ATOM   2128  OG  SER A  99      -5.207 -18.626  53.325  1.00 90.44           O  
ATOM   2129  C   SER A  99      -5.297 -15.964  50.765  1.00 90.44           C  
ATOM   2130  O   SER A  99      -4.572 -15.005  51.026  1.00 90.44           O  
ATOM   2131  N   ASP A 100      -5.637 -16.301  49.513  1.00 91.21           N  
ATOM   2132  CA  ASP A 100      -5.180 -15.656  48.316  1.00 91.21           C  
ATOM   2133  CB  ASP A 100      -5.627 -16.395  47.044  1.00 91.21           C  
ATOM   2134  CG  ASP A 100      -4.862 -17.708  46.986  1.00 91.21           C  
ATOM   2135  OD1 ASP A 100      -3.779 -17.790  47.624  1.00 91.21           O  
ATOM   2136  OD2 ASP A 100      -5.351 -18.647  46.303  1.00 91.21           O  
ATOM   2137  C   ASP A 100      -5.719 -14.264  48.234  1.00 91.21           C  
ATOM   2138  O   ASP A 100      -5.271 -13.493  47.389  1.00 91.21           O  
ATOM   2139  N   VAL A 101      -6.749 -13.919  49.033  1.00115.10           N  
ATOM   2140  CA  VAL A 101      -7.293 -12.591  48.953  1.00115.10           C  
ATOM   2141  CB  VAL A 101      -8.457 -12.337  49.871  1.00115.10           C  
ATOM   2142  CG1 VAL A 101      -9.614 -13.265  49.467  1.00115.10           C  
ATOM   2143  CG2 VAL A 101      -7.997 -12.501  51.328  1.00115.10           C  
ATOM   2144  C   VAL A 101      -6.222 -11.603  49.281  1.00115.10           C  
ATOM   2145  O   VAL A 101      -5.363 -11.847  50.126  1.00115.10           O  
ATOM   2146  N   GLY A 102      -6.238 -10.455  48.572  1.00 68.55           N  
ATOM   2147  CA  GLY A 102      -5.267  -9.427  48.806  1.00 68.55           C  
ATOM   2148  C   GLY A 102      -5.198  -8.572  47.584  1.00 68.55           C  
ATOM   2149  O   GLY A 102      -5.840  -8.841  46.570  1.00 68.55           O  
ATOM   2150  N   ILE A 103      -4.391  -7.499  47.654  1.00123.27           N  
ATOM   2151  CA  ILE A 103      -4.261  -6.647  46.514  1.00123.27           C  
ATOM   2152  CB  ILE A 103      -4.230  -5.180  46.847  1.00123.27           C  
ATOM   2153  CG1 ILE A 103      -5.556  -4.763  47.508  1.00123.27           C  
ATOM   2154  CG2 ILE A 103      -3.923  -4.398  45.559  1.00123.27           C  
ATOM   2155  CD1 ILE A 103      -5.534  -3.360  48.114  1.00123.27           C  
ATOM   2156  C   ILE A 103      -2.975  -7.018  45.861  1.00123.27           C  
ATOM   2157  O   ILE A 103      -1.941  -7.131  46.515  1.00123.27           O  
ATOM   2158  N   TYR A 104      -3.018  -7.240  44.536  1.00181.47           N  
ATOM   2159  CA  TYR A 104      -1.843  -7.646  43.833  1.00181.47           C  
ATOM   2160  CB  TYR A 104      -2.087  -8.805  42.852  1.00181.47           C  
ATOM   2161  CG  TYR A 104      -2.417 -10.039  43.621  1.00181.47           C  
ATOM   2162  CD1 TYR A 104      -3.709 -10.341  43.985  1.00181.47           C  
ATOM   2163  CD2 TYR A 104      -1.417 -10.907  43.982  1.00181.47           C  
ATOM   2164  CE1 TYR A 104      -3.990 -11.490  44.692  1.00181.47           C  
ATOM   2165  CE2 TYR A 104      -1.690 -12.055  44.686  1.00181.47           C  
ATOM   2166  CZ  TYR A 104      -2.980 -12.351  45.043  1.00181.47           C  
ATOM   2167  OH  TYR A 104      -3.263 -13.530  45.766  1.00181.47           O  
ATOM   2168  C   TYR A 104      -1.391  -6.491  43.008  1.00181.47           C  
ATOM   2169  O   TYR A 104      -2.196  -5.868  42.318  1.00181.47           O  
ATOM   2170  N   PHE A 105      -0.080  -6.173  43.067  1.00138.18           N  
ATOM   2171  CA  PHE A 105       0.400  -5.050  42.319  1.00138.18           C  
ATOM   2172  CB  PHE A 105       1.239  -4.009  43.082  1.00138.18           C  
ATOM   2173  CG  PHE A 105       0.569  -3.501  44.300  1.00138.18           C  
ATOM   2174  CD1 PHE A 105      -0.501  -2.644  44.226  1.00138.18           C  
ATOM   2175  CD2 PHE A 105       1.033  -3.909  45.525  1.00138.18           C  
ATOM   2176  CE1 PHE A 105      -1.102  -2.187  45.370  1.00138.18           C  
ATOM   2177  CE2 PHE A 105       0.440  -3.456  46.675  1.00138.18           C  
ATOM   2178  CZ  PHE A 105      -0.626  -2.594  46.587  1.00138.18           C  
ATOM   2179  C   PHE A 105       1.421  -5.543  41.354  1.00138.18           C  
ATOM   2180  O   PHE A 105       2.164  -6.488  41.626  1.00138.18           O  
ATOM   2181  N   CYS A 106       1.478  -4.884  40.186  1.00113.06           N  
ATOM   2182  CA  CYS A 106       2.528  -5.173  39.271  1.00113.06           C  
ATOM   2183  CB  CYS A 106       2.081  -5.304  37.791  1.00113.06           C  
ATOM   2184  SG  CYS A 106       1.044  -3.915  37.228  1.00113.06           S  
ATOM   2185  C   CYS A 106       3.464  -4.024  39.366  1.00113.06           C  
ATOM   2186  O   CYS A 106       3.048  -2.877  39.526  1.00113.06           O  
ATOM   2187  N   ALA A 107       4.769  -4.328  39.341  1.00 87.25           N  
ATOM   2188  CA  ALA A 107       5.764  -3.310  39.313  1.00 87.25           C  
ATOM   2189  CB  ALA A 107       6.657  -3.285  40.564  1.00 87.25           C  
ATOM   2190  C   ALA A 107       6.620  -3.681  38.152  1.00 87.25           C  
ATOM   2191  O   ALA A 107       6.740  -4.855  37.803  1.00 87.25           O  
ATOM   2192  N   GLY A 108       7.206  -2.677  37.485  1.00 99.25           N  
ATOM   2193  CA  GLY A 108       8.059  -3.000  36.381  1.00 99.25           C  
ATOM   2194  C   GLY A 108       9.178  -2.023  36.442  1.00 99.25           C  
ATOM   2195  O   GLY A 108       8.934  -0.856  36.735  1.00 99.25           O  
ATOM   2196  N   PRO A 109      10.400  -2.468  36.266  1.00282.56           N  
ATOM   2197  CA  PRO A 109      11.423  -1.470  36.159  1.00282.56           C  
ATOM   2198  CD  PRO A 109      10.844  -3.461  37.244  1.00282.56           C  
ATOM   2199  CB  PRO A 109      12.741  -2.175  36.433  1.00282.56           C  
ATOM   2200  CG  PRO A 109      12.336  -3.192  37.510  1.00282.56           C  
ATOM   2201  C   PRO A 109      11.378  -0.549  34.992  1.00282.56           C  
ATOM   2202  O   PRO A 109      11.319  -1.005  33.849  1.00282.56           O  
ATOM   2203  N   MET A 110      11.424   0.768  35.296  1.00359.04           N  
ATOM   2204  CA  MET A 110      11.479   1.790  34.302  1.00359.04           C  
ATOM   2205  CB  MET A 110      11.593   3.204  34.904  1.00359.04           C  
ATOM   2206  CG  MET A 110      11.614   4.322  33.860  1.00359.04           C  
ATOM   2207  SD  MET A 110      10.025   4.598  33.020  1.00359.04           S  
ATOM   2208  CE  MET A 110       9.156   5.218  34.489  1.00359.04           C  
ATOM   2209  C   MET A 110      12.765   1.435  33.710  1.00359.04           C  
ATOM   2210  O   MET A 110      12.936   1.350  32.492  1.00359.04           O  
ATOM   2211  N   LYS A 111      13.664   1.183  34.679  1.00447.21           N  
ATOM   2212  CA  LYS A 111      15.008   0.730  34.623  1.00447.21           C  
ATOM   2213  CB  LYS A 111      15.226  -0.492  33.711  1.00447.21           C  
ATOM   2214  CG  LYS A 111      14.864  -1.850  34.309  1.00447.21           C  
ATOM   2215  CD  LYS A 111      15.707  -2.230  35.528  1.00447.21           C  
ATOM   2216  CE  LYS A 111      15.490  -3.671  35.996  1.00447.21           C  
ATOM   2217  NZ  LYS A 111      16.385  -4.588  35.253  1.00447.21           N  
ATOM   2218  C   LYS A 111      15.812   1.810  34.017  1.00447.21           C  
ATOM   2219  O   LYS A 111      16.813   2.152  34.638  1.00447.21           O  
ATOM   2220  N   THR A 112      15.287   2.362  32.873  1.00152.37           N  
ATOM   2221  CA  THR A 112      15.653   3.369  31.905  1.00152.37           C  
ATOM   2222  CB  THR A 112      14.710   3.408  30.732  1.00152.37           C  
ATOM   2223  OG1 THR A 112      15.184   4.312  29.744  1.00152.37           O  
ATOM   2224  CG2 THR A 112      13.316   3.834  31.219  1.00152.37           C  
ATOM   2225  C   THR A 112      15.647   4.698  32.558  1.00152.37           C  
ATOM   2226  O   THR A 112      16.504   5.527  32.278  1.00152.37           O  
ATOM   2227  N   SER A 122      14.666   4.991  33.411  1.00133.47           N  
ATOM   2228  CA  SER A 122      14.817   6.219  34.112  1.00133.47           C  
ATOM   2229  CB  SER A 122      13.529   7.059  34.156  1.00133.47           C  
ATOM   2230  OG  SER A 122      13.124   7.414  32.841  1.00133.47           O  
ATOM   2231  C   SER A 122      15.109   5.781  35.510  1.00133.47           C  
ATOM   2232  O   SER A 122      14.199   5.730  36.334  1.00133.47           O  
ATOM   2233  N   TYR A 123      16.391   5.470  35.835  1.00258.63           N  
ATOM   2234  CA  TYR A 123      16.656   4.885  37.129  1.00258.63           C  
ATOM   2235  CB  TYR A 123      16.099   5.706  38.306  1.00258.63           C  
ATOM   2236  CG  TYR A 123      16.365   4.932  39.547  1.00258.63           C  
ATOM   2237  CD1 TYR A 123      17.656   4.780  39.993  1.00258.63           C  
ATOM   2238  CD2 TYR A 123      15.333   4.367  40.260  1.00258.63           C  
ATOM   2239  CE1 TYR A 123      17.909   4.063  41.133  1.00258.63           C  
ATOM   2240  CE2 TYR A 123      15.587   3.647  41.404  1.00258.63           C  
ATOM   2241  CZ  TYR A 123      16.881   3.495  41.840  1.00258.63           C  
ATOM   2242  OH  TYR A 123      17.174   2.760  43.008  1.00258.63           O  
ATOM   2243  C   TYR A 123      16.023   3.503  37.162  1.00258.63           C  
ATOM   2244  O   TYR A 123      15.193   3.190  36.312  1.00258.63           O  
ATOM   2245  N   ASP A 124      16.467   2.575  38.054  1.00405.64           N  
ATOM   2246  CA  ASP A 124      15.757   1.329  38.142  1.00405.64           C  
ATOM   2247  CB  ASP A 124      16.588   0.235  38.816  1.00405.64           C  
ATOM   2248  CG  ASP A 124      15.898  -1.106  38.630  1.00405.64           C  
ATOM   2249  OD1 ASP A 124      14.716  -1.114  38.196  1.00405.64           O  
ATOM   2250  OD2 ASP A 124      16.551  -2.145  38.911  1.00405.64           O  
ATOM   2251  C   ASP A 124      14.550   1.567  38.989  1.00405.64           C  
ATOM   2252  O   ASP A 124      14.303   0.913  39.998  1.00405.64           O  
ATOM   2253  N   LYS A 125      13.719   2.519  38.575  1.00202.49           N  
ATOM   2254  CA  LYS A 125      12.556   2.793  39.346  1.00202.49           C  
ATOM   2255  CB  LYS A 125      11.836   4.071  38.880  1.00202.49           C  
ATOM   2256  CG  LYS A 125      10.575   4.433  39.666  1.00202.49           C  
ATOM   2257  CD  LYS A 125      10.060   5.835  39.331  1.00202.49           C  
ATOM   2258  CE  LYS A 125       8.690   6.160  39.926  1.00202.49           C  
ATOM   2259  NZ  LYS A 125       8.297   7.540  39.562  1.00202.49           N  
ATOM   2260  C   LYS A 125      11.633   1.655  39.141  1.00202.49           C  
ATOM   2261  O   LYS A 125      11.715   0.921  38.156  1.00202.49           O  
ATOM   2262  N   VAL A 126      10.771   1.437  40.138  1.00180.80           N  
ATOM   2263  CA  VAL A 126       9.752   0.474  39.961  1.00180.80           C  
ATOM   2264  CB  VAL A 126       9.655  -0.527  41.072  1.00180.80           C  
ATOM   2265  CG1 VAL A 126      10.923  -1.395  41.045  1.00180.80           C  
ATOM   2266  CG2 VAL A 126       9.449   0.227  42.395  1.00180.80           C  
ATOM   2267  C   VAL A 126       8.472   1.241  39.893  1.00180.80           C  
ATOM   2268  O   VAL A 126       8.205   2.104  40.731  1.00180.80           O  
ATOM   2269  N   ILE A 127       7.653   0.943  38.864  1.00188.24           N  
ATOM   2270  CA  ILE A 127       6.423   1.648  38.687  1.00188.24           C  
ATOM   2271  CB  ILE A 127       6.215   2.141  37.281  1.00188.24           C  
ATOM   2272  CG1 ILE A 127       4.907   2.944  37.192  1.00188.24           C  
ATOM   2273  CG2 ILE A 127       6.306   0.946  36.314  1.00188.24           C  
ATOM   2274  CD1 ILE A 127       4.940   4.247  37.991  1.00188.24           C  
ATOM   2275  C   ILE A 127       5.320   0.706  39.031  1.00188.24           C  
ATOM   2276  O   ILE A 127       5.168  -0.359  38.433  1.00188.24           O  
ATOM   2277  N   PHE A 128       4.516   1.091  40.038  1.00129.27           N  
ATOM   2278  CA  PHE A 128       3.457   0.236  40.470  1.00129.27           C  
ATOM   2279  CB  PHE A 128       3.066   0.409  41.949  1.00129.27           C  
ATOM   2280  CG  PHE A 128       4.118  -0.175  42.826  1.00129.27           C  
ATOM   2281  CD1 PHE A 128       5.285   0.509  43.078  1.00129.27           C  
ATOM   2282  CD2 PHE A 128       3.916  -1.403  43.415  1.00129.27           C  
ATOM   2283  CE1 PHE A 128       6.248  -0.036  43.893  1.00129.27           C  
ATOM   2284  CE2 PHE A 128       4.874  -1.953  44.230  1.00129.27           C  
ATOM   2285  CZ  PHE A 128       6.044  -1.269  44.468  1.00129.27           C  
ATOM   2286  C   PHE A 128       2.223   0.563  39.700  1.00129.27           C  
ATOM   2287  O   PHE A 128       1.977   1.713  39.339  1.00129.27           O  
ATOM   2288  N   GLY A 129       1.409  -0.475  39.438  1.00 71.36           N  
ATOM   2289  CA  GLY A 129       0.166  -0.311  38.748  1.00 71.36           C  
ATOM   2290  C   GLY A 129      -0.875   0.071  39.749  1.00 71.36           C  
ATOM   2291  O   GLY A 129      -0.612   0.185  40.945  1.00 71.36           O  
ATOM   2292  N   PRO A 130      -2.069   0.255  39.259  1.00200.83           N  
ATOM   2293  CA  PRO A 130      -3.163   0.655  40.102  1.00200.83           C  
ATOM   2294  CD  PRO A 130      -2.257   0.684  37.883  1.00200.83           C  
ATOM   2295  CB  PRO A 130      -4.312   0.993  39.157  1.00200.83           C  
ATOM   2296  CG  PRO A 130      -3.591   1.451  37.875  1.00200.83           C  
ATOM   2297  C   PRO A 130      -3.487  -0.388  41.118  1.00200.83           C  
ATOM   2298  O   PRO A 130      -4.100  -0.040  42.125  1.00200.83           O  
ATOM   2299  N   GLY A 131      -3.131  -1.663  40.867  1.00 99.78           N  
ATOM   2300  CA  GLY A 131      -3.355  -2.691  41.837  1.00 99.78           C  
ATOM   2301  C   GLY A 131      -4.648  -3.352  41.522  1.00 99.78           C  
ATOM   2302  O   GLY A 131      -5.618  -2.704  41.132  1.00 99.78           O  
ATOM   2303  N   THR A 132      -4.691  -4.685  41.694  1.00159.77           N  
ATOM   2304  CA  THR A 132      -5.928  -5.362  41.469  1.00159.77           C  
ATOM   2305  CB  THR A 132      -5.853  -6.492  40.481  1.00159.77           C  
ATOM   2306  OG1 THR A 132      -5.017  -7.527  40.971  1.00159.77           O  
ATOM   2307  CG2 THR A 132      -5.296  -5.964  39.154  1.00159.77           C  
ATOM   2308  C   THR A 132      -6.312  -5.971  42.778  1.00159.77           C  
ATOM   2309  O   THR A 132      -5.524  -6.677  43.406  1.00159.77           O  
ATOM   2310  N   SER A 133      -7.552  -5.727  43.232  1.00116.82           N  
ATOM   2311  CA  SER A 133      -7.903  -6.273  44.506  1.00116.82           C  
ATOM   2312  CB  SER A 133      -8.837  -5.382  45.341  1.00116.82           C  
ATOM   2313  OG  SER A 133     -10.123  -5.343  44.744  1.00116.82           O  
ATOM   2314  C   SER A 133      -8.637  -7.537  44.249  1.00116.82           C  
ATOM   2315  O   SER A 133      -9.616  -7.557  43.506  1.00116.82           O  
ATOM   2316  N   LEU A 134      -8.179  -8.641  44.867  1.00 98.36           N  
ATOM   2317  CA  LEU A 134      -8.830  -9.882  44.614  1.00 98.36           C  
ATOM   2318  CB  LEU A 134      -7.860 -11.014  44.226  1.00 98.36           C  
ATOM   2319  CG  LEU A 134      -8.541 -12.370  43.950  1.00 98.36           C  
ATOM   2320  CD1 LEU A 134      -9.426 -12.328  42.695  1.00 98.36           C  
ATOM   2321  CD2 LEU A 134      -7.512 -13.506  43.898  1.00 98.36           C  
ATOM   2322  C   LEU A 134      -9.542 -10.318  45.855  1.00 98.36           C  
ATOM   2323  O   LEU A 134      -9.003 -10.259  46.960  1.00 98.36           O  
ATOM   2324  N   SER A 135     -10.801 -10.755  45.690  1.00 85.27           N  
ATOM   2325  CA  SER A 135     -11.548 -11.266  46.799  1.00 85.27           C  
ATOM   2326  CB  SER A 135     -12.827 -10.465  47.090  1.00 85.27           C  
ATOM   2327  OG  SER A 135     -12.492  -9.138  47.467  1.00 85.27           O  
ATOM   2328  C   SER A 135     -11.966 -12.643  46.408  1.00 85.27           C  
ATOM   2329  O   SER A 135     -12.414 -12.863  45.284  1.00 85.27           O  
ATOM   2330  N   VAL A 136     -11.817 -13.618  47.325  1.00 50.85           N  
ATOM   2331  CA  VAL A 136     -12.218 -14.952  46.993  1.00 50.85           C  
ATOM   2332  CB  VAL A 136     -11.195 -15.986  47.359  1.00 50.85           C  
ATOM   2333  CG1 VAL A 136     -11.762 -17.377  47.030  1.00 50.85           C  
ATOM   2334  CG2 VAL A 136      -9.889 -15.653  46.617  1.00 50.85           C  
ATOM   2335  C   VAL A 136     -13.474 -15.233  47.757  1.00 50.85           C  
ATOM   2336  O   VAL A 136     -13.570 -14.962  48.954  1.00 50.85           O  
ATOM   2337  N   ILE A 137     -14.490 -15.781  47.066  1.00 89.23           N  
ATOM   2338  CA  ILE A 137     -15.735 -16.057  47.719  1.00 89.23           C  
ATOM   2339  CB  ILE A 137     -16.927 -15.826  46.829  1.00 89.23           C  
ATOM   2340  CG1 ILE A 137     -17.022 -14.345  46.412  1.00 89.23           C  
ATOM   2341  CG2 ILE A 137     -18.178 -16.332  47.564  1.00 89.23           C  
ATOM   2342  CD1 ILE A 137     -15.934 -13.900  45.436  1.00 89.23           C  
ATOM   2343  C   ILE A 137     -15.710 -17.502  48.099  1.00 89.23           C  
ATOM   2344  O   ILE A 137     -15.491 -18.381  47.267  1.00 89.23           O  
ATOM   2345  N   PRO A 138     -15.918 -17.762  49.360  1.00146.95           N  
ATOM   2346  CA  PRO A 138     -15.869 -19.127  49.805  1.00146.95           C  
ATOM   2347  CD  PRO A 138     -15.442 -16.846  50.387  1.00146.95           C  
ATOM   2348  CB  PRO A 138     -15.687 -19.076  51.318  1.00146.95           C  
ATOM   2349  CG  PRO A 138     -14.965 -17.737  51.546  1.00146.95           C  
ATOM   2350  C   PRO A 138     -17.075 -19.882  49.370  1.00146.95           C  
ATOM   2351  O   PRO A 138     -18.209 -19.457  49.712  1.00146.95           O  
ATOM   2352  OXT PRO A 138     -16.890 -20.923  48.685  1.00146.95           O  
TER    2353      PRO A 138                                                       
ATOM   2353  N   ALA B   1      17.548  -6.391  60.722  1.00 38.83           N  
ATOM   2354  CA  ALA B   1      16.296  -5.611  60.761  1.00 38.83           C  
ATOM   2355  CB  ALA B   1      16.476  -4.340  61.609  1.00 38.83           C  
ATOM   2356  C   ALA B   1      15.894  -5.218  59.375  1.00 38.83           C  
ATOM   2357  O   ALA B   1      16.705  -5.239  58.450  1.00 38.83           O  
ATOM   2358  N   GLY B   2      14.602  -4.882  59.194  1.00 31.36           N  
ATOM   2359  CA  GLY B   2      14.113  -4.485  57.906  1.00 31.36           C  
ATOM   2360  C   GLY B   2      14.007  -2.993  57.882  1.00 31.36           C  
ATOM   2361  O   GLY B   2      14.668  -2.295  58.649  1.00 31.36           O  
ATOM   2362  N   VAL B   3      13.164  -2.463  56.973  1.00 66.19           N  
ATOM   2363  CA  VAL B   3      12.987  -1.041  56.900  1.00 66.19           C  
ATOM   2364  CB  VAL B   3      12.441  -0.583  55.580  1.00 66.19           C  
ATOM   2365  CG1 VAL B   3      12.167   0.930  55.648  1.00 66.19           C  
ATOM   2366  CG2 VAL B   3      13.439  -0.997  54.484  1.00 66.19           C  
ATOM   2367  C   VAL B   3      12.027  -0.645  57.983  1.00 66.19           C  
ATOM   2368  O   VAL B   3      10.991  -1.282  58.164  1.00 66.19           O  
ATOM   2369  N   ILE B   4      12.348   0.429  58.737  1.00101.32           N  
ATOM   2370  CA  ILE B   4      11.511   0.839  59.834  1.00101.32           C  
ATOM   2371  CB  ILE B   4      12.231   0.889  61.150  1.00101.32           C  
ATOM   2372  CG1 ILE B   4      12.687  -0.517  61.567  1.00101.32           C  
ATOM   2373  CG2 ILE B   4      11.295   1.553  62.174  1.00101.32           C  
ATOM   2374  CD1 ILE B   4      11.524  -1.477  61.814  1.00101.32           C  
ATOM   2375  C   ILE B   4      10.995   2.218  59.569  1.00101.32           C  
ATOM   2376  O   ILE B   4      11.744   3.112  59.179  1.00101.32           O  
ATOM   2377  N   GLN B   5       9.677   2.421  59.782  1.00106.96           N  
ATOM   2378  CA  GLN B   5       9.098   3.704  59.521  1.00106.96           C  
ATOM   2379  CB  GLN B   5       8.163   3.657  58.300  1.00106.96           C  
ATOM   2380  CG  GLN B   5       7.834   5.022  57.705  1.00106.96           C  
ATOM   2381  CD  GLN B   5       6.992   4.789  56.460  1.00106.96           C  
ATOM   2382  OE1 GLN B   5       6.725   3.651  56.078  1.00106.96           O  
ATOM   2383  NE2 GLN B   5       6.564   5.899  55.802  1.00106.96           N  
ATOM   2384  C   GLN B   5       8.322   4.122  60.734  1.00106.96           C  
ATOM   2385  O   GLN B   5       7.739   3.292  61.429  1.00106.96           O  
ATOM   2386  N   SER B   6       8.326   5.434  61.045  1.00 93.36           N  
ATOM   2387  CA  SER B   6       7.600   5.902  62.193  1.00 93.36           C  
ATOM   2388  CB  SER B   6       8.496   6.065  63.436  1.00 93.36           C  
ATOM   2389  OG  SER B   6       7.746   6.537  64.546  1.00 93.36           O  
ATOM   2390  C   SER B   6       7.027   7.245  61.859  1.00 93.36           C  
ATOM   2391  O   SER B   6       7.606   7.973  61.052  1.00 93.36           O  
ATOM   2392  N   PRO B   7       5.907   7.630  62.427  1.00174.29           N  
ATOM   2393  CA  PRO B   7       5.148   6.801  63.332  1.00174.29           C  
ATOM   2394  CD  PRO B   7       5.732   9.043  62.724  1.00174.29           C  
ATOM   2395  CB  PRO B   7       4.296   7.747  64.174  1.00174.29           C  
ATOM   2396  CG  PRO B   7       5.018   9.096  64.082  1.00174.29           C  
ATOM   2397  C   PRO B   7       4.265   5.871  62.558  1.00174.29           C  
ATOM   2398  O   PRO B   7       4.094   6.072  61.358  1.00174.29           O  
ATOM   2399  N   ARG B   8       3.696   4.847  63.221  1.00 91.16           N  
ATOM   2400  CA  ARG B   8       2.797   3.950  62.554  1.00 91.16           C  
ATOM   2401  CB  ARG B   8       2.262   2.833  63.464  1.00 91.16           C  
ATOM   2402  CG  ARG B   8       3.265   1.741  63.828  1.00 91.16           C  
ATOM   2403  CD  ARG B   8       2.642   0.679  64.735  1.00 91.16           C  
ATOM   2404  NE  ARG B   8       3.605  -0.448  64.855  1.00 91.16           N  
ATOM   2405  CZ  ARG B   8       3.528  -1.503  63.992  1.00 91.16           C  
ATOM   2406  NH1 ARG B   8       2.600  -1.506  62.990  1.00 91.16           N  
ATOM   2407  NH2 ARG B   8       4.382  -2.557  64.133  1.00 91.16           N  
ATOM   2408  C   ARG B   8       1.575   4.699  62.118  1.00 91.16           C  
ATOM   2409  O   ARG B   8       1.145   4.590  60.971  1.00 91.16           O  
ATOM   2410  N   HIS B   9       0.980   5.492  63.032  1.00 58.88           N  
ATOM   2411  CA  HIS B   9      -0.233   6.180  62.692  1.00 58.88           C  
ATOM   2412  ND1 HIS B   9      -2.699   3.986  61.910  1.00 58.88           N  
ATOM   2413  CG  HIS B   9      -1.881   4.252  62.984  1.00 58.88           C  
ATOM   2414  CB  HIS B   9      -1.480   5.632  63.409  1.00 58.88           C  
ATOM   2415  NE2 HIS B   9      -2.164   2.022  62.802  1.00 58.88           N  
ATOM   2416  CD2 HIS B   9      -1.563   3.041  63.519  1.00 58.88           C  
ATOM   2417  CE1 HIS B   9      -2.836   2.637  61.847  1.00 58.88           C  
ATOM   2418  C   HIS B   9      -0.116   7.597  63.132  1.00 58.88           C  
ATOM   2419  O   HIS B   9       0.585   7.903  64.094  1.00 58.88           O  
ATOM   2420  N   GLU B  10      -0.775   8.519  62.404  1.00124.91           N  
ATOM   2421  CA  GLU B  10      -0.779   9.850  62.920  1.00124.91           C  
ATOM   2422  CB  GLU B  10       0.445  10.699  62.571  1.00124.91           C  
ATOM   2423  CG  GLU B  10       0.555  11.076  61.106  1.00124.91           C  
ATOM   2424  CD  GLU B  10       1.484  12.271  61.092  1.00124.91           C  
ATOM   2425  OE1 GLU B  10       1.191  13.238  61.845  1.00124.91           O  
ATOM   2426  OE2 GLU B  10       2.499  12.233  60.350  1.00124.91           O  
ATOM   2427  C   GLU B  10      -1.996  10.570  62.440  1.00124.91           C  
ATOM   2428  O   GLU B  10      -2.333  10.559  61.256  1.00124.91           O  
ATOM   2429  N   VAL B  11      -2.698  11.223  63.382  1.00 50.21           N  
ATOM   2430  CA  VAL B  11      -3.850  11.997  63.035  1.00 50.21           C  
ATOM   2431  CB  VAL B  11      -5.022  11.792  63.953  1.00 50.21           C  
ATOM   2432  CG1 VAL B  11      -6.160  12.734  63.518  1.00 50.21           C  
ATOM   2433  CG2 VAL B  11      -5.400  10.301  63.952  1.00 50.21           C  
ATOM   2434  C   VAL B  11      -3.420  13.413  63.201  1.00 50.21           C  
ATOM   2435  O   VAL B  11      -2.728  13.741  64.164  1.00 50.21           O  
ATOM   2436  N   THR B  12      -3.781  14.292  62.248  1.00130.74           N  
ATOM   2437  CA  THR B  12      -3.351  15.646  62.423  1.00130.74           C  
ATOM   2438  CB  THR B  12      -2.081  15.950  61.682  1.00130.74           C  
ATOM   2439  OG1 THR B  12      -1.549  17.198  62.097  1.00130.74           O  
ATOM   2440  CG2 THR B  12      -2.378  15.966  60.176  1.00130.74           C  
ATOM   2441  C   THR B  12      -4.418  16.569  61.928  1.00130.74           C  
ATOM   2442  O   THR B  12      -5.189  16.228  61.033  1.00130.74           O  
ATOM   2443  N   GLU B  13      -4.499  17.771  62.533  1.00 42.41           N  
ATOM   2444  CA  GLU B  13      -5.445  18.752  62.092  1.00 42.41           C  
ATOM   2445  CB  GLU B  13      -5.743  19.852  63.126  1.00 42.41           C  
ATOM   2446  CG  GLU B  13      -6.795  20.858  62.649  1.00 42.41           C  
ATOM   2447  CD  GLU B  13      -7.002  21.895  63.745  1.00 42.41           C  
ATOM   2448  OE1 GLU B  13      -5.996  22.545  64.134  1.00 42.41           O  
ATOM   2449  OE2 GLU B  13      -8.163  22.053  64.208  1.00 42.41           O  
ATOM   2450  C   GLU B  13      -4.832  19.415  60.906  1.00 42.41           C  
ATOM   2451  O   GLU B  13      -3.613  19.549  60.825  1.00 42.41           O  
ATOM   2452  N   MET B  14      -5.668  19.863  59.953  1.00107.97           N  
ATOM   2453  CA  MET B  14      -5.132  20.467  58.771  1.00107.97           C  
ATOM   2454  CB  MET B  14      -6.200  20.830  57.726  1.00107.97           C  
ATOM   2455  CG  MET B  14      -7.141  21.944  58.193  1.00107.97           C  
ATOM   2456  SD  MET B  14      -8.404  22.422  56.977  1.00107.97           S  
ATOM   2457  CE  MET B  14      -9.368  20.891  57.128  1.00107.97           C  
ATOM   2458  C   MET B  14      -4.433  21.730  59.157  1.00107.97           C  
ATOM   2459  O   MET B  14      -4.814  22.401  60.114  1.00107.97           O  
ATOM   2460  N   GLY B  15      -3.362  22.069  58.411  1.00 28.38           N  
ATOM   2461  CA  GLY B  15      -2.627  23.278  58.653  1.00 28.38           C  
ATOM   2462  C   GLY B  15      -1.441  22.982  59.521  1.00 28.38           C  
ATOM   2463  O   GLY B  15      -0.587  23.845  59.718  1.00 28.38           O  
ATOM   2464  N   GLN B  16      -1.352  21.756  60.070  1.00 88.43           N  
ATOM   2465  CA  GLN B  16      -0.252  21.419  60.935  1.00 88.43           C  
ATOM   2466  CB  GLN B  16      -0.637  20.420  62.039  1.00 88.43           C  
ATOM   2467  CG  GLN B  16      -1.759  20.906  62.962  1.00 88.43           C  
ATOM   2468  CD  GLN B  16      -1.241  22.034  63.840  1.00 88.43           C  
ATOM   2469  OE1 GLN B  16      -0.208  22.641  63.561  1.00 88.43           O  
ATOM   2470  NE2 GLN B  16      -1.989  22.329  64.937  1.00 88.43           N  
ATOM   2471  C   GLN B  16       0.821  20.760  60.117  1.00 88.43           C  
ATOM   2472  O   GLN B  16       0.549  20.207  59.053  1.00 88.43           O  
ATOM   2473  N   GLU B  17       2.081  20.827  60.606  1.00 56.23           N  
ATOM   2474  CA  GLU B  17       3.224  20.225  59.966  1.00 56.23           C  
ATOM   2475  CB  GLU B  17       4.576  20.715  60.518  1.00 56.23           C  
ATOM   2476  CG  GLU B  17       4.883  22.201  60.357  1.00 56.23           C  
ATOM   2477  CD  GLU B  17       6.242  22.427  61.011  1.00 56.23           C  
ATOM   2478  OE1 GLU B  17       7.164  21.606  60.757  1.00 56.23           O  
ATOM   2479  OE2 GLU B  17       6.376  23.413  61.784  1.00 56.23           O  
ATOM   2480  C   GLU B  17       3.227  18.768  60.320  1.00 56.23           C  
ATOM   2481  O   GLU B  17       2.820  18.400  61.420  1.00 56.23           O  
ATOM   2482  N   VAL B  18       3.696  17.898  59.400  1.00114.02           N  
ATOM   2483  CA  VAL B  18       3.788  16.500  59.717  1.00114.02           C  
ATOM   2484  CB  VAL B  18       2.742  15.656  59.044  1.00114.02           C  
ATOM   2485  CG1 VAL B  18       1.351  16.141  59.491  1.00114.02           C  
ATOM   2486  CG2 VAL B  18       2.969  15.697  57.524  1.00114.02           C  
ATOM   2487  C   VAL B  18       5.125  16.023  59.229  1.00114.02           C  
ATOM   2488  O   VAL B  18       5.565  16.389  58.139  1.00114.02           O  
ATOM   2489  N   THR B  19       5.816  15.192  60.036  1.00 64.37           N  
ATOM   2490  CA  THR B  19       7.106  14.703  59.640  1.00 64.37           C  
ATOM   2491  CB  THR B  19       8.197  15.126  60.581  1.00 64.37           C  
ATOM   2492  OG1 THR B  19       8.225  16.542  60.691  1.00 64.37           O  
ATOM   2493  CG2 THR B  19       9.547  14.612  60.053  1.00 64.37           C  
ATOM   2494  C   THR B  19       7.052  13.210  59.690  1.00 64.37           C  
ATOM   2495  O   THR B  19       6.729  12.631  60.725  1.00 64.37           O  
ATOM   2496  N   LEU B  20       7.377  12.547  58.561  1.00 76.64           N  
ATOM   2497  CA  LEU B  20       7.361  11.112  58.513  1.00 76.64           C  
ATOM   2498  CB  LEU B  20       6.593  10.585  57.292  1.00 76.64           C  
ATOM   2499  CG  LEU B  20       5.133  11.071  57.273  1.00 76.64           C  
ATOM   2500  CD1 LEU B  20       4.373  10.538  56.052  1.00 76.64           C  
ATOM   2501  CD2 LEU B  20       4.425  10.762  58.601  1.00 76.64           C  
ATOM   2502  C   LEU B  20       8.787  10.672  58.398  1.00 76.64           C  
ATOM   2503  O   LEU B  20       9.552  11.230  57.614  1.00 76.64           O  
ATOM   2504  N   ARG B  21       9.186   9.648  59.177  1.00152.63           N  
ATOM   2505  CA  ARG B  21      10.572   9.276  59.181  1.00152.63           C  
ATOM   2506  CB  ARG B  21      11.200   9.393  60.577  1.00152.63           C  
ATOM   2507  CG  ARG B  21      10.546   8.451  61.587  1.00152.63           C  
ATOM   2508  CD  ARG B  21      10.593   8.970  63.024  1.00152.63           C  
ATOM   2509  NE  ARG B  21       9.567  10.048  63.114  1.00152.63           N  
ATOM   2510  CZ  ARG B  21       8.934  10.328  64.290  1.00152.63           C  
ATOM   2511  NH1 ARG B  21       9.254   9.636  65.422  1.00152.63           N  
ATOM   2512  NH2 ARG B  21       7.973  11.297  64.322  1.00152.63           N  
ATOM   2513  C   ARG B  21      10.716   7.851  58.769  1.00152.63           C  
ATOM   2514  O   ARG B  21       9.865   7.011  59.054  1.00152.63           O  
ATOM   2515  N   CYS B  22      11.822   7.554  58.060  1.00131.05           N  
ATOM   2516  CA  CYS B  22      12.079   6.209  57.650  1.00131.05           C  
ATOM   2517  CB  CYS B  22      11.839   5.956  56.164  1.00131.05           C  
ATOM   2518  SG  CYS B  22      10.097   6.135  55.754  1.00131.05           S  
ATOM   2519  C   CYS B  22      13.516   5.908  57.860  1.00131.05           C  
ATOM   2520  O   CYS B  22      14.383   6.755  57.654  1.00131.05           O  
ATOM   2521  N   LYS B  23      13.793   4.660  58.276  1.00151.77           N  
ATOM   2522  CA  LYS B  23      15.143   4.225  58.448  1.00151.77           C  
ATOM   2523  CB  LYS B  23      15.423   3.791  59.899  1.00151.77           C  
ATOM   2524  CG  LYS B  23      16.898   3.759  60.309  1.00151.77           C  
ATOM   2525  CD  LYS B  23      17.735   2.664  59.654  1.00151.77           C  
ATOM   2526  CE  LYS B  23      19.199   2.679  60.097  1.00151.77           C  
ATOM   2527  NZ  LYS B  23      19.304   2.399  61.547  1.00151.77           N  
ATOM   2528  C   LYS B  23      15.274   3.043  57.542  1.00151.77           C  
ATOM   2529  O   LYS B  23      14.598   2.031  57.714  1.00151.77           O  
ATOM   2530  N   PRO B  24      16.123   3.171  56.564  1.00197.78           N  
ATOM   2531  CA  PRO B  24      16.307   2.104  55.616  1.00197.78           C  
ATOM   2532  CD  PRO B  24      16.333   4.476  55.954  1.00197.78           C  
ATOM   2533  CB  PRO B  24      16.959   2.737  54.388  1.00197.78           C  
ATOM   2534  CG  PRO B  24      16.524   4.208  54.454  1.00197.78           C  
ATOM   2535  C   PRO B  24      17.144   1.029  56.217  1.00197.78           C  
ATOM   2536  O   PRO B  24      17.669   1.217  57.311  1.00197.78           O  
ATOM   2537  N   ILE B  25      17.257  -0.118  55.529  1.00198.62           N  
ATOM   2538  CA  ILE B  25      18.077  -1.187  56.004  1.00198.62           C  
ATOM   2539  CB  ILE B  25      17.756  -2.483  55.333  1.00198.62           C  
ATOM   2540  CG1 ILE B  25      18.768  -3.566  55.712  1.00198.62           C  
ATOM   2541  CG2 ILE B  25      17.588  -2.199  53.844  1.00198.62           C  
ATOM   2542  CD1 ILE B  25      18.751  -3.918  57.191  1.00198.62           C  
ATOM   2543  C   ILE B  25      19.518  -0.808  55.842  1.00198.62           C  
ATOM   2544  O   ILE B  25      19.906  -0.186  54.854  1.00198.62           O  
ATOM   2545  N   SER B  26      20.345  -1.156  56.854  1.00 58.89           N  
ATOM   2546  CA  SER B  26      21.723  -0.752  56.877  1.00 58.89           C  
ATOM   2547  CB  SER B  26      22.505  -1.234  58.115  1.00 58.89           C  
ATOM   2548  OG  SER B  26      21.984  -0.633  59.293  1.00 58.89           O  
ATOM   2549  C   SER B  26      22.432  -1.253  55.665  1.00 58.89           C  
ATOM   2550  O   SER B  26      22.257  -2.393  55.236  1.00 58.89           O  
ATOM   2551  N   GLY B  33      23.254  -0.362  55.076  1.00 42.39           N  
ATOM   2552  CA  GLY B  33      24.069  -0.676  53.939  1.00 42.39           C  
ATOM   2553  C   GLY B  33      23.394  -0.207  52.688  1.00 42.39           C  
ATOM   2554  O   GLY B  33      24.055   0.220  51.742  1.00 42.39           O  
ATOM   2555  N   HIS B  34      22.051  -0.236  52.658  1.00 94.29           N  
ATOM   2556  CA  HIS B  34      21.356   0.097  51.448  1.00 94.29           C  
ATOM   2557  ND1 HIS B  34      20.371  -2.427  52.736  1.00 94.29           N  
ATOM   2558  CG  HIS B  34      19.684  -1.718  51.774  1.00 94.29           C  
ATOM   2559  CB  HIS B  34      19.868  -0.251  51.537  1.00 94.29           C  
ATOM   2560  NE2 HIS B  34      19.011  -3.872  51.743  1.00 94.29           N  
ATOM   2561  CD2 HIS B  34      18.859  -2.620  51.176  1.00 94.29           C  
ATOM   2562  CE1 HIS B  34      19.934  -3.708  52.675  1.00 94.29           C  
ATOM   2563  C   HIS B  34      21.511   1.561  51.165  1.00 94.29           C  
ATOM   2564  O   HIS B  34      21.276   2.405  52.025  1.00 94.29           O  
ATOM   2565  N   ASP B  35      21.988   1.864  49.942  1.00180.08           N  
ATOM   2566  CA  ASP B  35      22.215   3.156  49.347  1.00180.08           C  
ATOM   2567  CB  ASP B  35      23.190   3.109  48.161  1.00180.08           C  
ATOM   2568  CG  ASP B  35      24.581   2.838  48.693  1.00180.08           C  
ATOM   2569  OD1 ASP B  35      24.958   3.465  49.719  1.00180.08           O  
ATOM   2570  OD2 ASP B  35      25.290   2.006  48.072  1.00180.08           O  
ATOM   2571  C   ASP B  35      20.964   3.780  48.794  1.00180.08           C  
ATOM   2572  O   ASP B  35      20.970   4.978  48.517  1.00180.08           O  
ATOM   2573  N   TYR B  36      19.892   3.007  48.514  1.00264.45           N  
ATOM   2574  CA  TYR B  36      18.768   3.649  47.877  1.00264.45           C  
ATOM   2575  CB  TYR B  36      18.244   2.972  46.604  1.00264.45           C  
ATOM   2576  CG  TYR B  36      19.371   2.877  45.652  1.00264.45           C  
ATOM   2577  CD1 TYR B  36      20.181   1.783  45.733  1.00264.45           C  
ATOM   2578  CD2 TYR B  36      19.623   3.840  44.705  1.00264.45           C  
ATOM   2579  CE1 TYR B  36      21.242   1.642  44.881  1.00264.45           C  
ATOM   2580  CE2 TYR B  36      20.688   3.702  43.845  1.00264.45           C  
ATOM   2581  CZ  TYR B  36      21.499   2.599  43.938  1.00264.45           C  
ATOM   2582  OH  TYR B  36      22.592   2.442  43.065  1.00264.45           O  
ATOM   2583  C   TYR B  36      17.584   3.666  48.779  1.00264.45           C  
ATOM   2584  O   TYR B  36      17.324   2.715  49.514  1.00264.45           O  
ATOM   2585  N   LEU B  37      16.829   4.783  48.724  1.00202.78           N  
ATOM   2586  CA  LEU B  37      15.670   4.960  49.550  1.00202.78           C  
ATOM   2587  CB  LEU B  37      15.966   5.904  50.735  1.00202.78           C  
ATOM   2588  CG  LEU B  37      14.765   6.381  51.583  1.00202.78           C  
ATOM   2589  CD1 LEU B  37      13.959   7.472  50.868  1.00202.78           C  
ATOM   2590  CD2 LEU B  37      13.879   5.218  52.035  1.00202.78           C  
ATOM   2591  C   LEU B  37      14.578   5.558  48.715  1.00202.78           C  
ATOM   2592  O   LEU B  37      14.767   6.600  48.093  1.00202.78           O  
ATOM   2593  N   PHE B  38      13.388   4.920  48.709  1.00213.65           N  
ATOM   2594  CA  PHE B  38      12.292   5.385  47.906  1.00213.65           C  
ATOM   2595  CB  PHE B  38      11.723   4.289  46.981  1.00213.65           C  
ATOM   2596  CG  PHE B  38      12.773   3.789  46.048  1.00213.65           C  
ATOM   2597  CD1 PHE B  38      13.677   2.836  46.442  1.00213.65           C  
ATOM   2598  CD2 PHE B  38      12.842   4.246  44.760  1.00213.65           C  
ATOM   2599  CE1 PHE B  38      14.643   2.372  45.581  1.00213.65           C  
ATOM   2600  CE2 PHE B  38      13.807   3.788  43.896  1.00213.65           C  
ATOM   2601  CZ  PHE B  38      14.715   2.848  44.301  1.00213.65           C  
ATOM   2602  C   PHE B  38      11.152   5.731  48.828  1.00213.65           C  
ATOM   2603  O   PHE B  38      10.994   5.125  49.886  1.00213.65           O  
ATOM   2604  N   TRP B  39      10.333   6.738  48.447  1.00116.51           N  
ATOM   2605  CA  TRP B  39       9.147   7.100  49.181  1.00116.51           C  
ATOM   2606  CB  TRP B  39       9.105   8.567  49.643  1.00116.51           C  
ATOM   2607  CG  TRP B  39       9.978   8.923  50.818  1.00116.51           C  
ATOM   2608  CD2 TRP B  39       9.523   8.856  52.176  1.00116.51           C  
ATOM   2609  CD1 TRP B  39      11.263   9.379  50.863  1.00116.51           C  
ATOM   2610  NE1 TRP B  39      11.634   9.607  52.167  1.00116.51           N  
ATOM   2611  CE2 TRP B  39      10.571   9.287  52.985  1.00116.51           C  
ATOM   2612  CE3 TRP B  39       8.324   8.469  52.701  1.00116.51           C  
ATOM   2613  CZ2 TRP B  39      10.434   9.339  54.343  1.00116.51           C  
ATOM   2614  CZ3 TRP B  39       8.189   8.517  54.070  1.00116.51           C  
ATOM   2615  CH2 TRP B  39       9.225   8.944  54.874  1.00116.51           C  
ATOM   2616  C   TRP B  39       7.985   6.957  48.246  1.00116.51           C  
ATOM   2617  O   TRP B  39       8.022   7.453  47.122  1.00116.51           O  
ATOM   2618  N   TYR B  40       6.912   6.280  48.706  1.00 96.21           N  
ATOM   2619  CA  TYR B  40       5.717   6.090  47.927  1.00 96.21           C  
ATOM   2620  CB  TYR B  40       5.389   4.617  47.616  1.00 96.21           C  
ATOM   2621  CG  TYR B  40       6.438   3.987  46.765  1.00 96.21           C  
ATOM   2622  CD1 TYR B  40       7.584   3.469  47.325  1.00 96.21           C  
ATOM   2623  CD2 TYR B  40       6.264   3.895  45.404  1.00 96.21           C  
ATOM   2624  CE1 TYR B  40       8.546   2.880  46.536  1.00 96.21           C  
ATOM   2625  CE2 TYR B  40       7.222   3.307  44.612  1.00 96.21           C  
ATOM   2626  CZ  TYR B  40       8.365   2.799  45.177  1.00 96.21           C  
ATOM   2627  OH  TYR B  40       9.349   2.195  44.365  1.00 96.21           O  
ATOM   2628  C   TYR B  40       4.569   6.517  48.791  1.00 96.21           C  
ATOM   2629  O   TYR B  40       4.685   6.565  50.013  1.00 96.21           O  
ATOM   2630  N   ARG B  41       3.429   6.876  48.167  1.00159.75           N  
ATOM   2631  CA  ARG B  41       2.249   7.149  48.941  1.00159.75           C  
ATOM   2632  CB  ARG B  41       1.705   8.585  48.846  1.00159.75           C  
ATOM   2633  CG  ARG B  41       1.233   8.990  47.450  1.00159.75           C  
ATOM   2634  CD  ARG B  41       0.214  10.132  47.478  1.00159.75           C  
ATOM   2635  NE  ARG B  41       0.916  11.410  47.188  1.00159.75           N  
ATOM   2636  CZ  ARG B  41       0.266  12.592  47.397  1.00159.75           C  
ATOM   2637  NH1 ARG B  41      -0.961  12.608  47.989  1.00159.75           N  
ATOM   2638  NH2 ARG B  41       0.832  13.765  46.997  1.00159.75           N  
ATOM   2639  C   ARG B  41       1.199   6.255  48.371  1.00159.75           C  
ATOM   2640  O   ARG B  41       1.321   5.816  47.230  1.00159.75           O  
ATOM   2641  N   GLN B  42       0.153   5.927  49.155  1.00113.20           N  
ATOM   2642  CA  GLN B  42      -0.852   5.055  48.618  1.00113.20           C  
ATOM   2643  CB  GLN B  42      -0.759   3.623  49.191  1.00113.20           C  
ATOM   2644  CG  GLN B  42      -1.794   2.628  48.656  1.00113.20           C  
ATOM   2645  CD  GLN B  42      -1.502   1.262  49.276  1.00113.20           C  
ATOM   2646  OE1 GLN B  42      -0.428   0.694  49.087  1.00113.20           O  
ATOM   2647  NE2 GLN B  42      -2.484   0.712  50.040  1.00113.20           N  
ATOM   2648  C   GLN B  42      -2.213   5.600  48.936  1.00113.20           C  
ATOM   2649  O   GLN B  42      -2.499   5.949  50.078  1.00113.20           O  
ATOM   2650  N   THR B  43      -3.095   5.696  47.917  1.00 90.89           N  
ATOM   2651  CA  THR B  43      -4.441   6.141  48.160  1.00 90.89           C  
ATOM   2652  CB  THR B  43      -4.793   7.490  47.603  1.00 90.89           C  
ATOM   2653  OG1 THR B  43      -4.805   7.460  46.187  1.00 90.89           O  
ATOM   2654  CG2 THR B  43      -3.763   8.513  48.110  1.00 90.89           C  
ATOM   2655  C   THR B  43      -5.327   5.140  47.509  1.00 90.89           C  
ATOM   2656  O   THR B  43      -4.862   4.252  46.800  1.00 90.89           O  
ATOM   2657  N   MET B  44      -6.641   5.241  47.755  1.00123.50           N  
ATOM   2658  CA  MET B  44      -7.537   4.259  47.238  1.00123.50           C  
ATOM   2659  CB  MET B  44      -8.982   4.492  47.709  1.00123.50           C  
ATOM   2660  CG  MET B  44      -9.168   4.267  49.212  1.00123.50           C  
ATOM   2661  SD  MET B  44     -10.769   4.825  49.866  1.00123.50           S  
ATOM   2662  CE  MET B  44     -10.288   6.572  49.996  1.00123.50           C  
ATOM   2663  C   MET B  44      -7.527   4.257  45.748  1.00123.50           C  
ATOM   2664  O   MET B  44      -7.458   3.193  45.142  1.00123.50           O  
ATOM   2665  N   MET B  45      -7.647   5.433  45.111  1.00264.11           N  
ATOM   2666  CA  MET B  45      -7.716   5.468  43.675  1.00264.11           C  
ATOM   2667  CB  MET B  45      -8.314   6.785  43.154  1.00264.11           C  
ATOM   2668  CG  MET B  45      -9.799   6.945  43.485  1.00264.11           C  
ATOM   2669  SD  MET B  45     -10.855   5.642  42.781  1.00264.11           S  
ATOM   2670  CE  MET B  45     -10.457   5.987  41.042  1.00264.11           C  
ATOM   2671  C   MET B  45      -6.433   5.233  42.914  1.00264.11           C  
ATOM   2672  O   MET B  45      -6.443   4.545  41.896  1.00264.11           O  
ATOM   2673  N   ARG B  46      -5.322   5.875  43.331  1.00323.17           N  
ATOM   2674  CA  ARG B  46      -4.063   5.856  42.616  1.00323.17           C  
ATOM   2675  CB  ARG B  46      -3.191   7.091  42.888  1.00323.17           C  
ATOM   2676  CG  ARG B  46      -2.751   7.218  44.340  1.00323.17           C  
ATOM   2677  CD  ARG B  46      -2.220   8.607  44.692  1.00323.17           C  
ATOM   2678  NE  ARG B  46      -3.365   9.562  44.645  1.00323.17           N  
ATOM   2679  CZ  ARG B  46      -3.275  10.749  45.311  1.00323.17           C  
ATOM   2680  NH1 ARG B  46      -2.144  11.040  46.014  1.00323.17           N  
ATOM   2681  NH2 ARG B  46      -4.310  11.638  45.280  1.00323.17           N  
ATOM   2682  C   ARG B  46      -3.212   4.644  42.844  1.00323.17           C  
ATOM   2683  O   ARG B  46      -2.373   4.291  42.011  1.00323.17           O  
ATOM   2684  N   GLY B  47      -3.346   4.006  44.014  1.00177.39           N  
ATOM   2685  CA  GLY B  47      -2.447   2.940  44.302  1.00177.39           C  
ATOM   2686  C   GLY B  47      -1.178   3.587  44.745  1.00177.39           C  
ATOM   2687  O   GLY B  47      -1.201   4.678  45.312  1.00177.39           O  
ATOM   2688  N   LEU B  48      -0.033   2.925  44.480  1.00271.44           N  
ATOM   2689  CA  LEU B  48       1.243   3.410  44.925  1.00271.44           C  
ATOM   2690  CB  LEU B  48       2.269   2.309  45.256  1.00271.44           C  
ATOM   2691  CG  LEU B  48       2.095   1.705  46.658  1.00271.44           C  
ATOM   2692  CD1 LEU B  48       3.137   0.613  46.946  1.00271.44           C  
ATOM   2693  CD2 LEU B  48       2.141   2.824  47.712  1.00271.44           C  
ATOM   2694  C   LEU B  48       1.859   4.293  43.905  1.00271.44           C  
ATOM   2695  O   LEU B  48       2.128   3.890  42.771  1.00271.44           O  
ATOM   2696  N   GLU B  49       2.104   5.545  44.337  1.00129.85           N  
ATOM   2697  CA  GLU B  49       2.748   6.529  43.521  1.00129.85           C  
ATOM   2698  CB  GLU B  49       2.075   7.911  43.533  1.00129.85           C  
ATOM   2699  CG  GLU B  49       0.769   8.045  42.758  1.00129.85           C  
ATOM   2700  CD  GLU B  49       0.297   9.469  43.020  1.00129.85           C  
ATOM   2701  OE1 GLU B  49       0.192   9.833  44.221  1.00129.85           O  
ATOM   2702  OE2 GLU B  49       0.045  10.216  42.037  1.00129.85           O  
ATOM   2703  C   GLU B  49       4.077   6.779  44.144  1.00129.85           C  
ATOM   2704  O   GLU B  49       4.182   6.874  45.367  1.00129.85           O  
ATOM   2705  N   LEU B  50       5.127   6.900  43.306  1.00118.71           N  
ATOM   2706  CA  LEU B  50       6.441   7.170  43.810  1.00118.71           C  
ATOM   2707  CB  LEU B  50       7.588   6.680  42.905  1.00118.71           C  
ATOM   2708  CG  LEU B  50       8.987   6.989  43.476  1.00118.71           C  
ATOM   2709  CD1 LEU B  50       9.203   6.318  44.841  1.00118.71           C  
ATOM   2710  CD2 LEU B  50      10.094   6.629  42.474  1.00118.71           C  
ATOM   2711  C   LEU B  50       6.573   8.646  43.936  1.00118.71           C  
ATOM   2712  O   LEU B  50       6.281   9.382  42.996  1.00118.71           O  
ATOM   2713  N   LEU B  51       6.860   9.115  45.165  1.00107.75           N  
ATOM   2714  CA  LEU B  51       7.097  10.508  45.403  1.00107.75           C  
ATOM   2715  CB  LEU B  51       6.904  10.858  46.888  1.00107.75           C  
ATOM   2716  CG  LEU B  51       5.459  10.618  47.365  1.00107.75           C  
ATOM   2717  CD1 LEU B  51       5.285  10.964  48.852  1.00107.75           C  
ATOM   2718  CD2 LEU B  51       4.453  11.358  46.469  1.00107.75           C  
ATOM   2719  C   LEU B  51       8.484  10.903  45.004  1.00107.75           C  
ATOM   2720  O   LEU B  51       8.679  11.839  44.229  1.00107.75           O  
ATOM   2721  N   ILE B  52       9.492  10.181  45.544  1.00163.22           N  
ATOM   2722  CA  ILE B  52      10.860  10.517  45.265  1.00163.22           C  
ATOM   2723  CB  ILE B  52      11.322  11.715  46.042  1.00163.22           C  
ATOM   2724  CG1 ILE B  52      12.660  12.236  45.499  1.00163.22           C  
ATOM   2725  CG2 ILE B  52      11.349  11.334  47.532  1.00163.22           C  
ATOM   2726  CD1 ILE B  52      13.036  13.607  46.059  1.00163.22           C  
ATOM   2727  C   ILE B  52      11.727   9.358  45.662  1.00163.22           C  
ATOM   2728  O   ILE B  52      11.312   8.522  46.464  1.00163.22           O  
ATOM   2729  N   TYR B  53      12.946   9.254  45.080  1.00320.84           N  
ATOM   2730  CA  TYR B  53      13.864   8.249  45.539  1.00320.84           C  
ATOM   2731  CB  TYR B  53      13.929   6.967  44.692  1.00320.84           C  
ATOM   2732  CG  TYR B  53      14.764   7.124  43.471  1.00320.84           C  
ATOM   2733  CD1 TYR B  53      14.226   7.571  42.288  1.00320.84           C  
ATOM   2734  CD2 TYR B  53      16.099   6.790  43.520  1.00320.84           C  
ATOM   2735  CE1 TYR B  53      15.021   7.704  41.173  1.00320.84           C  
ATOM   2736  CE2 TYR B  53      16.896   6.919  42.410  1.00320.84           C  
ATOM   2737  CZ  TYR B  53      16.356   7.380  41.236  1.00320.84           C  
ATOM   2738  OH  TYR B  53      17.183   7.515  40.101  1.00320.84           O  
ATOM   2739  C   TYR B  53      15.222   8.878  45.579  1.00320.84           C  
ATOM   2740  O   TYR B  53      15.495   9.840  44.861  1.00320.84           O  
ATOM   2741  N   PHE B  54      16.110   8.344  46.442  1.00149.24           N  
ATOM   2742  CA  PHE B  54      17.408   8.935  46.628  1.00149.24           C  
ATOM   2743  CB  PHE B  54      17.660   9.408  48.073  1.00149.24           C  
ATOM   2744  CG  PHE B  54      16.683  10.448  48.506  1.00149.24           C  
ATOM   2745  CD1 PHE B  54      15.435  10.090  48.964  1.00149.24           C  
ATOM   2746  CD2 PHE B  54      17.024  11.781  48.483  1.00149.24           C  
ATOM   2747  CE1 PHE B  54      14.538  11.048  49.375  1.00149.24           C  
ATOM   2748  CE2 PHE B  54      16.130  12.743  48.893  1.00149.24           C  
ATOM   2749  CZ  PHE B  54      14.883  12.378  49.339  1.00149.24           C  
ATOM   2750  C   PHE B  54      18.450   7.874  46.441  1.00149.24           C  
ATOM   2751  O   PHE B  54      18.189   6.693  46.660  1.00149.24           O  
ATOM   2752  N   ASN B  55      19.654   8.279  45.982  1.00246.49           N  
ATOM   2753  CA  ASN B  55      20.789   7.400  45.980  1.00246.49           C  
ATOM   2754  CB  ASN B  55      21.356   7.024  44.603  1.00246.49           C  
ATOM   2755  CG  ASN B  55      22.433   5.970  44.853  1.00246.49           C  
ATOM   2756  OD1 ASN B  55      23.463   5.936  44.183  1.00246.49           O  
ATOM   2757  ND2 ASN B  55      22.198   5.080  45.850  1.00246.49           N  
ATOM   2758  C   ASN B  55      21.852   8.164  46.693  1.00246.49           C  
ATOM   2759  O   ASN B  55      22.168   9.291  46.315  1.00246.49           O  
ATOM   2760  N   ASN B  56      22.415   7.569  47.761  1.00139.92           N  
ATOM   2761  CA  ASN B  56      23.449   8.208  48.524  1.00139.92           C  
ATOM   2762  CB  ASN B  56      24.790   8.319  47.779  1.00139.92           C  
ATOM   2763  CG  ASN B  56      25.347   6.915  47.592  1.00139.92           C  
ATOM   2764  OD1 ASN B  56      25.544   6.460  46.467  1.00139.92           O  
ATOM   2765  ND2 ASN B  56      25.607   6.203  48.722  1.00139.92           N  
ATOM   2766  C   ASN B  56      23.011   9.584  48.901  1.00139.92           C  
ATOM   2767  O   ASN B  56      23.726  10.584  48.795  1.00139.92           O  
ATOM   2768  N   ASN B  57      21.770   9.657  49.357  1.00105.81           N  
ATOM   2769  CA  ASN B  57      21.273  10.888  49.857  1.00105.81           C  
ATOM   2770  CB  ASN B  57      22.195  11.502  50.926  1.00105.81           C  
ATOM   2771  CG  ASN B  57      22.201  10.567  52.130  1.00105.81           C  
ATOM   2772  OD1 ASN B  57      21.216   9.887  52.411  1.00105.81           O  
ATOM   2773  ND2 ASN B  57      23.345  10.528  52.865  1.00105.81           N  
ATOM   2774  C   ASN B  57      21.059  11.900  48.769  1.00105.81           C  
ATOM   2775  O   ASN B  57      20.674  13.030  49.074  1.00105.81           O  
ATOM   2776  N   VAL B  58      21.235  11.522  47.481  1.00166.51           N  
ATOM   2777  CA  VAL B  58      20.985  12.451  46.407  1.00166.51           C  
ATOM   2778  CB  VAL B  58      21.967  12.347  45.278  1.00166.51           C  
ATOM   2779  CG1 VAL B  58      21.560  13.364  44.207  1.00166.51           C  
ATOM   2780  CG2 VAL B  58      23.391  12.544  45.808  1.00166.51           C  
ATOM   2781  C   VAL B  58      19.665  12.082  45.805  1.00166.51           C  
ATOM   2782  O   VAL B  58      19.509  10.966  45.319  1.00166.51           O  
ATOM   2783  N   PRO B  59      18.686  12.947  45.818  1.00135.06           N  
ATOM   2784  CA  PRO B  59      17.408  12.647  45.231  1.00135.06           C  
ATOM   2785  CD  PRO B  59      18.719  14.226  46.502  1.00135.06           C  
ATOM   2786  CB  PRO B  59      16.480  13.780  45.674  1.00135.06           C  
ATOM   2787  CG  PRO B  59      17.441  14.937  46.020  1.00135.06           C  
ATOM   2788  C   PRO B  59      17.564  12.561  43.752  1.00135.06           C  
ATOM   2789  O   PRO B  59      18.013  13.534  43.147  1.00135.06           O  
ATOM   2790  N   ILE B  60      17.280  11.393  43.149  1.00145.38           N  
ATOM   2791  CA  ILE B  60      17.360  11.341  41.725  1.00145.38           C  
ATOM   2792  CB  ILE B  60      17.731   9.995  41.213  1.00145.38           C  
ATOM   2793  CG1 ILE B  60      18.978   9.482  41.962  1.00145.38           C  
ATOM   2794  CG2 ILE B  60      17.971  10.148  39.698  1.00145.38           C  
ATOM   2795  CD1 ILE B  60      20.195  10.400  41.860  1.00145.38           C  
ATOM   2796  C   ILE B  60      16.086  11.819  41.068  1.00145.38           C  
ATOM   2797  O   ILE B  60      16.132  12.626  40.140  1.00145.38           O  
ATOM   2798  N   ASP B  61      14.906  11.336  41.544  1.00 90.91           N  
ATOM   2799  CA  ASP B  61      13.662  11.640  40.871  1.00 90.91           C  
ATOM   2800  CB  ASP B  61      13.094  10.424  40.111  1.00 90.91           C  
ATOM   2801  CG  ASP B  61      11.933  10.864  39.228  1.00 90.91           C  
ATOM   2802  OD1 ASP B  61      10.938  11.417  39.769  1.00 90.91           O  
ATOM   2803  OD2 ASP B  61      12.030  10.653  37.990  1.00 90.91           O  
ATOM   2804  C   ASP B  61      12.595  12.114  41.832  1.00 90.91           C  
ATOM   2805  O   ASP B  61      12.101  11.350  42.660  1.00 90.91           O  
ATOM   2806  N   ASP B  68      12.281  13.429  41.760  1.00 99.68           N  
ATOM   2807  CA  ASP B  68      11.268  14.192  42.456  1.00 99.68           C  
ATOM   2808  CB  ASP B  68      11.690  15.653  42.695  1.00 99.68           C  
ATOM   2809  CG  ASP B  68      11.864  16.328  41.342  1.00 99.68           C  
ATOM   2810  OD1 ASP B  68      11.833  15.605  40.311  1.00 99.68           O  
ATOM   2811  OD2 ASP B  68      12.035  17.576  41.322  1.00 99.68           O  
ATOM   2812  C   ASP B  68       9.919  14.228  41.767  1.00 99.68           C  
ATOM   2813  O   ASP B  68       8.957  14.736  42.342  1.00 99.68           O  
ATOM   2814  N   SER B  69       9.803  13.739  40.516  1.00 65.51           N  
ATOM   2815  CA  SER B  69       8.650  13.973  39.674  1.00 65.51           C  
ATOM   2816  CB  SER B  69       8.664  13.093  38.412  1.00 65.51           C  
ATOM   2817  OG  SER B  69       8.577  11.722  38.770  1.00 65.51           O  
ATOM   2818  C   SER B  69       7.332  13.742  40.368  1.00 65.51           C  
ATOM   2819  O   SER B  69       6.400  14.523  40.182  1.00 65.51           O  
ATOM   2820  N   GLY B  70       7.209  12.676  41.173  1.00 91.18           N  
ATOM   2821  CA  GLY B  70       5.994  12.330  41.866  1.00 91.18           C  
ATOM   2822  C   GLY B  70       5.639  13.356  42.898  1.00 91.18           C  
ATOM   2823  O   GLY B  70       4.480  13.465  43.290  1.00 91.18           O  
ATOM   2824  N   MET B  71       6.640  14.078  43.427  1.00205.19           N  
ATOM   2825  CA  MET B  71       6.441  15.018  44.494  1.00205.19           C  
ATOM   2826  CB  MET B  71       7.766  15.716  44.846  1.00205.19           C  
ATOM   2827  CG  MET B  71       7.879  16.187  46.291  1.00205.19           C  
ATOM   2828  SD  MET B  71       8.236  14.862  47.485  1.00205.19           S  
ATOM   2829  CE  MET B  71       6.612  14.060  47.355  1.00205.19           C  
ATOM   2830  C   MET B  71       5.465  16.061  44.041  1.00205.19           C  
ATOM   2831  O   MET B  71       5.506  16.566  42.921  1.00205.19           O  
ATOM   2832  N   PRO B  72       4.578  16.381  44.933  1.00151.22           N  
ATOM   2833  CA  PRO B  72       3.600  17.400  44.690  1.00151.22           C  
ATOM   2834  CD  PRO B  72       4.092  15.383  45.869  1.00151.22           C  
ATOM   2835  CB  PRO B  72       2.472  17.163  45.697  1.00151.22           C  
ATOM   2836  CG  PRO B  72       3.035  16.132  46.689  1.00151.22           C  
ATOM   2837  C   PRO B  72       4.305  18.713  44.833  1.00151.22           C  
ATOM   2838  O   PRO B  72       5.527  18.758  44.704  1.00151.22           O  
ATOM   2839  N   GLU B  73       3.553  19.797  45.063  1.00134.87           N  
ATOM   2840  CA  GLU B  73       4.099  21.114  45.177  1.00134.87           C  
ATOM   2841  CB  GLU B  73       3.029  22.212  45.329  1.00134.87           C  
ATOM   2842  CG  GLU B  73       2.326  22.583  44.017  1.00134.87           C  
ATOM   2843  CD  GLU B  73       1.349  21.486  43.610  1.00134.87           C  
ATOM   2844  OE1 GLU B  73       1.135  20.533  44.405  1.00134.87           O  
ATOM   2845  OE2 GLU B  73       0.795  21.596  42.483  1.00134.87           O  
ATOM   2846  C   GLU B  73       5.043  21.196  46.340  1.00134.87           C  
ATOM   2847  O   GLU B  73       5.389  20.199  46.973  1.00134.87           O  
ATOM   2848  N   ASP B  74       5.488  22.438  46.616  1.00110.48           N  
ATOM   2849  CA  ASP B  74       6.487  22.829  47.573  1.00110.48           C  
ATOM   2850  CB  ASP B  74       6.689  24.352  47.629  1.00110.48           C  
ATOM   2851  CG  ASP B  74       7.289  24.797  46.307  1.00110.48           C  
ATOM   2852  OD1 ASP B  74       7.847  23.928  45.586  1.00110.48           O  
ATOM   2853  OD2 ASP B  74       7.195  26.015  45.999  1.00110.48           O  
ATOM   2854  C   ASP B  74       6.082  22.410  48.947  1.00110.48           C  
ATOM   2855  O   ASP B  74       6.909  22.402  49.858  1.00110.48           O  
ATOM   2856  N   ARG B  75       4.786  22.118  49.151  1.00149.84           N  
ATOM   2857  CA  ARG B  75       4.327  21.743  50.457  1.00149.84           C  
ATOM   2858  CB  ARG B  75       2.797  21.572  50.535  1.00149.84           C  
ATOM   2859  CG  ARG B  75       2.077  22.924  50.645  1.00149.84           C  
ATOM   2860  CD  ARG B  75       0.553  22.867  50.507  1.00149.84           C  
ATOM   2861  NE  ARG B  75       0.093  21.583  51.097  1.00149.84           N  
ATOM   2862  CZ  ARG B  75      -0.140  20.520  50.274  1.00149.84           C  
ATOM   2863  NH1 ARG B  75      -0.014  20.666  48.924  1.00149.84           N  
ATOM   2864  NH2 ARG B  75      -0.495  19.315  50.802  1.00149.84           N  
ATOM   2865  C   ARG B  75       5.019  20.486  50.898  1.00149.84           C  
ATOM   2866  O   ARG B  75       5.292  20.324  52.088  1.00149.84           O  
ATOM   2867  N   PHE B  76       5.302  19.552  49.963  1.00 96.43           N  
ATOM   2868  CA  PHE B  76       6.010  18.341  50.291  1.00 96.43           C  
ATOM   2869  CB  PHE B  76       5.698  17.176  49.334  1.00 96.43           C  
ATOM   2870  CG  PHE B  76       4.347  16.639  49.665  1.00 96.43           C  
ATOM   2871  CD1 PHE B  76       3.211  17.383  49.445  1.00 96.43           C  
ATOM   2872  CD2 PHE B  76       4.217  15.367  50.174  1.00 96.43           C  
ATOM   2873  CE1 PHE B  76       1.970  16.874  49.749  1.00 96.43           C  
ATOM   2874  CE2 PHE B  76       2.979  14.853  50.478  1.00 96.43           C  
ATOM   2875  CZ  PHE B  76       1.851  15.607  50.269  1.00 96.43           C  
ATOM   2876  C   PHE B  76       7.486  18.600  50.208  1.00 96.43           C  
ATOM   2877  O   PHE B  76       7.949  19.391  49.386  1.00 96.43           O  
ATOM   2878  N   SER B  77       8.265  17.937  51.095  1.00 91.87           N  
ATOM   2879  CA  SER B  77       9.691  18.109  51.128  1.00 91.87           C  
ATOM   2880  CB  SER B  77      10.116  19.227  52.103  1.00 91.87           C  
ATOM   2881  OG  SER B  77      11.529  19.372  52.119  1.00 91.87           O  
ATOM   2882  C   SER B  77      10.283  16.823  51.639  1.00 91.87           C  
ATOM   2883  O   SER B  77       9.690  16.162  52.491  1.00 91.87           O  
ATOM   2884  N   ALA B  78      11.473  16.427  51.129  1.00 47.50           N  
ATOM   2885  CA  ALA B  78      12.079  15.211  51.602  1.00 47.50           C  
ATOM   2886  CB  ALA B  78      11.764  13.982  50.733  1.00 47.50           C  
ATOM   2887  C   ALA B  78      13.567  15.378  51.584  1.00 47.50           C  
ATOM   2888  O   ALA B  78      14.103  16.164  50.805  1.00 47.50           O  
ATOM   2889  N   LYS B  79      14.276  14.642  52.469  1.00139.80           N  
ATOM   2890  CA  LYS B  79      15.708  14.741  52.491  1.00139.80           C  
ATOM   2891  CB  LYS B  79      16.243  15.917  53.328  1.00139.80           C  
ATOM   2892  CG  LYS B  79      15.692  17.292  52.964  1.00139.80           C  
ATOM   2893  CD  LYS B  79      16.065  18.378  53.978  1.00139.80           C  
ATOM   2894  CE  LYS B  79      16.095  17.898  55.434  1.00139.80           C  
ATOM   2895  NZ  LYS B  79      14.725  17.616  55.915  1.00139.80           N  
ATOM   2896  C   LYS B  79      16.253  13.556  53.214  1.00139.80           C  
ATOM   2897  O   LYS B  79      15.546  12.872  53.953  1.00139.80           O  
ATOM   2898  N   MET B  80      17.545  13.267  52.974  1.00125.60           N  
ATOM   2899  CA  MET B  80      18.230  12.294  53.769  1.00125.60           C  
ATOM   2900  CB  MET B  80      18.509  10.960  53.057  1.00125.60           C  
ATOM   2901  CG  MET B  80      17.249  10.152  52.749  1.00125.60           C  
ATOM   2902  SD  MET B  80      17.570   8.418  52.313  1.00125.60           S  
ATOM   2903  CE  MET B  80      18.733   8.829  50.984  1.00125.60           C  
ATOM   2904  C   MET B  80      19.549  12.922  54.092  1.00125.60           C  
ATOM   2905  O   MET B  80      20.514  12.765  53.348  1.00125.60           O  
ATOM   2906  N   PRO B  81      19.626  13.638  55.179  1.00 76.69           N  
ATOM   2907  CA  PRO B  81      20.844  14.304  55.551  1.00 76.69           C  
ATOM   2908  CD  PRO B  81      18.718  13.466  56.301  1.00 76.69           C  
ATOM   2909  CB  PRO B  81      20.546  14.943  56.904  1.00 76.69           C  
ATOM   2910  CG  PRO B  81      19.495  13.996  57.518  1.00 76.69           C  
ATOM   2911  C   PRO B  81      21.950  13.306  55.643  1.00 76.69           C  
ATOM   2912  O   PRO B  81      23.092  13.650  55.340  1.00 76.69           O  
ATOM   2913  N   ASN B  82      21.635  12.076  56.085  1.00 77.21           N  
ATOM   2914  CA  ASN B  82      22.631  11.055  56.207  1.00 77.21           C  
ATOM   2915  CB  ASN B  82      23.009  10.745  57.667  1.00 77.21           C  
ATOM   2916  CG  ASN B  82      21.772  10.222  58.388  1.00 77.21           C  
ATOM   2917  OD1 ASN B  82      21.616   9.018  58.582  1.00 77.21           O  
ATOM   2918  ND2 ASN B  82      20.863  11.147  58.800  1.00 77.21           N  
ATOM   2919  C   ASN B  82      22.057   9.807  55.616  1.00 77.21           C  
ATOM   2920  O   ASN B  82      20.861   9.716  55.345  1.00 77.21           O  
ATOM   2921  N   ALA B  83      22.925   8.800  55.429  1.00 89.65           N  
ATOM   2922  CA  ALA B  83      22.614   7.561  54.775  1.00 89.65           C  
ATOM   2923  CB  ALA B  83      23.842   6.649  54.624  1.00 89.65           C  
ATOM   2924  C   ALA B  83      21.561   6.760  55.507  1.00 89.65           C  
ATOM   2925  O   ALA B  83      20.831   5.989  54.886  1.00 89.65           O  
ATOM   2926  N   SER B  84      21.534   6.816  56.853  1.00107.23           N  
ATOM   2927  CA  SER B  84      20.641   6.012  57.660  1.00107.23           C  
ATOM   2928  CB  SER B  84      21.257   5.611  59.009  1.00107.23           C  
ATOM   2929  OG  SER B  84      21.400   6.752  59.842  1.00107.23           O  
ATOM   2930  C   SER B  84      19.309   6.631  57.983  1.00107.23           C  
ATOM   2931  O   SER B  84      18.616   6.108  58.856  1.00107.23           O  
ATOM   2932  N   PHE B  85      18.919   7.776  57.394  1.00103.39           N  
ATOM   2933  CA  PHE B  85      17.664   8.319  57.842  1.00103.39           C  
ATOM   2934  CB  PHE B  85      17.916   9.123  59.137  1.00103.39           C  
ATOM   2935  CG  PHE B  85      16.756   9.929  59.609  1.00103.39           C  
ATOM   2936  CD1 PHE B  85      15.655   9.339  60.185  1.00103.39           C  
ATOM   2937  CD2 PHE B  85      16.809  11.301  59.518  1.00103.39           C  
ATOM   2938  CE1 PHE B  85      14.607  10.111  60.629  1.00103.39           C  
ATOM   2939  CE2 PHE B  85      15.767  12.076  59.961  1.00103.39           C  
ATOM   2940  CZ  PHE B  85      14.660  11.480  60.515  1.00103.39           C  
ATOM   2941  C   PHE B  85      17.101   9.216  56.780  1.00103.39           C  
ATOM   2942  O   PHE B  85      17.829  10.007  56.182  1.00103.39           O  
ATOM   2943  N   SER B  86      15.778   9.117  56.512  1.00110.71           N  
ATOM   2944  CA  SER B  86      15.194  10.001  55.544  1.00110.71           C  
ATOM   2945  CB  SER B  86      14.810   9.356  54.202  1.00110.71           C  
ATOM   2946  OG  SER B  86      13.568   8.678  54.313  1.00110.71           O  
ATOM   2947  C   SER B  86      13.933  10.525  56.137  1.00110.71           C  
ATOM   2948  O   SER B  86      13.268   9.832  56.905  1.00110.71           O  
ATOM   2949  N   THR B  87      13.578  11.780  55.798  1.00144.23           N  
ATOM   2950  CA  THR B  87      12.388  12.348  56.348  1.00144.23           C  
ATOM   2951  CB  THR B  87      12.609  13.561  57.205  1.00144.23           C  
ATOM   2952  OG1 THR B  87      13.096  14.631  56.413  1.00144.23           O  
ATOM   2953  CG2 THR B  87      13.623  13.239  58.304  1.00144.23           C  
ATOM   2954  C   THR B  87      11.551  12.860  55.227  1.00144.23           C  
ATOM   2955  O   THR B  87      12.057  13.329  54.208  1.00144.23           O  
ATOM   2956  N   LEU B  88      10.222  12.763  55.393  1.00 78.61           N  
ATOM   2957  CA  LEU B  88       9.334  13.343  54.435  1.00 78.61           C  
ATOM   2958  CB  LEU B  88       8.389  12.310  53.798  1.00 78.61           C  
ATOM   2959  CG  LEU B  88       7.423  12.897  52.757  1.00 78.61           C  
ATOM   2960  CD1 LEU B  88       8.187  13.483  51.559  1.00 78.61           C  
ATOM   2961  CD2 LEU B  88       6.371  11.860  52.335  1.00 78.61           C  
ATOM   2962  C   LEU B  88       8.515  14.315  55.225  1.00 78.61           C  
ATOM   2963  O   LEU B  88       7.855  13.928  56.189  1.00 78.61           O  
ATOM   2964  N   LYS B  89       8.542  15.612  54.854  1.00111.73           N  
ATOM   2965  CA  LYS B  89       7.828  16.578  55.641  1.00111.73           C  
ATOM   2966  CB  LYS B  89       8.720  17.697  56.208  1.00111.73           C  
ATOM   2967  CG  LYS B  89       7.947  18.687  57.083  1.00111.73           C  
ATOM   2968  CD  LYS B  89       8.837  19.591  57.938  1.00111.73           C  
ATOM   2969  CE  LYS B  89       9.471  20.734  57.148  1.00111.73           C  
ATOM   2970  NZ  LYS B  89       8.413  21.617  56.610  1.00111.73           N  
ATOM   2971  C   LYS B  89       6.766  17.228  54.813  1.00111.73           C  
ATOM   2972  O   LYS B  89       6.975  17.559  53.646  1.00111.73           O  
ATOM   2973  N   ILE B  90       5.571  17.414  55.410  1.00 62.92           N  
ATOM   2974  CA  ILE B  90       4.512  18.057  54.690  1.00 62.92           C  
ATOM   2975  CB  ILE B  90       3.291  17.197  54.539  1.00 62.92           C  
ATOM   2976  CG1 ILE B  90       3.633  15.882  53.817  1.00 62.92           C  
ATOM   2977  CG2 ILE B  90       2.216  18.025  53.818  1.00 62.92           C  
ATOM   2978  CD1 ILE B  90       2.510  14.848  53.882  1.00 62.92           C  
ATOM   2979  C   ILE B  90       4.093  19.261  55.477  1.00 62.92           C  
ATOM   2980  O   ILE B  90       3.663  19.144  56.623  1.00 62.92           O  
ATOM   2981  N   GLN B  91       4.219  20.466  54.887  1.00172.57           N  
ATOM   2982  CA  GLN B  91       3.769  21.626  55.602  1.00172.57           C  
ATOM   2983  CB  GLN B  91       4.879  22.333  56.395  1.00172.57           C  
ATOM   2984  CG  GLN B  91       4.378  23.579  57.127  1.00172.57           C  
ATOM   2985  CD  GLN B  91       5.542  24.205  57.879  1.00172.57           C  
ATOM   2986  OE1 GLN B  91       5.560  25.410  58.131  1.00172.57           O  
ATOM   2987  NE2 GLN B  91       6.543  23.365  58.252  1.00172.57           N  
ATOM   2988  C   GLN B  91       3.254  22.629  54.620  1.00172.57           C  
ATOM   2989  O   GLN B  91       3.971  22.972  53.680  1.00172.57           O  
ATOM   2990  N   PRO B  92       2.052  23.146  54.776  1.00200.46           N  
ATOM   2991  CA  PRO B  92       1.108  22.734  55.794  1.00200.46           C  
ATOM   2992  CD  PRO B  92       1.842  24.529  54.381  1.00200.46           C  
ATOM   2993  CB  PRO B  92       0.264  23.967  56.118  1.00200.46           C  
ATOM   2994  CG  PRO B  92       0.439  24.880  54.894  1.00200.46           C  
ATOM   2995  C   PRO B  92       0.283  21.585  55.280  1.00200.46           C  
ATOM   2996  O   PRO B  92       0.143  21.451  54.067  1.00200.46           O  
ATOM   2997  N   SER B  93      -0.315  20.769  56.170  1.00 89.78           N  
ATOM   2998  CA  SER B  93      -1.029  19.603  55.727  1.00 89.78           C  
ATOM   2999  CB  SER B  93      -1.153  18.543  56.835  1.00 89.78           C  
ATOM   3000  OG  SER B  93      -1.857  17.404  56.368  1.00 89.78           O  
ATOM   3001  C   SER B  93      -2.408  19.963  55.254  1.00 89.78           C  
ATOM   3002  O   SER B  93      -2.984  20.970  55.663  1.00 89.78           O  
ATOM   3003  N   GLU B  94      -2.961  19.124  54.351  1.00 69.25           N  
ATOM   3004  CA  GLU B  94      -4.287  19.306  53.829  1.00 69.25           C  
ATOM   3005  CB  GLU B  94      -4.284  19.918  52.419  1.00 69.25           C  
ATOM   3006  CG  GLU B  94      -3.759  21.355  52.418  1.00 69.25           C  
ATOM   3007  CD  GLU B  94      -3.748  21.857  50.984  1.00 69.25           C  
ATOM   3008  OE1 GLU B  94      -3.533  21.017  50.071  1.00 69.25           O  
ATOM   3009  OE2 GLU B  94      -3.952  23.082  50.781  1.00 69.25           O  
ATOM   3010  C   GLU B  94      -4.922  17.945  53.760  1.00 69.25           C  
ATOM   3011  O   GLU B  94      -4.230  16.938  53.626  1.00 69.25           O  
ATOM   3012  N   PRO B  95      -6.225  17.882  53.834  1.00136.53           N  
ATOM   3013  CA  PRO B  95      -6.972  16.646  53.857  1.00136.53           C  
ATOM   3014  CD  PRO B  95      -7.071  19.049  53.670  1.00136.53           C  
ATOM   3015  CB  PRO B  95      -8.444  17.062  53.884  1.00136.53           C  
ATOM   3016  CG  PRO B  95      -8.443  18.479  53.281  1.00136.53           C  
ATOM   3017  C   PRO B  95      -6.640  15.737  52.708  1.00136.53           C  
ATOM   3018  O   PRO B  95      -6.736  14.522  52.872  1.00136.53           O  
ATOM   3019  N   ARG B  96      -6.247  16.306  51.557  1.00230.54           N  
ATOM   3020  CA  ARG B  96      -5.903  15.639  50.327  1.00230.54           C  
ATOM   3021  CB  ARG B  96      -5.459  16.685  49.292  1.00230.54           C  
ATOM   3022  CG  ARG B  96      -4.818  16.127  48.028  1.00230.54           C  
ATOM   3023  CD  ARG B  96      -3.808  17.096  47.404  1.00230.54           C  
ATOM   3024  NE  ARG B  96      -4.473  18.422  47.252  1.00230.54           N  
ATOM   3025  CZ  ARG B  96      -3.746  19.570  47.383  1.00230.54           C  
ATOM   3026  NH1 ARG B  96      -2.411  19.504  47.664  1.00230.54           N  
ATOM   3027  NH2 ARG B  96      -4.353  20.783  47.232  1.00230.54           N  
ATOM   3028  C   ARG B  96      -4.716  14.763  50.572  1.00230.54           C  
ATOM   3029  O   ARG B  96      -4.537  13.733  49.923  1.00230.54           O  
ATOM   3030  N   ASP B  97      -3.853  15.201  51.501  1.00102.86           N  
ATOM   3031  CA  ASP B  97      -2.609  14.576  51.849  1.00102.86           C  
ATOM   3032  CB  ASP B  97      -1.783  15.424  52.829  1.00102.86           C  
ATOM   3033  CG  ASP B  97      -1.269  16.652  52.095  1.00102.86           C  
ATOM   3034  OD1 ASP B  97      -1.359  16.691  50.838  1.00102.86           O  
ATOM   3035  OD2 ASP B  97      -0.767  17.572  52.793  1.00102.86           O  
ATOM   3036  C   ASP B  97      -2.814  13.251  52.513  1.00102.86           C  
ATOM   3037  O   ASP B  97      -1.882  12.451  52.563  1.00102.86           O  
ATOM   3038  N   SER B  98      -3.998  12.999  53.104  1.00 62.17           N  
ATOM   3039  CA  SER B  98      -4.187  11.765  53.817  1.00 62.17           C  
ATOM   3040  CB  SER B  98      -5.614  11.588  54.358  1.00 62.17           C  
ATOM   3041  OG  SER B  98      -5.896  12.597  55.316  1.00 62.17           O  
ATOM   3042  C   SER B  98      -3.882  10.607  52.921  1.00 62.17           C  
ATOM   3043  O   SER B  98      -4.284  10.565  51.759  1.00 62.17           O  
ATOM   3044  N   ALA B  99      -3.129   9.626  53.459  1.00 61.83           N  
ATOM   3045  CA  ALA B  99      -2.781   8.475  52.681  1.00 61.83           C  
ATOM   3046  CB  ALA B  99      -2.047   8.820  51.374  1.00 61.83           C  
ATOM   3047  C   ALA B  99      -1.847   7.651  53.504  1.00 61.83           C  
ATOM   3048  O   ALA B  99      -1.504   8.010  54.631  1.00 61.83           O  
ATOM   3049  N   VAL B 100      -1.438   6.486  52.967  1.00135.75           N  
ATOM   3050  CA  VAL B 100      -0.474   5.715  53.683  1.00135.75           C  
ATOM   3051  CB  VAL B 100      -0.756   4.239  53.723  1.00135.75           C  
ATOM   3052  CG1 VAL B 100      -0.564   3.637  52.324  1.00135.75           C  
ATOM   3053  CG2 VAL B 100       0.142   3.605  54.795  1.00135.75           C  
ATOM   3054  C   VAL B 100       0.827   5.936  52.987  1.00135.75           C  
ATOM   3055  O   VAL B 100       0.920   5.869  51.763  1.00135.75           O  
ATOM   3056  N   TYR B 101       1.887   6.224  53.758  1.00104.80           N  
ATOM   3057  CA  TYR B 101       3.138   6.485  53.115  1.00104.80           C  
ATOM   3058  CB  TYR B 101       3.831   7.768  53.605  1.00104.80           C  
ATOM   3059  CG  TYR B 101       3.017   8.936  53.156  1.00104.80           C  
ATOM   3060  CD1 TYR B 101       1.944   9.385  53.892  1.00104.80           C  
ATOM   3061  CD2 TYR B 101       3.333   9.586  51.988  1.00104.80           C  
ATOM   3062  CE1 TYR B 101       1.202  10.465  53.467  1.00104.80           C  
ATOM   3063  CE2 TYR B 101       2.597  10.665  51.560  1.00104.80           C  
ATOM   3064  CZ  TYR B 101       1.530  11.107  52.299  1.00104.80           C  
ATOM   3065  OH  TYR B 101       0.776  12.214  51.859  1.00104.80           O  
ATOM   3066  C   TYR B 101       4.045   5.326  53.387  1.00104.80           C  
ATOM   3067  O   TYR B 101       4.114   4.828  54.510  1.00104.80           O  
ATOM   3068  N   PHE B 102       4.739   4.833  52.336  1.00114.64           N  
ATOM   3069  CA  PHE B 102       5.626   3.720  52.520  1.00114.64           C  
ATOM   3070  CB  PHE B 102       5.303   2.458  51.692  1.00114.64           C  
ATOM   3071  CG  PHE B 102       4.005   1.842  52.092  1.00114.64           C  
ATOM   3072  CD1 PHE B 102       3.878   1.166  53.282  1.00114.64           C  
ATOM   3073  CD2 PHE B 102       2.905   1.951  51.275  1.00114.64           C  
ATOM   3074  CE1 PHE B 102       2.679   0.598  53.645  1.00114.64           C  
ATOM   3075  CE2 PHE B 102       1.703   1.384  51.630  1.00114.64           C  
ATOM   3076  CZ  PHE B 102       1.588   0.702  52.816  1.00114.64           C  
ATOM   3077  C   PHE B 102       7.004   4.103  52.073  1.00114.64           C  
ATOM   3078  O   PHE B 102       7.181   4.871  51.128  1.00114.64           O  
ATOM   3079  N   CYS B 103       8.027   3.568  52.771  1.00134.89           N  
ATOM   3080  CA  CYS B 103       9.390   3.768  52.379  1.00134.89           C  
ATOM   3081  CB  CYS B 103      10.321   4.252  53.486  1.00134.89           C  
ATOM   3082  SG  CYS B 103      10.112   6.015  53.745  1.00134.89           S  
ATOM   3083  C   CYS B 103       9.908   2.437  51.973  1.00134.89           C  
ATOM   3084  O   CYS B 103       9.528   1.413  52.533  1.00134.89           O  
ATOM   3085  N   ALA B 104      10.790   2.417  50.964  1.00 80.52           N  
ATOM   3086  CA  ALA B 104      11.346   1.172  50.532  1.00 80.52           C  
ATOM   3087  CB  ALA B 104      10.878   0.723  49.137  1.00 80.52           C  
ATOM   3088  C   ALA B 104      12.825   1.366  50.476  1.00 80.52           C  
ATOM   3089  O   ALA B 104      13.316   2.492  50.358  1.00 80.52           O  
ATOM   3090  N   SER B 105      13.577   0.254  50.603  1.00 79.83           N  
ATOM   3091  CA  SER B 105      15.004   0.343  50.547  1.00 79.83           C  
ATOM   3092  CB  SER B 105      15.720  -0.027  51.857  1.00 79.83           C  
ATOM   3093  OG  SER B 105      15.517  -1.397  52.166  1.00 79.83           O  
ATOM   3094  C   SER B 105      15.478  -0.575  49.471  1.00 79.83           C  
ATOM   3095  O   SER B 105      14.836  -1.578  49.152  1.00 79.83           O  
ATOM   3096  N   SER B 106      16.633  -0.229  48.869  1.00152.13           N  
ATOM   3097  CA  SER B 106      17.128  -1.020  47.785  1.00152.13           C  
ATOM   3098  CB  SER B 106      17.214  -0.262  46.449  1.00152.13           C  
ATOM   3099  OG  SER B 106      17.768  -1.098  45.443  1.00152.13           O  
ATOM   3100  C   SER B 106      18.522  -1.479  48.097  1.00152.13           C  
ATOM   3101  O   SER B 106      19.229  -0.896  48.919  1.00152.13           O  
ATOM   3102  N   SER B 107      18.964  -2.529  47.376  1.00254.65           N  
ATOM   3103  CA  SER B 107      20.184  -3.228  47.686  1.00254.65           C  
ATOM   3104  CB  SER B 107      19.931  -4.642  48.229  1.00254.65           C  
ATOM   3105  OG  SER B 107      18.903  -4.631  49.203  1.00254.65           O  
ATOM   3106  C   SER B 107      20.980  -3.509  46.433  1.00254.65           C  
ATOM   3107  O   SER B 107      21.270  -2.598  45.658  1.00254.65           O  
ATOM   3108  N   ALA B 108      21.361  -4.812  46.239  1.00341.19           N  
ATOM   3109  CA  ALA B 108      22.225  -5.260  45.184  1.00341.19           C  
ATOM   3110  CB  ALA B 108      22.204  -6.780  44.967  1.00341.19           C  
ATOM   3111  C   ALA B 108      21.801  -4.617  43.914  1.00341.19           C  
ATOM   3112  O   ALA B 108      20.698  -4.822  43.413  1.00341.19           O  
ATOM   3113  N   ASN B 124      22.721  -3.805  43.371  1.00459.35           N  
ATOM   3114  CA  ASN B 124      22.481  -3.019  42.200  1.00459.35           C  
ATOM   3115  CB  ASN B 124      22.410  -3.806  40.892  1.00459.35           C  
ATOM   3116  CG  ASN B 124      22.465  -2.752  39.807  1.00459.35           C  
ATOM   3117  OD1 ASN B 124      22.038  -2.982  38.677  1.00459.35           O  
ATOM   3118  ND2 ASN B 124      22.946  -1.543  40.209  1.00459.35           N  
ATOM   3119  C   ASN B 124      21.218  -2.323  42.406  1.00459.35           C  
ATOM   3120  O   ASN B 124      21.085  -1.552  43.347  1.00459.35           O  
ATOM   3121  N   TYR B 125      20.267  -2.542  41.497  1.00474.64           N  
ATOM   3122  CA  TYR B 125      19.009  -1.976  41.748  1.00474.64           C  
ATOM   3123  CB  TYR B 125      18.480  -1.148  40.584  1.00474.64           C  
ATOM   3124  CG  TYR B 125      19.431  -0.011  40.561  1.00474.64           C  
ATOM   3125  CD1 TYR B 125      19.215   1.066  41.382  1.00474.64           C  
ATOM   3126  CD2 TYR B 125      20.548  -0.039  39.760  1.00474.64           C  
ATOM   3127  CE1 TYR B 125      20.096   2.115  41.390  1.00474.64           C  
ATOM   3128  CE2 TYR B 125      21.434   1.012  39.765  1.00474.64           C  
ATOM   3129  CZ  TYR B 125      21.203   2.093  40.582  1.00474.64           C  
ATOM   3130  OH  TYR B 125      22.096   3.182  40.608  1.00474.64           O  
ATOM   3131  C   TYR B 125      17.938  -3.073  42.171  1.00474.64           C  
ATOM   3132  O   TYR B 125      18.033  -4.127  41.541  1.00474.64           O  
ATOM   3133  N   GLY B 126      16.968  -2.883  43.221  1.00142.70           N  
ATOM   3134  CA  GLY B 126      15.852  -3.786  43.783  1.00142.70           C  
ATOM   3135  C   GLY B 126      14.996  -3.202  45.018  1.00142.70           C  
ATOM   3136  O   GLY B 126      15.457  -2.227  45.600  1.00142.70           O  
ATOM   3137  N   TYR B 127      13.781  -3.760  45.519  1.00280.07           N  
ATOM   3138  CA  TYR B 127      12.936  -3.071  46.561  1.00280.07           C  
ATOM   3139  CB  TYR B 127      11.694  -2.399  45.947  1.00280.07           C  
ATOM   3140  CG  TYR B 127      12.115  -1.337  44.990  1.00280.07           C  
ATOM   3141  CD1 TYR B 127      12.723  -1.677  43.805  1.00280.07           C  
ATOM   3142  CD2 TYR B 127      11.872  -0.007  45.251  1.00280.07           C  
ATOM   3143  CE1 TYR B 127      13.104  -0.709  42.905  1.00280.07           C  
ATOM   3144  CE2 TYR B 127      12.251   0.966  44.354  1.00280.07           C  
ATOM   3145  CZ  TYR B 127      12.871   0.617  43.178  1.00280.07           C  
ATOM   3146  OH  TYR B 127      13.259   1.609  42.253  1.00280.07           O  
ATOM   3147  C   TYR B 127      12.358  -3.861  47.756  1.00280.07           C  
ATOM   3148  O   TYR B 127      11.640  -4.854  47.610  1.00280.07           O  
ATOM   3149  N   THR B 128      12.569  -3.342  49.003  1.00190.53           N  
ATOM   3150  CA  THR B 128      12.015  -3.905  50.221  1.00190.53           C  
ATOM   3151  CB  THR B 128      13.047  -4.423  51.181  1.00190.53           C  
ATOM   3152  OG1 THR B 128      13.871  -3.364  51.641  1.00190.53           O  
ATOM   3153  CG2 THR B 128      13.901  -5.474  50.451  1.00190.53           C  
ATOM   3154  C   THR B 128      11.214  -2.834  50.914  1.00190.53           C  
ATOM   3155  O   THR B 128      11.678  -1.703  51.067  1.00190.53           O  
ATOM   3156  N   PHE B 129       9.991  -3.175  51.389  1.00201.96           N  
ATOM   3157  CA  PHE B 129       9.120  -2.151  51.916  1.00201.96           C  
ATOM   3158  CB  PHE B 129       7.656  -2.273  51.454  1.00201.96           C  
ATOM   3159  CG  PHE B 129       7.580  -2.038  49.990  1.00201.96           C  
ATOM   3160  CD1 PHE B 129       7.628  -0.757  49.504  1.00201.96           C  
ATOM   3161  CD2 PHE B 129       7.478  -3.084  49.106  1.00201.96           C  
ATOM   3162  CE1 PHE B 129       7.559  -0.519  48.155  1.00201.96           C  
ATOM   3163  CE2 PHE B 129       7.407  -2.847  47.753  1.00201.96           C  
ATOM   3164  CZ  PHE B 129       7.447  -1.563  47.273  1.00201.96           C  
ATOM   3165  C   PHE B 129       9.036  -2.148  53.416  1.00201.96           C  
ATOM   3166  O   PHE B 129       9.146  -3.179  54.077  1.00201.96           O  
ATOM   3167  N   GLY B 130       8.808  -0.939  53.982  1.00 41.37           N  
ATOM   3168  CA  GLY B 130       8.655  -0.738  55.399  1.00 41.37           C  
ATOM   3169  C   GLY B 130       7.219  -0.977  55.768  1.00 41.37           C  
ATOM   3170  O   GLY B 130       6.386  -1.276  54.915  1.00 41.37           O  
ATOM   3171  N   SER B 131       6.906  -0.836  57.077  1.00 99.38           N  
ATOM   3172  CA  SER B 131       5.596  -1.058  57.636  1.00 99.38           C  
ATOM   3173  CB  SER B 131       5.549  -0.888  59.164  1.00 99.38           C  
ATOM   3174  OG  SER B 131       6.344  -1.873  59.807  1.00 99.38           O  
ATOM   3175  C   SER B 131       4.625  -0.054  57.096  1.00 99.38           C  
ATOM   3176  O   SER B 131       3.472  -0.385  56.826  1.00 99.38           O  
ATOM   3177  N   GLY B 132       5.053   1.211  56.943  1.00 52.95           N  
ATOM   3178  CA  GLY B 132       4.170   2.217  56.419  1.00 52.95           C  
ATOM   3179  C   GLY B 132       3.628   3.061  57.537  1.00 52.95           C  
ATOM   3180  O   GLY B 132       3.580   2.635  58.691  1.00 52.95           O  
ATOM   3181  N   THR B 133       3.213   4.306  57.199  1.00164.31           N  
ATOM   3182  CA  THR B 133       2.640   5.213  58.159  1.00164.31           C  
ATOM   3183  CB  THR B 133       3.407   6.493  58.342  1.00164.31           C  
ATOM   3184  OG1 THR B 133       3.395   7.242  57.138  1.00164.31           O  
ATOM   3185  CG2 THR B 133       4.855   6.179  58.731  1.00164.31           C  
ATOM   3186  C   THR B 133       1.299   5.643  57.641  1.00164.31           C  
ATOM   3187  O   THR B 133       1.177   6.086  56.501  1.00164.31           O  
ATOM   3188  N   ARG B 134       0.245   5.545  58.475  1.00108.11           N  
ATOM   3189  CA  ARG B 134      -1.043   5.983  58.023  1.00108.11           C  
ATOM   3190  CB  ARG B 134      -2.217   5.134  58.537  1.00108.11           C  
ATOM   3191  CG  ARG B 134      -2.429   3.849  57.735  1.00108.11           C  
ATOM   3192  CD  ARG B 134      -3.339   4.068  56.525  1.00108.11           C  
ATOM   3193  NE  ARG B 134      -3.420   2.792  55.763  1.00108.11           N  
ATOM   3194  CZ  ARG B 134      -3.916   2.813  54.491  1.00108.11           C  
ATOM   3195  NH1 ARG B 134      -4.354   3.991  53.957  1.00108.11           N  
ATOM   3196  NH2 ARG B 134      -3.967   1.668  53.752  1.00108.11           N  
ATOM   3197  C   ARG B 134      -1.239   7.376  58.511  1.00108.11           C  
ATOM   3198  O   ARG B 134      -1.237   7.637  59.712  1.00108.11           O  
ATOM   3199  N   LEU B 135      -1.413   8.311  57.560  1.00 76.26           N  
ATOM   3200  CA  LEU B 135      -1.571   9.693  57.895  1.00 76.26           C  
ATOM   3201  CB  LEU B 135      -0.656  10.597  57.051  1.00 76.26           C  
ATOM   3202  CG  LEU B 135      -0.816  12.109  57.295  1.00 76.26           C  
ATOM   3203  CD1 LEU B 135      -0.385  12.513  58.711  1.00 76.26           C  
ATOM   3204  CD2 LEU B 135      -0.099  12.914  56.200  1.00 76.26           C  
ATOM   3205  C   LEU B 135      -2.975  10.085  57.587  1.00 76.26           C  
ATOM   3206  O   LEU B 135      -3.454   9.891  56.471  1.00 76.26           O  
ATOM   3207  N   THR B 136      -3.682  10.633  58.592  1.00116.45           N  
ATOM   3208  CA  THR B 136      -5.013  11.100  58.354  1.00116.45           C  
ATOM   3209  CB  THR B 136      -6.050  10.368  59.150  1.00116.45           C  
ATOM   3210  OG1 THR B 136      -5.812  10.544  60.539  1.00116.45           O  
ATOM   3211  CG2 THR B 136      -5.980   8.876  58.784  1.00116.45           C  
ATOM   3212  C   THR B 136      -5.046  12.529  58.769  1.00116.45           C  
ATOM   3213  O   THR B 136      -4.801  12.857  59.929  1.00116.45           O  
ATOM   3214  N   VAL B 137      -5.343  13.432  57.819  1.00117.82           N  
ATOM   3215  CA  VAL B 137      -5.391  14.805  58.204  1.00117.82           C  
ATOM   3216  CB  VAL B 137      -4.546  15.691  57.339  1.00117.82           C  
ATOM   3217  CG1 VAL B 137      -5.052  15.635  55.898  1.00117.82           C  
ATOM   3218  CG2 VAL B 137      -4.538  17.093  57.953  1.00117.82           C  
ATOM   3219  C   VAL B 137      -6.825  15.223  58.156  1.00117.82           C  
ATOM   3220  O   VAL B 137      -7.521  15.010  57.166  1.00117.82           O  
ATOM   3221  N   VAL B 138      -7.315  15.810  59.263  1.00 24.83           N  
ATOM   3222  CA  VAL B 138      -8.694  16.191  59.321  1.00 24.83           C  
ATOM   3223  CB  VAL B 138      -9.291  15.989  60.684  1.00 24.83           C  
ATOM   3224  CG1 VAL B 138     -10.723  16.545  60.693  1.00 24.83           C  
ATOM   3225  CG2 VAL B 138      -9.211  14.493  61.028  1.00 24.83           C  
ATOM   3226  C   VAL B 138      -8.783  17.673  58.992  1.00 24.83           C  
ATOM   3227  O   VAL B 138      -8.291  18.486  59.820  1.00 24.83           O  
ATOM   3228  OXT VAL B 138      -9.345  18.014  57.916  1.00 24.83           O  
TER    3229      VAL B 138                                                       
END
