# Supplementary material for: Predicting T cell receptor functionality against mutant epitopes
Source: Cell Genom. 2024 Aug 15;4(9):100634. doi: 10.1016/j.xgen.2024.100634 (PMC11480844; doi:10.1016/j.xgen.2024.100634)
Supplement: Data S9. Structural models of the CMV dataset, related to STAR Methods, Structural modeling — PDB files containing the structural models of the 20 CMV TCRs, NLVPMVATV, and the HLA-B∗07:02 allele. [file mmc10.zip › structures_cmv/TCR65-8_NLVPMVATV.pdb]

ATOM      1  N   GLY M   1      31.006  -9.444   7.292  0.98  8.66           N  
ATOM      2  CA  GLY M   1      31.908  -9.803   8.410  1.00  8.66           C  
ATOM      3  C   GLY M   1      31.168  -9.772   9.707  1.00  8.66           C  
ATOM      4  O   GLY M   1      29.951  -9.599   9.740  1.00  8.66           O  
ATOM      5  N   SER M   2      31.909  -9.945  10.817  1.00 70.24           N  
ATOM      6  CA  SER M   2      31.338  -9.954  12.131  0.97 70.24           C  
ATOM      7  CB  SER M   2      32.261 -10.612  13.172  0.97 70.24           C  
ATOM      8  OG  SER M   2      31.656 -10.596  14.456  0.74 70.24           O  
ATOM      9  C   SER M   2      31.104  -8.539  12.559  1.00 70.24           C  
ATOM     10  O   SER M   2      31.623  -7.601  11.957  1.00 70.24           O  
ATOM     11  N   HIS M   3      30.279  -8.355  13.613  1.00 50.44           N  
ATOM     12  CA  HIS M   3      30.001  -7.039  14.113  1.00 50.44           C  
ATOM     13  ND1 HIS M   3      29.102  -4.995  11.602  1.00 50.44           N  
ATOM     14  CG  HIS M   3      28.657  -6.176  12.154  1.00 50.44           C  
ATOM     15  CB  HIS M   3      28.662  -6.464  13.625  1.00 50.44           C  
ATOM     16  NE2 HIS M   3      28.435  -6.275   9.911  1.00 50.44           N  
ATOM     17  CD2 HIS M   3      28.253  -6.946  11.108  1.00 50.44           C  
ATOM     18  CE1 HIS M   3      28.948  -5.108  10.260  1.00 50.44           C  
ATOM     19  C   HIS M   3      29.938  -7.112  15.607  1.00 50.44           C  
ATOM     20  O   HIS M   3      29.720  -8.179  16.177  1.00 50.44           O  
ATOM     21  N   SER M   4      30.136  -5.966  16.292  1.00 59.47           N  
ATOM     22  CA  SER M   4      30.119  -6.036  17.722  0.98 59.47           C  
ATOM     23  CB  SER M   4      31.519  -6.213  18.333  0.98 59.47           C  
ATOM     24  OG  SER M   4      32.335  -5.097  18.007  0.98 59.47           O  
ATOM     25  C   SER M   4      29.530  -4.791  18.305  1.00 59.47           C  
ATOM     26  O   SER M   4      29.438  -3.749  17.657  1.00 59.47           O  
ATOM     27  N   MET M   5      29.061  -4.912  19.563  1.00 73.75           N  
ATOM     28  CA  MET M   5      28.587  -3.790  20.314  1.00 73.75           C  
ATOM     29  CB  MET M   5      27.063  -3.791  20.520  1.00 73.75           C  
ATOM     30  CG  MET M   5      26.540  -2.543  21.230  1.00 73.75           C  
ATOM     31  SD  MET M   5      24.728  -2.437  21.318  1.00 73.75           S  
ATOM     32  CE  MET M   5      24.537  -3.861  22.427  1.00 73.75           C  
ATOM     33  C   MET M   5      29.242  -3.911  21.656  1.00 73.75           C  
ATOM     34  O   MET M   5      29.154  -4.956  22.302  1.00 73.75           O  
ATOM     35  N   ARG M   6      29.942  -2.847  22.102  1.00214.44           N  
ATOM     36  CA  ARG M   6      30.623  -2.897  23.368  0.97214.44           C  
ATOM     37  CB  ARG M   6      32.154  -3.068  23.258  0.97214.44           C  
ATOM     38  CG  ARG M   6      32.654  -4.519  23.248  0.97214.44           C  
ATOM     39  CD  ARG M   6      32.250  -5.365  22.045  0.97214.44           C  
ATOM     40  NE  ARG M   6      33.415  -5.489  21.121  0.92214.44           N  
ATOM     41  CZ  ARG M   6      34.394  -6.413  21.354  0.88214.44           C  
ATOM     42  NH1 ARG M   6      34.451  -7.074  22.546  0.88214.44           N  
ATOM     43  NH2 ARG M   6      35.319  -6.683  20.388  0.88214.44           N  
ATOM     44  C   ARG M   6      30.389  -1.627  24.129  1.00214.44           C  
ATOM     45  O   ARG M   6      30.243  -0.551  23.551  1.00214.44           O  
ATOM     46  N   TYR M   7      30.338  -1.740  25.474  1.00162.49           N  
ATOM     47  CA  TYR M   7      30.194  -0.597  26.335  1.00162.49           C  
ATOM     48  CB  TYR M   7      28.951  -0.611  27.244  1.00162.49           C  
ATOM     49  CG  TYR M   7      27.728  -0.310  26.448  1.00162.49           C  
ATOM     50  CD1 TYR M   7      27.323   0.994  26.288  1.00162.49           C  
ATOM     51  CD2 TYR M   7      26.984  -1.310  25.867  1.00162.49           C  
ATOM     52  CE1 TYR M   7      26.196   1.300  25.564  1.00162.49           C  
ATOM     53  CE2 TYR M   7      25.854  -1.010  25.142  1.00162.49           C  
ATOM     54  CZ  TYR M   7      25.458   0.296  24.990  1.00162.49           C  
ATOM     55  OH  TYR M   7      24.300   0.606  24.247  1.00162.49           O  
ATOM     56  C   TYR M   7      31.378  -0.573  27.256  1.00162.49           C  
ATOM     57  O   TYR M   7      31.803  -1.613  27.758  1.00162.49           O  
ATOM     58  N   PHE M   8      31.950   0.628  27.492  1.00 78.76           N  
ATOM     59  CA  PHE M   8      33.099   0.742  28.349  1.00 78.76           C  
ATOM     60  CB  PHE M   8      34.316   1.368  27.644  1.00 78.76           C  
ATOM     61  CG  PHE M   8      34.718   0.460  26.533  1.00 78.76           C  
ATOM     62  CD1 PHE M   8      34.067   0.508  25.323  1.00 78.76           C  
ATOM     63  CD2 PHE M   8      35.749  -0.435  26.692  1.00 78.76           C  
ATOM     64  CE1 PHE M   8      34.434  -0.326  24.293  1.00 78.76           C  
ATOM     65  CE2 PHE M   8      36.121  -1.270  25.665  1.00 78.76           C  
ATOM     66  CZ  PHE M   8      35.464  -1.219  24.461  1.00 78.76           C  
ATOM     67  C   PHE M   8      32.743   1.660  29.481  1.00 78.76           C  
ATOM     68  O   PHE M   8      32.154   2.718  29.266  1.00 78.76           O  
ATOM     69  N   PHE M   9      33.099   1.281  30.729  1.00159.34           N  
ATOM     70  CA  PHE M   9      32.746   2.120  31.842  1.00159.34           C  
ATOM     71  CB  PHE M   9      31.722   1.474  32.792  1.00159.34           C  
ATOM     72  CG  PHE M   9      30.528   1.073  31.996  1.00159.34           C  
ATOM     73  CD1 PHE M   9      29.542   1.978  31.682  1.00159.34           C  
ATOM     74  CD2 PHE M   9      30.403  -0.220  31.549  1.00159.34           C  
ATOM     75  CE1 PHE M   9      28.446   1.594  30.945  1.00159.34           C  
ATOM     76  CE2 PHE M   9      29.309  -0.609  30.814  1.00159.34           C  
ATOM     77  CZ  PHE M   9      28.325   0.298  30.509  1.00159.34           C  
ATOM     78  C   PHE M   9      33.968   2.367  32.677  1.00159.34           C  
ATOM     79  O   PHE M   9      34.737   1.449  32.960  1.00159.34           O  
ATOM     80  N   THR M  10      34.179   3.631  33.099  1.00 41.01           N  
ATOM     81  CA  THR M  10      35.302   3.925  33.943  0.98 41.01           C  
ATOM     82  CB  THR M  10      36.400   4.658  33.228  0.98 41.01           C  
ATOM     83  OG1 THR M  10      36.862   3.891  32.126  0.98 41.01           O  
ATOM     84  CG2 THR M  10      37.552   4.913  34.214  0.98 41.01           C  
ATOM     85  C   THR M  10      34.834   4.809  35.061  1.00 41.01           C  
ATOM     86  O   THR M  10      34.173   5.820  34.827  1.00 41.01           O  
ATOM     87  N   SER M  11      35.167   4.437  36.316  1.00 94.78           N  
ATOM     88  CA  SER M  11      34.825   5.247  37.455  0.97 94.78           C  
ATOM     89  CB  SER M  11      33.872   4.563  38.451  0.97 94.78           C  
ATOM     90  OG  SER M  11      32.608   4.328  37.855  0.97 94.78           O  
ATOM     91  C   SER M  11      36.088   5.466  38.222  1.00 94.78           C  
ATOM     92  O   SER M  11      36.822   4.519  38.498  1.00 94.78           O  
ATOM     93  N   VAL M  12      36.371   6.731  38.594  1.00 38.71           N  
ATOM     94  CA  VAL M  12      37.551   7.013  39.357  1.00 38.71           C  
ATOM     95  CB  VAL M  12      38.499   7.952  38.669  1.00 38.71           C  
ATOM     96  CG1 VAL M  12      39.689   8.228  39.604  1.00 38.71           C  
ATOM     97  CG2 VAL M  12      38.892   7.343  37.313  1.00 38.71           C  
ATOM     98  C   VAL M  12      37.111   7.686  40.616  1.00 38.71           C  
ATOM     99  O   VAL M  12      36.342   8.645  40.589  1.00 38.71           O  
ATOM    100  N   SER M  13      37.603   7.188  41.763  1.00 86.50           N  
ATOM    101  CA  SER M  13      37.245   7.740  43.036  1.00 86.50           C  
ATOM    102  CB  SER M  13      37.592   6.779  44.188  1.00 86.50           C  
ATOM    103  OG  SER M  13      37.230   7.335  45.441  1.00 86.50           O  
ATOM    104  C   SER M  13      38.014   9.007  43.226  1.00 86.50           C  
ATOM    105  O   SER M  13      39.105   9.172  42.685  1.00 86.50           O  
ATOM    106  N   ARG M  14      37.436   9.962  43.985  1.00190.29           N  
ATOM    107  CA  ARG M  14      38.132  11.186  44.241  1.00190.29           C  
ATOM    108  CB  ARG M  14      37.554  12.347  43.415  1.00190.29           C  
ATOM    109  CG  ARG M  14      37.699  12.095  41.909  1.00190.29           C  
ATOM    110  CD  ARG M  14      37.140  13.192  40.999  0.99190.29           C  
ATOM    111  NE  ARG M  14      35.652  13.141  41.061  0.99190.29           N  
ATOM    112  CZ  ARG M  14      34.911  13.762  40.096  0.98190.29           C  
ATOM    113  NH1 ARG M  14      35.532  14.430  39.079  0.98190.29           N  
ATOM    114  NH2 ARG M  14      33.549  13.714  40.144  0.98190.29           N  
ATOM    115  C   ARG M  14      37.964  11.481  45.696  1.00190.29           C  
ATOM    116  O   ARG M  14      36.924  11.971  46.134  1.00190.29           O  
ATOM    117  N   PRO M  15      38.975  11.179  46.461  0.98172.59           N  
ATOM    118  CA  PRO M  15      38.881  11.456  47.863  0.98172.59           C  
ATOM    119  CD  PRO M  15      39.758   9.982  46.204  0.98172.59           C  
ATOM    120  CB  PRO M  15      39.948  10.604  48.543  0.98172.59           C  
ATOM    121  CG  PRO M  15      40.109   9.410  47.589  0.98172.59           C  
ATOM    122  C   PRO M  15      39.070  12.919  48.063  0.98172.59           C  
ATOM    123  O   PRO M  15      39.789  13.540  47.283  0.98172.59           O  
ATOM    124  N   GLY M  16      38.439  13.498  49.094  1.00 25.87           N  
ATOM    125  CA  GLY M  16      38.613  14.899  49.325  1.00 25.87           C  
ATOM    126  C   GLY M  16      37.518  15.616  48.613  1.00 25.87           C  
ATOM    127  O   GLY M  16      37.240  16.781  48.887  1.00 25.87           O  
ATOM    128  N   ARG M  17      36.861  14.930  47.664  1.00171.59           N  
ATOM    129  CA  ARG M  17      35.764  15.550  46.994  1.00171.59           C  
ATOM    130  CB  ARG M  17      36.081  16.189  45.622  1.00171.59           C  
ATOM    131  CG  ARG M  17      36.773  15.336  44.561  1.00171.59           C  
ATOM    132  CD  ARG M  17      37.221  16.211  43.383  1.00171.59           C  
ATOM    133  NE  ARG M  17      38.125  15.422  42.503  1.00171.59           N  
ATOM    134  CZ  ARG M  17      38.384  15.857  41.233  1.00171.59           C  
ATOM    135  NH1 ARG M  17      37.791  16.994  40.763  1.00171.59           N  
ATOM    136  NH2 ARG M  17      39.232  15.152  40.429  1.00171.59           N  
ATOM    137  C   ARG M  17      34.644  14.570  46.951  1.00171.59           C  
ATOM    138  O   ARG M  17      34.684  13.539  47.620  1.00171.59           O  
ATOM    139  N   GLY M  18      33.602  14.866  46.166  1.00 94.36           N  
ATOM    140  CA  GLY M  18      32.413  14.073  46.244  1.00 94.36           C  
ATOM    141  C   GLY M  18      32.575  12.796  45.492  1.00 94.36           C  
ATOM    142  O   GLY M  18      33.655  12.211  45.434  1.00 94.36           O  
ATOM    143  N   GLU M  19      31.456  12.338  44.905  1.00150.24           N  
ATOM    144  CA  GLU M  19      31.352  11.066  44.251  0.98150.24           C  
ATOM    145  CB  GLU M  19      29.948  10.784  43.685  0.98150.24           C  
ATOM    146  CG  GLU M  19      29.503  11.775  42.607  0.95150.24           C  
ATOM    147  CD  GLU M  19      28.097  11.394  42.162  0.92150.24           C  
ATOM    148  OE1 GLU M  19      27.151  11.614  42.961  0.92150.24           O  
ATOM    149  OE2 GLU M  19      27.949  10.880  41.019  0.92150.24           O  
ATOM    150  C   GLU M  19      32.347  10.982  43.129  1.00150.24           C  
ATOM    151  O   GLU M  19      32.856  11.980  42.622  1.00150.24           O  
ATOM    152  N   PRO M  20      32.649   9.762  42.767  1.00135.10           N  
ATOM    153  CA  PRO M  20      33.635   9.458  41.761  1.00135.10           C  
ATOM    154  CD  PRO M  20      32.368   8.624  43.622  1.00135.10           C  
ATOM    155  CB  PRO M  20      33.928   7.960  41.895  1.00135.10           C  
ATOM    156  CG  PRO M  20      32.787   7.414  42.774  1.00135.10           C  
ATOM    157  C   PRO M  20      33.236   9.866  40.376  1.00135.10           C  
ATOM    158  O   PRO M  20      32.044   9.979  40.097  1.00135.10           O  
ATOM    159  N   ARG M  21      34.238  10.118  39.507  1.00 84.05           N  
ATOM    160  CA  ARG M  21      34.011  10.500  38.141  1.00 84.05           C  
ATOM    161  CB  ARG M  21      35.286  11.037  37.466  1.00 84.05           C  
ATOM    162  CG  ARG M  21      35.120  11.463  36.005  1.00 84.05           C  
ATOM    163  CD  ARG M  21      34.422  12.811  35.822  1.00 84.05           C  
ATOM    164  NE  ARG M  21      34.433  13.128  34.366  0.99 84.05           N  
ATOM    165  CZ  ARG M  21      35.504  13.777  33.821  0.99 84.05           C  
ATOM    166  NH1 ARG M  21      36.573  14.097  34.603  0.99 84.05           N  
ATOM    167  NH2 ARG M  21      35.510  14.107  32.497  0.99 84.05           N  
ATOM    168  C   ARG M  21      33.598   9.270  37.392  1.00 84.05           C  
ATOM    169  O   ARG M  21      34.215   8.216  37.533  1.00 84.05           O  
ATOM    170  N   PHE M  22      32.540   9.373  36.558  1.00 95.73           N  
ATOM    171  CA  PHE M  22      32.076   8.209  35.852  1.00 95.73           C  
ATOM    172  CB  PHE M  22      30.721   7.724  36.403  1.00 95.73           C  
ATOM    173  CG  PHE M  22      30.260   6.507  35.677  1.00 95.73           C  
ATOM    174  CD1 PHE M  22      30.822   5.281  35.941  1.00 95.73           C  
ATOM    175  CD2 PHE M  22      29.244   6.581  34.756  1.00 95.73           C  
ATOM    176  CE1 PHE M  22      30.394   4.152  35.283  1.00 95.73           C  
ATOM    177  CE2 PHE M  22      28.811   5.456  34.095  1.00 95.73           C  
ATOM    178  CZ  PHE M  22      29.387   4.237  34.355  1.00 95.73           C  
ATOM    179  C   PHE M  22      31.905   8.549  34.397  1.00 95.73           C  
ATOM    180  O   PHE M  22      31.221   9.510  34.050  1.00 95.73           O  
ATOM    181  N   ILE M  23      32.534   7.754  33.500  1.00 50.30           N  
ATOM    182  CA  ILE M  23      32.412   7.992  32.085  1.00 50.30           C  
ATOM    183  CB  ILE M  23      33.693   8.455  31.458  1.00 50.30           C  
ATOM    184  CG1 ILE M  23      34.127   9.791  32.084  1.00 50.30           C  
ATOM    185  CG2 ILE M  23      33.490   8.520  29.933  1.00 50.30           C  
ATOM    186  CD1 ILE M  23      35.562  10.192  31.752  1.00 50.30           C  
ATOM    187  C   ILE M  23      32.025   6.703  31.420  1.00 50.30           C  
ATOM    188  O   ILE M  23      32.654   5.669  31.635  1.00 50.30           O  
ATOM    189  N   ALA M  24      30.967   6.737  30.579  1.00 43.86           N  
ATOM    190  CA  ALA M  24      30.533   5.547  29.906  1.00 43.86           C  
ATOM    191  CB  ALA M  24      29.123   5.088  30.309  1.00 43.86           C  
ATOM    192  C   ALA M  24      30.502   5.839  28.439  1.00 43.86           C  
ATOM    193  O   ALA M  24      30.142   6.938  28.023  1.00 43.86           O  
ATOM    194  N   VAL M  25      30.891   4.843  27.621  1.00129.85           N  
ATOM    195  CA  VAL M  25      30.922   5.035  26.202  0.98129.85           C  
ATOM    196  CB  VAL M  25      32.314   5.100  25.655  0.98129.85           C  
ATOM    197  CG1 VAL M  25      32.204   5.311  24.149  0.98129.85           C  
ATOM    198  CG2 VAL M  25      33.126   6.175  26.378  0.98129.85           C  
ATOM    199  C   VAL M  25      30.346   3.808  25.565  1.00129.85           C  
ATOM    200  O   VAL M  25      30.460   2.711  26.104  1.00129.85           O  
ATOM    201  N   GLY M  26      29.718   3.962  24.378  1.00 36.20           N  
ATOM    202  CA  GLY M  26      29.177   2.819  23.702  1.00 36.20           C  
ATOM    203  C   GLY M  26      29.722   2.818  22.307  1.00 36.20           C  
ATOM    204  O   GLY M  26      29.874   3.872  21.693  1.00 36.20           O  
ATOM    205  N   TYR M  27      30.026   1.615  21.773  1.00 93.84           N  
ATOM    206  CA  TYR M  27      30.575   1.509  20.449  1.00 93.84           C  
ATOM    207  CB  TYR M  27      32.055   1.083  20.396  1.00 93.84           C  
ATOM    208  CG  TYR M  27      32.968   2.181  20.820  0.99 93.84           C  
ATOM    209  CD1 TYR M  27      33.228   2.425  22.150  0.99 93.84           C  
ATOM    210  CD2 TYR M  27      33.587   2.956  19.866  0.99 93.84           C  
ATOM    211  CE1 TYR M  27      34.084   3.436  22.519  0.99 93.84           C  
ATOM    212  CE2 TYR M  27      34.443   3.968  20.229  0.99 93.84           C  
ATOM    213  CZ  TYR M  27      34.692   4.210  21.558  0.99 93.84           C  
ATOM    214  OH  TYR M  27      35.572   5.248  21.935  0.99 93.84           O  
ATOM    215  C   TYR M  27      29.875   0.438  19.681  1.00 93.84           C  
ATOM    216  O   TYR M  27      29.386  -0.547  20.233  1.00 93.84           O  
ATOM    217  N   VAL M  28      29.790   0.652  18.356  1.00 75.07           N  
ATOM    218  CA  VAL M  28      29.344  -0.365  17.456  0.98 75.07           C  
ATOM    219  CB  VAL M  28      28.087  -0.005  16.717  0.98 75.07           C  
ATOM    220  CG1 VAL M  28      27.832  -1.066  15.633  0.98 75.07           C  
ATOM    221  CG2 VAL M  28      26.939   0.121  17.733  0.98 75.07           C  
ATOM    222  C   VAL M  28      30.437  -0.446  16.441  1.00 75.07           C  
ATOM    223  O   VAL M  28      30.593   0.475  15.645  1.00 75.07           O  
ATOM    224  N   ASP M  29      31.222  -1.543  16.453  1.00184.08           N  
ATOM    225  CA  ASP M  29      32.267  -1.760  15.483  1.00184.08           C  
ATOM    226  CB  ASP M  29      31.728  -2.257  14.131  1.00184.08           C  
ATOM    227  CG  ASP M  29      31.199  -3.670  14.309  1.00184.08           C  
ATOM    228  OD1 ASP M  29      32.032  -4.600  14.475  1.00184.08           O  
ATOM    229  OD2 ASP M  29      29.951  -3.842  14.269  1.00184.08           O  
ATOM    230  C   ASP M  29      33.077  -0.514  15.197  1.00184.08           C  
ATOM    231  O   ASP M  29      32.922   0.114  14.151  1.00184.08           O  
ATOM    232  N   ASP M  30      33.923  -0.088  16.145  1.00208.28           N  
ATOM    233  CA  ASP M  30      34.823   1.016  15.949  1.00208.28           C  
ATOM    234  CB  ASP M  30      35.766   0.816  14.748  1.00208.28           C  
ATOM    235  CG  ASP M  30      36.734  -0.309  15.090  1.00208.28           C  
ATOM    236  OD1 ASP M  30      36.690  -0.794  16.251  1.00208.28           O  
ATOM    237  OD2 ASP M  30      37.532  -0.696  14.194  1.00208.28           O  
ATOM    238  C   ASP M  30      34.096   2.314  15.753  1.00208.28           C  
ATOM    239  O   ASP M  30      34.705   3.294  15.328  1.00208.28           O  
ATOM    240  N   THR M  31      32.791   2.394  16.074  1.00154.45           N  
ATOM    241  CA  THR M  31      32.172   3.684  15.964  1.00154.45           C  
ATOM    242  CB  THR M  31      31.200   3.798  14.814  1.00154.45           C  
ATOM    243  OG1 THR M  31      30.936   5.161  14.534  1.00154.45           O  
ATOM    244  CG2 THR M  31      29.885   3.073  15.142  1.00154.45           C  
ATOM    245  C   THR M  31      31.470   3.939  17.268  1.00154.45           C  
ATOM    246  O   THR M  31      30.711   3.100  17.749  1.00154.45           O  
ATOM    247  N   GLN M  32      31.723   5.109  17.892  1.00 70.08           N  
ATOM    248  CA  GLN M  32      31.141   5.414  19.174  0.94 70.08           C  
ATOM    249  CB  GLN M  32      31.995   6.389  20.000  0.94 70.08           C  
ATOM    250  CG  GLN M  32      31.393   6.725  21.363  0.94 70.08           C  
ATOM    251  CD  GLN M  32      32.268   7.789  22.010  0.94 70.08           C  
ATOM    252  OE1 GLN M  32      33.200   8.305  21.395  0.94 70.08           O  
ATOM    253  NE2 GLN M  32      31.957   8.134  23.288  0.94 70.08           N  
ATOM    254  C   GLN M  32      29.820   6.083  18.957  1.00 70.08           C  
ATOM    255  O   GLN M  32      29.756   7.145  18.340  1.00 70.08           O  
ATOM    256  N   PHE M  33      28.723   5.412  19.368  1.00118.51           N  
ATOM    257  CA  PHE M  33      27.388   5.938  19.262  1.00118.51           C  
ATOM    258  CB  PHE M  33      26.316   4.896  18.877  1.00118.51           C  
ATOM    259  CG  PHE M  33      26.122   3.859  19.923  1.00118.51           C  
ATOM    260  CD1 PHE M  33      27.047   2.858  20.111  1.00118.51           C  
ATOM    261  CD2 PHE M  33      24.979   3.869  20.688  1.00118.51           C  
ATOM    262  CE1 PHE M  33      26.844   1.897  21.072  1.00118.51           C  
ATOM    263  CE2 PHE M  33      24.771   2.910  21.649  1.00118.51           C  
ATOM    264  CZ  PHE M  33      25.707   1.923  21.844  1.00118.51           C  
ATOM    265  C   PHE M  33      26.906   6.788  20.410  1.00118.51           C  
ATOM    266  O   PHE M  33      26.051   7.644  20.193  1.00118.51           O  
ATOM    267  N   VAL M  34      27.351   6.556  21.668  1.00 60.30           N  
ATOM    268  CA  VAL M  34      26.806   7.349  22.751  1.00 60.30           C  
ATOM    269  CB  VAL M  34      25.599   6.732  23.397  1.00 60.30           C  
ATOM    270  CG1 VAL M  34      24.454   6.688  22.373  1.00 60.30           C  
ATOM    271  CG2 VAL M  34      25.994   5.349  23.946  1.00 60.30           C  
ATOM    272  C   VAL M  34      27.820   7.535  23.839  1.00 60.30           C  
ATOM    273  O   VAL M  34      28.855   6.871  23.862  1.00 60.30           O  
ATOM    274  N   ARG M  35      27.557   8.490  24.766  0.98129.94           N  
ATOM    275  CA  ARG M  35      28.452   8.670  25.875  0.98129.94           C  
ATOM    276  CB  ARG M  35      29.696   9.525  25.559  0.98129.94           C  
ATOM    277  CG  ARG M  35      29.432  10.969  25.123  0.98129.94           C  
ATOM    278  CD  ARG M  35      29.115  11.934  26.268  0.98129.94           C  
ATOM    279  NE  ARG M  35      29.279  13.311  25.723  0.98129.94           N  
ATOM    280  CZ  ARG M  35      29.355  14.389  26.557  0.98129.94           C  
ATOM    281  NH1 ARG M  35      29.203  14.228  27.903  0.98129.94           N  
ATOM    282  NH2 ARG M  35      29.590  15.633  26.047  0.98129.94           N  
ATOM    283  C   ARG M  35      27.724   9.294  27.030  0.98129.94           C  
ATOM    284  O   ARG M  35      26.653   9.881  26.873  0.98129.94           O  
ATOM    285  N   PHE M  36      28.286   9.120  28.245  1.00 66.08           N  
ATOM    286  CA  PHE M  36      27.746   9.712  29.437  1.00 66.08           C  
ATOM    287  CB  PHE M  36      26.910   8.719  30.265  1.00 66.08           C  
ATOM    288  CG  PHE M  36      26.388   9.403  31.482  1.00 66.08           C  
ATOM    289  CD1 PHE M  36      25.259  10.191  31.416  1.00 66.08           C  
ATOM    290  CD2 PHE M  36      27.017   9.245  32.695  1.00 66.08           C  
ATOM    291  CE1 PHE M  36      24.775  10.816  32.540  1.00 66.08           C  
ATOM    292  CE2 PHE M  36      26.536   9.868  33.823  1.00 66.08           C  
ATOM    293  CZ  PHE M  36      25.413  10.657  33.747  1.00 66.08           C  
ATOM    294  C   PHE M  36      28.915  10.133  30.277  1.00 66.08           C  
ATOM    295  O   PHE M  36      29.878   9.382  30.434  1.00 66.08           O  
ATOM    296  N   ASP M  37      28.864  11.365  30.829  1.00 58.38           N  
ATOM    297  CA  ASP M  37      29.913  11.871  31.672  1.00 58.38           C  
ATOM    298  CB  ASP M  37      30.715  13.012  31.016  1.00 58.38           C  
ATOM    299  CG  ASP M  37      31.921  13.354  31.882  0.99 58.38           C  
ATOM    300  OD1 ASP M  37      31.938  12.956  33.077  0.99 58.38           O  
ATOM    301  OD2 ASP M  37      32.844  14.027  31.351  0.99 58.38           O  
ATOM    302  C   ASP M  37      29.253  12.420  32.905  1.00 58.38           C  
ATOM    303  O   ASP M  37      28.349  13.248  32.815  1.00 58.38           O  
ATOM    304  N   SER M  38      29.696  11.970  34.095  1.00 44.53           N  
ATOM    305  CA  SER M  38      29.089  12.380  35.334  1.00 44.53           C  
ATOM    306  CB  SER M  38      29.665  11.642  36.556  1.00 44.53           C  
ATOM    307  OG  SER M  38      31.032  11.979  36.736  1.00 44.53           O  
ATOM    308  C   SER M  38      29.294  13.848  35.547  1.00 44.53           C  
ATOM    309  O   SER M  38      28.473  14.507  36.182  1.00 44.53           O  
ATOM    310  N   ASP M  39      30.421  14.391  35.057  1.00 57.54           N  
ATOM    311  CA  ASP M  39      30.723  15.786  35.215  1.00 57.54           C  
ATOM    312  CB  ASP M  39      32.195  16.122  34.926  1.00 57.54           C  
ATOM    313  CG  ASP M  39      32.994  15.628  36.126  0.96 57.54           C  
ATOM    314  OD1 ASP M  39      32.357  15.334  37.173  0.96 57.54           O  
ATOM    315  OD2 ASP M  39      34.246  15.545  36.020  0.96 57.54           O  
ATOM    316  C   ASP M  39      29.845  16.645  34.350  1.00 57.54           C  
ATOM    317  O   ASP M  39      29.540  17.778  34.720  1.00 57.54           O  
ATOM    318  N   ALA M  40      29.409  16.133  33.180  1.00 38.63           N  
ATOM    319  CA  ALA M  40      28.668  16.925  32.233  1.00 38.63           C  
ATOM    320  CB  ALA M  40      28.275  16.153  30.961  1.00 38.63           C  
ATOM    321  C   ALA M  40      27.411  17.465  32.850  1.00 38.63           C  
ATOM    322  O   ALA M  40      26.800  16.855  33.726  1.00 38.63           O  
ATOM    323  N   ALA M  41      27.030  18.678  32.398  1.00 35.34           N  
ATOM    324  CA  ALA M  41      25.885  19.421  32.848  1.00 35.34           C  
ATOM    325  CB  ALA M  41      25.832  20.839  32.252  1.00 35.34           C  
ATOM    326  C   ALA M  41      24.599  18.740  32.481  1.00 35.34           C  
ATOM    327  O   ALA M  41      23.652  18.743  33.267  1.00 35.34           O  
ATOM    328  N   SER M  42      24.530  18.141  31.275  1.00 39.49           N  
ATOM    329  CA  SER M  42      23.303  17.581  30.770  1.00 39.49           C  
ATOM    330  CB  SER M  42      23.452  16.966  29.368  1.00 39.49           C  
ATOM    331  OG  SER M  42      24.268  15.805  29.425  1.00 39.49           O  
ATOM    332  C   SER M  42      22.805  16.496  31.672  1.00 39.49           C  
ATOM    333  O   SER M  42      21.606  16.404  31.932  1.00 39.49           O  
ATOM    334  N   GLN M  43      23.716  15.657  32.197  1.00 57.72           N  
ATOM    335  CA  GLN M  43      23.314  14.565  33.037  1.00 57.72           C  
ATOM    336  CB  GLN M  43      22.585  15.011  34.318  1.00 57.72           C  
ATOM    337  CG  GLN M  43      23.488  15.729  35.323  1.00 57.72           C  
ATOM    338  CD  GLN M  43      24.366  14.685  36.001  1.00 57.72           C  
ATOM    339  OE1 GLN M  43      24.065  13.493  35.977  1.00 57.72           O  
ATOM    340  NE2 GLN M  43      25.483  15.143  36.627  1.00 57.72           N  
ATOM    341  C   GLN M  43      22.397  13.664  32.268  1.00 57.72           C  
ATOM    342  O   GLN M  43      21.448  13.117  32.828  1.00 57.72           O  
ATOM    343  N   ARG M  44      22.654  13.485  30.955  1.00150.51           N  
ATOM    344  CA  ARG M  44      21.858  12.570  30.193  1.00150.51           C  
ATOM    345  CB  ARG M  44      20.717  13.228  29.397  1.00150.51           C  
ATOM    346  CG  ARG M  44      19.552  13.668  30.287  1.00150.51           C  
ATOM    347  CD  ARG M  44      18.327  14.162  29.515  1.00150.51           C  
ATOM    348  NE  ARG M  44      17.801  13.035  28.686  1.00150.51           N  
ATOM    349  CZ  ARG M  44      16.852  12.180  29.170  1.00150.51           C  
ATOM    350  NH1 ARG M  44      16.383  12.309  30.445  1.00150.51           N  
ATOM    351  NH2 ARG M  44      16.359  11.191  28.367  1.00150.51           N  
ATOM    352  C   ARG M  44      22.758  11.869  29.225  1.00150.51           C  
ATOM    353  O   ARG M  44      23.839  12.358  28.900  1.00150.51           O  
ATOM    354  N   MET M  45      22.343  10.671  28.763  1.00 69.38           N  
ATOM    355  CA  MET M  45      23.130   9.977  27.790  1.00 69.38           C  
ATOM    356  CB  MET M  45      22.627   8.552  27.493  1.00 69.38           C  
ATOM    357  CG  MET M  45      23.518   7.775  26.521  1.00 69.38           C  
ATOM    358  SD  MET M  45      25.107   7.228  27.217  1.00 69.38           S  
ATOM    359  CE  MET M  45      24.401   5.895  28.229  1.00 69.38           C  
ATOM    360  C   MET M  45      23.004  10.781  26.536  1.00 69.38           C  
ATOM    361  O   MET M  45      21.914  11.250  26.209  1.00 69.38           O  
ATOM    362  N   GLU M  46      24.119  10.969  25.799  1.00 79.60           N  
ATOM    363  CA  GLU M  46      24.077  11.814  24.634  1.00 79.60           C  
ATOM    364  CB  GLU M  46      24.989  13.045  24.756  1.00 79.60           C  
ATOM    365  CG  GLU M  46      24.532  14.006  25.856  1.00 79.60           C  
ATOM    366  CD  GLU M  46      25.494  15.183  25.902  1.00 79.60           C  
ATOM    367  OE1 GLU M  46      26.485  15.173  25.127  1.00 79.60           O  
ATOM    368  OE2 GLU M  46      25.245  16.115  26.715  1.00 79.60           O  
ATOM    369  C   GLU M  46      24.509  11.043  23.422  1.00 79.60           C  
ATOM    370  O   GLU M  46      25.286  10.094  23.509  1.00 79.60           O  
ATOM    371  N   PRO M  47      23.958  11.419  22.289  1.00106.43           N  
ATOM    372  CA  PRO M  47      24.274  10.793  21.027  1.00106.43           C  
ATOM    373  CD  PRO M  47      22.673  12.096  22.256  1.00106.43           C  
ATOM    374  CB  PRO M  47      23.096  11.090  20.098  1.00106.43           C  
ATOM    375  CG  PRO M  47      22.378  12.281  20.759  1.00106.43           C  
ATOM    376  C   PRO M  47      25.591  11.201  20.437  1.00106.43           C  
ATOM    377  O   PRO M  47      25.867  12.396  20.349  1.00106.43           O  
ATOM    378  N   ARG M  48      26.446  10.213  20.113  0.98196.07           N  
ATOM    379  CA  ARG M  48      27.693  10.340  19.412  0.98196.07           C  
ATOM    380  CB  ARG M  48      28.736   9.303  19.855  0.98196.07           C  
ATOM    381  CG  ARG M  48      29.217   9.538  21.289  0.98196.07           C  
ATOM    382  CD  ARG M  48      29.912  10.888  21.495  0.98196.07           C  
ATOM    383  NE  ARG M  48      28.858  11.940  21.484  0.98196.07           N  
ATOM    384  CZ  ARG M  48      29.088  13.169  22.032  0.98196.07           C  
ATOM    385  NH1 ARG M  48      30.300  13.453  22.594  0.98196.07           N  
ATOM    386  NH2 ARG M  48      28.098  14.107  22.024  0.98196.07           N  
ATOM    387  C   ARG M  48      27.561  10.271  17.914  0.98196.07           C  
ATOM    388  O   ARG M  48      28.365  10.873  17.205  0.98196.07           O  
ATOM    389  N   ALA M  49      26.591   9.491  17.380  1.00 49.42           N  
ATOM    390  CA  ALA M  49      26.517   9.311  15.950  1.00 49.42           C  
ATOM    391  CB  ALA M  49      26.864   7.881  15.498  1.00 49.42           C  
ATOM    392  C   ALA M  49      25.120   9.597  15.487  1.00 49.42           C  
ATOM    393  O   ALA M  49      24.144   9.305  16.172  1.00 49.42           O  
ATOM    394  N   PRO M  50      25.023  10.143  14.304  1.00134.69           N  
ATOM    395  CA  PRO M  50      23.781  10.595  13.726  1.00134.69           C  
ATOM    396  CD  PRO M  50      26.071   9.986  13.310  1.00134.69           C  
ATOM    397  CB  PRO M  50      24.152  11.095  12.331  1.00134.69           C  
ATOM    398  CG  PRO M  50      25.379  10.241  11.961  1.00134.69           C  
ATOM    399  C   PRO M  50      22.694   9.559  13.655  1.00134.69           C  
ATOM    400  O   PRO M  50      21.526   9.928  13.768  1.00134.69           O  
ATOM    401  N   TRP M  51      23.034   8.276  13.444  1.00101.98           N  
ATOM    402  CA  TRP M  51      22.054   7.236  13.299  1.00101.98           C  
ATOM    403  CB  TRP M  51      22.651   5.926  12.746  1.00101.98           C  
ATOM    404  CG  TRP M  51      23.975   5.510  13.343  1.00101.98           C  
ATOM    405  CD2 TRP M  51      24.144   4.616  14.453  1.00101.98           C  
ATOM    406  CD1 TRP M  51      25.229   5.860  12.936  1.00101.98           C  
ATOM    407  NE1 TRP M  51      26.169   5.244  13.723  1.00101.98           N  
ATOM    408  CE2 TRP M  51      25.516   4.474  14.662  1.00101.98           C  
ATOM    409  CE3 TRP M  51      23.234   3.964  15.233  1.00101.98           C  
ATOM    410  CZ2 TRP M  51      26.000   3.674  15.656  1.00101.98           C  
ATOM    411  CZ3 TRP M  51      23.727   3.162  16.239  1.00101.98           C  
ATOM    412  CH2 TRP M  51      25.083   3.019  16.447  1.00101.98           C  
ATOM    413  C   TRP M  51      21.297   6.997  14.573  1.00101.98           C  
ATOM    414  O   TRP M  51      20.157   6.537  14.532  1.00101.98           O  
ATOM    415  N   ILE M  52      21.936   7.225  15.736  1.00115.08           N  
ATOM    416  CA  ILE M  52      21.336   7.054  17.035  1.00115.08           C  
ATOM    417  CB  ILE M  52      22.319   7.046  18.174  1.00115.08           C  
ATOM    418  CG1 ILE M  52      21.667   6.421  19.420  1.00115.08           C  
ATOM    419  CG2 ILE M  52      22.805   8.482  18.416  1.00115.08           C  
ATOM    420  CD1 ILE M  52      21.351   4.933  19.262  1.00115.08           C  
ATOM    421  C   ILE M  52      20.304   8.109  17.319  1.00115.08           C  
ATOM    422  O   ILE M  52      19.350   7.869  18.057  1.00115.08           O  
ATOM    423  N   GLU M  53      20.490   9.324  16.767  1.00 50.32           N  
ATOM    424  CA  GLU M  53      19.658  10.465  17.040  1.00 50.32           C  
ATOM    425  CB  GLU M  53      20.082  11.713  16.246  1.00 50.32           C  
ATOM    426  CG  GLU M  53      21.460  12.241  16.651  1.00 50.32           C  
ATOM    427  CD  GLU M  53      21.764  13.468  15.804  0.92 50.32           C  
ATOM    428  OE1 GLU M  53      20.818  13.985  15.151  0.92 50.32           O  
ATOM    429  OE2 GLU M  53      22.945  13.906  15.800  0.92 50.32           O  
ATOM    430  C   GLU M  53      18.235  10.160  16.690  1.00 50.32           C  
ATOM    431  O   GLU M  53      17.312  10.724  17.276  1.00 50.32           O  
ATOM    432  N   GLN M  54      18.012   9.261  15.719  1.00110.49           N  
ATOM    433  CA  GLN M  54      16.686   8.943  15.281  1.00110.49           C  
ATOM    434  CB  GLN M  54      16.668   7.944  14.110  1.00110.49           C  
ATOM    435  CG  GLN M  54      17.246   6.567  14.437  1.00110.49           C  
ATOM    436  CD  GLN M  54      17.147   5.720  13.178  1.00110.49           C  
ATOM    437  OE1 GLN M  54      17.357   4.509  13.212  1.00110.49           O  
ATOM    438  NE2 GLN M  54      16.821   6.373  12.031  1.00110.49           N  
ATOM    439  C   GLN M  54      15.874   8.390  16.422  1.00110.49           C  
ATOM    440  O   GLN M  54      14.662   8.589  16.460  1.00110.49           O  
ATOM    441  N   GLU M  55      16.503   7.678  17.378  1.00104.45           N  
ATOM    442  CA  GLU M  55      15.789   7.075  18.477  1.00104.45           C  
ATOM    443  CB  GLU M  55      16.718   6.384  19.488  1.00104.45           C  
ATOM    444  CG  GLU M  55      17.582   5.272  18.890  1.00104.45           C  
ATOM    445  CD  GLU M  55      16.742   4.019  18.699  1.00104.45           C  
ATOM    446  OE1 GLU M  55      15.495   4.088  18.864  1.00104.45           O  
ATOM    447  OE2 GLU M  55      17.350   2.964  18.384  1.00104.45           O  
ATOM    448  C   GLU M  55      15.047   8.139  19.231  1.00104.45           C  
ATOM    449  O   GLU M  55      15.536   9.252  19.415  1.00104.45           O  
ATOM    450  N   GLY M  56      13.830   7.796  19.706  1.00 33.30           N  
ATOM    451  CA  GLY M  56      12.979   8.731  20.386  1.00 33.30           C  
ATOM    452  C   GLY M  56      13.394   8.861  21.818  1.00 33.30           C  
ATOM    453  O   GLY M  56      14.276   8.175  22.330  1.00 33.30           O  
ATOM    454  N   PRO M  58      12.700   9.767  22.450  1.00 72.56           N  
ATOM    455  CA  PRO M  58      12.916  10.157  23.817  1.00 72.56           C  
ATOM    456  CD  PRO M  58      11.402  10.188  21.954  1.00 72.56           C  
ATOM    457  CB  PRO M  58      11.846  11.207  24.103  1.00 72.56           C  
ATOM    458  CG  PRO M  58      10.691  10.796  23.173  1.00 72.56           C  
ATOM    459  C   PRO M  58      12.799   9.010  24.766  1.00 72.56           C  
ATOM    460  O   PRO M  58      13.411   9.064  25.831  1.00 72.56           O  
ATOM    461  N   GLU M  59      12.000   7.986  24.436  1.00 82.21           N  
ATOM    462  CA  GLU M  59      11.848   6.897  25.349  1.00 82.21           C  
ATOM    463  CB  GLU M  59      10.860   5.840  24.842  1.00 82.21           C  
ATOM    464  CG  GLU M  59      10.690   4.675  25.812  0.95 82.21           C  
ATOM    465  CD  GLU M  59       9.698   3.714  25.184  0.91 82.21           C  
ATOM    466  OE1 GLU M  59       8.969   4.145  24.252  0.91 82.21           O  
ATOM    467  OE2 GLU M  59       9.655   2.537  25.628  0.91 82.21           O  
ATOM    468  C   GLU M  59      13.172   6.228  25.507  1.00 82.21           C  
ATOM    469  O   GLU M  59      13.557   5.834  26.605  1.00 82.21           O  
ATOM    470  N   TYR M  60      13.909   6.092  24.392  1.00 70.47           N  
ATOM    471  CA  TYR M  60      15.182   5.437  24.396  1.00 70.47           C  
ATOM    472  CB  TYR M  60      15.789   5.383  22.980  1.00 70.47           C  
ATOM    473  CG  TYR M  60      17.160   4.790  23.002  1.00 70.47           C  
ATOM    474  CD1 TYR M  60      17.343   3.427  23.037  1.00 70.47           C  
ATOM    475  CD2 TYR M  60      18.269   5.604  22.962  1.00 70.47           C  
ATOM    476  CE1 TYR M  60      18.609   2.888  23.043  1.00 70.47           C  
ATOM    477  CE2 TYR M  60      19.538   5.073  22.968  1.00 70.47           C  
ATOM    478  CZ  TYR M  60      19.709   3.710  23.009  1.00 70.47           C  
ATOM    479  OH  TYR M  60      21.008   3.159  23.013  1.00 70.47           O  
ATOM    480  C   TYR M  60      16.127   6.201  25.265  1.00 70.47           C  
ATOM    481  O   TYR M  60      16.833   5.621  26.089  1.00 70.47           O  
ATOM    482  N   TRP M  61      16.149   7.535  25.115  1.00 74.48           N  
ATOM    483  CA  TRP M  61      17.079   8.346  25.841  1.00 74.48           C  
ATOM    484  CB  TRP M  61      17.059   9.810  25.382  1.00 74.48           C  
ATOM    485  CG  TRP M  61      17.501   9.931  23.946  1.00 74.48           C  
ATOM    486  CD2 TRP M  61      18.819   9.591  23.488  1.00 74.48           C  
ATOM    487  CD1 TRP M  61      16.787  10.291  22.842  1.00 74.48           C  
ATOM    488  NE1 TRP M  61      17.579  10.200  21.722  1.00 74.48           N  
ATOM    489  CE2 TRP M  61      18.832   9.767  22.105  1.00 74.48           C  
ATOM    490  CE3 TRP M  61      19.923   9.155  24.164  1.00 74.48           C  
ATOM    491  CZ2 TRP M  61      19.956   9.511  21.374  1.00 74.48           C  
ATOM    492  CZ3 TRP M  61      21.058   8.906  23.425  1.00 74.48           C  
ATOM    493  CH2 TRP M  61      21.074   9.081  22.056  1.00 74.48           C  
ATOM    494  C   TRP M  61      16.801   8.285  27.308  1.00 74.48           C  
ATOM    495  O   TRP M  61      17.733   8.235  28.108  1.00 74.48           O  
ATOM    496  N   ASP M  62      15.518   8.321  27.715  1.00134.28           N  
ATOM    497  CA  ASP M  62      15.248   8.280  29.123  0.98134.28           C  
ATOM    498  CB  ASP M  62      13.813   8.702  29.514  0.98134.28           C  
ATOM    499  CG  ASP M  62      12.759   7.826  28.867  0.92134.28           C  
ATOM    500  OD1 ASP M  62      12.881   6.576  28.938  0.92134.28           O  
ATOM    501  OD2 ASP M  62      11.806   8.410  28.283  0.92134.28           O  
ATOM    502  C   ASP M  62      15.622   6.941  29.680  1.00134.28           C  
ATOM    503  O   ASP M  62      16.111   6.842  30.806  1.00134.28           O  
ATOM    504  N   GLY M  63      15.402   5.862  28.908  1.00 80.64           N  
ATOM    505  CA  GLY M  63      15.750   4.568  29.405  1.00 80.64           C  
ATOM    506  C   GLY M  63      17.236   4.466  29.570  1.00 80.64           C  
ATOM    507  O   GLY M  63      17.736   3.993  30.590  1.00 80.64           O  
ATOM    508  N   GLU M  64      17.988   4.928  28.558  1.00152.21           N  
ATOM    509  CA  GLU M  64      19.410   4.768  28.568  1.00152.21           C  
ATOM    510  CB  GLU M  64      20.028   5.170  27.223  1.00152.21           C  
ATOM    511  CG  GLU M  64      21.276   4.360  26.885  1.00152.21           C  
ATOM    512  CD  GLU M  64      20.842   2.908  26.698  1.00152.21           C  
ATOM    513  OE1 GLU M  64      19.631   2.614  26.881  1.00152.21           O  
ATOM    514  OE2 GLU M  64      21.722   2.068  26.376  1.00152.21           O  
ATOM    515  C   GLU M  64      19.990   5.597  29.674  1.00152.21           C  
ATOM    516  O   GLU M  64      20.946   5.189  30.333  1.00152.21           O  
ATOM    517  N   THR M  65      19.415   6.793  29.901  1.00 68.42           N  
ATOM    518  CA  THR M  65      19.902   7.697  30.901  1.00 68.42           C  
ATOM    519  CB  THR M  65      19.173   9.007  30.895  1.00 68.42           C  
ATOM    520  OG1 THR M  65      19.323   9.647  29.637  1.00 68.42           O  
ATOM    521  CG2 THR M  65      19.745   9.892  32.012  1.00 68.42           C  
ATOM    522  C   THR M  65      19.758   7.119  32.269  1.00 68.42           C  
ATOM    523  O   THR M  65      20.685   7.214  33.073  1.00 68.42           O  
ATOM    524  N   ARG M  66      18.588   6.521  32.572  1.00170.00           N  
ATOM    525  CA  ARG M  66      18.365   5.996  33.886  0.97170.00           C  
ATOM    526  CB  ARG M  66      16.940   5.465  34.086  0.97170.00           C  
ATOM    527  CG  ARG M  66      15.917   6.584  34.252  0.97170.00           C  
ATOM    528  CD  ARG M  66      14.482   6.087  34.404  0.97170.00           C  
ATOM    529  NE  ARG M  66      14.045   5.591  33.070  0.97170.00           N  
ATOM    530  CZ  ARG M  66      12.717   5.410  32.816  0.97170.00           C  
ATOM    531  NH1 ARG M  66      11.797   5.668  33.790  0.97170.00           N  
ATOM    532  NH2 ARG M  66      12.312   4.974  31.588  0.97170.00           N  
ATOM    533  C   ARG M  66      19.314   4.868  34.142  1.00170.00           C  
ATOM    534  O   ARG M  66      19.898   4.775  35.221  1.00170.00           O  
ATOM    535  N   LYS M  67      19.504   3.982  33.145  1.00157.43           N  
ATOM    536  CA  LYS M  67      20.317   2.816  33.353  1.00157.43           C  
ATOM    537  CB  LYS M  67      20.331   1.839  32.168  1.00157.43           C  
ATOM    538  CG  LYS M  67      19.024   1.066  32.010  1.00157.43           C  
ATOM    539  CD  LYS M  67      18.982   0.205  30.750  1.00157.43           C  
ATOM    540  CE  LYS M  67      18.919   1.014  29.456  1.00157.43           C  
ATOM    541  NZ  LYS M  67      18.996   0.099  28.301  1.00157.43           N  
ATOM    542  C   LYS M  67      21.725   3.209  33.598  1.00157.43           C  
ATOM    543  O   LYS M  67      22.354   2.675  34.510  1.00157.43           O  
ATOM    544  N   VAL M  68      22.240   4.163  32.798  1.00148.16           N  
ATOM    545  CA  VAL M  68      23.609   4.562  32.904  0.98148.16           C  
ATOM    546  CB  VAL M  68      24.010   5.573  31.865  0.98148.16           C  
ATOM    547  CG1 VAL M  68      23.214   6.870  32.071  0.98148.16           C  
ATOM    548  CG2 VAL M  68      25.531   5.758  31.940  0.98148.16           C  
ATOM    549  C   VAL M  68      23.815   5.144  34.263  1.00148.16           C  
ATOM    550  O   VAL M  68      24.853   4.931  34.881  1.00148.16           O  
ATOM    551  N   LYS M  69      22.828   5.904  34.769  1.00124.13           N  
ATOM    552  CA  LYS M  69      22.950   6.472  36.080  1.00124.13           C  
ATOM    553  CB  LYS M  69      21.753   7.360  36.461  1.00124.13           C  
ATOM    554  CG  LYS M  69      21.692   8.656  35.650  1.00124.13           C  
ATOM    555  CD  LYS M  69      20.358   9.392  35.767  1.00124.13           C  
ATOM    556  CE  LYS M  69      20.324  10.716  35.003  1.00124.13           C  
ATOM    557  NZ  LYS M  69      21.225  11.693  35.650  1.00124.13           N  
ATOM    558  C   LYS M  69      23.033   5.350  37.062  1.00124.13           C  
ATOM    559  O   LYS M  69      23.798   5.410  38.020  1.00124.13           O  
ATOM    560  N   ALA M  70      22.237   4.289  36.850  1.00148.51           N  
ATOM    561  CA  ALA M  70      22.240   3.148  37.722  1.00148.51           C  
ATOM    562  CB  ALA M  70      21.188   2.097  37.331  1.00148.51           C  
ATOM    563  C   ALA M  70      23.590   2.474  37.678  1.00148.51           C  
ATOM    564  O   ALA M  70      24.120   2.035  38.695  1.00148.51           O  
ATOM    565  N   HIS M  71      24.202   2.357  36.491  1.00127.12           N  
ATOM    566  CA  HIS M  71      25.496   1.728  36.406  0.98127.12           C  
ATOM    567  ND1 HIS M  71      24.088   0.473  33.866  0.98127.12           N  
ATOM    568  CG  HIS M  71      25.433   0.582  34.136  0.98127.12           C  
ATOM    569  CB  HIS M  71      26.048   1.664  34.972  0.98127.12           C  
ATOM    570  NE2 HIS M  71      25.084  -1.221  32.825  0.98127.12           N  
ATOM    571  CD2 HIS M  71      26.027  -0.460  33.492  0.98127.12           C  
ATOM    572  CE1 HIS M  71      23.935  -0.622  33.079  0.98127.12           C  
ATOM    573  C   HIS M  71      26.478   2.526  37.216  1.00127.12           C  
ATOM    574  O   HIS M  71      27.356   1.979  37.888  1.00127.12           O  
ATOM    575  N   SER M  72      26.355   3.862  37.161  1.00141.67           N  
ATOM    576  CA  SER M  72      27.276   4.727  37.844  0.92141.67           C  
ATOM    577  CB  SER M  72      26.942   6.215  37.654  0.92141.67           C  
ATOM    578  OG  SER M  72      26.860   6.539  36.276  0.92141.67           O  
ATOM    579  C   SER M  72      27.166   4.498  39.316  1.00141.67           C  
ATOM    580  O   SER M  72      28.175   4.474  40.024  1.00141.67           O  
ATOM    581  N   GLN M  73      25.919   4.350  39.810  1.00209.31           N  
ATOM    582  CA  GLN M  73      25.710   4.221  41.222  1.00209.31           C  
ATOM    583  CB  GLN M  73      24.220   4.238  41.594  1.00209.31           C  
ATOM    584  CG  GLN M  73      23.548   5.568  41.239  1.00209.31           C  
ATOM    585  CD  GLN M  73      24.105   6.649  42.158  1.00209.31           C  
ATOM    586  OE1 GLN M  73      24.243   6.444  43.363  1.00209.31           O  
ATOM    587  NE2 GLN M  73      24.436   7.833  41.577  1.00209.31           N  
ATOM    588  C   GLN M  73      26.313   2.940  41.691  1.00209.31           C  
ATOM    589  O   GLN M  73      26.975   2.902  42.730  1.00209.31           O  
ATOM    590  N   THR M  74      26.126   1.861  40.906  1.00171.84           N  
ATOM    591  CA  THR M  74      26.629   0.588  41.326  1.00171.84           C  
ATOM    592  CB  THR M  74      26.263  -0.532  40.392  1.00171.84           C  
ATOM    593  OG1 THR M  74      26.483  -1.776  41.033  1.00171.84           O  
ATOM    594  CG2 THR M  74      27.118  -0.459  39.120  1.00171.84           C  
ATOM    595  C   THR M  74      28.134   0.660  41.444  1.00171.84           C  
ATOM    596  O   THR M  74      28.716   0.134  42.392  1.00171.84           O  
ATOM    597  N   HIS M  75      28.813   1.337  40.495  1.00113.58           N  
ATOM    598  CA  HIS M  75      30.248   1.437  40.512  0.98113.58           C  
ATOM    599  ND1 HIS M  75      31.671   1.613  36.957  0.98113.58           N  
ATOM    600  CG  HIS M  75      30.986   1.266  38.099  0.98113.58           C  
ATOM    601  CB  HIS M  75      30.855   2.156  39.296  0.98113.58           C  
ATOM    602  NE2 HIS M  75      30.895  -0.445  36.632  0.98113.58           N  
ATOM    603  CD2 HIS M  75      30.516   0.007  37.883  0.98113.58           C  
ATOM    604  CE1 HIS M  75      31.587   0.554  36.113  0.98113.58           C  
ATOM    605  C   HIS M  75      30.707   2.167  41.730  1.00113.58           C  
ATOM    606  O   HIS M  75      31.788   1.892  42.249  1.00113.58           O  
ATOM    607  N   ARG M  76      29.917   3.148  42.195  1.00170.55           N  
ATOM    608  CA  ARG M  76      30.295   3.888  43.363  1.00170.55           C  
ATOM    609  CB  ARG M  76      29.262   4.951  43.762  1.00170.55           C  
ATOM    610  CG  ARG M  76      29.805   5.956  44.776  1.00170.55           C  
ATOM    611  CD  ARG M  76      28.710   6.727  45.507  1.00170.55           C  
ATOM    612  NE  ARG M  76      27.741   7.208  44.486  1.00170.55           N  
ATOM    613  CZ  ARG M  76      26.820   8.153  44.831  1.00170.55           C  
ATOM    614  NH1 ARG M  76      26.861   8.714  46.075  1.00170.55           N  
ATOM    615  NH2 ARG M  76      25.866   8.539  43.937  1.00170.55           N  
ATOM    616  C   ARG M  76      30.381   2.915  44.494  1.00170.55           C  
ATOM    617  O   ARG M  76      31.319   2.968  45.287  1.00170.55           O  
ATOM    618  N   VAL M  77      29.402   1.990  44.590  1.00101.86           N  
ATOM    619  CA  VAL M  77      29.407   1.019  45.645  0.98101.86           C  
ATOM    620  CB  VAL M  77      28.247   0.070  45.554  0.98101.86           C  
ATOM    621  CG1 VAL M  77      28.334  -0.937  46.713  0.98101.86           C  
ATOM    622  CG2 VAL M  77      26.946   0.878  45.509  0.98101.86           C  
ATOM    623  C   VAL M  77      30.643   0.172  45.494  1.00101.86           C  
ATOM    624  O   VAL M  77      31.355  -0.080  46.464  1.00101.86           O  
ATOM    625  N   ASP M  78      30.964  -0.243  44.251  1.00 99.06           N  
ATOM    626  CA  ASP M  78      32.053  -1.148  44.005  1.00 99.06           C  
ATOM    627  CB  ASP M  78      32.291  -1.407  42.505  1.00 99.06           C  
ATOM    628  CG  ASP M  78      31.141  -2.236  41.951  1.00 99.06           C  
ATOM    629  OD1 ASP M  78      30.225  -2.591  42.738  1.00 99.06           O  
ATOM    630  OD2 ASP M  78      31.170  -2.533  40.727  1.00 99.06           O  
ATOM    631  C   ASP M  78      33.335  -0.601  44.549  1.00 99.06           C  
ATOM    632  O   ASP M  78      34.148  -1.348  45.089  1.00 99.06           O  
ATOM    633  N   LEU M  79      33.560   0.716  44.428  1.00 69.25           N  
ATOM    634  CA  LEU M  79      34.793   1.295  44.876  1.00 69.25           C  
ATOM    635  CB  LEU M  79      34.845   2.810  44.614  1.00 69.25           C  
ATOM    636  CG  LEU M  79      34.987   3.174  43.125  1.00 69.25           C  
ATOM    637  CD1 LEU M  79      34.937   4.694  42.906  1.00 69.25           C  
ATOM    638  CD2 LEU M  79      36.272   2.569  42.542  1.00 69.25           C  
ATOM    639  C   LEU M  79      34.947   1.084  46.349  1.00 69.25           C  
ATOM    640  O   LEU M  79      36.039   0.781  46.828  1.00 69.25           O  
ATOM    641  N   GLY M  80      33.858   1.266  47.113  1.00 47.49           N  
ATOM    642  CA  GLY M  80      33.929   1.118  48.537  1.00 47.49           C  
ATOM    643  C   GLY M  80      34.210  -0.307  48.907  1.00 47.49           C  
ATOM    644  O   GLY M  80      35.051  -0.575  49.763  1.00 47.49           O  
ATOM    645  N   THR M  81      33.510  -1.265  48.267  1.00154.06           N  
ATOM    646  CA  THR M  81      33.676  -2.642  48.635  1.00154.06           C  
ATOM    647  CB  THR M  81      32.754  -3.579  47.905  1.00154.06           C  
ATOM    648  OG1 THR M  81      32.912  -3.443  46.502  1.00154.06           O  
ATOM    649  CG2 THR M  81      31.305  -3.290  48.315  1.00154.06           C  
ATOM    650  C   THR M  81      35.076  -3.068  48.353  1.00154.06           C  
ATOM    651  O   THR M  81      35.710  -3.733  49.171  1.00154.06           O  
ATOM    652  N   LEU M  82      35.602  -2.667  47.187  1.00 68.48           N  
ATOM    653  CA  LEU M  82      36.911  -3.065  46.767  1.00 68.48           C  
ATOM    654  CB  LEU M  82      37.229  -2.590  45.336  1.00 68.48           C  
ATOM    655  CG  LEU M  82      36.415  -3.344  44.263  1.00 68.48           C  
ATOM    656  CD1 LEU M  82      36.705  -2.819  42.849  1.00 68.48           C  
ATOM    657  CD2 LEU M  82      36.650  -4.861  44.368  1.00 68.48           C  
ATOM    658  C   LEU M  82      37.948  -2.526  47.703  1.00 68.48           C  
ATOM    659  O   LEU M  82      38.932  -3.203  47.999  1.00 68.48           O  
ATOM    660  N   ARG M  83      37.765  -1.291  48.202  1.00114.55           N  
ATOM    661  CA  ARG M  83      38.752  -0.740  49.081  1.00114.55           C  
ATOM    662  CB  ARG M  83      38.394   0.661  49.598  1.00114.55           C  
ATOM    663  CG  ARG M  83      39.498   1.281  50.458  1.00114.55           C  
ATOM    664  CD  ARG M  83      39.003   2.408  51.365  1.00114.55           C  
ATOM    665  NE  ARG M  83      38.338   3.422  50.502  1.00114.55           N  
ATOM    666  CZ  ARG M  83      37.170   3.994  50.916  1.00114.55           C  
ATOM    667  NH1 ARG M  83      36.618   3.630  52.110  1.00114.55           N  
ATOM    668  NH2 ARG M  83      36.551   4.924  50.134  1.00114.55           N  
ATOM    669  C   ARG M  83      38.828  -1.629  50.278  1.00114.55           C  
ATOM    670  O   ARG M  83      39.914  -1.909  50.777  1.00114.55           O  
ATOM    671  N   GLY M  84      37.663  -2.085  50.773  1.00 29.39           N  
ATOM    672  CA  GLY M  84      37.606  -2.919  51.941  1.00 29.39           C  
ATOM    673  C   GLY M  84      38.252  -4.246  51.702  1.00 29.39           C  
ATOM    674  O   GLY M  84      38.953  -4.754  52.576  1.00 29.39           O  
ATOM    675  N   TYR M  85      38.034  -4.858  50.522  1.00 75.94           N  
ATOM    676  CA  TYR M  85      38.589  -6.167  50.332  1.00 75.94           C  
ATOM    677  CB  TYR M  85      38.291  -6.786  48.951  1.00 75.94           C  
ATOM    678  CG  TYR M  85      36.823  -7.010  48.804  1.00 75.94           C  
ATOM    679  CD1 TYR M  85      36.161  -7.891  49.628  1.00 75.94           C  
ATOM    680  CD2 TYR M  85      36.114  -6.370  47.813  1.00 75.94           C  
ATOM    681  CE1 TYR M  85      34.810  -8.106  49.484  1.00 75.94           C  
ATOM    682  CE2 TYR M  85      34.763  -6.581  47.664  1.00 75.94           C  
ATOM    683  CZ  TYR M  85      34.108  -7.448  48.503  1.00 75.94           C  
ATOM    684  OH  TYR M  85      32.721  -7.669  48.355  1.00 75.94           O  
ATOM    685  C   TYR M  85      40.077  -6.057  50.439  1.00 75.94           C  
ATOM    686  O   TYR M  85      40.729  -6.836  51.133  1.00 75.94           O  
ATOM    687  N   TYR M  86      40.636  -5.057  49.744  1.00 94.50           N  
ATOM    688  CA  TYR M  86      42.036  -4.765  49.679  1.00 94.50           C  
ATOM    689  CB  TYR M  86      42.388  -3.846  48.499  1.00 94.50           C  
ATOM    690  CG  TYR M  86      42.144  -4.697  47.295  1.00 94.50           C  
ATOM    691  CD1 TYR M  86      43.093  -5.608  46.893  1.00 94.50           C  
ATOM    692  CD2 TYR M  86      40.973  -4.602  46.576  1.00 94.50           C  
ATOM    693  CE1 TYR M  86      42.886  -6.407  45.794  1.00 94.50           C  
ATOM    694  CE2 TYR M  86      40.759  -5.399  45.474  1.00 94.50           C  
ATOM    695  CZ  TYR M  86      41.715  -6.304  45.081  1.00 94.50           C  
ATOM    696  OH  TYR M  86      41.499  -7.124  43.953  1.00 94.50           O  
ATOM    697  C   TYR M  86      42.537  -4.218  50.984  1.00 94.50           C  
ATOM    698  O   TYR M  86      43.717  -4.353  51.300  1.00 94.50           O  
ATOM    699  N   ASN M  87      41.664  -3.569  51.778  1.00 65.53           N  
ATOM    700  CA  ASN M  87      42.089  -2.960  53.007  0.98 65.53           C  
ATOM    701  CB  ASN M  87      42.862  -3.926  53.922  0.98 65.53           C  
ATOM    702  CG  ASN M  87      42.867  -3.366  55.339  0.94 65.53           C  
ATOM    703  OD1 ASN M  87      43.131  -2.187  55.566  0.94 65.53           O  
ATOM    704  ND2 ASN M  87      42.553  -4.245  56.327  0.94 65.53           N  
ATOM    705  C   ASN M  87      42.982  -1.815  52.656  1.00 65.53           C  
ATOM    706  O   ASN M  87      44.028  -1.597  53.267  1.00 65.53           O  
ATOM    707  N   GLN M  88      42.569  -1.060  51.620  1.00 82.00           N  
ATOM    708  CA  GLN M  88      43.270   0.098  51.149  1.00 82.00           C  
ATOM    709  CB  GLN M  88      43.023   0.348  49.657  1.00 82.00           C  
ATOM    710  CG  GLN M  88      43.519  -0.804  48.784  1.00 82.00           C  
ATOM    711  CD  GLN M  88      42.845  -0.669  47.430  1.00 82.00           C  
ATOM    712  OE1 GLN M  88      43.457  -0.896  46.389  1.00 82.00           O  
ATOM    713  NE2 GLN M  88      41.536  -0.303  47.444  1.00 82.00           N  
ATOM    714  C   GLN M  88      42.762   1.286  51.903  1.00 82.00           C  
ATOM    715  O   GLN M  88      41.714   1.230  52.545  1.00 82.00           O  
ATOM    716  N   SER M  89      43.524   2.396  51.855  1.00 84.38           N  
ATOM    717  CA  SER M  89      43.158   3.589  52.562  1.00 84.38           C  
ATOM    718  CB  SER M  89      44.364   4.475  52.917  1.00 84.38           C  
ATOM    719  OG  SER M  89      43.932   5.636  53.610  1.00 84.38           O  
ATOM    720  C   SER M  89      42.225   4.407  51.721  1.00 84.38           C  
ATOM    721  O   SER M  89      42.111   4.227  50.509  1.00 84.38           O  
ATOM    722  N   GLU M  90      41.511   5.331  52.389  1.00 56.75           N  
ATOM    723  CA  GLU M  90      40.574   6.240  51.798  0.98 56.75           C  
ATOM    724  CB  GLU M  90      39.715   6.983  52.835  0.98 56.75           C  
ATOM    725  CG  GLU M  90      38.716   6.072  53.551  0.97 56.75           C  
ATOM    726  CD  GLU M  90      37.929   6.914  54.543  0.88 56.75           C  
ATOM    727  OE1 GLU M  90      38.197   8.143  54.621  0.88 56.75           O  
ATOM    728  OE2 GLU M  90      37.047   6.339  55.235  0.88 56.75           O  
ATOM    729  C   GLU M  90      41.306   7.269  50.996  1.00 56.75           C  
ATOM    730  O   GLU M  90      40.750   7.855  50.069  1.00 56.75           O  
ATOM    731  N   ALA M  91      42.574   7.536  51.352  1.00 42.37           N  
ATOM    732  CA  ALA M  91      43.309   8.621  50.766  1.00 42.37           C  
ATOM    733  CB  ALA M  91      44.715   8.767  51.371  1.00 42.37           C  
ATOM    734  C   ALA M  91      43.484   8.504  49.275  1.00 42.37           C  
ATOM    735  O   ALA M  91      43.254   9.476  48.557  1.00 42.37           O  
ATOM    736  N   GLY M  92      43.858   7.324  48.746  1.00 29.67           N  
ATOM    737  CA  GLY M  92      44.199   7.268  47.346  1.00 29.67           C  
ATOM    738  C   GLY M  92      42.992   7.197  46.461  1.00 29.67           C  
ATOM    739  O   GLY M  92      41.870   6.968  46.911  1.00 29.67           O  
ATOM    740  N   SER M  93      43.229   7.391  45.142  1.00 91.56           N  
ATOM    741  CA  SER M  93      42.197   7.298  44.148  1.00 91.56           C  
ATOM    742  CB  SER M  93      42.299   8.306  42.992  1.00 91.56           C  
ATOM    743  OG  SER M  93      41.834   9.580  43.400  1.00 91.56           O  
ATOM    744  C   SER M  93      42.333   5.953  43.518  1.00 91.56           C  
ATOM    745  O   SER M  93      43.438   5.436  43.365  1.00 91.56           O  
ATOM    746  N   HIS M  94      41.192   5.345  43.140  1.00 62.65           N  
ATOM    747  CA  HIS M  94      41.245   4.036  42.566  1.00 62.65           C  
ATOM    748  ND1 HIS M  94      42.879   2.177  44.766  1.00 62.65           N  
ATOM    749  CG  HIS M  94      41.694   2.876  44.740  1.00 62.65           C  
ATOM    750  CB  HIS M  94      40.790   2.946  43.547  1.00 62.65           C  
ATOM    751  NE2 HIS M  94      42.658   3.128  46.764  1.00 62.65           N  
ATOM    752  CD2 HIS M  94      41.573   3.451  45.969  1.00 62.65           C  
ATOM    753  CE1 HIS M  94      43.416   2.364  45.999  1.00 62.65           C  
ATOM    754  C   HIS M  94      40.332   4.003  41.382  1.00 62.65           C  
ATOM    755  O   HIS M  94      39.470   4.867  41.228  1.00 62.65           O  
ATOM    756  N   THR M  95      40.510   2.992  40.502  1.00 50.16           N  
ATOM    757  CA  THR M  95      39.717   2.957  39.307  0.98 50.16           C  
ATOM    758  CB  THR M  95      40.527   3.223  38.071  0.98 50.16           C  
ATOM    759  OG1 THR M  95      41.166   4.487  38.171  0.98 50.16           O  
ATOM    760  CG2 THR M  95      39.593   3.200  36.849  0.98 50.16           C  
ATOM    761  C   THR M  95      39.083   1.613  39.133  1.00 50.16           C  
ATOM    762  O   THR M  95      39.677   0.574  39.421  1.00 50.16           O  
ATOM    763  N   VAL M  96      37.827   1.618  38.648  1.00140.12           N  
ATOM    764  CA  VAL M  96      37.103   0.423  38.337  0.95140.12           C  
ATOM    765  CB  VAL M  96      35.753   0.349  38.976  0.95140.12           C  
ATOM    766  CG1 VAL M  96      35.121  -0.969  38.542  0.95140.12           C  
ATOM    767  CG2 VAL M  96      35.856   0.496  40.495  0.95140.12           C  
ATOM    768  C   VAL M  96      36.797   0.511  36.879  1.00140.12           C  
ATOM    769  O   VAL M  96      36.524   1.597  36.371  1.00140.12           O  
ATOM    770  N   GLN M  97      36.848  -0.625  36.159  1.00 51.58           N  
ATOM    771  CA  GLN M  97      36.528  -0.591  34.760  1.00 51.58           C  
ATOM    772  CB  GLN M  97      37.769  -0.708  33.859  1.00 51.58           C  
ATOM    773  CG  GLN M  97      38.700   0.500  33.986  1.00 51.58           C  
ATOM    774  CD  GLN M  97      39.987   0.196  33.238  1.00 51.58           C  
ATOM    775  OE1 GLN M  97      41.057   0.110  33.839  1.00 51.58           O  
ATOM    776  NE2 GLN M  97      39.886   0.024  31.893  1.00 51.58           N  
ATOM    777  C   GLN M  97      35.633  -1.753  34.465  1.00 51.58           C  
ATOM    778  O   GLN M  97      35.794  -2.833  35.030  1.00 51.58           O  
ATOM    779  N   ARG M  98      34.641  -1.547  33.576  1.00104.40           N  
ATOM    780  CA  ARG M  98      33.747  -2.613  33.227  1.00104.40           C  
ATOM    781  CB  ARG M  98      32.359  -2.472  33.875  1.00104.40           C  
ATOM    782  CG  ARG M  98      31.495  -3.729  33.777  1.00104.40           C  
ATOM    783  CD  ARG M  98      30.041  -3.496  34.195  1.00104.40           C  
ATOM    784  NE  ARG M  98      30.045  -2.968  35.589  1.00104.40           N  
ATOM    785  CZ  ARG M  98      29.969  -3.821  36.651  1.00104.40           C  
ATOM    786  NH1 ARG M  98      29.924  -5.168  36.446  1.00104.40           N  
ATOM    787  NH2 ARG M  98      29.929  -3.327  37.922  1.00104.40           N  
ATOM    788  C   ARG M  98      33.562  -2.556  31.743  1.00104.40           C  
ATOM    789  O   ARG M  98      33.492  -1.478  31.155  1.00104.40           O  
ATOM    790  N   MET M  99      33.499  -3.733  31.095  1.00161.08           N  
ATOM    791  CA  MET M  99      33.347  -3.798  29.672  1.00161.08           C  
ATOM    792  CB  MET M  99      34.718  -3.942  28.990  1.00161.08           C  
ATOM    793  CG  MET M  99      34.810  -4.990  27.880  1.00161.08           C  
ATOM    794  SD  MET M  99      33.918  -4.694  26.336  1.00161.08           S  
ATOM    795  CE  MET M  99      34.731  -6.131  25.577  1.00161.08           C  
ATOM    796  C   MET M  99      32.504  -4.984  29.339  1.00161.08           C  
ATOM    797  O   MET M  99      32.819  -6.105  29.732  1.00161.08           O  
ATOM    798  N   TYR M 100      31.382  -4.757  28.622  1.00 87.90           N  
ATOM    799  CA  TYR M 100      30.577  -5.867  28.205  1.00 87.90           C  
ATOM    800  CB  TYR M 100      29.418  -6.243  29.155  1.00 87.90           C  
ATOM    801  CG  TYR M 100      28.435  -5.132  29.306  1.00 87.90           C  
ATOM    802  CD1 TYR M 100      27.525  -4.848  28.314  1.00 87.90           C  
ATOM    803  CD2 TYR M 100      28.402  -4.393  30.467  1.00 87.90           C  
ATOM    804  CE1 TYR M 100      26.611  -3.830  28.469  1.00 87.90           C  
ATOM    805  CE2 TYR M 100      27.492  -3.375  30.629  1.00 87.90           C  
ATOM    806  CZ  TYR M 100      26.595  -3.091  29.628  1.00 87.90           C  
ATOM    807  OH  TYR M 100      25.660  -2.048  29.793  1.00 87.90           O  
ATOM    808  C   TYR M 100      30.031  -5.591  26.844  1.00 87.90           C  
ATOM    809  O   TYR M 100      30.020  -4.450  26.381  1.00 87.90           O  
ATOM    810  N   GLY M 101      29.586  -6.657  26.149  1.00 24.02           N  
ATOM    811  CA  GLY M 101      29.052  -6.480  24.833  1.00 24.02           C  
ATOM    812  C   GLY M 101      28.906  -7.827  24.205  1.00 24.02           C  
ATOM    813  O   GLY M 101      29.204  -8.850  24.818  1.00 24.02           O  
ATOM    814  N   CYS M 102      28.430  -7.851  22.946  1.00 59.47           N  
ATOM    815  CA  CYS M 102      28.231  -9.096  22.270  0.97 59.47           C  
ATOM    816  CB  CYS M 102      26.752  -9.524  22.250  0.97 59.47           C  
ATOM    817  SG  CYS M 102      25.681  -8.246  21.524  0.97 59.47           S  
ATOM    818  C   CYS M 102      28.677  -8.949  20.851  1.00 59.47           C  
ATOM    819  O   CYS M 102      28.782  -7.844  20.320  1.00 59.47           O  
ATOM    820  N   ASP M 103      28.999 -10.084  20.204  1.00164.10           N  
ATOM    821  CA  ASP M 103      29.347 -10.031  18.818  1.00164.10           C  
ATOM    822  CB  ASP M 103      30.856 -10.146  18.525  1.00164.10           C  
ATOM    823  CG  ASP M 103      31.472 -11.216  19.397  1.00164.10           C  
ATOM    824  OD1 ASP M 103      30.900 -12.330  19.514  1.00164.10           O  
ATOM    825  OD2 ASP M 103      32.549 -10.910  19.973  1.00164.10           O  
ATOM    826  C   ASP M 103      28.492 -10.967  18.029  1.00164.10           C  
ATOM    827  O   ASP M 103      28.008 -11.977  18.538  1.00164.10           O  
ATOM    828  N   VAL M 104      28.221 -10.585  16.764  1.00 38.72           N  
ATOM    829  CA  VAL M 104      27.392 -11.367  15.892  1.00 38.72           C  
ATOM    830  CB  VAL M 104      26.154 -10.649  15.437  1.00 38.72           C  
ATOM    831  CG1 VAL M 104      25.269 -10.366  16.664  0.67 38.72           C  
ATOM    832  CG2 VAL M 104      26.574  -9.384  14.670  0.82 38.72           C  
ATOM    833  C   VAL M 104      28.197 -11.686  14.671  1.00 38.72           C  
ATOM    834  O   VAL M 104      29.107 -10.946  14.305  1.00 38.72           O  
ATOM    835  N   GLY M 105      27.878 -12.818  14.010  1.00 20.65           N  
ATOM    836  CA  GLY M 105      28.611 -13.242  12.850  1.00 20.65           C  
ATOM    837  C   GLY M 105      28.012 -12.604  11.634  1.00 20.65           C  
ATOM    838  O   GLY M 105      27.212 -11.674  11.729  1.00 20.65           O  
ATOM    839  N   SER M 106      28.414 -13.096  10.444  1.00 69.90           N  
ATOM    840  CA  SER M 106      27.930 -12.579   9.194  0.98 69.90           C  
ATOM    841  CB  SER M 106      28.634 -13.200   7.973  0.98 69.90           C  
ATOM    842  OG  SER M 106      28.390 -14.597   7.915  0.98 69.90           O  
ATOM    843  C   SER M 106      26.468 -12.882   9.096  1.00 69.90           C  
ATOM    844  O   SER M 106      25.697 -12.115   8.520  1.00 69.90           O  
ATOM    845  N   ASP M 107      26.058 -14.027   9.668  1.00 81.66           N  
ATOM    846  CA  ASP M 107      24.690 -14.454   9.697  1.00 81.66           C  
ATOM    847  CB  ASP M 107      24.523 -15.929  10.122  1.00 81.66           C  
ATOM    848  CG  ASP M 107      25.155 -16.168  11.484  1.00 81.66           C  
ATOM    849  OD1 ASP M 107      25.569 -15.177  12.140  1.00 81.66           O  
ATOM    850  OD2 ASP M 107      25.248 -17.360  11.881  1.00 81.66           O  
ATOM    851  C   ASP M 107      23.926 -13.535  10.601  1.00 81.66           C  
ATOM    852  O   ASP M 107      22.703 -13.434  10.518  1.00 81.66           O  
ATOM    853  N   TRP M 108      24.651 -12.814  11.477  1.00 86.45           N  
ATOM    854  CA  TRP M 108      24.059 -11.913  12.427  1.00 86.45           C  
ATOM    855  CB  TRP M 108      22.966 -10.997  11.846  1.00 86.45           C  
ATOM    856  CG  TRP M 108      23.489  -9.885  10.969  1.00 86.45           C  
ATOM    857  CD2 TRP M 108      22.749  -8.695  10.661  1.00 86.45           C  
ATOM    858  CD1 TRP M 108      24.699  -9.759  10.352  1.00 86.45           C  
ATOM    859  NE1 TRP M 108      24.758  -8.564   9.674  1.00 86.45           N  
ATOM    860  CE2 TRP M 108      23.564  -7.899   9.856  1.00 86.45           C  
ATOM    861  CE3 TRP M 108      21.493  -8.296  11.021  1.00 86.45           C  
ATOM    862  CZ2 TRP M 108      23.134  -6.685   9.400  1.00 86.45           C  
ATOM    863  CZ3 TRP M 108      21.061  -7.075  10.555  1.00 86.45           C  
ATOM    864  CH2 TRP M 108      21.866  -6.285   9.760  1.00 86.45           C  
ATOM    865  C   TRP M 108      23.464 -12.675  13.564  1.00 86.45           C  
ATOM    866  O   TRP M 108      22.652 -12.141  14.320  1.00 86.45           O  
ATOM    867  N   ARG M 109      23.855 -13.953  13.713  1.00106.18           N  
ATOM    868  CA  ARG M 109      23.421 -14.715  14.847  0.98106.18           C  
ATOM    869  CB  ARG M 109      23.337 -16.226  14.583  0.98106.18           C  
ATOM    870  CG  ARG M 109      22.260 -16.584  13.558  0.69106.18           C  
ATOM    871  CD  ARG M 109      22.022 -18.085  13.410  0.70106.18           C  
ATOM    872  NE  ARG M 109      20.952 -18.267  12.388  0.76106.18           N  
ATOM    873  CZ  ARG M 109      21.269 -18.525  11.085  0.61106.18           C  
ATOM    874  NH1 ARG M 109      22.573 -18.684  10.714  0.74106.18           N  
ATOM    875  NH2 ARG M 109      20.279 -18.642  10.153  0.68106.18           N  
ATOM    876  C   ARG M 109      24.416 -14.476  15.946  1.00106.18           C  
ATOM    877  O   ARG M 109      25.556 -14.091  15.689  1.00106.18           O  
ATOM    878  N   PHE M 110      23.991 -14.696  17.207  1.00 87.25           N  
ATOM    879  CA  PHE M 110      24.800 -14.459  18.374  1.00 87.25           C  
ATOM    880  CB  PHE M 110      24.029 -14.844  19.652  1.00 87.25           C  
ATOM    881  CG  PHE M 110      24.937 -14.899  20.830  1.00 87.25           C  
ATOM    882  CD1 PHE M 110      25.341 -13.756  21.478  1.00 87.25           C  
ATOM    883  CD2 PHE M 110      25.364 -16.120  21.299  1.00 87.25           C  
ATOM    884  CE1 PHE M 110      26.173 -13.834  22.570  1.00 87.25           C  
ATOM    885  CE2 PHE M 110      26.195 -16.204  22.389  1.00 87.25           C  
ATOM    886  CZ  PHE M 110      26.602 -15.057  23.027  1.00 87.25           C  
ATOM    887  C   PHE M 110      26.067 -15.260  18.308  1.00 87.25           C  
ATOM    888  O   PHE M 110      26.047 -16.489  18.361  1.00 87.25           O  
ATOM    889  N   LEU M 111      27.204 -14.560  18.092  1.00 91.53           N  
ATOM    890  CA  LEU M 111      28.506 -15.170  18.062  1.00 91.53           C  
ATOM    891  CB  LEU M 111      29.520 -14.313  17.287  1.00 91.53           C  
ATOM    892  CG  LEU M 111      30.920 -14.943  17.197  1.00 91.53           C  
ATOM    893  CD1 LEU M 111      30.893 -16.249  16.389  1.00 91.53           C  
ATOM    894  CD2 LEU M 111      31.946 -13.938  16.656  1.00 91.53           C  
ATOM    895  C   LEU M 111      29.079 -15.416  19.431  1.00 91.53           C  
ATOM    896  O   LEU M 111      29.444 -16.540  19.773  1.00 91.53           O  
ATOM    897  N   ARG M 112      29.147 -14.354  20.268  1.00195.66           N  
ATOM    898  CA  ARG M 112      29.791 -14.469  21.552  0.97195.66           C  
ATOM    899  CB  ARG M 112      31.325 -14.363  21.489  0.97195.66           C  
ATOM    900  CG  ARG M 112      32.031 -15.630  21.014  0.97195.66           C  
ATOM    901  CD  ARG M 112      33.465 -15.389  20.535  0.94195.66           C  
ATOM    902  NE  ARG M 112      34.235 -14.769  21.647  0.72195.66           N  
ATOM    903  CZ  ARG M 112      35.360 -14.051  21.362  0.72195.66           C  
ATOM    904  NH1 ARG M 112      35.753 -13.885  20.065  0.72195.66           N  
ATOM    905  NH2 ARG M 112      36.088 -13.494  22.373  0.72195.66           N  
ATOM    906  C   ARG M 112      29.356 -13.329  22.413  1.00195.66           C  
ATOM    907  O   ARG M 112      28.820 -12.335  21.927  1.00195.66           O  
ATOM    908  N   GLY M 113      29.599 -13.453  23.735  1.00 36.88           N  
ATOM    909  CA  GLY M 113      29.242 -12.414  24.658  1.00 36.88           C  
ATOM    910  C   GLY M 113      30.332 -12.310  25.679  1.00 36.88           C  
ATOM    911  O   GLY M 113      30.973 -13.302  26.020  1.00 36.88           O  
ATOM    912  N   TYR M 114      30.576 -11.083  26.189  1.00126.29           N  
ATOM    913  CA  TYR M 114      31.610 -10.885  27.166  0.98126.29           C  
ATOM    914  CB  TYR M 114      32.961 -10.497  26.537  0.98126.29           C  
ATOM    915  CG  TYR M 114      32.646  -9.864  25.226  1.00126.29           C  
ATOM    916  CD1 TYR M 114      32.114  -8.600  25.132  1.00126.29           C  
ATOM    917  CD2 TYR M 114      32.899 -10.567  24.070  1.00126.29           C  
ATOM    918  CE1 TYR M 114      31.833  -8.056  23.900  1.00126.29           C  
ATOM    919  CE2 TYR M 114      32.621 -10.030  22.837  1.00126.29           C  
ATOM    920  CZ  TYR M 114      32.085  -8.769  22.752  1.00126.29           C  
ATOM    921  OH  TYR M 114      31.793  -8.204  21.492  1.00126.29           O  
ATOM    922  C   TYR M 114      31.206  -9.881  28.205  1.00126.29           C  
ATOM    923  O   TYR M 114      30.366  -9.014  27.971  1.00126.29           O  
ATOM    924  N   HIS M 115      31.789 -10.031  29.414  1.00 85.62           N  
ATOM    925  CA  HIS M 115      31.573  -9.159  30.535  1.00 85.62           C  
ATOM    926  ND1 HIS M 115      30.602  -8.800  33.800  1.00 85.62           N  
ATOM    927  CG  HIS M 115      30.068  -8.680  32.537  1.00 85.62           C  
ATOM    928  CB  HIS M 115      30.385  -9.609  31.405  1.00 85.62           C  
ATOM    929  NE2 HIS M 115      29.241  -7.043  33.850  1.00 85.62           N  
ATOM    930  CD2 HIS M 115      29.238  -7.601  32.584  1.00 85.62           C  
ATOM    931  CE1 HIS M 115      30.074  -7.797  34.545  1.00 85.62           C  
ATOM    932  C   HIS M 115      32.821  -9.257  31.363  1.00 85.62           C  
ATOM    933  O   HIS M 115      33.167 -10.331  31.852  1.00 85.62           O  
ATOM    934  N   GLN M 116      33.517  -8.124  31.565  1.00151.55           N  
ATOM    935  CA  GLN M 116      34.801  -8.163  32.207  0.97151.55           C  
ATOM    936  CB  GLN M 116      35.877  -8.011  31.122  0.97151.55           C  
ATOM    937  CG  GLN M 116      37.331  -8.140  31.542  0.97151.55           C  
ATOM    938  CD  GLN M 116      38.117  -8.120  30.239  0.94151.55           C  
ATOM    939  OE1 GLN M 116      37.878  -8.931  29.345  0.94151.55           O  
ATOM    940  NE2 GLN M 116      39.069  -7.158  30.114  0.94151.55           N  
ATOM    941  C   GLN M 116      34.878  -7.000  33.159  1.00151.55           C  
ATOM    942  O   GLN M 116      34.229  -5.977  32.951  1.00151.55           O  
ATOM    943  N   TYR M 117      35.667  -7.145  34.248  1.00155.87           N  
ATOM    944  CA  TYR M 117      35.751  -6.132  35.266  0.98155.87           C  
ATOM    945  CB  TYR M 117      34.906  -6.590  36.471  0.98155.87           C  
ATOM    946  CG  TYR M 117      34.641  -5.533  37.484  1.00155.87           C  
ATOM    947  CD1 TYR M 117      35.543  -5.243  38.479  1.00155.87           C  
ATOM    948  CD2 TYR M 117      33.448  -4.849  37.453  1.00155.87           C  
ATOM    949  CE1 TYR M 117      35.263  -4.278  39.417  1.00155.87           C  
ATOM    950  CE2 TYR M 117      33.162  -3.884  38.388  1.00155.87           C  
ATOM    951  CZ  TYR M 117      34.072  -3.596  39.374  1.00155.87           C  
ATOM    952  OH  TYR M 117      33.783  -2.608  40.340  1.00155.87           O  
ATOM    953  C   TYR M 117      37.193  -6.039  35.693  1.00155.87           C  
ATOM    954  O   TYR M 117      37.865  -7.060  35.840  1.00155.87           O  
ATOM    955  N   ALA M 118      37.711  -4.808  35.911  1.00 36.59           N  
ATOM    956  CA  ALA M 118      39.083  -4.669  36.323  1.00 36.59           C  
ATOM    957  CB  ALA M 118      40.021  -4.192  35.201  1.00 36.59           C  
ATOM    958  C   ALA M 118      39.153  -3.654  37.418  1.00 36.59           C  
ATOM    959  O   ALA M 118      38.346  -2.728  37.478  1.00 36.59           O  
ATOM    960  N   TYR M 119      40.125  -3.830  38.338  1.00 76.62           N  
ATOM    961  CA  TYR M 119      40.288  -2.900  39.417  1.00 76.62           C  
ATOM    962  CB  TYR M 119      39.992  -3.554  40.779  1.00 76.62           C  
ATOM    963  CG  TYR M 119      40.107  -2.542  41.864  1.00 76.62           C  
ATOM    964  CD1 TYR M 119      39.197  -1.515  41.952  1.00 76.62           C  
ATOM    965  CD2 TYR M 119      41.099  -2.645  42.812  1.00 76.62           C  
ATOM    966  CE1 TYR M 119      39.291  -0.584  42.958  1.00 76.62           C  
ATOM    967  CE2 TYR M 119      41.196  -1.717  43.821  1.00 76.62           C  
ATOM    968  CZ  TYR M 119      40.293  -0.684  43.893  1.00 76.62           C  
ATOM    969  OH  TYR M 119      40.390   0.270  44.927  1.00 76.62           O  
ATOM    970  C   TYR M 119      41.714  -2.437  39.384  1.00 76.62           C  
ATOM    971  O   TYR M 119      42.645  -3.239  39.406  1.00 76.62           O  
ATOM    972  N   ASP M 120      41.915  -1.107  39.321  1.00 67.18           N  
ATOM    973  CA  ASP M 120      43.230  -0.532  39.305  1.00 67.18           C  
ATOM    974  CB  ASP M 120      44.040  -0.839  40.580  1.00 67.18           C  
ATOM    975  CG  ASP M 120      43.406  -0.125  41.766  1.00 67.18           C  
ATOM    976  OD1 ASP M 120      42.776   0.945  41.561  1.00 67.18           O  
ATOM    977  OD2 ASP M 120      43.551  -0.646  42.903  1.00 67.18           O  
ATOM    978  C   ASP M 120      44.016  -1.066  38.143  1.00 67.18           C  
ATOM    979  O   ASP M 120      45.233  -1.221  38.233  1.00 67.18           O  
ATOM    980  N   GLY M 121      43.344  -1.363  37.015  1.00 24.77           N  
ATOM    981  CA  GLY M 121      44.054  -1.746  35.825  1.00 24.77           C  
ATOM    982  C   GLY M 121      44.403  -3.204  35.838  1.00 24.77           C  
ATOM    983  O   GLY M 121      45.095  -3.677  34.938  1.00 24.77           O  
ATOM    984  N   LYS M 122      43.940  -3.967  36.843  1.00151.23           N  
ATOM    985  CA  LYS M 122      44.279  -5.363  36.878  1.00151.23           C  
ATOM    986  CB  LYS M 122      44.872  -5.772  38.237  1.00151.23           C  
ATOM    987  CG  LYS M 122      45.725  -7.037  38.213  0.80151.23           C  
ATOM    988  CD  LYS M 122      47.083  -6.836  37.537  0.77151.23           C  
ATOM    989  CE  LYS M 122      48.059  -7.985  37.784  0.59151.23           C  
ATOM    990  NZ  LYS M 122      48.404  -8.049  39.223  0.75151.23           N  
ATOM    991  C   LYS M 122      42.989  -6.117  36.707  1.00151.23           C  
ATOM    992  O   LYS M 122      41.955  -5.689  37.214  1.00151.23           O  
ATOM    993  N   ASP M 123      43.005  -7.256  35.978  1.00121.51           N  
ATOM    994  CA  ASP M 123      41.789  -8.001  35.752  1.00121.51           C  
ATOM    995  CB  ASP M 123      41.941  -9.146  34.731  1.00121.51           C  
ATOM    996  CG  ASP M 123      42.966 -10.147  35.248  0.98121.51           C  
ATOM    997  OD1 ASP M 123      43.874  -9.728  36.015  0.98121.51           O  
ATOM    998  OD2 ASP M 123      42.856 -11.346  34.878  0.98121.51           O  
ATOM    999  C   ASP M 123      41.297  -8.579  37.045  1.00121.51           C  
ATOM   1000  O   ASP M 123      42.007  -9.343  37.694  1.00121.51           O  
ATOM   1001  N   TYR M 124      40.112  -8.119  37.510  1.00114.65           N  
ATOM   1002  CA  TYR M 124      39.479  -8.599  38.710  1.00114.65           C  
ATOM   1003  CB  TYR M 124      38.554  -7.513  39.289  1.00114.65           C  
ATOM   1004  CG  TYR M 124      38.030  -7.888  40.634  1.00114.65           C  
ATOM   1005  CD1 TYR M 124      38.829  -7.798  41.752  1.00114.65           C  
ATOM   1006  CD2 TYR M 124      36.723  -8.293  40.778  1.00114.65           C  
ATOM   1007  CE1 TYR M 124      38.337  -8.127  42.995  1.00114.65           C  
ATOM   1008  CE2 TYR M 124      36.226  -8.623  42.017  1.00114.65           C  
ATOM   1009  CZ  TYR M 124      37.032  -8.541  43.127  1.00114.65           C  
ATOM   1010  OH  TYR M 124      36.518  -8.878  44.397  1.00114.65           O  
ATOM   1011  C   TYR M 124      38.685  -9.865  38.510  1.00114.65           C  
ATOM   1012  O   TYR M 124      38.910 -10.869  39.185  1.00114.65           O  
ATOM   1013  N   ILE M 125      37.724  -9.847  37.555  1.00 63.61           N  
ATOM   1014  CA  ILE M 125      36.874 -10.988  37.335  1.00 63.61           C  
ATOM   1015  CB  ILE M 125      35.699 -11.034  38.271  1.00 63.61           C  
ATOM   1016  CG1 ILE M 125      35.001 -12.402  38.210  1.00 63.61           C  
ATOM   1017  CG2 ILE M 125      34.780  -9.845  37.946  1.00 63.61           C  
ATOM   1018  CD1 ILE M 125      33.993 -12.616  39.338  1.00 63.61           C  
ATOM   1019  C   ILE M 125      36.342 -10.908  35.937  1.00 63.61           C  
ATOM   1020  O   ILE M 125      36.184  -9.817  35.391  1.00 63.61           O  
ATOM   1021  N   ALA M 126      36.042 -12.067  35.315  1.00 38.69           N  
ATOM   1022  CA  ALA M 126      35.530 -12.027  33.975  1.00 38.69           C  
ATOM   1023  CB  ALA M 126      36.622 -12.147  32.898  1.00 38.69           C  
ATOM   1024  C   ALA M 126      34.590 -13.173  33.775  1.00 38.69           C  
ATOM   1025  O   ALA M 126      34.667 -14.195  34.454  1.00 38.69           O  
ATOM   1026  N   LEU M 127      33.660 -13.014  32.813  1.00 50.78           N  
ATOM   1027  CA  LEU M 127      32.699 -14.038  32.524  1.00 50.78           C  
ATOM   1028  CB  LEU M 127      31.346 -13.466  32.060  1.00 50.78           C  
ATOM   1029  CG  LEU M 127      30.266 -14.524  31.771  1.00 50.78           C  
ATOM   1030  CD1 LEU M 127      29.876 -15.288  33.047  1.00 50.78           C  
ATOM   1031  CD2 LEU M 127      29.052 -13.894  31.068  1.00 50.78           C  
ATOM   1032  C   LEU M 127      33.269 -14.867  31.414  1.00 50.78           C  
ATOM   1033  O   LEU M 127      33.820 -14.340  30.450  1.00 50.78           O  
ATOM   1034  N   LYS M 128      33.145 -16.203  31.539  1.00153.61           N  
ATOM   1035  CA  LYS M 128      33.674 -17.151  30.598  0.98153.61           C  
ATOM   1036  CB  LYS M 128      33.648 -18.595  31.129  0.98153.61           C  
ATOM   1037  CG  LYS M 128      34.505 -18.819  32.379  0.98153.61           C  
ATOM   1038  CD  LYS M 128      36.008 -18.669  32.148  0.97153.61           C  
ATOM   1039  CE  LYS M 128      36.685 -19.964  31.696  0.95153.61           C  
ATOM   1040  NZ  LYS M 128      36.603 -20.980  32.770  0.95153.61           N  
ATOM   1041  C   LYS M 128      32.834 -17.120  29.355  1.00153.61           C  
ATOM   1042  O   LYS M 128      31.777 -16.494  29.318  1.00153.61           O  
ATOM   1043  N   GLU M 129      33.310 -17.800  28.290  1.00 76.44           N  
ATOM   1044  CA  GLU M 129      32.644 -17.822  27.016  1.00 76.44           C  
ATOM   1045  CB  GLU M 129      33.418 -18.586  25.929  1.00 76.44           C  
ATOM   1046  CG  GLU M 129      34.698 -17.876  25.487  0.98 76.44           C  
ATOM   1047  CD  GLU M 129      35.278 -18.639  24.305  0.89 76.44           C  
ATOM   1048  OE1 GLU M 129      34.609 -19.595  23.831  0.71 76.44           O  
ATOM   1049  OE2 GLU M 129      36.397 -18.271  23.857  0.71 76.44           O  
ATOM   1050  C   GLU M 129      31.300 -18.468  27.149  1.00 76.44           C  
ATOM   1051  O   GLU M 129      30.349 -18.077  26.474  1.00 76.44           O  
ATOM   1052  N   ASP M 130      31.190 -19.488  28.018  1.00 76.02           N  
ATOM   1053  CA  ASP M 130      29.960 -20.205  28.206  1.00 76.02           C  
ATOM   1054  CB  ASP M 130      30.121 -21.484  29.060  1.00 76.02           C  
ATOM   1055  CG  ASP M 130      30.666 -21.172  30.449  0.99 76.02           C  
ATOM   1056  OD1 ASP M 130      30.764 -19.972  30.815  0.99 76.02           O  
ATOM   1057  OD2 ASP M 130      31.006 -22.152  31.165  0.99 76.02           O  
ATOM   1058  C   ASP M 130      28.920 -19.293  28.790  1.00 76.02           C  
ATOM   1059  O   ASP M 130      27.724 -19.537  28.640  1.00 76.02           O  
ATOM   1060  N   LEU M 131      29.355 -18.219  29.480  1.00 86.70           N  
ATOM   1061  CA  LEU M 131      28.470 -17.258  30.076  1.00 86.70           C  
ATOM   1062  CB  LEU M 131      27.304 -16.871  29.144  1.00 86.70           C  
ATOM   1063  CG  LEU M 131      27.756 -16.254  27.807  1.00 86.70           C  
ATOM   1064  CD1 LEU M 131      26.549 -15.881  26.928  1.00 86.70           C  
ATOM   1065  CD2 LEU M 131      28.722 -15.078  28.029  1.00 86.70           C  
ATOM   1066  C   LEU M 131      27.873 -17.854  31.310  1.00 86.70           C  
ATOM   1067  O   LEU M 131      26.999 -17.254  31.934  1.00 86.70           O  
ATOM   1068  N   ARG M 132      28.255 -19.105  31.617  1.00150.87           N  
ATOM   1069  CA  ARG M 132      27.865 -19.816  32.802  1.00150.87           C  
ATOM   1070  CB  ARG M 132      27.759 -21.326  32.549  1.00150.87           C  
ATOM   1071  CG  ARG M 132      26.643 -21.618  31.544  1.00150.87           C  
ATOM   1072  CD  ARG M 132      26.390 -23.097  31.260  1.00150.87           C  
ATOM   1073  NE  ARG M 132      25.255 -23.155  30.294  0.97150.87           N  
ATOM   1074  CZ  ARG M 132      25.487 -23.196  28.950  0.94150.87           C  
ATOM   1075  NH1 ARG M 132      26.764 -23.282  28.477  0.94150.87           N  
ATOM   1076  NH2 ARG M 132      24.437 -23.160  28.077  0.94150.87           N  
ATOM   1077  C   ARG M 132      28.734 -19.566  34.011  1.00150.87           C  
ATOM   1078  O   ARG M 132      28.240 -19.619  35.136  1.00150.87           O  
ATOM   1079  N   SER M 133      30.052 -19.311  33.833  1.00 60.17           N  
ATOM   1080  CA  SER M 133      30.927 -19.291  34.982  1.00 60.17           C  
ATOM   1081  CB  SER M 133      31.823 -20.539  35.061  1.00 60.17           C  
ATOM   1082  OG  SER M 133      32.625 -20.636  33.894  1.00 60.17           O  
ATOM   1083  C   SER M 133      31.829 -18.093  34.980  1.00 60.17           C  
ATOM   1084  O   SER M 133      31.828 -17.294  34.044  1.00 60.17           O  
ATOM   1085  N   TRP M 134      32.631 -17.943  36.062  1.00 71.82           N  
ATOM   1086  CA  TRP M 134      33.455 -16.775  36.211  1.00 71.82           C  
ATOM   1087  CB  TRP M 134      33.018 -15.903  37.398  1.00 71.82           C  
ATOM   1088  CG  TRP M 134      31.599 -15.400  37.293  1.00 71.82           C  
ATOM   1089  CD2 TRP M 134      31.208 -14.206  36.599  1.00 71.82           C  
ATOM   1090  CD1 TRP M 134      30.456 -15.944  37.802  1.00 71.82           C  
ATOM   1091  NE1 TRP M 134      29.375 -15.163  37.468  1.00 71.82           N  
ATOM   1092  CE2 TRP M 134      29.824 -14.091  36.727  1.00 71.82           C  
ATOM   1093  CE3 TRP M 134      31.942 -13.284  35.911  1.00 71.82           C  
ATOM   1094  CZ2 TRP M 134      29.149 -13.044  36.165  1.00 71.82           C  
ATOM   1095  CZ3 TRP M 134      31.259 -12.230  35.346  1.00 71.82           C  
ATOM   1096  CH2 TRP M 134      29.890 -12.113  35.471  1.00 71.82           C  
ATOM   1097  C   TRP M 134      34.873 -17.172  36.486  1.00 71.82           C  
ATOM   1098  O   TRP M 134      35.155 -18.276  36.952  1.00 71.82           O  
ATOM   1099  N   THR M 135      35.812 -16.255  36.174  1.00 38.06           N  
ATOM   1100  CA  THR M 135      37.202 -16.479  36.447  1.00 38.06           C  
ATOM   1101  CB  THR M 135      38.070 -16.356  35.228  1.00 38.06           C  
ATOM   1102  OG1 THR M 135      37.652 -17.281  34.235  1.00 38.06           O  
ATOM   1103  CG2 THR M 135      39.529 -16.635  35.626  1.00 38.06           C  
ATOM   1104  C   THR M 135      37.623 -15.409  37.407  1.00 38.06           C  
ATOM   1105  O   THR M 135      37.481 -14.220  37.122  1.00 38.06           O  
ATOM   1106  N   ALA M 136      38.155 -15.807  38.581  1.00 37.26           N  
ATOM   1107  CA  ALA M 136      38.547 -14.826  39.555  1.00 37.26           C  
ATOM   1108  CB  ALA M 136      38.081 -15.161  40.982  1.00 37.26           C  
ATOM   1109  C   ALA M 136      40.041 -14.748  39.580  1.00 37.26           C  
ATOM   1110  O   ALA M 136      40.735 -15.753  39.714  1.00 37.26           O  
ATOM   1111  N   ALA M 137      40.563 -13.522  39.406  1.00 57.26           N  
ATOM   1112  CA  ALA M 137      41.970 -13.246  39.392  1.00 57.26           C  
ATOM   1113  CB  ALA M 137      42.283 -11.818  38.913  1.00 57.26           C  
ATOM   1114  C   ALA M 137      42.585 -13.402  40.751  1.00 57.26           C  
ATOM   1115  O   ALA M 137      43.714 -13.873  40.880  1.00 57.26           O  
ATOM   1116  N   ASP M 138      41.843 -12.992  41.795  1.00182.41           N  
ATOM   1117  CA  ASP M 138      42.381 -12.824  43.115  1.00182.41           C  
ATOM   1118  CB  ASP M 138      42.447 -11.295  43.327  1.00182.41           C  
ATOM   1119  CG  ASP M 138      43.073 -10.823  44.620  1.00182.41           C  
ATOM   1120  OD1 ASP M 138      42.459 -11.006  45.701  1.00182.41           O  
ATOM   1121  OD2 ASP M 138      44.172 -10.216  44.529  1.00182.41           O  
ATOM   1122  C   ASP M 138      41.437 -13.444  44.106  1.00182.41           C  
ATOM   1123  O   ASP M 138      40.344 -13.883  43.754  1.00182.41           O  
ATOM   1124  N   MET M 139      41.868 -13.527  45.382  1.00 39.38           N  
ATOM   1125  CA  MET M 139      41.065 -14.045  46.454  1.00 39.38           C  
ATOM   1126  CB  MET M 139      41.819 -14.076  47.795  1.00 39.38           C  
ATOM   1127  CG  MET M 139      43.020 -15.025  47.827  0.82 39.38           C  
ATOM   1128  SD  MET M 139      42.607 -16.796  47.804  0.66 39.38           S  
ATOM   1129  CE  MET M 139      42.179 -16.860  46.042  0.82 39.38           C  
ATOM   1130  C   MET M 139      39.886 -13.136  46.640  1.00 39.38           C  
ATOM   1131  O   MET M 139      38.774 -13.595  46.896  1.00 39.38           O  
ATOM   1132  N   ALA M 140      40.110 -11.810  46.536  1.00 33.38           N  
ATOM   1133  CA  ALA M 140      39.065 -10.836  46.701  1.00 33.38           C  
ATOM   1134  CB  ALA M 140      39.581  -9.389  46.597  1.00 33.38           C  
ATOM   1135  C   ALA M 140      38.059 -11.038  45.614  1.00 33.38           C  
ATOM   1136  O   ALA M 140      36.853 -11.006  45.848  1.00 33.38           O  
ATOM   1137  N   ALA M 141      38.540 -11.281  44.385  1.00 40.81           N  
ATOM   1138  CA  ALA M 141      37.693 -11.484  43.248  1.00 40.81           C  
ATOM   1139  CB  ALA M 141      38.492 -11.730  41.956  1.00 40.81           C  
ATOM   1140  C   ALA M 141      36.869 -12.697  43.516  1.00 40.81           C  
ATOM   1141  O   ALA M 141      35.735 -12.803  43.053  1.00 40.81           O  
ATOM   1142  N   GLN M 142      37.449 -13.660  44.255  1.00 56.06           N  
ATOM   1143  CA  GLN M 142      36.801 -14.902  44.551  0.92 56.06           C  
ATOM   1144  CB  GLN M 142      37.701 -15.869  45.339  0.92 56.06           C  
ATOM   1145  CG  GLN M 142      37.138 -17.290  45.436  0.92 56.06           C  
ATOM   1146  CD  GLN M 142      37.310 -17.969  44.081  0.92 56.06           C  
ATOM   1147  OE1 GLN M 142      37.734 -17.348  43.108  0.74 56.06           O  
ATOM   1148  NE2 GLN M 142      36.973 -19.284  44.013  0.74 56.06           N  
ATOM   1149  C   GLN M 142      35.568 -14.636  45.365  1.00 56.06           C  
ATOM   1150  O   GLN M 142      34.554 -15.308  45.185  1.00 56.06           O  
ATOM   1151  N   THR M 143      35.614 -13.658  46.292  1.00106.77           N  
ATOM   1152  CA  THR M 143      34.458 -13.399  47.106  0.95106.77           C  
ATOM   1153  CB  THR M 143      34.686 -12.393  48.201  0.95106.77           C  
ATOM   1154  OG1 THR M 143      33.623 -12.465  49.138  0.95106.77           O  
ATOM   1155  CG2 THR M 143      34.752 -10.979  47.607  0.95106.77           C  
ATOM   1156  C   THR M 143      33.347 -12.909  46.231  1.00106.77           C  
ATOM   1157  O   THR M 143      32.189 -13.272  46.429  1.00106.77           O  
ATOM   1158  N   THR M 144      33.678 -12.069  45.234  1.00 47.09           N  
ATOM   1159  CA  THR M 144      32.702 -11.517  44.344  1.00 47.09           C  
ATOM   1160  CB  THR M 144      33.304 -10.536  43.382  1.00 47.09           C  
ATOM   1161  OG1 THR M 144      33.918  -9.472  44.096  1.00 47.09           O  
ATOM   1162  CG2 THR M 144      32.194  -9.989  42.469  1.00 47.09           C  
ATOM   1163  C   THR M 144      32.095 -12.631  43.558  1.00 47.09           C  
ATOM   1164  O   THR M 144      30.895 -12.637  43.292  1.00 47.09           O  
ATOM   1165  N   LYS M 145      32.928 -13.606  43.162  1.00 55.74           N  
ATOM   1166  CA  LYS M 145      32.483 -14.721  42.381  1.00 55.74           C  
ATOM   1167  CB  LYS M 145      33.636 -15.689  42.071  1.00 55.74           C  
ATOM   1168  CG  LYS M 145      33.224 -16.900  41.238  1.00 55.74           C  
ATOM   1169  CD  LYS M 145      34.411 -17.703  40.703  1.00 55.74           C  
ATOM   1170  CE  LYS M 145      33.997 -18.936  39.899  1.00 55.74           C  
ATOM   1171  NZ  LYS M 145      35.194 -19.654  39.411  1.00 55.74           N  
ATOM   1172  C   LYS M 145      31.457 -15.494  43.146  1.00 55.74           C  
ATOM   1173  O   LYS M 145      30.435 -15.892  42.589  1.00 55.74           O  
ATOM   1174  N   HIS M 146      31.702 -15.738  44.448  1.00 51.27           N  
ATOM   1175  CA  HIS M 146      30.778 -16.511  45.234  1.00 51.27           C  
ATOM   1176  ND1 HIS M 146      32.457 -19.007  46.608  1.00 51.27           N  
ATOM   1177  CG  HIS M 146      32.478 -17.639  46.752  1.00 51.27           C  
ATOM   1178  CB  HIS M 146      31.263 -16.766  46.669  1.00 51.27           C  
ATOM   1179  NE2 HIS M 146      34.570 -18.443  47.003  1.00 51.27           N  
ATOM   1180  CD2 HIS M 146      33.777 -17.310  46.992  1.00 51.27           C  
ATOM   1181  CE1 HIS M 146      33.735 -19.438  46.766  1.00 51.27           C  
ATOM   1182  C   HIS M 146      29.488 -15.772  45.346  1.00 51.27           C  
ATOM   1183  O   HIS M 146      28.415 -16.354  45.204  1.00 51.27           O  
ATOM   1184  N   LYS M 147      29.571 -14.458  45.610  1.00 46.39           N  
ATOM   1185  CA  LYS M 147      28.405 -13.651  45.800  0.98 46.39           C  
ATOM   1186  CB  LYS M 147      28.780 -12.192  46.112  0.98 46.39           C  
ATOM   1187  CG  LYS M 147      27.596 -11.279  46.426  0.98 46.39           C  
ATOM   1188  CD  LYS M 147      28.025  -9.944  47.038  0.98 46.39           C  
ATOM   1189  CE  LYS M 147      26.859  -9.009  47.363  0.95 46.39           C  
ATOM   1190  NZ  LYS M 147      27.369  -7.749  47.948  0.95 46.39           N  
ATOM   1191  C   LYS M 147      27.614 -13.660  44.532  1.00 46.39           C  
ATOM   1192  O   LYS M 147      26.392 -13.797  44.551  1.00 46.39           O  
ATOM   1193  N   TRP M 148      28.309 -13.515  43.390  1.00 84.90           N  
ATOM   1194  CA  TRP M 148      27.669 -13.481  42.110  1.00 84.90           C  
ATOM   1195  CB  TRP M 148      28.599 -13.015  40.975  1.00 84.90           C  
ATOM   1196  CG  TRP M 148      28.869 -11.529  41.061  1.00 84.90           C  
ATOM   1197  CD2 TRP M 148      29.638 -10.764  40.119  1.00 84.90           C  
ATOM   1198  CD1 TRP M 148      28.434 -10.648  42.008  1.00 84.90           C  
ATOM   1199  NE1 TRP M 148      28.879  -9.382  41.714  1.00 84.90           N  
ATOM   1200  CE2 TRP M 148      29.621  -9.438  40.554  1.00 84.90           C  
ATOM   1201  CE3 TRP M 148      30.300 -11.131  38.983  1.00 84.90           C  
ATOM   1202  CZ2 TRP M 148      30.269  -8.457  39.858  1.00 84.90           C  
ATOM   1203  CZ3 TRP M 148      30.954 -10.139  38.286  1.00 84.90           C  
ATOM   1204  CH2 TRP M 148      30.939  -8.828  38.714  1.00 84.90           C  
ATOM   1205  C   TRP M 148      27.063 -14.813  41.787  1.00 84.90           C  
ATOM   1206  O   TRP M 148      26.011 -14.881  41.153  1.00 84.90           O  
ATOM   1207  N   GLU M 149      27.721 -15.913  42.190  1.00 50.95           N  
ATOM   1208  CA  GLU M 149      27.205 -17.218  41.888  1.00 50.95           C  
ATOM   1209  CB  GLU M 149      28.153 -18.349  42.319  1.00 50.95           C  
ATOM   1210  CG  GLU M 149      29.431 -18.420  41.481  1.00 50.95           C  
ATOM   1211  CD  GLU M 149      30.279 -19.571  42.005  0.99 50.95           C  
ATOM   1212  OE1 GLU M 149      29.914 -20.140  43.068  0.99 50.95           O  
ATOM   1213  OE2 GLU M 149      31.304 -19.896  41.351  0.99 50.95           O  
ATOM   1214  C   GLU M 149      25.901 -17.425  42.596  1.00 50.95           C  
ATOM   1215  O   GLU M 149      24.944 -17.926  42.010  1.00 50.95           O  
ATOM   1216  N   ALA M 150      25.825 -17.032  43.882  1.00 43.30           N  
ATOM   1217  CA  ALA M 150      24.625 -17.233  44.644  1.00 43.30           C  
ATOM   1218  CB  ALA M 150      24.754 -16.751  46.100  1.00 43.30           C  
ATOM   1219  C   ALA M 150      23.538 -16.438  44.002  1.00 43.30           C  
ATOM   1220  O   ALA M 150      22.399 -16.889  43.895  1.00 43.30           O  
ATOM   1221  N   ALA M 151      23.906 -15.222  43.564  1.00107.10           N  
ATOM   1222  CA  ALA M 151      23.092 -14.220  42.928  1.00107.10           C  
ATOM   1223  CB  ALA M 151      23.850 -12.903  42.685  1.00107.10           C  
ATOM   1224  C   ALA M 151      22.620 -14.727  41.602  1.00107.10           C  
ATOM   1225  O   ALA M 151      21.558 -14.339  41.132  1.00107.10           O  
ATOM   1226  N   HIS M 152      23.384 -15.607  40.939  1.00101.00           N  
ATOM   1227  CA  HIS M 152      23.009 -16.014  39.613  1.00101.00           C  
ATOM   1228  ND1 HIS M 152      22.046 -19.087  39.778  1.00101.00           N  
ATOM   1229  CG  HIS M 152      21.444 -17.925  40.203  1.00101.00           C  
ATOM   1230  CB  HIS M 152      21.592 -16.606  39.509  1.00101.00           C  
ATOM   1231  NE2 HIS M 152      20.876 -19.607  41.595  1.00101.00           N  
ATOM   1232  CD2 HIS M 152      20.733 -18.260  41.314  1.00101.00           C  
ATOM   1233  CE1 HIS M 152      21.673 -20.061  40.645  1.00101.00           C  
ATOM   1234  C   HIS M 152      23.068 -14.818  38.708  1.00101.00           C  
ATOM   1235  O   HIS M 152      22.206 -14.620  37.855  1.00101.00           O  
ATOM   1236  N   VAL M 153      24.115 -13.988  38.879  1.00 78.90           N  
ATOM   1237  CA  VAL M 153      24.350 -12.821  38.072  1.00 78.90           C  
ATOM   1238  CB  VAL M 153      25.524 -12.019  38.548  1.00 78.90           C  
ATOM   1239  CG1 VAL M 153      25.730 -10.837  37.585  1.00 78.90           C  
ATOM   1240  CG2 VAL M 153      25.272 -11.602  40.006  1.00 78.90           C  
ATOM   1241  C   VAL M 153      24.637 -13.229  36.652  1.00 78.90           C  
ATOM   1242  O   VAL M 153      24.255 -12.540  35.707  1.00 78.90           O  
ATOM   1243  N   ALA M 154      25.333 -14.364  36.460  1.00 48.11           N  
ATOM   1244  CA  ALA M 154      25.724 -14.809  35.149  1.00 48.11           C  
ATOM   1245  CB  ALA M 154      26.532 -16.118  35.181  1.00 48.11           C  
ATOM   1246  C   ALA M 154      24.502 -15.057  34.330  1.00 48.11           C  
ATOM   1247  O   ALA M 154      24.479 -14.801  33.127  1.00 48.11           O  
ATOM   1248  N   GLU M 155      23.457 -15.589  34.977  1.00114.77           N  
ATOM   1249  CA  GLU M 155      22.220 -15.923  34.341  0.97114.77           C  
ATOM   1250  CB  GLU M 155      21.269 -16.537  35.376  0.97114.77           C  
ATOM   1251  CG  GLU M 155      20.054 -17.258  34.814  0.95114.77           C  
ATOM   1252  CD  GLU M 155      19.460 -18.018  35.990  0.91114.77           C  
ATOM   1253  OE1 GLU M 155      19.172 -17.369  37.030  0.89114.77           O  
ATOM   1254  OE2 GLU M 155      19.295 -19.260  35.867  0.91114.77           O  
ATOM   1255  C   GLU M 155      21.597 -14.673  33.792  1.00114.77           C  
ATOM   1256  O   GLU M 155      21.136 -14.663  32.652  1.00114.77           O  
ATOM   1257  N   GLN M 156      21.591 -13.575  34.579  1.00139.67           N  
ATOM   1258  CA  GLN M 156      20.978 -12.354  34.135  0.98139.67           C  
ATOM   1259  CB  GLN M 156      21.072 -11.238  35.184  0.98139.67           C  
ATOM   1260  CG  GLN M 156      20.368 -11.575  36.499  0.98139.67           C  
ATOM   1261  CD  GLN M 156      18.867 -11.555  36.259  0.91139.67           C  
ATOM   1262  OE1 GLN M 156      18.142 -10.771  36.868  0.91139.67           O  
ATOM   1263  NE2 GLN M 156      18.379 -12.442  35.351  0.91139.67           N  
ATOM   1264  C   GLN M 156      21.746 -11.883  32.933  1.00139.67           C  
ATOM   1265  O   GLN M 156      21.162 -11.410  31.958  1.00139.67           O  
ATOM   1266  N   LEU M 158      23.087 -12.008  32.987  1.00 68.58           N  
ATOM   1267  CA  LEU M 158      23.951 -11.539  31.942  1.00 68.58           C  
ATOM   1268  CB  LEU M 158      25.443 -11.659  32.303  1.00 68.58           C  
ATOM   1269  CG  LEU M 158      25.875 -10.727  33.448  1.00 68.58           C  
ATOM   1270  CD1 LEU M 158      27.370 -10.883  33.762  1.00 68.58           C  
ATOM   1271  CD2 LEU M 158      25.484  -9.270  33.154  1.00 68.58           C  
ATOM   1272  C   LEU M 158      23.743 -12.320  30.677  1.00 68.58           C  
ATOM   1273  O   LEU M 158      23.708 -11.755  29.584  1.00 68.58           O  
ATOM   1274  N   ARG M 159      23.594 -13.652  30.791  1.00 95.88           N  
ATOM   1275  CA  ARG M 159      23.455 -14.481  29.631  0.98 95.88           C  
ATOM   1276  CB  ARG M 159      23.294 -15.965  30.009  0.98 95.88           C  
ATOM   1277  CG  ARG M 159      23.141 -16.924  28.825  0.98 95.88           C  
ATOM   1278  CD  ARG M 159      22.987 -18.384  29.267  0.98 95.88           C  
ATOM   1279  NE  ARG M 159      22.847 -19.228  28.049  0.92 95.88           N  
ATOM   1280  CZ  ARG M 159      23.959 -19.678  27.397  0.91 95.88           C  
ATOM   1281  NH1 ARG M 159      25.199 -19.310  27.826  0.91 95.88           N  
ATOM   1282  NH2 ARG M 159      23.828 -20.495  26.313  0.91 95.88           N  
ATOM   1283  C   ARG M 159      22.226 -14.055  28.888  1.00 95.88           C  
ATOM   1284  O   ARG M 159      22.251 -13.924  27.665  1.00 95.88           O  
ATOM   1285  N   ALA M 160      21.122 -13.791  29.615  1.00 52.23           N  
ATOM   1286  CA  ALA M 160      19.889 -13.467  28.965  1.00 52.23           C  
ATOM   1287  CB  ALA M 160      18.736 -13.239  29.960  1.00 52.23           C  
ATOM   1288  C   ALA M 160      20.065 -12.206  28.180  1.00 52.23           C  
ATOM   1289  O   ALA M 160      19.581 -12.084  27.055  1.00 52.23           O  
ATOM   1290  N   TYR M 161      20.754 -11.220  28.772  1.00 90.72           N  
ATOM   1291  CA  TYR M 161      20.983  -9.955  28.137  1.00 90.72           C  
ATOM   1292  CB  TYR M 161      21.632  -8.958  29.116  1.00 90.72           C  
ATOM   1293  CG  TYR M 161      22.175  -7.783  28.377  1.00 90.72           C  
ATOM   1294  CD1 TYR M 161      21.368  -6.743  27.975  1.00 90.72           C  
ATOM   1295  CD2 TYR M 161      23.522  -7.726  28.100  1.00 90.72           C  
ATOM   1296  CE1 TYR M 161      21.903  -5.668  27.300  1.00 90.72           C  
ATOM   1297  CE2 TYR M 161      24.061  -6.657  27.426  1.00 90.72           C  
ATOM   1298  CZ  TYR M 161      23.250  -5.625  27.025  1.00 90.72           C  
ATOM   1299  OH  TYR M 161      23.804  -4.528  26.335  1.00 90.72           O  
ATOM   1300  C   TYR M 161      21.878 -10.086  26.945  1.00 90.72           C  
ATOM   1301  O   TYR M 161      21.571  -9.579  25.866  1.00 90.72           O  
ATOM   1302  N   LEU M 162      23.000 -10.801  27.109  1.00 57.41           N  
ATOM   1303  CA  LEU M 162      23.975 -10.876  26.066  1.00 57.41           C  
ATOM   1304  CB  LEU M 162      25.233 -11.662  26.478  1.00 57.41           C  
ATOM   1305  CG  LEU M 162      26.052 -10.956  27.577  1.00 57.41           C  
ATOM   1306  CD1 LEU M 162      27.296 -11.772  27.966  1.00 57.41           C  
ATOM   1307  CD2 LEU M 162      26.398  -9.514  27.172  1.00 57.41           C  
ATOM   1308  C   LEU M 162      23.377 -11.542  24.879  1.00 57.41           C  
ATOM   1309  O   LEU M 162      23.647 -11.157  23.740  1.00 57.41           O  
ATOM   1310  N   GLU M 163      22.609 -12.619  25.108  1.00 83.84           N  
ATOM   1311  CA  GLU M 163      21.986 -13.261  23.997  1.00 83.84           C  
ATOM   1312  CB  GLU M 163      21.535 -14.691  24.332  1.00 83.84           C  
ATOM   1313  CG  GLU M 163      22.728 -15.618  24.584  1.00 83.84           C  
ATOM   1314  CD  GLU M 163      22.208 -17.011  24.906  0.99 83.84           C  
ATOM   1315  OE1 GLU M 163      21.005 -17.132  25.257  0.99 83.84           O  
ATOM   1316  OE2 GLU M 163      23.012 -17.976  24.809  0.99 83.84           O  
ATOM   1317  C   GLU M 163      20.808 -12.477  23.488  1.00 83.84           C  
ATOM   1318  O   GLU M 163      20.674 -12.284  22.281  1.00 83.84           O  
ATOM   1319  N   GLY M 164      19.874 -12.060  24.375  1.00 94.10           N  
ATOM   1320  CA  GLY M 164      18.707 -11.425  23.825  1.00 94.10           C  
ATOM   1321  C   GLY M 164      18.852  -9.994  23.394  1.00 94.10           C  
ATOM   1322  O   GLY M 164      18.958  -9.686  22.207  1.00 94.10           O  
ATOM   1323  N   THR M 165      18.958  -9.090  24.388  1.00 66.17           N  
ATOM   1324  CA  THR M 165      18.881  -7.678  24.139  1.00 66.17           C  
ATOM   1325  CB  THR M 165      18.781  -6.883  25.408  1.00 66.17           C  
ATOM   1326  OG1 THR M 165      17.636  -7.283  26.146  1.00 66.17           O  
ATOM   1327  CG2 THR M 165      18.682  -5.390  25.050  1.00 66.17           C  
ATOM   1328  C   THR M 165      20.069  -7.169  23.393  1.00 66.17           C  
ATOM   1329  O   THR M 165      19.935  -6.403  22.438  1.00 66.17           O  
ATOM   1330  N   CYS M 166      21.272  -7.604  23.797  1.00 50.69           N  
ATOM   1331  CA  CYS M 166      22.468  -7.051  23.232  0.97 50.69           C  
ATOM   1332  CB  CYS M 166      23.742  -7.711  23.795  0.97 50.69           C  
ATOM   1333  SG  CYS M 166      25.265  -7.015  23.088  0.97 50.69           S  
ATOM   1334  C   CYS M 166      22.473  -7.257  21.754  1.00 50.69           C  
ATOM   1335  O   CYS M 166      22.729  -6.324  20.994  1.00 50.69           O  
ATOM   1336  N   VAL M 167      22.193  -8.494  21.319  1.00 54.87           N  
ATOM   1337  CA  VAL M 167      22.221  -8.833  19.928  0.95 54.87           C  
ATOM   1338  CB  VAL M 167      22.064 -10.307  19.696  0.95 54.87           C  
ATOM   1339  CG1 VAL M 167      21.970 -10.549  18.182  0.95 54.87           C  
ATOM   1340  CG2 VAL M 167      23.235 -11.041  20.365  0.95 54.87           C  
ATOM   1341  C   VAL M 167      21.110  -8.159  19.191  1.00 54.87           C  
ATOM   1342  O   VAL M 167      21.313  -7.612  18.109  1.00 54.87           O  
ATOM   1343  N   GLU M 168      19.900  -8.154  19.775  1.00 45.30           N  
ATOM   1344  CA  GLU M 168      18.761  -7.649  19.070  0.95 45.30           C  
ATOM   1345  CB  GLU M 168      17.471  -7.758  19.895  0.95 45.30           C  
ATOM   1346  CG  GLU M 168      17.057  -9.212  20.125  0.92 45.30           C  
ATOM   1347  CD  GLU M 168      15.779  -9.228  20.946  0.89 45.30           C  
ATOM   1348  OE1 GLU M 168      15.287  -8.125  21.307  0.89 45.30           O  
ATOM   1349  OE2 GLU M 168      15.281 -10.349  21.228  0.89 45.30           O  
ATOM   1350  C   GLU M 168      18.989  -6.214  18.716  1.00 45.30           C  
ATOM   1351  O   GLU M 168      18.699  -5.796  17.597  1.00 45.30           O  
ATOM   1352  N   TRP M 169      19.507  -5.416  19.665  1.00 86.81           N  
ATOM   1353  CA  TRP M 169      19.747  -4.022  19.423  1.00 86.81           C  
ATOM   1354  CB  TRP M 169      19.963  -3.217  20.712  1.00 86.81           C  
ATOM   1355  CG  TRP M 169      18.659  -3.011  21.445  1.00 86.81           C  
ATOM   1356  CD2 TRP M 169      17.858  -1.824  21.328  1.00 86.81           C  
ATOM   1357  CD1 TRP M 169      17.992  -3.847  22.289  1.00 86.81           C  
ATOM   1358  NE1 TRP M 169      16.818  -3.260  22.700  1.00 86.81           N  
ATOM   1359  CE2 TRP M 169      16.724  -2.013  22.117  1.00 86.81           C  
ATOM   1360  CE3 TRP M 169      18.051  -0.674  20.618  1.00 86.81           C  
ATOM   1361  CZ2 TRP M 169      15.761  -1.049  22.208  1.00 86.81           C  
ATOM   1362  CZ3 TRP M 169      17.080   0.298  20.715  1.00 86.81           C  
ATOM   1363  CH2 TRP M 169      15.957   0.113  21.495  1.00 86.81           C  
ATOM   1364  C   TRP M 169      20.891  -3.813  18.483  1.00 86.81           C  
ATOM   1365  O   TRP M 169      20.871  -2.884  17.677  1.00 86.81           O  
ATOM   1366  N   LEU M 170      21.930  -4.662  18.556  1.00 51.96           N  
ATOM   1367  CA  LEU M 170      23.051  -4.471  17.684  1.00 51.96           C  
ATOM   1368  CB  LEU M 170      24.125  -5.558  17.859  1.00 51.96           C  
ATOM   1369  CG  LEU M 170      25.293  -5.440  16.863  1.00 51.96           C  
ATOM   1370  CD1 LEU M 170      26.004  -4.085  16.982  1.00 51.96           C  
ATOM   1371  CD2 LEU M 170      26.261  -6.625  17.006  1.00 51.96           C  
ATOM   1372  C   LEU M 170      22.546  -4.549  16.280  1.00 51.96           C  
ATOM   1373  O   LEU M 170      22.897  -3.723  15.437  1.00 51.96           O  
ATOM   1374  N   ARG M 171      21.668  -5.529  16.006  1.00 82.93           N  
ATOM   1375  CA  ARG M 171      21.137  -5.700  14.687  0.95 82.93           C  
ATOM   1376  CB  ARG M 171      20.111  -6.843  14.602  0.95 82.93           C  
ATOM   1377  CG  ARG M 171      20.665  -8.232  14.922  0.95 82.93           C  
ATOM   1378  CD  ARG M 171      19.583  -9.312  14.886  0.95 82.93           C  
ATOM   1379  NE  ARG M 171      20.212 -10.614  15.241  0.95 82.93           N  
ATOM   1380  CZ  ARG M 171      19.644 -11.386  16.214  0.95 82.93           C  
ATOM   1381  NH1 ARG M 171      18.544 -10.937  16.885  0.95 82.93           N  
ATOM   1382  NH2 ARG M 171      20.178 -12.602  16.527  0.95 82.93           N  
ATOM   1383  C   ARG M 171      20.394  -4.455  14.322  1.00 82.93           C  
ATOM   1384  O   ARG M 171      20.501  -3.963  13.201  1.00 82.93           O  
ATOM   1385  N   ARG M 172      19.623  -3.911  15.281  1.00 78.25           N  
ATOM   1386  CA  ARG M 172      18.803  -2.763  15.030  1.00 78.25           C  
ATOM   1387  CB  ARG M 172      18.006  -2.355  16.280  1.00 78.25           C  
ATOM   1388  CG  ARG M 172      17.027  -1.201  16.064  1.00 78.25           C  
ATOM   1389  CD  ARG M 172      16.262  -0.833  17.336  1.00 78.25           C  
ATOM   1390  NE  ARG M 172      15.346   0.294  17.010  0.99 78.25           N  
ATOM   1391  CZ  ARG M 172      14.372   0.654  17.894  0.99 78.25           C  
ATOM   1392  NH1 ARG M 172      14.244  -0.008  19.080  0.99 78.25           N  
ATOM   1393  NH2 ARG M 172      13.520   1.678  17.597  0.99 78.25           N  
ATOM   1394  C   ARG M 172      19.677  -1.610  14.644  1.00 78.25           C  
ATOM   1395  O   ARG M 172      19.397  -0.903  13.677  1.00 78.25           O  
ATOM   1396  N   TYR M 173      20.781  -1.403  15.383  1.00 71.21           N  
ATOM   1397  CA  TYR M 173      21.659  -0.305  15.099  1.00 71.21           C  
ATOM   1398  CB  TYR M 173      22.843  -0.165  16.080  1.00 71.21           C  
ATOM   1399  CG  TYR M 173      22.332   0.149  17.449  1.00 71.21           C  
ATOM   1400  CD1 TYR M 173      21.632   1.309  17.695  1.00 71.21           C  
ATOM   1401  CD2 TYR M 173      22.594  -0.697  18.502  1.00 71.21           C  
ATOM   1402  CE1 TYR M 173      21.173   1.601  18.959  1.00 71.21           C  
ATOM   1403  CE2 TYR M 173      22.139  -0.411  19.768  1.00 71.21           C  
ATOM   1404  CZ  TYR M 173      21.424   0.739  19.998  1.00 71.21           C  
ATOM   1405  OH  TYR M 173      20.956   1.036  21.297  1.00 71.21           O  
ATOM   1406  C   TYR M 173      22.247  -0.503  13.737  1.00 71.21           C  
ATOM   1407  O   TYR M 173      22.402   0.445  12.970  1.00 71.21           O  
ATOM   1408  N   LEU M 174      22.594  -1.757  13.396  1.00 54.68           N  
ATOM   1409  CA  LEU M 174      23.233  -2.018  12.136  1.00 54.68           C  
ATOM   1410  CB  LEU M 174      23.536  -3.514  11.923  1.00 54.68           C  
ATOM   1411  CG  LEU M 174      24.588  -4.078  12.898  1.00 54.68           C  
ATOM   1412  CD1 LEU M 174      24.842  -5.572  12.640  1.00 54.68           C  
ATOM   1413  CD2 LEU M 174      25.882  -3.249  12.858  1.00 54.68           C  
ATOM   1414  C   LEU M 174      22.332  -1.588  11.022  1.00 54.68           C  
ATOM   1415  O   LEU M 174      22.777  -0.940  10.075  1.00 54.68           O  
ATOM   1416  N   GLU M 175      21.034  -1.933  11.097  1.00100.51           N  
ATOM   1417  CA  GLU M 175      20.127  -1.566  10.045  0.98100.51           C  
ATOM   1418  CB  GLU M 175      18.708  -2.130  10.242  0.98100.51           C  
ATOM   1419  CG  GLU M 175      18.551  -3.595   9.839  0.97100.51           C  
ATOM   1420  CD  GLU M 175      18.268  -3.631   8.342  0.89100.51           C  
ATOM   1421  OE1 GLU M 175      17.125  -3.271   7.951  0.89100.51           O  
ATOM   1422  OE2 GLU M 175      19.188  -4.009   7.569  0.89100.51           O  
ATOM   1423  C   GLU M 175      19.987  -0.078   9.991  1.00100.51           C  
ATOM   1424  O   GLU M 175      20.016   0.518   8.916  1.00100.51           O  
ATOM   1425  N   ASN M 176      19.865   0.563  11.166  1.00 64.74           N  
ATOM   1426  CA  ASN M 176      19.597   1.970  11.230  1.00 64.74           C  
ATOM   1427  CB  ASN M 176      19.441   2.470  12.676  1.00 64.74           C  
ATOM   1428  CG  ASN M 176      18.189   1.829  13.260  1.00 64.74           C  
ATOM   1429  OD1 ASN M 176      17.182   1.661  12.572  1.00 64.74           O  
ATOM   1430  ND2 ASN M 176      18.252   1.455  14.565  1.00 64.74           N  
ATOM   1431  C   ASN M 176      20.701   2.758  10.597  1.00 64.74           C  
ATOM   1432  O   ASN M 176      20.433   3.724   9.886  1.00 64.74           O  
ATOM   1433  N   GLY M 177      21.976   2.388  10.832  1.00122.94           N  
ATOM   1434  CA  GLY M 177      23.021   3.186  10.250  1.00122.94           C  
ATOM   1435  C   GLY M 177      23.854   2.322   9.362  1.00122.94           C  
ATOM   1436  O   GLY M 177      25.080   2.299   9.456  1.00122.94           O  
ATOM   1437  N   LYS M 178      23.194   1.644   8.411  1.00169.48           N  
ATOM   1438  CA  LYS M 178      23.855   0.725   7.537  0.97169.48           C  
ATOM   1439  CB  LYS M 178      22.866  -0.076   6.666  0.97169.48           C  
ATOM   1440  CG  LYS M 178      21.733   0.757   6.059  0.79169.48           C  
ATOM   1441  CD  LYS M 178      22.159   1.704   4.939  0.76169.48           C  
ATOM   1442  CE  LYS M 178      22.045   1.086   3.545  0.69169.48           C  
ATOM   1443  NZ  LYS M 178      22.474   2.070   2.529  0.73169.48           N  
ATOM   1444  C   LYS M 178      24.854   1.425   6.672  1.00169.48           C  
ATOM   1445  O   LYS M 178      25.919   0.880   6.384  1.00169.48           O  
ATOM   1446  N   GLU M 179      24.558   2.658   6.232  1.00 71.43           N  
ATOM   1447  CA  GLU M 179      25.465   3.278   5.312  1.00 71.43           C  
ATOM   1448  CB  GLU M 179      24.992   4.682   4.920  1.00 71.43           C  
ATOM   1449  CG  GLU M 179      23.637   4.670   4.221  0.98 71.43           C  
ATOM   1450  CD  GLU M 179      23.147   6.105   4.167  0.89 71.43           C  
ATOM   1451  OE1 GLU M 179      23.874   6.959   3.593  0.88 71.43           O  
ATOM   1452  OE2 GLU M 179      22.041   6.369   4.708  0.88 71.43           O  
ATOM   1453  C   GLU M 179      26.811   3.439   5.947  1.00 71.43           C  
ATOM   1454  O   GLU M 179      27.823   3.004   5.398  1.00 71.43           O  
ATOM   1455  N   THR M 180      26.852   4.084   7.126  1.00117.97           N  
ATOM   1456  CA  THR M 180      28.104   4.347   7.776  1.00117.97           C  
ATOM   1457  CB  THR M 180      27.950   5.276   8.937  1.00117.97           C  
ATOM   1458  OG1 THR M 180      27.338   6.484   8.519  1.00117.97           O  
ATOM   1459  CG2 THR M 180      29.347   5.565   9.508  1.00117.97           C  
ATOM   1460  C   THR M 180      28.706   3.099   8.341  1.00117.97           C  
ATOM   1461  O   THR M 180      29.863   2.773   8.075  1.00117.97           O  
ATOM   1462  N   LEU M 181      27.906   2.352   9.126  1.00 51.27           N  
ATOM   1463  CA  LEU M 181      28.418   1.205   9.815  1.00 51.27           C  
ATOM   1464  CB  LEU M 181      27.375   0.542  10.735  1.00 51.27           C  
ATOM   1465  CG  LEU M 181      26.910   1.470  11.875  1.00 51.27           C  
ATOM   1466  CD1 LEU M 181      25.877   0.784  12.781  1.00 51.27           C  
ATOM   1467  CD2 LEU M 181      28.105   2.033  12.660  1.00 51.27           C  
ATOM   1468  C   LEU M 181      28.905   0.183   8.800  1.00 51.27           C  
ATOM   1469  O   LEU M 181      29.614  -0.771   9.222  1.00 51.27           O  
ATOM   1470  OXT LEU M 181      28.589   0.350   7.592  1.00 51.27           O  
TER    1471      LEU M 181                                                       
ATOM   1471  N   ASN P   1      21.935  -0.677  23.591  1.00 60.39           N  
ATOM   1472  CA  ASN P   1      21.025  -0.801  24.751  1.00 60.39           C  
ATOM   1473  CB  ASN P   1      19.834  -1.696  24.374  1.00 60.39           C  
ATOM   1474  CG  ASN P   1      18.734  -1.522  25.409  1.00 60.39           C  
ATOM   1475  OD1 ASN P   1      18.864  -1.955  26.552  1.00 60.39           O  
ATOM   1476  ND2 ASN P   1      17.614  -0.871  24.995  1.00 60.39           N  
ATOM   1477  C   ASN P   1      21.763  -1.401  25.915  1.00 60.39           C  
ATOM   1478  O   ASN P   1      22.269  -2.517  25.835  1.00 60.39           O  
ATOM   1479  N   LEU P   2      21.829  -0.664  27.041  1.00 84.12           N  
ATOM   1480  CA  LEU P   2      22.581  -1.051  28.205  1.00 84.12           C  
ATOM   1481  CB  LEU P   2      22.726   0.083  29.236  1.00 84.12           C  
ATOM   1482  CG  LEU P   2      23.601   1.264  28.773  1.00 84.12           C  
ATOM   1483  CD1 LEU P   2      23.688   2.351  29.858  1.00 84.12           C  
ATOM   1484  CD2 LEU P   2      24.987   0.777  28.327  1.00 84.12           C  
ATOM   1485  C   LEU P   2      21.901  -2.175  28.908  1.00 84.12           C  
ATOM   1486  O   LEU P   2      20.695  -2.369  28.763  1.00 84.12           O  
ATOM   1487  N   VAL P   3      22.686  -2.967  29.674  1.00154.79           N  
ATOM   1488  CA  VAL P   3      22.109  -4.002  30.483  1.00154.79           C  
ATOM   1489  CB  VAL P   3      23.118  -4.856  31.198  1.00154.79           C  
ATOM   1490  CG1 VAL P   3      23.848  -4.002  32.247  1.00154.79           C  
ATOM   1491  CG2 VAL P   3      22.396  -6.084  31.777  1.00154.79           C  
ATOM   1492  C   VAL P   3      21.250  -3.300  31.500  1.00154.79           C  
ATOM   1493  O   VAL P   3      21.566  -2.216  31.986  1.00154.79           O  
ATOM   1494  N   PRO P   4      20.134  -3.887  31.807  1.00223.51           N  
ATOM   1495  CA  PRO P   4      19.162  -3.277  32.676  1.00223.51           C  
ATOM   1496  CD  PRO P   4      19.580  -4.975  31.024  1.00223.51           C  
ATOM   1497  CB  PRO P   4      17.906  -4.149  32.564  1.00223.51           C  
ATOM   1498  CG  PRO P   4      18.374  -5.436  31.855  1.00223.51           C  
ATOM   1499  C   PRO P   4      19.615  -3.037  34.069  1.00223.51           C  
ATOM   1500  O   PRO P   4      19.184  -2.048  34.661  1.00223.51           O  
ATOM   1501  N   MET P   5      20.449  -3.932  34.623  0.98167.87           N  
ATOM   1502  CA  MET P   5      20.922  -3.706  35.952  0.98167.87           C  
ATOM   1503  CB  MET P   5      19.983  -4.274  37.032  0.98167.87           C  
ATOM   1504  CG  MET P   5      20.300  -3.768  38.439  0.98167.87           C  
ATOM   1505  SD  MET P   5      18.938  -3.929  39.637  0.92167.87           S  
ATOM   1506  CE  MET P   5      18.948  -5.743  39.711  0.92167.87           C  
ATOM   1507  C   MET P   5      22.260  -4.352  36.069  0.98167.87           C  
ATOM   1508  O   MET P   5      22.512  -5.369  35.429  0.98167.87           O  
ATOM   1509  N   VAL P   6      23.167  -3.756  36.869  1.00117.30           N  
ATOM   1510  CA  VAL P   6      24.478  -4.329  37.053  0.98117.30           C  
ATOM   1511  CB  VAL P   6      25.593  -3.392  36.694  0.98117.30           C  
ATOM   1512  CG1 VAL P   6      26.930  -4.087  36.986  1.00117.30           C  
ATOM   1513  CG2 VAL P   6      25.429  -2.970  35.227  1.00117.30           C  
ATOM   1514  C   VAL P   6      24.621  -4.643  38.515  1.00117.30           C  
ATOM   1515  O   VAL P   6      24.225  -3.848  39.365  1.00117.30           O  
ATOM   1516  N   ALA P   7      25.175  -5.830  38.846  1.00120.68           N  
ATOM   1517  CA  ALA P   7      25.339  -6.255  40.212  1.00120.68           C  
ATOM   1518  CB  ALA P   7      25.444  -7.782  40.372  1.00120.68           C  
ATOM   1519  C   ALA P   7      26.592  -5.665  40.780  1.00120.68           C  
ATOM   1520  O   ALA P   7      27.581  -5.463  40.078  1.00120.68           O  
ATOM   1521  N   THR P   8      26.582  -5.390  42.098  1.00191.64           N  
ATOM   1522  CA  THR P   8      27.735  -4.824  42.734  0.92191.64           C  
ATOM   1523  CB  THR P   8      27.399  -4.081  43.995  0.92191.64           C  
ATOM   1524  OG1 THR P   8      28.544  -3.422  44.511  0.93191.64           O  
ATOM   1525  CG2 THR P   8      26.858  -5.076  45.025  0.92191.64           C  
ATOM   1526  C   THR P   8      28.685  -5.935  43.059  1.00191.64           C  
ATOM   1527  O   THR P   8      28.297  -7.098  43.166  1.00191.64           O  
ATOM   1528  N   VAL P   9      29.981  -5.595  43.203  1.00162.62           N  
ATOM   1529  CA  VAL P   9      30.966  -6.595  43.500  1.00162.62           C  
ATOM   1530  CB  VAL P   9      32.374  -6.173  43.192  1.00162.62           C  
ATOM   1531  CG1 VAL P   9      32.525  -6.031  41.670  1.00162.62           C  
ATOM   1532  CG2 VAL P   9      32.674  -4.877  43.960  1.00162.62           C  
ATOM   1533  C   VAL P   9      30.905  -6.958  44.977  1.00162.62           C  
ATOM   1534  O   VAL P   9      31.600  -7.938  45.364  1.00162.62           O  
ATOM   1535  OXT VAL P   9      30.168  -6.273  45.735  1.00162.62           O  
TER    1536      VAL P   9                                                       
ATOM   1536  N   VAL A   4       1.544  -1.297  36.906  1.00112.57           N  
ATOM   1537  CA  VAL A   4       1.365  -2.750  36.719  1.00112.57           C  
ATOM   1538  CB  VAL A   4       2.194  -3.563  37.668  1.00112.57           C  
ATOM   1539  CG1 VAL A   4       1.750  -5.035  37.579  1.00112.57           C  
ATOM   1540  CG2 VAL A   4       3.658  -3.386  37.288  1.00112.57           C  
ATOM   1541  C   VAL A   4      -0.044  -3.155  36.968  1.00112.57           C  
ATOM   1542  O   VAL A   4      -0.587  -2.935  38.049  1.00112.57           O  
ATOM   1543  N   GLU A   5      -0.676  -3.765  35.955  1.00100.25           N  
ATOM   1544  CA  GLU A   5      -2.035  -4.181  36.105  1.00100.25           C  
ATOM   1545  CB  GLU A   5      -2.767  -4.440  34.783  1.00100.25           C  
ATOM   1546  CG  GLU A   5      -4.242  -4.777  35.003  1.00100.25           C  
ATOM   1547  CD  GLU A   5      -4.767  -5.500  33.773  1.00100.25           C  
ATOM   1548  OE1 GLU A   5      -4.144  -6.521  33.386  1.00100.25           O  
ATOM   1549  OE2 GLU A   5      -5.800  -5.045  33.211  1.00100.25           O  
ATOM   1550  C   GLU A   5      -2.072  -5.486  36.829  1.00100.25           C  
ATOM   1551  O   GLU A   5      -1.269  -6.378  36.554  1.00100.25           O  
ATOM   1552  N   GLN A   6      -3.032  -5.624  37.768  1.00164.61           N  
ATOM   1553  CA  GLN A   6      -3.221  -6.855  38.484  1.00164.61           C  
ATOM   1554  CB  GLN A   6      -2.951  -6.734  39.996  1.00164.61           C  
ATOM   1555  CG  GLN A   6      -1.477  -6.646  40.398  1.00164.61           C  
ATOM   1556  CD  GLN A   6      -1.027  -8.037  40.821  1.00164.61           C  
ATOM   1557  OE1 GLN A   6      -1.183  -9.007  40.080  1.00164.61           O  
ATOM   1558  NE2 GLN A   6      -0.469  -8.145  42.057  1.00164.61           N  
ATOM   1559  C   GLN A   6      -4.674  -7.208  38.365  1.00164.61           C  
ATOM   1560  O   GLN A   6      -5.535  -6.397  38.707  1.00164.61           O  
ATOM   1561  N   SER A   7      -4.992  -8.432  37.884  1.00185.65           N  
ATOM   1562  CA  SER A   7      -6.378  -8.806  37.765  1.00185.65           C  
ATOM   1563  CB  SER A   7      -6.948  -8.627  36.347  1.00185.65           C  
ATOM   1564  OG  SER A   7      -7.000  -7.249  36.010  1.00185.65           O  
ATOM   1565  C   SER A   7      -6.525 -10.258  38.105  1.00185.65           C  
ATOM   1566  O   SER A   7      -5.598 -11.039  37.891  1.00185.65           O  
ATOM   1567  N   PRO A   8      -7.655 -10.676  38.635  1.00162.64           N  
ATOM   1568  CA  PRO A   8      -8.782  -9.842  38.967  1.00162.64           C  
ATOM   1569  CD  PRO A   8      -8.008 -12.086  38.606  1.00162.64           C  
ATOM   1570  CB  PRO A   8      -9.977 -10.783  39.111  1.00162.64           C  
ATOM   1571  CG  PRO A   8      -9.345 -12.164  39.359  1.00162.64           C  
ATOM   1572  C   PRO A   8      -8.487  -9.111  40.239  1.00162.64           C  
ATOM   1573  O   PRO A   8      -7.562  -9.501  40.949  1.00162.64           O  
ATOM   1574  N   GLN A   9      -9.247  -8.039  40.534  1.00106.27           N  
ATOM   1575  CA  GLN A   9      -8.997  -7.273  41.719  1.00106.27           C  
ATOM   1576  CB  GLN A   9      -9.863  -6.007  41.804  1.00106.27           C  
ATOM   1577  CG  GLN A   9      -9.542  -4.965  40.734  1.00106.27           C  
ATOM   1578  CD  GLN A   9     -10.474  -3.784  40.957  1.00106.27           C  
ATOM   1579  OE1 GLN A   9     -10.347  -2.745  40.311  1.00106.27           O  
ATOM   1580  NE2 GLN A   9     -11.440  -3.947  41.900  1.00106.27           N  
ATOM   1581  C   GLN A   9      -9.288  -8.066  42.954  1.00106.27           C  
ATOM   1582  O   GLN A   9      -8.466  -8.129  43.868  1.00106.27           O  
ATOM   1583  N   SER A  10     -10.461  -8.722  43.024  1.00 63.05           N  
ATOM   1584  CA  SER A  10     -10.763  -9.411  44.242  1.00 63.05           C  
ATOM   1585  CB  SER A  10     -11.632  -8.579  45.204  1.00 63.05           C  
ATOM   1586  OG  SER A  10     -11.897  -9.312  46.393  1.00 63.05           O  
ATOM   1587  C   SER A  10     -11.518 -10.650  43.916  1.00 63.05           C  
ATOM   1588  O   SER A  10     -12.328 -10.669  42.990  1.00 63.05           O  
ATOM   1589  N   LEU A  11     -11.248 -11.741  44.659  1.00127.85           N  
ATOM   1590  CA  LEU A  11     -12.003 -12.929  44.404  1.00127.85           C  
ATOM   1591  CB  LEU A  11     -11.390 -13.852  43.337  1.00127.85           C  
ATOM   1592  CG  LEU A  11     -10.074 -14.527  43.760  1.00127.85           C  
ATOM   1593  CD1 LEU A  11      -9.534 -15.416  42.632  1.00127.85           C  
ATOM   1594  CD2 LEU A  11      -9.042 -13.502  44.256  1.00127.85           C  
ATOM   1595  C   LEU A  11     -12.128 -13.711  45.670  1.00127.85           C  
ATOM   1596  O   LEU A  11     -11.176 -13.843  46.440  1.00127.85           O  
ATOM   1597  N   HIS A  12     -13.340 -14.243  45.913  1.00 51.02           N  
ATOM   1598  CA  HIS A  12     -13.572 -15.078  47.050  1.00 51.02           C  
ATOM   1599  ND1 HIS A  12     -15.140 -12.262  47.722  1.00 51.02           N  
ATOM   1600  CG  HIS A  12     -14.935 -13.440  48.408  1.00 51.02           C  
ATOM   1601  CB  HIS A  12     -14.903 -14.795  47.762  1.00 51.02           C  
ATOM   1602  NE2 HIS A  12     -14.871 -11.713  49.861  1.00 51.02           N  
ATOM   1603  CD2 HIS A  12     -14.773 -13.086  49.712  1.00 51.02           C  
ATOM   1604  CE1 HIS A  12     -15.092 -11.262  48.639  1.00 51.02           C  
ATOM   1605  C   HIS A  12     -13.620 -16.470  46.514  1.00 51.02           C  
ATOM   1606  O   HIS A  12     -14.228 -16.717  45.473  1.00 51.02           O  
ATOM   1607  N   VAL A  13     -12.946 -17.409  47.199  1.00119.45           N  
ATOM   1608  CA  VAL A  13     -12.919 -18.750  46.705  1.00119.45           C  
ATOM   1609  CB  VAL A  13     -11.576 -19.120  46.148  1.00119.45           C  
ATOM   1610  CG1 VAL A  13     -11.629 -20.556  45.633  1.00119.45           C  
ATOM   1611  CG2 VAL A  13     -11.173 -18.096  45.084  1.00119.45           C  
ATOM   1612  C   VAL A  13     -13.142 -19.633  47.887  1.00119.45           C  
ATOM   1613  O   VAL A  13     -12.855 -19.256  49.020  1.00119.45           O  
ATOM   1614  N   GLN A  14     -13.679 -20.844  47.653  1.00 52.87           N  
ATOM   1615  CA  GLN A  14     -13.936 -21.747  48.734  1.00 52.87           C  
ATOM   1616  CB  GLN A  14     -14.878 -22.906  48.355  1.00 52.87           C  
ATOM   1617  CG  GLN A  14     -15.291 -23.784  49.542  1.00 52.87           C  
ATOM   1618  CD  GLN A  14     -16.370 -23.045  50.323  1.00 52.87           C  
ATOM   1619  OE1 GLN A  14     -16.770 -23.469  51.406  1.00 52.87           O  
ATOM   1620  NE2 GLN A  14     -16.859 -21.908  49.758  1.00 52.87           N  
ATOM   1621  C   GLN A  14     -12.630 -22.339  49.148  1.00 52.87           C  
ATOM   1622  O   GLN A  14     -11.653 -22.309  48.399  1.00 52.87           O  
ATOM   1623  N   GLU A  15     -12.560 -22.861  50.390  1.00 77.17           N  
ATOM   1624  CA  GLU A  15     -11.335 -23.482  50.784  1.00 77.17           C  
ATOM   1625  CB  GLU A  15     -11.205 -23.771  52.292  1.00 77.17           C  
ATOM   1626  CG  GLU A  15     -12.179 -24.820  52.832  1.00 77.17           C  
ATOM   1627  CD  GLU A  15     -11.913 -24.976  54.324  1.00 77.17           C  
ATOM   1628  OE1 GLU A  15     -10.720 -25.116  54.701  1.00 77.17           O  
ATOM   1629  OE2 GLU A  15     -12.900 -24.949  55.107  1.00 77.17           O  
ATOM   1630  C   GLU A  15     -11.252 -24.776  50.041  1.00 77.17           C  
ATOM   1631  O   GLU A  15     -12.268 -25.407  49.755  1.00 77.17           O  
ATOM   1632  N   GLY A  16     -10.026 -25.182  49.667  1.00 22.50           N  
ATOM   1633  CA  GLY A  16      -9.847 -26.431  48.982  1.00 22.50           C  
ATOM   1634  C   GLY A  16      -9.955 -26.215  47.500  1.00 22.50           C  
ATOM   1635  O   GLY A  16      -9.687 -27.127  46.720  1.00 22.50           O  
ATOM   1636  N   ASP A  17     -10.361 -25.005  47.068  1.00 34.73           N  
ATOM   1637  CA  ASP A  17     -10.481 -24.725  45.660  1.00 34.73           C  
ATOM   1638  CB  ASP A  17     -11.518 -23.638  45.334  1.00 34.73           C  
ATOM   1639  CG  ASP A  17     -12.906 -24.231  45.526  1.00 34.73           C  
ATOM   1640  OD1 ASP A  17     -13.007 -25.485  45.609  1.00 34.73           O  
ATOM   1641  OD2 ASP A  17     -13.885 -23.441  45.587  1.00 34.73           O  
ATOM   1642  C   ASP A  17      -9.153 -24.244  45.159  1.00 34.73           C  
ATOM   1643  O   ASP A  17      -8.203 -24.105  45.927  1.00 34.73           O  
ATOM   1644  N   SER A  18      -9.047 -23.998  43.834  1.00 45.53           N  
ATOM   1645  CA  SER A  18      -7.795 -23.527  43.308  1.00 45.53           C  
ATOM   1646  CB  SER A  18      -7.024 -24.595  42.515  1.00 45.53           C  
ATOM   1647  OG  SER A  18      -6.658 -25.667  43.371  1.00 45.53           O  
ATOM   1648  C   SER A  18      -8.044 -22.384  42.370  1.00 45.53           C  
ATOM   1649  O   SER A  18      -8.842 -22.483  41.439  1.00 45.53           O  
ATOM   1650  N   THR A  19      -7.325 -21.264  42.584  1.00140.57           N  
ATOM   1651  CA  THR A  19      -7.467 -20.114  41.735  1.00140.57           C  
ATOM   1652  CB  THR A  19      -7.849 -18.878  42.497  1.00140.57           C  
ATOM   1653  OG1 THR A  19      -9.012 -19.115  43.269  1.00140.57           O  
ATOM   1654  CG2 THR A  19      -8.138 -17.750  41.500  1.00140.57           C  
ATOM   1655  C   THR A  19      -6.108 -19.835  41.169  1.00140.57           C  
ATOM   1656  O   THR A  19      -5.121 -20.408  41.621  1.00140.57           O  
ATOM   1657  N   ASN A  20      -6.031 -19.003  40.106  1.00119.52           N  
ATOM   1658  CA  ASN A  20      -4.752 -18.578  39.605  1.00119.52           C  
ATOM   1659  CB  ASN A  20      -4.073 -19.585  38.647  1.00119.52           C  
ATOM   1660  CG  ASN A  20      -4.912 -19.825  37.402  1.00119.52           C  
ATOM   1661  OD1 ASN A  20      -4.400 -19.781  36.284  1.00119.52           O  
ATOM   1662  ND2 ASN A  20      -6.232 -20.087  37.591  1.00119.52           N  
ATOM   1663  C   ASN A  20      -4.908 -17.238  38.935  1.00119.52           C  
ATOM   1664  O   ASN A  20      -5.246 -17.136  37.756  1.00119.52           O  
ATOM   1665  N   PHE A  21      -4.619 -16.160  39.690  1.00122.90           N  
ATOM   1666  CA  PHE A  21      -4.715 -14.806  39.214  1.00122.90           C  
ATOM   1667  CB  PHE A  21      -5.091 -13.783  40.306  1.00122.90           C  
ATOM   1668  CG  PHE A  21      -4.668 -14.334  41.626  1.00122.90           C  
ATOM   1669  CD1 PHE A  21      -5.481 -15.267  42.230  1.00122.90           C  
ATOM   1670  CD2 PHE A  21      -3.518 -13.941  42.271  1.00122.90           C  
ATOM   1671  CE1 PHE A  21      -5.162 -15.817  43.447  1.00122.90           C  
ATOM   1672  CE2 PHE A  21      -3.191 -14.490  43.492  1.00122.90           C  
ATOM   1673  CZ  PHE A  21      -4.009 -15.427  44.081  1.00122.90           C  
ATOM   1674  C   PHE A  21      -3.494 -14.414  38.426  1.00122.90           C  
ATOM   1675  O   PHE A  21      -2.616 -15.242  38.194  1.00122.90           O  
ATOM   1676  N   THR A  22      -3.450 -13.167  37.884  1.00146.91           N  
ATOM   1677  CA  THR A  22      -2.300 -12.838  37.077  1.00146.91           C  
ATOM   1678  CB  THR A  22      -2.520 -13.165  35.621  1.00146.91           C  
ATOM   1679  OG1 THR A  22      -1.287 -13.297  34.925  1.00146.91           O  
ATOM   1680  CG2 THR A  22      -3.364 -12.038  35.002  1.00146.91           C  
ATOM   1681  C   THR A  22      -1.903 -11.378  37.215  1.00146.91           C  
ATOM   1682  O   THR A  22      -2.645 -10.569  37.773  1.00146.91           O  
ATOM   1683  N   CYS A  23      -0.671 -11.021  36.749  1.00137.82           N  
ATOM   1684  CA  CYS A  23      -0.205  -9.649  36.742  1.00137.82           C  
ATOM   1685  CB  CYS A  23       0.603  -9.182  37.987  1.00137.82           C  
ATOM   1686  SG  CYS A  23       2.282  -9.866  38.139  1.00137.82           S  
ATOM   1687  C   CYS A  23       0.645  -9.404  35.521  1.00137.82           C  
ATOM   1688  O   CYS A  23       1.521 -10.201  35.190  1.00137.82           O  
ATOM   1689  N   SER A  24       0.416  -8.271  34.815  1.00 70.42           N  
ATOM   1690  CA  SER A  24       1.172  -8.002  33.610  1.00 70.42           C  
ATOM   1691  CB  SER A  24       0.308  -7.962  32.337  1.00 70.42           C  
ATOM   1692  OG  SER A  24      -0.612  -6.882  32.402  1.00 70.42           O  
ATOM   1693  C   SER A  24       1.868  -6.668  33.719  1.00 70.42           C  
ATOM   1694  O   SER A  24       1.369  -5.754  34.371  1.00 70.42           O  
ATOM   1695  N   PHE A  25       3.049  -6.523  33.064  1.00125.57           N  
ATOM   1696  CA  PHE A  25       3.829  -5.314  33.152  1.00125.57           C  
ATOM   1697  CB  PHE A  25       4.772  -5.328  34.365  1.00125.57           C  
ATOM   1698  CG  PHE A  25       5.548  -6.600  34.325  1.00125.57           C  
ATOM   1699  CD1 PHE A  25       6.690  -6.720  33.568  1.00125.57           C  
ATOM   1700  CD2 PHE A  25       5.120  -7.683  35.058  1.00125.57           C  
ATOM   1701  CE1 PHE A  25       7.392  -7.905  33.546  1.00125.57           C  
ATOM   1702  CE2 PHE A  25       5.816  -8.868  35.038  1.00125.57           C  
ATOM   1703  CZ  PHE A  25       6.957  -8.982  34.281  1.00125.57           C  
ATOM   1704  C   PHE A  25       4.653  -5.066  31.916  1.00125.57           C  
ATOM   1705  O   PHE A  25       4.750  -5.921  31.032  1.00125.57           O  
ATOM   1706  N   PRO A  26       5.230  -3.874  31.832  1.00216.60           N  
ATOM   1707  CA  PRO A  26       6.074  -3.510  30.718  1.00216.60           C  
ATOM   1708  CD  PRO A  26       4.626  -2.700  32.449  1.00216.60           C  
ATOM   1709  CB  PRO A  26       6.339  -2.015  30.854  1.00216.60           C  
ATOM   1710  CG  PRO A  26       5.096  -1.501  31.604  1.00216.60           C  
ATOM   1711  C   PRO A  26       7.300  -4.354  30.725  1.00216.60           C  
ATOM   1712  O   PRO A  26       7.980  -4.439  31.743  1.00216.60           O  
ATOM   1713  N   SER A  27       7.599  -4.964  29.574  1.00108.58           N  
ATOM   1714  CA  SER A  27       8.701  -5.854  29.390  1.00108.58           C  
ATOM   1715  CB  SER A  27       8.586  -6.654  28.082  1.00108.58           C  
ATOM   1716  OG  SER A  27       8.686  -5.779  26.967  1.00108.58           O  
ATOM   1717  C   SER A  27       9.981  -5.077  29.277  1.00108.58           C  
ATOM   1718  O   SER A  27      11.055  -5.675  29.291  1.00108.58           O  
ATOM   1719  N   SER A  28       9.910  -3.733  29.153  1.00149.94           N  
ATOM   1720  CA  SER A  28      11.085  -2.952  28.847  1.00149.94           C  
ATOM   1721  CB  SER A  28      10.770  -1.470  28.601  1.00149.94           C  
ATOM   1722  OG  SER A  28      11.967  -0.766  28.306  1.00149.94           O  
ATOM   1723  C   SER A  28      12.101  -3.004  29.967  1.00149.94           C  
ATOM   1724  O   SER A  28      12.068  -2.203  30.898  1.00149.94           O  
ATOM   1725  N   ASN A  36      13.097  -3.903  29.778  1.00237.75           N  
ATOM   1726  CA  ASN A  36      14.240  -4.343  30.536  1.00237.75           C  
ATOM   1727  CB  ASN A  36      15.501  -3.494  30.467  1.00237.75           C  
ATOM   1728  CG  ASN A  36      16.136  -3.767  29.108  1.00237.75           C  
ATOM   1729  OD1 ASN A  36      16.265  -4.917  28.689  1.00237.75           O  
ATOM   1730  ND2 ASN A  36      16.547  -2.686  28.393  1.00237.75           N  
ATOM   1731  C   ASN A  36      13.990  -4.847  31.904  1.00237.75           C  
ATOM   1732  O   ASN A  36      14.790  -4.651  32.815  1.00237.75           O  
ATOM   1733  N   PHE A  37      12.913  -5.615  32.043  1.00231.59           N  
ATOM   1734  CA  PHE A  37      12.567  -6.302  33.248  1.00231.59           C  
ATOM   1735  CB  PHE A  37      11.492  -7.352  32.918  1.00231.59           C  
ATOM   1736  CG  PHE A  37      11.300  -8.325  34.021  1.00231.59           C  
ATOM   1737  CD1 PHE A  37      12.043  -9.483  34.036  1.00231.59           C  
ATOM   1738  CD2 PHE A  37      10.384  -8.095  35.020  1.00231.59           C  
ATOM   1739  CE1 PHE A  37      11.880 -10.408  35.037  1.00231.59           C  
ATOM   1740  CE2 PHE A  37      10.216  -9.017  36.025  1.00231.59           C  
ATOM   1741  CZ  PHE A  37      10.964 -10.172  36.031  1.00231.59           C  
ATOM   1742  C   PHE A  37      13.799  -7.001  33.769  1.00231.59           C  
ATOM   1743  O   PHE A  37      14.515  -7.647  33.012  1.00231.59           O  
ATOM   1744  N   TYR A  38      14.210  -6.695  35.021  1.00139.94           N  
ATOM   1745  CA  TYR A  38      15.313  -7.383  35.650  1.00139.94           C  
ATOM   1746  CB  TYR A  38      16.124  -6.456  36.571  1.00139.94           C  
ATOM   1747  CG  TYR A  38      17.306  -7.221  37.061  1.00139.94           C  
ATOM   1748  CD1 TYR A  38      17.221  -7.989  38.199  1.00139.94           C  
ATOM   1749  CD2 TYR A  38      18.502  -7.178  36.381  1.00139.94           C  
ATOM   1750  CE1 TYR A  38      18.308  -8.699  38.655  1.00139.94           C  
ATOM   1751  CE2 TYR A  38      19.593  -7.886  36.832  1.00139.94           C  
ATOM   1752  CZ  TYR A  38      19.499  -8.650  37.972  1.00139.94           C  
ATOM   1753  OH  TYR A  38      20.615  -9.379  38.437  1.00139.94           O  
ATOM   1754  C   TYR A  38      14.859  -8.555  36.445  1.00139.94           C  
ATOM   1755  O   TYR A  38      15.418  -9.649  36.377  1.00139.94           O  
ATOM   1756  N   ALA A  39      13.808  -8.310  37.247  1.00130.56           N  
ATOM   1757  CA  ALA A  39      13.318  -9.305  38.146  1.00130.56           C  
ATOM   1758  CB  ALA A  39      14.121  -9.407  39.454  1.00130.56           C  
ATOM   1759  C   ALA A  39      11.912  -8.929  38.519  1.00130.56           C  
ATOM   1760  O   ALA A  39      11.477  -7.792  38.324  1.00130.56           O  
ATOM   1761  N   LEU A  40      11.161  -9.913  39.058  1.00110.44           N  
ATOM   1762  CA  LEU A  40       9.779  -9.716  39.380  1.00110.44           C  
ATOM   1763  CB  LEU A  40       8.853 -10.577  38.499  1.00110.44           C  
ATOM   1764  CG  LEU A  40       7.349 -10.297  38.666  1.00110.44           C  
ATOM   1765  CD1 LEU A  40       6.982  -8.920  38.094  1.00110.44           C  
ATOM   1766  CD2 LEU A  40       6.496 -11.427  38.070  1.00110.44           C  
ATOM   1767  C   LEU A  40       9.593 -10.188  40.782  1.00110.44           C  
ATOM   1768  O   LEU A  40      10.345 -11.037  41.258  1.00110.44           O  
ATOM   1769  N   HIS A  41       8.573  -9.649  41.478  1.00141.64           N  
ATOM   1770  CA  HIS A  41       8.378 -10.010  42.852  1.00141.64           C  
ATOM   1771  ND1 HIS A  41      11.023  -8.583  44.850  1.00141.64           N  
ATOM   1772  CG  HIS A  41      10.142  -8.405  43.806  1.00141.64           C  
ATOM   1773  CB  HIS A  41       8.712  -8.861  43.822  1.00141.64           C  
ATOM   1774  NE2 HIS A  41      12.139  -7.512  43.254  1.00141.64           N  
ATOM   1775  CD2 HIS A  41      10.842  -7.751  42.839  1.00141.64           C  
ATOM   1776  CE1 HIS A  41      12.200  -8.028  44.468  1.00141.64           C  
ATOM   1777  C   HIS A  41       6.923 -10.296  43.073  1.00141.64           C  
ATOM   1778  O   HIS A  41       6.048  -9.726  42.422  1.00141.64           O  
ATOM   1779  N   TRP A  42       6.641 -11.228  44.004  1.00101.33           N  
ATOM   1780  CA  TRP A  42       5.298 -11.494  44.431  1.00101.33           C  
ATOM   1781  CB  TRP A  42       4.764 -12.888  44.058  1.00101.33           C  
ATOM   1782  CG  TRP A  42       4.370 -13.011  42.605  1.00101.33           C  
ATOM   1783  CD2 TRP A  42       3.090 -12.600  42.098  1.00101.33           C  
ATOM   1784  CD1 TRP A  42       5.076 -13.480  41.535  1.00101.33           C  
ATOM   1785  NE1 TRP A  42       4.315 -13.386  40.393  1.00101.33           N  
ATOM   1786  CE2 TRP A  42       3.090 -12.846  40.726  1.00101.33           C  
ATOM   1787  CE3 TRP A  42       2.004 -12.061  42.727  1.00101.33           C  
ATOM   1788  CZ2 TRP A  42       1.998 -12.554  39.958  1.00101.33           C  
ATOM   1789  CZ3 TRP A  42       0.904 -11.768  41.950  1.00101.33           C  
ATOM   1790  CH2 TRP A  42       0.902 -12.010  40.592  1.00101.33           C  
ATOM   1791  C   TRP A  42       5.308 -11.364  45.919  1.00101.33           C  
ATOM   1792  O   TRP A  42       6.285 -11.736  46.568  1.00101.33           O  
ATOM   1793  N   TYR A  43       4.229 -10.806  46.509  1.00140.60           N  
ATOM   1794  CA  TYR A  43       4.273 -10.612  47.932  1.00140.60           C  
ATOM   1795  CB  TYR A  43       4.343  -9.145  48.401  1.00140.60           C  
ATOM   1796  CG  TYR A  43       5.434  -8.393  47.723  1.00140.60           C  
ATOM   1797  CD1 TYR A  43       6.761  -8.598  48.018  1.00140.60           C  
ATOM   1798  CD2 TYR A  43       5.105  -7.474  46.759  1.00140.60           C  
ATOM   1799  CE1 TYR A  43       7.742  -7.884  47.370  1.00140.60           C  
ATOM   1800  CE2 TYR A  43       6.081  -6.757  46.110  1.00140.60           C  
ATOM   1801  CZ  TYR A  43       7.403  -6.960  46.415  1.00140.60           C  
ATOM   1802  OH  TYR A  43       8.410  -6.227  45.752  1.00140.60           O  
ATOM   1803  C   TYR A  43       2.997 -11.087  48.534  1.00140.60           C  
ATOM   1804  O   TYR A  43       1.934 -11.061  47.914  1.00140.60           O  
ATOM   1805  N   ARG A  44       3.088 -11.543  49.792  1.00152.65           N  
ATOM   1806  CA  ARG A  44       1.905 -11.868  50.524  1.00152.65           C  
ATOM   1807  CB  ARG A  44       2.063 -13.133  51.385  1.00152.65           C  
ATOM   1808  CG  ARG A  44       3.220 -13.038  52.383  1.00152.65           C  
ATOM   1809  CD  ARG A  44       3.438 -14.316  53.195  1.00152.65           C  
ATOM   1810  NE  ARG A  44       2.287 -14.447  54.129  1.00152.65           N  
ATOM   1811  CZ  ARG A  44       1.136 -15.054  53.722  1.00152.65           C  
ATOM   1812  NH1 ARG A  44       1.039 -15.585  52.469  1.00152.65           N  
ATOM   1813  NH2 ARG A  44       0.073 -15.127  54.576  1.00152.65           N  
ATOM   1814  C   ARG A  44       1.703 -10.699  51.442  1.00152.65           C  
ATOM   1815  O   ARG A  44       2.637 -10.256  52.114  1.00152.65           O  
ATOM   1816  N   TRP A  45       0.481 -10.131  51.454  1.00129.83           N  
ATOM   1817  CA  TRP A  45       0.226  -8.988  52.274  1.00129.83           C  
ATOM   1818  CB  TRP A  45      -0.129  -7.769  51.408  1.00129.83           C  
ATOM   1819  CG  TRP A  45      -0.426  -6.494  52.147  1.00129.83           C  
ATOM   1820  CD2 TRP A  45      -0.867  -5.297  51.494  1.00129.83           C  
ATOM   1821  CD1 TRP A  45      -0.353  -6.207  53.477  1.00129.83           C  
ATOM   1822  NE1 TRP A  45      -0.731  -4.902  53.693  1.00129.83           N  
ATOM   1823  CE2 TRP A  45      -1.051  -4.332  52.481  1.00129.83           C  
ATOM   1824  CE3 TRP A  45      -1.107  -5.027  50.178  1.00129.83           C  
ATOM   1825  CZ2 TRP A  45      -1.475  -3.075  52.165  1.00129.83           C  
ATOM   1826  CZ3 TRP A  45      -1.535  -3.758  49.861  1.00129.83           C  
ATOM   1827  CH2 TRP A  45      -1.716  -2.802  50.837  1.00129.83           C  
ATOM   1828  C   TRP A  45      -0.952  -9.312  53.139  1.00129.83           C  
ATOM   1829  O   TRP A  45      -2.103  -9.167  52.729  1.00129.83           O  
ATOM   1830  N   GLU A  46      -0.692  -9.739  54.385  1.00 77.59           N  
ATOM   1831  CA  GLU A  46      -1.779 -10.058  55.261  1.00 77.59           C  
ATOM   1832  CB  GLU A  46      -1.345 -10.718  56.581  1.00 77.59           C  
ATOM   1833  CG  GLU A  46      -0.748 -12.117  56.407  0.67 77.59           C  
ATOM   1834  CD  GLU A  46      -0.370 -12.638  57.787  0.50 77.59           C  
ATOM   1835  OE1 GLU A  46      -0.685 -11.940  58.787  0.50 77.59           O  
ATOM   1836  OE2 GLU A  46       0.238 -13.740  57.859  0.50 77.59           O  
ATOM   1837  C   GLU A  46      -2.427  -8.765  55.589  1.00 77.59           C  
ATOM   1838  O   GLU A  46      -1.771  -7.726  55.654  1.00 77.59           O  
ATOM   1839  N   THR A  48      -3.750  -8.799  55.805  1.00133.09           N  
ATOM   1840  CA  THR A  48      -4.430  -7.572  56.054  1.00133.09           C  
ATOM   1841  CB  THR A  48      -5.903  -7.737  56.291  1.00133.09           C  
ATOM   1842  OG1 THR A  48      -6.127  -8.571  57.418  1.00133.09           O  
ATOM   1843  CG2 THR A  48      -6.538  -8.355  55.036  1.00133.09           C  
ATOM   1844  C   THR A  48      -3.835  -6.920  57.266  1.00133.09           C  
ATOM   1845  O   THR A  48      -3.501  -7.577  58.251  1.00133.09           O  
ATOM   1846  N   ALA A  49      -3.693  -5.580  57.190  1.00100.48           N  
ATOM   1847  CA  ALA A  49      -3.192  -4.735  58.239  1.00100.48           C  
ATOM   1848  CB  ALA A  49      -4.035  -4.817  59.525  1.00100.48           C  
ATOM   1849  C   ALA A  49      -1.771  -5.036  58.605  1.00100.48           C  
ATOM   1850  O   ALA A  49      -1.373  -4.828  59.751  1.00100.48           O  
ATOM   1851  N   LYS A  50      -0.948  -5.507  57.651  1.00170.56           N  
ATOM   1852  CA  LYS A  50       0.423  -5.733  58.007  1.00170.56           C  
ATOM   1853  CB  LYS A  50       0.732  -7.182  58.408  1.00170.56           C  
ATOM   1854  CG  LYS A  50       0.548  -8.198  57.287  1.00170.56           C  
ATOM   1855  CD  LYS A  50       1.162  -9.551  57.639  0.67170.56           C  
ATOM   1856  CE  LYS A  50       2.623  -9.445  58.077  0.50170.56           C  
ATOM   1857  NZ  LYS A  50       3.154 -10.786  58.404  0.50170.56           N  
ATOM   1858  C   LYS A  50       1.270  -5.364  56.835  1.00170.56           C  
ATOM   1859  O   LYS A  50       0.752  -4.977  55.793  1.00170.56           O  
ATOM   1860  N   SER A  51       2.606  -5.437  56.992  1.00 97.26           N  
ATOM   1861  CA  SER A  51       3.521  -5.075  55.954  1.00 97.26           C  
ATOM   1862  CB  SER A  51       4.945  -4.860  56.484  1.00 97.26           C  
ATOM   1863  OG  SER A  51       4.919  -3.904  57.532  1.00 97.26           O  
ATOM   1864  C   SER A  51       3.587  -6.177  54.947  1.00 97.26           C  
ATOM   1865  O   SER A  51       3.471  -7.354  55.280  1.00 97.26           O  
ATOM   1866  N   PRO A  52       3.798  -5.815  53.710  1.00132.89           N  
ATOM   1867  CA  PRO A  52       3.903  -6.828  52.696  1.00132.89           C  
ATOM   1868  CD  PRO A  52       3.245  -4.574  53.189  1.00132.89           C  
ATOM   1869  CB  PRO A  52       3.795  -6.085  51.365  1.00132.89           C  
ATOM   1870  CG  PRO A  52       2.941  -4.849  51.707  1.00132.89           C  
ATOM   1871  C   PRO A  52       5.174  -7.618  52.872  1.00132.89           C  
ATOM   1872  O   PRO A  52       6.136  -7.071  53.413  1.00132.89           O  
ATOM   1873  N   GLU A  53       5.196  -8.903  52.438  1.00 89.74           N  
ATOM   1874  CA  GLU A  53       6.355  -9.740  52.628  1.00 89.74           C  
ATOM   1875  CB  GLU A  53       6.119 -10.809  53.708  1.00 89.74           C  
ATOM   1876  CG  GLU A  53       7.352 -11.638  54.061  1.00 89.74           C  
ATOM   1877  CD  GLU A  53       6.937 -12.634  55.134  1.00 89.74           C  
ATOM   1878  OE1 GLU A  53       5.709 -12.738  55.401  1.00 89.74           O  
ATOM   1879  OE2 GLU A  53       7.840 -13.306  55.701  1.00 89.74           O  
ATOM   1880  C   GLU A  53       6.644 -10.457  51.336  1.00 89.74           C  
ATOM   1881  O   GLU A  53       5.735 -10.973  50.689  1.00 89.74           O  
ATOM   1882  N   ALA A  54       7.933 -10.536  50.932  1.00 91.42           N  
ATOM   1883  CA  ALA A  54       8.255 -11.095  49.643  1.00 91.42           C  
ATOM   1884  CB  ALA A  54       9.687 -10.775  49.180  1.00 91.42           C  
ATOM   1885  C   ALA A  54       8.069 -12.587  49.563  1.00 91.42           C  
ATOM   1886  O   ALA A  54       8.651 -13.333  50.349  1.00 91.42           O  
ATOM   1887  N   LEU A  55       7.166 -13.057  48.654  1.00200.37           N  
ATOM   1888  CA  LEU A  55       6.998 -14.459  48.343  1.00200.37           C  
ATOM   1889  CB  LEU A  55       5.625 -14.803  47.735  1.00200.37           C  
ATOM   1890  CG  LEU A  55       4.489 -14.912  48.760  1.00200.37           C  
ATOM   1891  CD1 LEU A  55       3.156 -15.256  48.076  1.00200.37           C  
ATOM   1892  CD2 LEU A  55       4.854 -15.923  49.862  1.00200.37           C  
ATOM   1893  C   LEU A  55       8.007 -15.030  47.374  1.00200.37           C  
ATOM   1894  O   LEU A  55       8.805 -15.892  47.739  1.00200.37           O  
ATOM   1895  N   PHE A  56       8.036 -14.517  46.119  1.00100.21           N  
ATOM   1896  CA  PHE A  56       8.868 -15.118  45.104  1.00100.21           C  
ATOM   1897  CB  PHE A  56       8.098 -15.784  43.945  1.00100.21           C  
ATOM   1898  CG  PHE A  56       7.258 -16.904  44.448  1.00100.21           C  
ATOM   1899  CD1 PHE A  56       7.832 -18.073  44.891  1.00100.21           C  
ATOM   1900  CD2 PHE A  56       5.887 -16.793  44.439  1.00100.21           C  
ATOM   1901  CE1 PHE A  56       7.046 -19.106  45.346  1.00100.21           C  
ATOM   1902  CE2 PHE A  56       5.096 -17.821  44.891  1.00100.21           C  
ATOM   1903  CZ  PHE A  56       5.677 -18.980  45.348  1.00100.21           C  
ATOM   1904  C   PHE A  56       9.658 -14.050  44.421  1.00100.21           C  
ATOM   1905  O   PHE A  56       9.306 -12.871  44.478  1.00100.21           O  
ATOM   1906  N   VAL A  57      10.781 -14.459  43.787  1.00 88.52           N  
ATOM   1907  CA  VAL A  57      11.558 -13.565  42.973  1.00 88.52           C  
ATOM   1908  CB  VAL A  57      12.913 -13.257  43.539  1.00 88.52           C  
ATOM   1909  CG1 VAL A  57      13.666 -12.356  42.545  1.00 88.52           C  
ATOM   1910  CG2 VAL A  57      12.729 -12.625  44.928  1.00 88.52           C  
ATOM   1911  C   VAL A  57      11.756 -14.256  41.648  1.00 88.52           C  
ATOM   1912  O   VAL A  57      12.531 -15.209  41.558  1.00 88.52           O  
ATOM   1913  N   MET A  58      11.088 -13.766  40.574  1.00 96.12           N  
ATOM   1914  CA  MET A  58      11.142 -14.417  39.284  1.00 96.12           C  
ATOM   1915  CB  MET A  58       9.760 -14.550  38.621  1.00 96.12           C  
ATOM   1916  CG  MET A  58       8.759 -15.407  39.403  1.00 96.12           C  
ATOM   1917  SD  MET A  58       9.132 -17.187  39.438  1.00 96.12           S  
ATOM   1918  CE  MET A  58       8.805 -17.442  37.669  1.00 96.12           C  
ATOM   1919  C   MET A  58      11.966 -13.583  38.345  1.00 96.12           C  
ATOM   1920  O   MET A  58      11.711 -12.393  38.170  1.00 96.12           O  
ATOM   1921  N   THR A  59      13.100 -14.136  37.870  1.00144.55           N  
ATOM   1922  CA  THR A  59      13.945 -13.450  36.918  1.00144.55           C  
ATOM   1923  CB  THR A  59      15.383 -13.509  37.335  1.00144.55           C  
ATOM   1924  OG1 THR A  59      15.801 -14.859  37.460  1.00144.55           O  
ATOM   1925  CG2 THR A  59      15.514 -12.795  38.690  1.00144.55           C  
ATOM   1926  C   THR A  59      13.864 -13.829  35.451  1.00144.55           C  
ATOM   1927  O   THR A  59      13.727 -12.962  34.588  1.00144.55           O  
ATOM   1928  N   LEU A  60      13.929 -15.144  35.120  1.00147.45           N  
ATOM   1929  CA  LEU A  60      14.121 -15.530  33.740  1.00147.45           C  
ATOM   1930  CB  LEU A  60      15.183 -16.618  33.506  1.00147.45           C  
ATOM   1931  CG  LEU A  60      16.632 -16.114  33.646  1.00147.45           C  
ATOM   1932  CD1 LEU A  60      16.965 -15.697  35.082  1.00147.45           C  
ATOM   1933  CD2 LEU A  60      17.630 -17.133  33.083  1.00147.45           C  
ATOM   1934  C   LEU A  60      12.855 -16.001  33.144  1.00147.45           C  
ATOM   1935  O   LEU A  60      11.922 -16.389  33.842  1.00147.45           O  
ATOM   1936  N   ASN A  65      12.821 -15.976  31.800  1.00 60.74           N  
ATOM   1937  CA  ASN A  65      11.646 -16.307  31.063  1.00 60.74           C  
ATOM   1938  CB  ASN A  65      11.738 -15.892  29.582  1.00 60.74           C  
ATOM   1939  CG  ASN A  65      10.338 -15.870  28.983  1.00 60.74           C  
ATOM   1940  OD1 ASN A  65       9.341 -15.968  29.696  1.00 60.74           O  
ATOM   1941  ND2 ASN A  65      10.258 -15.734  27.632  1.00 60.74           N  
ATOM   1942  C   ASN A  65      11.409 -17.787  31.106  1.00 60.74           C  
ATOM   1943  O   ASN A  65      12.343 -18.586  31.145  1.00 60.74           O  
ATOM   1944  N   GLY A  66      10.118 -18.174  31.168  1.00 35.82           N  
ATOM   1945  CA  GLY A  66       9.690 -19.539  31.046  1.00 35.82           C  
ATOM   1946  C   GLY A  66       9.858 -20.294  32.326  1.00 35.82           C  
ATOM   1947  O   GLY A  66       9.363 -21.412  32.457  1.00 35.82           O  
ATOM   1948  N   ASP A  67      10.554 -19.715  33.315  1.00 75.06           N  
ATOM   1949  CA  ASP A  67      10.809 -20.456  34.520  1.00 75.06           C  
ATOM   1950  CB  ASP A  67      12.047 -19.933  35.269  1.00 75.06           C  
ATOM   1951  CG  ASP A  67      12.520 -20.992  36.254  1.00 75.06           C  
ATOM   1952  OD1 ASP A  67      11.847 -22.051  36.367  1.00 75.06           O  
ATOM   1953  OD2 ASP A  67      13.572 -20.755  36.904  1.00 75.06           O  
ATOM   1954  C   ASP A  67       9.627 -20.358  35.434  1.00 75.06           C  
ATOM   1955  O   ASP A  67       9.000 -19.305  35.530  1.00 75.06           O  
ATOM   1956  N   GLU A  68       9.303 -21.458  36.152  1.00109.30           N  
ATOM   1957  CA  GLU A  68       8.161 -21.418  37.024  1.00109.30           C  
ATOM   1958  CB  GLU A  68       7.029 -22.358  36.575  1.00109.30           C  
ATOM   1959  CG  GLU A  68       6.353 -21.897  35.283  1.00109.30           C  
ATOM   1960  CD  GLU A  68       5.341 -22.949  34.858  1.00109.30           C  
ATOM   1961  OE1 GLU A  68       4.477 -23.317  35.698  1.00109.30           O  
ATOM   1962  OE2 GLU A  68       5.423 -23.404  33.686  1.00109.30           O  
ATOM   1963  C   GLU A  68       8.552 -21.808  38.422  1.00109.30           C  
ATOM   1964  O   GLU A  68       8.731 -22.986  38.729  1.00109.30           O  
ATOM   1965  N   LYS A  69       8.659 -20.812  39.327  1.00125.34           N  
ATOM   1966  CA  LYS A  69       9.005 -21.097  40.693  1.00125.34           C  
ATOM   1967  CB  LYS A  69       9.638 -19.911  41.446  1.00125.34           C  
ATOM   1968  CG  LYS A  69      11.125 -19.708  41.141  1.00125.34           C  
ATOM   1969  CD  LYS A  69      11.436 -19.208  39.729  1.00125.34           C  
ATOM   1970  CE  LYS A  69      12.937 -19.046  39.475  1.00125.34           C  
ATOM   1971  NZ  LYS A  69      13.527 -18.129  40.477  1.00125.34           N  
ATOM   1972  C   LYS A  69       7.776 -21.512  41.437  1.00125.34           C  
ATOM   1973  O   LYS A  69       6.676 -21.051  41.139  1.00125.34           O  
ATOM   1974  N   LYS A  70       7.934 -22.431  42.418  1.00 90.98           N  
ATOM   1975  CA  LYS A  70       6.803 -22.841  43.204  1.00 90.98           C  
ATOM   1976  CB  LYS A  70       6.165 -24.169  42.770  1.00 90.98           C  
ATOM   1977  CG  LYS A  70       6.942 -25.386  43.269  1.00 90.98           C  
ATOM   1978  CD  LYS A  70       6.120 -26.673  43.274  1.00 90.98           C  
ATOM   1979  CE  LYS A  70       6.757 -27.794  44.097  1.00 90.98           C  
ATOM   1980  NZ  LYS A  70       5.872 -28.980  44.105  1.00 90.98           N  
ATOM   1981  C   LYS A  70       7.258 -23.063  44.616  1.00 90.98           C  
ATOM   1982  O   LYS A  70       8.324 -23.628  44.860  1.00 90.98           O  
ATOM   1983  N   LYS A  72       6.440 -22.615  45.589  1.00130.04           N  
ATOM   1984  CA  LYS A  72       6.761 -22.795  46.975  1.00130.04           C  
ATOM   1985  CB  LYS A  72       7.207 -21.475  47.639  1.00130.04           C  
ATOM   1986  CG  LYS A  72       7.607 -21.559  49.116  1.00130.04           C  
ATOM   1987  CD  LYS A  72       6.464 -21.881  50.081  1.00130.04           C  
ATOM   1988  CE  LYS A  72       6.879 -21.810  51.552  1.00130.04           C  
ATOM   1989  NZ  LYS A  72       7.959 -22.785  51.826  1.00130.04           N  
ATOM   1990  C   LYS A  72       5.516 -23.262  47.654  1.00130.04           C  
ATOM   1991  O   LYS A  72       4.508 -22.558  47.665  1.00130.04           O  
ATOM   1992  N   GLY A  74       5.560 -24.476  48.236  1.00 38.86           N  
ATOM   1993  CA  GLY A  74       4.431 -24.988  48.954  1.00 38.86           C  
ATOM   1994  C   GLY A  74       3.285 -25.169  48.013  1.00 38.86           C  
ATOM   1995  O   GLY A  74       3.426 -25.662  46.896  1.00 38.86           O  
ATOM   1996  N   ARG A  75       2.108 -24.750  48.503  1.00180.64           N  
ATOM   1997  CA  ARG A  75       0.816 -24.784  47.891  1.00180.64           C  
ATOM   1998  CB  ARG A  75      -0.276 -24.310  48.860  1.00180.64           C  
ATOM   1999  CG  ARG A  75      -1.681 -24.308  48.265  1.00180.64           C  
ATOM   2000  CD  ARG A  75      -2.661 -23.432  49.046  1.00180.64           C  
ATOM   2001  NE  ARG A  75      -2.705 -23.946  50.444  1.00180.64           N  
ATOM   2002  CZ  ARG A  75      -1.852 -23.430  51.375  1.00180.64           C  
ATOM   2003  NH1 ARG A  75      -0.983 -22.442  51.018  1.00180.64           N  
ATOM   2004  NH2 ARG A  75      -1.874 -23.890  52.660  1.00180.64           N  
ATOM   2005  C   ARG A  75       0.794 -23.822  46.741  1.00180.64           C  
ATOM   2006  O   ARG A  75      -0.125 -23.861  45.923  1.00180.64           O  
ATOM   2007  N   ILE A  76       1.764 -22.884  46.697  1.00130.69           N  
ATOM   2008  CA  ILE A  76       1.727 -21.806  45.742  1.00130.69           C  
ATOM   2009  CB  ILE A  76       1.908 -20.474  46.420  1.00130.69           C  
ATOM   2010  CG1 ILE A  76       0.842 -20.264  47.509  1.00130.69           C  
ATOM   2011  CG2 ILE A  76       1.877 -19.372  45.350  1.00130.69           C  
ATOM   2012  CD1 ILE A  76      -0.580 -20.138  46.968  1.00130.69           C  
ATOM   2013  C   ILE A  76       2.840 -21.930  44.727  1.00130.69           C  
ATOM   2014  O   ILE A  76       3.882 -22.524  44.999  1.00130.69           O  
ATOM   2015  N   SER A  77       2.619 -21.374  43.507  1.00 98.97           N  
ATOM   2016  CA  SER A  77       3.578 -21.420  42.429  1.00 98.97           C  
ATOM   2017  CB  SER A  77       3.311 -22.563  41.438  1.00 98.97           C  
ATOM   2018  OG  SER A  77       3.374 -23.813  42.108  1.00 98.97           O  
ATOM   2019  C   SER A  77       3.479 -20.141  41.634  1.00 98.97           C  
ATOM   2020  O   SER A  77       2.751 -19.222  42.008  1.00 98.97           O  
ATOM   2021  N   ALA A  78       4.259 -20.026  40.528  1.00 60.02           N  
ATOM   2022  CA  ALA A  78       4.168 -18.842  39.710  1.00 60.02           C  
ATOM   2023  CB  ALA A  78       4.794 -17.603  40.374  1.00 60.02           C  
ATOM   2024  C   ALA A  78       4.886 -19.061  38.405  1.00 60.02           C  
ATOM   2025  O   ALA A  78       5.801 -19.877  38.323  1.00 60.02           O  
ATOM   2026  N   THR A  79       4.491 -18.313  37.346  1.00156.14           N  
ATOM   2027  CA  THR A  79       5.131 -18.428  36.057  1.00156.14           C  
ATOM   2028  CB  THR A  79       4.220 -18.920  34.988  1.00156.14           C  
ATOM   2029  OG1 THR A  79       4.942 -19.538  33.935  1.00156.14           O  
ATOM   2030  CG2 THR A  79       3.554 -17.659  34.435  1.00156.14           C  
ATOM   2031  C   THR A  79       5.483 -17.022  35.628  1.00156.14           C  
ATOM   2032  O   THR A  79       5.040 -16.061  36.261  1.00156.14           O  
ATOM   2033  N   LEU A  80       6.299 -16.866  34.552  1.00 86.32           N  
ATOM   2034  CA  LEU A  80       6.695 -15.549  34.105  1.00 86.32           C  
ATOM   2035  CB  LEU A  80       8.035 -15.101  34.736  1.00 86.32           C  
ATOM   2036  CG  LEU A  80       8.544 -13.704  34.316  1.00 86.32           C  
ATOM   2037  CD1 LEU A  80       7.600 -12.595  34.802  1.00 86.32           C  
ATOM   2038  CD2 LEU A  80       9.992 -13.467  34.779  1.00 86.32           C  
ATOM   2039  C   LEU A  80       6.895 -15.561  32.612  1.00 86.32           C  
ATOM   2040  O   LEU A  80       7.594 -16.422  32.077  1.00 86.32           O  
ATOM   2041  N   ASN A  82       6.261 -14.604  31.894  1.00101.77           N  
ATOM   2042  CA  ASN A  82       6.486 -14.461  30.480  1.00101.77           C  
ATOM   2043  CB  ASN A  82       5.221 -14.649  29.632  1.00101.77           C  
ATOM   2044  CG  ASN A  82       5.656 -14.590  28.184  1.00101.77           C  
ATOM   2045  OD1 ASN A  82       5.963 -13.521  27.662  1.00101.77           O  
ATOM   2046  ND2 ASN A  82       5.721 -15.773  27.517  1.00101.77           N  
ATOM   2047  C   ASN A  82       7.003 -13.068  30.262  1.00101.77           C  
ATOM   2048  O   ASN A  82       6.244 -12.103  30.210  1.00101.77           O  
ATOM   2049  N   THR A  84       8.333 -12.956  30.093  1.00126.89           N  
ATOM   2050  CA  THR A  84       9.071 -11.721  30.012  1.00126.89           C  
ATOM   2051  CB  THR A  84      10.553 -11.946  30.107  1.00126.89           C  
ATOM   2052  OG1 THR A  84      11.009 -12.690  28.987  1.00126.89           O  
ATOM   2053  CG2 THR A  84      10.843 -12.721  31.404  1.00126.89           C  
ATOM   2054  C   THR A  84       8.820 -10.941  28.752  1.00126.89           C  
ATOM   2055  O   THR A  84       9.025  -9.727  28.740  1.00126.89           O  
ATOM   2056  N   LYS A  85       8.519 -11.620  27.628  1.00130.66           N  
ATOM   2057  CA  LYS A  85       8.305 -10.919  26.388  1.00130.66           C  
ATOM   2058  CB  LYS A  85       8.425 -11.867  25.197  1.00130.66           C  
ATOM   2059  CG  LYS A  85       9.847 -12.406  25.158  1.00130.66           C  
ATOM   2060  CD  LYS A  85      10.032 -13.669  24.336  0.50130.66           C  
ATOM   2061  CE  LYS A  85      11.427 -14.257  24.528  0.50130.66           C  
ATOM   2062  NZ  LYS A  85      11.556 -15.513  23.764  0.50130.66           N  
ATOM   2063  C   LYS A  85       6.993 -10.200  26.318  1.00130.66           C  
ATOM   2064  O   LYS A  85       6.948  -9.015  25.995  1.00130.66           O  
ATOM   2065  N   GLU A  86       5.889 -10.919  26.579  1.00205.71           N  
ATOM   2066  CA  GLU A  86       4.558 -10.381  26.593  1.00205.71           C  
ATOM   2067  CB  GLU A  86       3.448 -11.341  26.142  1.00205.71           C  
ATOM   2068  CG  GLU A  86       3.523 -12.756  26.680  1.00205.71           C  
ATOM   2069  CD  GLU A  86       3.054 -13.602  25.515  1.00205.71           C  
ATOM   2070  OE1 GLU A  86       2.476 -13.004  24.564  1.00205.71           O  
ATOM   2071  OE2 GLU A  86       3.275 -14.839  25.539  1.00205.71           O  
ATOM   2072  C   GLU A  86       4.289  -9.701  27.900  1.00205.71           C  
ATOM   2073  O   GLU A  86       3.191  -9.196  28.124  1.00205.71           O  
ATOM   2074  N   GLY A  87       5.232  -9.797  28.858  1.00 97.97           N  
ATOM   2075  CA  GLY A  87       5.126  -9.049  30.081  1.00 97.97           C  
ATOM   2076  C   GLY A  87       3.989  -9.530  30.948  1.00 97.97           C  
ATOM   2077  O   GLY A  87       3.097  -8.742  31.253  1.00 97.97           O  
ATOM   2078  N   TYR A  88       3.941 -10.831  31.331  1.00210.27           N  
ATOM   2079  CA  TYR A  88       2.917 -11.224  32.275  1.00210.27           C  
ATOM   2080  CB  TYR A  88       1.611 -11.785  31.664  1.00210.27           C  
ATOM   2081  CG  TYR A  88       1.779 -13.200  31.200  1.00210.27           C  
ATOM   2082  CD1 TYR A  88       1.545 -14.240  32.069  1.00210.27           C  
ATOM   2083  CD2 TYR A  88       2.154 -13.498  29.911  1.00210.27           C  
ATOM   2084  CE1 TYR A  88       1.686 -15.548  31.674  1.00210.27           C  
ATOM   2085  CE2 TYR A  88       2.296 -14.807  29.503  1.00210.27           C  
ATOM   2086  CZ  TYR A  88       2.063 -15.833  30.387  1.00210.27           C  
ATOM   2087  OH  TYR A  88       2.208 -17.177  29.983  1.00210.27           O  
ATOM   2088  C   TYR A  88       3.436 -12.295  33.206  1.00210.27           C  
ATOM   2089  O   TYR A  88       4.499 -12.870  32.974  1.00210.27           O  
ATOM   2090  N   SER A  89       2.689 -12.560  34.317  1.00140.72           N  
ATOM   2091  CA  SER A  89       3.000 -13.608  35.264  1.00140.72           C  
ATOM   2092  CB  SER A  89       3.880 -13.182  36.446  1.00140.72           C  
ATOM   2093  OG  SER A  89       5.247 -13.275  36.103  1.00140.72           O  
ATOM   2094  C   SER A  89       1.737 -14.089  35.925  1.00140.72           C  
ATOM   2095  O   SER A  89       0.887 -13.287  36.306  1.00140.72           O  
ATOM   2096  N   TYR A  90       1.618 -15.422  36.130  1.00168.79           N  
ATOM   2097  CA  TYR A  90       0.465 -16.017  36.763  1.00168.79           C  
ATOM   2098  CB  TYR A  90       0.025 -17.412  36.254  1.00168.79           C  
ATOM   2099  CG  TYR A  90      -0.040 -17.602  34.777  1.00168.79           C  
ATOM   2100  CD1 TYR A  90      -0.897 -16.927  33.939  1.00168.79           C  
ATOM   2101  CD2 TYR A  90       0.774 -18.571  34.240  1.00168.79           C  
ATOM   2102  CE1 TYR A  90      -0.883 -17.210  32.588  1.00168.79           C  
ATOM   2103  CE2 TYR A  90       0.796 -18.859  32.901  1.00168.79           C  
ATOM   2104  CZ  TYR A  90      -0.039 -18.170  32.066  1.00168.79           C  
ATOM   2105  OH  TYR A  90      -0.023 -18.465  30.689  1.00168.79           O  
ATOM   2106  C   TYR A  90       0.883 -16.417  38.149  1.00168.79           C  
ATOM   2107  O   TYR A  90       2.031 -16.804  38.371  1.00168.79           O  
ATOM   2108  N   LEU A  91      -0.035 -16.296  39.129  1.00 85.50           N  
ATOM   2109  CA  LEU A  91       0.226 -16.814  40.445  1.00 85.50           C  
ATOM   2110  CB  LEU A  91       0.113 -15.756  41.557  1.00 85.50           C  
ATOM   2111  CG  LEU A  91       0.566 -16.269  42.935  1.00 85.50           C  
ATOM   2112  CD1 LEU A  91       2.096 -16.418  42.993  1.00 85.50           C  
ATOM   2113  CD2 LEU A  91      -0.007 -15.423  44.083  1.00 85.50           C  
ATOM   2114  C   LEU A  91      -0.842 -17.846  40.699  1.00 85.50           C  
ATOM   2115  O   LEU A  91      -2.018 -17.513  40.845  1.00 85.50           O  
ATOM   2116  N   TYR A  92      -0.447 -19.134  40.770  1.00165.34           N  
ATOM   2117  CA  TYR A  92      -1.335 -20.257  40.947  1.00165.34           C  
ATOM   2118  CB  TYR A  92      -0.815 -21.545  40.277  1.00165.34           C  
ATOM   2119  CG  TYR A  92      -0.796 -21.439  38.787  1.00165.34           C  
ATOM   2120  CD1 TYR A  92       0.298 -20.924  38.127  1.00165.34           C  
ATOM   2121  CD2 TYR A  92      -1.874 -21.868  38.047  1.00165.34           C  
ATOM   2122  CE1 TYR A  92       0.319 -20.831  36.753  1.00165.34           C  
ATOM   2123  CE2 TYR A  92      -1.858 -21.780  36.673  1.00165.34           C  
ATOM   2124  CZ  TYR A  92      -0.762 -21.261  36.027  1.00165.34           C  
ATOM   2125  OH  TYR A  92      -0.745 -21.169  34.617  1.00165.34           O  
ATOM   2126  C   TYR A  92      -1.385 -20.611  42.403  1.00165.34           C  
ATOM   2127  O   TYR A  92      -0.386 -20.485  43.109  1.00165.34           O  
ATOM   2128  N   ILE A  93      -2.574 -21.022  42.900  1.00 63.54           N  
ATOM   2129  CA  ILE A  93      -2.683 -21.508  44.247  1.00 63.54           C  
ATOM   2130  CB  ILE A  93      -3.576 -20.676  45.122  1.00 63.54           C  
ATOM   2131  CG1 ILE A  93      -3.028 -19.248  45.263  1.00 63.54           C  
ATOM   2132  CG2 ILE A  93      -3.728 -21.407  46.466  1.00 63.54           C  
ATOM   2133  CD1 ILE A  93      -3.998 -18.291  45.954  1.00 63.54           C  
ATOM   2134  C   ILE A  93      -3.309 -22.867  44.173  1.00 63.54           C  
ATOM   2135  O   ILE A  93      -4.390 -23.027  43.609  1.00 63.54           O  
ATOM   2136  N   LYS A  94      -2.647 -23.880  44.771  1.00 95.73           N  
ATOM   2137  CA  LYS A  94      -3.142 -25.230  44.777  1.00 95.73           C  
ATOM   2138  CB  LYS A  94      -2.114 -26.272  45.243  1.00 95.73           C  
ATOM   2139  CG  LYS A  94      -0.931 -26.450  44.295  1.00 95.73           C  
ATOM   2140  CD  LYS A  94       0.224 -27.228  44.925  1.00 95.73           C  
ATOM   2141  CE  LYS A  94       1.413 -27.424  43.983  1.00 95.73           C  
ATOM   2142  NZ  LYS A  94       2.484 -28.179  44.670  1.00 95.73           N  
ATOM   2143  C   LYS A  94      -4.245 -25.260  45.775  1.00 95.73           C  
ATOM   2144  O   LYS A  94      -4.909 -24.243  45.971  1.00 95.73           O  
ATOM   2145  N   GLY A  95      -4.472 -26.438  46.405  1.00 44.88           N  
ATOM   2146  CA  GLY A  95      -5.527 -26.595  47.371  1.00 44.88           C  
ATOM   2147  C   GLY A  95      -5.378 -25.475  48.346  1.00 44.88           C  
ATOM   2148  O   GLY A  95      -4.478 -25.473  49.182  1.00 44.88           O  
ATOM   2149  N   SER A  96      -6.303 -24.502  48.247  1.00 94.77           N  
ATOM   2150  CA  SER A  96      -6.238 -23.269  48.973  1.00 94.77           C  
ATOM   2151  CB  SER A  96      -7.046 -22.157  48.281  1.00 94.77           C  
ATOM   2152  OG  SER A  96      -6.965 -20.948  49.016  1.00 94.77           O  
ATOM   2153  C   SER A  96      -6.755 -23.424  50.366  1.00 94.77           C  
ATOM   2154  O   SER A  96      -7.565 -24.304  50.656  1.00 94.77           O  
ATOM   2155  N   GLN A  97      -6.290 -22.529  51.265  1.00105.96           N  
ATOM   2156  CA  GLN A  97      -6.666 -22.559  52.652  1.00105.96           C  
ATOM   2157  CB  GLN A  97      -5.542 -23.073  53.565  1.00105.96           C  
ATOM   2158  CG  GLN A  97      -5.195 -24.544  53.332  1.00105.96           C  
ATOM   2159  CD  GLN A  97      -6.298 -25.385  53.961  1.00105.96           C  
ATOM   2160  OE1 GLN A  97      -6.802 -26.329  53.355  1.00105.96           O  
ATOM   2161  NE2 GLN A  97      -6.680 -25.037  55.219  1.00105.96           N  
ATOM   2162  C   GLN A  97      -6.985 -21.160  53.092  1.00105.96           C  
ATOM   2163  O   GLN A  97      -6.675 -20.183  52.414  1.00105.96           O  
ATOM   2164  N   PRO A  98      -7.627 -21.061  54.227  1.00111.90           N  
ATOM   2165  CA  PRO A  98      -7.974 -19.775  54.769  1.00111.90           C  
ATOM   2166  CD  PRO A  98      -8.570 -22.089  54.637  1.00111.90           C  
ATOM   2167  CB  PRO A  98      -8.914 -20.057  55.936  1.00111.90           C  
ATOM   2168  CG  PRO A  98      -9.603 -21.369  55.522  1.00111.90           C  
ATOM   2169  C   PRO A  98      -6.778 -18.945  55.109  1.00111.90           C  
ATOM   2170  O   PRO A  98      -6.870 -17.720  55.045  1.00111.90           O  
ATOM   2171  N   GLU A  99      -5.647 -19.581  55.459  1.00137.80           N  
ATOM   2172  CA  GLU A  99      -4.469 -18.852  55.833  1.00137.80           C  
ATOM   2173  CB  GLU A  99      -3.335 -19.745  56.373  1.00137.80           C  
ATOM   2174  CG  GLU A  99      -2.914 -20.893  55.452  1.00137.80           C  
ATOM   2175  CD  GLU A  99      -3.803 -22.089  55.761  1.00137.80           C  
ATOM   2176  OE1 GLU A  99      -4.850 -21.888  56.433  1.00137.80           O  
ATOM   2177  OE2 GLU A  99      -3.446 -23.219  55.333  1.00137.80           O  
ATOM   2178  C   GLU A  99      -3.970 -18.085  54.648  1.00137.80           C  
ATOM   2179  O   GLU A  99      -3.372 -17.020  54.788  1.00137.80           O  
ATOM   2180  N   ASP A 100      -4.224 -18.627  53.447  1.00 97.91           N  
ATOM   2181  CA  ASP A 100      -3.792 -18.122  52.177  1.00 97.91           C  
ATOM   2182  CB  ASP A 100      -4.107 -19.099  51.034  1.00 97.91           C  
ATOM   2183  CG  ASP A 100      -3.256 -20.338  51.273  1.00 97.91           C  
ATOM   2184  OD1 ASP A 100      -2.139 -20.184  51.835  1.00 97.91           O  
ATOM   2185  OD2 ASP A 100      -3.715 -21.452  50.911  1.00 97.91           O  
ATOM   2186  C   ASP A 100      -4.464 -16.818  51.866  1.00 97.91           C  
ATOM   2187  O   ASP A 100      -4.157 -16.207  50.845  1.00 97.91           O  
ATOM   2188  N   SER A 101      -5.480 -16.409  52.648  1.00 51.89           N  
ATOM   2189  CA  SER A 101      -6.133 -15.155  52.365  1.00 51.89           C  
ATOM   2190  CB  SER A 101      -7.377 -14.894  53.235  1.00 51.89           C  
ATOM   2191  OG  SER A 101      -8.382 -15.859  52.965  1.00 51.89           O  
ATOM   2192  C   SER A 101      -5.189 -14.009  52.593  1.00 51.89           C  
ATOM   2193  O   SER A 101      -4.419 -13.989  53.553  1.00 51.89           O  
ATOM   2194  N   ALA A 102      -5.233 -13.012  51.679  1.00 71.23           N  
ATOM   2195  CA  ALA A 102      -4.420 -11.831  51.795  1.00 71.23           C  
ATOM   2196  CB  ALA A 102      -2.957 -12.123  52.172  1.00 71.23           C  
ATOM   2197  C   ALA A 102      -4.399 -11.150  50.464  1.00 71.23           C  
ATOM   2198  O   ALA A 102      -4.888 -11.683  49.469  1.00 71.23           O  
ATOM   2199  N   THR A 103      -3.828  -9.931  50.417  1.00 88.64           N  
ATOM   2200  CA  THR A 103      -3.715  -9.251  49.166  1.00 88.64           C  
ATOM   2201  CB  THR A 103      -3.738  -7.755  49.291  1.00 88.64           C  
ATOM   2202  OG1 THR A 103      -4.938  -7.335  49.923  1.00 88.64           O  
ATOM   2203  CG2 THR A 103      -3.649  -7.140  47.884  1.00 88.64           C  
ATOM   2204  C   THR A 103      -2.382  -9.651  48.621  1.00 88.64           C  
ATOM   2205  O   THR A 103      -1.382  -9.636  49.338  1.00 88.64           O  
ATOM   2206  N   TYR A 104      -2.346 -10.045  47.331  1.00109.10           N  
ATOM   2207  CA  TYR A 104      -1.127 -10.484  46.717  1.00109.10           C  
ATOM   2208  CB  TYR A 104      -1.278 -11.797  45.931  1.00109.10           C  
ATOM   2209  CG  TYR A 104      -1.456 -12.890  46.928  1.00109.10           C  
ATOM   2210  CD1 TYR A 104      -2.680 -13.144  47.504  1.00109.10           C  
ATOM   2211  CD2 TYR A 104      -0.377 -13.664  47.284  1.00109.10           C  
ATOM   2212  CE1 TYR A 104      -2.821 -14.158  48.424  1.00109.10           C  
ATOM   2213  CE2 TYR A 104      -0.510 -14.677  48.201  1.00109.10           C  
ATOM   2214  CZ  TYR A 104      -1.732 -14.924  48.772  1.00109.10           C  
ATOM   2215  OH  TYR A 104      -1.858 -15.966  49.713  1.00109.10           O  
ATOM   2216  C   TYR A 104      -0.701  -9.429  45.756  1.00109.10           C  
ATOM   2217  O   TYR A 104      -1.454  -9.045  44.861  1.00109.10           O  
ATOM   2218  N   LEU A 105       0.548  -8.955  45.933  1.00 95.95           N  
ATOM   2219  CA  LEU A 105       1.086  -7.855  45.191  1.00 95.95           C  
ATOM   2220  CB  LEU A 105       1.836  -6.846  46.081  1.00 95.95           C  
ATOM   2221  CG  LEU A 105       0.931  -6.049  47.036  1.00 95.95           C  
ATOM   2222  CD1 LEU A 105       1.746  -5.071  47.895  1.00 95.95           C  
ATOM   2223  CD2 LEU A 105      -0.185  -5.329  46.265  1.00 95.95           C  
ATOM   2224  C   LEU A 105       2.059  -8.344  44.179  1.00 95.95           C  
ATOM   2225  O   LEU A 105       2.615  -9.435  44.284  1.00 95.95           O  
ATOM   2226  N   CYS A 106       2.263  -7.510  43.146  1.00 93.75           N  
ATOM   2227  CA  CYS A 106       3.141  -7.829  42.070  1.00 93.75           C  
ATOM   2228  CB  CYS A 106       2.349  -8.264  40.798  1.00 93.75           C  
ATOM   2229  SG  CYS A 106       3.338  -8.538  39.290  1.00 93.75           S  
ATOM   2230  C   CYS A 106       3.908  -6.587  41.770  1.00 93.75           C  
ATOM   2231  O   CYS A 106       3.348  -5.509  41.594  1.00 93.75           O  
ATOM   2232  N   ALA A 107       5.239  -6.698  41.735  1.00 95.85           N  
ATOM   2233  CA  ALA A 107       6.015  -5.546  41.427  1.00 95.85           C  
ATOM   2234  CB  ALA A 107       7.056  -5.201  42.506  1.00 95.85           C  
ATOM   2235  C   ALA A 107       6.734  -5.856  40.168  1.00 95.85           C  
ATOM   2236  O   ALA A 107       7.239  -6.966  39.998  1.00 95.85           O  
ATOM   2237  N   PHE A 108       6.797  -4.859  39.264  1.00244.90           N  
ATOM   2238  CA  PHE A 108       7.360  -5.084  37.970  1.00244.90           C  
ATOM   2239  CB  PHE A 108       6.445  -4.687  36.797  1.00244.90           C  
ATOM   2240  CG  PHE A 108       6.672  -3.240  36.437  1.00244.90           C  
ATOM   2241  CD1 PHE A 108       6.312  -2.176  37.241  1.00244.90           C  
ATOM   2242  CD2 PHE A 108       7.255  -2.947  35.225  1.00244.90           C  
ATOM   2243  CE1 PHE A 108       6.539  -0.876  36.853  1.00244.90           C  
ATOM   2244  CE2 PHE A 108       7.485  -1.651  34.827  1.00244.90           C  
ATOM   2245  CZ  PHE A 108       7.128  -0.606  35.642  1.00244.90           C  
ATOM   2246  C   PHE A 108       8.457  -4.105  37.842  1.00244.90           C  
ATOM   2247  O   PHE A 108       8.505  -3.108  38.562  1.00244.90           O  
ATOM   2248  N   ARG A 109       9.387  -4.376  36.919  1.00279.03           N  
ATOM   2249  CA  ARG A 109      10.373  -3.384  36.698  1.00279.03           C  
ATOM   2250  CB  ARG A 109      11.736  -3.743  37.316  1.00279.03           C  
ATOM   2251  CG  ARG A 109      11.567  -4.187  38.772  1.00279.03           C  
ATOM   2252  CD  ARG A 109      12.788  -4.037  39.686  1.00279.03           C  
ATOM   2253  NE  ARG A 109      13.956  -4.818  39.178  1.00279.03           N  
ATOM   2254  CZ  ARG A 109      14.938  -5.149  40.076  1.00279.03           C  
ATOM   2255  NH1 ARG A 109      14.791  -4.812  41.393  1.00279.03           N  
ATOM   2256  NH2 ARG A 109      16.058  -5.812  39.673  1.00279.03           N  
ATOM   2257  C   ARG A 109      10.516  -3.201  35.229  1.00279.03           C  
ATOM   2258  O   ARG A 109      10.198  -4.075  34.424  1.00279.03           O  
ATOM   2259  N   GLY A 110      10.922  -1.988  34.841  1.00378.01           N  
ATOM   2260  CA  GLY A 110      11.264  -1.774  33.484  1.00378.01           C  
ATOM   2261  C   GLY A 110      12.673  -1.390  33.693  1.00378.01           C  
ATOM   2262  O   GLY A 110      13.036  -0.245  33.470  1.00378.01           O  
ATOM   2263  N   THR A 111      13.523  -2.344  34.124  1.00757.59           N  
ATOM   2264  CA  THR A 111      14.786  -1.834  34.594  1.00757.59           C  
ATOM   2265  CB  THR A 111      15.503  -2.662  35.642  1.00757.59           C  
ATOM   2266  OG1 THR A 111      16.496  -1.864  36.270  1.00757.59           O  
ATOM   2267  CG2 THR A 111      16.170  -3.900  35.034  1.00757.59           C  
ATOM   2268  C   THR A 111      15.731  -1.453  33.463  1.00757.59           C  
ATOM   2269  O   THR A 111      16.915  -1.321  33.784  1.00757.59           O  
ATOM   2270  N   SER A 112      15.226  -1.260  32.175  1.00223.33           N  
ATOM   2271  CA  SER A 112      15.871  -0.653  30.999  1.00223.33           C  
ATOM   2272  CB  SER A 112      15.002  -0.694  29.736  1.00223.33           C  
ATOM   2273  OG  SER A 112      13.858   0.132  29.906  1.00223.33           O  
ATOM   2274  C   SER A 112      15.893   0.768  31.377  1.00223.33           C  
ATOM   2275  O   SER A 112      16.608   1.604  30.821  1.00223.33           O  
ATOM   2276  N   GLY A 122      15.007   1.027  32.345  1.00 74.60           N  
ATOM   2277  CA  GLY A 122      14.799   2.248  33.031  1.00 74.60           C  
ATOM   2278  C   GLY A 122      15.565   2.082  34.306  1.00 74.60           C  
ATOM   2279  O   GLY A 122      16.738   1.710  34.274  1.00 74.60           O  
ATOM   2280  N   THR A 123      14.912   2.355  35.457  1.00 86.44           N  
ATOM   2281  CA  THR A 123      15.530   2.279  36.757  1.00 86.44           C  
ATOM   2282  CB  THR A 123      14.910   3.284  37.699  1.00 86.44           C  
ATOM   2283  OG1 THR A 123      14.954   4.563  37.088  1.00 86.44           O  
ATOM   2284  CG2 THR A 123      15.678   3.368  39.034  1.00 86.44           C  
ATOM   2285  C   THR A 123      15.292   0.880  37.299  1.00 86.44           C  
ATOM   2286  O   THR A 123      14.738   0.026  36.618  1.00 86.44           O  
ATOM   2287  N   TYR A 124      15.756   0.622  38.538  1.00391.12           N  
ATOM   2288  CA  TYR A 124      15.713  -0.539  39.391  1.00391.12           C  
ATOM   2289  CB  TYR A 124      16.343  -0.330  40.776  1.00391.12           C  
ATOM   2290  CG  TYR A 124      17.456   0.651  40.723  1.00391.12           C  
ATOM   2291  CD1 TYR A 124      18.723   0.345  40.280  1.00391.12           C  
ATOM   2292  CD2 TYR A 124      17.186   1.926  41.163  1.00391.12           C  
ATOM   2293  CE1 TYR A 124      19.697   1.318  40.275  1.00391.12           C  
ATOM   2294  CE2 TYR A 124      18.150   2.899  41.160  1.00391.12           C  
ATOM   2295  CZ  TYR A 124      19.411   2.592  40.715  1.00391.12           C  
ATOM   2296  OH  TYR A 124      20.407   3.589  40.710  1.00391.12           O  
ATOM   2297  C   TYR A 124      14.296  -0.644  39.804  1.00391.12           C  
ATOM   2298  O   TYR A 124      13.872  -1.627  40.397  1.00391.12           O  
ATOM   2299  N   LYS A 125      13.603   0.491  39.662  1.00332.72           N  
ATOM   2300  CA  LYS A 125      12.262   0.717  40.092  1.00332.72           C  
ATOM   2301  CB  LYS A 125      11.603   1.781  39.204  1.00332.72           C  
ATOM   2302  CG  LYS A 125      12.069   3.228  39.380  1.00332.72           C  
ATOM   2303  CD  LYS A 125      11.293   4.014  40.434  1.00332.72           C  
ATOM   2304  CE  LYS A 125       9.859   4.282  39.966  1.00332.72           C  
ATOM   2305  NZ  LYS A 125       9.320   5.515  40.578  1.00332.72           N  
ATOM   2306  C   LYS A 125      11.447  -0.500  39.889  1.00332.72           C  
ATOM   2307  O   LYS A 125      11.453  -1.122  38.829  1.00332.72           O  
ATOM   2308  N   TYR A 126      10.781  -0.903  40.972  1.00265.18           N  
ATOM   2309  CA  TYR A 126       9.754  -1.866  40.868  1.00265.18           C  
ATOM   2310  CB  TYR A 126      10.002  -3.187  41.627  1.00265.18           C  
ATOM   2311  CG  TYR A 126      10.581  -2.917  42.961  1.00265.18           C  
ATOM   2312  CD1 TYR A 126      11.948  -2.858  43.084  1.00265.18           C  
ATOM   2313  CD2 TYR A 126       9.785  -2.734  44.063  1.00265.18           C  
ATOM   2314  CE1 TYR A 126      12.526  -2.612  44.304  1.00265.18           C  
ATOM   2315  CE2 TYR A 126      10.361  -2.485  45.285  1.00265.18           C  
ATOM   2316  CZ  TYR A 126      11.729  -2.424  45.407  1.00265.18           C  
ATOM   2317  OH  TYR A 126      12.322  -2.168  46.665  1.00265.18           O  
ATOM   2318  C   TYR A 126       8.520  -1.155  41.291  1.00265.18           C  
ATOM   2319  O   TYR A 126       8.451  -0.551  42.363  1.00265.18           O  
ATOM   2320  N   ILE A 127       7.523  -1.164  40.392  1.00113.69           N  
ATOM   2321  CA  ILE A 127       6.308  -0.460  40.648  1.00113.69           C  
ATOM   2322  CB  ILE A 127       5.786   0.298  39.462  1.00113.69           C  
ATOM   2323  CG1 ILE A 127       6.786   1.388  39.043  1.00113.69           C  
ATOM   2324  CG2 ILE A 127       4.405   0.860  39.833  1.00113.69           C  
ATOM   2325  CD1 ILE A 127       6.467   2.014  37.687  1.00113.69           C  
ATOM   2326  C   ILE A 127       5.301  -1.501  41.002  1.00113.69           C  
ATOM   2327  O   ILE A 127       5.217  -2.544  40.355  1.00113.69           O  
ATOM   2328  N   PHE A 128       4.546  -1.256  42.088  1.00166.00           N  
ATOM   2329  CA  PHE A 128       3.562  -2.185  42.565  1.00166.00           C  
ATOM   2330  CB  PHE A 128       3.203  -1.997  44.045  1.00166.00           C  
ATOM   2331  CG  PHE A 128       4.399  -2.339  44.855  1.00166.00           C  
ATOM   2332  CD1 PHE A 128       5.440  -1.448  44.977  1.00166.00           C  
ATOM   2333  CD2 PHE A 128       4.465  -3.545  45.509  1.00166.00           C  
ATOM   2334  CE1 PHE A 128       6.543  -1.768  45.732  1.00166.00           C  
ATOM   2335  CE2 PHE A 128       5.565  -3.865  46.264  1.00166.00           C  
ATOM   2336  CZ  PHE A 128       6.607  -2.981  46.376  1.00166.00           C  
ATOM   2337  C   PHE A 128       2.294  -2.006  41.818  1.00166.00           C  
ATOM   2338  O   PHE A 128       1.939  -0.890  41.440  1.00166.00           O  
ATOM   2339  N   GLY A 129       1.577  -3.131  41.610  1.00 87.00           N  
ATOM   2340  CA  GLY A 129       0.330  -3.089  40.912  1.00 87.00           C  
ATOM   2341  C   GLY A 129      -0.771  -2.887  41.900  1.00 87.00           C  
ATOM   2342  O   GLY A 129      -0.551  -2.809  43.107  1.00 87.00           O  
ATOM   2343  N   THR A 130      -2.015  -2.890  41.386  1.00149.74           N  
ATOM   2344  CA  THR A 130      -3.177  -2.637  42.180  1.00149.74           C  
ATOM   2345  CB  THR A 130      -4.448  -2.820  41.403  1.00149.74           C  
ATOM   2346  OG1 THR A 130      -5.567  -2.567  42.236  1.00149.74           O  
ATOM   2347  CG2 THR A 130      -4.507  -4.246  40.831  1.00149.74           C  
ATOM   2348  C   THR A 130      -3.176  -3.594  43.323  1.00149.74           C  
ATOM   2349  O   THR A 130      -3.503  -3.208  44.447  1.00149.74           O  
ATOM   2350  N   GLY A 131      -2.803  -4.868  43.070  1.00 69.71           N  
ATOM   2351  CA  GLY A 131      -2.758  -5.857  44.111  1.00 69.71           C  
ATOM   2352  C   GLY A 131      -4.042  -6.622  44.025  1.00 69.71           C  
ATOM   2353  O   GLY A 131      -5.103  -6.031  43.818  1.00 69.71           O  
ATOM   2354  N   THR A 132      -3.984  -7.961  44.194  1.00155.59           N  
ATOM   2355  CA  THR A 132      -5.189  -8.734  44.103  1.00155.59           C  
ATOM   2356  CB  THR A 132      -5.084  -9.855  43.107  1.00155.59           C  
ATOM   2357  OG1 THR A 132      -6.296 -10.591  43.055  1.00155.59           O  
ATOM   2358  CG2 THR A 132      -3.894 -10.757  43.472  1.00155.59           C  
ATOM   2359  C   THR A 132      -5.533  -9.295  45.455  1.00155.59           C  
ATOM   2360  O   THR A 132      -4.843 -10.171  45.978  1.00155.59           O  
ATOM   2361  N   ARG A 133      -6.634  -8.795  46.057  1.00105.95           N  
ATOM   2362  CA  ARG A 133      -7.050  -9.243  47.358  1.00105.95           C  
ATOM   2363  CB  ARG A 133      -8.003  -8.278  48.086  1.00105.95           C  
ATOM   2364  CG  ARG A 133      -8.419  -8.799  49.463  1.00105.95           C  
ATOM   2365  CD  ARG A 133      -9.359  -7.872  50.236  1.00105.95           C  
ATOM   2366  NE  ARG A 133      -9.773  -8.600  51.470  1.00105.95           N  
ATOM   2367  CZ  ARG A 133      -9.732  -7.971  52.680  1.00105.95           C  
ATOM   2368  NH1 ARG A 133      -9.298  -6.680  52.761  1.00105.95           N  
ATOM   2369  NH2 ARG A 133     -10.118  -8.634  53.809  1.00105.95           N  
ATOM   2370  C   ARG A 133      -7.772 -10.540  47.203  1.00105.95           C  
ATOM   2371  O   ARG A 133      -8.620 -10.697  46.326  1.00105.95           O  
ATOM   2372  N   LEU A 134      -7.445 -11.510  48.077  1.00 80.09           N  
ATOM   2373  CA  LEU A 134      -8.051 -12.803  47.996  1.00 80.09           C  
ATOM   2374  CB  LEU A 134      -7.048 -13.904  47.610  1.00 80.09           C  
ATOM   2375  CG  LEU A 134      -7.647 -15.322  47.580  1.00 80.09           C  
ATOM   2376  CD1 LEU A 134      -8.723 -15.462  46.492  1.00 80.09           C  
ATOM   2377  CD2 LEU A 134      -6.541 -16.384  47.470  1.00 80.09           C  
ATOM   2378  C   LEU A 134      -8.607 -13.179  49.333  1.00 80.09           C  
ATOM   2379  O   LEU A 134      -7.953 -13.026  50.365  1.00 80.09           O  
ATOM   2380  N   LYS A 135      -9.855 -13.687  49.339  1.00 67.39           N  
ATOM   2381  CA  LYS A 135     -10.453 -14.146  50.557  1.00 67.39           C  
ATOM   2382  CB  LYS A 135     -11.746 -13.402  50.933  1.00 67.39           C  
ATOM   2383  CG  LYS A 135     -12.323 -13.823  52.288  1.00 67.39           C  
ATOM   2384  CD  LYS A 135     -13.410 -12.880  52.808  1.00 67.39           C  
ATOM   2385  CE  LYS A 135     -13.994 -13.299  54.160  1.00 67.39           C  
ATOM   2386  NZ  LYS A 135     -15.052 -12.349  54.569  1.00 67.39           N  
ATOM   2387  C   LYS A 135     -10.818 -15.577  50.325  1.00 67.39           C  
ATOM   2388  O   LYS A 135     -11.296 -15.938  49.251  1.00 67.39           O  
ATOM   2389  N   VAL A 136     -10.576 -16.449  51.322  1.00 98.03           N  
ATOM   2390  CA  VAL A 136     -10.941 -17.820  51.129  1.00 98.03           C  
ATOM   2391  CB  VAL A 136      -9.765 -18.740  51.006  1.00 98.03           C  
ATOM   2392  CG1 VAL A 136      -9.052 -18.446  49.679  1.00 98.03           C  
ATOM   2393  CG2 VAL A 136      -8.855 -18.519  52.216  1.00 98.03           C  
ATOM   2394  C   VAL A 136     -11.811 -18.279  52.295  1.00 98.03           C  
ATOM   2395  O   VAL A 136     -11.305 -18.351  53.447  1.00 98.03           O  
ATOM   2396  OXT VAL A 136     -13.009 -18.572  52.037  1.00 98.03           O  
TER    2397      VAL A 136                                                       
ATOM   2397  N   GLY B   2      15.729  -6.091  59.010  1.00 20.01           N  
ATOM   2398  CA  GLY B   2      14.498  -5.426  59.492  1.00 20.01           C  
ATOM   2399  C   GLY B   2      14.564  -3.951  59.258  1.00 20.01           C  
ATOM   2400  O   GLY B   2      15.553  -3.303  59.595  1.00 20.01           O  
ATOM   2401  N   VAL B   3      13.499  -3.385  58.656  1.00 43.79           N  
ATOM   2402  CA  VAL B   3      13.440  -1.970  58.433  1.00 43.79           C  
ATOM   2403  CB  VAL B   3      12.834  -1.594  57.112  1.00 43.79           C  
ATOM   2404  CG1 VAL B   3      12.734  -0.061  57.036  1.00 43.79           C  
ATOM   2405  CG2 VAL B   3      13.677  -2.222  55.990  1.00 43.79           C  
ATOM   2406  C   VAL B   3      12.545  -1.428  59.499  1.00 43.79           C  
ATOM   2407  O   VAL B   3      11.461  -1.959  59.740  1.00 43.79           O  
ATOM   2408  N   THR B   4      12.980  -0.348  60.175  1.00110.08           N  
ATOM   2409  CA  THR B   4      12.180   0.171  61.246  1.00110.08           C  
ATOM   2410  CB  THR B   4      12.944   0.380  62.520  1.00110.08           C  
ATOM   2411  OG1 THR B   4      13.957   1.357  62.331  1.00110.08           O  
ATOM   2412  CG2 THR B   4      13.572  -0.959  62.943  1.00110.08           C  
ATOM   2413  C   THR B   4      11.642   1.498  60.833  1.00110.08           C  
ATOM   2414  O   THR B   4      12.322   2.278  60.168  1.00110.08           O  
ATOM   2415  N   GLN B   5      10.379   1.777  61.212  1.00103.60           N  
ATOM   2416  CA  GLN B   5       9.782   3.021  60.836  1.00103.60           C  
ATOM   2417  CB  GLN B   5       8.825   2.855  59.641  1.00103.60           C  
ATOM   2418  CG  GLN B   5       8.392   4.159  58.973  1.00103.60           C  
ATOM   2419  CD  GLN B   5       7.468   3.800  57.817  1.00103.60           C  
ATOM   2420  OE1 GLN B   5       7.189   2.629  57.566  1.00103.60           O  
ATOM   2421  NE2 GLN B   5       6.972   4.839  57.093  1.00103.60           N  
ATOM   2422  C   GLN B   5       9.006   3.543  62.007  1.00103.60           C  
ATOM   2423  O   GLN B   5       8.310   2.796  62.692  1.00103.60           O  
ATOM   2424  N   THR B   6       9.138   4.857  62.285  1.00 49.68           N  
ATOM   2425  CA  THR B   6       8.397   5.470  63.352  1.00 49.68           C  
ATOM   2426  CB  THR B   6       9.233   5.776  64.560  1.00 49.68           C  
ATOM   2427  OG1 THR B   6      10.251   6.708  64.228  1.00 49.68           O  
ATOM   2428  CG2 THR B   6       9.860   4.466  65.069  1.00 49.68           C  
ATOM   2429  C   THR B   6       7.893   6.777  62.826  1.00 49.68           C  
ATOM   2430  O   THR B   6       8.506   7.337  61.917  1.00 49.68           O  
ATOM   2431  N   PRO B   7       6.800   7.301  63.330  1.00 77.31           N  
ATOM   2432  CA  PRO B   7       5.991   6.666  64.338  1.00 77.31           C  
ATOM   2433  CD  PRO B   7       6.624   8.744  63.327  1.00 77.31           C  
ATOM   2434  CB  PRO B   7       5.280   7.793  65.088  1.00 77.31           C  
ATOM   2435  CG  PRO B   7       5.329   8.984  64.118  1.00 77.31           C  
ATOM   2436  C   PRO B   7       5.028   5.722  63.692  1.00 77.31           C  
ATOM   2437  O   PRO B   7       4.828   5.815  62.484  1.00 77.31           O  
ATOM   2438  N   ARG B   8       4.439   4.792  64.469  1.00 59.32           N  
ATOM   2439  CA  ARG B   8       3.480   3.874  63.925  1.00 59.32           C  
ATOM   2440  CB  ARG B   8       3.060   2.770  64.910  1.00 59.32           C  
ATOM   2441  CG  ARG B   8       4.160   1.745  65.185  1.00 59.32           C  
ATOM   2442  CD  ARG B   8       3.657   0.495  65.910  1.00 59.32           C  
ATOM   2443  NE  ARG B   8       4.818  -0.423  66.081  1.00 59.32           N  
ATOM   2444  CZ  ARG B   8       4.621  -1.774  66.077  1.00 59.32           C  
ATOM   2445  NH1 ARG B   8       3.367  -2.279  65.892  1.00 59.32           N  
ATOM   2446  NH2 ARG B   8       5.679  -2.620  66.250  1.00 59.32           N  
ATOM   2447  C   ARG B   8       2.232   4.602  63.522  1.00 59.32           C  
ATOM   2448  O   ARG B   8       1.685   4.348  62.450  1.00 59.32           O  
ATOM   2449  N   HIS B   9       1.745   5.534  64.368  1.00 44.50           N  
ATOM   2450  CA  HIS B   9       0.512   6.204  64.052  1.00 44.50           C  
ATOM   2451  ND1 HIS B   9      -0.223   3.384  65.672  1.00 44.50           N  
ATOM   2452  CG  HIS B   9      -0.904   4.313  64.917  1.00 44.50           C  
ATOM   2453  CB  HIS B   9      -0.644   5.788  64.974  1.00 44.50           C  
ATOM   2454  NE2 HIS B   9      -1.671   2.250  64.424  1.00 44.50           N  
ATOM   2455  CD2 HIS B   9      -1.784   3.603  64.160  1.00 44.50           C  
ATOM   2456  CE1 HIS B   9      -0.722   2.167  65.338  1.00 44.50           C  
ATOM   2457  C   HIS B   9       0.718   7.675  64.230  1.00 44.50           C  
ATOM   2458  O   HIS B   9       1.514   8.099  65.065  1.00 44.50           O  
ATOM   2459  N   LEU B  10       0.014   8.502  63.425  1.00 68.71           N  
ATOM   2460  CA  LEU B  10       0.203   9.917  63.557  1.00 68.71           C  
ATOM   2461  CB  LEU B  10       1.367  10.414  62.680  1.00 68.71           C  
ATOM   2462  CG  LEU B  10       1.695  11.910  62.809  1.00 68.71           C  
ATOM   2463  CD1 LEU B  10       2.156  12.261  64.233  1.00 68.71           C  
ATOM   2464  CD2 LEU B  10       2.713  12.335  61.738  1.00 68.71           C  
ATOM   2465  C   LEU B  10      -1.055  10.620  63.132  1.00 68.71           C  
ATOM   2466  O   LEU B  10      -1.720  10.212  62.181  1.00 68.71           O  
ATOM   2467  N   VAL B  11      -1.427  11.700  63.850  1.00 91.22           N  
ATOM   2468  CA  VAL B  11      -2.585  12.465  63.478  1.00 91.22           C  
ATOM   2469  CB  VAL B  11      -3.638  12.519  64.546  1.00 91.22           C  
ATOM   2470  CG1 VAL B  11      -3.066  13.261  65.766  1.00 91.22           C  
ATOM   2471  CG2 VAL B  11      -4.901  13.167  63.957  1.00 91.22           C  
ATOM   2472  C   VAL B  11      -2.111  13.863  63.233  1.00 91.22           C  
ATOM   2473  O   VAL B  11      -1.296  14.384  63.992  1.00 91.22           O  
ATOM   2474  N   MET B  12      -2.602  14.514  62.156  1.00 50.17           N  
ATOM   2475  CA  MET B  12      -2.102  15.830  61.871  1.00 50.17           C  
ATOM   2476  CB  MET B  12      -1.069  15.863  60.730  1.00 50.17           C  
ATOM   2477  CG  MET B  12       0.259  15.183  61.061  1.00 50.17           C  
ATOM   2478  SD  MET B  12       1.445  15.161  59.682  1.00 50.17           S  
ATOM   2479  CE  MET B  12       1.711  16.957  59.664  1.00 50.17           C  
ATOM   2480  C   MET B  12      -3.210  16.733  61.433  1.00 50.17           C  
ATOM   2481  O   MET B  12      -4.222  16.299  60.884  1.00 50.17           O  
ATOM   2482  N   GLY B  13      -3.032  18.040  61.709  1.00 24.95           N  
ATOM   2483  CA  GLY B  13      -3.934  19.048  61.240  1.00 24.95           C  
ATOM   2484  C   GLY B  13      -3.357  19.544  59.949  1.00 24.95           C  
ATOM   2485  O   GLY B  13      -2.329  19.056  59.486  1.00 24.95           O  
ATOM   2486  N   MET B  14      -4.019  20.538  59.333  1.00130.77           N  
ATOM   2487  CA  MET B  14      -3.596  21.112  58.086  1.00130.77           C  
ATOM   2488  CB  MET B  14      -4.618  22.112  57.522  1.00130.77           C  
ATOM   2489  CG  MET B  14      -5.921  21.488  57.021  1.00130.77           C  
ATOM   2490  SD  MET B  14      -5.767  20.584  55.452  1.00130.77           S  
ATOM   2491  CE  MET B  14      -7.531  20.718  55.039  1.00130.77           C  
ATOM   2492  C   MET B  14      -2.313  21.879  58.249  1.00130.77           C  
ATOM   2493  O   MET B  14      -1.509  21.954  57.325  1.00130.77           O  
ATOM   2494  N   THR B  15      -2.139  22.550  59.400  1.00139.91           N  
ATOM   2495  CA  THR B  15      -1.034  23.432  59.687  1.00139.91           C  
ATOM   2496  CB  THR B  15      -1.321  24.345  60.842  1.00139.91           C  
ATOM   2497  OG1 THR B  15      -1.506  23.591  62.031  1.00139.91           O  
ATOM   2498  CG2 THR B  15      -2.589  25.152  60.528  1.00139.91           C  
ATOM   2499  C   THR B  15       0.271  22.758  60.011  1.00139.91           C  
ATOM   2500  O   THR B  15       1.335  23.294  59.705  1.00139.91           O  
ATOM   2501  N   ASN B  16       0.221  21.575  60.649  1.00 83.67           N  
ATOM   2502  CA  ASN B  16       1.363  20.974  61.291  1.00 83.67           C  
ATOM   2503  CB  ASN B  16       0.997  19.749  62.149  1.00 83.67           C  
ATOM   2504  CG  ASN B  16       0.143  20.194  63.331  1.00 83.67           C  
ATOM   2505  OD1 ASN B  16      -0.158  19.399  64.220  1.00 83.67           O  
ATOM   2506  ND2 ASN B  16      -0.265  21.491  63.348  1.00 83.67           N  
ATOM   2507  C   ASN B  16       2.469  20.538  60.378  1.00 83.67           C  
ATOM   2508  O   ASN B  16       2.307  20.371  59.169  1.00 83.67           O  
ATOM   2509  N   LYS B  17       3.670  20.389  60.991  1.00103.19           N  
ATOM   2510  CA  LYS B  17       4.845  19.866  60.352  1.00103.19           C  
ATOM   2511  CB  LYS B  17       6.054  20.816  60.376  1.00103.19           C  
ATOM   2512  CG  LYS B  17       5.909  21.999  59.423  1.00103.19           C  
ATOM   2513  CD  LYS B  17       6.951  23.100  59.622  1.00103.19           C  
ATOM   2514  CE  LYS B  17       6.453  24.264  60.479  1.00103.19           C  
ATOM   2515  NZ  LYS B  17       5.377  24.994  59.772  1.00103.19           N  
ATOM   2516  C   LYS B  17       5.238  18.648  61.133  1.00103.19           C  
ATOM   2517  O   LYS B  17       5.310  18.690  62.360  1.00103.19           O  
ATOM   2518  N   LYS B  18       5.489  17.518  60.439  1.00135.93           N  
ATOM   2519  CA  LYS B  18       5.858  16.312  61.126  1.00135.93           C  
ATOM   2520  CB  LYS B  18       4.691  15.329  61.329  1.00135.93           C  
ATOM   2521  CG  LYS B  18       3.659  15.812  62.348  1.00135.93           C  
ATOM   2522  CD  LYS B  18       4.230  15.992  63.757  1.00135.93           C  
ATOM   2523  CE  LYS B  18       3.241  16.614  64.744  1.00135.93           C  
ATOM   2524  NZ  LYS B  18       2.152  15.658  65.041  1.00135.93           N  
ATOM   2525  C   LYS B  18       6.884  15.604  60.307  1.00135.93           C  
ATOM   2526  O   LYS B  18       7.081  15.909  59.131  1.00135.93           O  
ATOM   2527  N   SER B  19       7.587  14.636  60.928  1.00 51.30           N  
ATOM   2528  CA  SER B  19       8.591  13.931  60.193  1.00 51.30           C  
ATOM   2529  CB  SER B  19      10.017  14.266  60.656  1.00 51.30           C  
ATOM   2530  OG  SER B  19      10.254  15.659  60.532  1.00 51.30           O  
ATOM   2531  C   SER B  19       8.402  12.459  60.402  1.00 51.30           C  
ATOM   2532  O   SER B  19       8.153  12.001  61.516  1.00 51.30           O  
ATOM   2533  N   LEU B  20       8.522  11.682  59.311  1.00 73.90           N  
ATOM   2534  CA  LEU B  20       8.421  10.252  59.395  1.00 73.90           C  
ATOM   2535  CB  LEU B  20       7.597   9.631  58.255  1.00 73.90           C  
ATOM   2536  CG  LEU B  20       6.134  10.120  58.211  1.00 73.90           C  
ATOM   2537  CD1 LEU B  20       5.363   9.465  57.057  1.00 73.90           C  
ATOM   2538  CD2 LEU B  20       5.434   9.934  59.565  1.00 73.90           C  
ATOM   2539  C   LEU B  20       9.820   9.736  59.256  1.00 73.90           C  
ATOM   2540  O   LEU B  20      10.544  10.147  58.350  1.00 73.90           O  
ATOM   2541  N   LYS B  21      10.250   8.821  60.154  1.00 93.63           N  
ATOM   2542  CA  LYS B  21      11.601   8.332  60.089  1.00 93.63           C  
ATOM   2543  CB  LYS B  21      12.369   8.385  61.424  1.00 93.63           C  
ATOM   2544  CG  LYS B  21      12.818   9.777  61.871  1.00 93.63           C  
ATOM   2545  CD  LYS B  21      11.696  10.676  62.385  1.00 93.63           C  
ATOM   2546  CE  LYS B  21      12.203  12.013  62.929  1.00 93.63           C  
ATOM   2547  NZ  LYS B  21      11.066  12.829  63.411  1.00 93.63           N  
ATOM   2548  C   LYS B  21      11.602   6.889  59.687  1.00 93.63           C  
ATOM   2549  O   LYS B  21      10.707   6.125  60.046  1.00 93.63           O  
ATOM   2550  N   CYS B  22      12.632   6.495  58.908  1.00 57.72           N  
ATOM   2551  CA  CYS B  22      12.811   5.132  58.480  1.00 57.72           C  
ATOM   2552  CB  CYS B  22      12.458   4.922  56.997  1.00 57.72           C  
ATOM   2553  SG  CYS B  22      12.822   3.242  56.415  1.00 57.72           S  
ATOM   2554  C   CYS B  22      14.269   4.786  58.653  1.00 57.72           C  
ATOM   2555  O   CYS B  22      15.139   5.592  58.332  1.00 57.72           O  
ATOM   2556  N   GLU B  23      14.574   3.570  59.169  1.00 54.41           N  
ATOM   2557  CA  GLU B  23      15.950   3.185  59.394  1.00 54.41           C  
ATOM   2558  CB  GLU B  23      16.350   3.208  60.880  1.00 54.41           C  
ATOM   2559  CG  GLU B  23      17.802   2.800  61.135  1.00 54.41           C  
ATOM   2560  CD  GLU B  23      18.050   2.863  62.636  1.00 54.41           C  
ATOM   2561  OE1 GLU B  23      17.126   3.302  63.371  1.00 54.41           O  
ATOM   2562  OE2 GLU B  23      19.169   2.475  63.066  1.00 54.41           O  
ATOM   2563  C   GLU B  23      16.169   1.778  58.906  1.00 54.41           C  
ATOM   2564  O   GLU B  23      15.242   0.970  58.896  1.00 54.41           O  
ATOM   2565  N   GLN B  24      17.421   1.456  58.485  1.00135.18           N  
ATOM   2566  CA  GLN B  24      17.741   0.152  57.953  1.00135.18           C  
ATOM   2567  CB  GLN B  24      17.351   0.045  56.467  1.00135.18           C  
ATOM   2568  CG  GLN B  24      17.928  -1.160  55.729  1.00135.18           C  
ATOM   2569  CD  GLN B  24      19.187  -0.676  55.025  1.00135.18           C  
ATOM   2570  OE1 GLN B  24      19.382   0.524  54.833  1.00135.18           O  
ATOM   2571  NE2 GLN B  24      20.063  -1.632  54.620  1.00135.18           N  
ATOM   2572  C   GLN B  24      19.227  -0.143  58.096  1.00135.18           C  
ATOM   2573  O   GLN B  24      20.073   0.709  57.828  1.00135.18           O  
ATOM   2574  N   HIS B  25      19.554  -1.351  58.625  1.00148.60           N  
ATOM   2575  CA  HIS B  25      20.862  -1.927  58.908  1.00148.60           C  
ATOM   2576  ND1 HIS B  25      21.219  -0.778  61.776  1.00148.60           N  
ATOM   2577  CG  HIS B  25      20.464  -1.849  61.355  1.00148.60           C  
ATOM   2578  CB  HIS B  25      20.848  -2.737  60.210  1.00148.60           C  
ATOM   2579  NE2 HIS B  25      19.417  -0.833  63.076  1.00148.60           N  
ATOM   2580  CD2 HIS B  25      19.367  -1.869  62.161  1.00148.60           C  
ATOM   2581  CE1 HIS B  25      20.547  -0.205  62.806  1.00148.60           C  
ATOM   2582  C   HIS B  25      21.576  -2.744  57.835  1.00148.60           C  
ATOM   2583  O   HIS B  25      22.767  -3.026  57.981  1.00148.60           O  
ATOM   2584  N   LEU B  26      20.871  -3.204  56.781  1.00166.03           N  
ATOM   2585  CA  LEU B  26      21.307  -4.170  55.779  1.00166.03           C  
ATOM   2586  CB  LEU B  26      20.166  -4.592  54.838  1.00166.03           C  
ATOM   2587  CG  LEU B  26      19.033  -5.334  55.573  1.00166.03           C  
ATOM   2588  CD1 LEU B  26      18.322  -4.411  56.575  1.00166.03           C  
ATOM   2589  CD2 LEU B  26      18.063  -6.009  54.590  1.00166.03           C  
ATOM   2590  C   LEU B  26      22.475  -3.749  54.917  1.00166.03           C  
ATOM   2591  O   LEU B  26      23.084  -4.590  54.248  1.00166.03           O  
ATOM   2592  N   GLY B  33      22.776  -2.445  54.805  1.00 69.68           N  
ATOM   2593  CA  GLY B  33      23.892  -2.093  53.968  1.00 69.68           C  
ATOM   2594  C   GLY B  33      23.351  -1.781  52.615  1.00 69.68           C  
ATOM   2595  O   GLY B  33      24.094  -1.596  51.649  1.00 69.68           O  
ATOM   2596  N   HIS B  34      22.012  -1.725  52.525  1.00 97.52           N  
ATOM   2597  CA  HIS B  34      21.373  -1.426  51.284  1.00 97.52           C  
ATOM   2598  ND1 HIS B  34      18.145  -3.493  51.640  1.00 97.52           N  
ATOM   2599  CG  HIS B  34      19.451  -3.074  51.515  1.00 97.52           C  
ATOM   2600  CB  HIS B  34      19.851  -1.642  51.317  1.00 97.52           C  
ATOM   2601  NE2 HIS B  34      19.410  -5.315  51.782  1.00 97.52           N  
ATOM   2602  CD2 HIS B  34      20.211  -4.200  51.605  1.00 97.52           C  
ATOM   2603  CE1 HIS B  34      18.178  -4.840  51.797  1.00 97.52           C  
ATOM   2604  C   HIS B  34      21.614   0.013  50.953  1.00 97.52           C  
ATOM   2605  O   HIS B  34      21.602   0.888  51.816  1.00 97.52           O  
ATOM   2606  N   ASN B  35      21.934   0.255  49.672  1.00152.26           N  
ATOM   2607  CA  ASN B  35      22.155   1.531  49.070  1.00152.26           C  
ATOM   2608  CB  ASN B  35      23.062   1.463  47.831  1.00152.26           C  
ATOM   2609  CG  ASN B  35      23.374   2.884  47.380  1.00152.26           C  
ATOM   2610  OD1 ASN B  35      23.231   3.222  46.206  1.00152.26           O  
ATOM   2611  ND2 ASN B  35      23.812   3.744  48.338  1.00152.26           N  
ATOM   2612  C   ASN B  35      20.871   2.181  48.662  1.00152.26           C  
ATOM   2613  O   ASN B  35      20.866   3.375  48.377  1.00152.26           O  
ATOM   2614  N   ALA B  36      19.768   1.417  48.521  1.00130.84           N  
ATOM   2615  CA  ALA B  36      18.580   2.036  48.008  1.00130.84           C  
ATOM   2616  CB  ALA B  36      18.115   1.438  46.669  1.00130.84           C  
ATOM   2617  C   ALA B  36      17.423   1.931  48.964  1.00130.84           C  
ATOM   2618  O   ALA B  36      17.158   0.883  49.555  1.00130.84           O  
ATOM   2619  N   MET B  37      16.673   3.047  49.118  1.00 98.89           N  
ATOM   2620  CA  MET B  37      15.556   3.035  50.010  1.00 98.89           C  
ATOM   2621  CB  MET B  37      15.838   3.694  51.370  1.00 98.89           C  
ATOM   2622  CG  MET B  37      16.870   2.901  52.180  1.00 98.89           C  
ATOM   2623  SD  MET B  37      17.173   3.498  53.870  1.00 98.89           S  
ATOM   2624  CE  MET B  37      15.613   2.861  54.547  1.00 98.89           C  
ATOM   2625  C   MET B  37      14.412   3.724  49.338  1.00 98.89           C  
ATOM   2626  O   MET B  37      14.598   4.636  48.532  1.00 98.89           O  
ATOM   2627  N   TYR B  38      13.179   3.295  49.668  1.00200.98           N  
ATOM   2628  CA  TYR B  38      12.050   3.786  48.942  1.00200.98           C  
ATOM   2629  CB  TYR B  38      11.360   2.671  48.138  1.00200.98           C  
ATOM   2630  CG  TYR B  38      12.333   2.050  47.193  1.00200.98           C  
ATOM   2631  CD1 TYR B  38      13.227   1.102  47.640  1.00200.98           C  
ATOM   2632  CD2 TYR B  38      12.359   2.412  45.867  1.00200.98           C  
ATOM   2633  CE1 TYR B  38      14.128   0.521  46.779  1.00200.98           C  
ATOM   2634  CE2 TYR B  38      13.257   1.832  45.002  1.00200.98           C  
ATOM   2635  CZ  TYR B  38      14.142   0.887  45.455  1.00200.98           C  
ATOM   2636  OH  TYR B  38      15.062   0.296  44.564  1.00200.98           O  
ATOM   2637  C   TYR B  38      10.998   4.261  49.893  1.00200.98           C  
ATOM   2638  O   TYR B  38      10.883   3.778  51.018  1.00200.98           O  
ATOM   2639  N   TRP B  39      10.209   5.258  49.444  1.00117.79           N  
ATOM   2640  CA  TRP B  39       9.054   5.681  50.182  1.00117.79           C  
ATOM   2641  CB  TRP B  39       9.045   7.175  50.558  1.00117.79           C  
ATOM   2642  CG  TRP B  39       9.970   7.540  51.697  1.00117.79           C  
ATOM   2643  CD2 TRP B  39       9.619   7.351  53.075  1.00117.79           C  
ATOM   2644  CD1 TRP B  39      11.222   8.082  51.687  1.00117.79           C  
ATOM   2645  NE1 TRP B  39      11.670   8.250  52.977  1.00117.79           N  
ATOM   2646  CE2 TRP B  39      10.692   7.804  53.841  1.00117.79           C  
ATOM   2647  CE3 TRP B  39       8.489   6.846  53.653  1.00117.79           C  
ATOM   2648  CZ2 TRP B  39      10.652   7.755  55.206  1.00117.79           C  
ATOM   2649  CZ3 TRP B  39       8.452   6.796  55.028  1.00117.79           C  
ATOM   2650  CH2 TRP B  39       9.513   7.243  55.789  1.00117.79           C  
ATOM   2651  C   TRP B  39       7.876   5.427  49.294  1.00117.79           C  
ATOM   2652  O   TRP B  39       7.923   5.723  48.102  1.00117.79           O  
ATOM   2653  N   TYR B  40       6.801   4.834  49.858  1.00122.37           N  
ATOM   2654  CA  TYR B  40       5.588   4.564  49.131  1.00122.37           C  
ATOM   2655  CB  TYR B  40       5.201   3.078  48.991  1.00122.37           C  
ATOM   2656  CG  TYR B  40       6.167   2.295  48.176  1.00122.37           C  
ATOM   2657  CD1 TYR B  40       6.055   2.253  46.807  1.00122.37           C  
ATOM   2658  CD2 TYR B  40       7.176   1.586  48.781  1.00122.37           C  
ATOM   2659  CE1 TYR B  40       6.939   1.520  46.052  1.00122.37           C  
ATOM   2660  CE2 TYR B  40       8.062   0.851  48.030  1.00122.37           C  
ATOM   2661  CZ  TYR B  40       7.945   0.816  46.662  1.00122.37           C  
ATOM   2662  OH  TYR B  40       8.853   0.061  45.889  1.00122.37           O  
ATOM   2663  C   TYR B  40       4.455   5.086  49.956  1.00122.37           C  
ATOM   2664  O   TYR B  40       4.563   5.188  51.177  1.00122.37           O  
ATOM   2665  N   LYS B  41       3.336   5.455  49.295  1.00111.26           N  
ATOM   2666  CA  LYS B  41       2.163   5.799  50.046  1.00111.26           C  
ATOM   2667  CB  LYS B  41       1.642   7.237  49.859  1.00111.26           C  
ATOM   2668  CG  LYS B  41       0.838   7.503  48.589  1.00111.26           C  
ATOM   2669  CD  LYS B  41       0.053   8.814  48.687  1.00111.26           C  
ATOM   2670  CE  LYS B  41      -0.806   9.140  47.467  1.00111.26           C  
ATOM   2671  NZ  LYS B  41      -1.608  10.355  47.736  1.00111.26           N  
ATOM   2672  C   LYS B  41       1.098   4.835  49.618  1.00111.26           C  
ATOM   2673  O   LYS B  41       1.142   4.312  48.507  1.00111.26           O  
ATOM   2674  N   GLN B  42       0.123   4.544  50.500  1.00 98.75           N  
ATOM   2675  CA  GLN B  42      -0.855   3.549  50.151  1.00 98.75           C  
ATOM   2676  CB  GLN B  42      -0.581   2.247  50.918  1.00 98.75           C  
ATOM   2677  CG  GLN B  42      -1.549   1.104  50.640  1.00 98.75           C  
ATOM   2678  CD  GLN B  42      -1.205   0.026  51.655  1.00 98.75           C  
ATOM   2679  OE1 GLN B  42      -0.084  -0.477  51.692  1.00 98.75           O  
ATOM   2680  NE2 GLN B  42      -2.189  -0.321  52.526  1.00 98.75           N  
ATOM   2681  C   GLN B  42      -2.236   4.009  50.521  1.00 98.75           C  
ATOM   2682  O   GLN B  42      -2.493   4.362  51.670  1.00 98.75           O  
ATOM   2683  N   SER B  43      -3.166   4.031  49.538  1.00108.21           N  
ATOM   2684  CA  SER B  43      -4.555   4.321  49.790  1.00108.21           C  
ATOM   2685  CB  SER B  43      -5.249   5.062  48.636  1.00108.21           C  
ATOM   2686  OG  SER B  43      -4.645   6.332  48.437  1.00108.21           O  
ATOM   2687  C   SER B  43      -5.215   2.975  49.939  1.00108.21           C  
ATOM   2688  O   SER B  43      -4.618   1.952  49.605  1.00108.21           O  
ATOM   2689  N   ALA B  44      -6.463   2.921  50.449  1.00 93.07           N  
ATOM   2690  CA  ALA B  44      -7.092   1.642  50.643  1.00 93.07           C  
ATOM   2691  CB  ALA B  44      -8.358   1.703  51.516  1.00 93.07           C  
ATOM   2692  C   ALA B  44      -7.486   1.066  49.319  1.00 93.07           C  
ATOM   2693  O   ALA B  44      -7.946   1.783  48.433  1.00 93.07           O  
ATOM   2694  N   LYS B  45      -7.322  -0.267  49.170  1.00313.11           N  
ATOM   2695  CA  LYS B  45      -7.683  -0.965  47.974  1.00313.11           C  
ATOM   2696  CB  LYS B  45      -9.147  -0.734  47.557  1.00313.11           C  
ATOM   2697  CG  LYS B  45     -10.167  -1.358  48.513  1.00313.11           C  
ATOM   2698  CD  LYS B  45     -10.228  -0.685  49.886  1.00313.11           C  
ATOM   2699  CE  LYS B  45     -11.056   0.602  49.903  1.00313.11           C  
ATOM   2700  NZ  LYS B  45     -12.490   0.284  49.736  1.00313.11           N  
ATOM   2701  C   LYS B  45      -6.805  -0.503  46.871  1.00313.11           C  
ATOM   2702  O   LYS B  45      -6.996  -0.822  45.694  1.00313.11           O  
ATOM   2703  N   LYS B  46      -5.753   0.223  47.252  1.00340.47           N  
ATOM   2704  CA  LYS B  46      -4.899   0.705  46.237  1.00340.47           C  
ATOM   2705  CB  LYS B  46      -4.705   2.241  46.210  1.00340.47           C  
ATOM   2706  CG  LYS B  46      -5.697   3.042  45.352  1.00340.47           C  
ATOM   2707  CD  LYS B  46      -7.108   3.192  45.918  1.00340.47           C  
ATOM   2708  CE  LYS B  46      -7.979   4.172  45.128  1.00340.47           C  
ATOM   2709  NZ  LYS B  46      -9.324   4.260  45.739  1.00340.47           N  
ATOM   2710  C   LYS B  46      -3.574   0.128  46.408  1.00340.47           C  
ATOM   2711  O   LYS B  46      -3.176  -0.581  47.337  1.00340.47           O  
ATOM   2712  N   PRO B  47      -2.922   0.460  45.366  1.00169.28           N  
ATOM   2713  CA  PRO B  47      -1.611  -0.041  45.316  1.00169.28           C  
ATOM   2714  CD  PRO B  47      -3.550   0.462  44.054  1.00169.28           C  
ATOM   2715  CB  PRO B  47      -1.254  -0.183  43.835  1.00169.28           C  
ATOM   2716  CG  PRO B  47      -2.370   0.555  43.083  1.00169.28           C  
ATOM   2717  C   PRO B  47      -0.674   0.832  46.029  1.00169.28           C  
ATOM   2718  O   PRO B  47      -1.004   1.982  46.312  1.00169.28           O  
ATOM   2719  N   LEU B  48       0.501   0.278  46.341  1.00155.10           N  
ATOM   2720  CA  LEU B  48       1.505   1.106  46.890  1.00155.10           C  
ATOM   2721  CB  LEU B  48       2.738   0.367  47.431  1.00155.10           C  
ATOM   2722  CG  LEU B  48       2.435  -0.572  48.611  1.00155.10           C  
ATOM   2723  CD1 LEU B  48       1.715  -1.845  48.148  1.00155.10           C  
ATOM   2724  CD2 LEU B  48       3.698  -0.852  49.434  1.00155.10           C  
ATOM   2725  C   LEU B  48       1.937   1.948  45.751  1.00155.10           C  
ATOM   2726  O   LEU B  48       2.159   1.437  44.653  1.00155.10           O  
ATOM   2727  N   GLU B  49       2.025   3.268  45.989  1.00 93.75           N  
ATOM   2728  CA  GLU B  49       2.432   4.173  44.957  1.00 93.75           C  
ATOM   2729  CB  GLU B  49       1.489   5.379  44.798  1.00 93.75           C  
ATOM   2730  CG  GLU B  49       0.092   4.977  44.315  1.00 93.75           C  
ATOM   2731  CD  GLU B  49      -0.769   6.225  44.184  1.00 93.75           C  
ATOM   2732  OE1 GLU B  49      -0.196   7.326  43.974  1.00 93.75           O  
ATOM   2733  OE2 GLU B  49      -2.019   6.087  44.284  1.00 93.75           O  
ATOM   2734  C   GLU B  49       3.780   4.672  45.364  1.00 93.75           C  
ATOM   2735  O   GLU B  49       3.926   5.236  46.446  1.00 93.75           O  
ATOM   2736  N   LEU B  50       4.801   4.453  44.505  1.00149.53           N  
ATOM   2737  CA  LEU B  50       6.155   4.837  44.813  1.00149.53           C  
ATOM   2738  CB  LEU B  50       7.180   4.200  43.849  1.00149.53           C  
ATOM   2739  CG  LEU B  50       8.656   4.561  44.113  1.00149.53           C  
ATOM   2740  CD1 LEU B  50       9.095   4.132  45.522  1.00149.53           C  
ATOM   2741  CD2 LEU B  50       9.574   3.985  43.022  1.00149.53           C  
ATOM   2742  C   LEU B  50       6.288   6.312  44.724  1.00149.53           C  
ATOM   2743  O   LEU B  50       5.926   6.919  43.718  1.00149.53           O  
ATOM   2744  N   MET B  51       6.645   6.929  45.862  1.00139.25           N  
ATOM   2745  CA  MET B  51       6.951   8.325  45.909  1.00139.25           C  
ATOM   2746  CB  MET B  51       6.760   8.876  47.335  1.00139.25           C  
ATOM   2747  CG  MET B  51       5.314   8.738  47.828  1.00139.25           C  
ATOM   2748  SD  MET B  51       5.063   8.951  49.621  1.00139.25           S  
ATOM   2749  CE  MET B  51       5.276  10.753  49.649  1.00139.25           C  
ATOM   2750  C   MET B  51       8.357   8.626  45.478  1.00139.25           C  
ATOM   2751  O   MET B  51       8.591   9.444  44.589  1.00139.25           O  
ATOM   2752  N   PHE B  52       9.343   7.913  46.072  1.00154.90           N  
ATOM   2753  CA  PHE B  52      10.702   8.300  45.829  1.00154.90           C  
ATOM   2754  CB  PHE B  52      11.276   9.258  46.893  1.00154.90           C  
ATOM   2755  CG  PHE B  52      10.461  10.501  47.012  1.00154.90           C  
ATOM   2756  CD1 PHE B  52      10.557  11.505  46.078  1.00154.90           C  
ATOM   2757  CD2 PHE B  52       9.618  10.671  48.087  1.00154.90           C  
ATOM   2758  CE1 PHE B  52       9.807  12.652  46.204  1.00154.90           C  
ATOM   2759  CE2 PHE B  52       8.867  11.815  48.219  1.00154.90           C  
ATOM   2760  CZ  PHE B  52       8.959  12.808  47.274  1.00154.90           C  
ATOM   2761  C   PHE B  52      11.593   7.110  45.946  1.00154.90           C  
ATOM   2762  O   PHE B  52      11.321   6.182  46.707  1.00154.90           O  
ATOM   2763  N   VAL B  53      12.700   7.129  45.177  1.00201.82           N  
ATOM   2764  CA  VAL B  53      13.717   6.137  45.324  1.00201.82           C  
ATOM   2765  CB  VAL B  53      13.760   5.142  44.207  1.00201.82           C  
ATOM   2766  CG1 VAL B  53      13.844   5.884  42.876  1.00201.82           C  
ATOM   2767  CG2 VAL B  53      14.933   4.192  44.460  1.00201.82           C  
ATOM   2768  C   VAL B  53      15.023   6.859  45.446  1.00201.82           C  
ATOM   2769  O   VAL B  53      15.250   7.888  44.810  1.00201.82           O  
ATOM   2770  N   TYR B  54      15.906   6.351  46.327  1.00239.20           N  
ATOM   2771  CA  TYR B  54      17.184   6.968  46.547  1.00239.20           C  
ATOM   2772  CB  TYR B  54      17.366   7.563  47.961  1.00239.20           C  
ATOM   2773  CG  TYR B  54      16.681   8.883  48.093  1.00239.20           C  
ATOM   2774  CD1 TYR B  54      15.358   8.974  48.461  1.00239.20           C  
ATOM   2775  CD2 TYR B  54      17.382  10.044  47.849  1.00239.20           C  
ATOM   2776  CE1 TYR B  54      14.748  10.202  48.580  1.00239.20           C  
ATOM   2777  CE2 TYR B  54      16.779  11.274  47.967  1.00239.20           C  
ATOM   2778  CZ  TYR B  54      15.458  11.353  48.333  1.00239.20           C  
ATOM   2779  OH  TYR B  54      14.833  12.612  48.455  1.00239.20           O  
ATOM   2780  C   TYR B  54      18.271   5.957  46.408  1.00239.20           C  
ATOM   2781  O   TYR B  54      18.129   4.808  46.817  1.00239.20           O  
ATOM   2782  N   ASN B  55      19.392   6.378  45.793  1.00202.32           N  
ATOM   2783  CA  ASN B  55      20.585   5.596  45.706  1.00202.32           C  
ATOM   2784  CB  ASN B  55      20.860   5.124  44.263  1.00202.32           C  
ATOM   2785  CG  ASN B  55      20.703   6.286  43.282  1.00202.32           C  
ATOM   2786  OD1 ASN B  55      20.461   7.432  43.654  1.00202.32           O  
ATOM   2787  ND2 ASN B  55      20.804   5.967  41.965  1.00202.32           N  
ATOM   2788  C   ASN B  55      21.681   6.474  46.218  1.00202.32           C  
ATOM   2789  O   ASN B  55      21.874   7.593  45.748  1.00202.32           O  
ATOM   2790  N   PHE B  56      22.423   5.996  47.231  1.00264.96           N  
ATOM   2791  CA  PHE B  56      23.494   6.788  47.772  1.00264.96           C  
ATOM   2792  CB  PHE B  56      24.671   7.012  46.815  1.00264.96           C  
ATOM   2793  CG  PHE B  56      25.500   5.786  46.789  1.00264.96           C  
ATOM   2794  CD1 PHE B  56      26.352   5.526  47.836  1.00264.96           C  
ATOM   2795  CD2 PHE B  56      25.447   4.923  45.722  1.00264.96           C  
ATOM   2796  CE1 PHE B  56      27.140   4.403  47.834  1.00264.96           C  
ATOM   2797  CE2 PHE B  56      26.235   3.798  45.715  1.00264.96           C  
ATOM   2798  CZ  PHE B  56      27.078   3.539  46.770  1.00264.96           C  
ATOM   2799  C   PHE B  56      23.048   8.147  48.158  1.00264.96           C  
ATOM   2800  O   PHE B  56      23.634   9.159  47.766  1.00264.96           O  
ATOM   2801  N   LYS B  57      21.952   8.204  48.905  1.00338.51           N  
ATOM   2802  CA  LYS B  57      21.496   9.453  49.413  1.00338.51           C  
ATOM   2803  CB  LYS B  57      22.385  10.105  50.508  1.00338.51           C  
ATOM   2804  CG  LYS B  57      23.851  10.427  50.189  1.00338.51           C  
ATOM   2805  CD  LYS B  57      24.808   9.234  50.246  1.00338.51           C  
ATOM   2806  CE  LYS B  57      26.258   9.598  49.921  1.00338.51           C  
ATOM   2807  NZ  LYS B  57      27.113   8.395  50.020  1.00338.51           N  
ATOM   2808  C   LYS B  57      21.260  10.430  48.299  1.00338.51           C  
ATOM   2809  O   LYS B  57      21.126  11.631  48.547  1.00338.51           O  
ATOM   2810  N   GLU B  58      21.162   9.924  47.047  1.00135.59           N  
ATOM   2811  CA  GLU B  58      20.849  10.737  45.903  1.00135.59           C  
ATOM   2812  CB  GLU B  58      21.851  10.661  44.735  1.00135.59           C  
ATOM   2813  CG  GLU B  58      23.015  11.648  44.853  1.00135.59           C  
ATOM   2814  CD  GLU B  58      23.909  11.238  46.008  1.00135.59           C  
ATOM   2815  OE1 GLU B  58      24.824  10.401  45.782  1.00135.59           O  
ATOM   2816  OE2 GLU B  58      23.691  11.755  47.135  1.00135.59           O  
ATOM   2817  C   GLU B  58      19.529  10.276  45.400  1.00135.59           C  
ATOM   2818  O   GLU B  58      19.277   9.077  45.290  1.00135.59           O  
ATOM   2819  N   GLN B  59      18.641  11.237  45.087  1.00116.76           N  
ATOM   2820  CA  GLN B  59      17.325  10.868  44.665  1.00116.76           C  
ATOM   2821  CB  GLN B  59      16.291  11.991  44.856  1.00116.76           C  
ATOM   2822  CG  GLN B  59      14.855  11.569  44.554  1.00116.76           C  
ATOM   2823  CD  GLN B  59      13.956  12.758  44.858  1.00116.76           C  
ATOM   2824  OE1 GLN B  59      14.399  13.762  45.415  1.00116.76           O  
ATOM   2825  NE2 GLN B  59      12.653  12.644  44.487  1.00116.76           N  
ATOM   2826  C   GLN B  59      17.357  10.488  43.231  1.00116.76           C  
ATOM   2827  O   GLN B  59      17.679  11.293  42.361  1.00116.76           O  
ATOM   2828  N   THR B  60      17.124   9.191  42.975  1.00146.63           N  
ATOM   2829  CA  THR B  60      17.046   8.731  41.631  1.00146.63           C  
ATOM   2830  CB  THR B  60      17.494   7.303  41.461  1.00146.63           C  
ATOM   2831  OG1 THR B  60      17.395   6.913  40.099  1.00146.63           O  
ATOM   2832  CG2 THR B  60      16.691   6.379  42.374  1.00146.63           C  
ATOM   2833  C   THR B  60      15.704   8.962  41.016  1.00146.63           C  
ATOM   2834  O   THR B  60      15.624   9.369  39.859  1.00146.63           O  
ATOM   2835  N   GLU B  61      14.599   8.728  41.761  1.00 84.22           N  
ATOM   2836  CA  GLU B  61      13.322   8.877  41.115  1.00 84.22           C  
ATOM   2837  CB  GLU B  61      12.645   7.543  40.757  1.00 84.22           C  
ATOM   2838  CG  GLU B  61      13.340   6.782  39.625  1.00 84.22           C  
ATOM   2839  CD  GLU B  61      12.955   7.443  38.309  1.00 84.22           C  
ATOM   2840  OE1 GLU B  61      12.188   8.443  38.353  1.00 84.22           O  
ATOM   2841  OE2 GLU B  61      13.417   6.957  37.244  1.00 84.22           O  
ATOM   2842  C   GLU B  61      12.363   9.632  41.979  1.00 84.22           C  
ATOM   2843  O   GLU B  61      12.270   9.414  43.186  1.00 84.22           O  
ATOM   2844  N   ASN B  69      11.627  10.564  41.339  1.00 63.20           N  
ATOM   2845  CA  ASN B  69      10.590  11.325  41.971  1.00 63.20           C  
ATOM   2846  CB  ASN B  69      10.863  12.841  41.939  1.00 63.20           C  
ATOM   2847  CG  ASN B  69       9.773  13.576  42.709  1.00 63.20           C  
ATOM   2848  OD1 ASN B  69       8.654  13.087  42.855  1.00 63.20           O  
ATOM   2849  ND2 ASN B  69      10.106  14.797  43.208  1.00 63.20           N  
ATOM   2850  C   ASN B  69       9.374  11.066  41.144  1.00 63.20           C  
ATOM   2851  O   ASN B  69       9.356  11.364  39.951  1.00 63.20           O  
ATOM   2852  N   ASN B  70       8.316  10.496  41.751  1.00145.09           N  
ATOM   2853  CA  ASN B  70       7.164  10.200  40.954  1.00145.09           C  
ATOM   2854  CB  ASN B  70       6.406   8.949  41.431  1.00145.09           C  
ATOM   2855  CG  ASN B  70       5.337   8.615  40.399  1.00145.09           C  
ATOM   2856  OD1 ASN B  70       5.019   9.423  39.528  1.00145.09           O  
ATOM   2857  ND2 ASN B  70       4.758   7.389  40.503  1.00145.09           N  
ATOM   2858  C   ASN B  70       6.231  11.352  41.062  1.00145.09           C  
ATOM   2859  O   ASN B  70       5.083  11.200  41.475  1.00145.09           O  
ATOM   2860  N   SER B  71       6.711  12.535  40.644  1.00106.07           N  
ATOM   2861  CA  SER B  71       5.917  13.719  40.658  1.00106.07           C  
ATOM   2862  CB  SER B  71       4.825  13.728  39.574  1.00106.07           C  
ATOM   2863  OG  SER B  71       5.422  13.702  38.286  1.00106.07           O  
ATOM   2864  C   SER B  71       5.254  13.880  41.996  1.00106.07           C  
ATOM   2865  O   SER B  71       4.042  14.073  42.076  1.00106.07           O  
ATOM   2866  N   VAL B  72       6.027  13.797  43.094  1.00129.37           N  
ATOM   2867  CA  VAL B  72       5.438  13.932  44.397  1.00129.37           C  
ATOM   2868  CB  VAL B  72       6.273  13.319  45.484  1.00129.37           C  
ATOM   2869  CG1 VAL B  72       5.587  13.557  46.839  1.00129.37           C  
ATOM   2870  CG2 VAL B  72       6.491  11.835  45.145  1.00129.37           C  
ATOM   2871  C   VAL B  72       5.300  15.416  44.698  1.00129.37           C  
ATOM   2872  O   VAL B  72       6.154  16.222  44.330  1.00129.37           O  
ATOM   2873  N   PRO B  73       4.241  15.809  45.369  1.00132.65           N  
ATOM   2874  CA  PRO B  73       4.020  17.205  45.672  1.00132.65           C  
ATOM   2875  CD  PRO B  73       2.989  15.078  45.253  1.00132.65           C  
ATOM   2876  CB  PRO B  73       2.572  17.302  46.146  1.00132.65           C  
ATOM   2877  CG  PRO B  73       1.878  16.127  45.435  1.00132.65           C  
ATOM   2878  C   PRO B  73       5.011  17.731  46.665  1.00132.65           C  
ATOM   2879  O   PRO B  73       5.545  16.960  47.459  1.00132.65           O  
ATOM   2880  N   SER B  74       5.242  19.057  46.650  1.00102.94           N  
ATOM   2881  CA  SER B  74       6.239  19.704  47.457  1.00102.94           C  
ATOM   2882  CB  SER B  74       6.397  21.194  47.111  1.00102.94           C  
ATOM   2883  OG  SER B  74       5.186  21.888  47.370  1.00102.94           O  
ATOM   2884  C   SER B  74       5.922  19.607  48.919  1.00102.94           C  
ATOM   2885  O   SER B  74       6.805  19.812  49.752  1.00102.94           O  
ATOM   2886  N   ARG B  75       4.667  19.290  49.286  1.00115.92           N  
ATOM   2887  CA  ARG B  75       4.340  19.234  50.684  1.00115.92           C  
ATOM   2888  CB  ARG B  75       2.854  18.978  51.002  1.00115.92           C  
ATOM   2889  CG  ARG B  75       2.303  17.644  50.508  1.00115.92           C  
ATOM   2890  CD  ARG B  75       1.470  17.767  49.233  1.00115.92           C  
ATOM   2891  NE  ARG B  75       0.267  18.584  49.551  1.00115.92           N  
ATOM   2892  CZ  ARG B  75      -0.813  18.538  48.719  1.00115.92           C  
ATOM   2893  NH1 ARG B  75      -0.788  17.726  47.622  1.00115.92           N  
ATOM   2894  NH2 ARG B  75      -1.914  19.300  48.983  1.00115.92           N  
ATOM   2895  C   ARG B  75       5.149  18.142  51.305  1.00115.92           C  
ATOM   2896  O   ARG B  75       5.441  18.195  52.500  1.00115.92           O  
ATOM   2897  N   PHE B  76       5.489  17.098  50.519  1.00 83.67           N  
ATOM   2898  CA  PHE B  76       6.289  16.028  51.048  1.00 83.67           C  
ATOM   2899  CB  PHE B  76       5.955  14.656  50.433  1.00 83.67           C  
ATOM   2900  CG  PHE B  76       4.524  14.340  50.706  1.00 83.67           C  
ATOM   2901  CD1 PHE B  76       4.126  13.841  51.924  1.00 83.67           C  
ATOM   2902  CD2 PHE B  76       3.578  14.534  49.725  1.00 83.67           C  
ATOM   2903  CE1 PHE B  76       2.803  13.549  52.161  1.00 83.67           C  
ATOM   2904  CE2 PHE B  76       2.254  14.244  49.956  1.00 83.67           C  
ATOM   2905  CZ  PHE B  76       1.864  13.751  51.177  1.00 83.67           C  
ATOM   2906  C   PHE B  76       7.717  16.307  50.682  1.00 83.67           C  
ATOM   2907  O   PHE B  76       8.042  16.470  49.506  1.00 83.67           O  
ATOM   2908  N   SER B  77       8.617  16.378  51.688  1.00102.98           N  
ATOM   2909  CA  SER B  77       9.999  16.607  51.375  1.00102.98           C  
ATOM   2910  CB  SER B  77      10.557  17.930  51.930  1.00102.98           C  
ATOM   2911  OG  SER B  77      10.605  17.886  53.348  1.00102.98           O  
ATOM   2912  C   SER B  77      10.806  15.496  51.980  1.00102.98           C  
ATOM   2913  O   SER B  77      10.842  15.318  53.198  1.00102.98           O  
ATOM   2914  N   PRO B  78      11.444  14.731  51.132  1.00101.79           N  
ATOM   2915  CA  PRO B  78      12.263  13.642  51.597  1.00101.79           C  
ATOM   2916  CD  PRO B  78      10.873  14.460  49.824  1.00101.79           C  
ATOM   2917  CB  PRO B  78      12.241  12.587  50.488  1.00101.79           C  
ATOM   2918  CG  PRO B  78      11.755  13.346  49.243  1.00101.79           C  
ATOM   2919  C   PRO B  78      13.648  14.088  51.945  1.00101.79           C  
ATOM   2920  O   PRO B  78      14.089  15.121  51.441  1.00101.79           O  
ATOM   2921  N   GLU B  79      14.348  13.329  52.814  1.00106.74           N  
ATOM   2922  CA  GLU B  79      15.714  13.657  53.104  1.00106.74           C  
ATOM   2923  CB  GLU B  79      15.935  14.589  54.309  1.00106.74           C  
ATOM   2924  CG  GLU B  79      15.694  13.929  55.666  1.00106.74           C  
ATOM   2925  CD  GLU B  79      16.273  14.850  56.733  1.00106.74           C  
ATOM   2926  OE1 GLU B  79      16.140  16.093  56.573  1.00106.74           O  
ATOM   2927  OE2 GLU B  79      16.861  14.327  57.716  1.00106.74           O  
ATOM   2928  C   GLU B  79      16.422  12.382  53.427  1.00106.74           C  
ATOM   2929  O   GLU B  79      15.819  11.418  53.899  1.00106.74           O  
ATOM   2930  N   CYS B  80      17.735  12.335  53.138  1.00141.74           N  
ATOM   2931  CA  CYS B  80      18.506  11.174  53.477  1.00141.74           C  
ATOM   2932  CB  CYS B  80      18.852  10.317  52.252  1.00141.74           C  
ATOM   2933  SG  CYS B  80      19.603  11.321  50.950  1.00141.74           S  
ATOM   2934  C   CYS B  80      19.772  11.656  54.130  1.00141.74           C  
ATOM   2935  O   CYS B  80      20.698  12.125  53.470  1.00141.74           O  
ATOM   2936  N   PRO B  81      19.818  11.587  55.435  1.00118.95           N  
ATOM   2937  CA  PRO B  81      20.994  12.016  56.146  1.00118.95           C  
ATOM   2938  CD  PRO B  81      18.614  11.747  56.233  1.00118.95           C  
ATOM   2939  CB  PRO B  81      20.583  12.117  57.612  1.00118.95           C  
ATOM   2940  CG  PRO B  81      19.074  12.410  57.543  1.00118.95           C  
ATOM   2941  C   PRO B  81      22.168  11.124  55.913  1.00118.95           C  
ATOM   2942  O   PRO B  81      23.298  11.611  55.933  1.00118.95           O  
ATOM   2943  N   ASN B  82      21.920   9.815  55.724  1.00 94.31           N  
ATOM   2944  CA  ASN B  82      22.970   8.869  55.493  1.00 94.31           C  
ATOM   2945  CB  ASN B  82      23.725   8.455  56.771  1.00 94.31           C  
ATOM   2946  CG  ASN B  82      22.744   7.812  57.741  1.00 94.31           C  
ATOM   2947  OD1 ASN B  82      22.769   6.601  57.955  1.00 94.31           O  
ATOM   2948  ND2 ASN B  82      21.856   8.642  58.352  1.00 94.31           N  
ATOM   2949  C   ASN B  82      22.334   7.650  54.893  1.00 94.31           C  
ATOM   2950  O   ASN B  82      21.112   7.545  54.813  1.00 94.31           O  
ATOM   2951  N   SER B  83      23.158   6.670  54.479  1.00142.87           N  
ATOM   2952  CA  SER B  83      22.669   5.519  53.769  1.00142.87           C  
ATOM   2953  CB  SER B  83      23.800   4.594  53.292  1.00142.87           C  
ATOM   2954  OG  SER B  83      24.622   5.279  52.360  1.00142.87           O  
ATOM   2955  C   SER B  83      21.758   4.688  54.639  1.00142.87           C  
ATOM   2956  O   SER B  83      21.050   3.813  54.136  1.00142.87           O  
ATOM   2957  N   SER B  84      21.825   4.870  55.972  1.00 87.36           N  
ATOM   2958  CA  SER B  84      21.003   4.117  56.888  1.00 87.36           C  
ATOM   2959  CB  SER B  84      21.619   4.031  58.295  1.00 87.36           C  
ATOM   2960  OG  SER B  84      20.778   3.270  59.150  1.00 87.36           O  
ATOM   2961  C   SER B  84      19.619   4.691  57.045  1.00 87.36           C  
ATOM   2962  O   SER B  84      18.666   3.948  57.292  1.00 87.36           O  
ATOM   2963  N   HIS B  85      19.458   6.027  56.913  1.00 70.87           N  
ATOM   2964  CA  HIS B  85      18.177   6.582  57.256  1.00 70.87           C  
ATOM   2965  ND1 HIS B  85      17.908   6.132  60.564  1.00 70.87           N  
ATOM   2966  CG  HIS B  85      18.719   6.853  59.717  1.00 70.87           C  
ATOM   2967  CB  HIS B  85      18.243   7.530  58.466  1.00 70.87           C  
ATOM   2968  NE2 HIS B  85      19.954   6.059  61.431  1.00 70.87           N  
ATOM   2969  CD2 HIS B  85      19.966   6.798  60.262  1.00 70.87           C  
ATOM   2970  CE1 HIS B  85      18.697   5.679  61.571  1.00 70.87           C  
ATOM   2971  C   HIS B  85      17.571   7.365  56.129  1.00 70.87           C  
ATOM   2972  O   HIS B  85      18.259   7.913  55.270  1.00 70.87           O  
ATOM   2973  N   LEU B  86      16.220   7.383  56.106  1.00200.41           N  
ATOM   2974  CA  LEU B  86      15.426   8.178  55.213  1.00200.41           C  
ATOM   2975  CB  LEU B  86      14.635   7.434  54.122  1.00200.41           C  
ATOM   2976  CG  LEU B  86      15.376   7.221  52.798  1.00200.41           C  
ATOM   2977  CD1 LEU B  86      15.635   8.559  52.087  1.00200.41           C  
ATOM   2978  CD2 LEU B  86      16.645   6.397  53.002  1.00200.41           C  
ATOM   2979  C   LEU B  86      14.376   8.838  56.033  1.00200.41           C  
ATOM   2980  O   LEU B  86      13.761   8.213  56.897  1.00200.41           O  
ATOM   2981  N   PHE B  87      14.137  10.133  55.769  1.00 65.17           N  
ATOM   2982  CA  PHE B  87      13.125  10.825  56.500  1.00 65.17           C  
ATOM   2983  CB  PHE B  87      13.659  12.039  57.278  1.00 65.17           C  
ATOM   2984  CG  PHE B  87      14.641  11.533  58.279  1.00 65.17           C  
ATOM   2985  CD1 PHE B  87      15.933  11.248  57.900  1.00 65.17           C  
ATOM   2986  CD2 PHE B  87      14.278  11.350  59.594  1.00 65.17           C  
ATOM   2987  CE1 PHE B  87      16.848  10.783  58.815  1.00 65.17           C  
ATOM   2988  CE2 PHE B  87      15.190  10.885  60.512  1.00 65.17           C  
ATOM   2989  CZ  PHE B  87      16.476  10.600  60.125  1.00 65.17           C  
ATOM   2990  C   PHE B  87      12.143  11.341  55.502  1.00 65.17           C  
ATOM   2991  O   PHE B  87      12.477  11.578  54.341  1.00 65.17           O  
ATOM   2992  N   LEU B  88      10.873  11.468  55.929  1.00 82.17           N  
ATOM   2993  CA  LEU B  88       9.878  12.044  55.076  1.00 82.17           C  
ATOM   2994  CB  LEU B  88       8.800  11.028  54.661  1.00 82.17           C  
ATOM   2995  CG  LEU B  88       7.781  11.565  53.644  1.00 82.17           C  
ATOM   2996  CD1 LEU B  88       8.466  11.961  52.326  1.00 82.17           C  
ATOM   2997  CD2 LEU B  88       6.641  10.558  53.429  1.00 82.17           C  
ATOM   2998  C   LEU B  88       9.248  13.130  55.887  1.00 82.17           C  
ATOM   2999  O   LEU B  88       8.605  12.858  56.900  1.00 82.17           O  
ATOM   3000  N   HIS B  89       9.422  14.397  55.454  1.00 63.26           N  
ATOM   3001  CA  HIS B  89       8.913  15.509  56.205  1.00 63.26           C  
ATOM   3002  ND1 HIS B  89      12.338  16.237  56.060  1.00 63.26           N  
ATOM   3003  CG  HIS B  89      11.195  16.421  56.806  1.00 63.26           C  
ATOM   3004  CB  HIS B  89       9.850  16.728  56.220  1.00 63.26           C  
ATOM   3005  NE2 HIS B  89      12.918  15.966  58.189  1.00 63.26           N  
ATOM   3006  CD2 HIS B  89      11.567  16.252  58.103  1.00 63.26           C  
ATOM   3007  CE1 HIS B  89      13.337  15.968  56.937  1.00 63.26           C  
ATOM   3008  C   HIS B  89       7.629  15.941  55.579  1.00 63.26           C  
ATOM   3009  O   HIS B  89       7.511  16.031  54.358  1.00 63.26           O  
ATOM   3010  N   LEU B  90       6.621  16.210  56.429  1.00131.96           N  
ATOM   3011  CA  LEU B  90       5.322  16.597  55.965  1.00131.96           C  
ATOM   3012  CB  LEU B  90       4.198  15.722  56.549  1.00131.96           C  
ATOM   3013  CG  LEU B  90       4.159  14.282  56.004  1.00131.96           C  
ATOM   3014  CD1 LEU B  90       5.508  13.573  56.169  1.00131.96           C  
ATOM   3015  CD2 LEU B  90       3.019  13.485  56.658  1.00131.96           C  
ATOM   3016  C   LEU B  90       5.040  17.998  56.407  1.00131.96           C  
ATOM   3017  O   LEU B  90       5.250  18.360  57.565  1.00131.96           O  
ATOM   3018  N   HIS B  91       4.547  18.831  55.472  1.00 82.50           N  
ATOM   3019  CA  HIS B  91       4.226  20.187  55.805  1.00 82.50           C  
ATOM   3020  ND1 HIS B  91       4.680  23.568  54.744  1.00 82.50           N  
ATOM   3021  CG  HIS B  91       5.015  22.621  55.686  1.00 82.50           C  
ATOM   3022  CB  HIS B  91       5.315  21.184  55.362  1.00 82.50           C  
ATOM   3023  NE2 HIS B  91       4.671  24.603  56.710  1.00 82.50           N  
ATOM   3024  CD2 HIS B  91       5.002  23.271  56.880  1.00 82.50           C  
ATOM   3025  CE1 HIS B  91       4.487  24.735  55.410  1.00 82.50           C  
ATOM   3026  C   HIS B  91       2.956  20.568  55.110  1.00 82.50           C  
ATOM   3027  O   HIS B  91       2.808  20.362  53.907  1.00 82.50           O  
ATOM   3028  N   THR B  92       2.007  21.151  55.870  1.00136.09           N  
ATOM   3029  CA  THR B  92       0.767  21.658  55.341  1.00136.09           C  
ATOM   3030  CB  THR B  92       0.938  22.927  54.561  1.00136.09           C  
ATOM   3031  OG1 THR B  92       1.781  22.707  53.440  1.00136.09           O  
ATOM   3032  CG2 THR B  92       1.547  23.993  55.487  1.00136.09           C  
ATOM   3033  C   THR B  92       0.090  20.667  54.443  1.00136.09           C  
ATOM   3034  O   THR B  92      -0.062  20.909  53.248  1.00136.09           O  
ATOM   3035  N   LEU B  93      -0.339  19.523  55.007  1.00 75.20           N  
ATOM   3036  CA  LEU B  93      -1.004  18.490  54.265  1.00 75.20           C  
ATOM   3037  CB  LEU B  93      -0.827  17.098  54.890  1.00 75.20           C  
ATOM   3038  CG  LEU B  93       0.647  16.671  55.007  1.00 75.20           C  
ATOM   3039  CD1 LEU B  93       0.768  15.222  55.503  1.00 75.20           C  
ATOM   3040  CD2 LEU B  93       1.415  16.936  53.702  1.00 75.20           C  
ATOM   3041  C   LEU B  93      -2.478  18.766  54.214  1.00 75.20           C  
ATOM   3042  O   LEU B  93      -2.976  19.728  54.798  1.00 75.20           O  
ATOM   3043  N   GLN B  94      -3.210  17.928  53.448  1.00 77.55           N  
ATOM   3044  CA  GLN B  94      -4.635  18.039  53.367  1.00 77.55           C  
ATOM   3045  CB  GLN B  94      -5.126  18.424  51.966  1.00 77.55           C  
ATOM   3046  CG  GLN B  94      -4.574  19.791  51.555  1.00 77.55           C  
ATOM   3047  CD  GLN B  94      -5.234  20.216  50.259  1.00 77.55           C  
ATOM   3048  OE1 GLN B  94      -4.632  20.151  49.189  1.00 77.55           O  
ATOM   3049  NE2 GLN B  94      -6.513  20.667  50.358  1.00 77.55           N  
ATOM   3050  C   GLN B  94      -5.191  16.703  53.761  1.00 77.55           C  
ATOM   3051  O   GLN B  94      -4.446  15.739  53.924  1.00 77.55           O  
ATOM   3052  N   PRO B  95      -6.479  16.618  53.947  1.00100.40           N  
ATOM   3053  CA  PRO B  95      -7.072  15.385  54.390  1.00100.40           C  
ATOM   3054  CD  PRO B  95      -7.253  17.774  54.368  1.00100.40           C  
ATOM   3055  CB  PRO B  95      -8.521  15.726  54.727  1.00100.40           C  
ATOM   3056  CG  PRO B  95      -8.447  17.205  55.154  1.00100.40           C  
ATOM   3057  C   PRO B  95      -6.904  14.256  53.420  1.00100.40           C  
ATOM   3058  O   PRO B  95      -6.921  13.104  53.851  1.00100.40           O  
ATOM   3059  N   GLU B  96      -6.741  14.557  52.120  1.00145.39           N  
ATOM   3060  CA  GLU B  96      -6.595  13.553  51.104  1.00145.39           C  
ATOM   3061  CB  GLU B  96      -6.624  14.104  49.664  1.00145.39           C  
ATOM   3062  CG  GLU B  96      -5.603  15.203  49.375  1.00145.39           C  
ATOM   3063  CD  GLU B  96      -6.299  16.540  49.582  1.00145.39           C  
ATOM   3064  OE1 GLU B  96      -6.972  16.705  50.635  1.00145.39           O  
ATOM   3065  OE2 GLU B  96      -6.174  17.413  48.682  1.00145.39           O  
ATOM   3066  C   GLU B  96      -5.306  12.824  51.308  1.00145.39           C  
ATOM   3067  O   GLU B  96      -5.141  11.697  50.848  1.00145.39           O  
ATOM   3068  N   ASP B  97      -4.343  13.481  51.974  1.00104.00           N  
ATOM   3069  CA  ASP B  97      -3.031  12.965  52.237  1.00104.00           C  
ATOM   3070  CB  ASP B  97      -2.100  14.020  52.855  1.00104.00           C  
ATOM   3071  CG  ASP B  97      -1.795  15.042  51.767  1.00104.00           C  
ATOM   3072  OD1 ASP B  97      -1.652  14.622  50.589  1.00104.00           O  
ATOM   3073  OD2 ASP B  97      -1.711  16.255  52.096  1.00104.00           O  
ATOM   3074  C   ASP B  97      -3.092  11.786  53.164  1.00104.00           C  
ATOM   3075  O   ASP B  97      -2.119  11.039  53.258  1.00104.00           O  
ATOM   3076  N   SER B  98      -4.196  11.616  53.921  1.00 47.43           N  
ATOM   3077  CA  SER B  98      -4.282  10.509  54.838  1.00 47.43           C  
ATOM   3078  CB  SER B  98      -5.663  10.370  55.500  1.00 47.43           C  
ATOM   3079  OG  SER B  98      -5.942  11.518  56.288  1.00 47.43           O  
ATOM   3080  C   SER B  98      -4.000   9.244  54.090  1.00 47.43           C  
ATOM   3081  O   SER B  98      -4.571   8.983  53.032  1.00 47.43           O  
ATOM   3082  N   ALA B  99      -3.073   8.426  54.629  1.00 54.30           N  
ATOM   3083  CA  ALA B  99      -2.726   7.218  53.944  1.00 54.30           C  
ATOM   3084  CB  ALA B  99      -2.053   7.458  52.581  1.00 54.30           C  
ATOM   3085  C   ALA B  99      -1.750   6.462  54.783  1.00 54.30           C  
ATOM   3086  O   ALA B  99      -1.328   6.916  55.846  1.00 54.30           O  
ATOM   3087  N   LEU B 100      -1.395   5.248  54.324  1.00 66.15           N  
ATOM   3088  CA  LEU B 100      -0.422   4.467  55.020  1.00 66.15           C  
ATOM   3089  CB  LEU B 100      -0.740   2.960  54.995  1.00 66.15           C  
ATOM   3090  CG  LEU B 100       0.261   2.078  55.763  1.00 66.15           C  
ATOM   3091  CD1 LEU B 100       0.250   2.402  57.266  1.00 66.15           C  
ATOM   3092  CD2 LEU B 100       0.018   0.586  55.482  1.00 66.15           C  
ATOM   3093  C   LEU B 100       0.869   4.698  54.300  1.00 66.15           C  
ATOM   3094  O   LEU B 100       0.943   4.549  53.081  1.00 66.15           O  
ATOM   3095  N   TYR B 101       1.929   5.085  55.035  1.00123.02           N  
ATOM   3096  CA  TYR B 101       3.179   5.335  54.375  1.00123.02           C  
ATOM   3097  CB  TYR B 101       3.853   6.668  54.756  1.00123.02           C  
ATOM   3098  CG  TYR B 101       3.055   7.771  54.143  1.00123.02           C  
ATOM   3099  CD1 TYR B 101       1.999   8.346  54.808  1.00123.02           C  
ATOM   3100  CD2 TYR B 101       3.363   8.230  52.885  1.00123.02           C  
ATOM   3101  CE1 TYR B 101       1.269   9.359  54.229  1.00123.02           C  
ATOM   3102  CE2 TYR B 101       2.637   9.242  52.302  1.00123.02           C  
ATOM   3103  CZ  TYR B 101       1.585   9.812  52.974  1.00123.02           C  
ATOM   3104  OH  TYR B 101       0.835  10.849  52.381  1.00123.02           O  
ATOM   3105  C   TYR B 101       4.121   4.221  54.705  1.00123.02           C  
ATOM   3106  O   TYR B 101       4.333   3.886  55.870  1.00123.02           O  
ATOM   3107  N   LEU B 102       4.693   3.597  53.652  1.00129.83           N  
ATOM   3108  CA  LEU B 102       5.582   2.485  53.825  1.00129.83           C  
ATOM   3109  CB  LEU B 102       5.225   1.255  52.970  1.00129.83           C  
ATOM   3110  CG  LEU B 102       3.868   0.594  53.268  1.00129.83           C  
ATOM   3111  CD1 LEU B 102       3.843  -0.069  54.653  1.00129.83           C  
ATOM   3112  CD2 LEU B 102       2.717   1.580  53.045  1.00129.83           C  
ATOM   3113  C   LEU B 102       6.952   2.876  53.360  1.00129.83           C  
ATOM   3114  O   LEU B 102       7.119   3.566  52.354  1.00129.83           O  
ATOM   3115  N   CYS B 103       7.977   2.427  54.108  1.00 79.22           N  
ATOM   3116  CA  CYS B 103       9.346   2.625  53.749  1.00 79.22           C  
ATOM   3117  CB  CYS B 103      10.201   3.099  54.938  1.00 79.22           C  
ATOM   3118  SG  CYS B 103      11.975   3.181  54.571  1.00 79.22           S  
ATOM   3119  C   CYS B 103       9.820   1.267  53.361  1.00 79.22           C  
ATOM   3120  O   CYS B 103       9.478   0.283  54.012  1.00 79.22           O  
ATOM   3121  N   ALA B 104      10.586   1.160  52.263  1.00 90.99           N  
ATOM   3122  CA  ALA B 104      11.049  -0.140  51.896  1.00 90.99           C  
ATOM   3123  CB  ALA B 104      10.351  -0.724  50.653  1.00 90.99           C  
ATOM   3124  C   ALA B 104      12.495  -0.002  51.581  1.00 90.99           C  
ATOM   3125  O   ALA B 104      12.962   1.057  51.162  1.00 90.99           O  
ATOM   3126  N   SER B 105      13.260  -1.078  51.812  1.00123.79           N  
ATOM   3127  CA  SER B 105      14.652  -0.996  51.513  1.00123.79           C  
ATOM   3128  CB  SER B 105      15.571  -1.094  52.740  1.00123.79           C  
ATOM   3129  OG  SER B 105      15.434   0.061  53.550  1.00123.79           O  
ATOM   3130  C   SER B 105      14.987  -2.152  50.653  1.00123.79           C  
ATOM   3131  O   SER B 105      14.427  -3.240  50.782  1.00123.79           O  
ATOM   3132  N   SER B 106      15.932  -1.900  49.739  1.00147.49           N  
ATOM   3133  CA  SER B 106      16.412  -2.865  48.808  1.00147.49           C  
ATOM   3134  CB  SER B 106      15.903  -2.628  47.376  1.00147.49           C  
ATOM   3135  OG  SER B 106      16.425  -3.613  46.497  1.00147.49           O  
ATOM   3136  C   SER B 106      17.886  -2.672  48.796  1.00147.49           C  
ATOM   3137  O   SER B 106      18.389  -1.569  48.994  1.00147.49           O  
ATOM   3138  N   GLN B 107      18.611  -3.754  48.497  1.00228.10           N  
ATOM   3139  CA  GLN B 107      20.032  -3.774  48.654  1.00228.10           C  
ATOM   3140  CB  GLN B 107      20.579  -5.138  48.217  1.00228.10           C  
ATOM   3141  CG  GLN B 107      20.293  -5.450  46.745  1.00228.10           C  
ATOM   3142  CD  GLN B 107      20.403  -6.954  46.560  1.00228.10           C  
ATOM   3143  OE1 GLN B 107      20.666  -7.682  47.513  1.00228.10           O  
ATOM   3144  NE2 GLN B 107      20.174  -7.441  45.311  1.00228.10           N  
ATOM   3145  C   GLN B 107      20.692  -2.731  47.872  1.00228.10           C  
ATOM   3146  O   GLN B 107      21.509  -1.970  48.381  1.00228.10           O  
ATOM   3147  N   ASP B 108      20.348  -2.628  46.603  1.00368.71           N  
ATOM   3148  CA  ASP B 108      21.107  -1.672  45.916  1.00368.71           C  
ATOM   3149  CB  ASP B 108      22.654  -1.855  45.968  1.00368.71           C  
ATOM   3150  CG  ASP B 108      23.380  -0.543  45.695  1.00368.71           C  
ATOM   3151  OD1 ASP B 108      22.714   0.453  45.304  1.00368.71           O  
ATOM   3152  OD2 ASP B 108      24.624  -0.526  45.886  1.00368.71           O  
ATOM   3153  C   ASP B 108      20.732  -1.959  44.571  1.00368.71           C  
ATOM   3154  O   ASP B 108      19.913  -2.810  44.213  1.00368.71           O  
ATOM   3155  N   GLY B 109      21.475  -1.261  43.762  1.00268.05           N  
ATOM   3156  CA  GLY B 109      21.455  -1.657  42.438  1.00268.05           C  
ATOM   3157  C   GLY B 109      22.136  -2.942  42.467  1.00268.05           C  
ATOM   3158  O   GLY B 109      22.058  -3.762  41.565  1.00268.05           O  
ATOM   3159  N   GLY B 110      22.938  -3.122  43.499  1.00315.14           N  
ATOM   3160  CA  GLY B 110      23.631  -4.307  43.434  1.00315.14           C  
ATOM   3161  C   GLY B 110      23.196  -5.414  44.377  1.00315.14           C  
ATOM   3162  O   GLY B 110      22.034  -5.812  44.333  1.00315.14           O  
ATOM   3163  N   GLY B 122      24.167  -5.897  45.233  1.00 91.79           N  
ATOM   3164  CA  GLY B 122      24.255  -7.176  45.944  1.00 91.79           C  
ATOM   3165  C   GLY B 122      23.563  -7.396  47.266  1.00 91.79           C  
ATOM   3166  O   GLY B 122      22.909  -6.531  47.839  1.00 91.79           O  
ATOM   3167  N   GLY B 123      23.770  -8.634  47.796  1.00 44.74           N  
ATOM   3168  CA  GLY B 123      23.162  -9.162  48.994  1.00 44.74           C  
ATOM   3169  C   GLY B 123      21.924  -9.881  48.547  1.00 44.74           C  
ATOM   3170  O   GLY B 123      21.691 -10.021  47.349  1.00 44.74           O  
ATOM   3171  N   LEU B 124      21.084 -10.351  49.493  1.00 98.64           N  
ATOM   3172  CA  LEU B 124      19.906 -11.076  49.098  1.00 98.64           C  
ATOM   3173  CB  LEU B 124      19.112 -11.617  50.305  1.00 98.64           C  
ATOM   3174  CG  LEU B 124      18.031 -12.671  49.983  1.00 98.64           C  
ATOM   3175  CD1 LEU B 124      17.254 -13.060  51.251  1.00 98.64           C  
ATOM   3176  CD2 LEU B 124      17.113 -12.256  48.825  1.00 98.64           C  
ATOM   3177  C   LEU B 124      19.054 -10.098  48.353  1.00 98.64           C  
ATOM   3178  O   LEU B 124      18.767  -9.005  48.841  1.00 98.64           O  
ATOM   3179  N   GLU B 125      18.596 -10.482  47.145  1.00120.99           N  
ATOM   3180  CA  GLU B 125      17.884  -9.538  46.337  1.00120.99           C  
ATOM   3181  CB  GLU B 125      18.036  -9.809  44.828  1.00120.99           C  
ATOM   3182  CG  GLU B 125      17.609 -11.218  44.407  1.00120.99           C  
ATOM   3183  CD  GLU B 125      17.813 -11.340  42.903  1.00120.99           C  
ATOM   3184  OE1 GLU B 125      18.328 -10.364  42.294  1.00120.99           O  
ATOM   3185  OE2 GLU B 125      17.459 -12.412  42.343  1.00120.99           O  
ATOM   3186  C   GLU B 125      16.430  -9.552  46.675  1.00120.99           C  
ATOM   3187  O   GLU B 125      15.633 -10.237  46.038  1.00120.99           O  
ATOM   3188  N   THR B 126      16.034  -8.765  47.689  1.00119.68           N  
ATOM   3189  CA  THR B 126      14.636  -8.703  47.985  1.00119.68           C  
ATOM   3190  CB  THR B 126      14.175  -9.690  49.016  1.00119.68           C  
ATOM   3191  OG1 THR B 126      14.863  -9.486  50.241  1.00119.68           O  
ATOM   3192  CG2 THR B 126      14.421 -11.111  48.485  1.00119.68           C  
ATOM   3193  C   THR B 126      14.336  -7.346  48.520  1.00119.68           C  
ATOM   3194  O   THR B 126      15.236  -6.619  48.936  1.00119.68           O  
ATOM   3195  N   GLN B 127      13.042  -6.968  48.504  1.00172.65           N  
ATOM   3196  CA  GLN B 127      12.663  -5.701  49.046  1.00172.65           C  
ATOM   3197  CB  GLN B 127      11.720  -4.883  48.139  1.00172.65           C  
ATOM   3198  CG  GLN B 127      10.352  -5.520  47.880  1.00172.65           C  
ATOM   3199  CD  GLN B 127       9.424  -5.185  49.042  1.00172.65           C  
ATOM   3200  OE1 GLN B 127       9.387  -4.055  49.529  1.00172.65           O  
ATOM   3201  NE2 GLN B 127       8.657  -6.206  49.507  1.00172.65           N  
ATOM   3202  C   GLN B 127      11.951  -6.014  50.313  1.00172.65           C  
ATOM   3203  O   GLN B 127      11.100  -6.902  50.367  1.00172.65           O  
ATOM   3204  N   TYR B 128      12.308  -5.286  51.379  1.00129.63           N  
ATOM   3205  CA  TYR B 128      11.703  -5.500  52.652  1.00129.63           C  
ATOM   3206  CB  TYR B 128      12.704  -5.651  53.813  1.00129.63           C  
ATOM   3207  CG  TYR B 128      13.443  -6.937  53.686  1.00129.63           C  
ATOM   3208  CD1 TYR B 128      14.516  -7.059  52.834  1.00129.63           C  
ATOM   3209  CD2 TYR B 128      13.065  -8.022  54.444  1.00129.63           C  
ATOM   3210  CE1 TYR B 128      15.195  -8.251  52.734  1.00129.63           C  
ATOM   3211  CE2 TYR B 128      13.738  -9.215  54.347  1.00129.63           C  
ATOM   3212  CZ  TYR B 128      14.805  -9.331  53.490  1.00129.63           C  
ATOM   3213  OH  TYR B 128      15.499 -10.556  53.390  1.00129.63           O  
ATOM   3214  C   TYR B 128      10.945  -4.258  52.960  1.00129.63           C  
ATOM   3215  O   TYR B 128      11.402  -3.155  52.658  1.00129.63           O  
ATOM   3216  N   PHE B 129       9.749  -4.422  53.557  1.00180.85           N  
ATOM   3217  CA  PHE B 129       8.943  -3.290  53.907  1.00180.85           C  
ATOM   3218  CB  PHE B 129       7.432  -3.442  53.638  1.00180.85           C  
ATOM   3219  CG  PHE B 129       7.122  -3.312  52.186  1.00180.85           C  
ATOM   3220  CD1 PHE B 129       7.072  -2.067  51.610  1.00180.85           C  
ATOM   3221  CD2 PHE B 129       6.881  -4.410  51.396  1.00180.85           C  
ATOM   3222  CE1 PHE B 129       6.785  -1.916  50.276  1.00180.85           C  
ATOM   3223  CE2 PHE B 129       6.591  -4.264  50.059  1.00180.85           C  
ATOM   3224  CZ  PHE B 129       6.541  -3.015  49.493  1.00180.85           C  
ATOM   3225  C   PHE B 129       9.033  -3.059  55.379  1.00180.85           C  
ATOM   3226  O   PHE B 129       9.274  -3.978  56.161  1.00180.85           O  
ATOM   3227  N   GLY B 130       8.858  -1.787  55.784  1.00 43.50           N  
ATOM   3228  CA  GLY B 130       8.822  -1.444  57.175  1.00 43.50           C  
ATOM   3229  C   GLY B 130       7.414  -1.673  57.629  1.00 43.50           C  
ATOM   3230  O   GLY B 130       6.550  -2.041  56.834  1.00 43.50           O  
ATOM   3231  N   PRO B 131       7.176  -1.486  58.901  1.00 79.44           N  
ATOM   3232  CA  PRO B 131       5.881  -1.677  59.505  1.00 79.44           C  
ATOM   3233  CD  PRO B 131       8.074  -0.721  59.749  1.00 79.44           C  
ATOM   3234  CB  PRO B 131       6.076  -1.337  60.981  1.00 79.44           C  
ATOM   3235  CG  PRO B 131       7.215  -0.299  60.954  1.00 79.44           C  
ATOM   3236  C   PRO B 131       4.831  -0.803  58.884  1.00 79.44           C  
ATOM   3237  O   PRO B 131       3.688  -1.241  58.756  1.00 79.44           O  
ATOM   3238  N   GLY B 132       5.187   0.440  58.513  1.00 48.84           N  
ATOM   3239  CA  GLY B 132       4.240   1.337  57.915  1.00 48.84           C  
ATOM   3240  C   GLY B 132       3.733   2.273  58.968  1.00 48.84           C  
ATOM   3241  O   GLY B 132       3.615   1.907  60.138  1.00 48.84           O  
ATOM   3242  N   THR B 133       3.414   3.520  58.555  1.00146.61           N  
ATOM   3243  CA  THR B 133       2.896   4.507  59.458  1.00146.61           C  
ATOM   3244  CB  THR B 133       3.731   5.758  59.521  1.00146.61           C  
ATOM   3245  OG1 THR B 133       3.286   6.591  60.577  1.00146.61           O  
ATOM   3246  CG2 THR B 133       3.625   6.517  58.190  1.00146.61           C  
ATOM   3247  C   THR B 133       1.526   4.884  58.980  1.00146.61           C  
ATOM   3248  O   THR B 133       1.306   5.111  57.792  1.00146.61           O  
ATOM   3249  N   ARG B 134       0.545   4.950  59.902  1.00151.33           N  
ATOM   3250  CA  ARG B 134      -0.773   5.322  59.478  1.00151.33           C  
ATOM   3251  CB  ARG B 134      -1.912   4.605  60.226  1.00151.33           C  
ATOM   3252  CG  ARG B 134      -2.001   3.107  59.938  1.00151.33           C  
ATOM   3253  CD  ARG B 134      -3.303   2.472  60.431  1.00151.33           C  
ATOM   3254  NE  ARG B 134      -3.367   2.667  61.905  1.00151.33           N  
ATOM   3255  CZ  ARG B 134      -4.573   2.857  62.516  1.00151.33           C  
ATOM   3256  NH1 ARG B 134      -5.719   2.867  61.775  1.00151.33           N  
ATOM   3257  NH2 ARG B 134      -4.632   3.041  63.867  1.00151.33           N  
ATOM   3258  C   ARG B 134      -0.925   6.779  59.748  1.00151.33           C  
ATOM   3259  O   ARG B 134      -0.783   7.235  60.886  1.00151.33           O  
ATOM   3260  N   LEU B 135      -1.223   7.559  58.691  1.00 57.95           N  
ATOM   3261  CA  LEU B 135      -1.324   8.976  58.851  1.00 57.95           C  
ATOM   3262  CB  LEU B 135      -0.459   9.748  57.836  1.00 57.95           C  
ATOM   3263  CG  LEU B 135      -0.542  11.278  57.975  1.00 57.95           C  
ATOM   3264  CD1 LEU B 135       0.040  11.756  59.315  1.00 57.95           C  
ATOM   3265  CD2 LEU B 135       0.091  11.977  56.760  1.00 57.95           C  
ATOM   3266  C   LEU B 135      -2.739   9.404  58.623  1.00 57.95           C  
ATOM   3267  O   LEU B 135      -3.358   9.042  57.620  1.00 57.95           O  
ATOM   3268  N   LEU B 136      -3.282  10.184  59.576  1.00128.14           N  
ATOM   3269  CA  LEU B 136      -4.606  10.714  59.431  1.00128.14           C  
ATOM   3270  CB  LEU B 136      -5.559  10.276  60.562  1.00128.14           C  
ATOM   3271  CG  LEU B 136      -7.008  10.808  60.466  1.00128.14           C  
ATOM   3272  CD1 LEU B 136      -7.111  12.315  60.761  1.00128.14           C  
ATOM   3273  CD2 LEU B 136      -7.647  10.419  59.124  1.00128.14           C  
ATOM   3274  C   LEU B 136      -4.464  12.202  59.487  1.00128.14           C  
ATOM   3275  O   LEU B 136      -3.949  12.753  60.460  1.00128.14           O  
ATOM   3276  N   VAL B 137      -4.915  12.897  58.426  1.00 19.98           N  
ATOM   3277  CA  VAL B 137      -4.841  14.328  58.419  1.00 19.98           C  
ATOM   3278  CB  VAL B 137      -4.369  14.898  57.113  1.00 19.98           C  
ATOM   3279  CG1 VAL B 137      -4.435  16.433  57.197  1.00 19.98           C  
ATOM   3280  CG2 VAL B 137      -2.960  14.354  56.824  1.00 19.98           C  
ATOM   3281  C   VAL B 137      -6.261  14.829  58.650  1.00 19.98           C  
ATOM   3282  O   VAL B 137      -7.154  14.471  57.835  1.00 19.98           O  
ATOM   3283  OXT VAL B 137      -6.472  15.576  59.643  1.00 19.98           O  
TER    3284      VAL B 137                                                       
END
