# Supplementary material for: Predicting T cell receptor functionality against mutant epitopes
Source: Cell Genom. 2024 Aug 15;4(9):100634. doi: 10.1016/j.xgen.2024.100634 (PMC11480844; doi:10.1016/j.xgen.2024.100634)
Supplement: Data S9. Structural models of the CMV dataset, related to STAR Methods, Structural modeling — PDB files containing the structural models of the 20 CMV TCRs, NLVPMVATV, and the HLA-B∗07:02 allele. [file mmc10.zip › structures_cmv/TCR66-8_NLVPMVATV.pdb]

ATOM      1  N   GLY M   1      33.945  -7.189   8.338  0.98  8.22           N  
ATOM      2  CA  GLY M   1      34.739  -7.733   9.462  1.00  8.22           C  
ATOM      3  C   GLY M   1      33.898  -7.841  10.690  1.00  8.22           C  
ATOM      4  O   GLY M   1      32.671  -7.784  10.625  1.00  8.22           O  
ATOM      5  N   SER M   2      34.557  -8.003  11.852  1.00 66.12           N  
ATOM      6  CA  SER M   2      33.865  -8.133  13.100  0.96 66.12           C  
ATOM      7  CB  SER M   2      34.748  -8.720  14.218  0.96 66.12           C  
ATOM      8  OG  SER M   2      34.015  -8.824  15.430  0.68 66.12           O  
ATOM      9  C   SER M   2      33.433  -6.771  13.534  1.00 66.12           C  
ATOM     10  O   SER M   2      33.905  -5.762  13.012  1.00 66.12           O  
ATOM     11  N   HIS M   3      32.484  -6.716  14.490  1.00 54.41           N  
ATOM     12  CA  HIS M   3      32.036  -5.458  15.013  1.00 54.41           C  
ATOM     13  ND1 HIS M   3      31.157  -3.080  12.799  1.00 54.41           N  
ATOM     14  CG  HIS M   3      30.829  -4.393  13.056  1.00 54.41           C  
ATOM     15  CB  HIS M   3      30.698  -4.961  14.439  1.00 54.41           C  
ATOM     16  NE2 HIS M   3      30.893  -4.066  10.824  1.00 54.41           N  
ATOM     17  CD2 HIS M   3      30.672  -4.981  11.838  1.00 54.41           C  
ATOM     18  CE1 HIS M   3      31.181  -2.939  11.449  1.00 54.41           C  
ATOM     19  C   HIS M   3      31.876  -5.609  16.488  1.00 54.41           C  
ATOM     20  O   HIS M   3      31.761  -6.719  17.007  1.00 54.41           O  
ATOM     21  N   SER M   4      31.879  -4.476  17.217  1.00 52.43           N  
ATOM     22  CA  SER M   4      31.805  -4.606  18.638  0.98 52.43           C  
ATOM     23  CB  SER M   4      33.189  -4.621  19.301  0.98 52.43           C  
ATOM     24  OG  SER M   4      33.852  -3.389  19.056  0.98 52.43           O  
ATOM     25  C   SER M   4      31.062  -3.456  19.228  1.00 52.43           C  
ATOM     26  O   SER M   4      30.889  -2.406  18.610  1.00 52.43           O  
ATOM     27  N   MET M   5      30.564  -3.677  20.459  1.00 60.64           N  
ATOM     28  CA  MET M   5      29.944  -2.652  21.236  1.00 60.64           C  
ATOM     29  CB  MET M   5      28.416  -2.799  21.335  1.00 60.64           C  
ATOM     30  CG  MET M   5      27.722  -1.606  21.993  1.00 60.64           C  
ATOM     31  SD  MET M   5      25.907  -1.672  21.928  1.00 60.64           S  
ATOM     32  CE  MET M   5      25.760  -3.085  23.057  1.00 60.64           C  
ATOM     33  C   MET M   5      30.519  -2.827  22.604  1.00 60.64           C  
ATOM     34  O   MET M   5      30.447  -3.915  23.175  1.00 60.64           O  
ATOM     35  N   ARG M   6      31.134  -1.765  23.161  1.00101.52           N  
ATOM     36  CA  ARG M   6      31.723  -1.903  24.461  0.96101.52           C  
ATOM     37  CB  ARG M   6      33.259  -1.982  24.456  0.96101.52           C  
ATOM     38  CG  ARG M   6      33.840  -3.168  23.686  0.96101.52           C  
ATOM     39  CD  ARG M   6      35.335  -3.362  23.950  0.96101.52           C  
ATOM     40  NE  ARG M   6      35.831  -4.422  23.029  0.88101.52           N  
ATOM     41  CZ  ARG M   6      36.293  -4.075  21.793  0.82101.52           C  
ATOM     42  NH1 ARG M   6      36.286  -2.765  21.407  0.82101.52           N  
ATOM     43  NH2 ARG M   6      36.768  -5.036  20.948  0.82101.52           N  
ATOM     44  C   ARG M   6      31.398  -0.681  25.253  1.00101.52           C  
ATOM     45  O   ARG M   6      31.218   0.404  24.701  1.00101.52           O  
ATOM     46  N   TYR M   7      31.304  -0.846  26.587  1.00 65.16           N  
ATOM     47  CA  TYR M   7      31.076   0.266  27.463  1.00 65.16           C  
ATOM     48  CB  TYR M   7      29.783   0.188  28.295  1.00 65.16           C  
ATOM     49  CG  TYR M   7      28.608   0.435  27.412  1.00 65.16           C  
ATOM     50  CD1 TYR M   7      27.988  -0.596  26.744  1.00 65.16           C  
ATOM     51  CD2 TYR M   7      28.126   1.715  27.257  1.00 65.16           C  
ATOM     52  CE1 TYR M   7      26.902  -0.350  25.936  1.00 65.16           C  
ATOM     53  CE2 TYR M   7      27.042   1.967  26.451  1.00 65.16           C  
ATOM     54  CZ  TYR M   7      26.427   0.932  25.791  1.00 65.16           C  
ATOM     55  OH  TYR M   7      25.312   1.186  24.963  1.00 65.16           O  
ATOM     56  C   TYR M   7      32.206   0.288  28.441  1.00 65.16           C  
ATOM     57  O   TYR M   7      32.633  -0.757  28.930  1.00 65.16           O  
ATOM     58  N   PHE M   8      32.730   1.495  28.737  1.00 54.54           N  
ATOM     59  CA  PHE M   8      33.827   1.609  29.654  1.00 54.54           C  
ATOM     60  CB  PHE M   8      35.044   2.333  29.055  1.00 54.54           C  
ATOM     61  CG  PHE M   8      35.529   1.518  27.906  1.00 54.54           C  
ATOM     62  CD1 PHE M   8      34.938   1.644  26.670  1.00 54.54           C  
ATOM     63  CD2 PHE M   8      36.569   0.630  28.060  1.00 54.54           C  
ATOM     64  CE1 PHE M   8      35.378   0.896  25.603  1.00 54.54           C  
ATOM     65  CE2 PHE M   8      37.013  -0.120  26.997  1.00 54.54           C  
ATOM     66  CZ  PHE M   8      36.417   0.012  25.765  1.00 54.54           C  
ATOM     67  C   PHE M   8      33.364   2.437  30.811  1.00 54.54           C  
ATOM     68  O   PHE M   8      32.708   3.462  30.630  1.00 54.54           O  
ATOM     69  N   PHE M   9      33.694   2.007  32.047  1.00 54.16           N  
ATOM     70  CA  PHE M   9      33.256   2.762  33.184  1.00 54.16           C  
ATOM     71  CB  PHE M   9      32.237   2.007  34.055  1.00 54.16           C  
ATOM     72  CG  PHE M   9      31.050   1.698  33.207  1.00 54.16           C  
ATOM     73  CD1 PHE M   9      30.997   0.525  32.489  1.00 54.16           C  
ATOM     74  CD2 PHE M   9      29.994   2.577  33.121  1.00 54.16           C  
ATOM     75  CE1 PHE M   9      29.909   0.229  31.703  1.00 54.16           C  
ATOM     76  CE2 PHE M   9      28.903   2.286  32.336  1.00 54.16           C  
ATOM     77  CZ  PHE M   9      28.858   1.111  31.625  1.00 54.16           C  
ATOM     78  C   PHE M   9      34.441   3.034  34.053  1.00 54.16           C  
ATOM     79  O   PHE M   9      35.278   2.161  34.277  1.00 54.16           O  
ATOM     80  N   THR M  10      34.549   4.279  34.555  1.00 42.22           N  
ATOM     81  CA  THR M  10      35.630   4.589  35.440  0.98 42.22           C  
ATOM     82  CB  THR M  10      36.722   5.381  34.784  0.98 42.22           C  
ATOM     83  OG1 THR M  10      37.242   4.664  33.674  0.98 42.22           O  
ATOM     84  CG2 THR M  10      37.835   5.636  35.814  0.98 42.22           C  
ATOM     85  C   THR M  10      35.077   5.421  36.553  1.00 42.22           C  
ATOM     86  O   THR M  10      34.400   6.421  36.314  1.00 42.22           O  
ATOM     87  N   SER M  11      35.342   5.012  37.809  1.00 97.65           N  
ATOM     88  CA  SER M  11      34.914   5.788  38.937  0.96 97.65           C  
ATOM     89  CB  SER M  11      33.925   5.067  39.870  0.96 97.65           C  
ATOM     90  OG  SER M  11      32.682   4.855  39.223  0.96 97.65           O  
ATOM     91  C   SER M  11      36.128   6.020  39.771  1.00 97.65           C  
ATOM     92  O   SER M  11      36.849   5.079  40.099  1.00 97.65           O  
ATOM     93  N   VAL M  12      36.387   7.287  40.141  1.00 39.40           N  
ATOM     94  CA  VAL M  12      37.526   7.562  40.965  1.00 39.40           C  
ATOM     95  CB  VAL M  12      38.520   8.494  40.335  1.00 39.40           C  
ATOM     96  CG1 VAL M  12      39.655   8.751  41.342  1.00 39.40           C  
ATOM     97  CG2 VAL M  12      38.992   7.885  39.004  1.00 39.40           C  
ATOM     98  C   VAL M  12      37.014   8.234  42.192  1.00 39.40           C  
ATOM     99  O   VAL M  12      36.177   9.131  42.116  1.00 39.40           O  
ATOM    100  N   SER M  13      37.501   7.797  43.367  1.00 45.68           N  
ATOM    101  CA  SER M  13      37.056   8.378  44.596  1.00 45.68           C  
ATOM    102  CB  SER M  13      37.262   7.456  45.809  1.00 45.68           C  
ATOM    103  OG  SER M  13      38.638   7.142  45.957  1.00 45.68           O  
ATOM    104  C   SER M  13      37.818   9.639  44.832  1.00 45.68           C  
ATOM    105  O   SER M  13      38.923   9.818  44.321  1.00 45.68           O  
ATOM    106  N   ARG M  14      37.207  10.573  45.588  1.00135.13           N  
ATOM    107  CA  ARG M  14      37.887  11.778  45.955  1.00135.13           C  
ATOM    108  CB  ARG M  14      37.408  13.004  45.155  1.00135.13           C  
ATOM    109  CG  ARG M  14      37.767  12.876  43.668  1.00135.13           C  
ATOM    110  CD  ARG M  14      37.363  14.057  42.777  0.99135.13           C  
ATOM    111  NE  ARG M  14      35.888  14.017  42.568  0.99135.13           N  
ATOM    112  CZ  ARG M  14      35.343  14.523  41.421  0.97135.13           C  
ATOM    113  NH1 ARG M  14      36.145  15.025  40.436  0.97135.13           N  
ATOM    114  NH2 ARG M  14      33.989  14.522  41.255  0.97135.13           N  
ATOM    115  C   ARG M  14      37.611  11.969  47.415  1.00135.13           C  
ATOM    116  O   ARG M  14      36.495  12.292  47.821  1.00135.13           O  
ATOM    117  N   PRO M  15      38.612  11.741  48.221  0.98217.87           N  
ATOM    118  CA  PRO M  15      38.425  11.822  49.643  0.98217.87           C  
ATOM    119  CD  PRO M  15      39.671  10.810  47.864  0.98217.87           C  
ATOM    120  CB  PRO M  15      39.699  11.253  50.261  0.98217.87           C  
ATOM    121  CG  PRO M  15      40.189  10.248  49.200  0.98217.87           C  
ATOM    122  C   PRO M  15      37.999  13.145  50.199  0.98217.87           C  
ATOM    123  O   PRO M  15      36.985  13.192  50.891  0.98217.87           O  
ATOM    124  N   GLY M  16      38.728  14.231  49.884  1.00112.68           N  
ATOM    125  CA  GLY M  16      38.445  15.526  50.436  1.00112.68           C  
ATOM    126  C   GLY M  16      37.122  16.018  49.946  1.00112.68           C  
ATOM    127  O   GLY M  16      36.367  16.643  50.689  1.00112.68           O  
ATOM    128  N   ARG M  17      36.805  15.751  48.669  1.00190.71           N  
ATOM    129  CA  ARG M  17      35.615  16.301  48.090  1.00190.71           C  
ATOM    130  CB  ARG M  17      35.826  16.856  46.671  1.00190.71           C  
ATOM    131  CG  ARG M  17      36.420  15.864  45.675  1.00190.71           C  
ATOM    132  CD  ARG M  17      37.049  16.572  44.475  1.00190.71           C  
ATOM    133  NE  ARG M  17      37.939  17.634  45.028  1.00190.71           N  
ATOM    134  CZ  ARG M  17      38.775  18.342  44.214  1.00190.71           C  
ATOM    135  NH1 ARG M  17      38.833  18.064  42.879  1.00190.71           N  
ATOM    136  NH2 ARG M  17      39.552  19.335  44.738  1.00190.71           N  
ATOM    137  C   ARG M  17      34.483  15.325  48.125  1.00190.71           C  
ATOM    138  O   ARG M  17      34.500  14.348  48.873  1.00190.71           O  
ATOM    139  N   GLY M  18      33.452  15.596  47.302  1.00 84.52           N  
ATOM    140  CA  GLY M  18      32.207  14.882  47.330  1.00 84.52           C  
ATOM    141  C   GLY M  18      32.331  13.542  46.676  1.00 84.52           C  
ATOM    142  O   GLY M  18      33.363  12.883  46.774  1.00 84.52           O  
ATOM    143  N   GLU M  19      31.242  13.105  46.009  1.00144.98           N  
ATOM    144  CA  GLU M  19      31.138  11.787  45.446  0.98144.98           C  
ATOM    145  CB  GLU M  19      29.756  11.466  44.840  0.98144.98           C  
ATOM    146  CG  GLU M  19      29.379  12.296  43.612  0.93144.98           C  
ATOM    147  CD  GLU M  19      27.996  11.844  43.158  0.88144.98           C  
ATOM    148  OE1 GLU M  19      26.998  12.305  43.775  0.88144.98           O  
ATOM    149  OE2 GLU M  19      27.913  11.031  42.199  0.88144.98           O  
ATOM    150  C   GLU M  19      32.183  11.576  44.404  1.00144.98           C  
ATOM    151  O   GLU M  19      32.764  12.514  43.863  1.00144.98           O  
ATOM    152  N   PRO M  20      32.446  10.317  44.161  1.00131.35           N  
ATOM    153  CA  PRO M  20      33.463   9.946  43.218  1.00131.35           C  
ATOM    154  CD  PRO M  20      32.281   9.313  45.200  1.00131.35           C  
ATOM    155  CB  PRO M  20      33.694   8.451  43.418  1.00131.35           C  
ATOM    156  CG  PRO M  20      33.330   8.229  44.897  1.00131.35           C  
ATOM    157  C   PRO M  20      33.093  10.325  41.827  1.00131.35           C  
ATOM    158  O   PRO M  20      31.906  10.360  41.504  1.00131.35           O  
ATOM    159  N   ARG M  21      34.105  10.631  40.993  1.00 88.73           N  
ATOM    160  CA  ARG M  21      33.820  11.021  39.648  1.00 88.73           C  
ATOM    161  CB  ARG M  21      34.982  11.737  38.945  1.00 88.73           C  
ATOM    162  CG  ARG M  21      34.590  12.318  37.587  1.00 88.73           C  
ATOM    163  CD  ARG M  21      35.720  13.099  36.922  1.00 88.73           C  
ATOM    164  NE  ARG M  21      35.221  13.610  35.616  0.99 88.73           N  
ATOM    165  CZ  ARG M  21      35.832  14.691  35.049  0.99 88.73           C  
ATOM    166  NH1 ARG M  21      36.869  15.297  35.694  0.99 88.73           N  
ATOM    167  NH2 ARG M  21      35.415  15.169  33.842  0.99 88.73           N  
ATOM    168  C   ARG M  21      33.491   9.788  38.874  1.00 88.73           C  
ATOM    169  O   ARG M  21      34.132   8.750  39.034  1.00 88.73           O  
ATOM    170  N   PHE M  22      32.463   9.876  38.007  1.00 72.87           N  
ATOM    171  CA  PHE M  22      32.037   8.724  37.269  1.00 72.87           C  
ATOM    172  CB  PHE M  22      30.638   8.275  37.737  1.00 72.87           C  
ATOM    173  CG  PHE M  22      30.198   7.048  37.018  1.00 72.87           C  
ATOM    174  CD1 PHE M  22      30.651   5.811  37.413  1.00 72.87           C  
ATOM    175  CD2 PHE M  22      29.313   7.130  35.968  1.00 72.87           C  
ATOM    176  CE1 PHE M  22      30.244   4.672  36.762  1.00 72.87           C  
ATOM    177  CE2 PHE M  22      28.902   5.994  35.313  1.00 72.87           C  
ATOM    178  CZ  PHE M  22      29.368   4.762  35.708  1.00 72.87           C  
ATOM    179  C   PHE M  22      31.955   9.093  35.815  1.00 72.87           C  
ATOM    180  O   PHE M  22      31.228  10.014  35.442  1.00 72.87           O  
ATOM    181  N   ILE M  23      32.707   8.378  34.947  1.00 91.15           N  
ATOM    182  CA  ILE M  23      32.648   8.648  33.536  1.00 91.15           C  
ATOM    183  CB  ILE M  23      33.943   9.124  32.933  1.00 91.15           C  
ATOM    184  CG1 ILE M  23      34.396  10.460  33.547  1.00 91.15           C  
ATOM    185  CG2 ILE M  23      33.743   9.194  31.409  1.00 91.15           C  
ATOM    186  CD1 ILE M  23      34.941  10.340  34.967  1.00 91.15           C  
ATOM    187  C   ILE M  23      32.318   7.364  32.838  1.00 91.15           C  
ATOM    188  O   ILE M  23      32.971   6.344  33.054  1.00 91.15           O  
ATOM    189  N   ALA M  24      31.282   7.381  31.975  1.00 38.17           N  
ATOM    190  CA  ALA M  24      30.923   6.192  31.259  1.00 38.17           C  
ATOM    191  CB  ALA M  24      29.522   5.662  31.607  1.00 38.17           C  
ATOM    192  C   ALA M  24      30.914   6.537  29.806  1.00 38.17           C  
ATOM    193  O   ALA M  24      30.463   7.615  29.416  1.00 38.17           O  
ATOM    194  N   VAL M  25      31.421   5.620  28.959  1.00128.26           N  
ATOM    195  CA  VAL M  25      31.462   5.911  27.555  0.98128.26           C  
ATOM    196  CB  VAL M  25      32.848   6.132  27.039  0.98128.26           C  
ATOM    197  CG1 VAL M  25      32.730   6.417  25.546  0.98128.26           C  
ATOM    198  CG2 VAL M  25      33.554   7.226  27.836  0.98128.26           C  
ATOM    199  C   VAL M  25      30.986   4.689  26.831  1.00128.26           C  
ATOM    200  O   VAL M  25      31.175   3.566  27.301  1.00128.26           O  
ATOM    201  N   GLY M  26      30.364   4.876  25.649  1.00 31.93           N  
ATOM    202  CA  GLY M  26      29.924   3.741  24.890  1.00 31.93           C  
ATOM    203  C   GLY M  26      30.551   3.832  23.534  1.00 31.93           C  
ATOM    204  O   GLY M  26      30.633   4.909  22.946  1.00 31.93           O  
ATOM    205  N   TYR M  27      31.001   2.679  22.993  1.00 76.88           N  
ATOM    206  CA  TYR M  27      31.651   2.690  21.715  1.00 76.88           C  
ATOM    207  CB  TYR M  27      33.155   2.354  21.775  1.00 76.88           C  
ATOM    208  CG  TYR M  27      33.930   3.464  22.404  0.99 76.88           C  
ATOM    209  CD1 TYR M  27      34.003   3.603  23.772  0.99 76.88           C  
ATOM    210  CD2 TYR M  27      34.608   4.360  21.610  0.99 76.88           C  
ATOM    211  CE1 TYR M  27      34.732   4.626  24.333  0.99 76.88           C  
ATOM    212  CE2 TYR M  27      35.337   5.385  22.164  0.99 76.88           C  
ATOM    213  CZ  TYR M  27      35.399   5.519  23.529  0.99 76.88           C  
ATOM    214  OH  TYR M  27      36.147   6.568  24.104  0.99 76.88           O  
ATOM    215  C   TYR M  27      31.057   1.645  20.828  1.00 76.88           C  
ATOM    216  O   TYR M  27      30.632   0.580  21.274  1.00 76.88           O  
ATOM    217  N   VAL M  28      30.983   1.966  19.523  1.00169.11           N  
ATOM    218  CA  VAL M  28      30.616   0.988  18.551  0.98169.11           C  
ATOM    219  CB  VAL M  28      29.318   1.332  17.846  0.98169.11           C  
ATOM    220  CG1 VAL M  28      29.483   2.504  16.868  0.98169.11           C  
ATOM    221  CG2 VAL M  28      28.735   0.056  17.239  0.98169.11           C  
ATOM    222  C   VAL M  28      31.816   0.960  17.648  1.00169.11           C  
ATOM    223  O   VAL M  28      32.140   1.941  16.979  1.00169.11           O  
ATOM    224  N   ASP M  29      32.531  -0.180  17.610  1.00176.46           N  
ATOM    225  CA  ASP M  29      33.788  -0.185  16.921  1.00176.46           C  
ATOM    226  CB  ASP M  29      33.694   0.030  15.402  1.00176.46           C  
ATOM    227  CG  ASP M  29      33.194  -1.269  14.786  1.00176.46           C  
ATOM    228  OD1 ASP M  29      32.633  -2.112  15.536  1.00176.46           O  
ATOM    229  OD2 ASP M  29      33.384  -1.440  13.553  1.00176.46           O  
ATOM    230  C   ASP M  29      34.610   0.904  17.538  1.00176.46           C  
ATOM    231  O   ASP M  29      34.663   1.022  18.761  1.00176.46           O  
ATOM    232  N   ASP M  30      35.289   1.723  16.714  1.00109.72           N  
ATOM    233  CA  ASP M  30      36.110   2.763  17.264  1.00109.72           C  
ATOM    234  CB  ASP M  30      37.395   2.991  16.451  1.00109.72           C  
ATOM    235  CG  ASP M  30      38.277   1.759  16.595  1.00109.72           C  
ATOM    236  OD1 ASP M  30      38.201   1.099  17.665  1.00109.72           O  
ATOM    237  OD2 ASP M  30      39.034   1.458  15.633  1.00109.72           O  
ATOM    238  C   ASP M  30      35.344   4.051  17.219  1.00109.72           C  
ATOM    239  O   ASP M  30      35.928   5.114  17.019  1.00109.72           O  
ATOM    240  N   THR M  31      34.015   4.004  17.428  1.00 65.68           N  
ATOM    241  CA  THR M  31      33.253   5.220  17.387  1.00 65.68           C  
ATOM    242  CB  THR M  31      32.209   5.210  16.310  1.00 65.68           C  
ATOM    243  OG1 THR M  31      32.813   4.987  15.046  1.00 65.68           O  
ATOM    244  CG2 THR M  31      31.488   6.565  16.309  1.00 65.68           C  
ATOM    245  C   THR M  31      32.517   5.337  18.685  1.00 65.68           C  
ATOM    246  O   THR M  31      31.809   4.416  19.084  1.00 65.68           O  
ATOM    247  N   GLN M  32      32.647   6.491  19.371  1.00 65.98           N  
ATOM    248  CA  GLN M  32      31.984   6.679  20.633  0.91 65.98           C  
ATOM    249  CB  GLN M  32      32.718   7.677  21.540  0.91 65.98           C  
ATOM    250  CG  GLN M  32      32.028   7.921  22.881  0.91 65.98           C  
ATOM    251  CD  GLN M  32      32.864   8.942  23.637  0.91 65.98           C  
ATOM    252  OE1 GLN M  32      33.816   9.505  23.097  0.91 65.98           O  
ATOM    253  NE2 GLN M  32      32.500   9.201  24.922  0.91 65.98           N  
ATOM    254  C   GLN M  32      30.634   7.267  20.360  1.00 65.98           C  
ATOM    255  O   GLN M  32      30.537   8.371  19.826  1.00 65.98           O  
ATOM    256  N   PHE M  33      29.561   6.491  20.629  1.00115.38           N  
ATOM    257  CA  PHE M  33      28.207   6.942  20.463  1.00115.38           C  
ATOM    258  CB  PHE M  33      27.218   5.856  19.979  1.00115.38           C  
ATOM    259  CG  PHE M  33      27.076   4.724  20.935  1.00115.38           C  
ATOM    260  CD1 PHE M  33      28.021   3.726  20.991  1.00115.38           C  
ATOM    261  CD2 PHE M  33      25.970   4.647  21.749  1.00115.38           C  
ATOM    262  CE1 PHE M  33      27.874   2.676  21.866  1.00115.38           C  
ATOM    263  CE2 PHE M  33      25.818   3.599  22.625  1.00115.38           C  
ATOM    264  CZ  PHE M  33      26.773   2.613  22.685  1.00115.38           C  
ATOM    265  C   PHE M  33      27.630   7.715  21.622  1.00115.38           C  
ATOM    266  O   PHE M  33      26.788   8.579  21.396  1.00115.38           O  
ATOM    267  N   VAL M  34      27.999   7.415  22.891  1.00 57.77           N  
ATOM    268  CA  VAL M  34      27.373   8.124  23.985  1.00 57.77           C  
ATOM    269  CB  VAL M  34      26.187   7.404  24.561  1.00 57.77           C  
ATOM    270  CG1 VAL M  34      25.088   7.332  23.489  1.00 57.77           C  
ATOM    271  CG2 VAL M  34      26.649   6.027  25.069  1.00 57.77           C  
ATOM    272  C   VAL M  34      28.344   8.329  25.109  1.00 57.77           C  
ATOM    273  O   VAL M  34      29.431   7.753  25.127  1.00 57.77           O  
ATOM    274  N   ARG M  35      27.970   9.194  26.080  0.98227.77           N  
ATOM    275  CA  ARG M  35      28.848   9.459  27.183  0.98227.77           C  
ATOM    276  CB  ARG M  35      29.854  10.567  26.850  0.98227.77           C  
ATOM    277  CG  ARG M  35      30.817  10.897  27.980  0.98227.77           C  
ATOM    278  CD  ARG M  35      31.548  12.221  27.775  0.98227.77           C  
ATOM    279  NE  ARG M  35      30.591  13.311  28.107  0.98227.77           N  
ATOM    280  CZ  ARG M  35      31.036  14.445  28.721  0.98227.77           C  
ATOM    281  NH1 ARG M  35      32.364  14.597  28.993  0.98227.77           N  
ATOM    282  NH2 ARG M  35      30.151  15.422  29.074  0.98227.77           N  
ATOM    283  C   ARG M  35      28.046   9.938  28.356  0.98227.77           C  
ATOM    284  O   ARG M  35      26.950  10.474  28.203  0.98227.77           O  
ATOM    285  N   PHE M  36      28.578   9.716  29.577  1.00 70.09           N  
ATOM    286  CA  PHE M  36      27.965  10.223  30.770  1.00 70.09           C  
ATOM    287  CB  PHE M  36      27.144   9.168  31.534  1.00 70.09           C  
ATOM    288  CG  PHE M  36      26.515   9.837  32.709  1.00 70.09           C  
ATOM    289  CD1 PHE M  36      25.340  10.537  32.563  1.00 70.09           C  
ATOM    290  CD2 PHE M  36      27.092   9.762  33.957  1.00 70.09           C  
ATOM    291  CE1 PHE M  36      24.751  11.157  33.640  1.00 70.09           C  
ATOM    292  CE2 PHE M  36      26.508  10.379  35.038  1.00 70.09           C  
ATOM    293  CZ  PHE M  36      25.335  11.079  34.881  1.00 70.09           C  
ATOM    294  C   PHE M  36      29.088  10.653  31.663  1.00 70.09           C  
ATOM    295  O   PHE M  36      30.052   9.911  31.856  1.00 70.09           O  
ATOM    296  N   ASP M  37      29.002  11.882  32.211  1.00 60.05           N  
ATOM    297  CA  ASP M  37      30.010  12.373  33.107  1.00 60.05           C  
ATOM    298  CB  ASP M  37      30.841  13.533  32.525  1.00 60.05           C  
ATOM    299  CG  ASP M  37      32.053  13.786  33.417  0.99 60.05           C  
ATOM    300  OD1 ASP M  37      31.957  13.540  34.648  0.99 60.05           O  
ATOM    301  OD2 ASP M  37      33.098  14.228  32.869  0.99 60.05           O  
ATOM    302  C   ASP M  37      29.291  12.885  34.313  1.00 60.05           C  
ATOM    303  O   ASP M  37      28.345  13.663  34.205  1.00 60.05           O  
ATOM    304  N   SER M  38      29.733  12.450  35.503  1.00 81.62           N  
ATOM    305  CA  SER M  38      29.117  12.826  36.740  1.00 81.62           C  
ATOM    306  CB  SER M  38      29.823  12.169  37.935  1.00 81.62           C  
ATOM    307  OG  SER M  38      29.363  12.740  39.149  1.00 81.62           O  
ATOM    308  C   SER M  38      29.225  14.309  36.924  1.00 81.62           C  
ATOM    309  O   SER M  38      28.348  14.932  37.519  1.00 81.62           O  
ATOM    310  N   ASP M  39      30.326  14.906  36.439  1.00 55.44           N  
ATOM    311  CA  ASP M  39      30.585  16.311  36.586  1.00 55.44           C  
ATOM    312  CB  ASP M  39      32.039  16.679  36.239  1.00 55.44           C  
ATOM    313  CG  ASP M  39      32.923  16.151  37.365  0.94 55.44           C  
ATOM    314  OD1 ASP M  39      32.371  15.853  38.458  0.94 55.44           O  
ATOM    315  OD2 ASP M  39      34.160  16.042  37.153  0.94 55.44           O  
ATOM    316  C   ASP M  39      29.656  17.141  35.748  1.00 55.44           C  
ATOM    317  O   ASP M  39      29.312  18.257  36.133  1.00 55.44           O  
ATOM    318  N   ALA M  40      29.215  16.621  34.584  1.00 39.04           N  
ATOM    319  CA  ALA M  40      28.431  17.396  33.657  1.00 39.04           C  
ATOM    320  CB  ALA M  40      28.039  16.617  32.388  1.00 39.04           C  
ATOM    321  C   ALA M  40      27.170  17.902  34.295  1.00 39.04           C  
ATOM    322  O   ALA M  40      26.570  17.258  35.154  1.00 39.04           O  
ATOM    323  N   ALA M  41      26.767  19.119  33.874  1.00 32.95           N  
ATOM    324  CA  ALA M  41      25.602  19.823  34.335  1.00 32.95           C  
ATOM    325  CB  ALA M  41      25.501  21.244  33.755  1.00 32.95           C  
ATOM    326  C   ALA M  41      24.355  19.092  33.936  1.00 32.95           C  
ATOM    327  O   ALA M  41      23.387  19.051  34.695  1.00 32.95           O  
ATOM    328  N   SER M  42      24.352  18.495  32.728  1.00103.94           N  
ATOM    329  CA  SER M  42      23.189  17.855  32.173  1.00103.94           C  
ATOM    330  CB  SER M  42      23.494  17.032  30.908  1.00103.94           C  
ATOM    331  OG  SER M  42      24.121  17.819  29.914  1.00103.94           O  
ATOM    332  C   SER M  42      22.700  16.808  33.115  1.00103.94           C  
ATOM    333  O   SER M  42      21.513  16.748  33.435  1.00103.94           O  
ATOM    334  N   GLN M  43      23.626  15.965  33.603  1.00 63.63           N  
ATOM    335  CA  GLN M  43      23.260  14.847  34.418  1.00 63.63           C  
ATOM    336  CB  GLN M  43      22.506  15.233  35.704  1.00 63.63           C  
ATOM    337  CG  GLN M  43      23.408  15.823  36.789  1.00 63.63           C  
ATOM    338  CD  GLN M  43      24.169  14.668  37.427  1.00 63.63           C  
ATOM    339  OE1 GLN M  43      23.765  13.510  37.324  1.00 63.63           O  
ATOM    340  NE2 GLN M  43      25.300  14.987  38.110  1.00 63.63           N  
ATOM    341  C   GLN M  43      22.390  13.930  33.618  1.00 63.63           C  
ATOM    342  O   GLN M  43      21.493  13.288  34.161  1.00 63.63           O  
ATOM    343  N   ARG M  44      22.641  13.838  32.295  1.00110.15           N  
ATOM    344  CA  ARG M  44      21.892  12.931  31.474  1.00110.15           C  
ATOM    345  CB  ARG M  44      20.798  13.613  30.632  1.00110.15           C  
ATOM    346  CG  ARG M  44      19.632  14.161  31.461  1.00110.15           C  
ATOM    347  CD  ARG M  44      18.459  13.185  31.609  1.00110.15           C  
ATOM    348  NE  ARG M  44      17.822  13.025  30.269  1.00110.15           N  
ATOM    349  CZ  ARG M  44      16.718  12.234  30.118  1.00110.15           C  
ATOM    350  NH1 ARG M  44      16.185  11.582  31.193  1.00110.15           N  
ATOM    351  NH2 ARG M  44      16.140  12.097  28.889  1.00110.15           N  
ATOM    352  C   ARG M  44      22.856  12.298  30.522  1.00110.15           C  
ATOM    353  O   ARG M  44      23.931  12.838  30.264  1.00110.15           O  
ATOM    354  N   MET M  45      22.506  11.105  29.996  1.00114.87           N  
ATOM    355  CA  MET M  45      23.366  10.483  29.035  1.00114.87           C  
ATOM    356  CB  MET M  45      23.001   9.024  28.718  1.00114.87           C  
ATOM    357  CG  MET M  45      24.015   8.345  27.797  1.00114.87           C  
ATOM    358  SD  MET M  45      23.782   6.554  27.611  1.00114.87           S  
ATOM    359  CE  MET M  45      24.490   6.126  29.227  1.00114.87           C  
ATOM    360  C   MET M  45      23.225  11.293  27.787  1.00114.87           C  
ATOM    361  O   MET M  45      22.119  11.674  27.406  1.00114.87           O  
ATOM    362  N   GLU M  46      24.355  11.576  27.115  1.00148.52           N  
ATOM    363  CA  GLU M  46      24.330  12.460  25.985  1.00148.52           C  
ATOM    364  CB  GLU M  46      25.156  13.726  26.265  1.00148.52           C  
ATOM    365  CG  GLU M  46      26.473  13.412  26.972  1.00148.52           C  
ATOM    366  CD  GLU M  46      27.028  14.704  27.549  1.00148.52           C  
ATOM    367  OE1 GLU M  46      26.857  15.772  26.902  1.00148.52           O  
ATOM    368  OE2 GLU M  46      27.630  14.639  28.653  1.00148.52           O  
ATOM    369  C   GLU M  46      24.830  11.765  24.754  1.00148.52           C  
ATOM    370  O   GLU M  46      25.620  10.826  24.821  1.00148.52           O  
ATOM    371  N   PRO M  47      24.298  12.181  23.625  1.00107.35           N  
ATOM    372  CA  PRO M  47      24.681  11.634  22.346  1.00107.35           C  
ATOM    373  CD  PRO M  47      22.971  12.769  23.590  1.00107.35           C  
ATOM    374  CB  PRO M  47      23.519  11.921  21.393  1.00107.35           C  
ATOM    375  CG  PRO M  47      22.707  13.023  22.098  1.00107.35           C  
ATOM    376  C   PRO M  47      26.004  12.116  21.826  1.00107.35           C  
ATOM    377  O   PRO M  47      26.221  13.324  21.755  1.00107.35           O  
ATOM    378  N   ARG M  48      26.919  11.174  21.532  0.98187.56           N  
ATOM    379  CA  ARG M  48      28.192  11.359  20.888  0.98187.56           C  
ATOM    380  CB  ARG M  48      29.221  10.287  21.284  0.98187.56           C  
ATOM    381  CG  ARG M  48      29.987  10.592  22.574  0.98187.56           C  
ATOM    382  CD  ARG M  48      29.108  10.868  23.790  0.98187.56           C  
ATOM    383  NE  ARG M  48      28.577  12.247  23.627  0.98187.56           N  
ATOM    384  CZ  ARG M  48      29.280  13.317  24.101  0.98187.56           C  
ATOM    385  NH1 ARG M  48      30.470  13.128  24.741  0.98187.56           N  
ATOM    386  NH2 ARG M  48      28.780  14.575  23.939  0.98187.56           N  
ATOM    387  C   ARG M  48      28.112  11.374  19.386  0.98187.56           C  
ATOM    388  O   ARG M  48      28.888  12.077  18.743  0.98187.56           O  
ATOM    389  N   ALA M  49      27.210  10.570  18.773  1.00 60.53           N  
ATOM    390  CA  ALA M  49      27.206  10.468  17.334  1.00 60.53           C  
ATOM    391  CB  ALA M  49      27.600   9.073  16.822  1.00 60.53           C  
ATOM    392  C   ALA M  49      25.828  10.757  16.819  1.00 60.53           C  
ATOM    393  O   ALA M  49      24.828  10.413  17.442  1.00 60.53           O  
ATOM    394  N   PRO M  50      25.763  11.347  15.656  1.00132.67           N  
ATOM    395  CA  PRO M  50      24.511  11.785  15.096  1.00132.67           C  
ATOM    396  CD  PRO M  50      26.889  12.107  15.138  1.00132.67           C  
ATOM    397  CB  PRO M  50      24.880  12.586  13.850  1.00132.67           C  
ATOM    398  CG  PRO M  50      26.276  13.144  14.181  1.00132.67           C  
ATOM    399  C   PRO M  50      23.516  10.696  14.847  1.00132.67           C  
ATOM    400  O   PRO M  50      22.323  10.988  14.792  1.00132.67           O  
ATOM    401  N   TRP M  51      23.974   9.452  14.651  1.00112.19           N  
ATOM    402  CA  TRP M  51      23.092   8.348  14.406  1.00112.19           C  
ATOM    403  CB  TRP M  51      23.825   7.121  13.835  1.00112.19           C  
ATOM    404  CG  TRP M  51      25.137   6.792  14.503  1.00112.19           C  
ATOM    405  CD2 TRP M  51      25.335   5.780  15.500  1.00112.19           C  
ATOM    406  CD1 TRP M  51      26.363   7.337  14.258  1.00112.19           C  
ATOM    407  NE1 TRP M  51      27.313   6.732  15.043  1.00112.19           N  
ATOM    408  CE2 TRP M  51      26.695   5.769  15.811  1.00112.19           C  
ATOM    409  CE3 TRP M  51      24.459   4.922  16.101  1.00112.19           C  
ATOM    410  CZ2 TRP M  51      27.201   4.899  16.733  1.00112.19           C  
ATOM    411  CZ3 TRP M  51      24.974   4.051  17.035  1.00112.19           C  
ATOM    412  CH2 TRP M  51      26.318   4.039  17.344  1.00112.19           C  
ATOM    413  C   TRP M  51      22.294   7.999  15.630  1.00112.19           C  
ATOM    414  O   TRP M  51      21.186   7.479  15.514  1.00112.19           O  
ATOM    415  N   ILE M  52      22.861   8.217  16.832  1.00117.74           N  
ATOM    416  CA  ILE M  52      22.203   7.936  18.082  1.00117.74           C  
ATOM    417  CB  ILE M  52      23.104   7.985  19.287  1.00117.74           C  
ATOM    418  CG1 ILE M  52      22.426   7.267  20.466  1.00117.74           C  
ATOM    419  CG2 ILE M  52      23.437   9.452  19.598  1.00117.74           C  
ATOM    420  CD1 ILE M  52      22.246   5.766  20.239  1.00117.74           C  
ATOM    421  C   ILE M  52      21.063   8.881  18.318  1.00117.74           C  
ATOM    422  O   ILE M  52      20.083   8.530  18.973  1.00117.74           O  
ATOM    423  N   GLU M  53      21.181  10.124  17.816  1.00 62.37           N  
ATOM    424  CA  GLU M  53      20.210  11.155  18.054  1.00 62.37           C  
ATOM    425  CB  GLU M  53      20.551  12.486  17.364  1.00 62.37           C  
ATOM    426  CG  GLU M  53      21.752  13.194  17.994  1.00 62.37           C  
ATOM    427  CD  GLU M  53      21.917  14.545  17.315  0.88 62.37           C  
ATOM    428  OE1 GLU M  53      20.875  15.179  16.998  0.88 62.37           O  
ATOM    429  OE2 GLU M  53      23.087  14.960  17.105  0.88 62.37           O  
ATOM    430  C   GLU M  53      18.870  10.718  17.560  1.00 62.37           C  
ATOM    431  O   GLU M  53      17.845  11.126  18.102  1.00 62.37           O  
ATOM    432  N   GLN M  54      18.834   9.865  16.527  1.00137.15           N  
ATOM    433  CA  GLN M  54      17.579   9.481  15.956  1.00137.15           C  
ATOM    434  CB  GLN M  54      17.720   8.537  14.746  1.00137.15           C  
ATOM    435  CG  GLN M  54      18.308   7.162  15.061  1.00137.15           C  
ATOM    436  CD  GLN M  54      18.365   6.387  13.753  1.00137.15           C  
ATOM    437  OE1 GLN M  54      19.206   6.654  12.896  1.00137.15           O  
ATOM    438  NE2 GLN M  54      17.443   5.402  13.590  1.00137.15           N  
ATOM    439  C   GLN M  54      16.709   8.835  16.995  1.00137.15           C  
ATOM    440  O   GLN M  54      15.488   8.953  16.926  1.00137.15           O  
ATOM    441  N   GLU M  55      17.281   8.121  17.981  1.00105.44           N  
ATOM    442  CA  GLU M  55      16.429   7.459  18.929  1.00105.44           C  
ATOM    443  CB  GLU M  55      17.118   6.318  19.683  1.00105.44           C  
ATOM    444  CG  GLU M  55      17.474   5.202  18.697  1.00105.44           C  
ATOM    445  CD  GLU M  55      17.709   3.913  19.453  1.00105.44           C  
ATOM    446  OE1 GLU M  55      17.689   3.953  20.710  1.00105.44           O  
ATOM    447  OE2 GLU M  55      17.902   2.866  18.780  1.00105.44           O  
ATOM    448  C   GLU M  55      15.773   8.428  19.867  1.00105.44           C  
ATOM    449  O   GLU M  55      16.329   9.462  20.236  1.00105.44           O  
ATOM    450  N   GLY M  56      14.542   8.066  20.290  1.00111.10           N  
ATOM    451  CA  GLY M  56      13.659   8.908  21.047  1.00111.10           C  
ATOM    452  C   GLY M  56      14.098   9.059  22.465  1.00111.10           C  
ATOM    453  O   GLY M  56      15.036   8.449  22.976  1.00111.10           O  
ATOM    454  N   PRO M  58      13.348   9.934  23.070  1.00123.02           N  
ATOM    455  CA  PRO M  58      13.544  10.319  24.437  1.00123.02           C  
ATOM    456  CD  PRO M  58      12.698  10.978  22.298  1.00123.02           C  
ATOM    457  CB  PRO M  58      12.618  11.509  24.667  1.00123.02           C  
ATOM    458  CG  PRO M  58      12.506  12.149  23.272  1.00123.02           C  
ATOM    459  C   PRO M  58      13.340   9.194  25.391  1.00123.02           C  
ATOM    460  O   PRO M  58      13.879   9.253  26.495  1.00123.02           O  
ATOM    461  N   GLU M  59      12.558   8.169  25.016  1.00 78.90           N  
ATOM    462  CA  GLU M  59      12.395   7.103  25.952  1.00 78.90           C  
ATOM    463  CB  GLU M  59      11.418   5.991  25.516  1.00 78.90           C  
ATOM    464  CG  GLU M  59      11.907   5.120  24.354  0.93 78.90           C  
ATOM    465  CD  GLU M  59      11.424   5.731  23.049  0.87 78.90           C  
ATOM    466  OE1 GLU M  59      10.527   6.613  23.109  0.87 78.90           O  
ATOM    467  OE2 GLU M  59      11.940   5.321  21.974  0.87 78.90           O  
ATOM    468  C   GLU M  59      13.735   6.469  26.109  1.00 78.90           C  
ATOM    469  O   GLU M  59      14.099   6.017  27.192  1.00 78.90           O  
ATOM    470  N   TYR M  60      14.509   6.436  25.009  1.00 81.62           N  
ATOM    471  CA  TYR M  60      15.801   5.815  24.987  1.00 81.62           C  
ATOM    472  CB  TYR M  60      16.444   5.911  23.592  1.00 81.62           C  
ATOM    473  CG  TYR M  60      17.816   5.333  23.624  1.00 81.62           C  
ATOM    474  CD1 TYR M  60      18.013   3.970  23.630  1.00 81.62           C  
ATOM    475  CD2 TYR M  60      18.911   6.165  23.626  1.00 81.62           C  
ATOM    476  CE1 TYR M  60      19.286   3.450  23.648  1.00 81.62           C  
ATOM    477  CE2 TYR M  60      20.186   5.652  23.644  1.00 81.62           C  
ATOM    478  CZ  TYR M  60      20.374   4.291  23.655  1.00 81.62           C  
ATOM    479  OH  TYR M  60      21.681   3.758  23.671  1.00 81.62           O  
ATOM    480  C   TYR M  60      16.686   6.504  25.969  1.00 81.62           C  
ATOM    481  O   TYR M  60      17.400   5.859  26.735  1.00 81.62           O  
ATOM    482  N   TRP M  61      16.646   7.844  25.976  1.00 92.44           N  
ATOM    483  CA  TRP M  61      17.500   8.624  26.815  1.00 92.44           C  
ATOM    484  CB  TRP M  61      17.436  10.114  26.462  1.00 92.44           C  
ATOM    485  CG  TRP M  61      17.900  10.325  25.044  1.00 92.44           C  
ATOM    486  CD2 TRP M  61      19.237  10.058  24.595  1.00 92.44           C  
ATOM    487  CD1 TRP M  61      17.189  10.705  23.944  1.00 92.44           C  
ATOM    488  NE1 TRP M  61      18.002  10.695  22.835  1.00 92.44           N  
ATOM    489  CE2 TRP M  61      19.265  10.296  23.222  1.00 92.44           C  
ATOM    490  CE3 TRP M  61      20.347   9.637  25.271  1.00 92.44           C  
ATOM    491  CZ2 TRP M  61      20.410  10.116  22.500  1.00 92.44           C  
ATOM    492  CZ3 TRP M  61      21.503   9.466  24.541  1.00 92.44           C  
ATOM    493  CH2 TRP M  61      21.533   9.701  23.182  1.00 92.44           C  
ATOM    494  C   TRP M  61      17.161   8.432  28.259  1.00 92.44           C  
ATOM    495  O   TRP M  61      18.056   8.431  29.101  1.00 92.44           O  
ATOM    496  N   ASP M  62      15.865   8.306  28.601  1.00137.69           N  
ATOM    497  CA  ASP M  62      15.522   8.167  29.987  0.98137.69           C  
ATOM    498  CB  ASP M  62      14.023   8.401  30.285  0.98137.69           C  
ATOM    499  CG  ASP M  62      13.143   7.455  29.486  0.88137.69           C  
ATOM    500  OD1 ASP M  62      13.321   6.216  29.602  0.88137.69           O  
ATOM    501  OD2 ASP M  62      12.252   7.972  28.760  0.88137.69           O  
ATOM    502  C   ASP M  62      16.006   6.859  30.550  1.00137.69           C  
ATOM    503  O   ASP M  62      16.492   6.818  31.679  1.00137.69           O  
ATOM    504  N   GLY M  63      15.890   5.750  29.792  1.00 45.01           N  
ATOM    505  CA  GLY M  63      16.328   4.476  30.278  1.00 45.01           C  
ATOM    506  C   GLY M  63      17.816   4.468  30.430  1.00 45.01           C  
ATOM    507  O   GLY M  63      18.348   4.003  31.437  1.00 45.01           O  
ATOM    508  N   GLU M  64      18.533   4.995  29.423  1.00 94.78           N  
ATOM    509  CA  GLU M  64      19.967   4.977  29.442  1.00 94.78           C  
ATOM    510  CB  GLU M  64      20.587   5.550  28.159  1.00 94.78           C  
ATOM    511  CG  GLU M  64      20.350   4.658  26.939  1.00 94.78           C  
ATOM    512  CD  GLU M  64      21.041   3.329  27.208  1.00 94.78           C  
ATOM    513  OE1 GLU M  64      21.843   3.270  28.176  1.00 94.78           O  
ATOM    514  OE2 GLU M  64      20.780   2.353  26.457  1.00 94.78           O  
ATOM    515  C   GLU M  64      20.440   5.804  30.591  1.00 94.78           C  
ATOM    516  O   GLU M  64      21.388   5.437  31.284  1.00 94.78           O  
ATOM    517  N   THR M  65      19.787   6.955  30.820  1.00122.36           N  
ATOM    518  CA  THR M  65      20.204   7.828  31.874  1.00122.36           C  
ATOM    519  CB  THR M  65      19.488   9.155  31.861  1.00122.36           C  
ATOM    520  OG1 THR M  65      20.174  10.087  32.681  1.00122.36           O  
ATOM    521  CG2 THR M  65      18.045   8.983  32.364  1.00122.36           C  
ATOM    522  C   THR M  65      19.974   7.145  33.190  1.00122.36           C  
ATOM    523  O   THR M  65      20.812   7.218  34.086  1.00122.36           O  
ATOM    524  N   ARG M  66      18.826   6.452  33.341  1.00173.88           N  
ATOM    525  CA  ARG M  66      18.498   5.804  34.577  0.96173.88           C  
ATOM    526  CB  ARG M  66      17.101   5.158  34.554  0.96173.88           C  
ATOM    527  CG  ARG M  66      16.738   4.430  35.851  0.96173.88           C  
ATOM    528  CD  ARG M  66      16.486   5.356  37.043  0.96173.88           C  
ATOM    529  NE  ARG M  66      15.060   5.784  36.981  0.96173.88           N  
ATOM    530  CZ  ARG M  66      14.088   4.981  37.506  0.96173.88           C  
ATOM    531  NH1 ARG M  66      14.428   3.797  38.094  0.96173.88           N  
ATOM    532  NH2 ARG M  66      12.778   5.358  37.432  0.96173.88           N  
ATOM    533  C   ARG M  66      19.490   4.712  34.850  1.00173.88           C  
ATOM    534  O   ARG M  66      19.996   4.592  35.963  1.00173.88           O  
ATOM    535  N   LYS M  67      19.804   3.891  33.829  1.00 80.38           N  
ATOM    536  CA  LYS M  67      20.690   2.775  34.007  1.00 80.38           C  
ATOM    537  CB  LYS M  67      20.803   1.892  32.755  1.00 80.38           C  
ATOM    538  CG  LYS M  67      19.510   1.150  32.423  1.00 80.38           C  
ATOM    539  CD  LYS M  67      19.522   0.474  31.052  1.00 80.38           C  
ATOM    540  CE  LYS M  67      19.289   1.437  29.888  1.00 80.38           C  
ATOM    541  NZ  LYS M  67      19.320   0.692  28.611  1.00 80.38           N  
ATOM    542  C   LYS M  67      22.067   3.250  34.339  1.00 80.38           C  
ATOM    543  O   LYS M  67      22.733   2.675  35.197  1.00 80.38           O  
ATOM    544  N   VAL M  68      22.539   4.308  33.658  1.00114.10           N  
ATOM    545  CA  VAL M  68      23.874   4.780  33.884  0.98114.10           C  
ATOM    546  CB  VAL M  68      24.295   5.857  32.927  0.98114.10           C  
ATOM    547  CG1 VAL M  68      23.346   7.057  33.045  0.98114.10           C  
ATOM    548  CG2 VAL M  68      25.759   6.198  33.228  0.98114.10           C  
ATOM    549  C   VAL M  68      23.993   5.285  35.287  1.00114.10           C  
ATOM    550  O   VAL M  68      25.009   5.071  35.944  1.00114.10           O  
ATOM    551  N   LYS M  69      22.953   5.976  35.789  1.00 68.99           N  
ATOM    552  CA  LYS M  69      22.984   6.483  37.131  1.00 68.99           C  
ATOM    553  CB  LYS M  69      21.722   7.283  37.498  1.00 68.99           C  
ATOM    554  CG  LYS M  69      21.609   8.623  36.769  1.00 68.99           C  
ATOM    555  CD  LYS M  69      20.221   9.256  36.875  1.00 68.99           C  
ATOM    556  CE  LYS M  69      20.146  10.670  36.297  1.00 68.99           C  
ATOM    557  NZ  LYS M  69      20.814  11.621  37.211  1.00 68.99           N  
ATOM    558  C   LYS M  69      23.058   5.314  38.063  1.00 68.99           C  
ATOM    559  O   LYS M  69      23.732   5.362  39.090  1.00 68.99           O  
ATOM    560  N   ALA M  70      22.345   4.227  37.731  1.00 43.99           N  
ATOM    561  CA  ALA M  70      22.314   3.056  38.557  1.00 43.99           C  
ATOM    562  CB  ALA M  70      21.355   1.977  38.025  1.00 43.99           C  
ATOM    563  C   ALA M  70      23.680   2.452  38.625  1.00 43.99           C  
ATOM    564  O   ALA M  70      24.089   1.961  39.674  1.00 43.99           O  
ATOM    565  N   HIS M  71      24.414   2.445  37.495  1.00 58.67           N  
ATOM    566  CA  HIS M  71      25.734   1.887  37.476  0.98 58.67           C  
ATOM    567  ND1 HIS M  71      24.614   0.880  34.608  0.98 58.67           N  
ATOM    568  CG  HIS M  71      25.886   0.891  35.133  0.98 58.67           C  
ATOM    569  CB  HIS M  71      26.400   1.926  36.089  0.98 58.67           C  
ATOM    570  NE2 HIS M  71      25.671  -0.877  33.747  0.98 58.67           N  
ATOM    571  CD2 HIS M  71      26.518  -0.190  34.598  0.98 58.67           C  
ATOM    572  CE1 HIS M  71      24.539  -0.198  33.787  0.98 58.67           C  
ATOM    573  C   HIS M  71      26.590   2.695  38.383  1.00 58.67           C  
ATOM    574  O   HIS M  71      27.365   2.146  39.161  1.00 58.67           O  
ATOM    575  N   SER M  72      26.451   4.030  38.326  1.00 60.55           N  
ATOM    576  CA  SER M  72      27.311   4.864  39.105  0.88 60.55           C  
ATOM    577  CB  SER M  72      27.082   6.374  38.898  0.88 60.55           C  
ATOM    578  OG  SER M  72      25.857   6.789  39.483  0.88 60.55           O  
ATOM    579  C   SER M  72      27.101   4.551  40.552  1.00 60.55           C  
ATOM    580  O   SER M  72      28.056   4.545  41.323  1.00 60.55           O  
ATOM    581  N   GLN M  73      25.853   4.268  40.969  1.00183.93           N  
ATOM    582  CA  GLN M  73      25.612   4.019  42.359  1.00183.93           C  
ATOM    583  CB  GLN M  73      24.121   4.017  42.741  1.00183.93           C  
ATOM    584  CG  GLN M  73      23.283   2.913  42.110  1.00183.93           C  
ATOM    585  CD  GLN M  73      21.839   3.197  42.482  1.00183.93           C  
ATOM    586  OE1 GLN M  73      21.134   2.327  42.989  1.00183.93           O  
ATOM    587  NE2 GLN M  73      21.385   4.454  42.228  1.00183.93           N  
ATOM    588  C   GLN M  73      26.265   2.743  42.801  1.00183.93           C  
ATOM    589  O   GLN M  73      26.766   2.672  43.920  1.00183.93           O  
ATOM    590  N   THR M  74      26.277   1.694  41.954  1.00132.75           N  
ATOM    591  CA  THR M  74      26.919   0.468  42.337  1.00132.75           C  
ATOM    592  CB  THR M  74      26.797  -0.629  41.312  1.00132.75           C  
ATOM    593  OG1 THR M  74      27.429  -0.256  40.098  1.00132.75           O  
ATOM    594  CG2 THR M  74      25.309  -0.925  41.066  1.00132.75           C  
ATOM    595  C   THR M  74      28.379   0.720  42.548  1.00132.75           C  
ATOM    596  O   THR M  74      28.978   0.216  43.496  1.00132.75           O  
ATOM    597  N   HIS M  75      28.994   1.520  41.663  1.00100.91           N  
ATOM    598  CA  HIS M  75      30.403   1.791  41.756  0.98100.91           C  
ATOM    599  ND1 HIS M  75      31.833   2.204  38.218  0.98100.91           N  
ATOM    600  CG  HIS M  75      31.205   1.753  39.357  0.98100.91           C  
ATOM    601  CB  HIS M  75      30.980   2.594  40.578  0.98100.91           C  
ATOM    602  NE2 HIS M  75      31.289   0.081  37.845  0.98100.91           N  
ATOM    603  CD2 HIS M  75      30.878   0.455  39.113  0.98100.91           C  
ATOM    604  CE1 HIS M  75      31.857   1.164  37.347  0.98100.91           C  
ATOM    605  C   HIS M  75      30.712   2.541  43.007  1.00100.91           C  
ATOM    606  O   HIS M  75      31.785   2.368  43.586  1.00100.91           O  
ATOM    607  N   ARG M  76      29.801   3.426  43.447  1.00181.79           N  
ATOM    608  CA  ARG M  76      30.135   4.183  44.614  1.00181.79           C  
ATOM    609  CB  ARG M  76      29.093   5.234  45.017  1.00181.79           C  
ATOM    610  CG  ARG M  76      29.702   6.284  45.948  1.00181.79           C  
ATOM    611  CD  ARG M  76      28.677   7.125  46.702  1.00181.79           C  
ATOM    612  NE  ARG M  76      27.709   7.643  45.701  1.00181.79           N  
ATOM    613  CZ  ARG M  76      26.884   8.675  46.033  1.00181.79           C  
ATOM    614  NH1 ARG M  76      27.033   9.311  47.232  1.00181.79           N  
ATOM    615  NH2 ARG M  76      25.908   9.069  45.165  1.00181.79           N  
ATOM    616  C   ARG M  76      30.278   3.239  45.764  1.00181.79           C  
ATOM    617  O   ARG M  76      31.225   3.345  46.542  1.00181.79           O  
ATOM    618  N   VAL M  77      29.334   2.283  45.894  1.00 58.09           N  
ATOM    619  CA  VAL M  77      29.383   1.341  46.974  0.98 58.09           C  
ATOM    620  CB  VAL M  77      28.190   0.433  47.013  0.98 58.09           C  
ATOM    621  CG1 VAL M  77      28.400  -0.600  48.133  0.98 58.09           C  
ATOM    622  CG2 VAL M  77      26.927   1.293  47.185  0.98 58.09           C  
ATOM    623  C   VAL M  77      30.594   0.475  46.810  1.00 58.09           C  
ATOM    624  O   VAL M  77      31.314   0.203  47.770  1.00 58.09           O  
ATOM    625  N   ASP M  78      30.884   0.068  45.561  1.00 67.52           N  
ATOM    626  CA  ASP M  78      31.977  -0.831  45.306  1.00 67.52           C  
ATOM    627  CB  ASP M  78      32.226  -1.074  43.806  1.00 67.52           C  
ATOM    628  CG  ASP M  78      31.105  -1.945  43.255  1.00 67.52           C  
ATOM    629  OD1 ASP M  78      30.200  -2.326  44.044  1.00 67.52           O  
ATOM    630  OD2 ASP M  78      31.147  -2.249  42.033  1.00 67.52           O  
ATOM    631  C   ASP M  78      33.242  -0.256  45.871  1.00 67.52           C  
ATOM    632  O   ASP M  78      34.105  -0.996  46.341  1.00 67.52           O  
ATOM    633  N   LEU M  79      33.400   1.078  45.838  1.00 58.52           N  
ATOM    634  CA  LEU M  79      34.600   1.688  46.334  1.00 58.52           C  
ATOM    635  CB  LEU M  79      34.590   3.218  46.162  1.00 58.52           C  
ATOM    636  CG  LEU M  79      34.621   3.675  44.692  1.00 58.52           C  
ATOM    637  CD1 LEU M  79      34.609   5.207  44.581  1.00 58.52           C  
ATOM    638  CD2 LEU M  79      35.810   3.051  43.947  1.00 58.52           C  
ATOM    639  C   LEU M  79      34.743   1.411  47.798  1.00 58.52           C  
ATOM    640  O   LEU M  79      35.843   1.132  48.274  1.00 58.52           O  
ATOM    641  N   GLY M  80      33.639   1.516  48.561  1.00 34.51           N  
ATOM    642  CA  GLY M  80      33.695   1.296  49.979  1.00 34.51           C  
ATOM    643  C   GLY M  80      34.009  -0.136  50.286  1.00 34.51           C  
ATOM    644  O   GLY M  80      34.840  -0.425  51.146  1.00 34.51           O  
ATOM    645  N   THR M  81      33.351  -1.077  49.584  1.00117.30           N  
ATOM    646  CA  THR M  81      33.531  -2.468  49.892  1.00117.30           C  
ATOM    647  CB  THR M  81      32.680  -3.377  49.053  1.00117.30           C  
ATOM    648  OG1 THR M  81      32.958  -3.178  47.675  1.00117.30           O  
ATOM    649  CG2 THR M  81      31.199  -3.104  49.348  1.00117.30           C  
ATOM    650  C   THR M  81      34.954  -2.857  49.663  1.00117.30           C  
ATOM    651  O   THR M  81      35.571  -3.509  50.503  1.00117.30           O  
ATOM    652  N   LEU M  82      35.518  -2.438  48.520  1.00 57.29           N  
ATOM    653  CA  LEU M  82      36.853  -2.804  48.152  1.00 57.29           C  
ATOM    654  CB  LEU M  82      37.219  -2.297  46.746  1.00 57.29           C  
ATOM    655  CG  LEU M  82      36.439  -3.033  45.637  1.00 57.29           C  
ATOM    656  CD1 LEU M  82      36.806  -2.520  44.237  1.00 57.29           C  
ATOM    657  CD2 LEU M  82      36.627  -4.555  45.754  1.00 57.29           C  
ATOM    658  C   LEU M  82      37.816  -2.248  49.148  1.00 57.29           C  
ATOM    659  O   LEU M  82      38.798  -2.898  49.501  1.00 57.29           O  
ATOM    660  N   ARG M  83      37.566  -1.023  49.639  1.00114.79           N  
ATOM    661  CA  ARG M  83      38.477  -0.451  50.582  1.00114.79           C  
ATOM    662  CB  ARG M  83      38.091   0.983  50.984  1.00114.79           C  
ATOM    663  CG  ARG M  83      39.153   1.697  51.823  1.00114.79           C  
ATOM    664  CD  ARG M  83      38.868   3.190  52.013  1.00114.79           C  
ATOM    665  NE  ARG M  83      37.710   3.317  52.942  1.00114.79           N  
ATOM    666  CZ  ARG M  83      37.922   3.377  54.289  1.00114.79           C  
ATOM    667  NH1 ARG M  83      39.195   3.347  54.779  1.00114.79           N  
ATOM    668  NH2 ARG M  83      36.863   3.471  55.144  1.00114.79           N  
ATOM    669  C   ARG M  83      38.473  -1.323  51.797  1.00114.79           C  
ATOM    670  O   ARG M  83      39.519  -1.565  52.396  1.00114.79           O  
ATOM    671  N   GLY M  84      37.284  -1.815  52.192  1.00 21.33           N  
ATOM    672  CA  GLY M  84      37.159  -2.659  53.346  1.00 21.33           C  
ATOM    673  C   GLY M  84      37.875  -3.958  53.126  1.00 21.33           C  
ATOM    674  O   GLY M  84      38.556  -4.450  54.025  1.00 21.33           O  
ATOM    675  N   TYR M  85      37.749  -4.558  51.924  1.00 73.17           N  
ATOM    676  CA  TYR M  85      38.361  -5.842  51.723  1.00 73.17           C  
ATOM    677  CB  TYR M  85      38.179  -6.420  50.304  1.00 73.17           C  
ATOM    678  CG  TYR M  85      36.743  -6.701  50.006  1.00 73.17           C  
ATOM    679  CD1 TYR M  85      36.048  -7.656  50.712  1.00 73.17           C  
ATOM    680  CD2 TYR M  85      36.103  -6.043  48.979  1.00 73.17           C  
ATOM    681  CE1 TYR M  85      34.730  -7.920  50.421  1.00 73.17           C  
ATOM    682  CE2 TYR M  85      34.786  -6.303  48.681  1.00 73.17           C  
ATOM    683  CZ  TYR M  85      34.095  -7.243  49.407  1.00 73.17           C  
ATOM    684  OH  TYR M  85      32.744  -7.518  49.109  1.00 73.17           O  
ATOM    685  C   TYR M  85      39.837  -5.686  51.903  1.00 73.17           C  
ATOM    686  O   TYR M  85      40.479  -6.445  52.625  1.00 73.17           O  
ATOM    687  N   TYR M  86      40.398  -4.664  51.241  1.00 88.29           N  
ATOM    688  CA  TYR M  86      41.794  -4.346  51.236  1.00 88.29           C  
ATOM    689  CB  TYR M  86      42.179  -3.397  50.089  1.00 88.29           C  
ATOM    690  CG  TYR M  86      41.970  -4.217  48.855  1.00 88.29           C  
ATOM    691  CD1 TYR M  86      42.913  -5.140  48.467  1.00 88.29           C  
ATOM    692  CD2 TYR M  86      40.833  -4.077  48.090  1.00 88.29           C  
ATOM    693  CE1 TYR M  86      42.730  -5.908  47.340  1.00 88.29           C  
ATOM    694  CE2 TYR M  86      40.642  -4.840  46.962  1.00 88.29           C  
ATOM    695  CZ  TYR M  86      41.592  -5.759  46.584  1.00 88.29           C  
ATOM    696  OH  TYR M  86      41.399  -6.545  45.428  1.00 88.29           O  
ATOM    697  C   TYR M  86      42.233  -3.819  52.573  1.00 88.29           C  
ATOM    698  O   TYR M  86      43.403  -3.940  52.932  1.00 88.29           O  
ATOM    699  N   ASN M  87      41.317  -3.210  53.353  1.00 63.53           N  
ATOM    700  CA  ASN M  87      41.688  -2.615  54.610  0.98 63.53           C  
ATOM    701  CB  ASN M  87      42.491  -3.546  55.537  0.98 63.53           C  
ATOM    702  CG  ASN M  87      41.533  -4.521  56.206  0.91 63.53           C  
ATOM    703  OD1 ASN M  87      40.389  -4.182  56.503  0.91 63.53           O  
ATOM    704  ND2 ASN M  87      42.019  -5.765  56.464  0.91 63.53           N  
ATOM    705  C   ASN M  87      42.534  -1.419  54.332  1.00 63.53           C  
ATOM    706  O   ASN M  87      43.505  -1.144  55.035  1.00 63.53           O  
ATOM    707  N   GLN M  88      42.158  -0.680  53.274  1.00 80.94           N  
ATOM    708  CA  GLN M  88      42.822   0.524  52.870  1.00 80.94           C  
ATOM    709  CB  GLN M  88      42.640   0.807  51.375  1.00 80.94           C  
ATOM    710  CG  GLN M  88      43.270  -0.269  50.493  1.00 80.94           C  
ATOM    711  CD  GLN M  88      42.660  -0.125  49.110  1.00 80.94           C  
ATOM    712  OE1 GLN M  88      43.173  -0.655  48.127  1.00 80.94           O  
ATOM    713  NE2 GLN M  88      41.517   0.606  49.034  1.00 80.94           N  
ATOM    714  C   GLN M  88      42.223   1.666  53.628  1.00 80.94           C  
ATOM    715  O   GLN M  88      41.186   1.525  54.275  1.00 80.94           O  
ATOM    716  N   SER M  89      42.903   2.831  53.583  1.00 87.78           N  
ATOM    717  CA  SER M  89      42.471   4.002  54.291  1.00 87.78           C  
ATOM    718  CB  SER M  89      43.644   4.863  54.792  1.00 87.78           C  
ATOM    719  OG  SER M  89      43.157   6.003  55.482  1.00 87.78           O  
ATOM    720  C   SER M  89      41.622   4.865  53.403  1.00 87.78           C  
ATOM    721  O   SER M  89      41.584   4.708  52.184  1.00 87.78           O  
ATOM    722  N   GLU M  90      40.895   5.802  54.042  1.00133.62           N  
ATOM    723  CA  GLU M  90      40.018   6.761  53.428  0.98133.62           C  
ATOM    724  CB  GLU M  90      39.141   7.496  54.456  0.98133.62           C  
ATOM    725  CG  GLU M  90      38.161   8.486  53.825  0.96133.62           C  
ATOM    726  CD  GLU M  90      37.016   7.698  53.205  0.82133.62           C  
ATOM    727  OE1 GLU M  90      36.287   7.014  53.971  0.82133.62           O  
ATOM    728  OE2 GLU M  90      36.856   7.771  51.957  0.82133.62           O  
ATOM    729  C   GLU M  90      40.817   7.795  52.693  1.00133.62           C  
ATOM    730  O   GLU M  90      40.326   8.416  51.751  1.00133.62           O  
ATOM    731  N   ALA M  91      42.069   8.025  53.129  1.00 46.17           N  
ATOM    732  CA  ALA M  91      42.852   9.121  52.628  1.00 46.17           C  
ATOM    733  CB  ALA M  91      44.227   9.212  53.311  1.00 46.17           C  
ATOM    734  C   ALA M  91      43.105   9.070  51.145  1.00 46.17           C  
ATOM    735  O   ALA M  91      42.894  10.069  50.459  1.00 46.17           O  
ATOM    736  N   GLY M  92      43.524   7.921  50.584  1.00 25.91           N  
ATOM    737  CA  GLY M  92      43.918   7.933  49.197  1.00 25.91           C  
ATOM    738  C   GLY M  92      42.733   7.833  48.290  1.00 25.91           C  
ATOM    739  O   GLY M  92      41.603   7.623  48.728  1.00 25.91           O  
ATOM    740  N   SER M  93      42.986   7.980  46.970  1.00 86.78           N  
ATOM    741  CA  SER M  93      41.933   7.873  46.003  1.00 86.78           C  
ATOM    742  CB  SER M  93      41.939   8.961  44.917  1.00 86.78           C  
ATOM    743  OG  SER M  93      42.983   8.714  43.989  1.00 86.78           O  
ATOM    744  C   SER M  93      42.139   6.567  45.307  1.00 86.78           C  
ATOM    745  O   SER M  93      43.271   6.121  45.127  1.00 86.78           O  
ATOM    746  N   HIS M  94      41.034   5.907  44.910  1.00 60.70           N  
ATOM    747  CA  HIS M  94      41.170   4.628  44.281  1.00 60.70           C  
ATOM    748  ND1 HIS M  94      42.860   2.688  46.374  1.00 60.70           N  
ATOM    749  CG  HIS M  94      41.653   3.351  46.379  1.00 60.70           C  
ATOM    750  CB  HIS M  94      40.752   3.462  45.188  1.00 60.70           C  
ATOM    751  NE2 HIS M  94      42.610   3.541  48.413  1.00 60.70           N  
ATOM    752  CD2 HIS M  94      41.516   3.865  47.632  1.00 60.70           C  
ATOM    753  CE1 HIS M  94      43.390   2.834  47.615  1.00 60.70           C  
ATOM    754  C   HIS M  94      40.312   4.593  43.060  1.00 60.70           C  
ATOM    755  O   HIS M  94      39.419   5.422  42.886  1.00 60.70           O  
ATOM    756  N   THR M  95      40.576   3.614  42.170  1.00 53.48           N  
ATOM    757  CA  THR M  95      39.852   3.570  40.938  0.98 53.48           C  
ATOM    758  CB  THR M  95      40.715   3.874  39.748  0.98 53.48           C  
ATOM    759  OG1 THR M  95      41.304   5.159  39.888  0.98 53.48           O  
ATOM    760  CG2 THR M  95      39.850   3.822  38.479  0.98 53.48           C  
ATOM    761  C   THR M  95      39.279   2.206  40.720  1.00 53.48           C  
ATOM    762  O   THR M  95      39.900   1.186  41.017  1.00 53.48           O  
ATOM    763  N   VAL M  96      38.045   2.185  40.184  1.00142.61           N  
ATOM    764  CA  VAL M  96      37.350   0.987  39.831  0.93142.61           C  
ATOM    765  CB  VAL M  96      35.970   0.912  40.399  0.93142.61           C  
ATOM    766  CG1 VAL M  96      35.313  -0.334  39.823  0.93142.61           C  
ATOM    767  CG2 VAL M  96      36.021   0.916  41.926  0.93142.61           C  
ATOM    768  C   VAL M  96      37.129   1.097  38.362  1.00142.61           C  
ATOM    769  O   VAL M  96      36.880   2.188  37.850  1.00142.61           O  
ATOM    770  N   GLN M  97      37.212  -0.032  37.638  1.00100.78           N  
ATOM    771  CA  GLN M  97      37.030   0.069  36.225  1.00100.78           C  
ATOM    772  CB  GLN M  97      38.380   0.019  35.501  1.00100.78           C  
ATOM    773  CG  GLN M  97      38.370   0.585  34.089  1.00100.78           C  
ATOM    774  CD  GLN M  97      39.830   0.773  33.711  1.00100.78           C  
ATOM    775  OE1 GLN M  97      40.655   1.120  34.557  1.00100.78           O  
ATOM    776  NE2 GLN M  97      40.162   0.533  32.415  1.00100.78           N  
ATOM    777  C   GLN M  97      36.185  -1.091  35.805  1.00100.78           C  
ATOM    778  O   GLN M  97      36.292  -2.181  36.365  1.00100.78           O  
ATOM    779  N   ARG M  98      35.290  -0.876  34.819  1.00 92.14           N  
ATOM    780  CA  ARG M  98      34.444  -1.944  34.376  1.00 92.14           C  
ATOM    781  CB  ARG M  98      33.025  -1.848  34.965  1.00 92.14           C  
ATOM    782  CG  ARG M  98      32.188  -3.118  34.813  1.00 92.14           C  
ATOM    783  CD  ARG M  98      30.703  -2.917  35.126  1.00 92.14           C  
ATOM    784  NE  ARG M  98      30.582  -2.374  36.510  1.00 92.14           N  
ATOM    785  CZ  ARG M  98      30.509  -3.211  37.587  1.00 92.14           C  
ATOM    786  NH1 ARG M  98      30.633  -4.559  37.423  1.00 92.14           N  
ATOM    787  NH2 ARG M  98      30.307  -2.702  38.836  1.00 92.14           N  
ATOM    788  C   ARG M  98      34.318  -1.828  32.888  1.00 92.14           C  
ATOM    789  O   ARG M  98      34.233  -0.726  32.348  1.00 92.14           O  
ATOM    790  N   MET M  99      34.329  -2.976  32.181  1.00125.99           N  
ATOM    791  CA  MET M  99      34.168  -2.957  30.756  1.00125.99           C  
ATOM    792  CB  MET M  99      35.475  -3.107  29.970  1.00125.99           C  
ATOM    793  CG  MET M  99      35.200  -3.254  28.473  1.00125.99           C  
ATOM    794  SD  MET M  99      36.508  -4.095  27.541  1.00125.99           S  
ATOM    795  CE  MET M  99      36.377  -5.664  28.449  1.00125.99           C  
ATOM    796  C   MET M  99      33.377  -4.161  30.367  1.00125.99           C  
ATOM    797  O   MET M  99      33.679  -5.276  30.791  1.00125.99           O  
ATOM    798  N   TYR M 100      32.324  -3.969  29.551  1.00 74.51           N  
ATOM    799  CA  TYR M 100      31.608  -5.112  29.072  1.00 74.51           C  
ATOM    800  CB  TYR M 100      30.416  -5.558  29.944  1.00 74.51           C  
ATOM    801  CG  TYR M 100      29.387  -4.485  30.049  1.00 74.51           C  
ATOM    802  CD1 TYR M 100      28.498  -4.253  29.024  1.00 74.51           C  
ATOM    803  CD2 TYR M 100      29.295  -3.727  31.194  1.00 74.51           C  
ATOM    804  CE1 TYR M 100      27.542  -3.270  29.136  1.00 74.51           C  
ATOM    805  CE2 TYR M 100      28.342  -2.744  31.312  1.00 74.51           C  
ATOM    806  CZ  TYR M 100      27.464  -2.514  30.281  1.00 74.51           C  
ATOM    807  OH  TYR M 100      26.483  -1.507  30.398  1.00 74.51           O  
ATOM    808  C   TYR M 100      31.125  -4.825  27.689  1.00 74.51           C  
ATOM    809  O   TYR M 100      31.094  -3.675  27.253  1.00 74.51           O  
ATOM    810  N   GLY M 101      30.758  -5.887  26.946  1.00 25.86           N  
ATOM    811  CA  GLY M 101      30.280  -5.677  25.614  1.00 25.86           C  
ATOM    812  C   GLY M 101      30.286  -6.989  24.907  1.00 25.86           C  
ATOM    813  O   GLY M 101      30.692  -8.010  25.460  1.00 25.86           O  
ATOM    814  N   CYS M 102      29.828  -6.981  23.641  1.00 47.03           N  
ATOM    815  CA  CYS M 102      29.756  -8.196  22.891  0.96 47.03           C  
ATOM    816  CB  CYS M 102      28.303  -8.672  22.694  0.96 47.03           C  
ATOM    817  SG  CYS M 102      27.244  -7.388  21.959  0.96 47.03           S  
ATOM    818  C   CYS M 102      30.360  -7.968  21.540  1.00 47.03           C  
ATOM    819  O   CYS M 102      30.439  -6.838  21.057  1.00 47.03           O  
ATOM    820  N   ASP M 103      30.832  -9.064  20.911  1.00 52.24           N  
ATOM    821  CA  ASP M 103      31.430  -9.001  19.609  1.00 52.24           C  
ATOM    822  CB  ASP M 103      32.841  -9.613  19.565  1.00 52.24           C  
ATOM    823  CG  ASP M 103      33.769  -8.736  20.396  1.00 52.24           C  
ATOM    824  OD1 ASP M 103      33.393  -7.565  20.671  1.00 52.24           O  
ATOM    825  OD2 ASP M 103      34.868  -9.226  20.767  1.00 52.24           O  
ATOM    826  C   ASP M 103      30.572  -9.797  18.674  1.00 52.24           C  
ATOM    827  O   ASP M 103      29.979 -10.802  19.063  1.00 52.24           O  
ATOM    828  N   VAL M 104      30.464  -9.336  17.411  1.00 34.02           N  
ATOM    829  CA  VAL M 104      29.707 -10.037  16.411  1.00 34.02           C  
ATOM    830  CB  VAL M 104      28.506  -9.280  15.924  1.00 34.02           C  
ATOM    831  CG1 VAL M 104      27.516  -9.122  17.092  0.73 34.02           C  
ATOM    832  CG2 VAL M 104      28.978  -7.944  15.327  0.73 34.02           C  
ATOM    833  C   VAL M 104      30.619 -10.232  15.240  1.00 34.02           C  
ATOM    834  O   VAL M 104      31.549  -9.454  15.037  1.00 34.02           O  
ATOM    835  N   GLY M 105      30.382 -11.292  14.440  1.00 23.27           N  
ATOM    836  CA  GLY M 105      31.234 -11.581  13.318  1.00 23.27           C  
ATOM    837  C   GLY M 105      30.711 -10.882  12.101  1.00 23.27           C  
ATOM    838  O   GLY M 105      29.878  -9.981  12.186  1.00 23.27           O  
ATOM    839  N   SER M 106      31.225 -11.289  10.921  1.00 27.94           N  
ATOM    840  CA  SER M 106      30.819 -10.721   9.666  0.98 27.94           C  
ATOM    841  CB  SER M 106      31.627 -11.268   8.475  0.98 27.94           C  
ATOM    842  OG  SER M 106      31.181 -10.672   7.266  0.98 27.94           O  
ATOM    843  C   SER M 106      29.386 -11.088   9.455  1.00 27.94           C  
ATOM    844  O   SER M 106      28.613 -10.333   8.868  1.00 27.94           O  
ATOM    845  N   ASP M 107      29.011 -12.288   9.934  1.00 86.85           N  
ATOM    846  CA  ASP M 107      27.674 -12.798   9.867  1.00 86.85           C  
ATOM    847  CB  ASP M 107      27.603 -14.306  10.189  1.00 86.85           C  
ATOM    848  CG  ASP M 107      28.290 -14.608  11.515  1.00 86.85           C  
ATOM    849  OD1 ASP M 107      28.398 -13.700  12.377  1.00 86.85           O  
ATOM    850  OD2 ASP M 107      28.747 -15.770  11.671  1.00 86.85           O  
ATOM    851  C   ASP M 107      26.797 -11.989  10.777  1.00 86.85           C  
ATOM    852  O   ASP M 107      25.590 -11.884  10.562  1.00 86.85           O  
ATOM    853  N   TRP M 108      27.405 -11.352  11.795  1.00 87.57           N  
ATOM    854  CA  TRP M 108      26.697 -10.570  12.769  1.00 87.57           C  
ATOM    855  CB  TRP M 108      25.669  -9.604  12.156  1.00 87.57           C  
ATOM    856  CG  TRP M 108      26.317  -8.450  11.429  1.00 87.57           C  
ATOM    857  CD2 TRP M 108      25.634  -7.247  11.048  1.00 87.57           C  
ATOM    858  CD1 TRP M 108      27.613  -8.302  11.027  1.00 87.57           C  
ATOM    859  NE1 TRP M 108      27.779  -7.081  10.417  1.00 87.57           N  
ATOM    860  CE2 TRP M 108      26.569  -6.421  10.424  1.00 87.57           C  
ATOM    861  CE3 TRP M 108      24.335  -6.861  11.209  1.00 87.57           C  
ATOM    862  CZ2 TRP M 108      26.216  -5.190   9.950  1.00 87.57           C  
ATOM    863  CZ3 TRP M 108      23.981  -5.621  10.726  1.00 87.57           C  
ATOM    864  CH2 TRP M 108      24.903  -4.803  10.109  1.00 87.57           C  
ATOM    865  C   TRP M 108      26.018 -11.456  13.766  1.00 87.57           C  
ATOM    866  O   TRP M 108      25.124 -11.017  14.489  1.00 87.57           O  
ATOM    867  N   ARG M 109      26.432 -12.737  13.830  1.00 72.28           N  
ATOM    868  CA  ARG M 109      25.938 -13.603  14.861  0.98 72.28           C  
ATOM    869  CB  ARG M 109      25.966 -15.096  14.498  0.98 72.28           C  
ATOM    870  CG  ARG M 109      25.064 -15.447  13.315  0.71 72.28           C  
ATOM    871  CD  ARG M 109      24.955 -16.949  13.064  0.71 72.28           C  
ATOM    872  NE  ARG M 109      26.339 -17.477  12.904  0.63 72.28           N  
ATOM    873  CZ  ARG M 109      26.680 -18.184  11.787  0.62 72.28           C  
ATOM    874  NH1 ARG M 109      25.764 -18.374  10.794  0.62 72.28           N  
ATOM    875  NH2 ARG M 109      27.935 -18.707  11.667  0.62 72.28           N  
ATOM    876  C   ARG M 109      26.842 -13.402  16.042  1.00 72.28           C  
ATOM    877  O   ARG M 109      27.999 -13.019  15.882  1.00 72.28           O  
ATOM    878  N   PHE M 110      26.329 -13.667  17.262  1.00 87.81           N  
ATOM    879  CA  PHE M 110      27.049 -13.433  18.486  1.00 87.81           C  
ATOM    880  CB  PHE M 110      26.203 -13.847  19.705  1.00 87.81           C  
ATOM    881  CG  PHE M 110      27.017 -13.828  20.951  1.00 87.81           C  
ATOM    882  CD1 PHE M 110      27.331 -12.649  21.586  1.00 87.81           C  
ATOM    883  CD2 PHE M 110      27.444 -15.016  21.498  1.00 87.81           C  
ATOM    884  CE1 PHE M 110      28.076 -12.660  22.742  1.00 87.81           C  
ATOM    885  CE2 PHE M 110      28.188 -15.033  22.653  1.00 87.81           C  
ATOM    886  CZ  PHE M 110      28.507 -13.851  23.276  1.00 87.81           C  
ATOM    887  C   PHE M 110      28.347 -14.187  18.499  1.00 87.81           C  
ATOM    888  O   PHE M 110      28.377 -15.416  18.527  1.00 87.81           O  
ATOM    889  N   LEU M 111      29.462 -13.433  18.384  1.00130.49           N  
ATOM    890  CA  LEU M 111      30.800 -13.957  18.429  1.00130.49           C  
ATOM    891  CB  LEU M 111      31.793 -12.979  17.781  1.00130.49           C  
ATOM    892  CG  LEU M 111      33.245 -13.479  17.743  1.00130.49           C  
ATOM    893  CD1 LEU M 111      33.410 -14.649  16.763  1.00130.49           C  
ATOM    894  CD2 LEU M 111      34.216 -12.325  17.459  1.00130.49           C  
ATOM    895  C   LEU M 111      31.285 -14.212  19.828  1.00130.49           C  
ATOM    896  O   LEU M 111      31.712 -15.317  20.164  1.00130.49           O  
ATOM    897  N   ARG M 112      31.205 -13.183  20.700  1.00222.52           N  
ATOM    898  CA  ARG M 112      31.808 -13.319  21.997  0.95222.52           C  
ATOM    899  CB  ARG M 112      33.335 -13.114  21.936  0.95222.52           C  
ATOM    900  CG  ARG M 112      34.089 -13.481  23.213  0.95222.52           C  
ATOM    901  CD  ARG M 112      35.578 -13.115  23.180  0.90222.52           C  
ATOM    902  NE  ARG M 112      36.239 -13.948  22.136  0.59222.52           N  
ATOM    903  CZ  ARG M 112      36.340 -13.501  20.850  0.59222.52           C  
ATOM    904  NH1 ARG M 112      35.857 -12.271  20.507  0.59222.52           N  
ATOM    905  NH2 ARG M 112      36.935 -14.281  19.902  0.59222.52           N  
ATOM    906  C   ARG M 112      31.241 -12.259  22.894  1.00222.52           C  
ATOM    907  O   ARG M 112      30.678 -11.270  22.425  1.00222.52           O  
ATOM    908  N   GLY M 113      31.376 -12.450  24.225  1.00 41.20           N  
ATOM    909  CA  GLY M 113      30.875 -11.494  25.173  1.00 41.20           C  
ATOM    910  C   GLY M 113      31.835 -11.437  26.318  1.00 41.20           C  
ATOM    911  O   GLY M 113      32.398 -12.453  26.721  1.00 41.20           O  
ATOM    912  N   TYR M 114      32.046 -10.229  26.880  1.00 95.66           N  
ATOM    913  CA  TYR M 114      32.987 -10.096  27.953  0.98 95.66           C  
ATOM    914  CB  TYR M 114      34.390  -9.701  27.454  0.98 95.66           C  
ATOM    915  CG  TYR M 114      34.208  -8.715  26.349  1.00 95.66           C  
ATOM    916  CD1 TYR M 114      34.076  -7.365  26.579  1.00 95.66           C  
ATOM    917  CD2 TYR M 114      34.164  -9.175  25.052  1.00 95.66           C  
ATOM    918  CE1 TYR M 114      33.908  -6.494  25.526  1.00 95.66           C  
ATOM    919  CE2 TYR M 114      33.995  -8.313  23.997  1.00 95.66           C  
ATOM    920  CZ  TYR M 114      33.867  -6.967  24.234  1.00 95.66           C  
ATOM    921  OH  TYR M 114      33.694  -6.078  23.152  1.00 95.66           O  
ATOM    922  C   TYR M 114      32.505  -9.126  28.988  1.00 95.66           C  
ATOM    923  O   TYR M 114      31.677  -8.257  28.719  1.00 95.66           O  
ATOM    924  N   HIS M 115      33.000  -9.308  30.232  1.00 73.27           N  
ATOM    925  CA  HIS M 115      32.686  -8.463  31.348  1.00 73.27           C  
ATOM    926  ND1 HIS M 115      31.482  -8.118  34.534  1.00 73.27           N  
ATOM    927  CG  HIS M 115      31.026  -8.038  33.237  1.00 73.27           C  
ATOM    928  CB  HIS M 115      31.460  -8.959  32.136  1.00 73.27           C  
ATOM    929  NE2 HIS M 115      30.033  -6.433  34.473  1.00 73.27           N  
ATOM    930  CD2 HIS M 115      30.143  -7.002  33.217  1.00 73.27           C  
ATOM    931  CE1 HIS M 115      30.856  -7.137  35.230  1.00 73.27           C  
ATOM    932  C   HIS M 115      33.877  -8.531  32.254  1.00 73.27           C  
ATOM    933  O   HIS M 115      34.259  -9.608  32.710  1.00 73.27           O  
ATOM    934  N   GLN M 116      34.491  -7.372  32.557  1.00139.57           N  
ATOM    935  CA  GLN M 116      35.704  -7.397  33.322  0.96139.57           C  
ATOM    936  CB  GLN M 116      36.908  -7.197  32.390  0.96139.57           C  
ATOM    937  CG  GLN M 116      38.280  -7.368  33.024  0.96139.57           C  
ATOM    938  CD  GLN M 116      39.283  -7.308  31.882  0.91139.57           C  
ATOM    939  OE1 GLN M 116      39.066  -7.886  30.818  0.91139.57           O  
ATOM    940  NE2 GLN M 116      40.410  -6.581  32.099  0.91139.57           N  
ATOM    941  C   GLN M 116      35.656  -6.268  34.311  1.00139.57           C  
ATOM    942  O   GLN M 116      35.009  -5.250  34.071  1.00139.57           O  
ATOM    943  N   TYR M 117      36.332  -6.442  35.470  1.00131.62           N  
ATOM    944  CA  TYR M 117      36.308  -5.464  36.522  0.98131.62           C  
ATOM    945  CB  TYR M 117      35.355  -5.961  37.626  0.98131.62           C  
ATOM    946  CG  TYR M 117      35.056  -4.939  38.663  1.00131.62           C  
ATOM    947  CD1 TYR M 117      34.286  -3.845  38.362  1.00131.62           C  
ATOM    948  CD2 TYR M 117      35.494  -5.101  39.954  1.00131.62           C  
ATOM    949  CE1 TYR M 117      33.987  -2.914  39.326  1.00131.62           C  
ATOM    950  CE2 TYR M 117      35.198  -4.172  40.922  1.00131.62           C  
ATOM    951  CZ  TYR M 117      34.443  -3.071  40.610  1.00131.62           C  
ATOM    952  OH  TYR M 117      34.136  -2.118  41.603  1.00131.62           O  
ATOM    953  C   TYR M 117      37.703  -5.362  37.076  1.00131.62           C  
ATOM    954  O   TYR M 117      38.356  -6.380  37.304  1.00131.62           O  
ATOM    955  N   ALA M 118      38.201  -4.128  37.317  1.00 39.18           N  
ATOM    956  CA  ALA M 118      39.536  -3.983  37.832  1.00 39.18           C  
ATOM    957  CB  ALA M 118      40.556  -3.498  36.787  1.00 39.18           C  
ATOM    958  C   ALA M 118      39.522  -2.971  38.928  1.00 39.18           C  
ATOM    959  O   ALA M 118      38.715  -2.042  38.932  1.00 39.18           O  
ATOM    960  N   TYR M 119      40.426  -3.154  39.911  1.00 80.07           N  
ATOM    961  CA  TYR M 119      40.515  -2.233  41.002  1.00 80.07           C  
ATOM    962  CB  TYR M 119      40.151  -2.905  42.338  1.00 80.07           C  
ATOM    963  CG  TYR M 119      40.117  -1.892  43.427  1.00 80.07           C  
ATOM    964  CD1 TYR M 119      39.149  -0.915  43.436  1.00 80.07           C  
ATOM    965  CD2 TYR M 119      41.023  -1.946  44.461  1.00 80.07           C  
ATOM    966  CE1 TYR M 119      39.103   0.017  44.445  1.00 80.07           C  
ATOM    967  CE2 TYR M 119      40.982  -1.018  45.474  1.00 80.07           C  
ATOM    968  CZ  TYR M 119      40.022  -0.034  45.465  1.00 80.07           C  
ATOM    969  OH  TYR M 119      39.978   0.920  46.503  1.00 80.07           O  
ATOM    970  C   TYR M 119      41.937  -1.762  41.045  1.00 80.07           C  
ATOM    971  O   TYR M 119      42.870  -2.560  41.113  1.00 80.07           O  
ATOM    972  N   ASP M 120      42.135  -0.432  40.998  1.00 91.71           N  
ATOM    973  CA  ASP M 120      43.447   0.153  41.054  1.00 91.71           C  
ATOM    974  CB  ASP M 120      44.250  -0.267  42.298  1.00 91.71           C  
ATOM    975  CG  ASP M 120      43.557   0.204  43.563  1.00 91.71           C  
ATOM    976  OD1 ASP M 120      43.066   1.363  43.597  1.00 91.71           O  
ATOM    977  OD2 ASP M 120      43.524  -0.607  44.526  1.00 91.71           O  
ATOM    978  C   ASP M 120      44.281  -0.303  39.892  1.00 91.71           C  
ATOM    979  O   ASP M 120      45.505  -0.376  40.002  1.00 91.71           O  
ATOM    980  N   GLY M 121      43.664  -0.631  38.744  1.00 31.85           N  
ATOM    981  CA  GLY M 121      44.457  -0.959  37.592  1.00 31.85           C  
ATOM    982  C   GLY M 121      44.764  -2.425  37.552  1.00 31.85           C  
ATOM    983  O   GLY M 121      45.271  -2.921  36.547  1.00 31.85           O  
ATOM    984  N   LYS M 122      44.467  -3.175  38.626  1.00140.10           N  
ATOM    985  CA  LYS M 122      44.778  -4.576  38.593  1.00140.10           C  
ATOM    986  CB  LYS M 122      45.448  -5.059  39.888  1.00140.10           C  
ATOM    987  CG  LYS M 122      44.609  -4.767  41.131  0.69140.10           C  
ATOM    988  CD  LYS M 122      45.168  -5.400  42.403  0.65140.10           C  
ATOM    989  CE  LYS M 122      46.269  -4.567  43.062  0.62140.10           C  
ATOM    990  NZ  LYS M 122      45.671  -3.499  43.892  0.62140.10           N  
ATOM    991  C   LYS M 122      43.493  -5.326  38.410  1.00140.10           C  
ATOM    992  O   LYS M 122      42.460  -4.934  38.948  1.00140.10           O  
ATOM    993  N   ASP M 123      43.524  -6.426  37.624  1.00118.36           N  
ATOM    994  CA  ASP M 123      42.320  -7.166  37.347  1.00118.36           C  
ATOM    995  CB  ASP M 123      42.475  -8.223  36.236  1.00118.36           C  
ATOM    996  CG  ASP M 123      43.528  -9.237  36.654  0.98118.36           C  
ATOM    997  OD1 ASP M 123      44.547  -8.814  37.263  0.98118.36           O  
ATOM    998  OD2 ASP M 123      43.329 -10.448  36.369  0.98118.36           O  
ATOM    999  C   ASP M 123      41.815  -7.837  38.587  1.00118.36           C  
ATOM   1000  O   ASP M 123      42.525  -8.624  39.209  1.00118.36           O  
ATOM   1001  N   TYR M 124      40.604  -7.430  39.032  1.00110.71           N  
ATOM   1002  CA  TYR M 124      39.910  -7.974  40.168  1.00110.71           C  
ATOM   1003  CB  TYR M 124      38.897  -6.943  40.694  1.00110.71           C  
ATOM   1004  CG  TYR M 124      38.277  -7.391  41.970  1.00110.71           C  
ATOM   1005  CD1 TYR M 124      38.956  -7.257  43.159  1.00110.71           C  
ATOM   1006  CD2 TYR M 124      37.006  -7.916  41.980  1.00110.71           C  
ATOM   1007  CE1 TYR M 124      38.380  -7.655  44.342  1.00110.71           C  
ATOM   1008  CE2 TYR M 124      36.425  -8.315  43.159  1.00110.71           C  
ATOM   1009  CZ  TYR M 124      37.113  -8.185  44.340  1.00110.71           C  
ATOM   1010  OH  TYR M 124      36.517  -8.593  45.550  1.00110.71           O  
ATOM   1011  C   TYR M 124      39.173  -9.254  39.862  1.00110.71           C  
ATOM   1012  O   TYR M 124      39.374 -10.273  40.522  1.00110.71           O  
ATOM   1013  N   ILE M 125      38.287  -9.224  38.838  1.00 63.72           N  
ATOM   1014  CA  ILE M 125      37.480 -10.370  38.512  1.00 63.72           C  
ATOM   1015  CB  ILE M 125      36.271 -10.499  39.393  1.00 63.72           C  
ATOM   1016  CG1 ILE M 125      35.613 -11.877  39.223  1.00 63.72           C  
ATOM   1017  CG2 ILE M 125      35.340  -9.309  39.105  1.00 63.72           C  
ATOM   1018  CD1 ILE M 125      34.597 -12.202  40.318  1.00 63.72           C  
ATOM   1019  C   ILE M 125      37.011 -10.220  37.095  1.00 63.72           C  
ATOM   1020  O   ILE M 125      36.866  -9.103  36.599  1.00 63.72           O  
ATOM   1021  N   ALA M 126      36.752 -11.348  36.398  1.00 38.45           N  
ATOM   1022  CA  ALA M 126      36.306 -11.245  35.036  1.00 38.45           C  
ATOM   1023  CB  ALA M 126      37.457 -11.221  34.016  1.00 38.45           C  
ATOM   1024  C   ALA M 126      35.457 -12.434  34.712  1.00 38.45           C  
ATOM   1025  O   ALA M 126      35.534 -13.473  35.366  1.00 38.45           O  
ATOM   1026  N   LEU M 127      34.610 -12.297  33.672  1.00 50.47           N  
ATOM   1027  CA  LEU M 127      33.742 -13.370  33.284  1.00 50.47           C  
ATOM   1028  CB  LEU M 127      32.381 -12.878  32.757  1.00 50.47           C  
ATOM   1029  CG  LEU M 127      31.384 -14.007  32.435  1.00 50.47           C  
ATOM   1030  CD1 LEU M 127      31.001 -14.787  33.703  1.00 50.47           C  
ATOM   1031  CD2 LEU M 127      30.157 -13.470  31.679  1.00 50.47           C  
ATOM   1032  C   LEU M 127      34.430 -14.128  32.188  1.00 50.47           C  
ATOM   1033  O   LEU M 127      34.996 -13.539  31.269  1.00 50.47           O  
ATOM   1034  N   LYS M 128      34.383 -15.473  32.277  1.00129.64           N  
ATOM   1035  CA  LYS M 128      35.016 -16.378  31.356  0.98129.64           C  
ATOM   1036  CB  LYS M 128      34.965 -17.846  31.817  0.98129.64           C  
ATOM   1037  CG  LYS M 128      35.842 -18.187  33.024  0.98129.64           C  
ATOM   1038  CD  LYS M 128      37.343 -18.103  32.750  0.96129.64           C  
ATOM   1039  CE  LYS M 128      38.194 -18.697  33.874  0.93129.64           C  
ATOM   1040  NZ  LYS M 128      38.052 -20.170  33.888  0.93129.64           N  
ATOM   1041  C   LYS M 128      34.302 -16.318  30.040  1.00129.64           C  
ATOM   1042  O   LYS M 128      33.249 -15.697  29.914  1.00129.64           O  
ATOM   1043  N   GLU M 129      34.891 -16.964  29.012  1.00 85.43           N  
ATOM   1044  CA  GLU M 129      34.358 -16.955  27.679  1.00 85.43           C  
ATOM   1045  CB  GLU M 129      35.261 -17.671  26.659  1.00 85.43           C  
ATOM   1046  CG  GLU M 129      34.811 -17.458  25.211  0.97 85.43           C  
ATOM   1047  CD  GLU M 129      35.790 -18.176  24.294  0.83 85.43           C  
ATOM   1048  OE1 GLU M 129      36.649 -18.933  24.819  0.56 85.43           O  
ATOM   1049  OE2 GLU M 129      35.692 -17.976  23.053  0.56 85.43           O  
ATOM   1050  C   GLU M 129      33.018 -17.627  27.667  1.00 85.43           C  
ATOM   1051  O   GLU M 129      32.118 -17.216  26.935  1.00 85.43           O  
ATOM   1052  N   ASP M 130      32.856 -18.689  28.478  1.00 73.02           N  
ATOM   1053  CA  ASP M 130      31.631 -19.435  28.541  1.00 73.02           C  
ATOM   1054  CB  ASP M 130      31.760 -20.762  29.324  1.00 73.02           C  
ATOM   1055  CG  ASP M 130      32.232 -20.549  30.760  0.99 73.02           C  
ATOM   1056  OD1 ASP M 130      32.132 -19.411  31.286  0.99 73.02           O  
ATOM   1057  OD2 ASP M 130      32.718 -21.548  31.354  0.99 73.02           O  
ATOM   1058  C   ASP M 130      30.539 -18.576  29.106  1.00 73.02           C  
ATOM   1059  O   ASP M 130      29.362 -18.801  28.822  1.00 73.02           O  
ATOM   1060  N   LEU M 131      30.910 -17.560  29.911  1.00 80.84           N  
ATOM   1061  CA  LEU M 131      29.980 -16.655  30.527  1.00 80.84           C  
ATOM   1062  CB  LEU M 131      28.874 -16.203  29.558  1.00 80.84           C  
ATOM   1063  CG  LEU M 131      29.413 -15.489  28.306  1.00 80.84           C  
ATOM   1064  CD1 LEU M 131      28.266 -15.054  27.379  1.00 80.84           C  
ATOM   1065  CD2 LEU M 131      30.356 -14.334  28.678  1.00 80.84           C  
ATOM   1066  C   LEU M 131      29.315 -17.331  31.688  1.00 80.84           C  
ATOM   1067  O   LEU M 131      28.406 -16.767  32.295  1.00 80.84           O  
ATOM   1068  N   ARG M 132      29.700 -18.591  31.966  1.00161.64           N  
ATOM   1069  CA  ARG M 132      29.225 -19.371  33.078  1.00161.64           C  
ATOM   1070  CB  ARG M 132      29.358 -20.881  32.823  1.00161.64           C  
ATOM   1071  CG  ARG M 132      28.606 -21.337  31.571  1.00161.64           C  
ATOM   1072  CD  ARG M 132      27.086 -21.359  31.731  1.00161.64           C  
ATOM   1073  NE  ARG M 132      26.507 -21.617  30.382  0.96161.64           N  
ATOM   1074  CZ  ARG M 132      26.350 -22.895  29.930  0.91161.64           C  
ATOM   1075  NH1 ARG M 132      26.704 -23.950  30.722  0.91161.64           N  
ATOM   1076  NH2 ARG M 132      25.837 -23.118  28.685  0.91161.64           N  
ATOM   1077  C   ARG M 132      29.925 -19.078  34.382  1.00161.64           C  
ATOM   1078  O   ARG M 132      29.302 -19.138  35.440  1.00161.64           O  
ATOM   1079  N   SER M 133      31.244 -18.773  34.355  1.00 56.80           N  
ATOM   1080  CA  SER M 133      31.984 -18.716  35.593  1.00 56.80           C  
ATOM   1081  CB  SER M 133      32.905 -19.933  35.788  1.00 56.80           C  
ATOM   1082  OG  SER M 133      33.851 -20.001  34.731  1.00 56.80           O  
ATOM   1083  C   SER M 133      32.845 -17.491  35.665  1.00 56.80           C  
ATOM   1084  O   SER M 133      32.883 -16.682  34.740  1.00 56.80           O  
ATOM   1085  N   TRP M 134      33.564 -17.328  36.803  1.00 66.98           N  
ATOM   1086  CA  TRP M 134      34.336 -16.136  37.025  1.00 66.98           C  
ATOM   1087  CB  TRP M 134      33.818 -15.328  38.225  1.00 66.98           C  
ATOM   1088  CG  TRP M 134      32.385 -14.875  38.085  1.00 66.98           C  
ATOM   1089  CD2 TRP M 134      31.977 -13.675  37.413  1.00 66.98           C  
ATOM   1090  CD1 TRP M 134      31.243 -15.474  38.533  1.00 66.98           C  
ATOM   1091  NE1 TRP M 134      30.149 -14.720  38.184  1.00 66.98           N  
ATOM   1092  CE2 TRP M 134      30.586 -13.609  37.494  1.00 66.98           C  
ATOM   1093  CE3 TRP M 134      32.704 -12.707  36.782  1.00 66.98           C  
ATOM   1094  CZ2 TRP M 134      29.898 -12.568  36.940  1.00 66.98           C  
ATOM   1095  CZ3 TRP M 134      32.007 -11.659  36.225  1.00 66.98           C  
ATOM   1096  CH2 TRP M 134      30.631 -11.592  36.303  1.00 66.98           C  
ATOM   1097  C   TRP M 134      35.758 -16.492  37.341  1.00 66.98           C  
ATOM   1098  O   TRP M 134      36.062 -17.603  37.772  1.00 66.98           O  
ATOM   1099  N   THR M 135      36.678 -15.530  37.109  1.00 37.57           N  
ATOM   1100  CA  THR M 135      38.067 -15.716  37.424  1.00 37.57           C  
ATOM   1101  CB  THR M 135      38.980 -15.433  36.267  1.00 37.57           C  
ATOM   1102  OG1 THR M 135      38.658 -16.275  35.171  1.00 37.57           O  
ATOM   1103  CG2 THR M 135      40.432 -15.674  36.711  1.00 37.57           C  
ATOM   1104  C   THR M 135      38.398 -14.717  38.489  1.00 37.57           C  
ATOM   1105  O   THR M 135      38.212 -13.515  38.296  1.00 37.57           O  
ATOM   1106  N   ALA M 136      38.909 -15.189  39.646  1.00 33.89           N  
ATOM   1107  CA  ALA M 136      39.189 -14.280  40.724  1.00 33.89           C  
ATOM   1108  CB  ALA M 136      38.665 -14.771  42.084  1.00 33.89           C  
ATOM   1109  C   ALA M 136      40.669 -14.108  40.856  1.00 33.89           C  
ATOM   1110  O   ALA M 136      41.420 -15.073  40.985  1.00 33.89           O  
ATOM   1111  N   ALA M 137      41.118 -12.839  40.820  1.00 41.71           N  
ATOM   1112  CA  ALA M 137      42.509 -12.509  40.921  1.00 41.71           C  
ATOM   1113  CB  ALA M 137      42.777 -11.010  40.692  1.00 41.71           C  
ATOM   1114  C   ALA M 137      43.040 -12.856  42.280  1.00 41.71           C  
ATOM   1115  O   ALA M 137      44.119 -13.436  42.391  1.00 41.71           O  
ATOM   1116  N   ASP M 138      42.294 -12.512  43.354  1.00 77.25           N  
ATOM   1117  CA  ASP M 138      42.786 -12.744  44.686  1.00 77.25           C  
ATOM   1118  CB  ASP M 138      43.442 -11.498  45.317  1.00 77.25           C  
ATOM   1119  CG  ASP M 138      42.441 -10.349  45.399  1.00 77.25           C  
ATOM   1120  OD1 ASP M 138      41.243 -10.552  45.071  1.00 77.25           O  
ATOM   1121  OD2 ASP M 138      42.877  -9.233  45.788  1.00 77.25           O  
ATOM   1122  C   ASP M 138      41.672 -13.211  45.573  1.00 77.25           C  
ATOM   1123  O   ASP M 138      40.580 -13.538  45.114  1.00 77.25           O  
ATOM   1124  N   MET M 139      41.952 -13.278  46.889  1.00166.59           N  
ATOM   1125  CA  MET M 139      41.008 -13.736  47.867  1.00166.59           C  
ATOM   1126  CB  MET M 139      41.600 -13.796  49.279  1.00166.59           C  
ATOM   1127  CG  MET M 139      40.641 -14.390  50.306  0.73166.59           C  
ATOM   1128  SD  MET M 139      41.315 -14.389  51.986  0.73166.59           S  
ATOM   1129  CE  MET M 139      42.780 -15.353  51.519  0.73166.59           C  
ATOM   1130  C   MET M 139      39.842 -12.801  47.940  1.00166.59           C  
ATOM   1131  O   MET M 139      38.703 -13.239  48.095  1.00166.59           O  
ATOM   1132  N   ALA M 140      40.096 -11.481  47.860  1.00 26.64           N  
ATOM   1133  CA  ALA M 140      39.032 -10.522  47.961  1.00 26.64           C  
ATOM   1134  CB  ALA M 140      39.533  -9.070  47.907  1.00 26.64           C  
ATOM   1135  C   ALA M 140      38.106 -10.731  46.807  1.00 26.64           C  
ATOM   1136  O   ALA M 140      36.888 -10.721  46.961  1.00 26.64           O  
ATOM   1137  N   ALA M 141      38.677 -10.951  45.613  1.00 36.79           N  
ATOM   1138  CA  ALA M 141      37.918 -11.182  44.420  1.00 36.79           C  
ATOM   1139  CB  ALA M 141      38.802 -11.367  43.175  1.00 36.79           C  
ATOM   1140  C   ALA M 141      37.145 -12.442  44.621  1.00 36.79           C  
ATOM   1141  O   ALA M 141      36.074 -12.626  44.048  1.00 36.79           O  
ATOM   1142  N   GLN M 142      37.707 -13.368  45.415  1.00 52.12           N  
ATOM   1143  CA  GLN M 142      37.089 -14.635  45.659  0.88 52.12           C  
ATOM   1144  CB  GLN M 142      37.946 -15.533  46.567  0.88 52.12           C  
ATOM   1145  CG  GLN M 142      37.459 -16.979  46.629  0.88 52.12           C  
ATOM   1146  CD  GLN M 142      37.831 -17.627  45.304  0.88 52.12           C  
ATOM   1147  OE1 GLN M 142      38.878 -17.330  44.730  0.62 52.12           O  
ATOM   1148  NE2 GLN M 142      36.950 -18.528  44.796  0.62 52.12           N  
ATOM   1149  C   GLN M 142      35.781 -14.409  46.351  1.00 52.12           C  
ATOM   1150  O   GLN M 142      34.799 -15.096  46.072  1.00 52.12           O  
ATOM   1151  N   THR M 143      35.729 -13.439  47.283  1.00104.37           N  
ATOM   1152  CA  THR M 143      34.510 -13.220  48.004  0.93104.37           C  
ATOM   1153  CB  THR M 143      34.620 -12.228  49.129  0.93104.37           C  
ATOM   1154  OG1 THR M 143      33.492 -12.352  49.981  0.93104.37           O  
ATOM   1155  CG2 THR M 143      34.674 -10.801  48.565  0.93104.37           C  
ATOM   1156  C   THR M 143      33.454 -12.744  47.052  1.00104.37           C  
ATOM   1157  O   THR M 143      32.298 -13.147  47.161  1.00104.37           O  
ATOM   1158  N   THR M 144      33.818 -11.867  46.090  1.00145.44           N  
ATOM   1159  CA  THR M 144      32.837 -11.377  45.162  1.00145.44           C  
ATOM   1160  CB  THR M 144      33.302 -10.317  44.194  1.00145.44           C  
ATOM   1161  OG1 THR M 144      34.410 -10.760  43.434  1.00145.44           O  
ATOM   1162  CG2 THR M 144      33.658  -9.039  44.943  1.00145.44           C  
ATOM   1163  C   THR M 144      32.344 -12.510  44.331  1.00145.44           C  
ATOM   1164  O   THR M 144      31.165 -12.572  43.992  1.00145.44           O  
ATOM   1165  N   LYS M 145      33.246 -13.437  43.973  1.00 82.07           N  
ATOM   1166  CA  LYS M 145      32.895 -14.542  43.133  1.00 82.07           C  
ATOM   1167  CB  LYS M 145      34.098 -15.473  42.902  1.00 82.07           C  
ATOM   1168  CG  LYS M 145      33.806 -16.677  42.010  1.00 82.07           C  
ATOM   1169  CD  LYS M 145      35.067 -17.424  41.570  1.00 82.07           C  
ATOM   1170  CE  LYS M 145      34.804 -18.533  40.548  1.00 82.07           C  
ATOM   1171  NZ  LYS M 145      34.041 -19.636  41.170  1.00 82.07           N  
ATOM   1172  C   LYS M 145      31.824 -15.341  43.809  1.00 82.07           C  
ATOM   1173  O   LYS M 145      30.824 -15.698  43.188  1.00 82.07           O  
ATOM   1174  N   HIS M 146      31.996 -15.639  45.110  1.00 48.65           N  
ATOM   1175  CA  HIS M 146      31.013 -16.434  45.786  1.00 48.65           C  
ATOM   1176  ND1 HIS M 146      33.798 -17.743  47.407  1.00 48.65           N  
ATOM   1177  CG  HIS M 146      32.448 -17.942  47.223  1.00 48.65           C  
ATOM   1178  CB  HIS M 146      31.418 -16.852  47.210  1.00 48.65           C  
ATOM   1179  NE2 HIS M 146      33.511 -19.931  47.131  1.00 48.65           N  
ATOM   1180  CD2 HIS M 146      32.291 -19.284  47.056  1.00 48.65           C  
ATOM   1181  CE1 HIS M 146      34.386 -18.964  47.343  1.00 48.65           C  
ATOM   1182  C   HIS M 146      29.720 -15.688  45.873  1.00 48.65           C  
ATOM   1183  O   HIS M 146      28.657 -16.262  45.642  1.00 48.65           O  
ATOM   1184  N   LYS M 147      29.768 -14.384  46.205  1.00116.59           N  
ATOM   1185  CA  LYS M 147      28.545 -13.658  46.366  0.98116.59           C  
ATOM   1186  CB  LYS M 147      28.744 -12.228  46.905  0.98116.59           C  
ATOM   1187  CG  LYS M 147      29.461 -11.263  45.961  0.98116.59           C  
ATOM   1188  CD  LYS M 147      29.382  -9.810  46.436  0.98116.59           C  
ATOM   1189  CE  LYS M 147      27.948  -9.323  46.657  0.93116.59           C  
ATOM   1190  NZ  LYS M 147      27.955  -7.952  47.215  0.93116.59           N  
ATOM   1191  C   LYS M 147      27.823 -13.595  45.056  1.00116.59           C  
ATOM   1192  O   LYS M 147      26.613 -13.803  44.997  1.00116.59           O  
ATOM   1193  N   TRP M 148      28.563 -13.337  43.964  1.00 86.30           N  
ATOM   1194  CA  TRP M 148      27.999 -13.213  42.652  1.00 86.30           C  
ATOM   1195  CB  TRP M 148      29.017 -12.699  41.618  1.00 86.30           C  
ATOM   1196  CG  TRP M 148      29.341 -11.240  41.854  1.00 86.30           C  
ATOM   1197  CD2 TRP M 148      30.225 -10.443  41.051  1.00 86.30           C  
ATOM   1198  CD1 TRP M 148      28.862 -10.417  42.831  1.00 86.30           C  
ATOM   1199  NE1 TRP M 148      29.385  -9.156  42.683  1.00 86.30           N  
ATOM   1200  CE2 TRP M 148      30.226  -9.157  41.592  1.00 86.30           C  
ATOM   1201  CE3 TRP M 148      30.971 -10.753  39.951  1.00 86.30           C  
ATOM   1202  CZ2 TRP M 148      30.976  -8.159  41.040  1.00 86.30           C  
ATOM   1203  CZ3 TRP M 148      31.729  -9.744  39.399  1.00 86.30           C  
ATOM   1204  CH2 TRP M 148      31.731  -8.472  39.932  1.00 86.30           C  
ATOM   1205  C   TRP M 148      27.405 -14.518  42.218  1.00 86.30           C  
ATOM   1206  O   TRP M 148      26.400 -14.537  41.509  1.00 86.30           O  
ATOM   1207  N   GLU M 149      28.017 -15.650  42.612  1.00 44.13           N  
ATOM   1208  CA  GLU M 149      27.495 -16.925  42.206  1.00 44.13           C  
ATOM   1209  CB  GLU M 149      28.376 -18.101  42.665  1.00 44.13           C  
ATOM   1210  CG  GLU M 149      29.774 -18.086  42.043  1.00 44.13           C  
ATOM   1211  CD  GLU M 149      30.528 -19.314  42.533  0.99 44.13           C  
ATOM   1212  OE1 GLU M 149      30.334 -20.401  41.929  0.99 44.13           O  
ATOM   1213  OE2 GLU M 149      31.307 -19.185  43.515  0.99 44.13           O  
ATOM   1214  C   GLU M 149      26.125 -17.115  42.799  1.00 44.13           C  
ATOM   1215  O   GLU M 149      25.202 -17.545  42.109  1.00 44.13           O  
ATOM   1216  N   ALA M 150      25.959 -16.788  44.097  1.00 36.37           N  
ATOM   1217  CA  ALA M 150      24.703 -16.926  44.790  1.00 36.37           C  
ATOM   1218  CB  ALA M 150      24.798 -16.554  46.280  1.00 36.37           C  
ATOM   1219  C   ALA M 150      23.720 -15.991  44.161  1.00 36.37           C  
ATOM   1220  O   ALA M 150      22.525 -16.267  44.075  1.00 36.37           O  
ATOM   1221  N   ALA M 151      24.227 -14.820  43.753  1.00 70.01           N  
ATOM   1222  CA  ALA M 151      23.492 -13.772  43.112  1.00 70.01           C  
ATOM   1223  CB  ALA M 151      24.338 -12.506  42.890  1.00 70.01           C  
ATOM   1224  C   ALA M 151      23.024 -14.247  41.773  1.00 70.01           C  
ATOM   1225  O   ALA M 151      21.995 -13.790  41.285  1.00 70.01           O  
ATOM   1226  N   HIS M 152      23.777 -15.173  41.144  1.00 93.58           N  
ATOM   1227  CA  HIS M 152      23.507 -15.649  39.810  1.00 93.58           C  
ATOM   1228  ND1 HIS M 152      20.665 -18.102  40.608  1.00 93.58           N  
ATOM   1229  CG  HIS M 152      21.894 -17.524  40.374  1.00 93.58           C  
ATOM   1230  CB  HIS M 152      22.094 -16.236  39.634  1.00 93.58           C  
ATOM   1231  NE2 HIS M 152      22.183 -19.451  41.512  1.00 93.58           N  
ATOM   1232  CD2 HIS M 152      22.809 -18.361  40.933  1.00 93.58           C  
ATOM   1233  CE1 HIS M 152      20.897 -19.251  41.292  1.00 93.58           C  
ATOM   1234  C   HIS M 152      23.662 -14.512  38.847  1.00 93.58           C  
ATOM   1235  O   HIS M 152      22.879 -14.354  37.912  1.00 93.58           O  
ATOM   1236  N   VAL M 153      24.713 -13.698  39.060  1.00 60.10           N  
ATOM   1237  CA  VAL M 153      25.022 -12.566  38.231  1.00 60.10           C  
ATOM   1238  CB  VAL M 153      26.158 -11.745  38.764  1.00 60.10           C  
ATOM   1239  CG1 VAL M 153      26.410 -10.580  37.792  1.00 60.10           C  
ATOM   1240  CG2 VAL M 153      25.815 -11.298  40.196  1.00 60.10           C  
ATOM   1241  C   VAL M 153      25.393 -12.996  36.843  1.00 60.10           C  
ATOM   1242  O   VAL M 153      25.028 -12.342  35.869  1.00 60.10           O  
ATOM   1243  N   ALA M 154      26.138 -14.108  36.711  1.00 44.37           N  
ATOM   1244  CA  ALA M 154      26.622 -14.553  35.430  1.00 44.37           C  
ATOM   1245  CB  ALA M 154      27.492 -15.817  35.531  1.00 44.37           C  
ATOM   1246  C   ALA M 154      25.474 -14.868  34.522  1.00 44.37           C  
ATOM   1247  O   ALA M 154      25.530 -14.570  33.330  1.00 44.37           O  
ATOM   1248  N   GLU M 155      24.405 -15.484  35.057  1.00 50.42           N  
ATOM   1249  CA  GLU M 155      23.295 -15.870  34.233  0.96 50.42           C  
ATOM   1250  CB  GLU M 155      22.182 -16.571  35.026  0.96 50.42           C  
ATOM   1251  CG  GLU M 155      22.560 -17.968  35.516  0.93 50.42           C  
ATOM   1252  CD  GLU M 155      21.372 -18.509  36.294  0.87 50.42           C  
ATOM   1253  OE1 GLU M 155      20.540 -17.679  36.750  0.84 50.42           O  
ATOM   1254  OE2 GLU M 155      21.278 -19.756  36.446  0.87 50.42           O  
ATOM   1255  C   GLU M 155      22.691 -14.644  33.638  1.00 50.42           C  
ATOM   1256  O   GLU M 155      22.352 -14.614  32.457  1.00 50.42           O  
ATOM   1257  N   GLN M 156      22.554 -13.591  34.456  1.00134.46           N  
ATOM   1258  CA  GLN M 156      21.948 -12.372  34.026  0.98134.46           C  
ATOM   1259  CB  GLN M 156      21.878 -11.362  35.173  0.98134.46           C  
ATOM   1260  CG  GLN M 156      20.941 -10.208  34.873  0.98134.46           C  
ATOM   1261  CD  GLN M 156      19.520 -10.697  35.124  0.87134.46           C  
ATOM   1262  OE1 GLN M 156      18.739 -10.041  35.809  0.87134.46           O  
ATOM   1263  NE2 GLN M 156      19.169 -11.881  34.554  0.87134.46           N  
ATOM   1264  C   GLN M 156      22.787 -11.771  32.944  1.00134.46           C  
ATOM   1265  O   GLN M 156      22.269 -11.221  31.974  1.00134.46           O  
ATOM   1266  N   LEU M 158      24.121 -11.844  33.098  1.00 43.90           N  
ATOM   1267  CA  LEU M 158      25.017 -11.272  32.136  1.00 43.90           C  
ATOM   1268  CB  LEU M 158      26.488 -11.345  32.577  1.00 43.90           C  
ATOM   1269  CG  LEU M 158      26.797 -10.482  33.813  1.00 43.90           C  
ATOM   1270  CD1 LEU M 158      28.276 -10.585  34.215  1.00 43.90           C  
ATOM   1271  CD2 LEU M 158      26.340  -9.031  33.601  1.00 43.90           C  
ATOM   1272  C   LEU M 158      24.907 -11.996  30.832  1.00 43.90           C  
ATOM   1273  O   LEU M 158      24.879 -11.377  29.770  1.00 43.90           O  
ATOM   1274  N   ARG M 159      24.818 -13.335  30.877  1.00 59.10           N  
ATOM   1275  CA  ARG M 159      24.808 -14.099  29.665  0.98 59.10           C  
ATOM   1276  CB  ARG M 159      24.698 -15.612  29.924  0.98 59.10           C  
ATOM   1277  CG  ARG M 159      24.924 -16.465  28.674  0.98 59.10           C  
ATOM   1278  CD  ARG M 159      24.821 -17.969  28.933  0.98 59.10           C  
ATOM   1279  NE  ARG M 159      25.250 -18.666  27.688  0.88 59.10           N  
ATOM   1280  CZ  ARG M 159      24.684 -19.858  27.340  0.87 59.10           C  
ATOM   1281  NH1 ARG M 159      23.692 -20.392  28.110  0.87 59.10           N  
ATOM   1282  NH2 ARG M 159      25.108 -20.514  26.221  0.87 59.10           N  
ATOM   1283  C   ARG M 159      23.631 -13.689  28.837  1.00 59.10           C  
ATOM   1284  O   ARG M 159      23.763 -13.468  27.634  1.00 59.10           O  
ATOM   1285  N   ALA M 160      22.451 -13.537  29.467  1.00 30.02           N  
ATOM   1286  CA  ALA M 160      21.264 -13.229  28.721  1.00 30.02           C  
ATOM   1287  CB  ALA M 160      20.015 -13.118  29.612  1.00 30.02           C  
ATOM   1288  C   ALA M 160      21.437 -11.917  28.017  1.00 30.02           C  
ATOM   1289  O   ALA M 160      21.103 -11.791  26.841  1.00 30.02           O  
ATOM   1290  N   TYR M 161      21.974 -10.905  28.723  1.00 56.04           N  
ATOM   1291  CA  TYR M 161      22.166  -9.595  28.166  1.00 56.04           C  
ATOM   1292  CB  TYR M 161      22.672  -8.604  29.232  1.00 56.04           C  
ATOM   1293  CG  TYR M 161      23.211  -7.384  28.565  1.00 56.04           C  
ATOM   1294  CD1 TYR M 161      22.392  -6.358  28.150  1.00 56.04           C  
ATOM   1295  CD2 TYR M 161      24.568  -7.274  28.367  1.00 56.04           C  
ATOM   1296  CE1 TYR M 161      22.928  -5.244  27.542  1.00 56.04           C  
ATOM   1297  CE2 TYR M 161      25.108  -6.166  27.762  1.00 56.04           C  
ATOM   1298  CZ  TYR M 161      24.286  -5.149  27.347  1.00 56.04           C  
ATOM   1299  OH  TYR M 161      24.845  -4.013  26.726  1.00 56.04           O  
ATOM   1300  C   TYR M 161      23.176  -9.631  27.063  1.00 56.04           C  
ATOM   1301  O   TYR M 161      22.951  -9.091  25.980  1.00 56.04           O  
ATOM   1302  N   LEU M 162      24.313 -10.302  27.303  1.00 58.65           N  
ATOM   1303  CA  LEU M 162      25.384 -10.283  26.350  1.00 58.65           C  
ATOM   1304  CB  LEU M 162      26.640 -11.007  26.854  1.00 58.65           C  
ATOM   1305  CG  LEU M 162      27.274 -10.305  28.070  1.00 58.65           C  
ATOM   1306  CD1 LEU M 162      28.536 -11.034  28.554  1.00 58.65           C  
ATOM   1307  CD2 LEU M 162      27.517  -8.814  27.783  1.00 58.65           C  
ATOM   1308  C   LEU M 162      24.941 -10.919  25.079  1.00 58.65           C  
ATOM   1309  O   LEU M 162      25.309 -10.466  23.996  1.00 58.65           O  
ATOM   1310  N   GLU M 163      24.215 -12.043  25.174  1.00 75.13           N  
ATOM   1311  CA  GLU M 163      23.748 -12.671  23.978  1.00 75.13           C  
ATOM   1312  CB  GLU M 163      23.364 -14.140  24.222  1.00 75.13           C  
ATOM   1313  CG  GLU M 163      24.588 -14.994  24.565  1.00 75.13           C  
ATOM   1314  CD  GLU M 163      24.134 -16.409  24.885  0.99 75.13           C  
ATOM   1315  OE1 GLU M 163      22.915 -16.601  25.138  0.99 75.13           O  
ATOM   1316  OE2 GLU M 163      25.007 -17.318  24.886  0.99 75.13           O  
ATOM   1317  C   GLU M 163      22.572 -11.948  23.380  1.00 75.13           C  
ATOM   1318  O   GLU M 163      22.562 -11.680  22.180  1.00 75.13           O  
ATOM   1319  N   GLY M 164      21.516 -11.670  24.181  1.00 73.86           N  
ATOM   1320  CA  GLY M 164      20.338 -11.083  23.591  1.00 73.86           C  
ATOM   1321  C   GLY M 164      20.397  -9.615  23.264  1.00 73.86           C  
ATOM   1322  O   GLY M 164      20.491  -9.227  22.100  1.00 73.86           O  
ATOM   1323  N   THR M 165      20.418  -8.764  24.313  1.00 53.03           N  
ATOM   1324  CA  THR M 165      20.272  -7.339  24.163  1.00 53.03           C  
ATOM   1325  CB  THR M 165      20.065  -6.648  25.480  1.00 53.03           C  
ATOM   1326  OG1 THR M 165      18.911  -7.164  26.128  1.00 53.03           O  
ATOM   1327  CG2 THR M 165      19.895  -5.142  25.223  1.00 53.03           C  
ATOM   1328  C   THR M 165      21.465  -6.713  23.524  1.00 53.03           C  
ATOM   1329  O   THR M 165      21.340  -5.903  22.607  1.00 53.03           O  
ATOM   1330  N   CYS M 166      22.666  -7.096  23.981  1.00 46.70           N  
ATOM   1331  CA  CYS M 166      23.856  -6.447  23.519  0.96 46.70           C  
ATOM   1332  CB  CYS M 166      25.133  -7.062  24.127  0.96 46.70           C  
ATOM   1333  SG  CYS M 166      26.656  -6.256  23.545  0.96 46.70           S  
ATOM   1334  C   CYS M 166      23.968  -6.595  22.040  1.00 46.70           C  
ATOM   1335  O   CYS M 166      24.254  -5.628  21.336  1.00 46.70           O  
ATOM   1336  N   VAL M 167      23.767  -7.823  21.537  1.00 55.20           N  
ATOM   1337  CA  VAL M 167      23.899  -8.098  20.136  0.93 55.20           C  
ATOM   1338  CB  VAL M 167      23.825  -9.566  19.835  0.93 55.20           C  
ATOM   1339  CG1 VAL M 167      23.875  -9.756  18.310  0.93 55.20           C  
ATOM   1340  CG2 VAL M 167      24.957 -10.279  20.595  0.93 55.20           C  
ATOM   1341  C   VAL M 167      22.812  -7.432  19.352  1.00 55.20           C  
ATOM   1342  O   VAL M 167      23.072  -6.774  18.347  1.00 55.20           O  
ATOM   1343  N   GLU M 168      21.557  -7.545  19.823  1.00 87.16           N  
ATOM   1344  CA  GLU M 168      20.447  -7.064  19.053  0.93 87.16           C  
ATOM   1345  CB  GLU M 168      19.099  -7.253  19.770  0.93 87.16           C  
ATOM   1346  CG  GLU M 168      18.682  -8.719  19.918  0.88 87.16           C  
ATOM   1347  CD  GLU M 168      18.174  -9.217  18.570  0.84 87.16           C  
ATOM   1348  OE1 GLU M 168      19.019  -9.566  17.702  0.84 87.16           O  
ATOM   1349  OE2 GLU M 168      16.928  -9.249  18.391  0.84 87.16           O  
ATOM   1350  C   GLU M 168      20.628  -5.603  18.795  1.00 87.16           C  
ATOM   1351  O   GLU M 168      20.376  -5.132  17.688  1.00 87.16           O  
ATOM   1352  N   TRP M 169      21.057  -4.845  19.818  1.00 78.43           N  
ATOM   1353  CA  TRP M 169      21.247  -3.429  19.688  1.00 78.43           C  
ATOM   1354  CB  TRP M 169      21.442  -2.724  21.038  1.00 78.43           C  
ATOM   1355  CG  TRP M 169      20.152  -2.636  21.811  1.00 78.43           C  
ATOM   1356  CD2 TRP M 169      19.266  -1.509  21.752  1.00 78.43           C  
ATOM   1357  CD1 TRP M 169      19.576  -3.539  22.654  1.00 78.43           C  
ATOM   1358  NE1 TRP M 169      18.380  -3.046  23.120  1.00 78.43           N  
ATOM   1359  CE2 TRP M 169      18.178  -1.796  22.574  1.00 78.43           C  
ATOM   1360  CE3 TRP M 169      19.353  -0.332  21.065  1.00 78.43           C  
ATOM   1361  CZ2 TRP M 169      17.153  -0.906  22.724  1.00 78.43           C  
ATOM   1362  CZ3 TRP M 169      18.319   0.564  21.220  1.00 78.43           C  
ATOM   1363  CH2 TRP M 169      17.240   0.282  22.034  1.00 78.43           C  
ATOM   1364  C   TRP M 169      22.406  -3.104  18.804  1.00 78.43           C  
ATOM   1365  O   TRP M 169      22.336  -2.159  18.021  1.00 78.43           O  
ATOM   1366  N   LEU M 170      23.507  -3.873  18.898  1.00 54.61           N  
ATOM   1367  CA  LEU M 170      24.653  -3.558  18.098  1.00 54.61           C  
ATOM   1368  CB  LEU M 170      25.806  -4.556  18.282  1.00 54.61           C  
ATOM   1369  CG  LEU M 170      27.000  -4.273  17.354  1.00 54.61           C  
ATOM   1370  CD1 LEU M 170      27.562  -2.862  17.573  1.00 54.61           C  
ATOM   1371  CD2 LEU M 170      28.073  -5.361  17.492  1.00 54.61           C  
ATOM   1372  C   LEU M 170      24.226  -3.609  16.670  1.00 54.61           C  
ATOM   1373  O   LEU M 170      24.526  -2.709  15.887  1.00 54.61           O  
ATOM   1374  N   ARG M 171      23.457  -4.647  16.311  1.00125.97           N  
ATOM   1375  CA  ARG M 171      23.012  -4.782  14.959  0.93125.97           C  
ATOM   1376  CB  ARG M 171      22.135  -6.027  14.742  0.93125.97           C  
ATOM   1377  CG  ARG M 171      22.897  -7.344  14.903  0.93125.97           C  
ATOM   1378  CD  ARG M 171      22.039  -8.576  14.616  0.93125.97           C  
ATOM   1379  NE  ARG M 171      21.494  -8.417  13.239  0.93125.97           N  
ATOM   1380  CZ  ARG M 171      20.984  -9.495  12.576  0.93125.97           C  
ATOM   1381  NH1 ARG M 171      20.992 -10.726  13.167  0.93125.97           N  
ATOM   1382  NH2 ARG M 171      20.466  -9.339  11.323  0.93125.97           N  
ATOM   1383  C   ARG M 171      22.186  -3.581  14.625  1.00125.97           C  
ATOM   1384  O   ARG M 171      22.300  -3.030  13.531  1.00125.97           O  
ATOM   1385  N   ARG M 172      21.337  -3.134  15.570  1.00102.81           N  
ATOM   1386  CA  ARG M 172      20.474  -2.019  15.306  1.00102.81           C  
ATOM   1387  CB  ARG M 172      19.574  -1.650  16.497  1.00102.81           C  
ATOM   1388  CG  ARG M 172      18.666  -0.457  16.189  1.00102.81           C  
ATOM   1389  CD  ARG M 172      17.977   0.150  17.413  1.00102.81           C  
ATOM   1390  NE  ARG M 172      16.992  -0.844  17.922  0.99102.81           N  
ATOM   1391  CZ  ARG M 172      15.921  -0.429  18.661  0.99102.81           C  
ATOM   1392  NH1 ARG M 172      15.741   0.898  18.923  0.99102.81           N  
ATOM   1393  NH2 ARG M 172      15.026  -1.343  19.138  0.99102.81           N  
ATOM   1394  C   ARG M 172      21.298  -0.806  15.018  1.00102.81           C  
ATOM   1395  O   ARG M 172      21.045  -0.091  14.050  1.00102.81           O  
ATOM   1396  N   TYR M 173      22.330  -0.552  15.843  1.00 71.39           N  
ATOM   1397  CA  TYR M 173      23.127   0.626  15.667  1.00 71.39           C  
ATOM   1398  CB  TYR M 173      24.230   0.804  16.729  1.00 71.39           C  
ATOM   1399  CG  TYR M 173      23.603   1.035  18.064  1.00 71.39           C  
ATOM   1400  CD1 TYR M 173      22.913   2.197  18.324  1.00 71.39           C  
ATOM   1401  CD2 TYR M 173      23.734   0.104  19.069  1.00 71.39           C  
ATOM   1402  CE1 TYR M 173      22.344   2.417  19.557  1.00 71.39           C  
ATOM   1403  CE2 TYR M 173      23.168   0.319  20.304  1.00 71.39           C  
ATOM   1404  CZ  TYR M 173      22.469   1.476  20.549  1.00 71.39           C  
ATOM   1405  OH  TYR M 173      21.887   1.700  21.815  1.00 71.39           O  
ATOM   1406  C   TYR M 173      23.813   0.554  14.343  1.00 71.39           C  
ATOM   1407  O   TYR M 173      23.888   1.543  13.617  1.00 71.39           O  
ATOM   1408  N   LEU M 174      24.321  -0.634  13.979  1.00 50.64           N  
ATOM   1409  CA  LEU M 174      25.069  -0.752  12.761  1.00 50.64           C  
ATOM   1410  CB  LEU M 174      25.582  -2.181  12.529  1.00 50.64           C  
ATOM   1411  CG  LEU M 174      26.593  -2.634  13.602  1.00 50.64           C  
ATOM   1412  CD1 LEU M 174      27.081  -4.066  13.336  1.00 50.64           C  
ATOM   1413  CD2 LEU M 174      27.747  -1.627  13.749  1.00 50.64           C  
ATOM   1414  C   LEU M 174      24.195  -0.361  11.613  1.00 50.64           C  
ATOM   1415  O   LEU M 174      24.626   0.343  10.702  1.00 50.64           O  
ATOM   1416  N   GLU M 175      22.930  -0.809  11.629  1.00 52.46           N  
ATOM   1417  CA  GLU M 175      22.019  -0.508  10.567  0.98 52.46           C  
ATOM   1418  CB  GLU M 175      20.692  -1.260  10.751  0.98 52.46           C  
ATOM   1419  CG  GLU M 175      19.721  -1.138   9.581  0.96 52.46           C  
ATOM   1420  CD  GLU M 175      18.600  -2.135   9.839  0.84 52.46           C  
ATOM   1421  OE1 GLU M 175      18.919  -3.279  10.263  0.84 52.46           O  
ATOM   1422  OE2 GLU M 175      17.415  -1.772   9.613  0.84 52.46           O  
ATOM   1423  C   GLU M 175      21.733   0.966  10.544  1.00 52.46           C  
ATOM   1424  O   GLU M 175      21.684   1.578   9.478  1.00 52.46           O  
ATOM   1425  N   ASN M 176      21.559   1.579  11.732  1.00 77.24           N  
ATOM   1426  CA  ASN M 176      21.171   2.958  11.832  1.00 77.24           C  
ATOM   1427  CB  ASN M 176      20.918   3.397  13.283  1.00 77.24           C  
ATOM   1428  CG  ASN M 176      19.682   2.660  13.780  1.00 77.24           C  
ATOM   1429  OD1 ASN M 176      18.739   2.420  13.026  1.00 77.24           O  
ATOM   1430  ND2 ASN M 176      19.685   2.285  15.086  1.00 77.24           N  
ATOM   1431  C   ASN M 176      22.206   3.875  11.255  1.00 77.24           C  
ATOM   1432  O   ASN M 176      21.856   4.803  10.527  1.00 77.24           O  
ATOM   1433  N   GLY M 177      23.503   3.658  11.555  1.00112.46           N  
ATOM   1434  CA  GLY M 177      24.491   4.559  11.027  1.00112.46           C  
ATOM   1435  C   GLY M 177      25.448   3.773  10.193  1.00112.46           C  
ATOM   1436  O   GLY M 177      26.655   3.773  10.427  1.00112.46           O  
ATOM   1437  N   LYS M 178      24.918   3.126   9.144  1.00139.59           N  
ATOM   1438  CA  LYS M 178      25.705   2.286   8.292  0.96139.59           C  
ATOM   1439  CB  LYS M 178      24.855   1.470   7.296  0.96139.59           C  
ATOM   1440  CG  LYS M 178      23.739   2.248   6.590  0.68139.59           C  
ATOM   1441  CD  LYS M 178      24.205   3.279   5.562  0.63139.59           C  
ATOM   1442  CE  LYS M 178      23.043   3.973   4.842  0.59139.59           C  
ATOM   1443  NZ  LYS M 178      23.555   4.990   3.896  0.59139.59           N  
ATOM   1444  C   LYS M 178      26.730   3.086   7.554  1.00139.59           C  
ATOM   1445  O   LYS M 178      27.840   2.612   7.316  1.00139.59           O  
ATOM   1446  N   GLU M 179      26.399   4.330   7.178  1.00119.44           N  
ATOM   1447  CA  GLU M 179      27.306   5.084   6.365  1.00119.44           C  
ATOM   1448  CB  GLU M 179      26.783   6.508   6.157  1.00119.44           C  
ATOM   1449  CG  GLU M 179      25.388   6.540   5.542  0.98119.44           C  
ATOM   1450  CD  GLU M 179      24.781   7.895   5.866  0.84119.44           C  
ATOM   1451  OE1 GLU M 179      25.286   8.915   5.327  0.82119.44           O  
ATOM   1452  OE2 GLU M 179      23.809   7.929   6.667  0.82119.44           O  
ATOM   1453  C   GLU M 179      28.612   5.236   7.079  1.00119.44           C  
ATOM   1454  O   GLU M 179      29.661   4.840   6.572  1.00119.44           O  
ATOM   1455  N   THR M 180      28.571   5.816   8.292  1.00120.98           N  
ATOM   1456  CA  THR M 180      29.777   6.091   9.015  1.00120.98           C  
ATOM   1457  CB  THR M 180      29.527   6.942  10.219  1.00120.98           C  
ATOM   1458  OG1 THR M 180      28.888   8.149   9.839  1.00120.98           O  
ATOM   1459  CG2 THR M 180      30.879   7.247  10.882  1.00120.98           C  
ATOM   1460  C   THR M 180      30.416   4.842   9.528  1.00120.98           C  
ATOM   1461  O   THR M 180      31.599   4.598   9.295  1.00120.98           O  
ATOM   1462  N   LEU M 181      29.631   4.000  10.229  1.00105.15           N  
ATOM   1463  CA  LEU M 181      30.208   2.842  10.844  1.00105.15           C  
ATOM   1464  CB  LEU M 181      29.263   2.120  11.820  1.00105.15           C  
ATOM   1465  CG  LEU M 181      28.941   2.955  13.074  1.00105.15           C  
ATOM   1466  CD1 LEU M 181      28.083   4.181  12.737  1.00105.15           C  
ATOM   1467  CD2 LEU M 181      28.328   2.091  14.180  1.00105.15           C  
ATOM   1468  C   LEU M 181      30.635   1.859   9.766  1.00105.15           C  
ATOM   1469  O   LEU M 181      31.323   0.864  10.124  1.00105.15           O  
ATOM   1470  OXT LEU M 181      30.293   2.093   8.576  1.00105.15           O  
TER    1471      LEU M 181                                                       
ATOM   1471  N   ASN P   1      22.809  -0.152  24.150  1.00 53.49           N  
ATOM   1472  CA  ASN P   1      21.909  -0.359  25.307  1.00 53.49           C  
ATOM   1473  CB  ASN P   1      20.773  -1.322  24.928  1.00 53.49           C  
ATOM   1474  CG  ASN P   1      19.684  -1.229  25.986  1.00 53.49           C  
ATOM   1475  OD1 ASN P   1      19.912  -1.512  27.161  1.00 53.49           O  
ATOM   1476  ND2 ASN P   1      18.462  -0.815  25.557  1.00 53.49           N  
ATOM   1477  C   ASN P   1      22.681  -0.934  26.446  1.00 53.49           C  
ATOM   1478  O   ASN P   1      23.332  -1.967  26.312  1.00 53.49           O  
ATOM   1479  N   LEU P   2      22.620  -0.260  27.608  1.00 66.47           N  
ATOM   1480  CA  LEU P   2      23.370  -0.660  28.762  1.00 66.47           C  
ATOM   1481  CB  LEU P   2      23.452   0.427  29.847  1.00 66.47           C  
ATOM   1482  CG  LEU P   2      24.278   1.660  29.442  1.00 66.47           C  
ATOM   1483  CD1 LEU P   2      24.314   2.699  30.574  1.00 66.47           C  
ATOM   1484  CD2 LEU P   2      25.685   1.253  28.977  1.00 66.47           C  
ATOM   1485  C   LEU P   2      22.721  -1.839  29.394  1.00 66.47           C  
ATOM   1486  O   LEU P   2      21.534  -2.099  29.198  1.00 66.47           O  
ATOM   1487  N   VAL P   3      23.520  -2.609  30.158  1.00109.67           N  
ATOM   1488  CA  VAL P   3      22.968  -3.702  30.890  1.00109.67           C  
ATOM   1489  CB  VAL P   3      23.996  -4.544  31.586  1.00109.67           C  
ATOM   1490  CG1 VAL P   3      24.686  -3.684  32.658  1.00109.67           C  
ATOM   1491  CG2 VAL P   3      23.310  -5.806  32.139  1.00109.67           C  
ATOM   1492  C   VAL P   3      22.103  -3.064  31.919  1.00109.67           C  
ATOM   1493  O   VAL P   3      22.408  -2.003  32.465  1.00109.67           O  
ATOM   1494  N   PRO P   4      20.996  -3.688  32.150  1.00 96.42           N  
ATOM   1495  CA  PRO P   4      20.051  -3.138  33.077  1.00 96.42           C  
ATOM   1496  CD  PRO P   4      20.347  -4.467  31.108  1.00 96.42           C  
ATOM   1497  CB  PRO P   4      18.784  -3.971  32.902  1.00 96.42           C  
ATOM   1498  CG  PRO P   4      18.843  -4.409  31.428  1.00 96.42           C  
ATOM   1499  C   PRO P   4      20.525  -3.071  34.488  1.00 96.42           C  
ATOM   1500  O   PRO P   4      20.057  -2.196  35.216  1.00 96.42           O  
ATOM   1501  N   MET P   5      21.434  -3.966  34.920  0.98127.68           N  
ATOM   1502  CA  MET P   5      21.731  -3.906  36.323  0.98127.68           C  
ATOM   1503  CB  MET P   5      20.824  -4.863  37.117  0.98127.68           C  
ATOM   1504  CG  MET P   5      20.871  -4.784  38.643  0.97127.68           C  
ATOM   1505  SD  MET P   5      19.963  -3.396  39.383  0.88127.68           S  
ATOM   1506  CE  MET P   5      19.649  -4.304  40.923  0.88127.68           C  
ATOM   1507  C   MET P   5      23.131  -4.375  36.509  0.98127.68           C  
ATOM   1508  O   MET P   5      23.577  -5.293  35.828  0.98127.68           O  
ATOM   1509  N   VAL P   6      23.866  -3.726  37.428  1.00 70.80           N  
ATOM   1510  CA  VAL P   6      25.179  -4.161  37.770  0.98 70.80           C  
ATOM   1511  CB  VAL P   6      26.239  -3.132  37.504  0.98 70.80           C  
ATOM   1512  CG1 VAL P   6      27.581  -3.656  38.043  1.00 70.80           C  
ATOM   1513  CG2 VAL P   6      26.255  -2.834  35.995  1.00 70.80           C  
ATOM   1514  C   VAL P   6      25.116  -4.402  39.243  1.00 70.80           C  
ATOM   1515  O   VAL P   6      24.676  -3.532  39.995  1.00 70.80           O  
ATOM   1516  N   ALA P   7      25.516  -5.615  39.677  1.00 62.12           N  
ATOM   1517  CA  ALA P   7      25.496  -5.979  41.063  1.00 62.12           C  
ATOM   1518  CB  ALA P   7      25.477  -7.499  41.300  1.00 62.12           C  
ATOM   1519  C   ALA P   7      26.731  -5.444  41.692  1.00 62.12           C  
ATOM   1520  O   ALA P   7      27.742  -5.259  41.018  1.00 62.12           O  
ATOM   1521  N   THR P   8      26.670  -5.191  43.015  1.00 59.22           N  
ATOM   1522  CA  THR P   8      27.814  -4.662  43.702  0.88 59.22           C  
ATOM   1523  CB  THR P   8      27.473  -4.043  45.027  0.88 59.22           C  
ATOM   1524  OG1 THR P   8      26.831  -4.997  45.861  0.89 59.22           O  
ATOM   1525  CG2 THR P   8      26.550  -2.836  44.796  0.88 59.22           C  
ATOM   1526  C   THR P   8      28.794  -5.772  43.940  1.00 59.22           C  
ATOM   1527  O   THR P   8      28.466  -6.955  43.864  1.00 59.22           O  
ATOM   1528  N   VAL P   9      30.058  -5.400  44.206  1.00116.57           N  
ATOM   1529  CA  VAL P   9      31.090  -6.370  44.463  1.00116.57           C  
ATOM   1530  CB  VAL P   9      32.473  -5.912  44.101  1.00116.57           C  
ATOM   1531  CG1 VAL P   9      32.575  -5.804  42.574  1.00116.57           C  
ATOM   1532  CG2 VAL P   9      32.751  -4.583  44.820  1.00116.57           C  
ATOM   1533  C   VAL P   9      31.090  -6.689  45.952  1.00116.57           C  
ATOM   1534  O   VAL P   9      31.724  -7.709  46.337  1.00116.57           O  
ATOM   1535  OXT VAL P   9      30.455  -5.922  46.724  1.00116.57           O  
TER    1536      VAL P   9                                                       
ATOM   1536  N   VAL A   4       3.659  -0.308  36.383  1.00 35.52           N  
ATOM   1537  CA  VAL A   4       3.436  -1.757  36.574  1.00 35.52           C  
ATOM   1538  CB  VAL A   4       4.252  -2.258  37.730  1.00 35.52           C  
ATOM   1539  CG1 VAL A   4       3.957  -3.754  37.932  1.00 35.52           C  
ATOM   1540  CG2 VAL A   4       5.732  -1.945  37.453  1.00 35.52           C  
ATOM   1541  C   VAL A   4       1.992  -2.041  36.846  1.00 35.52           C  
ATOM   1542  O   VAL A   4       1.528  -1.912  37.978  1.00 35.52           O  
ATOM   1543  N   GLU A   5       1.233  -2.429  35.800  1.00 61.28           N  
ATOM   1544  CA  GLU A   5      -0.165  -2.686  36.001  1.00 61.28           C  
ATOM   1545  CB  GLU A   5      -1.031  -2.612  34.734  1.00 61.28           C  
ATOM   1546  CG  GLU A   5      -2.520  -2.746  35.065  1.00 61.28           C  
ATOM   1547  CD  GLU A   5      -3.270  -3.133  33.803  1.00 61.28           C  
ATOM   1548  OE1 GLU A   5      -2.763  -4.025  33.072  1.00 61.28           O  
ATOM   1549  OE2 GLU A   5      -4.360  -2.553  33.557  1.00 61.28           O  
ATOM   1550  C   GLU A   5      -0.350  -4.068  36.542  1.00 61.28           C  
ATOM   1551  O   GLU A   5       0.384  -4.991  36.191  1.00 61.28           O  
ATOM   1552  N   GLN A   6      -1.354  -4.236  37.430  1.00103.21           N  
ATOM   1553  CA  GLN A   6      -1.677  -5.532  37.956  1.00103.21           C  
ATOM   1554  CB  GLN A   6      -1.243  -5.754  39.417  1.00103.21           C  
ATOM   1555  CG  GLN A   6       0.274  -5.860  39.580  1.00103.21           C  
ATOM   1556  CD  GLN A   6       0.594  -6.090  41.049  1.00103.21           C  
ATOM   1557  OE1 GLN A   6       1.113  -5.206  41.730  1.00103.21           O  
ATOM   1558  NE2 GLN A   6       0.282  -7.314  41.554  1.00103.21           N  
ATOM   1559  C   GLN A   6      -3.165  -5.691  37.892  1.00103.21           C  
ATOM   1560  O   GLN A   6      -3.912  -4.815  38.324  1.00103.21           O  
ATOM   1561  N   SER A   7      -3.639  -6.829  37.339  1.00 96.54           N  
ATOM   1562  CA  SER A   7      -5.058  -7.025  37.226  1.00 96.54           C  
ATOM   1563  CB  SER A   7      -5.611  -6.654  35.842  1.00 96.54           C  
ATOM   1564  OG  SER A   7      -5.119  -7.563  34.870  1.00 96.54           O  
ATOM   1565  C   SER A   7      -5.353  -8.479  37.423  1.00 96.54           C  
ATOM   1566  O   SER A   7      -4.511  -9.329  37.133  1.00 96.54           O  
ATOM   1567  N   PRO A   8      -6.523  -8.817  37.911  1.00 72.80           N  
ATOM   1568  CA  PRO A   8      -7.544  -7.884  38.316  1.00 72.80           C  
ATOM   1569  CD  PRO A   8      -7.059 -10.149  37.687  1.00 72.80           C  
ATOM   1570  CB  PRO A   8      -8.857  -8.668  38.318  1.00 72.80           C  
ATOM   1571  CG  PRO A   8      -8.422 -10.141  38.396  1.00 72.80           C  
ATOM   1572  C   PRO A   8      -7.193  -7.348  39.667  1.00 72.80           C  
ATOM   1573  O   PRO A   8      -6.320  -7.920  40.318  1.00 72.80           O  
ATOM   1574  N   GLN A   9      -7.843  -6.247  40.100  1.00129.21           N  
ATOM   1575  CA  GLN A   9      -7.530  -5.669  41.377  1.00129.21           C  
ATOM   1576  CB  GLN A   9      -8.280  -4.357  41.675  1.00129.21           C  
ATOM   1577  CG  GLN A   9      -7.933  -3.198  40.742  1.00129.21           C  
ATOM   1578  CD  GLN A   9      -8.817  -3.310  39.511  1.00129.21           C  
ATOM   1579  OE1 GLN A   9      -8.709  -2.514  38.580  1.00129.21           O  
ATOM   1580  NE2 GLN A   9      -9.725  -4.323  39.508  1.00129.21           N  
ATOM   1581  C   GLN A   9      -7.903  -6.604  42.485  1.00129.21           C  
ATOM   1582  O   GLN A   9      -7.105  -6.841  43.389  1.00129.21           O  
ATOM   1583  N   SER A  10      -9.125  -7.173  42.453  1.00 53.01           N  
ATOM   1584  CA  SER A  10      -9.483  -8.014  43.560  1.00 53.01           C  
ATOM   1585  CB  SER A  10     -10.229  -7.263  44.677  1.00 53.01           C  
ATOM   1586  OG  SER A  10     -10.549  -8.149  45.739  1.00 53.01           O  
ATOM   1587  C   SER A  10     -10.381  -9.103  43.076  1.00 53.01           C  
ATOM   1588  O   SER A  10     -11.225  -8.888  42.206  1.00 53.01           O  
ATOM   1589  N   LEU A  11     -10.203 -10.328  43.615  1.00178.72           N  
ATOM   1590  CA  LEU A  11     -11.102 -11.370  43.229  1.00178.72           C  
ATOM   1591  CB  LEU A  11     -10.693 -12.146  41.952  1.00178.72           C  
ATOM   1592  CG  LEU A  11      -9.345 -12.901  41.968  1.00178.72           C  
ATOM   1593  CD1 LEU A  11      -8.144 -11.959  42.121  1.00178.72           C  
ATOM   1594  CD2 LEU A  11      -9.345 -14.044  42.983  1.00178.72           C  
ATOM   1595  C   LEU A  11     -11.298 -12.315  44.372  1.00178.72           C  
ATOM   1596  O   LEU A  11     -10.367 -12.641  45.109  1.00178.72           O  
ATOM   1597  N   HIS A  12     -12.557 -12.753  44.562  1.00 39.80           N  
ATOM   1598  CA  HIS A  12     -12.865 -13.698  45.591  1.00 39.80           C  
ATOM   1599  ND1 HIS A  12     -14.199 -10.848  46.627  1.00 39.80           N  
ATOM   1600  CG  HIS A  12     -14.047 -12.110  47.159  1.00 39.80           C  
ATOM   1601  CB  HIS A  12     -14.156 -13.375  46.362  1.00 39.80           C  
ATOM   1602  NE2 HIS A  12     -13.764 -10.579  48.792  1.00 39.80           N  
ATOM   1603  CD2 HIS A  12     -13.783 -11.927  48.481  1.00 39.80           C  
ATOM   1604  CE1 HIS A  12     -14.019  -9.971  47.647  1.00 39.80           C  
ATOM   1605  C   HIS A  12     -13.069 -14.996  44.890  1.00 39.80           C  
ATOM   1606  O   HIS A  12     -13.733 -15.056  43.857  1.00 39.80           O  
ATOM   1607  N   VAL A  13     -12.464 -16.071  45.424  1.00 40.66           N  
ATOM   1608  CA  VAL A  13     -12.608 -17.347  44.794  1.00 40.66           C  
ATOM   1609  CB  VAL A  13     -11.378 -17.774  44.056  1.00 40.66           C  
ATOM   1610  CG1 VAL A  13     -11.165 -16.779  42.907  1.00 40.66           C  
ATOM   1611  CG2 VAL A  13     -10.200 -17.835  45.044  1.00 40.66           C  
ATOM   1612  C   VAL A  13     -12.874 -18.343  45.867  1.00 40.66           C  
ATOM   1613  O   VAL A  13     -12.530 -18.136  47.029  1.00 40.66           O  
ATOM   1614  N   GLN A  14     -13.512 -19.462  45.487  1.00 50.40           N  
ATOM   1615  CA  GLN A  14     -13.875 -20.466  46.436  1.00 50.40           C  
ATOM   1616  CB  GLN A  14     -14.903 -21.470  45.889  1.00 50.40           C  
ATOM   1617  CG  GLN A  14     -15.572 -22.310  46.976  1.00 50.40           C  
ATOM   1618  CD  GLN A  14     -16.637 -21.435  47.623  1.00 50.40           C  
ATOM   1619  OE1 GLN A  14     -17.244 -21.810  48.625  1.00 50.40           O  
ATOM   1620  NE2 GLN A  14     -16.874 -20.232  47.033  1.00 50.40           N  
ATOM   1621  C   GLN A  14     -12.645 -21.230  46.791  1.00 50.40           C  
ATOM   1622  O   GLN A  14     -11.644 -21.198  46.077  1.00 50.40           O  
ATOM   1623  N   GLU A  15     -12.682 -21.908  47.952  1.00 44.77           N  
ATOM   1624  CA  GLU A  15     -11.583 -22.732  48.342  1.00 44.77           C  
ATOM   1625  CB  GLU A  15     -11.736 -23.313  49.757  1.00 44.77           C  
ATOM   1626  CG  GLU A  15     -10.562 -24.191  50.190  1.00 44.77           C  
ATOM   1627  CD  GLU A  15     -10.919 -24.822  51.529  1.00 44.77           C  
ATOM   1628  OE1 GLU A  15     -10.650 -24.184  52.581  1.00 44.77           O  
ATOM   1629  OE2 GLU A  15     -11.474 -25.953  51.515  1.00 44.77           O  
ATOM   1630  C   GLU A  15     -11.568 -23.887  47.394  1.00 44.77           C  
ATOM   1631  O   GLU A  15     -12.619 -24.366  46.973  1.00 44.77           O  
ATOM   1632  N   GLY A  16     -10.363 -24.344  47.003  1.00 22.63           N  
ATOM   1633  CA  GLY A  16     -10.261 -25.495  46.152  1.00 22.63           C  
ATOM   1634  C   GLY A  16     -10.306 -25.078  44.713  1.00 22.63           C  
ATOM   1635  O   GLY A  16     -10.083 -25.900  43.825  1.00 22.63           O  
ATOM   1636  N   ASP A  17     -10.600 -23.793  44.434  1.00 36.00           N  
ATOM   1637  CA  ASP A  17     -10.657 -23.342  43.069  1.00 36.00           C  
ATOM   1638  CB  ASP A  17     -11.561 -22.114  42.854  1.00 36.00           C  
ATOM   1639  CG  ASP A  17     -13.017 -22.555  42.933  1.00 36.00           C  
ATOM   1640  OD1 ASP A  17     -13.272 -23.785  42.835  1.00 36.00           O  
ATOM   1641  OD2 ASP A  17     -13.896 -21.665  43.083  1.00 36.00           O  
ATOM   1642  C   ASP A  17      -9.274 -22.956  42.645  1.00 36.00           C  
ATOM   1643  O   ASP A  17      -8.330 -23.032  43.430  1.00 36.00           O  
ATOM   1644  N   SER A  18      -9.114 -22.560  41.363  1.00 45.10           N  
ATOM   1645  CA  SER A  18      -7.817 -22.150  40.903  1.00 45.10           C  
ATOM   1646  CB  SER A  18      -7.137 -23.173  39.975  1.00 45.10           C  
ATOM   1647  OG  SER A  18      -6.864 -24.375  40.681  1.00 45.10           O  
ATOM   1648  C   SER A  18      -7.957 -20.885  40.111  1.00 45.10           C  
ATOM   1649  O   SER A  18      -8.737 -20.814  39.163  1.00 45.10           O  
ATOM   1650  N   THR A  19      -7.177 -19.847  40.480  1.00 69.70           N  
ATOM   1651  CA  THR A  19      -7.193 -18.608  39.752  1.00 69.70           C  
ATOM   1652  CB  THR A  19      -7.595 -17.411  40.564  1.00 69.70           C  
ATOM   1653  OG1 THR A  19      -6.715 -17.237  41.665  1.00 69.70           O  
ATOM   1654  CG2 THR A  19      -9.035 -17.606  41.054  1.00 69.70           C  
ATOM   1655  C   THR A  19      -5.803 -18.354  39.281  1.00 69.70           C  
ATOM   1656  O   THR A  19      -4.867 -19.036  39.691  1.00 69.70           O  
ATOM   1657  N   ASN A  20      -5.643 -17.399  38.344  1.00101.06           N  
ATOM   1658  CA  ASN A  20      -4.333 -17.067  37.871  1.00101.06           C  
ATOM   1659  CB  ASN A  20      -3.869 -17.987  36.718  1.00101.06           C  
ATOM   1660  CG  ASN A  20      -4.857 -17.940  35.554  1.00101.06           C  
ATOM   1661  OD1 ASN A  20      -4.498 -17.567  34.438  1.00101.06           O  
ATOM   1662  ND2 ASN A  20      -6.135 -18.328  35.812  1.00101.06           N  
ATOM   1663  C   ASN A  20      -4.336 -15.631  37.422  1.00101.06           C  
ATOM   1664  O   ASN A  20      -4.602 -15.318  36.264  1.00101.06           O  
ATOM   1665  N   PHE A  21      -3.993 -14.708  38.339  1.00109.10           N  
ATOM   1666  CA  PHE A  21      -3.966 -13.302  38.043  1.00109.10           C  
ATOM   1667  CB  PHE A  21      -4.286 -12.413  39.260  1.00109.10           C  
ATOM   1668  CG  PHE A  21      -3.639 -13.019  40.455  1.00109.10           C  
ATOM   1669  CD1 PHE A  21      -4.282 -14.061  41.085  1.00109.10           C  
ATOM   1670  CD2 PHE A  21      -2.439 -12.569  40.954  1.00109.10           C  
ATOM   1671  CE1 PHE A  21      -3.741 -14.659  42.196  1.00109.10           C  
ATOM   1672  CE2 PHE A  21      -1.892 -13.164  42.067  1.00109.10           C  
ATOM   1673  CZ  PHE A  21      -2.540 -14.208  42.687  1.00109.10           C  
ATOM   1674  C   PHE A  21      -2.689 -12.923  37.356  1.00109.10           C  
ATOM   1675  O   PHE A  21      -1.808 -13.762  37.176  1.00109.10           O  
ATOM   1676  N   THR A  22      -2.589 -11.659  36.871  1.00155.34           N  
ATOM   1677  CA  THR A  22      -1.422 -11.303  36.109  1.00155.34           C  
ATOM   1678  CB  THR A  22      -1.651 -11.226  34.628  1.00155.34           C  
ATOM   1679  OG1 THR A  22      -2.544 -10.173  34.314  1.00155.34           O  
ATOM   1680  CG2 THR A  22      -2.256 -12.542  34.156  1.00155.34           C  
ATOM   1681  C   THR A  22      -0.874  -9.959  36.481  1.00155.34           C  
ATOM   1682  O   THR A  22      -1.504  -9.162  37.175  1.00155.34           O  
ATOM   1683  N   CYS A  23       0.367  -9.708  36.006  1.00 66.02           N  
ATOM   1684  CA  CYS A  23       1.083  -8.474  36.180  1.00 66.02           C  
ATOM   1685  CB  CYS A  23       2.158  -8.560  37.285  1.00 66.02           C  
ATOM   1686  SG  CYS A  23       3.305  -7.149  37.290  1.00 66.02           S  
ATOM   1687  C   CYS A  23       1.804  -8.200  34.893  1.00 66.02           C  
ATOM   1688  O   CYS A  23       2.584  -9.028  34.427  1.00 66.02           O  
ATOM   1689  N   SER A  24       1.579  -7.014  34.288  1.00 38.22           N  
ATOM   1690  CA  SER A  24       2.222  -6.705  33.039  1.00 38.22           C  
ATOM   1691  CB  SER A  24       1.231  -6.422  31.897  1.00 38.22           C  
ATOM   1692  OG  SER A  24       0.465  -5.262  32.192  1.00 38.22           O  
ATOM   1693  C   SER A  24       3.044  -5.470  33.226  1.00 38.22           C  
ATOM   1694  O   SER A  24       2.701  -4.591  34.013  1.00 38.22           O  
ATOM   1695  N   PHE A  25       4.174  -5.383  32.496  1.00 79.34           N  
ATOM   1696  CA  PHE A  25       5.067  -4.268  32.623  1.00 79.34           C  
ATOM   1697  CB  PHE A  25       6.090  -4.479  33.753  1.00 79.34           C  
ATOM   1698  CG  PHE A  25       6.675  -5.839  33.563  1.00 79.34           C  
ATOM   1699  CD1 PHE A  25       7.704  -6.067  32.679  1.00 79.34           C  
ATOM   1700  CD2 PHE A  25       6.176  -6.898  34.287  1.00 79.34           C  
ATOM   1701  CE1 PHE A  25       8.222  -7.332  32.523  1.00 79.34           C  
ATOM   1702  CE2 PHE A  25       6.689  -8.164  34.136  1.00 79.34           C  
ATOM   1703  CZ  PHE A  25       7.716  -8.382  33.252  1.00 79.34           C  
ATOM   1704  C   PHE A  25       5.804  -4.056  31.340  1.00 79.34           C  
ATOM   1705  O   PHE A  25       5.846  -4.922  30.465  1.00 79.34           O  
ATOM   1706  N   PRO A  26       6.383  -2.888  31.206  1.00171.71           N  
ATOM   1707  CA  PRO A  26       7.141  -2.622  30.020  1.00171.71           C  
ATOM   1708  CD  PRO A  26       5.813  -1.675  31.771  1.00171.71           C  
ATOM   1709  CB  PRO A  26       7.447  -1.128  30.044  1.00171.71           C  
ATOM   1710  CG  PRO A  26       6.256  -0.541  30.828  1.00171.71           C  
ATOM   1711  C   PRO A  26       8.329  -3.526  29.978  1.00171.71           C  
ATOM   1712  O   PRO A  26       9.078  -3.591  30.951  1.00171.71           O  
ATOM   1713  N   SER A  27       8.516  -4.219  28.844  1.00100.65           N  
ATOM   1714  CA  SER A  27       9.566  -5.179  28.662  1.00100.65           C  
ATOM   1715  CB  SER A  27       9.342  -6.066  27.427  1.00100.65           C  
ATOM   1716  OG  SER A  27       8.155  -6.826  27.586  1.00100.65           O  
ATOM   1717  C   SER A  27      10.859  -4.468  28.460  1.00100.65           C  
ATOM   1718  O   SER A  27      11.928  -5.074  28.519  1.00100.65           O  
ATOM   1719  N   SER A  28      10.808  -3.154  28.196  1.00126.48           N  
ATOM   1720  CA  SER A  28      12.034  -2.495  27.884  1.00126.48           C  
ATOM   1721  CB  SER A  28      11.840  -1.079  27.316  1.00126.48           C  
ATOM   1722  OG  SER A  28      11.278  -0.229  28.306  1.00126.48           O  
ATOM   1723  C   SER A  28      12.889  -2.373  29.104  1.00126.48           C  
ATOM   1724  O   SER A  28      12.482  -1.824  30.127  1.00126.48           O  
ATOM   1725  N   ASN A  36      14.150  -2.823  28.984  1.00112.88           N  
ATOM   1726  CA  ASN A  36      15.071  -2.706  30.072  1.00112.88           C  
ATOM   1727  CB  ASN A  36      15.200  -1.238  30.512  1.00112.88           C  
ATOM   1728  CG  ASN A  36      16.378  -1.085  31.452  1.00112.88           C  
ATOM   1729  OD1 ASN A  36      16.958  -2.067  31.906  1.00112.88           O  
ATOM   1730  ND2 ASN A  36      16.738   0.188  31.763  1.00112.88           N  
ATOM   1731  C   ASN A  36      14.608  -3.511  31.249  1.00112.88           C  
ATOM   1732  O   ASN A  36      14.659  -3.037  32.379  1.00112.88           O  
ATOM   1733  N   PHE A  37      14.160  -4.761  31.020  1.00183.76           N  
ATOM   1734  CA  PHE A  37      13.708  -5.619  32.082  1.00183.76           C  
ATOM   1735  CB  PHE A  37      12.737  -6.697  31.563  1.00183.76           C  
ATOM   1736  CG  PHE A  37      12.474  -7.686  32.642  1.00183.76           C  
ATOM   1737  CD1 PHE A  37      13.278  -8.795  32.765  1.00183.76           C  
ATOM   1738  CD2 PHE A  37      11.433  -7.515  33.524  1.00183.76           C  
ATOM   1739  CE1 PHE A  37      13.050  -9.721  33.755  1.00183.76           C  
ATOM   1740  CE2 PHE A  37      11.199  -8.437  34.516  1.00183.76           C  
ATOM   1741  CZ  PHE A  37      12.009  -9.542  34.634  1.00183.76           C  
ATOM   1742  C   PHE A  37      14.898  -6.330  32.660  1.00183.76           C  
ATOM   1743  O   PHE A  37      15.608  -7.035  31.946  1.00183.76           O  
ATOM   1744  N   TYR A  38      15.257  -6.025  33.927  1.00171.32           N  
ATOM   1745  CA  TYR A  38      16.302  -6.754  34.597  1.00171.32           C  
ATOM   1746  CB  TYR A  38      17.075  -5.867  35.587  1.00171.32           C  
ATOM   1747  CG  TYR A  38      18.238  -6.660  36.067  1.00171.32           C  
ATOM   1748  CD1 TYR A  38      19.387  -6.705  35.313  1.00171.32           C  
ATOM   1749  CD2 TYR A  38      18.182  -7.367  37.246  1.00171.32           C  
ATOM   1750  CE1 TYR A  38      20.470  -7.436  35.734  1.00171.32           C  
ATOM   1751  CE2 TYR A  38      19.265  -8.099  37.674  1.00171.32           C  
ATOM   1752  CZ  TYR A  38      20.411  -8.133  36.917  1.00171.32           C  
ATOM   1753  OH  TYR A  38      21.525  -8.884  37.349  1.00171.32           O  
ATOM   1754  C   TYR A  38      15.824  -7.981  35.340  1.00171.32           C  
ATOM   1755  O   TYR A  38      16.366  -9.073  35.169  1.00171.32           O  
ATOM   1756  N   ALA A  39      14.775  -7.822  36.185  1.00 85.96           N  
ATOM   1757  CA  ALA A  39      14.301  -8.873  37.048  1.00 85.96           C  
ATOM   1758  CB  ALA A  39      15.174  -9.081  38.297  1.00 85.96           C  
ATOM   1759  C   ALA A  39      12.929  -8.502  37.532  1.00 85.96           C  
ATOM   1760  O   ALA A  39      12.510  -7.352  37.417  1.00 85.96           O  
ATOM   1761  N   LEU A  40      12.188  -9.489  38.084  1.00 80.46           N  
ATOM   1762  CA  LEU A  40      10.840  -9.255  38.526  1.00 80.46           C  
ATOM   1763  CB  LEU A  40       9.795  -9.859  37.570  1.00 80.46           C  
ATOM   1764  CG  LEU A  40       8.333  -9.571  37.956  1.00 80.46           C  
ATOM   1765  CD1 LEU A  40       8.007  -8.075  37.818  1.00 80.46           C  
ATOM   1766  CD2 LEU A  40       7.363 -10.467  37.170  1.00 80.46           C  
ATOM   1767  C   LEU A  40      10.662  -9.908  39.865  1.00 80.46           C  
ATOM   1768  O   LEU A  40      11.367 -10.860  40.197  1.00 80.46           O  
ATOM   1769  N   HIS A  41       9.707  -9.402  40.678  1.00 68.59           N  
ATOM   1770  CA  HIS A  41       9.498  -9.957  41.990  1.00 68.59           C  
ATOM   1771  ND1 HIS A  41      12.154  -7.986  43.958  1.00 68.59           N  
ATOM   1772  CG  HIS A  41      11.489  -8.828  43.095  1.00 68.59           C  
ATOM   1773  CB  HIS A  41      10.007  -9.054  43.126  1.00 68.59           C  
ATOM   1774  NE2 HIS A  41      13.693  -8.861  42.613  1.00 68.59           N  
ATOM   1775  CD2 HIS A  41      12.444  -9.354  42.279  1.00 68.59           C  
ATOM   1776  CE1 HIS A  41      13.468  -8.044  43.626  1.00 68.59           C  
ATOM   1777  C   HIS A  41       8.026 -10.154  42.237  1.00 68.59           C  
ATOM   1778  O   HIS A  41       7.185  -9.460  41.668  1.00 68.59           O  
ATOM   1779  N   TRP A  42       7.685 -11.153  43.084  1.00 71.53           N  
ATOM   1780  CA  TRP A  42       6.328 -11.374  43.511  1.00 71.53           C  
ATOM   1781  CB  TRP A  42       5.671 -12.675  43.008  1.00 71.53           C  
ATOM   1782  CG  TRP A  42       5.215 -12.635  41.567  1.00 71.53           C  
ATOM   1783  CD2 TRP A  42       3.989 -12.020  41.133  1.00 71.53           C  
ATOM   1784  CD1 TRP A  42       5.815 -13.131  40.447  1.00 71.53           C  
ATOM   1785  NE1 TRP A  42       5.037 -12.870  39.343  1.00 71.53           N  
ATOM   1786  CE2 TRP A  42       3.911 -12.186  39.751  1.00 71.53           C  
ATOM   1787  CE3 TRP A  42       3.007 -11.371  41.828  1.00 71.53           C  
ATOM   1788  CZ2 TRP A  42       2.848 -11.704  39.041  1.00 71.53           C  
ATOM   1789  CZ3 TRP A  42       1.936 -10.885  41.108  1.00 71.53           C  
ATOM   1790  CH2 TRP A  42       1.858 -11.048  39.741  1.00 71.53           C  
ATOM   1791  C   TRP A  42       6.337 -11.422  45.006  1.00 71.53           C  
ATOM   1792  O   TRP A  42       7.276 -11.936  45.612  1.00 71.53           O  
ATOM   1793  N   TYR A  43       5.283 -10.870  45.646  1.00 67.36           N  
ATOM   1794  CA  TYR A  43       5.267 -10.814  47.082  1.00 67.36           C  
ATOM   1795  CB  TYR A  43       5.407  -9.386  47.641  1.00 67.36           C  
ATOM   1796  CG  TYR A  43       6.768  -8.849  47.359  1.00 67.36           C  
ATOM   1797  CD1 TYR A  43       7.804  -9.096  48.230  1.00 67.36           C  
ATOM   1798  CD2 TYR A  43       7.010  -8.092  46.236  1.00 67.36           C  
ATOM   1799  CE1 TYR A  43       9.062  -8.599  47.985  1.00 67.36           C  
ATOM   1800  CE2 TYR A  43       8.266  -7.592  45.985  1.00 67.36           C  
ATOM   1801  CZ  TYR A  43       9.294  -7.845  46.861  1.00 67.36           C  
ATOM   1802  OH  TYR A  43      10.585  -7.333  46.608  1.00 67.36           O  
ATOM   1803  C   TYR A  43       3.954 -11.300  47.607  1.00 67.36           C  
ATOM   1804  O   TYR A  43       2.899 -11.077  47.015  1.00 67.36           O  
ATOM   1805  N   ARG A  44       4.006 -11.987  48.765  1.00132.01           N  
ATOM   1806  CA  ARG A  44       2.817 -12.382  49.458  1.00132.01           C  
ATOM   1807  CB  ARG A  44       2.945 -13.738  50.171  1.00132.01           C  
ATOM   1808  CG  ARG A  44       4.116 -13.777  51.156  1.00132.01           C  
ATOM   1809  CD  ARG A  44       4.165 -15.029  52.034  1.00132.01           C  
ATOM   1810  NE  ARG A  44       3.246 -14.815  53.187  1.00132.01           N  
ATOM   1811  CZ  ARG A  44       1.923 -15.141  53.106  1.00132.01           C  
ATOM   1812  NH1 ARG A  44       1.408 -15.648  51.947  1.00132.01           N  
ATOM   1813  NH2 ARG A  44       1.120 -14.973  54.197  1.00132.01           N  
ATOM   1814  C   ARG A  44       2.644 -11.344  50.518  1.00132.01           C  
ATOM   1815  O   ARG A  44       3.575 -11.056  51.270  1.00132.01           O  
ATOM   1816  N   TRP A  45       1.453 -10.722  50.581  1.00 84.00           N  
ATOM   1817  CA  TRP A  45       1.257  -9.680  51.544  1.00 84.00           C  
ATOM   1818  CB  TRP A  45       1.023  -8.329  50.838  1.00 84.00           C  
ATOM   1819  CG  TRP A  45       0.910  -7.117  51.727  1.00 84.00           C  
ATOM   1820  CD2 TRP A  45       0.731  -5.779  51.233  1.00 84.00           C  
ATOM   1821  CD1 TRP A  45       0.962  -7.023  53.084  1.00 84.00           C  
ATOM   1822  NE1 TRP A  45       0.824  -5.710  53.467  1.00 84.00           N  
ATOM   1823  CE2 TRP A  45       0.683  -4.934  52.340  1.00 84.00           C  
ATOM   1824  CE3 TRP A  45       0.617  -5.293  49.963  1.00 84.00           C  
ATOM   1825  CZ2 TRP A  45       0.522  -3.586  52.196  1.00 84.00           C  
ATOM   1826  CZ3 TRP A  45       0.451  -3.933  49.820  1.00 84.00           C  
ATOM   1827  CH2 TRP A  45       0.405  -3.096  50.916  1.00 84.00           C  
ATOM   1828  C   TRP A  45       0.034 -10.016  52.341  1.00 84.00           C  
ATOM   1829  O   TRP A  45      -1.087  -9.733  51.926  1.00 84.00           O  
ATOM   1830  N   GLU A  46       0.223 -10.606  53.535  1.00 88.03           N  
ATOM   1831  CA  GLU A  46      -0.894 -10.950  54.364  1.00 88.03           C  
ATOM   1832  CB  GLU A  46      -0.489 -11.788  55.589  1.00 88.03           C  
ATOM   1833  CG  GLU A  46      -1.663 -12.326  56.405  0.50 88.03           C  
ATOM   1834  CD  GLU A  46      -1.085 -13.124  57.567  0.50 88.03           C  
ATOM   1835  OE1 GLU A  46      -0.237 -14.019  57.305  0.50 88.03           O  
ATOM   1836  OE2 GLU A  46      -1.476 -12.845  58.731  0.50 88.03           O  
ATOM   1837  C   GLU A  46      -1.481  -9.662  54.834  1.00 88.03           C  
ATOM   1838  O   GLU A  46      -0.765  -8.690  55.075  1.00 88.03           O  
ATOM   1839  N   THR A  48      -2.817  -9.622  54.982  1.00108.96           N  
ATOM   1840  CA  THR A  48      -3.453  -8.396  55.351  1.00108.96           C  
ATOM   1841  CB  THR A  48      -4.944  -8.510  55.480  1.00108.96           C  
ATOM   1842  OG1 THR A  48      -5.277  -9.456  56.485  1.00108.96           O  
ATOM   1843  CG2 THR A  48      -5.525  -8.945  54.125  1.00108.96           C  
ATOM   1844  C   THR A  48      -2.911  -7.945  56.665  1.00108.96           C  
ATOM   1845  O   THR A  48      -2.711  -8.734  57.588  1.00108.96           O  
ATOM   1846  N   ALA A  49      -2.664  -6.625  56.756  1.00 57.17           N  
ATOM   1847  CA  ALA A  49      -2.183  -5.971  57.936  1.00 57.17           C  
ATOM   1848  CB  ALA A  49      -3.148  -6.104  59.128  1.00 57.17           C  
ATOM   1849  C   ALA A  49      -0.842  -6.492  58.363  1.00 57.17           C  
ATOM   1850  O   ALA A  49      -0.543  -6.508  59.556  1.00 57.17           O  
ATOM   1851  N   LYS A  50       0.011  -6.935  57.415  1.00148.01           N  
ATOM   1852  CA  LYS A  50       1.341  -7.311  57.813  1.00148.01           C  
ATOM   1853  CB  LYS A  50       1.521  -8.781  58.226  1.00148.01           C  
ATOM   1854  CG  LYS A  50       1.149  -9.836  57.192  1.00148.01           C  
ATOM   1855  CD  LYS A  50       1.651 -11.214  57.624  0.50148.01           C  
ATOM   1856  CE  LYS A  50       1.552 -11.429  59.138  0.50148.01           C  
ATOM   1857  NZ  LYS A  50       2.238 -12.681  59.527  0.50148.01           N  
ATOM   1858  C   LYS A  50       2.298  -6.938  56.716  1.00148.01           C  
ATOM   1859  O   LYS A  50       1.889  -6.368  55.709  1.00148.01           O  
ATOM   1860  N   SER A  51       3.613  -7.198  56.897  1.00 97.54           N  
ATOM   1861  CA  SER A  51       4.587  -6.789  55.917  1.00 97.54           C  
ATOM   1862  CB  SER A  51       6.005  -6.609  56.493  1.00 97.54           C  
ATOM   1863  OG  SER A  51       6.475  -7.823  57.057  1.00 97.54           O  
ATOM   1864  C   SER A  51       4.641  -7.751  54.765  1.00 97.54           C  
ATOM   1865  O   SER A  51       4.411  -8.952  54.902  1.00 97.54           O  
ATOM   1866  N   PRO A  52       4.961  -7.213  53.612  1.00 77.03           N  
ATOM   1867  CA  PRO A  52       5.040  -8.011  52.416  1.00 77.03           C  
ATOM   1868  CD  PRO A  52       4.595  -5.835  53.320  1.00 77.03           C  
ATOM   1869  CB  PRO A  52       5.091  -7.020  51.256  1.00 77.03           C  
ATOM   1870  CG  PRO A  52       4.356  -5.783  51.801  1.00 77.03           C  
ATOM   1871  C   PRO A  52       6.230  -8.918  52.477  1.00 77.03           C  
ATOM   1872  O   PRO A  52       7.212  -8.561  53.124  1.00 77.03           O  
ATOM   1873  N   GLU A  53       6.167 -10.098  51.821  1.00 63.61           N  
ATOM   1874  CA  GLU A  53       7.280 -11.003  51.874  1.00 63.61           C  
ATOM   1875  CB  GLU A  53       7.010 -12.251  52.731  1.00 63.61           C  
ATOM   1876  CG  GLU A  53       8.229 -13.163  52.877  1.00 63.61           C  
ATOM   1877  CD  GLU A  53       7.833 -14.351  53.740  1.00 63.61           C  
ATOM   1878  OE1 GLU A  53       6.935 -15.123  53.311  1.00 63.61           O  
ATOM   1879  OE2 GLU A  53       8.422 -14.500  54.845  1.00 63.61           O  
ATOM   1880  C   GLU A  53       7.589 -11.460  50.482  1.00 63.61           C  
ATOM   1881  O   GLU A  53       6.683 -11.757  49.709  1.00 63.61           O  
ATOM   1882  N   ALA A  54       8.888 -11.541  50.123  1.00 73.09           N  
ATOM   1883  CA  ALA A  54       9.240 -11.887  48.770  1.00 73.09           C  
ATOM   1884  CB  ALA A  54      10.727 -11.654  48.450  1.00 73.09           C  
ATOM   1885  C   ALA A  54       8.937 -13.328  48.462  1.00 73.09           C  
ATOM   1886  O   ALA A  54       9.489 -14.225  49.097  1.00 73.09           O  
ATOM   1887  N   LEU A  55       7.987 -13.581  47.522  1.00190.21           N  
ATOM   1888  CA  LEU A  55       7.680 -14.909  47.041  1.00190.21           C  
ATOM   1889  CB  LEU A  55       6.307 -15.001  46.356  1.00190.21           C  
ATOM   1890  CG  LEU A  55       5.118 -14.960  47.324  1.00190.21           C  
ATOM   1891  CD1 LEU A  55       3.783 -15.056  46.568  1.00190.21           C  
ATOM   1892  CD2 LEU A  55       5.262 -16.051  48.397  1.00190.21           C  
ATOM   1893  C   LEU A  55       8.660 -15.446  46.033  1.00190.21           C  
ATOM   1894  O   LEU A  55       9.373 -16.413  46.298  1.00190.21           O  
ATOM   1895  N   PHE A  56       8.761 -14.778  44.858  1.00 87.31           N  
ATOM   1896  CA  PHE A  56       9.562 -15.295  43.778  1.00 87.31           C  
ATOM   1897  CB  PHE A  56       8.763 -15.773  42.548  1.00 87.31           C  
ATOM   1898  CG  PHE A  56       7.911 -16.951  42.872  1.00 87.31           C  
ATOM   1899  CD1 PHE A  56       8.471 -18.187  43.101  1.00 87.31           C  
ATOM   1900  CD2 PHE A  56       6.541 -16.824  42.904  1.00 87.31           C  
ATOM   1901  CE1 PHE A  56       7.675 -19.271  43.387  1.00 87.31           C  
ATOM   1902  CE2 PHE A  56       5.741 -17.904  43.189  1.00 87.31           C  
ATOM   1903  CZ  PHE A  56       6.308 -19.131  43.434  1.00 87.31           C  
ATOM   1904  C   PHE A  56      10.403 -14.186  43.231  1.00 87.31           C  
ATOM   1905  O   PHE A  56      10.124 -13.009  43.455  1.00 87.31           O  
ATOM   1906  N   VAL A  57      11.489 -14.557  42.518  1.00 69.40           N  
ATOM   1907  CA  VAL A  57      12.305 -13.599  41.824  1.00 69.40           C  
ATOM   1908  CB  VAL A  57      13.683 -13.464  42.402  1.00 69.40           C  
ATOM   1909  CG1 VAL A  57      14.504 -12.512  41.516  1.00 69.40           C  
ATOM   1910  CG2 VAL A  57      13.555 -13.002  43.863  1.00 69.40           C  
ATOM   1911  C   VAL A  57      12.462 -14.136  40.427  1.00 69.40           C  
ATOM   1912  O   VAL A  57      13.156 -15.134  40.235  1.00 69.40           O  
ATOM   1913  N   MET A  58      11.859 -13.476  39.408  1.00 88.60           N  
ATOM   1914  CA  MET A  58      11.903 -14.022  38.072  1.00 88.60           C  
ATOM   1915  CB  MET A  58      10.517 -14.085  37.405  1.00 88.60           C  
ATOM   1916  CG  MET A  58       9.513 -14.972  38.144  1.00 88.60           C  
ATOM   1917  SD  MET A  58       9.865 -16.753  38.071  1.00 88.60           S  
ATOM   1918  CE  MET A  58       9.375 -16.920  36.331  1.00 88.60           C  
ATOM   1919  C   MET A  58      12.753 -13.158  37.185  1.00 88.60           C  
ATOM   1920  O   MET A  58      12.472 -11.974  36.994  1.00 88.60           O  
ATOM   1921  N   THR A  59      13.922 -13.686  36.763  1.00121.03           N  
ATOM   1922  CA  THR A  59      14.764 -12.977  35.833  1.00121.03           C  
ATOM   1923  CB  THR A  59      16.206 -13.018  36.240  1.00121.03           C  
ATOM   1924  OG1 THR A  59      16.670 -14.357  36.276  1.00121.03           O  
ATOM   1925  CG2 THR A  59      16.331 -12.384  37.634  1.00121.03           C  
ATOM   1926  C   THR A  59      14.685 -13.353  34.368  1.00121.03           C  
ATOM   1927  O   THR A  59      14.551 -12.480  33.510  1.00121.03           O  
ATOM   1928  N   LEU A  60      14.762 -14.669  34.040  1.00120.72           N  
ATOM   1929  CA  LEU A  60      14.949 -15.076  32.664  1.00120.72           C  
ATOM   1930  CB  LEU A  60      15.797 -16.345  32.458  1.00120.72           C  
ATOM   1931  CG  LEU A  60      17.259 -16.234  32.924  1.00120.72           C  
ATOM   1932  CD1 LEU A  60      17.379 -16.327  34.451  1.00120.72           C  
ATOM   1933  CD2 LEU A  60      18.156 -17.239  32.191  1.00120.72           C  
ATOM   1934  C   LEU A  60      13.647 -15.339  31.996  1.00120.72           C  
ATOM   1935  O   LEU A  60      12.641 -15.610  32.644  1.00120.72           O  
ATOM   1936  N   ASN A  65      13.656 -15.277  30.649  1.00 58.27           N  
ATOM   1937  CA  ASN A  65      12.465 -15.497  29.890  1.00 58.27           C  
ATOM   1938  CB  ASN A  65      12.568 -14.976  28.440  1.00 58.27           C  
ATOM   1939  CG  ASN A  65      11.226 -15.145  27.736  1.00 58.27           C  
ATOM   1940  OD1 ASN A  65      10.755 -16.260  27.530  1.00 58.27           O  
ATOM   1941  ND2 ASN A  65      10.586 -14.012  27.344  1.00 58.27           N  
ATOM   1942  C   ASN A  65      12.183 -16.966  29.847  1.00 58.27           C  
ATOM   1943  O   ASN A  65      13.095 -17.790  29.817  1.00 58.27           O  
ATOM   1944  N   GLY A  66      10.886 -17.324  29.917  1.00 34.57           N  
ATOM   1945  CA  GLY A  66      10.448 -18.677  29.732  1.00 34.57           C  
ATOM   1946  C   GLY A  66      10.607 -19.468  30.990  1.00 34.57           C  
ATOM   1947  O   GLY A  66      10.071 -20.570  31.094  1.00 34.57           O  
ATOM   1948  N   ASP A  67      11.344 -18.942  31.984  1.00 53.19           N  
ATOM   1949  CA  ASP A  67      11.549 -19.706  33.183  1.00 53.19           C  
ATOM   1950  CB  ASP A  67      12.741 -19.188  34.015  1.00 53.19           C  
ATOM   1951  CG  ASP A  67      13.174 -20.235  35.035  1.00 53.19           C  
ATOM   1952  OD1 ASP A  67      12.342 -21.108  35.400  1.00 53.19           O  
ATOM   1953  OD2 ASP A  67      14.357 -20.173  35.463  1.00 53.19           O  
ATOM   1954  C   ASP A  67      10.307 -19.620  34.016  1.00 53.19           C  
ATOM   1955  O   ASP A  67       9.714 -18.550  34.144  1.00 53.19           O  
ATOM   1956  N   GLU A  68       9.870 -20.755  34.606  1.00 93.35           N  
ATOM   1957  CA  GLU A  68       8.689 -20.689  35.418  1.00 93.35           C  
ATOM   1958  CB  GLU A  68       7.494 -21.482  34.854  1.00 93.35           C  
ATOM   1959  CG  GLU A  68       6.845 -20.796  33.650  1.00 93.35           C  
ATOM   1960  CD  GLU A  68       5.681 -21.648  33.162  1.00 93.35           C  
ATOM   1961  OE1 GLU A  68       4.842 -22.052  34.010  1.00 93.35           O  
ATOM   1962  OE2 GLU A  68       5.618 -21.906  31.930  1.00 93.35           O  
ATOM   1963  C   GLU A  68       8.982 -21.210  36.792  1.00 93.35           C  
ATOM   1964  O   GLU A  68       9.070 -22.417  37.013  1.00 93.35           O  
ATOM   1965  N   LYS A  69       9.110 -20.291  37.770  1.00 94.02           N  
ATOM   1966  CA  LYS A  69       9.352 -20.693  39.127  1.00 94.02           C  
ATOM   1967  CB  LYS A  69       9.886 -19.576  40.045  1.00 94.02           C  
ATOM   1968  CG  LYS A  69      11.412 -19.454  40.082  1.00 94.02           C  
ATOM   1969  CD  LYS A  69      12.076 -19.008  38.781  1.00 94.02           C  
ATOM   1970  CE  LYS A  69      13.599 -18.904  38.907  1.00 94.02           C  
ATOM   1971  NZ  LYS A  69      14.191 -18.495  37.615  1.00 94.02           N  
ATOM   1972  C   LYS A  69       8.068 -21.184  39.711  1.00 94.02           C  
ATOM   1973  O   LYS A  69       6.989 -20.712  39.356  1.00 94.02           O  
ATOM   1974  N   LYS A  70       8.163 -22.181  40.615  1.00 53.44           N  
ATOM   1975  CA  LYS A  70       6.988 -22.724  41.229  1.00 53.44           C  
ATOM   1976  CB  LYS A  70       6.502 -24.012  40.546  1.00 53.44           C  
ATOM   1977  CG  LYS A  70       5.250 -24.601  41.194  1.00 53.44           C  
ATOM   1978  CD  LYS A  70       4.621 -25.745  40.400  1.00 53.44           C  
ATOM   1979  CE  LYS A  70       3.393 -26.349  41.082  1.00 53.44           C  
ATOM   1980  NZ  LYS A  70       2.810 -27.408  40.229  1.00 53.44           N  
ATOM   1981  C   LYS A  70       7.311 -23.102  42.641  1.00 53.44           C  
ATOM   1982  O   LYS A  70       8.299 -23.789  42.898  1.00 53.44           O  
ATOM   1983  N   LYS A  72       6.473 -22.658  43.600  1.00140.60           N  
ATOM   1984  CA  LYS A  72       6.666 -23.018  44.976  1.00140.60           C  
ATOM   1985  CB  LYS A  72       7.005 -21.833  45.898  1.00140.60           C  
ATOM   1986  CG  LYS A  72       8.402 -21.244  45.721  1.00140.60           C  
ATOM   1987  CD  LYS A  72       8.576 -19.896  46.425  1.00140.60           C  
ATOM   1988  CE  LYS A  72       8.243 -19.932  47.919  1.00140.60           C  
ATOM   1989  NZ  LYS A  72       6.776 -19.964  48.114  1.00140.60           N  
ATOM   1990  C   LYS A  72       5.360 -23.521  45.490  1.00140.60           C  
ATOM   1991  O   LYS A  72       4.373 -22.788  45.507  1.00140.60           O  
ATOM   1992  N   GLY A  74       5.326 -24.793  45.931  1.00 37.52           N  
ATOM   1993  CA  GLY A  74       4.140 -25.339  46.523  1.00 37.52           C  
ATOM   1994  C   GLY A  74       3.016 -25.302  45.539  1.00 37.52           C  
ATOM   1995  O   GLY A  74       3.155 -25.667  44.373  1.00 37.52           O  
ATOM   1996  N   ARG A  75       1.853 -24.857  46.044  1.00183.17           N  
ATOM   1997  CA  ARG A  75       0.598 -24.721  45.371  1.00183.17           C  
ATOM   1998  CB  ARG A  75      -0.554 -24.388  46.334  1.00183.17           C  
ATOM   1999  CG  ARG A  75      -0.324 -23.098  47.122  1.00183.17           C  
ATOM   2000  CD  ARG A  75      -1.456 -22.748  48.087  1.00183.17           C  
ATOM   2001  NE  ARG A  75      -1.629 -23.895  49.021  1.00183.17           N  
ATOM   2002  CZ  ARG A  75      -1.861 -23.667  50.347  1.00183.17           C  
ATOM   2003  NH1 ARG A  75      -1.859 -22.394  50.836  1.00183.17           N  
ATOM   2004  NH2 ARG A  75      -2.098 -24.713  51.188  1.00183.17           N  
ATOM   2005  C   ARG A  75       0.687 -23.611  44.371  1.00183.17           C  
ATOM   2006  O   ARG A  75      -0.198 -23.476  43.525  1.00183.17           O  
ATOM   2007  N   ILE A  76       1.718 -22.746  44.492  1.00 68.74           N  
ATOM   2008  CA  ILE A  76       1.795 -21.566  43.674  1.00 68.74           C  
ATOM   2009  CB  ILE A  76       1.969 -20.330  44.505  1.00 68.74           C  
ATOM   2010  CG1 ILE A  76       0.802 -20.217  45.498  1.00 68.74           C  
ATOM   2011  CG2 ILE A  76       2.089 -19.115  43.571  1.00 68.74           C  
ATOM   2012  CD1 ILE A  76       1.019 -19.155  46.574  1.00 68.74           C  
ATOM   2013  C   ILE A  76       2.945 -21.643  42.712  1.00 68.74           C  
ATOM   2014  O   ILE A  76       3.949 -22.306  42.967  1.00 68.74           O  
ATOM   2015  N   SER A  77       2.792 -20.962  41.550  1.00 92.77           N  
ATOM   2016  CA  SER A  77       3.772 -20.963  40.498  1.00 92.77           C  
ATOM   2017  CB  SER A  77       3.415 -21.927  39.355  1.00 92.77           C  
ATOM   2018  OG  SER A  77       3.211 -23.237  39.862  1.00 92.77           O  
ATOM   2019  C   SER A  77       3.795 -19.595  39.878  1.00 92.77           C  
ATOM   2020  O   SER A  77       3.112 -18.679  40.333  1.00 92.77           O  
ATOM   2021  N   ALA A  78       4.636 -19.410  38.835  1.00 52.99           N  
ATOM   2022  CA  ALA A  78       4.658 -18.144  38.162  1.00 52.99           C  
ATOM   2023  CB  ALA A  78       5.406 -17.049  38.944  1.00 52.99           C  
ATOM   2024  C   ALA A  78       5.364 -18.314  36.852  1.00 52.99           C  
ATOM   2025  O   ALA A  78       6.242 -19.164  36.710  1.00 52.99           O  
ATOM   2026  N   THR A  79       4.994 -17.478  35.859  1.00125.07           N  
ATOM   2027  CA  THR A  79       5.588 -17.534  34.553  1.00125.07           C  
ATOM   2028  CB  THR A  79       4.593 -17.889  33.486  1.00125.07           C  
ATOM   2029  OG1 THR A  79       3.928 -19.095  33.818  1.00125.07           O  
ATOM   2030  CG2 THR A  79       5.341 -18.095  32.166  1.00125.07           C  
ATOM   2031  C   THR A  79       6.052 -16.143  34.251  1.00125.07           C  
ATOM   2032  O   THR A  79       5.701 -15.204  34.965  1.00125.07           O  
ATOM   2033  N   LEU A  80       6.896 -15.979  33.206  1.00 79.71           N  
ATOM   2034  CA  LEU A  80       7.362 -14.668  32.858  1.00 79.71           C  
ATOM   2035  CB  LEU A  80       8.687 -14.307  33.559  1.00 79.71           C  
ATOM   2036  CG  LEU A  80       9.248 -12.912  33.224  1.00 79.71           C  
ATOM   2037  CD1 LEU A  80       8.315 -11.790  33.713  1.00 79.71           C  
ATOM   2038  CD2 LEU A  80      10.682 -12.756  33.754  1.00 79.71           C  
ATOM   2039  C   LEU A  80       7.606 -14.625  31.379  1.00 79.71           C  
ATOM   2040  O   LEU A  80       8.339 -15.456  30.843  1.00 79.71           O  
ATOM   2041  N   ASN A  82       6.972 -13.663  30.673  1.00 80.89           N  
ATOM   2042  CA  ASN A  82       7.262 -13.488  29.277  1.00 80.89           C  
ATOM   2043  CB  ASN A  82       6.025 -13.580  28.369  1.00 80.89           C  
ATOM   2044  CG  ASN A  82       6.505 -13.679  26.927  1.00 80.89           C  
ATOM   2045  OD1 ASN A  82       6.451 -12.708  26.175  1.00 80.89           O  
ATOM   2046  ND2 ASN A  82       7.002 -14.881  26.531  1.00 80.89           N  
ATOM   2047  C   ASN A  82       7.851 -12.114  29.155  1.00 80.89           C  
ATOM   2048  O   ASN A  82       7.147 -11.107  29.202  1.00 80.89           O  
ATOM   2049  N   THR A  84       9.183 -12.056  28.992  1.00 84.40           N  
ATOM   2050  CA  THR A  84       9.942 -10.834  28.983  1.00 84.40           C  
ATOM   2051  CB  THR A  84      11.422 -11.066  29.061  1.00 84.40           C  
ATOM   2052  OG1 THR A  84      11.888 -11.710  27.884  1.00 84.40           O  
ATOM   2053  CG2 THR A  84      11.705 -11.947  30.290  1.00 84.40           C  
ATOM   2054  C   THR A  84       9.683 -10.015  27.753  1.00 84.40           C  
ATOM   2055  O   THR A  84       9.824  -8.795  27.792  1.00 84.40           O  
ATOM   2056  N   LYS A  85       9.417 -10.663  26.602  1.00141.25           N  
ATOM   2057  CA  LYS A  85       9.206  -9.933  25.379  1.00141.25           C  
ATOM   2058  CB  LYS A  85       9.236 -10.845  24.145  1.00141.25           C  
ATOM   2059  CG  LYS A  85      10.585 -11.538  23.953  1.00141.25           C  
ATOM   2060  CD  LYS A  85      11.762 -10.572  23.798  0.50141.25           C  
ATOM   2061  CE  LYS A  85      12.308 -10.043  25.127  0.50141.25           C  
ATOM   2062  NZ  LYS A  85      13.451  -9.134  24.881  0.50141.25           N  
ATOM   2063  C   LYS A  85       7.888  -9.213  25.374  1.00141.25           C  
ATOM   2064  O   LYS A  85       7.800  -8.051  24.979  1.00141.25           O  
ATOM   2065  N   GLU A  86       6.821  -9.932  25.768  1.00133.76           N  
ATOM   2066  CA  GLU A  86       5.459  -9.476  25.839  1.00133.76           C  
ATOM   2067  CB  GLU A  86       4.455 -10.635  25.908  1.00133.76           C  
ATOM   2068  CG  GLU A  86       4.499 -11.498  24.648  1.00133.76           C  
ATOM   2069  CD  GLU A  86       4.335 -10.568  23.456  1.00133.76           C  
ATOM   2070  OE1 GLU A  86       3.787  -9.450  23.649  1.00133.76           O  
ATOM   2071  OE2 GLU A  86       4.760 -10.960  22.337  1.00133.76           O  
ATOM   2072  C   GLU A  86       5.273  -8.612  27.047  1.00133.76           C  
ATOM   2073  O   GLU A  86       4.282  -7.895  27.159  1.00133.76           O  
ATOM   2074  N   GLY A  87       6.169  -8.737  28.041  1.00 58.66           N  
ATOM   2075  CA  GLY A  87       6.088  -7.900  29.203  1.00 58.66           C  
ATOM   2076  C   GLY A  87       4.970  -8.329  30.107  1.00 58.66           C  
ATOM   2077  O   GLY A  87       4.181  -7.491  30.535  1.00 58.66           O  
ATOM   2078  N   TYR A  88       4.825  -9.640  30.400  1.00184.86           N  
ATOM   2079  CA  TYR A  88       3.802 -10.001  31.344  1.00184.86           C  
ATOM   2080  CB  TYR A  88       2.474 -10.461  30.709  1.00184.86           C  
ATOM   2081  CG  TYR A  88       2.654 -11.781  30.032  1.00184.86           C  
ATOM   2082  CD1 TYR A  88       2.504 -12.950  30.745  1.00184.86           C  
ATOM   2083  CD2 TYR A  88       2.970 -11.864  28.696  1.00184.86           C  
ATOM   2084  CE1 TYR A  88       2.662 -14.176  30.142  1.00184.86           C  
ATOM   2085  CE2 TYR A  88       3.127 -13.087  28.084  1.00184.86           C  
ATOM   2086  CZ  TYR A  88       2.972 -14.246  28.807  1.00184.86           C  
ATOM   2087  OH  TYR A  88       3.133 -15.502  28.184  1.00184.86           O  
ATOM   2088  C   TYR A  88       4.285 -11.122  32.222  1.00184.86           C  
ATOM   2089  O   TYR A  88       5.305 -11.755  31.948  1.00184.86           O  
ATOM   2090  N   SER A  89       3.567 -11.357  33.347  1.00115.45           N  
ATOM   2091  CA  SER A  89       3.874 -12.464  34.210  1.00115.45           C  
ATOM   2092  CB  SER A  89       4.836 -12.126  35.360  1.00115.45           C  
ATOM   2093  OG  SER A  89       4.163 -11.358  36.347  1.00115.45           O  
ATOM   2094  C   SER A  89       2.588 -12.884  34.855  1.00115.45           C  
ATOM   2095  O   SER A  89       1.819 -12.054  35.338  1.00115.45           O  
ATOM   2096  N   TYR A  90       2.335 -14.205  34.893  1.00170.13           N  
ATOM   2097  CA  TYR A  90       1.142 -14.750  35.477  1.00170.13           C  
ATOM   2098  CB  TYR A  90       0.527 -15.912  34.671  1.00170.13           C  
ATOM   2099  CG  TYR A  90      -0.186 -15.423  33.456  1.00170.13           C  
ATOM   2100  CD1 TYR A  90       0.499 -15.077  32.316  1.00170.13           C  
ATOM   2101  CD2 TYR A  90      -1.558 -15.315  33.464  1.00170.13           C  
ATOM   2102  CE1 TYR A  90      -0.176 -14.629  31.204  1.00170.13           C  
ATOM   2103  CE2 TYR A  90      -2.238 -14.869  32.355  1.00170.13           C  
ATOM   2104  CZ  TYR A  90      -1.546 -14.526  31.221  1.00170.13           C  
ATOM   2105  OH  TYR A  90      -2.239 -14.067  30.080  1.00170.13           O  
ATOM   2106  C   TYR A  90       1.510 -15.352  36.791  1.00170.13           C  
ATOM   2107  O   TYR A  90       2.606 -15.887  36.953  1.00170.13           O  
ATOM   2108  N   LEU A  91       0.616 -15.216  37.790  1.00 74.54           N  
ATOM   2109  CA  LEU A  91       0.826 -15.895  39.034  1.00 74.54           C  
ATOM   2110  CB  LEU A  91       0.786 -14.963  40.255  1.00 74.54           C  
ATOM   2111  CG  LEU A  91       1.190 -15.652  41.572  1.00 74.54           C  
ATOM   2112  CD1 LEU A  91       2.691 -15.986  41.586  1.00 74.54           C  
ATOM   2113  CD2 LEU A  91       0.746 -14.832  42.792  1.00 74.54           C  
ATOM   2114  C   LEU A  91      -0.321 -16.857  39.157  1.00 74.54           C  
ATOM   2115  O   LEU A  91      -1.465 -16.452  39.359  1.00 74.54           O  
ATOM   2116  N   TYR A  92      -0.032 -18.169  39.040  1.00 77.92           N  
ATOM   2117  CA  TYR A  92      -1.040 -19.196  39.071  1.00 77.92           C  
ATOM   2118  CB  TYR A  92      -0.707 -20.433  38.209  1.00 77.92           C  
ATOM   2119  CG  TYR A  92      -0.644 -20.088  36.760  1.00 77.92           C  
ATOM   2120  CD1 TYR A  92      -1.797 -19.969  36.019  1.00 77.92           C  
ATOM   2121  CD2 TYR A  92       0.569 -19.909  36.133  1.00 77.92           C  
ATOM   2122  CE1 TYR A  92      -1.743 -19.661  34.680  1.00 77.92           C  
ATOM   2123  CE2 TYR A  92       0.630 -19.602  34.794  1.00 77.92           C  
ATOM   2124  CZ  TYR A  92      -0.528 -19.476  34.065  1.00 77.92           C  
ATOM   2125  OH  TYR A  92      -0.469 -19.161  32.691  1.00 77.92           O  
ATOM   2126  C   TYR A  92      -1.130 -19.739  40.460  1.00 77.92           C  
ATOM   2127  O   TYR A  92      -0.130 -19.797  41.173  1.00 77.92           O  
ATOM   2128  N   ILE A  93      -2.356 -20.093  40.901  1.00 53.64           N  
ATOM   2129  CA  ILE A  93      -2.502 -20.756  42.164  1.00 53.64           C  
ATOM   2130  CB  ILE A  93      -3.252 -19.963  43.194  1.00 53.64           C  
ATOM   2131  CG1 ILE A  93      -2.497 -18.660  43.508  1.00 53.64           C  
ATOM   2132  CG2 ILE A  93      -3.453 -20.858  44.430  1.00 53.64           C  
ATOM   2133  CD1 ILE A  93      -3.291 -17.684  44.374  1.00 53.64           C  
ATOM   2134  C   ILE A  93      -3.261 -22.022  41.905  1.00 53.64           C  
ATOM   2135  O   ILE A  93      -4.336 -22.007  41.306  1.00 53.64           O  
ATOM   2136  N   LYS A  94      -2.710 -23.161  42.370  1.00124.06           N  
ATOM   2137  CA  LYS A  94      -3.328 -24.440  42.170  1.00124.06           C  
ATOM   2138  CB  LYS A  94      -2.394 -25.628  42.452  1.00124.06           C  
ATOM   2139  CG  LYS A  94      -2.919 -26.946  41.882  1.00124.06           C  
ATOM   2140  CD  LYS A  94      -2.939 -26.962  40.352  1.00124.06           C  
ATOM   2141  CE  LYS A  94      -3.443 -28.274  39.748  1.00124.06           C  
ATOM   2142  NZ  LYS A  94      -4.923 -28.297  39.741  1.00124.06           N  
ATOM   2143  C   LYS A  94      -4.457 -24.499  43.138  1.00124.06           C  
ATOM   2144  O   LYS A  94      -5.054 -23.461  43.420  1.00124.06           O  
ATOM   2145  N   GLY A  95      -4.789 -25.712  43.645  1.00 36.18           N  
ATOM   2146  CA  GLY A  95      -5.874 -25.867  44.577  1.00 36.18           C  
ATOM   2147  C   GLY A  95      -5.648 -24.865  45.664  1.00 36.18           C  
ATOM   2148  O   GLY A  95      -4.725 -24.989  46.468  1.00 36.18           O  
ATOM   2149  N   SER A  96      -6.520 -23.836  45.692  1.00 88.38           N  
ATOM   2150  CA  SER A  96      -6.373 -22.712  46.569  1.00 88.38           C  
ATOM   2151  CB  SER A  96      -7.132 -21.460  46.096  1.00 88.38           C  
ATOM   2152  OG  SER A  96      -6.653 -21.031  44.830  1.00 88.38           O  
ATOM   2153  C   SER A  96      -6.892 -23.026  47.931  1.00 88.38           C  
ATOM   2154  O   SER A  96      -7.742 -23.897  48.113  1.00 88.38           O  
ATOM   2155  N   GLN A  97      -6.379 -22.273  48.927  1.00 64.35           N  
ATOM   2156  CA  GLN A  97      -6.751 -22.456  50.298  1.00 64.35           C  
ATOM   2157  CB  GLN A  97      -5.653 -23.147  51.116  1.00 64.35           C  
ATOM   2158  CG  GLN A  97      -5.377 -24.590  50.693  1.00 64.35           C  
ATOM   2159  CD  GLN A  97      -6.460 -25.466  51.305  1.00 64.35           C  
ATOM   2160  OE1 GLN A  97      -7.012 -26.349  50.649  1.00 64.35           O  
ATOM   2161  NE2 GLN A  97      -6.764 -25.222  52.607  1.00 64.35           N  
ATOM   2162  C   GLN A  97      -6.959 -21.102  50.902  1.00 64.35           C  
ATOM   2163  O   GLN A  97      -6.567 -20.080  50.340  1.00 64.35           O  
ATOM   2164  N   PRO A  98      -7.594 -21.074  52.040  1.00 77.08           N  
ATOM   2165  CA  PRO A  98      -7.837 -19.828  52.712  1.00 77.08           C  
ATOM   2166  CD  PRO A  98      -8.586 -22.081  52.379  1.00 77.08           C  
ATOM   2167  CB  PRO A  98      -8.788 -20.159  53.858  1.00 77.08           C  
ATOM   2168  CG  PRO A  98      -9.566 -21.382  53.337  1.00 77.08           C  
ATOM   2169  C   PRO A  98      -6.563 -19.161  53.134  1.00 77.08           C  
ATOM   2170  O   PRO A  98      -6.537 -17.935  53.218  1.00 77.08           O  
ATOM   2171  N   GLU A  99      -5.494 -19.938  53.389  1.00 93.22           N  
ATOM   2172  CA  GLU A  99      -4.257 -19.380  53.862  1.00 93.22           C  
ATOM   2173  CB  GLU A  99      -3.187 -20.435  54.183  1.00 93.22           C  
ATOM   2174  CG  GLU A  99      -3.647 -21.471  55.207  1.00 93.22           C  
ATOM   2175  CD  GLU A  99      -4.317 -22.573  54.404  1.00 93.22           C  
ATOM   2176  OE1 GLU A  99      -3.946 -22.706  53.209  1.00 93.22           O  
ATOM   2177  OE2 GLU A  99      -5.188 -23.295  54.957  1.00 93.22           O  
ATOM   2178  C   GLU A  99      -3.694 -18.510  52.784  1.00 93.22           C  
ATOM   2179  O   GLU A  99      -3.009 -17.525  53.053  1.00 93.22           O  
ATOM   2180  N   ASP A 100      -3.984 -18.881  51.528  1.00 96.16           N  
ATOM   2181  CA  ASP A 100      -3.504 -18.263  50.327  1.00 96.16           C  
ATOM   2182  CB  ASP A 100      -3.907 -19.046  49.068  1.00 96.16           C  
ATOM   2183  CG  ASP A 100      -3.104 -20.334  49.070  1.00 96.16           C  
ATOM   2184  OD1 ASP A 100      -1.863 -20.247  49.268  1.00 96.16           O  
ATOM   2185  OD2 ASP A 100      -3.719 -21.419  48.891  1.00 96.16           O  
ATOM   2186  C   ASP A 100      -4.047 -16.876  50.174  1.00 96.16           C  
ATOM   2187  O   ASP A 100      -3.631 -16.160  49.267  1.00 96.16           O  
ATOM   2188  N   SER A 101      -5.064 -16.483  50.962  1.00 97.06           N  
ATOM   2189  CA  SER A 101      -5.584 -15.154  50.779  1.00 97.06           C  
ATOM   2190  CB  SER A 101      -6.909 -14.897  51.519  1.00 97.06           C  
ATOM   2191  OG  SER A 101      -6.740 -15.070  52.917  1.00 97.06           O  
ATOM   2192  C   SER A 101      -4.573 -14.125  51.191  1.00 97.06           C  
ATOM   2193  O   SER A 101      -3.851 -14.285  52.175  1.00 97.06           O  
ATOM   2194  N   ALA A 102      -4.484 -13.031  50.401  1.00 44.86           N  
ATOM   2195  CA  ALA A 102      -3.579 -11.956  50.700  1.00 44.86           C  
ATOM   2196  CB  ALA A 102      -2.161 -12.427  51.066  1.00 44.86           C  
ATOM   2197  C   ALA A 102      -3.463 -11.107  49.471  1.00 44.86           C  
ATOM   2198  O   ALA A 102      -3.939 -11.478  48.399  1.00 44.86           O  
ATOM   2199  N   THR A 103      -2.820  -9.929  49.599  1.00 45.51           N  
ATOM   2200  CA  THR A 103      -2.632  -9.079  48.460  1.00 45.51           C  
ATOM   2201  CB  THR A 103      -2.580  -7.616  48.794  1.00 45.51           C  
ATOM   2202  OG1 THR A 103      -3.783  -7.213  49.433  1.00 45.51           O  
ATOM   2203  CG2 THR A 103      -2.384  -6.820  47.492  1.00 45.51           C  
ATOM   2204  C   THR A 103      -1.310  -9.464  47.879  1.00 45.51           C  
ATOM   2205  O   THR A 103      -0.319  -9.592  48.597  1.00 45.51           O  
ATOM   2206  N   TYR A 104      -1.272  -9.672  46.549  1.00 73.70           N  
ATOM   2207  CA  TYR A 104      -0.067 -10.105  45.903  1.00 73.70           C  
ATOM   2208  CB  TYR A 104      -0.283 -11.302  44.963  1.00 73.70           C  
ATOM   2209  CG  TYR A 104      -0.566 -12.484  45.827  1.00 73.70           C  
ATOM   2210  CD1 TYR A 104      -1.807 -12.674  46.391  1.00 73.70           C  
ATOM   2211  CD2 TYR A 104       0.423 -13.409  46.068  1.00 73.70           C  
ATOM   2212  CE1 TYR A 104      -2.053 -13.769  47.188  1.00 73.70           C  
ATOM   2213  CE2 TYR A 104       0.184 -14.504  46.862  1.00 73.70           C  
ATOM   2214  CZ  TYR A 104      -1.055 -14.686  47.425  1.00 73.70           C  
ATOM   2215  OH  TYR A 104      -1.291 -15.813  48.240  1.00 73.70           O  
ATOM   2216  C   TYR A 104       0.464  -8.964  45.096  1.00 73.70           C  
ATOM   2217  O   TYR A 104      -0.244  -8.385  44.272  1.00 73.70           O  
ATOM   2218  N   LEU A 105       1.750  -8.628  45.330  1.00 71.73           N  
ATOM   2219  CA  LEU A 105       2.394  -7.499  44.720  1.00 71.73           C  
ATOM   2220  CB  LEU A 105       3.240  -6.683  45.713  1.00 71.73           C  
ATOM   2221  CG  LEU A 105       2.419  -5.949  46.788  1.00 71.73           C  
ATOM   2222  CD1 LEU A 105       3.332  -5.161  47.740  1.00 71.73           C  
ATOM   2223  CD2 LEU A 105       1.345  -5.054  46.150  1.00 71.73           C  
ATOM   2224  C   LEU A 105       3.323  -7.961  43.641  1.00 71.73           C  
ATOM   2225  O   LEU A 105       3.756  -9.112  43.607  1.00 71.73           O  
ATOM   2226  N   CYS A 106       3.629  -7.032  42.715  1.00 66.44           N  
ATOM   2227  CA  CYS A 106       4.470  -7.287  41.585  1.00 66.44           C  
ATOM   2228  CB  CYS A 106       3.657  -7.284  40.276  1.00 66.44           C  
ATOM   2229  SG  CYS A 106       4.625  -7.592  38.773  1.00 66.44           S  
ATOM   2230  C   CYS A 106       5.446  -6.168  41.527  1.00 66.44           C  
ATOM   2231  O   CYS A 106       5.069  -4.999  41.442  1.00 66.44           O  
ATOM   2232  N   ALA A 107       6.742  -6.516  41.548  1.00 59.68           N  
ATOM   2233  CA  ALA A 107       7.752  -5.514  41.630  1.00 59.68           C  
ATOM   2234  CB  ALA A 107       8.497  -5.648  42.963  1.00 59.68           C  
ATOM   2235  C   ALA A 107       8.734  -5.753  40.529  1.00 59.68           C  
ATOM   2236  O   ALA A 107       9.119  -6.888  40.261  1.00 59.68           O  
ATOM   2237  N   PHE A 108       9.170  -4.670  39.859  1.00104.18           N  
ATOM   2238  CA  PHE A 108      10.134  -4.786  38.800  1.00104.18           C  
ATOM   2239  CB  PHE A 108       9.601  -4.319  37.435  1.00104.18           C  
ATOM   2240  CG  PHE A 108      10.764  -4.219  36.510  1.00104.18           C  
ATOM   2241  CD1 PHE A 108      11.333  -5.342  35.959  1.00104.18           C  
ATOM   2242  CD2 PHE A 108      11.280  -2.983  36.189  1.00104.18           C  
ATOM   2243  CE1 PHE A 108      12.406  -5.230  35.107  1.00104.18           C  
ATOM   2244  CE2 PHE A 108      12.352  -2.867  35.337  1.00104.18           C  
ATOM   2245  CZ  PHE A 108      12.918  -3.994  34.794  1.00104.18           C  
ATOM   2246  C   PHE A 108      11.288  -3.913  39.163  1.00104.18           C  
ATOM   2247  O   PHE A 108      11.102  -2.855  39.762  1.00104.18           O  
ATOM   2248  N   ILE A 109      12.519  -4.334  38.799  1.00138.97           N  
ATOM   2249  CA  ILE A 109      13.664  -3.576  39.210  1.00138.97           C  
ATOM   2250  CB  ILE A 109      14.753  -4.422  39.809  1.00138.97           C  
ATOM   2251  CG1 ILE A 109      15.790  -3.536  40.518  1.00138.97           C  
ATOM   2252  CG2 ILE A 109      15.339  -5.317  38.705  1.00138.97           C  
ATOM   2253  CD1 ILE A 109      16.728  -4.317  41.436  1.00138.97           C  
ATOM   2254  C   ILE A 109      14.252  -2.813  38.082  1.00138.97           C  
ATOM   2255  O   ILE A 109      14.485  -3.346  36.997  1.00138.97           O  
ATOM   2256  N   ASP A 110      14.306  -1.487  38.311  1.00205.91           N  
ATOM   2257  CA  ASP A 110      14.984  -0.471  37.569  1.00205.91           C  
ATOM   2258  CB  ASP A 110      14.324   0.909  37.734  1.00205.91           C  
ATOM   2259  CG  ASP A 110      12.972   0.863  37.035  1.00205.91           C  
ATOM   2260  OD1 ASP A 110      12.758  -0.061  36.206  1.00205.91           O  
ATOM   2261  OD2 ASP A 110      12.132   1.756  37.325  1.00205.91           O  
ATOM   2262  C   ASP A 110      16.474  -0.314  37.998  1.00205.91           C  
ATOM   2263  O   ASP A 110      17.261  -0.028  37.098  1.00205.91           O  
ATOM   2264  N   SER A 124      16.813  -0.424  39.355  1.00350.98           N  
ATOM   2265  CA  SER A 124      17.910  -0.374  40.333  1.00350.98           C  
ATOM   2266  CB  SER A 124      18.603   1.003  40.273  1.00350.98           C  
ATOM   2267  OG  SER A 124      19.523   1.174  41.338  1.00350.98           O  
ATOM   2268  C   SER A 124      17.089  -0.429  41.589  1.00350.98           C  
ATOM   2269  O   SER A 124      17.244  -1.247  42.498  1.00350.98           O  
ATOM   2270  N   THR A 125      16.134   0.496  41.662  1.00154.33           N  
ATOM   2271  CA  THR A 125      15.212   0.440  42.736  1.00154.33           C  
ATOM   2272  CB  THR A 125      14.564   1.759  43.030  1.00154.33           C  
ATOM   2273  OG1 THR A 125      13.831   1.686  44.244  1.00154.33           O  
ATOM   2274  CG2 THR A 125      13.630   2.120  41.861  1.00154.33           C  
ATOM   2275  C   THR A 125      14.150  -0.486  42.277  1.00154.33           C  
ATOM   2276  O   THR A 125      14.273  -1.126  41.235  1.00154.33           O  
ATOM   2277  N   LEU A 126      13.082  -0.607  43.071  1.00170.20           N  
ATOM   2278  CA  LEU A 126      12.018  -1.478  42.699  1.00170.20           C  
ATOM   2279  CB  LEU A 126      11.751  -2.524  43.797  1.00170.20           C  
ATOM   2280  CG  LEU A 126      10.629  -3.523  43.480  1.00170.20           C  
ATOM   2281  CD1 LEU A 126       9.232  -2.878  43.567  1.00170.20           C  
ATOM   2282  CD2 LEU A 126      10.919  -4.212  42.137  1.00170.20           C  
ATOM   2283  C   LEU A 126      10.788  -0.641  42.508  1.00170.20           C  
ATOM   2284  O   LEU A 126      10.562   0.321  43.240  1.00170.20           O  
ATOM   2285  N   THR A 127       9.957  -0.993  41.501  1.00123.57           N  
ATOM   2286  CA  THR A 127       8.707  -0.311  41.282  1.00123.57           C  
ATOM   2287  CB  THR A 127       8.544   0.215  39.887  1.00123.57           C  
ATOM   2288  OG1 THR A 127       8.541  -0.857  38.957  1.00123.57           O  
ATOM   2289  CG2 THR A 127       9.705   1.177  39.582  1.00123.57           C  
ATOM   2290  C   THR A 127       7.625  -1.329  41.496  1.00123.57           C  
ATOM   2291  O   THR A 127       7.634  -2.398  40.888  1.00123.57           O  
ATOM   2292  N   PHE A 128       6.651  -1.009  42.371  1.00 78.69           N  
ATOM   2293  CA  PHE A 128       5.605  -1.938  42.705  1.00 78.69           C  
ATOM   2294  CB  PHE A 128       5.189  -1.905  44.191  1.00 78.69           C  
ATOM   2295  CG  PHE A 128       6.284  -2.446  45.049  1.00 78.69           C  
ATOM   2296  CD1 PHE A 128       7.308  -1.637  45.489  1.00 78.69           C  
ATOM   2297  CD2 PHE A 128       6.275  -3.769  45.427  1.00 78.69           C  
ATOM   2298  CE1 PHE A 128       8.309  -2.145  46.285  1.00 78.69           C  
ATOM   2299  CE2 PHE A 128       7.272  -4.282  46.222  1.00 78.69           C  
ATOM   2300  CZ  PHE A 128       8.293  -3.470  46.651  1.00 78.69           C  
ATOM   2301  C   PHE A 128       4.364  -1.615  41.928  1.00 78.69           C  
ATOM   2302  O   PHE A 128       4.107  -0.463  41.582  1.00 78.69           O  
ATOM   2303  N   GLY A 129       3.554  -2.654  41.630  1.00 32.16           N  
ATOM   2304  CA  GLY A 129       2.327  -2.447  40.914  1.00 32.16           C  
ATOM   2305  C   GLY A 129       1.240  -2.155  41.901  1.00 32.16           C  
ATOM   2306  O   GLY A 129       1.463  -2.121  43.109  1.00 32.16           O  
ATOM   2307  N   LYS A 130       0.002  -1.997  41.395  1.00144.47           N  
ATOM   2308  CA  LYS A 130      -1.113  -1.630  42.222  1.00144.47           C  
ATOM   2309  CB  LYS A 130      -2.435  -1.545  41.435  1.00144.47           C  
ATOM   2310  CG  LYS A 130      -3.588  -0.893  42.207  1.00144.47           C  
ATOM   2311  CD  LYS A 130      -4.040  -1.665  43.449  1.00144.47           C  
ATOM   2312  CE  LYS A 130      -5.058  -0.911  44.308  1.00144.47           C  
ATOM   2313  NZ  LYS A 130      -6.336  -0.767  43.576  1.00144.47           N  
ATOM   2314  C   LYS A 130      -1.271  -2.671  43.286  1.00144.47           C  
ATOM   2315  O   LYS A 130      -1.573  -2.346  44.434  1.00144.47           O  
ATOM   2316  N   GLY A 131      -1.071  -3.956  42.930  1.00 31.32           N  
ATOM   2317  CA  GLY A 131      -1.195  -5.017  43.890  1.00 31.32           C  
ATOM   2318  C   GLY A 131      -2.549  -5.629  43.707  1.00 31.32           C  
ATOM   2319  O   GLY A 131      -3.537  -4.913  43.549  1.00 31.32           O  
ATOM   2320  N   THR A 132      -2.631  -6.981  43.743  1.00137.08           N  
ATOM   2321  CA  THR A 132      -3.903  -7.624  43.543  1.00137.08           C  
ATOM   2322  CB  THR A 132      -3.899  -8.652  42.441  1.00137.08           C  
ATOM   2323  OG1 THR A 132      -3.070  -9.754  42.779  1.00137.08           O  
ATOM   2324  CG2 THR A 132      -3.378  -7.997  41.152  1.00137.08           C  
ATOM   2325  C   THR A 132      -4.316  -8.333  44.806  1.00137.08           C  
ATOM   2326  O   THR A 132      -3.688  -9.299  45.233  1.00137.08           O  
ATOM   2327  N   MET A 133      -5.420  -7.874  45.430  1.00 69.51           N  
ATOM   2328  CA  MET A 133      -5.903  -8.460  46.652  1.00 69.51           C  
ATOM   2329  CB  MET A 133      -6.855  -7.530  47.422  1.00 69.51           C  
ATOM   2330  CG  MET A 133      -6.207  -6.220  47.871  1.00 69.51           C  
ATOM   2331  SD  MET A 133      -7.377  -5.009  48.556  1.00 69.51           S  
ATOM   2332  CE  MET A 133      -8.070  -4.538  46.944  1.00 69.51           C  
ATOM   2333  C   MET A 133      -6.688  -9.697  46.316  1.00 69.51           C  
ATOM   2334  O   MET A 133      -7.479  -9.708  45.374  1.00 69.51           O  
ATOM   2335  N   LEU A 134      -6.494 -10.774  47.107  1.00 70.21           N  
ATOM   2336  CA  LEU A 134      -7.150 -12.032  46.870  1.00 70.21           C  
ATOM   2337  CB  LEU A 134      -6.155 -13.110  46.398  1.00 70.21           C  
ATOM   2338  CG  LEU A 134      -6.694 -14.554  46.387  1.00 70.21           C  
ATOM   2339  CD1 LEU A 134      -7.897 -14.716  45.453  1.00 70.21           C  
ATOM   2340  CD2 LEU A 134      -5.570 -15.555  46.075  1.00 70.21           C  
ATOM   2341  C   LEU A 134      -7.774 -12.540  48.137  1.00 70.21           C  
ATOM   2342  O   LEU A 134      -7.146 -12.554  49.194  1.00 70.21           O  
ATOM   2343  N   LEU A 135      -9.050 -12.974  48.058  1.00100.65           N  
ATOM   2344  CA  LEU A 135      -9.691 -13.550  49.207  1.00100.65           C  
ATOM   2345  CB  LEU A 135     -10.882 -12.737  49.740  1.00100.65           C  
ATOM   2346  CG  LEU A 135     -10.463 -11.377  50.327  1.00100.65           C  
ATOM   2347  CD1 LEU A 135     -11.669 -10.613  50.894  1.00100.65           C  
ATOM   2348  CD2 LEU A 135      -9.327 -11.543  51.350  1.00100.65           C  
ATOM   2349  C   LEU A 135     -10.195 -14.903  48.811  1.00100.65           C  
ATOM   2350  O   LEU A 135     -10.739 -15.079  47.722  1.00100.65           O  
ATOM   2351  N   VAL A 136      -9.996 -15.909  49.687  1.00 50.29           N  
ATOM   2352  CA  VAL A 136     -10.465 -17.233  49.391  1.00 50.29           C  
ATOM   2353  CB  VAL A 136      -9.374 -18.263  49.469  1.00 50.29           C  
ATOM   2354  CG1 VAL A 136      -9.969 -19.642  49.143  1.00 50.29           C  
ATOM   2355  CG2 VAL A 136      -8.228 -17.839  48.535  1.00 50.29           C  
ATOM   2356  C   VAL A 136     -11.479 -17.583  50.433  1.00 50.29           C  
ATOM   2357  O   VAL A 136     -11.155 -17.680  51.614  1.00 50.29           O  
ATOM   2358  N   SER A 137     -12.738 -17.826  50.016  1.00 78.05           N  
ATOM   2359  CA  SER A 137     -13.754 -18.099  50.992  1.00 78.05           C  
ATOM   2360  CB  SER A 137     -15.135 -17.533  50.618  1.00 78.05           C  
ATOM   2361  OG  SER A 137     -16.076 -17.845  51.635  1.00 78.05           O  
ATOM   2362  C   SER A 137     -13.900 -19.578  51.141  1.00 78.05           C  
ATOM   2363  O   SER A 137     -14.076 -20.322  50.178  1.00 78.05           O  
ATOM   2364  N   PRO A 138     -13.822 -20.005  52.371  1.00 70.73           N  
ATOM   2365  CA  PRO A 138     -13.957 -21.406  52.656  1.00 70.73           C  
ATOM   2366  CD  PRO A 138     -12.936 -19.349  53.317  1.00 70.73           C  
ATOM   2367  CB  PRO A 138     -13.179 -21.668  53.948  1.00 70.73           C  
ATOM   2368  CG  PRO A 138     -12.940 -20.271  54.545  1.00 70.73           C  
ATOM   2369  C   PRO A 138     -15.403 -21.751  52.747  1.00 70.73           C  
ATOM   2370  O   PRO A 138     -16.089 -21.195  53.645  1.00 70.73           O  
ATOM   2371  OXT PRO A 138     -15.866 -22.580  51.919  1.00 70.73           O  
TER    2372      PRO A 138                                                       
ATOM   2372  N   ALA B   1      16.119 -12.544  59.521  1.00111.01           N  
ATOM   2373  CA  ALA B   1      15.313 -11.361  59.900  1.00111.01           C  
ATOM   2374  CB  ALA B   1      13.856 -11.761  60.187  1.00111.01           C  
ATOM   2375  C   ALA B   1      15.872 -10.707  61.120  1.00111.01           C  
ATOM   2376  O   ALA B   1      16.437 -11.372  61.988  1.00111.01           O  
ATOM   2377  N   GLY B   2      15.711  -9.371  61.215  1.00121.08           N  
ATOM   2378  CA  GLY B   2      14.996  -8.685  60.180  1.00121.08           C  
ATOM   2379  C   GLY B   2      15.104  -7.212  60.412  1.00121.08           C  
ATOM   2380  O   GLY B   2      15.992  -6.741  61.123  1.00121.08           O  
ATOM   2381  N   VAL B   3      14.197  -6.426  59.796  1.00133.61           N  
ATOM   2382  CA  VAL B   3      14.328  -5.015  59.992  1.00133.61           C  
ATOM   2383  CB  VAL B   3      14.338  -4.210  58.719  1.00133.61           C  
ATOM   2384  CG1 VAL B   3      12.951  -4.230  58.079  1.00133.61           C  
ATOM   2385  CG2 VAL B   3      14.866  -2.804  59.032  1.00133.61           C  
ATOM   2386  C   VAL B   3      13.274  -4.519  60.932  1.00133.61           C  
ATOM   2387  O   VAL B   3      12.073  -4.643  60.691  1.00133.61           O  
ATOM   2388  N   THR B   4      13.733  -3.941  62.062  1.00114.45           N  
ATOM   2389  CA  THR B   4      12.851  -3.431  63.071  1.00114.45           C  
ATOM   2390  CB  THR B   4      13.471  -3.430  64.438  1.00114.45           C  
ATOM   2391  OG1 THR B   4      12.531  -2.999  65.412  1.00114.45           O  
ATOM   2392  CG2 THR B   4      14.698  -2.504  64.419  1.00114.45           C  
ATOM   2393  C   THR B   4      12.496  -2.023  62.717  1.00114.45           C  
ATOM   2394  O   THR B   4      13.344  -1.246  62.279  1.00114.45           O  
ATOM   2395  N   GLN B   5      11.212  -1.656  62.902  1.00 52.34           N  
ATOM   2396  CA  GLN B   5      10.791  -0.327  62.559  1.00 52.34           C  
ATOM   2397  CB  GLN B   5      10.022  -0.271  61.224  1.00 52.34           C  
ATOM   2398  CG  GLN B   5       9.555   1.129  60.819  1.00 52.34           C  
ATOM   2399  CD  GLN B   5       8.821   1.006  59.491  1.00 52.34           C  
ATOM   2400  OE1 GLN B   5       8.774  -0.065  58.889  1.00 52.34           O  
ATOM   2401  NE2 GLN B   5       8.225   2.134  59.019  1.00 52.34           N  
ATOM   2402  C   GLN B   5       9.873   0.177  63.632  1.00 52.34           C  
ATOM   2403  O   GLN B   5       8.957  -0.523  64.063  1.00 52.34           O  
ATOM   2404  N   THR B   6      10.107   1.423  64.097  1.00 51.15           N  
ATOM   2405  CA  THR B   6       9.276   1.988  65.124  1.00 51.15           C  
ATOM   2406  CB  THR B   6       9.941   2.012  66.469  1.00 51.15           C  
ATOM   2407  OG1 THR B   6      11.091   2.845  66.432  1.00 51.15           O  
ATOM   2408  CG2 THR B   6      10.343   0.575  66.845  1.00 51.15           C  
ATOM   2409  C   THR B   6       8.986   3.410  64.752  1.00 51.15           C  
ATOM   2410  O   THR B   6       9.772   4.026  64.032  1.00 51.15           O  
ATOM   2411  N   PRO B   7       7.894   3.986  65.207  1.00 80.46           N  
ATOM   2412  CA  PRO B   7       6.898   3.312  66.009  1.00 80.46           C  
ATOM   2413  CD  PRO B   7       7.924   5.413  65.483  1.00 80.46           C  
ATOM   2414  CB  PRO B   7       6.307   4.376  66.937  1.00 80.46           C  
ATOM   2415  CG  PRO B   7       6.618   5.705  66.234  1.00 80.46           C  
ATOM   2416  C   PRO B   7       5.848   2.668  65.148  1.00 80.46           C  
ATOM   2417  O   PRO B   7       5.792   2.956  63.954  1.00 80.46           O  
ATOM   2418  N   LYS B   8       5.023   1.774  65.733  1.00 72.69           N  
ATOM   2419  CA  LYS B   8       3.966   1.112  65.016  1.00 72.69           C  
ATOM   2420  CB  LYS B   8       3.327  -0.011  65.847  1.00 72.69           C  
ATOM   2421  CG  LYS B   8       4.295  -1.153  66.161  1.00 72.69           C  
ATOM   2422  CD  LYS B   8       3.822  -2.054  67.304  1.00 72.69           C  
ATOM   2423  CE  LYS B   8       4.002  -1.419  68.685  1.00 72.69           C  
ATOM   2424  NZ  LYS B   8       3.524  -2.342  69.738  1.00 72.69           N  
ATOM   2425  C   LYS B   8       2.868   2.072  64.648  1.00 72.69           C  
ATOM   2426  O   LYS B   8       2.446   2.120  63.493  1.00 72.69           O  
ATOM   2427  N   PHE B   9       2.389   2.883  65.617  1.00 50.14           N  
ATOM   2428  CA  PHE B   9       1.260   3.743  65.360  1.00 50.14           C  
ATOM   2429  CB  PHE B   9       0.008   3.364  66.172  1.00 50.14           C  
ATOM   2430  CG  PHE B   9      -0.486   2.039  65.702  1.00 50.14           C  
ATOM   2431  CD1 PHE B   9      -1.289   1.952  64.588  1.00 50.14           C  
ATOM   2432  CD2 PHE B   9      -0.156   0.885  66.377  1.00 50.14           C  
ATOM   2433  CE1 PHE B   9      -1.752   0.735  64.149  1.00 50.14           C  
ATOM   2434  CE2 PHE B   9      -0.617  -0.336  65.942  1.00 50.14           C  
ATOM   2435  CZ  PHE B   9      -1.415  -0.412  64.825  1.00 50.14           C  
ATOM   2436  C   PHE B   9       1.612   5.141  65.763  1.00 50.14           C  
ATOM   2437  O   PHE B   9       2.456   5.350  66.633  1.00 50.14           O  
ATOM   2438  N   GLN B  10       0.974   6.148  65.122  1.00 61.41           N  
ATOM   2439  CA  GLN B  10       1.281   7.502  65.481  1.00 61.41           C  
ATOM   2440  CB  GLN B  10       2.586   8.002  64.836  1.00 61.41           C  
ATOM   2441  CG  GLN B  10       2.958   9.445  65.184  1.00 61.41           C  
ATOM   2442  CD  GLN B  10       3.566   9.461  66.579  1.00 61.41           C  
ATOM   2443  OE1 GLN B  10       2.856   9.437  67.582  1.00 61.41           O  
ATOM   2444  NE2 GLN B  10       4.924   9.503  66.644  1.00 61.41           N  
ATOM   2445  C   GLN B  10       0.193   8.415  64.997  1.00 61.41           C  
ATOM   2446  O   GLN B  10      -0.418   8.192  63.953  1.00 61.41           O  
ATOM   2447  N   VAL B  11      -0.075   9.477  65.781  1.00102.39           N  
ATOM   2448  CA  VAL B  11      -1.005  10.501  65.398  1.00102.39           C  
ATOM   2449  CB  VAL B  11      -2.182  10.644  66.313  1.00102.39           C  
ATOM   2450  CG1 VAL B  11      -3.080   9.409  66.161  1.00102.39           C  
ATOM   2451  CG2 VAL B  11      -1.651  10.845  67.741  1.00102.39           C  
ATOM   2452  C   VAL B  11      -0.244  11.781  65.479  1.00102.39           C  
ATOM   2453  O   VAL B  11       0.570  11.967  66.382  1.00102.39           O  
ATOM   2454  N   LEU B  12      -0.467  12.696  64.516  1.00 60.46           N  
ATOM   2455  CA  LEU B  12       0.269  13.924  64.564  1.00 60.46           C  
ATOM   2456  CB  LEU B  12       1.411  13.998  63.537  1.00 60.46           C  
ATOM   2457  CG  LEU B  12       2.554  13.009  63.820  1.00 60.46           C  
ATOM   2458  CD1 LEU B  12       3.667  13.127  62.767  1.00 60.46           C  
ATOM   2459  CD2 LEU B  12       3.075  13.165  65.258  1.00 60.46           C  
ATOM   2460  C   LEU B  12      -0.638  15.072  64.281  1.00 60.46           C  
ATOM   2461  O   LEU B  12      -1.630  14.946  63.564  1.00 60.46           O  
ATOM   2462  N   LYS B  13      -0.308  16.235  64.878  1.00140.57           N  
ATOM   2463  CA  LYS B  13      -1.023  17.447  64.613  1.00140.57           C  
ATOM   2464  CB  LYS B  13      -0.942  18.494  65.731  1.00140.57           C  
ATOM   2465  CG  LYS B  13      -1.749  18.144  66.975  1.00140.57           C  
ATOM   2466  CD  LYS B  13      -1.364  18.996  68.183  1.00140.57           C  
ATOM   2467  CE  LYS B  13       0.085  18.781  68.621  1.00140.57           C  
ATOM   2468  NZ  LYS B  13       0.311  17.346  68.903  1.00140.57           N  
ATOM   2469  C   LYS B  13      -0.320  18.044  63.448  1.00140.57           C  
ATOM   2470  O   LYS B  13       0.908  18.035  63.394  1.00140.57           O  
ATOM   2471  N   THR B  14      -1.091  18.614  62.506  1.00 47.75           N  
ATOM   2472  CA  THR B  14      -0.526  19.119  61.293  1.00 47.75           C  
ATOM   2473  CB  THR B  14      -1.523  19.828  60.423  1.00 47.75           C  
ATOM   2474  OG1 THR B  14      -2.597  18.956  60.101  1.00 47.75           O  
ATOM   2475  CG2 THR B  14      -0.817  20.291  59.138  1.00 47.75           C  
ATOM   2476  C   THR B  14       0.561  20.088  61.614  1.00 47.75           C  
ATOM   2477  O   THR B  14       0.471  20.859  62.569  1.00 47.75           O  
ATOM   2478  N   GLY B  15       1.652  20.023  60.821  1.00 24.15           N  
ATOM   2479  CA  GLY B  15       2.741  20.945  60.956  1.00 24.15           C  
ATOM   2480  C   GLY B  15       3.785  20.377  61.864  1.00 24.15           C  
ATOM   2481  O   GLY B  15       4.901  20.891  61.919  1.00 24.15           O  
ATOM   2482  N   GLN B  16       3.464  19.294  62.599  1.00 44.07           N  
ATOM   2483  CA  GLN B  16       4.440  18.744  63.496  1.00 44.07           C  
ATOM   2484  CB  GLN B  16       3.861  17.840  64.599  1.00 44.07           C  
ATOM   2485  CG  GLN B  16       3.003  18.582  65.624  1.00 44.07           C  
ATOM   2486  CD  GLN B  16       2.626  17.593  66.717  1.00 44.07           C  
ATOM   2487  OE1 GLN B  16       2.765  17.882  67.904  1.00 44.07           O  
ATOM   2488  NE2 GLN B  16       2.136  16.391  66.311  1.00 44.07           N  
ATOM   2489  C   GLN B  16       5.398  17.920  62.697  1.00 44.07           C  
ATOM   2490  O   GLN B  16       5.052  17.410  61.633  1.00 44.07           O  
ATOM   2491  N   SER B  17       6.642  17.776  63.202  1.00 38.89           N  
ATOM   2492  CA  SER B  17       7.649  17.021  62.509  1.00 38.89           C  
ATOM   2493  CB  SER B  17       9.010  17.736  62.414  1.00 38.89           C  
ATOM   2494  OG  SER B  17       9.574  17.894  63.707  1.00 38.89           O  
ATOM   2495  C   SER B  17       7.871  15.745  63.258  1.00 38.89           C  
ATOM   2496  O   SER B  17       7.499  15.630  64.425  1.00 38.89           O  
ATOM   2497  N   MET B  18       8.457  14.730  62.588  1.00 56.18           N  
ATOM   2498  CA  MET B  18       8.658  13.481  63.263  1.00 56.18           C  
ATOM   2499  CB  MET B  18       7.384  12.620  63.271  1.00 56.18           C  
ATOM   2500  CG  MET B  18       7.532  11.274  63.978  1.00 56.18           C  
ATOM   2501  SD  MET B  18       6.014  10.277  63.969  1.00 56.18           S  
ATOM   2502  CE  MET B  18       5.947  10.105  62.164  1.00 56.18           C  
ATOM   2503  C   MET B  18       9.726  12.694  62.574  1.00 56.18           C  
ATOM   2504  O   MET B  18      10.022  12.899  61.396  1.00 56.18           O  
ATOM   2505  N   THR B  19      10.349  11.761  63.322  1.00 46.29           N  
ATOM   2506  CA  THR B  19      11.357  10.917  62.754  1.00 46.29           C  
ATOM   2507  CB  THR B  19      12.686  11.048  63.439  1.00 46.29           C  
ATOM   2508  OG1 THR B  19      13.136  12.394  63.382  1.00 46.29           O  
ATOM   2509  CG2 THR B  19      13.696  10.125  62.738  1.00 46.29           C  
ATOM   2510  C   THR B  19      10.892   9.500  62.911  1.00 46.29           C  
ATOM   2511  O   THR B  19      10.599   9.049  64.017  1.00 46.29           O  
ATOM   2512  N   LEU B  20      10.798   8.762  61.787  1.00100.89           N  
ATOM   2513  CA  LEU B  20      10.418   7.381  61.828  1.00100.89           C  
ATOM   2514  CB  LEU B  20       9.616   6.882  60.610  1.00100.89           C  
ATOM   2515  CG  LEU B  20       8.187   7.447  60.503  1.00100.89           C  
ATOM   2516  CD1 LEU B  20       8.189   8.949  60.184  1.00100.89           C  
ATOM   2517  CD2 LEU B  20       7.341   6.626  59.516  1.00100.89           C  
ATOM   2518  C   LEU B  20      11.685   6.600  61.860  1.00100.89           C  
ATOM   2519  O   LEU B  20      12.562   6.782  61.017  1.00100.89           O  
ATOM   2520  N   GLN B  21      11.806   5.691  62.844  1.00 65.30           N  
ATOM   2521  CA  GLN B  21      13.041   4.982  63.001  1.00 65.30           C  
ATOM   2522  CB  GLN B  21      13.445   4.805  64.477  1.00 65.30           C  
ATOM   2523  CG  GLN B  21      13.562   6.112  65.267  1.00 65.30           C  
ATOM   2524  CD  GLN B  21      14.828   6.841  64.844  1.00 65.30           C  
ATOM   2525  OE1 GLN B  21      15.008   8.021  65.142  1.00 65.30           O  
ATOM   2526  NE2 GLN B  21      15.733   6.122  64.128  1.00 65.30           N  
ATOM   2527  C   GLN B  21      12.908   3.597  62.446  1.00 65.30           C  
ATOM   2528  O   GLN B  21      11.935   2.894  62.716  1.00 65.30           O  
ATOM   2529  N   CYS B  22      13.884   3.182  61.609  1.00 67.41           N  
ATOM   2530  CA  CYS B  22      13.935   1.809  61.197  1.00 67.41           C  
ATOM   2531  CB  CYS B  22      13.307   1.461  59.819  1.00 67.41           C  
ATOM   2532  SG  CYS B  22      14.196   2.057  58.348  1.00 67.41           S  
ATOM   2533  C   CYS B  22      15.379   1.409  61.202  1.00 67.41           C  
ATOM   2534  O   CYS B  22      16.242   2.164  60.753  1.00 67.41           O  
ATOM   2535  N   ALA B  23      15.680   0.211  61.751  1.00 47.06           N  
ATOM   2536  CA  ALA B  23      17.044  -0.228  61.817  1.00 47.06           C  
ATOM   2537  CB  ALA B  23      17.705  -0.016  63.192  1.00 47.06           C  
ATOM   2538  C   ALA B  23      17.094  -1.691  61.494  1.00 47.06           C  
ATOM   2539  O   ALA B  23      16.123  -2.420  61.698  1.00 47.06           O  
ATOM   2540  N   GLN B  24      18.247  -2.140  60.952  1.00122.82           N  
ATOM   2541  CA  GLN B  24      18.453  -3.509  60.565  1.00122.82           C  
ATOM   2542  CB  GLN B  24      18.403  -3.689  59.035  1.00122.82           C  
ATOM   2543  CG  GLN B  24      19.434  -2.851  58.272  1.00122.82           C  
ATOM   2544  CD  GLN B  24      20.645  -3.710  57.955  1.00122.82           C  
ATOM   2545  OE1 GLN B  24      21.777  -3.229  57.944  1.00122.82           O  
ATOM   2546  NE2 GLN B  24      20.399  -5.016  57.666  1.00122.82           N  
ATOM   2547  C   GLN B  24      19.793  -3.965  61.084  1.00122.82           C  
ATOM   2548  O   GLN B  24      20.718  -3.170  61.233  1.00122.82           O  
ATOM   2549  N   ASP B  25      19.849  -5.246  61.516  1.00173.01           N  
ATOM   2550  CA  ASP B  25      20.975  -5.989  62.047  1.00173.01           C  
ATOM   2551  CB  ASP B  25      20.535  -7.081  63.035  1.00173.01           C  
ATOM   2552  CG  ASP B  25      20.014  -6.408  64.293  1.00173.01           C  
ATOM   2553  OD1 ASP B  25      20.148  -5.160  64.392  1.00173.01           O  
ATOM   2554  OD2 ASP B  25      19.481  -7.132  65.176  1.00173.01           O  
ATOM   2555  C   ASP B  25      21.846  -6.696  61.033  1.00173.01           C  
ATOM   2556  O   ASP B  25      22.960  -7.104  61.357  1.00173.01           O  
ATOM   2557  N   MET B  26      21.312  -6.944  59.826  1.00125.54           N  
ATOM   2558  CA  MET B  26      21.811  -7.793  58.766  1.00125.54           C  
ATOM   2559  CB  MET B  26      20.719  -8.052  57.721  1.00125.54           C  
ATOM   2560  CG  MET B  26      19.521  -8.783  58.330  1.00125.54           C  
ATOM   2561  SD  MET B  26      18.037  -8.836  57.285  1.00125.54           S  
ATOM   2562  CE  MET B  26      17.496  -7.151  57.695  1.00125.54           C  
ATOM   2563  C   MET B  26      23.050  -7.322  58.056  1.00125.54           C  
ATOM   2564  O   MET B  26      23.727  -8.137  57.431  1.00125.54           O  
ATOM   2565  N   ASN B  33      23.371  -6.015  58.082  1.00 83.19           N  
ATOM   2566  CA  ASN B  33      24.459  -5.489  57.301  1.00 83.19           C  
ATOM   2567  CB  ASN B  33      25.761  -6.309  57.373  1.00 83.19           C  
ATOM   2568  CG  ASN B  33      26.361  -6.110  58.755  1.00 83.19           C  
ATOM   2569  OD1 ASN B  33      26.550  -4.982  59.206  1.00 83.19           O  
ATOM   2570  ND2 ASN B  33      26.663  -7.237  59.453  1.00 83.19           N  
ATOM   2571  C   ASN B  33      24.023  -5.414  55.874  1.00 83.19           C  
ATOM   2572  O   ASN B  33      24.837  -5.500  54.955  1.00 83.19           O  
ATOM   2573  N   HIS B  34      22.702  -5.253  55.652  1.00 74.20           N  
ATOM   2574  CA  HIS B  34      22.229  -5.040  54.317  1.00 74.20           C  
ATOM   2575  ND1 HIS B  34      18.963  -7.043  54.172  1.00 74.20           N  
ATOM   2576  CG  HIS B  34      20.276  -6.630  54.179  1.00 74.20           C  
ATOM   2577  CB  HIS B  34      20.710  -5.197  54.151  1.00 74.20           C  
ATOM   2578  NE2 HIS B  34      20.210  -8.885  54.192  1.00 74.20           N  
ATOM   2579  CD2 HIS B  34      21.024  -7.767  54.193  1.00 74.20           C  
ATOM   2580  CE1 HIS B  34      18.981  -8.400  54.180  1.00 74.20           C  
ATOM   2581  C   HIS B  34      22.587  -3.639  53.949  1.00 74.20           C  
ATOM   2582  O   HIS B  34      22.344  -2.699  54.705  1.00 74.20           O  
ATOM   2583  N   GLU B  35      23.218  -3.470  52.776  1.00 77.82           N  
ATOM   2584  CA  GLU B  35      23.602  -2.158  52.362  1.00 77.82           C  
ATOM   2585  CB  GLU B  35      24.522  -2.170  51.132  1.00 77.82           C  
ATOM   2586  CG  GLU B  35      25.906  -2.754  51.415  1.00 77.82           C  
ATOM   2587  CD  GLU B  35      26.700  -2.702  50.118  1.00 77.82           C  
ATOM   2588  OE1 GLU B  35      26.056  -2.673  49.035  1.00 77.82           O  
ATOM   2589  OE2 GLU B  35      27.957  -2.692  50.191  1.00 77.82           O  
ATOM   2590  C   GLU B  35      22.391  -1.336  52.008  1.00 77.82           C  
ATOM   2591  O   GLU B  35      22.211  -0.232  52.516  1.00 77.82           O  
ATOM   2592  N   TYR B  36      21.483  -1.891  51.180  1.00118.45           N  
ATOM   2593  CA  TYR B  36      20.390  -1.141  50.602  1.00118.45           C  
ATOM   2594  CB  TYR B  36      19.869  -1.841  49.331  1.00118.45           C  
ATOM   2595  CG  TYR B  36      18.934  -0.968  48.568  1.00118.45           C  
ATOM   2596  CD1 TYR B  36      17.595  -0.909  48.876  1.00118.45           C  
ATOM   2597  CD2 TYR B  36      19.411  -0.215  47.520  1.00118.45           C  
ATOM   2598  CE1 TYR B  36      16.748  -0.102  48.150  1.00118.45           C  
ATOM   2599  CE2 TYR B  36      18.571   0.593  46.792  1.00118.45           C  
ATOM   2600  CZ  TYR B  36      17.236   0.649  47.108  1.00118.45           C  
ATOM   2601  OH  TYR B  36      16.371   1.477  46.360  1.00118.45           O  
ATOM   2602  C   TYR B  36      19.246  -0.999  51.580  1.00118.45           C  
ATOM   2603  O   TYR B  36      18.842  -1.968  52.219  1.00118.45           O  
ATOM   2604  N   MET B  37      18.711   0.239  51.750  1.00 91.01           N  
ATOM   2605  CA  MET B  37      17.546   0.436  52.581  1.00 91.01           C  
ATOM   2606  CB  MET B  37      17.857   0.903  54.016  1.00 91.01           C  
ATOM   2607  CG  MET B  37      18.553  -0.177  54.851  1.00 91.01           C  
ATOM   2608  SD  MET B  37      18.900   0.282  56.576  1.00 91.01           S  
ATOM   2609  CE  MET B  37      17.177   0.112  57.125  1.00 91.01           C  
ATOM   2610  C   MET B  37      16.667   1.467  51.928  1.00 91.01           C  
ATOM   2611  O   MET B  37      17.166   2.398  51.303  1.00 91.01           O  
ATOM   2612  N   SER B  38      15.324   1.335  52.035  1.00 67.67           N  
ATOM   2613  CA  SER B  38      14.476   2.293  51.370  1.00 67.67           C  
ATOM   2614  CB  SER B  38      14.170   1.903  49.916  1.00 67.67           C  
ATOM   2615  OG  SER B  38      13.479   0.663  49.886  1.00 67.67           O  
ATOM   2616  C   SER B  38      13.160   2.418  52.078  1.00 67.67           C  
ATOM   2617  O   SER B  38      12.765   1.546  52.850  1.00 67.67           O  
ATOM   2618  N   TRP B  39      12.446   3.538  51.817  1.00 78.76           N  
ATOM   2619  CA  TRP B  39      11.163   3.780  52.418  1.00 78.76           C  
ATOM   2620  CB  TRP B  39      11.076   5.098  53.206  1.00 78.76           C  
ATOM   2621  CG  TRP B  39      11.800   5.114  54.528  1.00 78.76           C  
ATOM   2622  CD2 TRP B  39      11.182   4.728  55.763  1.00 78.76           C  
ATOM   2623  CD1 TRP B  39      13.077   5.483  54.833  1.00 78.76           C  
ATOM   2624  NE1 TRP B  39      13.292   5.353  56.185  1.00 78.76           N  
ATOM   2625  CE2 TRP B  39      12.133   4.889  56.770  1.00 78.76           C  
ATOM   2626  CE3 TRP B  39       9.923   4.279  56.033  1.00 78.76           C  
ATOM   2627  CZ2 TRP B  39      11.838   4.601  58.071  1.00 78.76           C  
ATOM   2628  CZ3 TRP B  39       9.629   3.989  57.345  1.00 78.76           C  
ATOM   2629  CH2 TRP B  39      10.566   4.147  58.345  1.00 78.76           C  
ATOM   2630  C   TRP B  39      10.130   3.892  51.340  1.00 78.76           C  
ATOM   2631  O   TRP B  39      10.322   4.587  50.344  1.00 78.76           O  
ATOM   2632  N   TYR B  40       8.988   3.204  51.537  1.00 69.98           N  
ATOM   2633  CA  TYR B  40       7.876   3.238  50.630  1.00 69.98           C  
ATOM   2634  CB  TYR B  40       7.480   1.862  50.060  1.00 69.98           C  
ATOM   2635  CG  TYR B  40       8.594   1.276  49.262  1.00 69.98           C  
ATOM   2636  CD1 TYR B  40       9.607   0.581  49.883  1.00 69.98           C  
ATOM   2637  CD2 TYR B  40       8.618   1.406  47.892  1.00 69.98           C  
ATOM   2638  CE1 TYR B  40      10.631   0.031  49.149  1.00 69.98           C  
ATOM   2639  CE2 TYR B  40       9.641   0.858  47.153  1.00 69.98           C  
ATOM   2640  CZ  TYR B  40      10.650   0.171  47.783  1.00 69.98           C  
ATOM   2641  OH  TYR B  40      11.701  -0.394  47.029  1.00 69.98           O  
ATOM   2642  C   TYR B  40       6.700   3.640  51.461  1.00 69.98           C  
ATOM   2643  O   TYR B  40       6.663   3.368  52.660  1.00 69.98           O  
ATOM   2644  N   ARG B  41       5.712   4.319  50.844  1.00 94.85           N  
ATOM   2645  CA  ARG B  41       4.524   4.692  51.563  1.00 94.85           C  
ATOM   2646  CB  ARG B  41       4.209   6.198  51.481  1.00 94.85           C  
ATOM   2647  CG  ARG B  41       4.014   6.722  50.056  1.00 94.85           C  
ATOM   2648  CD  ARG B  41       3.906   8.247  49.982  1.00 94.85           C  
ATOM   2649  NE  ARG B  41       2.658   8.649  50.689  1.00 94.85           N  
ATOM   2650  CZ  ARG B  41       2.451   9.958  51.014  1.00 94.85           C  
ATOM   2651  NH1 ARG B  41       3.393  10.897  50.707  1.00 94.85           N  
ATOM   2652  NH2 ARG B  41       1.300  10.331  51.647  1.00 94.85           N  
ATOM   2653  C   ARG B  41       3.384   3.936  50.950  1.00 94.85           C  
ATOM   2654  O   ARG B  41       3.509   3.404  49.849  1.00 94.85           O  
ATOM   2655  N   GLN B  42       2.250   3.806  51.671  1.00123.06           N  
ATOM   2656  CA  GLN B  42       1.159   3.106  51.059  1.00123.06           C  
ATOM   2657  CB  GLN B  42       0.798   1.752  51.669  1.00123.06           C  
ATOM   2658  CG  GLN B  42      -0.376   1.177  50.884  1.00123.06           C  
ATOM   2659  CD  GLN B  42      -0.855  -0.097  51.532  1.00123.06           C  
ATOM   2660  OE1 GLN B  42      -1.626  -0.843  50.935  1.00123.06           O  
ATOM   2661  NE2 GLN B  42      -0.396  -0.355  52.784  1.00123.06           N  
ATOM   2662  C   GLN B  42      -0.095   3.913  51.141  1.00123.06           C  
ATOM   2663  O   GLN B  42      -0.460   4.433  52.194  1.00123.06           O  
ATOM   2664  N   ASP B  43      -0.798   4.020  49.997  1.00103.78           N  
ATOM   2665  CA  ASP B  43      -2.037   4.732  49.926  1.00103.78           C  
ATOM   2666  CB  ASP B  43      -1.880   6.095  49.232  1.00103.78           C  
ATOM   2667  CG  ASP B  43      -0.751   6.838  49.941  1.00103.78           C  
ATOM   2668  OD1 ASP B  43       0.406   6.347  49.852  1.00103.78           O  
ATOM   2669  OD2 ASP B  43      -1.017   7.891  50.580  1.00103.78           O  
ATOM   2670  C   ASP B  43      -2.906   3.872  49.058  1.00103.78           C  
ATOM   2671  O   ASP B  43      -2.412   3.294  48.093  1.00103.78           O  
ATOM   2672  N   PRO B  44      -4.171   3.739  49.326  1.00 72.39           N  
ATOM   2673  CA  PRO B  44      -4.949   2.854  48.504  1.00 72.39           C  
ATOM   2674  CD  PRO B  44      -4.666   3.781  50.693  1.00 72.39           C  
ATOM   2675  CB  PRO B  44      -6.273   2.666  49.238  1.00 72.39           C  
ATOM   2676  CG  PRO B  44      -5.882   2.837  50.719  1.00 72.39           C  
ATOM   2677  C   PRO B  44      -5.077   3.334  47.095  1.00 72.39           C  
ATOM   2678  O   PRO B  44      -5.212   4.537  46.873  1.00 72.39           O  
ATOM   2679  N   GLY B  45      -5.022   2.394  46.132  1.00 45.83           N  
ATOM   2680  CA  GLY B  45      -5.171   2.683  44.737  1.00 45.83           C  
ATOM   2681  C   GLY B  45      -3.818   2.653  44.090  1.00 45.83           C  
ATOM   2682  O   GLY B  45      -3.664   2.102  43.004  1.00 45.83           O  
ATOM   2683  N   MET B  46      -2.835   3.345  44.699  1.00 95.01           N  
ATOM   2684  CA  MET B  46      -1.454   3.410  44.289  1.00 95.01           C  
ATOM   2685  CB  MET B  46      -0.754   4.701  44.743  1.00 95.01           C  
ATOM   2686  CG  MET B  46      -1.332   5.953  44.080  1.00 95.01           C  
ATOM   2687  SD  MET B  46      -2.919   6.517  44.762  1.00 95.01           S  
ATOM   2688  CE  MET B  46      -2.157   7.348  46.186  1.00 95.01           C  
ATOM   2689  C   MET B  46      -0.613   2.250  44.741  1.00 95.01           C  
ATOM   2690  O   MET B  46       0.420   1.962  44.138  1.00 95.01           O  
ATOM   2691  N   GLY B  47      -0.961   1.606  45.871  1.00 38.93           N  
ATOM   2692  CA  GLY B  47      -0.123   0.550  46.371  1.00 38.93           C  
ATOM   2693  C   GLY B  47       1.119   1.167  46.945  1.00 38.93           C  
ATOM   2694  O   GLY B  47       1.058   2.216  47.585  1.00 38.93           O  
ATOM   2695  N   LEU B  48       2.293   0.530  46.737  1.00112.19           N  
ATOM   2696  CA  LEU B  48       3.481   1.065  47.339  1.00112.19           C  
ATOM   2697  CB  LEU B  48       4.510   0.020  47.809  1.00112.19           C  
ATOM   2698  CG  LEU B  48       3.996  -0.925  48.909  1.00112.19           C  
ATOM   2699  CD1 LEU B  48       3.069  -2.004  48.336  1.00112.19           C  
ATOM   2700  CD2 LEU B  48       5.149  -1.498  49.741  1.00112.19           C  
ATOM   2701  C   LEU B  48       4.194   1.969  46.382  1.00112.19           C  
ATOM   2702  O   LEU B  48       4.442   1.618  45.230  1.00112.19           O  
ATOM   2703  N   ARG B  49       4.540   3.178  46.872  1.00140.31           N  
ATOM   2704  CA  ARG B  49       5.265   4.183  46.136  1.00140.31           C  
ATOM   2705  CB  ARG B  49       4.466   5.490  46.014  1.00140.31           C  
ATOM   2706  CG  ARG B  49       3.214   5.338  45.148  1.00140.31           C  
ATOM   2707  CD  ARG B  49       2.010   6.138  45.655  1.00140.31           C  
ATOM   2708  NE  ARG B  49       2.330   7.588  45.582  1.00140.31           N  
ATOM   2709  CZ  ARG B  49       1.766   8.449  46.481  1.00140.31           C  
ATOM   2710  NH1 ARG B  49       1.002   7.969  47.504  1.00140.31           N  
ATOM   2711  NH2 ARG B  49       1.970   9.793  46.359  1.00140.31           N  
ATOM   2712  C   ARG B  49       6.509   4.482  46.936  1.00140.31           C  
ATOM   2713  O   ARG B  49       6.445   4.613  48.157  1.00140.31           O  
ATOM   2714  N   LEU B  50       7.673   4.619  46.259  1.00 98.55           N  
ATOM   2715  CA  LEU B  50       8.957   4.770  46.913  1.00 98.55           C  
ATOM   2716  CB  LEU B  50      10.111   4.230  46.049  1.00 98.55           C  
ATOM   2717  CG  LEU B  50      11.504   4.365  46.689  1.00 98.55           C  
ATOM   2718  CD1 LEU B  50      11.623   3.516  47.964  1.00 98.55           C  
ATOM   2719  CD2 LEU B  50      12.614   4.065  45.668  1.00 98.55           C  
ATOM   2720  C   LEU B  50       9.286   6.209  47.229  1.00 98.55           C  
ATOM   2721  O   LEU B  50       9.198   7.071  46.356  1.00 98.55           O  
ATOM   2722  N   ILE B  51       9.578   6.525  48.519  1.00 98.92           N  
ATOM   2723  CA  ILE B  51       9.981   7.863  48.892  1.00 98.92           C  
ATOM   2724  CB  ILE B  51       9.668   8.152  50.332  1.00 98.92           C  
ATOM   2725  CG1 ILE B  51       8.164   7.955  50.586  1.00 98.92           C  
ATOM   2726  CG2 ILE B  51      10.145   9.578  50.655  1.00 98.92           C  
ATOM   2727  CD1 ILE B  51       7.793   7.929  52.068  1.00 98.92           C  
ATOM   2728  C   ILE B  51      11.449   8.175  48.671  1.00 98.92           C  
ATOM   2729  O   ILE B  51      11.800   8.959  47.791  1.00 98.92           O  
ATOM   2730  N   HIS B  52      12.361   7.499  49.414  1.00 91.14           N  
ATOM   2731  CA  HIS B  52      13.782   7.771  49.360  1.00 91.14           C  
ATOM   2732  ND1 HIS B  52      14.738  11.076  49.728  1.00 91.14           N  
ATOM   2733  CG  HIS B  52      13.945  10.141  50.356  1.00 91.14           C  
ATOM   2734  CB  HIS B  52      14.305   8.691  50.483  1.00 91.14           C  
ATOM   2735  NE2 HIS B  52      12.957  12.166  50.491  1.00 91.14           N  
ATOM   2736  CD2 HIS B  52      12.861  10.825  50.815  1.00 91.14           C  
ATOM   2737  CE1 HIS B  52      14.102  12.269  49.839  1.00 91.14           C  
ATOM   2738  C   HIS B  52      14.497   6.471  49.577  1.00 91.14           C  
ATOM   2739  O   HIS B  52      14.097   5.678  50.429  1.00 91.14           O  
ATOM   2740  N   TYR B  53      15.603   6.228  48.836  1.00 91.13           N  
ATOM   2741  CA  TYR B  53      16.288   4.978  49.015  1.00 91.13           C  
ATOM   2742  CB  TYR B  53      16.226   4.036  47.796  1.00 91.13           C  
ATOM   2743  CG  TYR B  53      17.003   4.617  46.664  1.00 91.13           C  
ATOM   2744  CD1 TYR B  53      16.465   5.600  45.866  1.00 91.13           C  
ATOM   2745  CD2 TYR B  53      18.271   4.159  46.392  1.00 91.13           C  
ATOM   2746  CE1 TYR B  53      17.189   6.123  44.819  1.00 91.13           C  
ATOM   2747  CE2 TYR B  53      18.999   4.677  45.348  1.00 91.13           C  
ATOM   2748  CZ  TYR B  53      18.458   5.662  44.560  1.00 91.13           C  
ATOM   2749  OH  TYR B  53      19.206   6.192  43.487  1.00 91.13           O  
ATOM   2750  C   TYR B  53      17.732   5.232  49.330  1.00 91.13           C  
ATOM   2751  O   TYR B  53      18.245   6.331  49.123  1.00 91.13           O  
ATOM   2752  N   SER B  54      18.409   4.211  49.902  1.00 84.77           N  
ATOM   2753  CA  SER B  54      19.793   4.333  50.265  1.00 84.77           C  
ATOM   2754  CB  SER B  54      20.016   4.536  51.770  1.00 84.77           C  
ATOM   2755  OG  SER B  54      21.407   4.644  52.034  1.00 84.77           O  
ATOM   2756  C   SER B  54      20.523   3.085  49.866  1.00 84.77           C  
ATOM   2757  O   SER B  54      20.198   1.976  50.288  1.00 84.77           O  
ATOM   2758  N   VAL B  55      21.534   3.275  49.001  1.00123.99           N  
ATOM   2759  CA  VAL B  55      22.404   2.287  48.425  1.00123.99           C  
ATOM   2760  CB  VAL B  55      23.061   2.760  47.161  1.00123.99           C  
ATOM   2761  CG1 VAL B  55      21.956   3.035  46.129  1.00123.99           C  
ATOM   2762  CG2 VAL B  55      23.942   3.980  47.473  1.00123.99           C  
ATOM   2763  C   VAL B  55      23.483   1.810  49.352  1.00123.99           C  
ATOM   2764  O   VAL B  55      24.050   0.740  49.120  1.00123.99           O  
ATOM   2765  N   GLY B  56      23.868   2.626  50.359  1.00 55.93           N  
ATOM   2766  CA  GLY B  56      24.942   2.235  51.234  1.00 55.93           C  
ATOM   2767  C   GLY B  56      25.159   3.331  52.237  1.00 55.93           C  
ATOM   2768  O   GLY B  56      24.481   4.356  52.215  1.00 55.93           O  
ATOM   2769  N   ALA B  57      26.129   3.139  53.157  1.00 56.01           N  
ATOM   2770  CA  ALA B  57      26.352   4.120  54.179  1.00 56.01           C  
ATOM   2771  CB  ALA B  57      27.336   3.667  55.272  1.00 56.01           C  
ATOM   2772  C   ALA B  57      26.902   5.365  53.568  1.00 56.01           C  
ATOM   2773  O   ALA B  57      27.919   5.345  52.875  1.00 56.01           O  
ATOM   2774  N   GLY B  58      26.236   6.500  53.857  1.00 40.67           N  
ATOM   2775  CA  GLY B  58      26.690   7.780  53.407  1.00 40.67           C  
ATOM   2776  C   GLY B  58      25.994   8.172  52.140  1.00 40.67           C  
ATOM   2777  O   GLY B  58      26.070   9.330  51.735  1.00 40.67           O  
ATOM   2778  N   ILE B  59      25.272   7.241  51.486  1.00 71.79           N  
ATOM   2779  CA  ILE B  59      24.667   7.590  50.230  1.00 71.79           C  
ATOM   2780  CB  ILE B  59      24.937   6.580  49.155  1.00 71.79           C  
ATOM   2781  CG1 ILE B  59      26.447   6.413  48.923  1.00 71.79           C  
ATOM   2782  CG2 ILE B  59      24.160   7.006  47.899  1.00 71.79           C  
ATOM   2783  CD1 ILE B  59      26.793   5.179  48.090  1.00 71.79           C  
ATOM   2784  C   ILE B  59      23.179   7.625  50.383  1.00 71.79           C  
ATOM   2785  O   ILE B  59      22.580   6.665  50.864  1.00 71.79           O  
ATOM   2786  N   THR B  60      22.548   8.753  49.981  1.00 44.21           N  
ATOM   2787  CA  THR B  60      21.114   8.867  50.009  1.00 44.21           C  
ATOM   2788  CB  THR B  60      20.597   9.837  51.034  1.00 44.21           C  
ATOM   2789  OG1 THR B  60      20.998   9.440  52.337  1.00 44.21           O  
ATOM   2790  CG2 THR B  60      19.063   9.874  50.943  1.00 44.21           C  
ATOM   2791  C   THR B  60      20.664   9.358  48.660  1.00 44.21           C  
ATOM   2792  O   THR B  60      21.327  10.193  48.045  1.00 44.21           O  
ATOM   2793  N   ASP B  61      19.525   8.830  48.152  1.00 71.95           N  
ATOM   2794  CA  ASP B  61      19.023   9.230  46.863  1.00 71.95           C  
ATOM   2795  CB  ASP B  61      19.409   8.280  45.715  1.00 71.95           C  
ATOM   2796  CG  ASP B  61      20.860   8.549  45.336  1.00 71.95           C  
ATOM   2797  OD1 ASP B  61      21.200   9.744  45.129  1.00 71.95           O  
ATOM   2798  OD2 ASP B  61      21.641   7.566  45.230  1.00 71.95           O  
ATOM   2799  C   ASP B  61      17.525   9.293  46.912  1.00 71.95           C  
ATOM   2800  O   ASP B  61      16.883   8.568  47.670  1.00 71.95           O  
ATOM   2801  N   GLN B  69      16.929  10.178  46.080  1.00 50.65           N  
ATOM   2802  CA  GLN B  69      15.504  10.380  46.067  1.00 50.65           C  
ATOM   2803  CB  GLN B  69      15.083  11.758  45.526  1.00 50.65           C  
ATOM   2804  CG  GLN B  69      15.526  12.901  46.447  1.00 50.65           C  
ATOM   2805  CD  GLN B  69      15.075  14.226  45.849  1.00 50.65           C  
ATOM   2806  OE1 GLN B  69      14.582  14.283  44.724  1.00 50.65           O  
ATOM   2807  NE2 GLN B  69      15.248  15.328  46.628  1.00 50.65           N  
ATOM   2808  C   GLN B  69      14.819   9.301  45.277  1.00 50.65           C  
ATOM   2809  O   GLN B  69      15.423   8.649  44.428  1.00 50.65           O  
ATOM   2810  N   GLY B  70      13.526   9.058  45.593  1.00 40.83           N  
ATOM   2811  CA  GLY B  70      12.747   8.026  44.963  1.00 40.83           C  
ATOM   2812  C   GLY B  70      11.678   8.601  44.095  1.00 40.83           C  
ATOM   2813  O   GLY B  70      11.792   9.702  43.560  1.00 40.83           O  
ATOM   2814  N   GLU B  71      10.599   7.810  43.916  1.00 70.32           N  
ATOM   2815  CA  GLU B  71       9.492   8.235  43.117  1.00 70.32           C  
ATOM   2816  CB  GLU B  71       8.409   7.156  42.958  1.00 70.32           C  
ATOM   2817  CG  GLU B  71       7.228   7.620  42.100  1.00 70.32           C  
ATOM   2818  CD  GLU B  71       6.147   6.552  42.158  1.00 70.32           C  
ATOM   2819  OE1 GLU B  71       6.484   5.356  41.952  1.00 70.32           O  
ATOM   2820  OE2 GLU B  71       4.969   6.919  42.416  1.00 70.32           O  
ATOM   2821  C   GLU B  71       8.822   9.389  43.784  1.00 70.32           C  
ATOM   2822  O   GLU B  71       8.552  10.410  43.151  1.00 70.32           O  
ATOM   2823  N   VAL B  72       8.537   9.270  45.097  1.00136.99           N  
ATOM   2824  CA  VAL B  72       7.825  10.357  45.691  1.00136.99           C  
ATOM   2825  CB  VAL B  72       6.447   9.961  46.137  1.00136.99           C  
ATOM   2826  CG1 VAL B  72       5.610   9.653  44.884  1.00136.99           C  
ATOM   2827  CG2 VAL B  72       6.561   8.758  47.092  1.00136.99           C  
ATOM   2828  C   VAL B  72       8.548  10.933  46.881  1.00136.99           C  
ATOM   2829  O   VAL B  72       8.038  10.878  48.001  1.00136.99           O  
ATOM   2830  N   PRO B  73       9.702  11.522  46.708  1.00253.88           N  
ATOM   2831  CA  PRO B  73      10.329  12.198  47.799  1.00253.88           C  
ATOM   2832  CD  PRO B  73      10.656  11.153  45.684  1.00253.88           C  
ATOM   2833  CB  PRO B  73      11.823  12.235  47.492  1.00253.88           C  
ATOM   2834  CG  PRO B  73      11.892  12.016  45.973  1.00253.88           C  
ATOM   2835  C   PRO B  73       9.691  13.514  47.658  1.00253.88           C  
ATOM   2836  O   PRO B  73       9.416  13.913  46.538  1.00253.88           O  
ATOM   2837  N   ASN B  74       9.446  14.210  48.749  1.00250.75           N  
ATOM   2838  CA  ASN B  74       8.850  15.497  48.719  1.00250.75           C  
ATOM   2839  CB  ASN B  74       7.312  15.451  48.511  1.00250.75           C  
ATOM   2840  CG  ASN B  74       6.642  14.419  49.421  1.00250.75           C  
ATOM   2841  OD1 ASN B  74       5.852  14.764  50.298  1.00250.75           O  
ATOM   2842  ND2 ASN B  74       6.962  13.115  49.198  1.00250.75           N  
ATOM   2843  C   ASN B  74       9.249  16.021  50.047  1.00250.75           C  
ATOM   2844  O   ASN B  74      10.430  16.231  50.301  1.00250.75           O  
ATOM   2845  N   GLY B  75       8.262  16.138  50.934  1.00130.14           N  
ATOM   2846  CA  GLY B  75       8.283  16.625  52.274  1.00130.14           C  
ATOM   2847  C   GLY B  75       9.167  15.803  53.171  1.00130.14           C  
ATOM   2848  O   GLY B  75       9.403  16.214  54.306  1.00130.14           O  
ATOM   2849  N   TYR B  76       9.592  14.590  52.751  1.00130.74           N  
ATOM   2850  CA  TYR B  76      10.343  13.728  53.634  1.00130.74           C  
ATOM   2851  CB  TYR B  76      10.056  12.236  53.412  1.00130.74           C  
ATOM   2852  CG  TYR B  76       8.594  11.963  53.448  1.00130.74           C  
ATOM   2853  CD1 TYR B  76       7.942  11.693  54.628  1.00130.74           C  
ATOM   2854  CD2 TYR B  76       7.880  11.968  52.273  1.00130.74           C  
ATOM   2855  CE1 TYR B  76       6.591  11.430  54.630  1.00130.74           C  
ATOM   2856  CE2 TYR B  76       6.532  11.707  52.269  1.00130.74           C  
ATOM   2857  CZ  TYR B  76       5.886  11.435  53.450  1.00130.74           C  
ATOM   2858  OH  TYR B  76       4.502  11.162  53.448  1.00130.74           O  
ATOM   2859  C   TYR B  76      11.814  13.818  53.322  1.00130.74           C  
ATOM   2860  O   TYR B  76      12.211  14.072  52.186  1.00130.74           O  
ATOM   2861  N   ASN B  77      12.663  13.628  54.363  1.00146.12           N  
ATOM   2862  CA  ASN B  77      14.100  13.619  54.232  1.00146.12           C  
ATOM   2863  CB  ASN B  77      14.817  14.758  54.968  1.00146.12           C  
ATOM   2864  CG  ASN B  77      14.382  16.101  54.434  1.00146.12           C  
ATOM   2865  OD1 ASN B  77      13.710  16.204  53.411  1.00146.12           O  
ATOM   2866  ND2 ASN B  77      14.788  17.173  55.163  1.00146.12           N  
ATOM   2867  C   ASN B  77      14.585  12.422  54.990  1.00146.12           C  
ATOM   2868  O   ASN B  77      13.846  11.852  55.792  1.00146.12           O  
ATOM   2869  N   VAL B  78      15.856  12.020  54.761  1.00 64.90           N  
ATOM   2870  CA  VAL B  78      16.398  10.889  55.460  1.00 64.90           C  
ATOM   2871  CB  VAL B  78      16.148   9.596  54.751  1.00 64.90           C  
ATOM   2872  CG1 VAL B  78      14.628   9.370  54.678  1.00 64.90           C  
ATOM   2873  CG2 VAL B  78      16.839   9.659  53.378  1.00 64.90           C  
ATOM   2874  C   VAL B  78      17.887  11.045  55.547  1.00 64.90           C  
ATOM   2875  O   VAL B  78      18.467  11.948  54.946  1.00 64.90           O  
ATOM   2876  N   SER B  79      18.541  10.160  56.334  1.00 88.45           N  
ATOM   2877  CA  SER B  79      19.972  10.185  56.476  1.00 88.45           C  
ATOM   2878  CB  SER B  79      20.425  10.914  57.752  1.00 88.45           C  
ATOM   2879  OG  SER B  79      21.841  10.906  57.847  1.00 88.45           O  
ATOM   2880  C   SER B  79      20.451   8.766  56.592  1.00 88.45           C  
ATOM   2881  O   SER B  79      19.676   7.877  56.941  1.00 88.45           O  
ATOM   2882  N   ARG B  80      21.732   8.500  56.240  1.00125.53           N  
ATOM   2883  CA  ARG B  80      22.250   7.176  56.465  1.00125.53           C  
ATOM   2884  CB  ARG B  80      22.065   6.223  55.278  1.00125.53           C  
ATOM   2885  CG  ARG B  80      22.457   4.791  55.635  1.00125.53           C  
ATOM   2886  CD  ARG B  80      22.025   3.762  54.599  1.00125.53           C  
ATOM   2887  NE  ARG B  80      22.438   2.428  55.109  1.00125.53           N  
ATOM   2888  CZ  ARG B  80      21.735   1.330  54.717  1.00125.53           C  
ATOM   2889  NH1 ARG B  80      20.676   1.482  53.870  1.00125.53           N  
ATOM   2890  NH2 ARG B  80      22.090   0.088  55.154  1.00125.53           N  
ATOM   2891  C   ARG B  80      23.719   7.264  56.741  1.00125.53           C  
ATOM   2892  O   ARG B  80      24.545   6.953  55.884  1.00125.53           O  
ATOM   2893  N   SER B  81      24.083   7.672  57.970  1.00 88.81           N  
ATOM   2894  CA  SER B  81      25.462   7.781  58.347  1.00 88.81           C  
ATOM   2895  CB  SER B  81      25.669   8.584  59.641  1.00 88.81           C  
ATOM   2896  OG  SER B  81      25.282   9.936  59.442  1.00 88.81           O  
ATOM   2897  C   SER B  81      26.005   6.412  58.588  1.00 88.81           C  
ATOM   2898  O   SER B  81      27.216   6.198  58.527  1.00 88.81           O  
ATOM   2899  N   THR B  82      25.118   5.445  58.886  1.00115.66           N  
ATOM   2900  CA  THR B  82      25.597   4.135  59.213  1.00115.66           C  
ATOM   2901  CB  THR B  82      25.519   3.852  60.683  1.00115.66           C  
ATOM   2902  OG1 THR B  82      26.046   2.569  60.973  1.00115.66           O  
ATOM   2903  CG2 THR B  82      24.052   3.942  61.118  1.00115.66           C  
ATOM   2904  C   THR B  82      24.790   3.099  58.492  1.00115.66           C  
ATOM   2905  O   THR B  82      23.752   3.380  57.896  1.00115.66           O  
ATOM   2906  N   THR B  83      25.298   1.853  58.520  1.00 61.27           N  
ATOM   2907  CA  THR B  83      24.702   0.724  57.862  1.00 61.27           C  
ATOM   2908  CB  THR B  83      25.565  -0.501  57.932  1.00 61.27           C  
ATOM   2909  OG1 THR B  83      26.828  -0.249  57.334  1.00 61.27           O  
ATOM   2910  CG2 THR B  83      24.849  -1.643  57.193  1.00 61.27           C  
ATOM   2911  C   THR B  83      23.376   0.364  58.482  1.00 61.27           C  
ATOM   2912  O   THR B  83      22.456  -0.054  57.781  1.00 61.27           O  
ATOM   2913  N   GLU B  84      23.260   0.465  59.820  1.00118.22           N  
ATOM   2914  CA  GLU B  84      22.091   0.012  60.534  1.00118.22           C  
ATOM   2915  CB  GLU B  84      22.341  -0.098  62.049  1.00118.22           C  
ATOM   2916  CG  GLU B  84      23.272  -1.253  62.427  1.00118.22           C  
ATOM   2917  CD  GLU B  84      24.681  -0.898  61.979  1.00118.22           C  
ATOM   2918  OE1 GLU B  84      25.190   0.168  62.419  1.00118.22           O  
ATOM   2919  OE2 GLU B  84      25.267  -1.685  61.189  1.00118.22           O  
ATOM   2920  C   GLU B  84      20.842   0.836  60.358  1.00118.22           C  
ATOM   2921  O   GLU B  84      19.767   0.268  60.163  1.00118.22           O  
ATOM   2922  N   ASP B  85      20.903   2.184  60.418  1.00151.83           N  
ATOM   2923  CA  ASP B  85      19.614   2.823  60.440  1.00151.83           C  
ATOM   2924  CB  ASP B  85      19.235   3.449  61.795  1.00151.83           C  
ATOM   2925  CG  ASP B  85      20.239   4.517  62.161  1.00151.83           C  
ATOM   2926  OD1 ASP B  85      21.441   4.334  61.840  1.00151.83           O  
ATOM   2927  OD2 ASP B  85      19.818   5.527  62.783  1.00151.83           O  
ATOM   2928  C   ASP B  85      19.392   3.808  59.335  1.00151.83           C  
ATOM   2929  O   ASP B  85      20.326   4.356  58.751  1.00151.83           O  
ATOM   2930  N   PHE B  86      18.096   3.998  58.989  1.00111.60           N  
ATOM   2931  CA  PHE B  86      17.714   4.916  57.954  1.00111.60           C  
ATOM   2932  CB  PHE B  86      17.399   4.146  56.656  1.00111.60           C  
ATOM   2933  CG  PHE B  86      17.325   5.063  55.486  1.00111.60           C  
ATOM   2934  CD1 PHE B  86      18.471   5.632  54.979  1.00111.60           C  
ATOM   2935  CD2 PHE B  86      16.123   5.320  54.870  1.00111.60           C  
ATOM   2936  CE1 PHE B  86      18.415   6.469  53.890  1.00111.60           C  
ATOM   2937  CE2 PHE B  86      16.062   6.154  53.780  1.00111.60           C  
ATOM   2938  CZ  PHE B  86      17.208   6.732  53.290  1.00111.60           C  
ATOM   2939  C   PHE B  86      16.475   5.634  58.428  1.00111.60           C  
ATOM   2940  O   PHE B  86      15.356   5.216  58.131  1.00111.60           O  
ATOM   2941  N   PRO B  87      16.655   6.729  59.132  1.00171.58           N  
ATOM   2942  CA  PRO B  87      15.535   7.453  59.690  1.00171.58           C  
ATOM   2943  CD  PRO B  87      17.851   6.880  59.946  1.00171.58           C  
ATOM   2944  CB  PRO B  87      16.114   8.359  60.774  1.00171.58           C  
ATOM   2945  CG  PRO B  87      17.406   7.646  61.203  1.00171.58           C  
ATOM   2946  C   PRO B  87      14.740   8.219  58.680  1.00171.58           C  
ATOM   2947  O   PRO B  87      15.330   8.847  57.803  1.00171.58           O  
ATOM   2948  N   LEU B  88      13.399   8.229  58.816  1.00 66.43           N  
ATOM   2949  CA  LEU B  88      12.580   8.967  57.896  1.00 66.43           C  
ATOM   2950  CB  LEU B  88      11.369   8.155  57.404  1.00 66.43           C  
ATOM   2951  CG  LEU B  88      10.468   8.889  56.396  1.00 66.43           C  
ATOM   2952  CD1 LEU B  88      11.195   9.117  55.060  1.00 66.43           C  
ATOM   2953  CD2 LEU B  88       9.124   8.163  56.226  1.00 66.43           C  
ATOM   2954  C   LEU B  88      12.054  10.159  58.632  1.00 66.43           C  
ATOM   2955  O   LEU B  88      11.266  10.021  59.562  1.00 66.43           O  
ATOM   2956  N   ARG B  89      12.448  11.380  58.225  1.00121.20           N  
ATOM   2957  CA  ARG B  89      12.007  12.530  58.964  1.00121.20           C  
ATOM   2958  CB  ARG B  89      13.137  13.536  59.241  1.00121.20           C  
ATOM   2959  CG  ARG B  89      12.672  14.759  60.028  1.00121.20           C  
ATOM   2960  CD  ARG B  89      13.814  15.673  60.465  1.00121.20           C  
ATOM   2961  NE  ARG B  89      13.223  16.777  61.270  1.00121.20           N  
ATOM   2962  CZ  ARG B  89      12.984  16.588  62.601  1.00121.20           C  
ATOM   2963  NH1 ARG B  89      13.268  15.386  63.181  1.00121.20           N  
ATOM   2964  NH2 ARG B  89      12.457  17.597  63.353  1.00121.20           N  
ATOM   2965  C   ARG B  89      10.978  13.260  58.156  1.00121.20           C  
ATOM   2966  O   ARG B  89      11.195  13.548  56.982  1.00121.20           O  
ATOM   2967  N   LEU B  90       9.816  13.568  58.772  1.00135.30           N  
ATOM   2968  CA  LEU B  90       8.798  14.345  58.110  1.00135.30           C  
ATOM   2969  CB  LEU B  90       7.344  13.971  58.475  1.00135.30           C  
ATOM   2970  CG  LEU B  90       6.796  12.661  57.872  1.00135.30           C  
ATOM   2971  CD1 LEU B  90       7.510  11.419  58.422  1.00135.30           C  
ATOM   2972  CD2 LEU B  90       5.269  12.587  58.039  1.00135.30           C  
ATOM   2973  C   LEU B  90       8.965  15.766  58.550  1.00135.30           C  
ATOM   2974  O   LEU B  90       8.570  16.132  59.658  1.00135.30           O  
ATOM   2975  N   LEU B  91       9.481  16.631  57.650  1.00 68.11           N  
ATOM   2976  CA  LEU B  91       9.807  17.973  58.049  1.00 68.11           C  
ATOM   2977  CB  LEU B  91      10.303  18.839  56.876  1.00 68.11           C  
ATOM   2978  CG  LEU B  91      11.627  18.359  56.255  1.00 68.11           C  
ATOM   2979  CD1 LEU B  91      12.064  19.272  55.098  1.00 68.11           C  
ATOM   2980  CD2 LEU B  91      12.718  18.193  57.323  1.00 68.11           C  
ATOM   2981  C   LEU B  91       8.605  18.665  58.617  1.00 68.11           C  
ATOM   2982  O   LEU B  91       8.634  19.078  59.775  1.00 68.11           O  
ATOM   2983  N   SER B  92       7.499  18.772  57.852  1.00 58.84           N  
ATOM   2984  CA  SER B  92       6.337  19.438  58.382  1.00 58.84           C  
ATOM   2985  CB  SER B  92       6.151  20.868  57.846  1.00 58.84           C  
ATOM   2986  OG  SER B  92       4.989  21.455  58.413  1.00 58.84           O  
ATOM   2987  C   SER B  92       5.145  18.652  57.939  1.00 58.84           C  
ATOM   2988  O   SER B  92       4.807  18.635  56.757  1.00 58.84           O  
ATOM   2989  N   ALA B  93       4.433  18.026  58.891  1.00 53.13           N  
ATOM   2990  CA  ALA B  93       3.357  17.150  58.526  1.00 53.13           C  
ATOM   2991  CB  ALA B  93       2.797  16.341  59.708  1.00 53.13           C  
ATOM   2992  C   ALA B  93       2.213  17.881  57.899  1.00 53.13           C  
ATOM   2993  O   ALA B  93       1.719  18.886  58.410  1.00 53.13           O  
ATOM   2994  N   ALA B  94       1.743  17.330  56.762  1.00 48.34           N  
ATOM   2995  CA  ALA B  94       0.608  17.833  56.046  1.00 48.34           C  
ATOM   2996  CB  ALA B  94       0.892  18.140  54.566  1.00 48.34           C  
ATOM   2997  C   ALA B  94      -0.398  16.724  56.092  1.00 48.34           C  
ATOM   2998  O   ALA B  94      -0.038  15.561  56.261  1.00 48.34           O  
ATOM   2999  N   PRO B  95      -1.652  17.038  55.954  1.00 74.08           N  
ATOM   3000  CA  PRO B  95      -2.669  16.026  56.040  1.00 74.08           C  
ATOM   3001  CD  PRO B  95      -2.153  18.348  56.339  1.00 74.08           C  
ATOM   3002  CB  PRO B  95      -3.996  16.780  56.063  1.00 74.08           C  
ATOM   3003  CG  PRO B  95      -3.629  18.128  56.714  1.00 74.08           C  
ATOM   3004  C   PRO B  95      -2.544  15.013  54.944  1.00 74.08           C  
ATOM   3005  O   PRO B  95      -3.177  13.963  55.037  1.00 74.08           O  
ATOM   3006  N   SER B  96      -1.790  15.326  53.874  1.00 53.60           N  
ATOM   3007  CA  SER B  96      -1.580  14.409  52.786  1.00 53.60           C  
ATOM   3008  CB  SER B  96      -1.019  15.089  51.524  1.00 53.60           C  
ATOM   3009  OG  SER B  96       0.287  15.591  51.771  1.00 53.60           O  
ATOM   3010  C   SER B  96      -0.601  13.350  53.208  1.00 53.60           C  
ATOM   3011  O   SER B  96      -0.483  12.312  52.559  1.00 53.60           O  
ATOM   3012  N   GLN B  97       0.136  13.619  54.301  1.00143.63           N  
ATOM   3013  CA  GLN B  97       1.154  12.795  54.900  1.00143.63           C  
ATOM   3014  CB  GLN B  97       1.893  13.499  56.056  1.00143.63           C  
ATOM   3015  CG  GLN B  97       2.677  14.756  55.666  1.00143.63           C  
ATOM   3016  CD  GLN B  97       3.987  14.344  55.013  1.00143.63           C  
ATOM   3017  OE1 GLN B  97       3.995  13.626  54.016  1.00143.63           O  
ATOM   3018  NE2 GLN B  97       5.131  14.807  55.585  1.00143.63           N  
ATOM   3019  C   GLN B  97       0.567  11.546  55.494  1.00143.63           C  
ATOM   3020  O   GLN B  97       1.301  10.597  55.755  1.00143.63           O  
ATOM   3021  N   THR B  98      -0.736  11.528  55.837  1.00 56.08           N  
ATOM   3022  CA  THR B  98      -1.286  10.337  56.434  1.00 56.08           C  
ATOM   3023  CB  THR B  98      -2.765  10.413  56.694  1.00 56.08           C  
ATOM   3024  OG1 THR B  98      -3.059  11.490  57.572  1.00 56.08           O  
ATOM   3025  CG2 THR B  98      -3.227   9.085  57.316  1.00 56.08           C  
ATOM   3026  C   THR B  98      -1.040   9.184  55.509  1.00 56.08           C  
ATOM   3027  O   THR B  98      -1.245   9.293  54.301  1.00 56.08           O  
ATOM   3028  N   SER B  99      -0.566   8.041  56.058  1.00 58.00           N  
ATOM   3029  CA  SER B  99      -0.273   6.934  55.193  1.00 58.00           C  
ATOM   3030  CB  SER B  99       0.782   7.317  54.136  1.00 58.00           C  
ATOM   3031  OG  SER B  99       1.039   6.245  53.243  1.00 58.00           O  
ATOM   3032  C   SER B  99       0.272   5.805  56.025  1.00 58.00           C  
ATOM   3033  O   SER B  99       0.340   5.896  57.250  1.00 58.00           O  
ATOM   3034  N   VAL B 100       0.637   4.684  55.360  1.00 54.33           N  
ATOM   3035  CA  VAL B 100       1.246   3.549  55.996  1.00 54.33           C  
ATOM   3036  CB  VAL B 100       0.601   2.244  55.621  1.00 54.33           C  
ATOM   3037  CG1 VAL B 100       1.385   1.099  56.282  1.00 54.33           C  
ATOM   3038  CG2 VAL B 100      -0.885   2.295  56.013  1.00 54.33           C  
ATOM   3039  C   VAL B 100       2.646   3.507  55.466  1.00 54.33           C  
ATOM   3040  O   VAL B 100       2.854   3.605  54.258  1.00 54.33           O  
ATOM   3041  N   TYR B 101       3.654   3.333  56.344  1.00 71.15           N  
ATOM   3042  CA  TYR B 101       5.006   3.408  55.864  1.00 71.15           C  
ATOM   3043  CB  TYR B 101       5.878   4.426  56.624  1.00 71.15           C  
ATOM   3044  CG  TYR B 101       5.377   5.810  56.376  1.00 71.15           C  
ATOM   3045  CD1 TYR B 101       4.324   6.320  57.101  1.00 71.15           C  
ATOM   3046  CD2 TYR B 101       5.973   6.607  55.424  1.00 71.15           C  
ATOM   3047  CE1 TYR B 101       3.870   7.600  56.872  1.00 71.15           C  
ATOM   3048  CE2 TYR B 101       5.525   7.886  55.191  1.00 71.15           C  
ATOM   3049  CZ  TYR B 101       4.470   8.385  55.917  1.00 71.15           C  
ATOM   3050  OH  TYR B 101       4.005   9.697  55.683  1.00 71.15           O  
ATOM   3051  C   TYR B 101       5.682   2.081  56.033  1.00 71.15           C  
ATOM   3052  O   TYR B 101       5.357   1.309  56.934  1.00 71.15           O  
ATOM   3053  N   PHE B 102       6.630   1.775  55.118  1.00 61.56           N  
ATOM   3054  CA  PHE B 102       7.395   0.561  55.193  1.00 61.56           C  
ATOM   3055  CB  PHE B 102       7.047  -0.472  54.104  1.00 61.56           C  
ATOM   3056  CG  PHE B 102       5.714  -1.075  54.390  1.00 61.56           C  
ATOM   3057  CD1 PHE B 102       5.611  -2.180  55.206  1.00 61.56           C  
ATOM   3058  CD2 PHE B 102       4.569  -0.546  53.839  1.00 61.56           C  
ATOM   3059  CE1 PHE B 102       4.386  -2.746  55.471  1.00 61.56           C  
ATOM   3060  CE2 PHE B 102       3.341  -1.108  54.101  1.00 61.56           C  
ATOM   3061  CZ  PHE B 102       3.248  -2.209  54.918  1.00 61.56           C  
ATOM   3062  C   PHE B 102       8.844   0.901  54.988  1.00 61.56           C  
ATOM   3063  O   PHE B 102       9.179   1.818  54.239  1.00 61.56           O  
ATOM   3064  N   CYS B 103       9.740   0.158  55.675  1.00 62.69           N  
ATOM   3065  CA  CYS B 103      11.168   0.304  55.554  1.00 62.69           C  
ATOM   3066  CB  CYS B 103      11.836   0.714  56.893  1.00 62.69           C  
ATOM   3067  SG  CYS B 103      13.657   0.760  56.860  1.00 62.69           S  
ATOM   3068  C   CYS B 103      11.685  -1.054  55.151  1.00 62.69           C  
ATOM   3069  O   CYS B 103      11.372  -2.049  55.800  1.00 62.69           O  
ATOM   3070  N   ALA B 104      12.491  -1.146  54.067  1.00 60.15           N  
ATOM   3071  CA  ALA B 104      12.946  -2.440  53.612  1.00 60.15           C  
ATOM   3072  CB  ALA B 104      12.294  -2.888  52.291  1.00 60.15           C  
ATOM   3073  C   ALA B 104      14.433  -2.386  53.384  1.00 60.15           C  
ATOM   3074  O   ALA B 104      15.001  -1.311  53.206  1.00 60.15           O  
ATOM   3075  N   SER B 105      15.111  -3.560  53.413  1.00 57.78           N  
ATOM   3076  CA  SER B 105      16.536  -3.607  53.197  1.00 57.78           C  
ATOM   3077  CB  SER B 105      17.348  -3.825  54.487  1.00 57.78           C  
ATOM   3078  OG  SER B 105      17.037  -5.086  55.061  1.00 57.78           O  
ATOM   3079  C   SER B 105      16.860  -4.734  52.256  1.00 57.78           C  
ATOM   3080  O   SER B 105      16.021  -5.592  51.985  1.00 57.78           O  
ATOM   3081  N   ARG B 106      18.095  -4.741  51.698  1.00111.80           N  
ATOM   3082  CA  ARG B 106      18.452  -5.784  50.769  1.00111.80           C  
ATOM   3083  CB  ARG B 106      18.256  -5.379  49.297  1.00111.80           C  
ATOM   3084  CG  ARG B 106      16.904  -4.763  48.939  1.00111.80           C  
ATOM   3085  CD  ARG B 106      16.914  -4.152  47.534  1.00111.80           C  
ATOM   3086  NE  ARG B 106      15.672  -3.348  47.372  1.00111.80           N  
ATOM   3087  CZ  ARG B 106      15.532  -2.508  46.305  1.00111.80           C  
ATOM   3088  NH1 ARG B 106      16.545  -2.379  45.399  1.00111.80           N  
ATOM   3089  NH2 ARG B 106      14.379  -1.796  46.145  1.00111.80           N  
ATOM   3090  C   ARG B 106      19.929  -6.003  50.848  1.00111.80           C  
ATOM   3091  O   ARG B 106      20.699  -5.065  51.066  1.00111.80           O  
ATOM   3092  N   SER B 107      20.349  -7.273  50.674  1.00108.55           N  
ATOM   3093  CA  SER B 107      21.734  -7.588  50.558  1.00108.55           C  
ATOM   3094  CB  SER B 107      22.079  -9.026  50.978  1.00108.55           C  
ATOM   3095  OG  SER B 107      21.436  -9.953  50.115  1.00108.55           O  
ATOM   3096  C   SER B 107      22.011  -7.460  49.109  1.00108.55           C  
ATOM   3097  O   SER B 107      21.145  -7.740  48.285  1.00108.55           O  
ATOM   3098  N   HIS B 108      23.219  -7.006  48.749  1.00308.09           N  
ATOM   3099  CA  HIS B 108      23.549  -6.865  47.363  1.00308.09           C  
ATOM   3100  ND1 HIS B 108      23.202 -10.161  48.057  1.00308.09           N  
ATOM   3101  CG  HIS B 108      23.843  -9.384  47.117  1.00308.09           C  
ATOM   3102  CB  HIS B 108      23.255  -8.131  46.537  1.00308.09           C  
ATOM   3103  NE2 HIS B 108      25.146 -11.153  47.633  1.00308.09           N  
ATOM   3104  CD2 HIS B 108      25.029 -10.004  46.870  1.00308.09           C  
ATOM   3105  CE1 HIS B 108      24.025 -11.205  48.330  1.00308.09           C  
ATOM   3106  C   HIS B 108      22.709  -5.777  46.796  1.00308.09           C  
ATOM   3107  O   HIS B 108      21.630  -5.482  47.272  1.00308.09           O  
ATOM   3108  N   HIS B 124      23.149  -5.073  45.763  1.00455.66           N  
ATOM   3109  CA  HIS B 124      22.137  -4.211  45.244  1.00455.66           C  
ATOM   3110  ND1 HIS B 124      21.114  -2.469  42.555  1.00455.66           N  
ATOM   3111  CG  HIS B 124      21.809  -2.206  43.710  1.00455.66           C  
ATOM   3112  CB  HIS B 124      22.771  -3.168  44.313  1.00455.66           C  
ATOM   3113  NE2 HIS B 124      20.507  -0.436  43.216  1.00455.66           N  
ATOM   3114  CD2 HIS B 124      21.429  -0.960  44.103  1.00455.66           C  
ATOM   3115  CE1 HIS B 124      20.351  -1.381  42.305  1.00455.66           C  
ATOM   3116  C   HIS B 124      21.345  -5.234  44.443  1.00455.66           C  
ATOM   3117  O   HIS B 124      21.774  -5.351  43.290  1.00455.66           O  
ATOM   3118  N   ASN B 125      20.289  -5.955  45.076  1.00203.05           N  
ATOM   3119  CA  ASN B 125      19.391  -7.118  44.747  1.00203.05           C  
ATOM   3120  CB  ASN B 125      20.051  -8.466  45.103  1.00203.05           C  
ATOM   3121  CG  ASN B 125      19.333  -9.596  44.374  1.00203.05           C  
ATOM   3122  OD1 ASN B 125      18.599 -10.380  44.975  1.00203.05           O  
ATOM   3123  ND2 ASN B 125      19.549  -9.682  43.035  1.00203.05           N  
ATOM   3124  C   ASN B 125      17.973  -7.094  45.454  1.00203.05           C  
ATOM   3125  O   ASN B 125      17.323  -6.052  45.492  1.00203.05           O  
ATOM   3126  N   GLU B 126      17.440  -8.264  45.995  1.00118.47           N  
ATOM   3127  CA  GLU B 126      16.115  -8.622  46.601  1.00118.47           C  
ATOM   3128  CB  GLU B 126      15.978 -10.131  46.872  1.00118.47           C  
ATOM   3129  CG  GLU B 126      16.005 -11.015  45.625  1.00118.47           C  
ATOM   3130  CD  GLU B 126      15.860 -12.458  46.091  1.00118.47           C  
ATOM   3131  OE1 GLU B 126      14.896 -12.738  46.854  1.00118.47           O  
ATOM   3132  OE2 GLU B 126      16.713 -13.296  45.698  1.00118.47           O  
ATOM   3133  C   GLU B 126      15.766  -7.947  47.938  1.00118.47           C  
ATOM   3134  O   GLU B 126      16.657  -7.590  48.699  1.00118.47           O  
ATOM   3135  N   GLN B 127      14.440  -7.828  48.308  1.00118.82           N  
ATOM   3136  CA  GLN B 127      14.017  -7.006  49.445  1.00118.82           C  
ATOM   3137  CB  GLN B 127      12.981  -5.948  49.027  1.00118.82           C  
ATOM   3138  CG  GLN B 127      13.430  -5.047  47.879  1.00118.82           C  
ATOM   3139  CD  GLN B 127      12.294  -4.085  47.557  1.00118.82           C  
ATOM   3140  OE1 GLN B 127      12.301  -3.418  46.524  1.00118.82           O  
ATOM   3141  NE2 GLN B 127      11.282  -4.015  48.462  1.00118.82           N  
ATOM   3142  C   GLN B 127      13.335  -7.726  50.595  1.00118.82           C  
ATOM   3143  O   GLN B 127      12.464  -8.576  50.414  1.00118.82           O  
ATOM   3144  N   PHE B 128      13.688  -7.311  51.841  1.00119.92           N  
ATOM   3145  CA  PHE B 128      13.088  -7.797  53.066  1.00119.92           C  
ATOM   3146  CB  PHE B 128      14.125  -8.330  54.071  1.00119.92           C  
ATOM   3147  CG  PHE B 128      13.401  -9.076  55.139  1.00119.92           C  
ATOM   3148  CD1 PHE B 128      13.086 -10.404  54.962  1.00119.92           C  
ATOM   3149  CD2 PHE B 128      13.039  -8.457  56.313  1.00119.92           C  
ATOM   3150  CE1 PHE B 128      12.419 -11.105  55.938  1.00119.92           C  
ATOM   3151  CE2 PHE B 128      12.371  -9.154  57.293  1.00119.92           C  
ATOM   3152  CZ  PHE B 128      12.060 -10.479  57.107  1.00119.92           C  
ATOM   3153  C   PHE B 128      12.409  -6.609  53.713  1.00119.92           C  
ATOM   3154  O   PHE B 128      13.025  -5.557  53.879  1.00119.92           O  
ATOM   3155  N   PHE B 129      11.127  -6.756  54.133  1.00 88.92           N  
ATOM   3156  CA  PHE B 129      10.355  -5.629  54.617  1.00 88.92           C  
ATOM   3157  CB  PHE B 129       8.889  -5.640  54.138  1.00 88.92           C  
ATOM   3158  CG  PHE B 129       8.807  -5.285  52.692  1.00 88.92           C  
ATOM   3159  CD1 PHE B 129       9.139  -6.194  51.713  1.00 88.92           C  
ATOM   3160  CD2 PHE B 129       8.364  -4.037  52.316  1.00 88.92           C  
ATOM   3161  CE1 PHE B 129       9.049  -5.852  50.383  1.00 88.92           C  
ATOM   3162  CE2 PHE B 129       8.271  -3.690  50.989  1.00 88.92           C  
ATOM   3163  CZ  PHE B 129       8.615  -4.600  50.019  1.00 88.92           C  
ATOM   3164  C   PHE B 129      10.280  -5.544  56.118  1.00 88.92           C  
ATOM   3165  O   PHE B 129      10.294  -6.549  56.826  1.00 88.92           O  
ATOM   3166  N   GLY B 130      10.176  -4.292  56.629  1.00 40.26           N  
ATOM   3167  CA  GLY B 130      10.025  -4.004  58.034  1.00 40.26           C  
ATOM   3168  C   GLY B 130       8.577  -4.155  58.394  1.00 40.26           C  
ATOM   3169  O   GLY B 130       7.722  -4.356  57.534  1.00 40.26           O  
ATOM   3170  N   PRO B 131       8.306  -4.063  59.673  1.00 73.13           N  
ATOM   3171  CA  PRO B 131       6.987  -4.234  60.235  1.00 73.13           C  
ATOM   3172  CD  PRO B 131       9.203  -3.379  60.589  1.00 73.13           C  
ATOM   3173  CB  PRO B 131       7.156  -3.995  61.732  1.00 73.13           C  
ATOM   3174  CG  PRO B 131       8.328  -2.999  61.796  1.00 73.13           C  
ATOM   3175  C   PRO B 131       5.931  -3.329  59.661  1.00 73.13           C  
ATOM   3176  O   PRO B 131       4.823  -3.808  59.422  1.00 73.13           O  
ATOM   3177  N   GLY B 132       6.227  -2.029  59.445  1.00 32.04           N  
ATOM   3178  CA  GLY B 132       5.249  -1.115  58.909  1.00 32.04           C  
ATOM   3179  C   GLY B 132       4.688  -0.263  60.016  1.00 32.04           C  
ATOM   3180  O   GLY B 132       4.520  -0.721  61.146  1.00 32.04           O  
ATOM   3181  N   THR B 133       4.363   1.013  59.699  1.00112.98           N  
ATOM   3182  CA  THR B 133       3.841   1.946  60.666  1.00112.98           C  
ATOM   3183  CB  THR B 133       4.864   2.976  61.054  1.00112.98           C  
ATOM   3184  OG1 THR B 133       4.335   3.886  62.005  1.00112.98           O  
ATOM   3185  CG2 THR B 133       5.336   3.712  59.793  1.00112.98           C  
ATOM   3186  C   THR B 133       2.635   2.652  60.104  1.00112.98           C  
ATOM   3187  O   THR B 133       2.579   2.977  58.919  1.00112.98           O  
ATOM   3188  N   ARG B 134       1.632   2.925  60.966  1.00183.74           N  
ATOM   3189  CA  ARG B 134       0.410   3.568  60.556  1.00183.74           C  
ATOM   3190  CB  ARG B 134      -0.812   2.966  61.267  1.00183.74           C  
ATOM   3191  CG  ARG B 134      -2.157   3.308  60.634  1.00183.74           C  
ATOM   3192  CD  ARG B 134      -2.488   2.431  59.429  1.00183.74           C  
ATOM   3193  NE  ARG B 134      -2.469   1.019  59.906  1.00183.74           N  
ATOM   3194  CZ  ARG B 134      -3.433   0.142  59.501  1.00183.74           C  
ATOM   3195  NH1 ARG B 134      -4.427   0.557  58.663  1.00183.74           N  
ATOM   3196  NH2 ARG B 134      -3.404  -1.151  59.940  1.00183.74           N  
ATOM   3197  C   ARG B 134       0.490   4.998  61.003  1.00183.74           C  
ATOM   3198  O   ARG B 134       0.679   5.273  62.185  1.00183.74           O  
ATOM   3199  N   LEU B 135       0.336   5.958  60.067  1.00 58.19           N  
ATOM   3200  CA  LEU B 135       0.476   7.333  60.462  1.00 58.19           C  
ATOM   3201  CB  LEU B 135       1.694   8.007  59.807  1.00 58.19           C  
ATOM   3202  CG  LEU B 135       1.891   9.482  60.199  1.00 58.19           C  
ATOM   3203  CD1 LEU B 135       2.276   9.618  61.681  1.00 58.19           C  
ATOM   3204  CD2 LEU B 135       2.886  10.180  59.256  1.00 58.19           C  
ATOM   3205  C   LEU B 135      -0.735   8.108  60.041  1.00 58.19           C  
ATOM   3206  O   LEU B 135      -1.159   8.052  58.889  1.00 58.19           O  
ATOM   3207  N   THR B 136      -1.332   8.864  60.987  1.00 43.27           N  
ATOM   3208  CA  THR B 136      -2.461   9.679  60.644  1.00 43.27           C  
ATOM   3209  CB  THR B 136      -3.729   9.245  61.313  1.00 43.27           C  
ATOM   3210  OG1 THR B 136      -3.572   9.280  62.723  1.00 43.27           O  
ATOM   3211  CG2 THR B 136      -4.063   7.819  60.844  1.00 43.27           C  
ATOM   3212  C   THR B 136      -2.170  11.083  61.070  1.00 43.27           C  
ATOM   3213  O   THR B 136      -1.787  11.334  62.212  1.00 43.27           O  
ATOM   3214  N   VAL B 137      -2.345  12.043  60.139  1.00 36.40           N  
ATOM   3215  CA  VAL B 137      -2.095  13.419  60.450  1.00 36.40           C  
ATOM   3216  CB  VAL B 137      -1.307  14.128  59.389  1.00 36.40           C  
ATOM   3217  CG1 VAL B 137      -1.199  15.613  59.770  1.00 36.40           C  
ATOM   3218  CG2 VAL B 137       0.050  13.423  59.228  1.00 36.40           C  
ATOM   3219  C   VAL B 137      -3.420  14.098  60.537  1.00 36.40           C  
ATOM   3220  O   VAL B 137      -4.138  14.213  59.544  1.00 36.40           O  
ATOM   3221  N   LEU B 138      -3.767  14.581  61.743  1.00107.41           N  
ATOM   3222  CA  LEU B 138      -5.022  15.238  61.951  1.00107.41           C  
ATOM   3223  CB  LEU B 138      -5.569  15.011  63.377  1.00107.41           C  
ATOM   3224  CG  LEU B 138      -6.938  15.657  63.688  1.00107.41           C  
ATOM   3225  CD1 LEU B 138      -6.868  17.192  63.745  1.00107.41           C  
ATOM   3226  CD2 LEU B 138      -8.025  15.141  62.733  1.00107.41           C  
ATOM   3227  C   LEU B 138      -4.743  16.725  61.763  1.00107.41           C  
ATOM   3228  O   LEU B 138      -3.888  17.267  62.513  1.00107.41           O  
ATOM   3229  OXT LEU B 138      -5.381  17.337  60.865  1.00107.41           O  
TER    3230      LEU B 138                                                       
END
