# Supplementary material for: Predicting T cell receptor functionality against mutant epitopes
Source: Cell Genom. 2024 Aug 15;4(9):100634. doi: 10.1016/j.xgen.2024.100634 (PMC11480844; doi:10.1016/j.xgen.2024.100634)
Supplement: Data S9. Structural models of the CMV dataset, related to STAR Methods, Structural modeling — PDB files containing the structural models of the 20 CMV TCRs, NLVPMVATV, and the HLA-B∗07:02 allele. [file mmc10.zip › structures_cmv/TCR73-14_NLVPMVATV.pdb]

ATOM      1  N   GLY M   1      29.247  -2.171   5.672  0.99  8.47           N  
ATOM      2  CA  GLY M   1      30.098  -2.928   6.617  1.00  8.47           C  
ATOM      3  C   GLY M   1      29.423  -3.059   7.942  1.00  8.47           C  
ATOM      4  O   GLY M   1      28.215  -2.863   8.060  1.00  8.47           O  
ATOM      5  N   SER M   2      30.211  -3.400   8.980  1.00 67.39           N  
ATOM      6  CA  SER M   2      29.685  -3.575  10.302  0.98 67.39           C  
ATOM      7  CB  SER M   2      30.629  -4.369  11.224  0.98 67.39           C  
ATOM      8  OG  SER M   2      30.060  -4.508  12.518  0.84 67.39           O  
ATOM      9  C   SER M   2      29.476  -2.225  10.912  1.00 67.39           C  
ATOM     10  O   SER M   2      29.982  -1.219  10.417  1.00 67.39           O  
ATOM     11  N   HIS M   3      28.688  -2.176  12.006  1.00 55.49           N  
ATOM     12  CA  HIS M   3      28.413  -0.933  12.669  1.00 55.49           C  
ATOM     13  ND1 HIS M   3      27.299   1.177  10.302  1.00 55.49           N  
ATOM     14  CG  HIS M   3      26.917  -0.025  10.853  1.00 55.49           C  
ATOM     15  CB  HIS M   3      27.035  -0.357  12.309  1.00 55.49           C  
ATOM     16  NE2 HIS M   3      26.547  -0.076   8.628  1.00 55.49           N  
ATOM     17  CD2 HIS M   3      26.458  -0.779   9.816  1.00 55.49           C  
ATOM     18  CE1 HIS M   3      27.056   1.094   8.970  1.00 55.49           C  
ATOM     19  C   HIS M   3      28.402  -1.202  14.141  1.00 55.49           C  
ATOM     20  O   HIS M   3      28.206  -2.338  14.571  1.00 55.49           O  
ATOM     21  N   SER M   4      28.623  -0.158  14.967  1.00 47.60           N  
ATOM     22  CA  SER M   4      28.641  -0.403  16.377  0.99 47.60           C  
ATOM     23  CB  SER M   4      30.043  -0.723  16.926  0.99 47.60           C  
ATOM     24  OG  SER M   4      30.902   0.395  16.755  0.99 47.60           O  
ATOM     25  C   SER M   4      28.138   0.795  17.115  1.00 47.60           C  
ATOM     26  O   SER M   4      28.126   1.914  16.603  1.00 47.60           O  
ATOM     27  N   MET M   5      27.665   0.554  18.354  1.00115.26           N  
ATOM     28  CA  MET M   5      27.247   1.607  19.229  1.00115.26           C  
ATOM     29  CB  MET M   5      25.742   1.609  19.539  1.00115.26           C  
ATOM     30  CG  MET M   5      25.283   2.870  20.274  1.00115.26           C  
ATOM     31  SD  MET M   5      23.694   2.712  21.146  1.00115.26           S  
ATOM     32  CE  MET M   5      22.807   1.917  19.781  1.00115.26           C  
ATOM     33  C   MET M   5      27.919   1.313  20.528  1.00115.26           C  
ATOM     34  O   MET M   5      27.816   0.197  21.039  1.00115.26           O  
ATOM     35  N   ARG M   6      28.634   2.301  21.101  1.00119.78           N  
ATOM     36  CA  ARG M   6      29.286   2.013  22.342  0.98119.78           C  
ATOM     37  CB  ARG M   6      30.761   1.608  22.176  0.98119.78           C  
ATOM     38  CG  ARG M   6      30.883   0.284  21.420  0.98119.78           C  
ATOM     39  CD  ARG M   6      32.302  -0.264  21.277  0.98119.78           C  
ATOM     40  NE  ARG M   6      32.180  -1.541  20.518  0.94119.78           N  
ATOM     41  CZ  ARG M   6      33.179  -1.942  19.682  0.91119.78           C  
ATOM     42  NH1 ARG M   6      34.316  -1.197  19.568  0.91119.78           N  
ATOM     43  NH2 ARG M   6      33.040  -3.088  18.954  0.91119.78           N  
ATOM     44  C   ARG M   6      29.202   3.202  23.241  1.00119.78           C  
ATOM     45  O   ARG M   6      29.157   4.346  22.790  1.00119.78           O  
ATOM     46  N   TYR M   7      29.149   2.935  24.562  1.00169.48           N  
ATOM     47  CA  TYR M   7      29.118   3.979  25.545  1.00169.48           C  
ATOM     48  CB  TYR M   7      27.903   3.954  26.491  1.00169.48           C  
ATOM     49  CG  TYR M   7      26.690   4.427  25.767  1.00169.48           C  
ATOM     50  CD1 TYR M   7      26.401   5.771  25.736  1.00169.48           C  
ATOM     51  CD2 TYR M   7      25.845   3.552  25.125  1.00169.48           C  
ATOM     52  CE1 TYR M   7      25.288   6.238  25.083  1.00169.48           C  
ATOM     53  CE2 TYR M   7      24.727   4.013  24.469  1.00169.48           C  
ATOM     54  CZ  TYR M   7      24.449   5.358  24.447  1.00169.48           C  
ATOM     55  OH  TYR M   7      23.306   5.841  23.778  1.00169.48           O  
ATOM     56  C   TYR M   7      30.322   3.804  26.410  1.00169.48           C  
ATOM     57  O   TYR M   7      30.676   2.686  26.783  1.00169.48           O  
ATOM     58  N   PHE M   8      30.998   4.925  26.731  1.00 61.56           N  
ATOM     59  CA  PHE M   8      32.169   4.856  27.553  1.00 61.56           C  
ATOM     60  CB  PHE M   8      33.423   5.424  26.866  1.00 61.56           C  
ATOM     61  CG  PHE M   8      33.734   4.540  25.705  1.00 61.56           C  
ATOM     62  CD1 PHE M   8      33.089   4.712  24.501  1.00 61.56           C  
ATOM     63  CD2 PHE M   8      34.673   3.539  25.818  1.00 61.56           C  
ATOM     64  CE1 PHE M   8      33.372   3.898  23.430  1.00 61.56           C  
ATOM     65  CE2 PHE M   8      34.961   2.722  24.750  1.00 61.56           C  
ATOM     66  CZ  PHE M   8      34.312   2.902  23.552  1.00 61.56           C  
ATOM     67  C   PHE M   8      31.914   5.672  28.781  1.00 61.56           C  
ATOM     68  O   PHE M   8      31.410   6.792  28.703  1.00 61.56           O  
ATOM     69  N   PHE M   9      32.257   5.121  29.963  1.00182.30           N  
ATOM     70  CA  PHE M   9      32.013   5.849  31.174  1.00182.30           C  
ATOM     71  CB  PHE M   9      31.011   5.151  32.109  1.00182.30           C  
ATOM     72  CG  PHE M   9      29.740   4.935  31.360  1.00182.30           C  
ATOM     73  CD1 PHE M   9      28.746   5.887  31.352  1.00182.30           C  
ATOM     74  CD2 PHE M   9      29.545   3.767  30.659  1.00182.30           C  
ATOM     75  CE1 PHE M   9      27.579   5.673  30.657  1.00182.30           C  
ATOM     76  CE2 PHE M   9      28.380   3.546  29.964  1.00182.30           C  
ATOM     77  CZ  PHE M   9      27.393   4.502  29.963  1.00182.30           C  
ATOM     78  C   PHE M   9      33.302   5.933  31.929  1.00182.30           C  
ATOM     79  O   PHE M   9      34.049   4.958  32.013  1.00182.30           O  
ATOM     80  N   THR M  10      33.603   7.123  32.487  1.00 41.70           N  
ATOM     81  CA  THR M  10      34.791   7.271  33.273  0.99 41.70           C  
ATOM     82  CB  THR M  10      35.873   8.042  32.574  0.99 41.70           C  
ATOM     83  OG1 THR M  10      36.218   7.402  31.355  0.99 41.70           O  
ATOM     84  CG2 THR M  10      37.103   8.113  33.495  0.99 41.70           C  
ATOM     85  C   THR M  10      34.423   8.030  34.506  1.00 41.70           C  
ATOM     86  O   THR M  10      33.796   9.086  34.432  1.00 41.70           O  
ATOM     87  N   SER M  11      34.803   7.501  35.684  1.00 52.53           N  
ATOM     88  CA  SER M  11      34.505   8.176  36.914  0.98 52.53           C  
ATOM     89  CB  SER M  11      33.487   7.399  37.769  0.98 52.53           C  
ATOM     90  OG  SER M  11      33.202   8.094  38.973  0.98 52.53           O  
ATOM     91  C   SER M  11      35.792   8.268  37.680  1.00 52.53           C  
ATOM     92  O   SER M  11      36.455   7.256  37.911  1.00 52.53           O  
ATOM     93  N   VAL M  12      36.182   9.492  38.099  1.00 49.83           N  
ATOM     94  CA  VAL M  12      37.423   9.656  38.807  1.00 49.83           C  
ATOM     95  CB  VAL M  12      38.390  10.561  38.098  1.00 49.83           C  
ATOM     96  CG1 VAL M  12      39.670  10.671  38.941  1.00 49.83           C  
ATOM     97  CG2 VAL M  12      38.627  10.020  36.680  1.00 49.83           C  
ATOM     98  C   VAL M  12      37.140  10.280  40.138  1.00 49.83           C  
ATOM     99  O   VAL M  12      36.475  11.309  40.236  1.00 49.83           O  
ATOM    100  N   SER M  13      37.671   9.657  41.207  1.00101.98           N  
ATOM    101  CA  SER M  13      37.476  10.120  42.550  1.00101.98           C  
ATOM    102  CB  SER M  13      37.853   9.026  43.567  1.00101.98           C  
ATOM    103  OG  SER M  13      37.659   9.469  44.899  1.00101.98           O  
ATOM    104  C   SER M  13      38.355  11.312  42.776  1.00101.98           C  
ATOM    105  O   SER M  13      39.452  11.400  42.230  1.00101.98           O  
ATOM    106  N   ARG M  14      37.875  12.293  43.568  1.00139.79           N  
ATOM    107  CA  ARG M  14      38.720  13.411  43.868  1.00139.79           C  
ATOM    108  CB  ARG M  14      38.287  14.707  43.155  1.00139.79           C  
ATOM    109  CG  ARG M  14      38.489  14.610  41.637  1.00139.79           C  
ATOM    110  CD  ARG M  14      38.151  15.877  40.846  1.00139.79           C  
ATOM    111  NE  ARG M  14      36.668  16.015  40.787  1.00139.79           N  
ATOM    112  CZ  ARG M  14      36.082  16.590  39.694  0.99139.79           C  
ATOM    113  NH1 ARG M  14      36.847  17.002  38.641  0.99139.79           N  
ATOM    114  NH2 ARG M  14      34.727  16.743  39.643  0.99139.79           N  
ATOM    115  C   ARG M  14      38.666  13.603  45.348  1.00139.79           C  
ATOM    116  O   ARG M  14      37.737  14.200  45.891  1.00139.79           O  
ATOM    117  N   PRO M  15      39.657  13.082  46.014  0.99108.10           N  
ATOM    118  CA  PRO M  15      39.710  13.207  47.439  0.99108.10           C  
ATOM    119  CD  PRO M  15      40.353  11.896  45.549  0.99108.10           C  
ATOM    120  CB  PRO M  15      40.648  12.107  47.941  0.99108.10           C  
ATOM    121  CG  PRO M  15      41.356  11.594  46.673  0.99108.10           C  
ATOM    122  C   PRO M  15      40.148  14.585  47.778  0.99108.10           C  
ATOM    123  O   PRO M  15      40.964  15.150  47.054  0.99108.10           O  
ATOM    124  N   GLY M  16      39.618  15.151  48.871  1.00 47.97           N  
ATOM    125  CA  GLY M  16      40.033  16.465  49.252  1.00 47.97           C  
ATOM    126  C   GLY M  16      39.161  17.446  48.546  1.00 47.97           C  
ATOM    127  O   GLY M  16      39.146  18.630  48.875  1.00 47.97           O  
ATOM    128  N   ARG M  17      38.398  16.972  47.548  1.00237.75           N  
ATOM    129  CA  ARG M  17      37.518  17.857  46.853  1.00237.75           C  
ATOM    130  CB  ARG M  17      37.887  18.157  45.385  1.00237.75           C  
ATOM    131  CG  ARG M  17      39.119  19.059  45.224  1.00237.75           C  
ATOM    132  CD  ARG M  17      39.180  19.782  43.873  1.00237.75           C  
ATOM    133  NE  ARG M  17      40.502  20.463  43.758  1.00237.75           N  
ATOM    134  CZ  ARG M  17      40.583  21.793  43.456  1.00237.75           C  
ATOM    135  NH1 ARG M  17      39.460  22.569  43.409  1.00237.75           N  
ATOM    136  NH2 ARG M  17      41.801  22.349  43.193  1.00237.75           N  
ATOM    137  C   ARG M  17      36.173  17.222  46.895  1.00237.75           C  
ATOM    138  O   ARG M  17      35.920  16.326  47.699  1.00237.75           O  
ATOM    139  N   GLY M  18      35.269  17.673  46.016  1.00119.69           N  
ATOM    140  CA  GLY M  18      33.915  17.216  46.073  1.00119.69           C  
ATOM    141  C   GLY M  18      33.788  15.898  45.394  1.00119.69           C  
ATOM    142  O   GLY M  18      34.709  15.083  45.392  1.00119.69           O  
ATOM    143  N   GLU M  19      32.602  15.668  44.805  1.00104.39           N  
ATOM    144  CA  GLU M  19      32.260  14.418  44.199  0.99104.39           C  
ATOM    145  CB  GLU M  19      30.824  14.337  43.649  0.99104.39           C  
ATOM    146  CG  GLU M  19      29.743  14.277  44.726  0.97104.39           C  
ATOM    147  CD  GLU M  19      28.408  14.028  44.037  0.94104.39           C  
ATOM    148  OE1 GLU M  19      28.392  13.267  43.033  0.94104.39           O  
ATOM    149  OE2 GLU M  19      27.386  14.597  44.503  0.94104.39           O  
ATOM    150  C   GLU M  19      33.169  14.136  43.056  1.00104.39           C  
ATOM    151  O   GLU M  19      33.887  14.993  42.545  1.00104.39           O  
ATOM    152  N   PRO M  20      33.146  12.883  42.698  1.00186.55           N  
ATOM    153  CA  PRO M  20      33.977  12.392  41.637  1.00186.55           C  
ATOM    154  CD  PRO M  20      32.819  11.846  43.665  1.00186.55           C  
ATOM    155  CB  PRO M  20      33.912  10.870  41.729  1.00186.55           C  
ATOM    156  CG  PRO M  20      33.602  10.604  43.213  1.00186.55           C  
ATOM    157  C   PRO M  20      33.527  12.918  40.320  1.00186.55           C  
ATOM    158  O   PRO M  20      32.348  13.239  40.166  1.00186.55           O  
ATOM    159  N   ARG M  21      34.464  13.034  39.363  1.00 96.67           N  
ATOM    160  CA  ARG M  21      34.099  13.520  38.072  1.00 96.67           C  
ATOM    161  CB  ARG M  21      35.271  14.109  37.276  1.00 96.67           C  
ATOM    162  CG  ARG M  21      34.839  14.646  35.913  1.00 96.67           C  
ATOM    163  CD  ARG M  21      35.932  15.441  35.208  1.00 96.67           C  
ATOM    164  NE  ARG M  21      35.390  15.916  33.905  1.00 96.67           N  
ATOM    165  CZ  ARG M  21      36.006  16.956  33.272  1.00 96.67           C  
ATOM    166  NH1 ARG M  21      37.077  17.564  33.856  1.00 96.67           N  
ATOM    167  NH2 ARG M  21      35.568  17.386  32.054  1.00 96.67           N  
ATOM    168  C   ARG M  21      33.547  12.373  37.289  1.00 96.67           C  
ATOM    169  O   ARG M  21      34.097  11.272  37.308  1.00 96.67           O  
ATOM    170  N   PHE M  22      32.431  12.608  36.573  1.00 78.52           N  
ATOM    171  CA  PHE M  22      31.811  11.559  35.816  1.00 78.52           C  
ATOM    172  CB  PHE M  22      30.437  11.186  36.406  1.00 78.52           C  
ATOM    173  CG  PHE M  22      29.806  10.095  35.613  1.00 78.52           C  
ATOM    174  CD1 PHE M  22      30.203   8.789  35.775  1.00 78.52           C  
ATOM    175  CD2 PHE M  22      28.794  10.379  34.725  1.00 78.52           C  
ATOM    176  CE1 PHE M  22      29.613   7.783  35.047  1.00 78.52           C  
ATOM    177  CE2 PHE M  22      28.200   9.376  33.995  1.00 78.52           C  
ATOM    178  CZ  PHE M  22      28.608   8.075  34.156  1.00 78.52           C  
ATOM    179  C   PHE M  22      31.616  12.037  34.410  1.00 78.52           C  
ATOM    180  O   PHE M  22      30.984  13.066  34.172  1.00 78.52           O  
ATOM    181  N   ILE M  23      32.166  11.289  33.429  1.00 49.64           N  
ATOM    182  CA  ILE M  23      32.013  11.662  32.052  1.00 49.64           C  
ATOM    183  CB  ILE M  23      33.305  12.049  31.396  1.00 49.64           C  
ATOM    184  CG1 ILE M  23      33.905  13.281  32.091  1.00 49.64           C  
ATOM    185  CG2 ILE M  23      33.041  12.254  29.895  1.00 49.64           C  
ATOM    186  CD1 ILE M  23      35.349  13.563  31.686  1.00 49.64           C  
ATOM    187  C   ILE M  23      31.486  10.475  31.308  1.00 49.64           C  
ATOM    188  O   ILE M  23      32.032   9.376  31.405  1.00 49.64           O  
ATOM    189  N   ALA M  24      30.395  10.669  30.541  1.00 41.01           N  
ATOM    190  CA  ALA M  24      29.843   9.592  29.771  1.00 41.01           C  
ATOM    191  CB  ALA M  24      28.412   9.209  30.184  1.00 41.01           C  
ATOM    192  C   ALA M  24      29.787  10.050  28.353  1.00 41.01           C  
ATOM    193  O   ALA M  24      29.444  11.196  28.069  1.00 41.01           O  
ATOM    194  N   VAL M  25      30.135   9.151  27.418  1.00129.51           N  
ATOM    195  CA  VAL M  25      30.147   9.514  26.034  0.99129.51           C  
ATOM    196  CB  VAL M  25      31.543   9.782  25.559  0.99129.51           C  
ATOM    197  CG1 VAL M  25      32.427   8.590  25.946  0.99129.51           C  
ATOM    198  CG2 VAL M  25      31.513  10.041  24.054  0.99129.51           C  
ATOM    199  C   VAL M  25      29.570   8.375  25.254  1.00129.51           C  
ATOM    200  O   VAL M  25      29.724   7.214  25.633  1.00129.51           O  
ATOM    201  N   GLY M  26      28.876   8.686  24.138  1.00 38.71           N  
ATOM    202  CA  GLY M  26      28.284   7.645  23.345  1.00 38.71           C  
ATOM    203  C   GLY M  26      28.785   7.788  21.940  1.00 38.71           C  
ATOM    204  O   GLY M  26      28.908   8.898  21.424  1.00 38.71           O  
ATOM    205  N   TYR M  27      29.072   6.646  21.279  1.00 84.43           N  
ATOM    206  CA  TYR M  27      29.597   6.670  19.943  1.00 84.43           C  
ATOM    207  CB  TYR M  27      31.033   6.131  19.803  1.00 84.43           C  
ATOM    208  CG  TYR M  27      32.039   7.075  20.356  1.00 84.43           C  
ATOM    209  CD1 TYR M  27      32.309   7.121  21.704  1.00 84.43           C  
ATOM    210  CD2 TYR M  27      32.735   7.903  19.506  1.00 84.43           C  
ATOM    211  CE1 TYR M  27      33.252   7.994  22.195  1.00 84.43           C  
ATOM    212  CE2 TYR M  27      33.678   8.777  19.991  1.00 84.43           C  
ATOM    213  CZ  TYR M  27      33.937   8.823  21.339  1.00 84.43           C  
ATOM    214  OH  TYR M  27      34.905   9.718  21.842  1.00 84.43           O  
ATOM    215  C   TYR M  27      28.818   5.746  19.069  1.00 84.43           C  
ATOM    216  O   TYR M  27      28.259   4.745  19.517  1.00 84.43           O  
ATOM    217  N   VAL M  28      28.747   6.110  17.775  1.00 69.17           N  
ATOM    218  CA  VAL M  28      28.230   5.236  16.769  0.99 69.17           C  
ATOM    219  CB  VAL M  28      26.956   5.726  16.143  0.99 69.17           C  
ATOM    220  CG1 VAL M  28      26.611   4.816  14.952  0.99 69.17           C  
ATOM    221  CG2 VAL M  28      25.863   5.766  17.226  0.99 69.17           C  
ATOM    222  C   VAL M  28      29.279   5.237  15.701  1.00 69.17           C  
ATOM    223  O   VAL M  28      29.473   6.249  15.034  1.00 69.17           O  
ATOM    224  N   ASP M  29      29.985   4.105  15.507  1.00135.82           N  
ATOM    225  CA  ASP M  29      30.990   3.998  14.477  1.00135.82           C  
ATOM    226  CB  ASP M  29      30.414   3.859  13.057  1.00135.82           C  
ATOM    227  CG  ASP M  29      29.880   2.455  12.854  1.00135.82           C  
ATOM    228  OD1 ASP M  29      30.125   1.590  13.734  1.00135.82           O  
ATOM    229  OD2 ASP M  29      29.231   2.225  11.801  1.00135.82           O  
ATOM    230  C   ASP M  29      31.903   5.196  14.415  1.00135.82           C  
ATOM    231  O   ASP M  29      31.873   5.953  13.447  1.00135.82           O  
ATOM    232  N   ASP M  30      32.716   5.426  15.455  1.00204.74           N  
ATOM    233  CA  ASP M  30      33.703   6.472  15.441  1.00204.74           C  
ATOM    234  CB  ASP M  30      34.685   6.349  14.262  1.00204.74           C  
ATOM    235  CG  ASP M  30      35.543   5.111  14.488  1.00204.74           C  
ATOM    236  OD1 ASP M  30      35.427   4.505  15.587  1.00204.74           O  
ATOM    237  OD2 ASP M  30      36.327   4.756  13.568  1.00204.74           O  
ATOM    238  C   ASP M  30      33.083   7.838  15.385  1.00204.74           C  
ATOM    239  O   ASP M  30      33.785   8.817  15.139  1.00204.74           O  
ATOM    240  N   THR M  31      31.768   7.976  15.638  1.00151.02           N  
ATOM    241  CA  THR M  31      31.244   9.311  15.675  1.00151.02           C  
ATOM    242  CB  THR M  31      30.256   9.616  14.574  1.00151.02           C  
ATOM    243  OG1 THR M  31      30.060  11.016  14.476  1.00151.02           O  
ATOM    244  CG2 THR M  31      28.911   8.923  14.841  1.00151.02           C  
ATOM    245  C   THR M  31      30.584   9.465  17.013  1.00151.02           C  
ATOM    246  O   THR M  31      29.782   8.626  17.417  1.00151.02           O  
ATOM    247  N   GLN M  32      30.923  10.540  17.755  1.00 93.28           N  
ATOM    248  CA  GLN M  32      30.374  10.713  19.075  0.95 93.28           C  
ATOM    249  CB  GLN M  32      31.290  11.521  20.008  0.95 93.28           C  
ATOM    250  CG  GLN M  32      30.729  11.714  21.418  0.95 93.28           C  
ATOM    251  CD  GLN M  32      31.684  12.633  22.168  0.95 93.28           C  
ATOM    252  OE1 GLN M  32      31.686  12.695  23.395  0.95 93.28           O  
ATOM    253  NE2 GLN M  32      32.525  13.376  21.404  0.95 93.28           N  
ATOM    254  C   GLN M  32      29.085  11.466  18.960  1.00 93.28           C  
ATOM    255  O   GLN M  32      29.065  12.589  18.459  1.00 93.28           O  
ATOM    256  N   PHE M  33      27.961  10.805  19.315  1.00118.94           N  
ATOM    257  CA  PHE M  33      26.655  11.408  19.297  1.00118.94           C  
ATOM    258  CB  PHE M  33      25.526  10.472  18.816  1.00118.94           C  
ATOM    259  CG  PHE M  33      25.271   9.337  19.744  1.00118.94           C  
ATOM    260  CD1 PHE M  33      26.131   8.266  19.809  1.00118.94           C  
ATOM    261  CD2 PHE M  33      24.135   9.332  20.521  1.00118.94           C  
ATOM    262  CE1 PHE M  33      25.873   7.216  20.659  1.00118.94           C  
ATOM    263  CE2 PHE M  33      23.871   8.285  21.371  1.00118.94           C  
ATOM    264  CZ  PHE M  33      24.743   7.226  21.443  1.00118.94           C  
ATOM    265  C   PHE M  33      26.229  12.130  20.551  1.00118.94           C  
ATOM    266  O   PHE M  33      25.479  13.099  20.459  1.00118.94           O  
ATOM    267  N   VAL M  34      26.630  11.674  21.760  1.00 68.01           N  
ATOM    268  CA  VAL M  34      26.122  12.313  22.954  1.00 68.01           C  
ATOM    269  CB  VAL M  34      24.955  11.595  23.569  1.00 68.01           C  
ATOM    270  CG1 VAL M  34      23.765  11.661  22.598  1.00 68.01           C  
ATOM    271  CG2 VAL M  34      25.395  10.162  23.915  1.00 68.01           C  
ATOM    272  C   VAL M  34      27.187  12.386  24.002  1.00 68.01           C  
ATOM    273  O   VAL M  34      28.227  11.736  23.901  1.00 68.01           O  
ATOM    274  N   ARG M  35      26.949  13.217  25.040  0.99229.57           N  
ATOM    275  CA  ARG M  35      27.927  13.357  26.080  0.99229.57           C  
ATOM    276  CB  ARG M  35      28.982  14.415  25.727  0.99229.57           C  
ATOM    277  CG  ARG M  35      30.058  14.612  26.788  0.99229.57           C  
ATOM    278  CD  ARG M  35      30.887  15.880  26.586  0.99229.57           C  
ATOM    279  NE  ARG M  35      30.166  17.001  27.252  0.99229.57           N  
ATOM    280  CZ  ARG M  35      30.834  18.145  27.580  0.99229.57           C  
ATOM    281  NH1 ARG M  35      32.152  18.283  27.253  0.99229.57           N  
ATOM    282  NH2 ARG M  35      30.190  19.150  28.242  0.99229.57           N  
ATOM    283  C   ARG M  35      27.259  13.806  27.344  0.99229.57           C  
ATOM    284  O   ARG M  35      26.207  14.445  27.320  0.99229.57           O  
ATOM    285  N   PHE M  36      27.857  13.441  28.497  1.00 69.64           N  
ATOM    286  CA  PHE M  36      27.390  13.892  29.777  1.00 69.64           C  
ATOM    287  CB  PHE M  36      26.537  12.841  30.512  1.00 69.64           C  
ATOM    288  CG  PHE M  36      26.107  13.403  31.824  1.00 69.64           C  
ATOM    289  CD1 PHE M  36      25.014  14.234  31.918  1.00 69.64           C  
ATOM    290  CD2 PHE M  36      26.800  13.086  32.970  1.00 69.64           C  
ATOM    291  CE1 PHE M  36      24.625  14.745  33.135  1.00 69.64           C  
ATOM    292  CE2 PHE M  36      26.415  13.593  34.189  1.00 69.64           C  
ATOM    293  CZ  PHE M  36      25.325  14.425  34.273  1.00 69.64           C  
ATOM    294  C   PHE M  36      28.609  14.141  30.610  1.00 69.64           C  
ATOM    295  O   PHE M  36      29.494  13.290  30.688  1.00 69.64           O  
ATOM    296  N   ASP M  37      28.690  15.329  31.243  1.00 64.23           N  
ATOM    297  CA  ASP M  37      29.805  15.663  32.085  1.00 64.23           C  
ATOM    298  CB  ASP M  37      30.704  16.765  31.493  1.00 64.23           C  
ATOM    299  CG  ASP M  37      31.958  16.911  32.346  1.00 64.23           C  
ATOM    300  OD1 ASP M  37      31.976  16.389  33.493  1.00 64.23           O  
ATOM    301  OD2 ASP M  37      32.920  17.559  31.854  1.00 64.23           O  
ATOM    302  C   ASP M  37      29.242  16.174  33.374  1.00 64.23           C  
ATOM    303  O   ASP M  37      28.417  17.085  33.386  1.00 64.23           O  
ATOM    304  N   SER M  38      29.688  15.593  34.503  1.00 49.50           N  
ATOM    305  CA  SER M  38      29.183  15.963  35.794  1.00 49.50           C  
ATOM    306  CB  SER M  38      29.763  15.092  36.921  1.00 49.50           C  
ATOM    307  OG  SER M  38      31.168  15.280  37.011  1.00 49.50           O  
ATOM    308  C   SER M  38      29.534  17.391  36.098  1.00 49.50           C  
ATOM    309  O   SER M  38      28.823  18.059  36.847  1.00 49.50           O  
ATOM    310  N   ASP M  39      30.662  17.884  35.553  1.00 62.62           N  
ATOM    311  CA  ASP M  39      31.129  19.224  35.793  1.00 62.62           C  
ATOM    312  CB  ASP M  39      32.575  19.440  35.309  1.00 62.62           C  
ATOM    313  CG  ASP M  39      33.490  18.657  36.242  0.97 62.62           C  
ATOM    314  OD1 ASP M  39      32.964  18.068  37.223  0.97 62.62           O  
ATOM    315  OD2 ASP M  39      34.726  18.641  35.994  0.97 62.62           O  
ATOM    316  C   ASP M  39      30.250  20.241  35.125  1.00 62.62           C  
ATOM    317  O   ASP M  39      30.073  21.342  35.645  1.00 62.62           O  
ATOM    318  N   ALA M  40      29.669  19.898  33.957  1.00 40.17           N  
ATOM    319  CA  ALA M  40      28.920  20.839  33.166  1.00 40.17           C  
ATOM    320  CB  ALA M  40      28.411  20.251  31.838  1.00 40.17           C  
ATOM    321  C   ALA M  40      27.739  21.376  33.918  1.00 40.17           C  
ATOM    322  O   ALA M  40      27.159  20.720  34.781  1.00 40.17           O  
ATOM    323  N   ALA M  41      27.400  22.645  33.609  1.00 35.94           N  
ATOM    324  CA  ALA M  41      26.314  23.389  34.186  1.00 35.94           C  
ATOM    325  CB  ALA M  41      26.320  24.867  33.758  1.00 35.94           C  
ATOM    326  C   ALA M  41      24.982  22.819  33.792  1.00 35.94           C  
ATOM    327  O   ALA M  41      24.057  22.785  34.603  1.00 35.94           O  
ATOM    328  N   SER M  42      24.847  22.362  32.529  1.00 43.40           N  
ATOM    329  CA  SER M  42      23.581  21.921  32.004  1.00 43.40           C  
ATOM    330  CB  SER M  42      23.671  21.435  30.544  1.00 43.40           C  
ATOM    331  OG  SER M  42      24.429  20.236  30.463  1.00 43.40           O  
ATOM    332  C   SER M  42      23.047  20.782  32.813  1.00 43.40           C  
ATOM    333  O   SER M  42      21.858  20.744  33.128  1.00 43.40           O  
ATOM    334  N   GLN M  43      23.921  19.837  33.200  1.00 72.01           N  
ATOM    335  CA  GLN M  43      23.493  18.692  33.949  1.00 72.01           C  
ATOM    336  CB  GLN M  43      22.844  19.053  35.297  1.00 72.01           C  
ATOM    337  CG  GLN M  43      23.832  19.583  36.337  1.00 72.01           C  
ATOM    338  CD  GLN M  43      24.614  18.393  36.875  1.00 72.01           C  
ATOM    339  OE1 GLN M  43      24.038  17.363  37.217  1.00 72.01           O  
ATOM    340  NE2 GLN M  43      25.965  18.531  36.947  1.00 72.01           N  
ATOM    341  C   GLN M  43      22.499  17.904  33.157  1.00 72.01           C  
ATOM    342  O   GLN M  43      21.552  17.348  33.711  1.00 72.01           O  
ATOM    343  N   ARG M  44      22.685  17.829  31.828  1.00158.45           N  
ATOM    344  CA  ARG M  44      21.802  17.027  31.038  1.00158.45           C  
ATOM    345  CB  ARG M  44      20.693  17.827  30.336  1.00158.45           C  
ATOM    346  CG  ARG M  44      19.618  18.330  31.301  1.00158.45           C  
ATOM    347  CD  ARG M  44      18.490  19.109  30.623  1.00158.45           C  
ATOM    348  NE  ARG M  44      17.899  18.251  29.554  1.00158.45           N  
ATOM    349  CZ  ARG M  44      16.863  17.400  29.819  1.00158.45           C  
ATOM    350  NH1 ARG M  44      16.374  17.276  31.087  1.00158.45           N  
ATOM    351  NH2 ARG M  44      16.306  16.675  28.805  1.00158.45           N  
ATOM    352  C   ARG M  44      22.631  16.379  29.982  1.00158.45           C  
ATOM    353  O   ARG M  44      23.742  16.820  29.693  1.00158.45           O  
ATOM    354  N   MET M  45      22.119  15.277  29.404  1.00 75.60           N  
ATOM    355  CA  MET M  45      22.821  14.656  28.324  1.00 75.60           C  
ATOM    356  CB  MET M  45      22.176  13.335  27.865  1.00 75.60           C  
ATOM    357  CG  MET M  45      22.982  12.577  26.808  1.00 75.60           C  
ATOM    358  SD  MET M  45      24.454  11.723  27.447  1.00 75.60           S  
ATOM    359  CE  MET M  45      23.521  10.378  28.235  1.00 75.60           C  
ATOM    360  C   MET M  45      22.708  15.630  27.196  1.00 75.60           C  
ATOM    361  O   MET M  45      21.648  16.220  26.994  1.00 75.60           O  
ATOM    362  N   GLU M  46      23.802  15.833  26.437  1.00133.26           N  
ATOM    363  CA  GLU M  46      23.793  16.822  25.393  1.00133.26           C  
ATOM    364  CB  GLU M  46      24.701  18.015  25.741  1.00133.26           C  
ATOM    365  CG  GLU M  46      26.009  17.593  26.410  1.00133.26           C  
ATOM    366  CD  GLU M  46      26.636  18.833  27.033  1.00133.26           C  
ATOM    367  OE1 GLU M  46      26.719  19.875  26.331  1.00133.26           O  
ATOM    368  OE2 GLU M  46      27.035  18.756  28.226  1.00133.26           O  
ATOM    369  C   GLU M  46      24.186  16.208  24.079  1.00133.26           C  
ATOM    370  O   GLU M  46      24.938  15.236  24.024  1.00133.26           O  
ATOM    371  N   PRO M  47      23.615  16.737  23.016  1.00117.84           N  
ATOM    372  CA  PRO M  47      23.864  16.265  21.675  1.00117.84           C  
ATOM    373  CD  PRO M  47      22.375  17.487  23.111  1.00117.84           C  
ATOM    374  CB  PRO M  47      22.691  16.762  20.825  1.00117.84           C  
ATOM    375  CG  PRO M  47      22.064  17.892  21.661  1.00117.84           C  
ATOM    376  C   PRO M  47      25.195  16.653  21.111  1.00117.84           C  
ATOM    377  O   PRO M  47      25.553  17.828  21.158  1.00117.84           O  
ATOM    378  N   ARG M  48      25.974  15.651  20.668  0.99179.40           N  
ATOM    379  CA  ARG M  48      27.213  15.780  19.958  0.99179.40           C  
ATOM    380  CB  ARG M  48      28.243  14.721  20.369  0.99179.40           C  
ATOM    381  CG  ARG M  48      28.868  15.126  21.704  0.99179.40           C  
ATOM    382  CD  ARG M  48      29.665  16.425  21.557  0.99179.40           C  
ATOM    383  NE  ARG M  48      29.993  16.949  22.910  0.99179.40           N  
ATOM    384  CZ  ARG M  48      29.225  17.935  23.459  0.99179.40           C  
ATOM    385  NH1 ARG M  48      28.124  18.399  22.800  0.99179.40           N  
ATOM    386  NH2 ARG M  48      29.571  18.476  24.662  0.99179.40           N  
ATOM    387  C   ARG M  48      27.068  15.830  18.463  0.99179.40           C  
ATOM    388  O   ARG M  48      27.928  16.394  17.791  0.99179.40           O  
ATOM    389  N   ALA M  49      26.023  15.192  17.888  1.00 47.87           N  
ATOM    390  CA  ALA M  49      25.908  15.148  16.452  1.00 47.87           C  
ATOM    391  CB  ALA M  49      26.088  13.735  15.871  1.00 47.87           C  
ATOM    392  C   ALA M  49      24.537  15.618  16.060  1.00 47.87           C  
ATOM    393  O   ALA M  49      23.553  15.379  16.756  1.00 47.87           O  
ATOM    394  N   PRO M  50      24.470  16.275  14.932  1.00 98.20           N  
ATOM    395  CA  PRO M  50      23.263  16.890  14.434  1.00 98.20           C  
ATOM    396  CD  PRO M  50      25.473  16.108  13.895  1.00 98.20           C  
ATOM    397  CB  PRO M  50      23.651  17.482  13.080  1.00 98.20           C  
ATOM    398  CG  PRO M  50      24.780  16.553  12.597  1.00 98.20           C  
ATOM    399  C   PRO M  50      22.094  15.956  14.294  1.00 98.20           C  
ATOM    400  O   PRO M  50      20.964  16.395  14.499  1.00 98.20           O  
ATOM    401  N   TRP M  51      22.332  14.687  13.923  1.00100.10           N  
ATOM    402  CA  TRP M  51      21.293  13.722  13.689  1.00100.10           C  
ATOM    403  CB  TRP M  51      21.808  12.465  12.959  1.00100.10           C  
ATOM    404  CG  TRP M  51      23.121  11.913  13.463  1.00100.10           C  
ATOM    405  CD2 TRP M  51      23.269  10.897  14.467  1.00100.10           C  
ATOM    406  CD1 TRP M  51      24.382  12.239  13.056  1.00100.10           C  
ATOM    407  NE1 TRP M  51      25.306  11.494  13.745  1.00100.10           N  
ATOM    408  CE2 TRP M  51      24.636  10.662  14.616  1.00100.10           C  
ATOM    409  CE3 TRP M  51      22.345  10.215  15.203  1.00100.10           C  
ATOM    410  CZ2 TRP M  51      25.101   9.738  15.507  1.00100.10           C  
ATOM    411  CZ3 TRP M  51      22.818   9.284  16.102  1.00100.10           C  
ATOM    412  CH2 TRP M  51      24.169   9.050  16.251  1.00100.10           C  
ATOM    413  C   TRP M  51      20.564  13.351  14.949  1.00100.10           C  
ATOM    414  O   TRP M  51      19.408  12.936  14.894  1.00100.10           O  
ATOM    415  N   ILE M  52      21.245  13.425  16.105  1.00155.74           N  
ATOM    416  CA  ILE M  52      20.702  13.079  17.393  1.00155.74           C  
ATOM    417  CB  ILE M  52      21.760  13.010  18.463  1.00155.74           C  
ATOM    418  CG1 ILE M  52      21.433  11.919  19.503  1.00155.74           C  
ATOM    419  CG2 ILE M  52      21.942  14.417  19.052  1.00155.74           C  
ATOM    420  CD1 ILE M  52      20.035  11.957  20.104  1.00155.74           C  
ATOM    421  C   ILE M  52      19.661  14.092  17.792  1.00155.74           C  
ATOM    422  O   ILE M  52      18.734  13.793  18.542  1.00155.74           O  
ATOM    423  N   GLU M  53      19.816  15.342  17.317  1.00 63.98           N  
ATOM    424  CA  GLU M  53      18.984  16.460  17.673  1.00 63.98           C  
ATOM    425  CB  GLU M  53      19.430  17.760  16.985  1.00 63.98           C  
ATOM    426  CG  GLU M  53      20.788  18.245  17.499  1.00 63.98           C  
ATOM    427  CD  GLU M  53      21.154  19.529  16.774  0.94 63.98           C  
ATOM    428  OE1 GLU M  53      20.576  19.778  15.683  0.94 63.98           O  
ATOM    429  OE2 GLU M  53      22.021  20.277  17.299  0.94 63.98           O  
ATOM    430  C   GLU M  53      17.554  16.186  17.319  1.00 63.98           C  
ATOM    431  O   GLU M  53      16.644  16.744  17.929  1.00 63.98           O  
ATOM    432  N   GLN M  54      17.315  15.320  16.323  1.00 60.45           N  
ATOM    433  CA  GLN M  54      15.985  15.020  15.874  1.00 60.45           C  
ATOM    434  CB  GLN M  54      15.974  13.987  14.738  1.00 60.45           C  
ATOM    435  CG  GLN M  54      16.720  14.470  13.495  1.00 60.45           C  
ATOM    436  CD  GLN M  54      16.645  13.374  12.446  1.00 60.45           C  
ATOM    437  OE1 GLN M  54      16.866  12.199  12.742  1.00 60.45           O  
ATOM    438  NE2 GLN M  54      16.313  13.760  11.187  1.00 60.45           N  
ATOM    439  C   GLN M  54      15.174  14.462  17.011  1.00 60.45           C  
ATOM    440  O   GLN M  54      13.965  14.678  17.067  1.00 60.45           O  
ATOM    441  N   GLU M  55      15.806  13.718  17.940  1.00 92.86           N  
ATOM    442  CA  GLU M  55      15.113  13.096  19.040  1.00 92.86           C  
ATOM    443  CB  GLU M  55      16.058  12.335  19.984  1.00 92.86           C  
ATOM    444  CG  GLU M  55      16.813  11.197  19.295  1.00 92.86           C  
ATOM    445  CD  GLU M  55      15.805  10.126  18.914  1.00 92.86           C  
ATOM    446  OE1 GLU M  55      14.741  10.054  19.583  1.00 92.86           O  
ATOM    447  OE2 GLU M  55      16.086   9.367  17.948  1.00 92.86           O  
ATOM    448  C   GLU M  55      14.415  14.148  19.854  1.00 92.86           C  
ATOM    449  O   GLU M  55      14.903  15.268  19.998  1.00 92.86           O  
ATOM    450  N   GLY M  56      13.236  13.793  20.414  1.00 46.54           N  
ATOM    451  CA  GLY M  56      12.418  14.721  21.148  1.00 46.54           C  
ATOM    452  C   GLY M  56      12.899  14.832  22.562  1.00 46.54           C  
ATOM    453  O   GLY M  56      13.839  14.170  22.996  1.00 46.54           O  
ATOM    454  N   PRO M  58      12.220  15.689  23.278  1.00157.49           N  
ATOM    455  CA  PRO M  58      12.551  15.971  24.646  1.00157.49           C  
ATOM    456  CD  PRO M  58      11.535  16.802  22.642  1.00157.49           C  
ATOM    457  CB  PRO M  58      11.704  17.179  25.037  1.00157.49           C  
ATOM    458  CG  PRO M  58      11.487  17.913  23.703  1.00157.49           C  
ATOM    459  C   PRO M  58      12.367  14.793  25.537  1.00157.49           C  
ATOM    460  O   PRO M  58      13.013  14.736  26.582  1.00157.49           O  
ATOM    461  N   GLU M  59      11.486  13.850  25.169  1.00169.90           N  
ATOM    462  CA  GLU M  59      11.318  12.722  26.028  1.00169.90           C  
ATOM    463  CB  GLU M  59      10.217  11.735  25.582  1.00169.90           C  
ATOM    464  CG  GLU M  59      10.453  11.067  24.225  0.97169.90           C  
ATOM    465  CD  GLU M  59       9.786  11.911  23.148  0.94169.90           C  
ATOM    466  OE1 GLU M  59       8.938  12.770  23.508  0.94169.90           O  
ATOM    467  OE2 GLU M  59      10.111  11.702  21.949  0.94169.90           O  
ATOM    468  C   GLU M  59      12.619  11.995  26.035  1.00169.90           C  
ATOM    469  O   GLU M  59      13.040  11.463  27.059  1.00169.90           O  
ATOM    470  N   TYR M  60      13.301  11.980  24.876  1.00152.66           N  
ATOM    471  CA  TYR M  60      14.533  11.269  24.705  1.00152.66           C  
ATOM    472  CB  TYR M  60      15.058  11.409  23.264  1.00152.66           C  
ATOM    473  CG  TYR M  60      16.367  10.711  23.123  1.00152.66           C  
ATOM    474  CD1 TYR M  60      16.432   9.345  22.964  1.00152.66           C  
ATOM    475  CD2 TYR M  60      17.536  11.436  23.130  1.00152.66           C  
ATOM    476  CE1 TYR M  60      17.646   8.714  22.824  1.00152.66           C  
ATOM    477  CE2 TYR M  60      18.753  10.812  22.990  1.00152.66           C  
ATOM    478  CZ  TYR M  60      18.809   9.448  22.840  1.00152.66           C  
ATOM    479  OH  TYR M  60      20.058   8.806  22.696  1.00152.66           O  
ATOM    480  C   TYR M  60      15.560  11.821  25.635  1.00152.66           C  
ATOM    481  O   TYR M  60      16.233  11.067  26.336  1.00152.66           O  
ATOM    482  N   TRP M  61      15.681  13.159  25.677  1.00103.48           N  
ATOM    483  CA  TRP M  61      16.688  13.821  26.450  1.00103.48           C  
ATOM    484  CB  TRP M  61      16.768  15.318  26.125  1.00103.48           C  
ATOM    485  CG  TRP M  61      17.142  15.543  24.682  1.00103.48           C  
ATOM    486  CD2 TRP M  61      18.413  15.186  24.117  1.00103.48           C  
ATOM    487  CD1 TRP M  61      16.389  16.035  23.657  1.00103.48           C  
ATOM    488  NE1 TRP M  61      17.113  16.012  22.489  1.00103.48           N  
ATOM    489  CE2 TRP M  61      18.360  15.489  22.758  1.00103.48           C  
ATOM    490  CE3 TRP M  61      19.530  14.641  24.684  1.00103.48           C  
ATOM    491  CZ2 TRP M  61      19.429  15.252  21.940  1.00103.48           C  
ATOM    492  CZ3 TRP M  61      20.608  14.410  23.858  1.00103.48           C  
ATOM    493  CH2 TRP M  61      20.558  14.710  22.513  1.00103.48           C  
ATOM    494  C   TRP M  61      16.465  13.650  27.916  1.00103.48           C  
ATOM    495  O   TRP M  61      17.421  13.467  28.665  1.00103.48           O  
ATOM    496  N   ASP M  62      15.208  13.747  28.382  1.00192.49           N  
ATOM    497  CA  ASP M  62      14.975  13.599  29.790  0.99192.49           C  
ATOM    498  CB  ASP M  62      13.566  14.057  30.231  0.99192.49           C  
ATOM    499  CG  ASP M  62      12.474  13.305  29.489  0.94192.49           C  
ATOM    500  OD1 ASP M  62      12.482  12.047  29.510  0.94192.49           O  
ATOM    501  OD2 ASP M  62      11.611  13.992  28.881  0.94192.49           O  
ATOM    502  C   ASP M  62      15.271  12.190  30.249  1.00192.49           C  
ATOM    503  O   ASP M  62      15.785  11.988  31.349  1.00192.49           O  
ATOM    504  N   GLY M  63      14.941  11.161  29.443  1.00145.12           N  
ATOM    505  CA  GLY M  63      15.200   9.805  29.858  1.00145.12           C  
ATOM    506  C   GLY M  63      16.675   9.538  29.891  1.00145.12           C  
ATOM    507  O   GLY M  63      17.190   8.924  30.824  1.00145.12           O  
ATOM    508  N   GLU M  64      17.403   9.997  28.858  1.00153.70           N  
ATOM    509  CA  GLU M  64      18.803   9.709  28.794  1.00153.70           C  
ATOM    510  CB  GLU M  64      19.463  10.257  27.518  1.00153.70           C  
ATOM    511  CG  GLU M  64      18.955   9.596  26.238  1.00153.70           C  
ATOM    512  CD  GLU M  64      19.375   8.136  26.276  1.00153.70           C  
ATOM    513  OE1 GLU M  64      20.553   7.865  26.628  1.00153.70           O  
ATOM    514  OE2 GLU M  64      18.517   7.269  25.962  1.00153.70           O  
ATOM    515  C   GLU M  64      19.462  10.394  29.948  1.00153.70           C  
ATOM    516  O   GLU M  64      20.450   9.901  30.491  1.00153.70           O  
ATOM    517  N   THR M  65      18.960  11.588  30.313  1.00 93.97           N  
ATOM    518  CA  THR M  65      19.488  12.289  31.440  1.00 93.97           C  
ATOM    519  CB  THR M  65      18.832  13.625  31.642  1.00 93.97           C  
ATOM    520  OG1 THR M  65      19.035  14.447  30.502  1.00 93.97           O  
ATOM    521  CG2 THR M  65      19.423  14.295  32.893  1.00 93.97           C  
ATOM    522  C   THR M  65      19.259  11.483  32.686  1.00 93.97           C  
ATOM    523  O   THR M  65      20.174  11.319  33.487  1.00 93.97           O  
ATOM    524  N   ARG M  66      18.037  10.947  32.882  1.00317.68           N  
ATOM    525  CA  ARG M  66      17.706  10.214  34.081  0.98317.68           C  
ATOM    526  CB  ARG M  66      16.218   9.849  34.172  0.98317.68           C  
ATOM    527  CG  ARG M  66      15.839   9.217  35.513  0.98317.68           C  
ATOM    528  CD  ARG M  66      14.331   9.051  35.719  0.98317.68           C  
ATOM    529  NE  ARG M  66      13.736  10.415  35.799  0.98317.68           N  
ATOM    530  CZ  ARG M  66      13.338  11.059  34.663  0.98317.68           C  
ATOM    531  NH1 ARG M  66      13.464  10.446  33.451  0.98317.68           N  
ATOM    532  NH2 ARG M  66      12.809  12.315  34.740  0.98317.68           N  
ATOM    533  C   ARG M  66      18.527   8.971  34.184  1.00317.68           C  
ATOM    534  O   ARG M  66      19.017   8.635  35.260  1.00317.68           O  
ATOM    535  N   LYS M  67      18.689   8.229  33.076  1.00275.46           N  
ATOM    536  CA  LYS M  67      19.442   7.016  33.179  1.00275.46           C  
ATOM    537  CB  LYS M  67      19.151   5.943  32.108  1.00275.46           C  
ATOM    538  CG  LYS M  67      19.168   6.355  30.643  1.00275.46           C  
ATOM    539  CD  LYS M  67      19.134   5.128  29.727  1.00275.46           C  
ATOM    540  CE  LYS M  67      18.944   5.452  28.246  1.00275.46           C  
ATOM    541  NZ  LYS M  67      17.522   5.750  27.972  1.00275.46           N  
ATOM    542  C   LYS M  67      20.910   7.295  33.340  1.00275.46           C  
ATOM    543  O   LYS M  67      21.586   6.545  34.039  1.00275.46           O  
ATOM    544  N   VAL M  68      21.455   8.362  32.709  1.00191.67           N  
ATOM    545  CA  VAL M  68      22.848   8.657  32.826  0.99191.67           C  
ATOM    546  CB  VAL M  68      23.308   9.757  31.910  0.99191.67           C  
ATOM    547  CG1 VAL M  68      22.661  11.084  32.334  0.99191.67           C  
ATOM    548  CG2 VAL M  68      24.844   9.779  31.924  0.99191.67           C  
ATOM    549  C   VAL M  68      23.144   9.052  34.242  1.00191.67           C  
ATOM    550  O   VAL M  68      24.209   8.736  34.769  1.00191.67           O  
ATOM    551  N   LYS M  69      22.214   9.788  34.884  1.00160.66           N  
ATOM    552  CA  LYS M  69      22.357  10.174  36.257  1.00160.66           C  
ATOM    553  CB  LYS M  69      21.252  11.122  36.753  1.00160.66           C  
ATOM    554  CG  LYS M  69      21.410  12.547  36.214  1.00160.66           C  
ATOM    555  CD  LYS M  69      20.212  13.459  36.487  1.00160.66           C  
ATOM    556  CE  LYS M  69      20.432  14.903  36.029  1.00160.66           C  
ATOM    557  NZ  LYS M  69      19.232  15.717  36.326  1.00160.66           N  
ATOM    558  C   LYS M  69      22.356   8.946  37.110  1.00160.66           C  
ATOM    559  O   LYS M  69      23.100   8.851  38.082  1.00160.66           O  
ATOM    560  N   ALA M  70      21.515   7.961  36.763  1.00279.77           N  
ATOM    561  CA  ALA M  70      21.441   6.738  37.500  1.00279.77           C  
ATOM    562  CB  ALA M  70      20.418   5.751  36.916  1.00279.77           C  
ATOM    563  C   ALA M  70      22.799   6.087  37.426  1.00279.77           C  
ATOM    564  O   ALA M  70      23.315   5.607  38.432  1.00279.77           O  
ATOM    565  N   HIS M  71      23.426   6.083  36.228  1.00203.90           N  
ATOM    566  CA  HIS M  71      24.715   5.483  35.977  0.99203.90           C  
ATOM    567  ND1 HIS M  71      23.264   4.718  33.068  0.99203.90           N  
ATOM    568  CG  HIS M  71      24.541   4.620  33.572  0.99203.90           C  
ATOM    569  CB  HIS M  71      25.173   5.604  34.511  0.99203.90           C  
ATOM    570  NE2 HIS M  71      24.150   2.879  32.191  0.99203.90           N  
ATOM    571  CD2 HIS M  71      25.067   3.491  33.027  0.99203.90           C  
ATOM    572  CE1 HIS M  71      23.083   3.651  32.248  0.99203.90           C  
ATOM    573  C   HIS M  71      25.770   6.174  36.801  1.00203.90           C  
ATOM    574  O   HIS M  71      26.607   5.529  37.434  1.00203.90           O  
ATOM    575  N   SER M  72      25.756   7.519  36.822  1.00138.45           N  
ATOM    576  CA  SER M  72      26.734   8.274  37.539  0.94138.45           C  
ATOM    577  CB  SER M  72      26.487   9.786  37.432  0.94138.45           C  
ATOM    578  OG  SER M  72      27.443  10.490  38.209  0.94138.45           O  
ATOM    579  C   SER M  72      26.669   7.923  38.986  1.00138.45           C  
ATOM    580  O   SER M  72      27.693   7.743  39.644  1.00138.45           O  
ATOM    581  N   GLN M  73      25.437   7.797  39.493  1.00372.69           N  
ATOM    582  CA  GLN M  73      25.128   7.503  40.858  1.00372.69           C  
ATOM    583  CB  GLN M  73      23.594   7.456  41.036  1.00372.69           C  
ATOM    584  CG  GLN M  73      23.088   6.822  42.327  1.00372.69           C  
ATOM    585  CD  GLN M  73      22.736   5.391  41.967  1.00372.69           C  
ATOM    586  OE1 GLN M  73      21.699   5.129  41.358  1.00372.69           O  
ATOM    587  NE2 GLN M  73      23.635   4.441  42.335  1.00372.69           N  
ATOM    588  C   GLN M  73      25.731   6.187  41.236  1.00372.69           C  
ATOM    589  O   GLN M  73      26.338   6.041  42.297  1.00372.69           O  
ATOM    590  N   THR M  74      25.596   5.183  40.361  1.00348.23           N  
ATOM    591  CA  THR M  74      26.129   3.894  40.680  1.00348.23           C  
ATOM    592  CB  THR M  74      25.610   2.791  39.788  1.00348.23           C  
ATOM    593  OG1 THR M  74      25.711   3.143  38.417  1.00348.23           O  
ATOM    594  CG2 THR M  74      24.147   2.504  40.157  1.00348.23           C  
ATOM    595  C   THR M  74      27.636   3.912  40.709  1.00348.23           C  
ATOM    596  O   THR M  74      28.248   3.266  41.555  1.00348.23           O  
ATOM    597  N   HIS M  75      28.294   4.653  39.799  1.00192.22           N  
ATOM    598  CA  HIS M  75      29.734   4.689  39.756  0.99192.22           C  
ATOM    599  ND1 HIS M  75      30.351   5.152  36.011  0.99192.22           N  
ATOM    600  CG  HIS M  75      30.114   4.660  37.273  0.99192.22           C  
ATOM    601  CB  HIS M  75      30.293   5.441  38.538  0.99192.22           C  
ATOM    602  NE2 HIS M  75      29.696   3.044  35.757  0.99192.22           N  
ATOM    603  CD2 HIS M  75      29.715   3.372  37.099  0.99192.22           C  
ATOM    604  CE1 HIS M  75      30.085   4.143  35.142  0.99192.22           C  
ATOM    605  C   HIS M  75      30.293   5.331  40.987  1.00192.22           C  
ATOM    606  O   HIS M  75      31.372   4.970  41.457  1.00192.22           O  
ATOM    607  N   ARG M  76      29.588   6.334  41.527  1.00158.03           N  
ATOM    608  CA  ARG M  76      30.045   7.015  42.699  1.00158.03           C  
ATOM    609  CB  ARG M  76      29.058   8.117  43.109  1.00158.03           C  
ATOM    610  CG  ARG M  76      29.301   8.698  44.496  1.00158.03           C  
ATOM    611  CD  ARG M  76      28.368   9.863  44.817  1.00158.03           C  
ATOM    612  NE  ARG M  76      28.384  10.034  46.293  1.00158.03           N  
ATOM    613  CZ  ARG M  76      27.440   9.384  47.033  1.00158.03           C  
ATOM    614  NH1 ARG M  76      26.468   8.659  46.406  1.00158.03           N  
ATOM    615  NH2 ARG M  76      27.473   9.446  48.394  1.00158.03           N  
ATOM    616  C   ARG M  76      30.157   6.025  43.818  1.00158.03           C  
ATOM    617  O   ARG M  76      31.139   6.031  44.560  1.00158.03           O  
ATOM    618  N   VAL M  77      29.148   5.146  43.970  1.00223.24           N  
ATOM    619  CA  VAL M  77      29.148   4.192  45.041  0.99223.24           C  
ATOM    620  CB  VAL M  77      27.841   3.461  45.158  0.99223.24           C  
ATOM    621  CG1 VAL M  77      26.749   4.535  45.126  0.99223.24           C  
ATOM    622  CG2 VAL M  77      27.694   2.377  44.081  0.99223.24           C  
ATOM    623  C   VAL M  77      30.233   3.195  44.806  1.00223.24           C  
ATOM    624  O   VAL M  77      30.928   2.783  45.734  1.00223.24           O  
ATOM    625  N   ASP M  78      30.424   2.817  43.530  1.00127.20           N  
ATOM    626  CA  ASP M  78      31.377   1.814  43.154  1.00127.20           C  
ATOM    627  CB  ASP M  78      31.446   1.609  41.631  1.00127.20           C  
ATOM    628  CG  ASP M  78      30.148   0.952  41.175  1.00127.20           C  
ATOM    629  OD1 ASP M  78      29.359   0.520  42.056  1.00127.20           O  
ATOM    630  OD2 ASP M  78      29.932   0.871  39.937  1.00127.20           O  
ATOM    631  C   ASP M  78      32.747   2.213  43.615  1.00127.20           C  
ATOM    632  O   ASP M  78      33.529   1.363  44.036  1.00127.20           O  
ATOM    633  N   LEU M  79      33.085   3.514  43.554  1.00 80.31           N  
ATOM    634  CA  LEU M  79      34.396   3.943  43.951  1.00 80.31           C  
ATOM    635  CB  LEU M  79      34.584   5.464  43.819  1.00 80.31           C  
ATOM    636  CG  LEU M  79      34.607   5.962  42.364  1.00 80.31           C  
ATOM    637  CD1 LEU M  79      34.788   7.486  42.294  1.00 80.31           C  
ATOM    638  CD2 LEU M  79      35.685   5.225  41.557  1.00 80.31           C  
ATOM    639  C   LEU M  79      34.606   3.593  45.388  1.00 80.31           C  
ATOM    640  O   LEU M  79      35.673   3.115  45.766  1.00 80.31           O  
ATOM    641  N   GLY M  80      33.584   3.833  46.229  1.00 71.11           N  
ATOM    642  CA  GLY M  80      33.712   3.554  47.629  1.00 71.11           C  
ATOM    643  C   GLY M  80      33.870   2.079  47.854  1.00 71.11           C  
ATOM    644  O   GLY M  80      34.708   1.659  48.650  1.00 71.11           O  
ATOM    645  N   THR M  81      33.065   1.249  47.160  1.00167.85           N  
ATOM    646  CA  THR M  81      33.107  -0.169  47.397  1.00167.85           C  
ATOM    647  CB  THR M  81      32.045  -0.930  46.653  1.00167.85           C  
ATOM    648  OG1 THR M  81      32.169  -0.721  45.256  1.00167.85           O  
ATOM    649  CG2 THR M  81      30.664  -0.469  47.142  1.00167.85           C  
ATOM    650  C   THR M  81      34.439  -0.738  47.014  1.00167.85           C  
ATOM    651  O   THR M  81      35.012  -1.539  47.751  1.00167.85           O  
ATOM    652  N   LEU M  82      34.971  -0.327  45.850  1.00 69.53           N  
ATOM    653  CA  LEU M  82      36.216  -0.844  45.359  1.00 69.53           C  
ATOM    654  CB  LEU M  82      36.548  -0.332  43.945  1.00 69.53           C  
ATOM    655  CG  LEU M  82      35.641  -0.937  42.856  1.00 69.53           C  
ATOM    656  CD1 LEU M  82      35.986  -0.398  41.460  1.00 69.53           C  
ATOM    657  CD2 LEU M  82      35.687  -2.473  42.900  1.00 69.53           C  
ATOM    658  C   LEU M  82      37.325  -0.466  46.287  1.00 69.53           C  
ATOM    659  O   LEU M  82      38.234  -1.257  46.533  1.00 69.53           O  
ATOM    660  N   ARG M  83      37.281   0.759  46.837  1.00125.00           N  
ATOM    661  CA  ARG M  83      38.329   1.173  47.717  1.00125.00           C  
ATOM    662  CB  ARG M  83      38.137   2.610  48.233  1.00125.00           C  
ATOM    663  CG  ARG M  83      39.287   3.114  49.108  1.00125.00           C  
ATOM    664  CD  ARG M  83      39.235   4.621  49.371  1.00125.00           C  
ATOM    665  NE  ARG M  83      38.023   4.904  50.191  1.00125.00           N  
ATOM    666  CZ  ARG M  83      38.094   4.867  51.553  1.00125.00           C  
ATOM    667  NH1 ARG M  83      39.278   4.576  52.168  1.00125.00           N  
ATOM    668  NH2 ARG M  83      36.982   5.128  52.301  1.00125.00           N  
ATOM    669  C   ARG M  83      38.324   0.230  48.879  1.00125.00           C  
ATOM    670  O   ARG M  83      39.379  -0.166  49.371  1.00125.00           O  
ATOM    671  N   GLY M  84      37.118  -0.147  49.346  1.00 34.49           N  
ATOM    672  CA  GLY M  84      36.963  -1.047  50.454  1.00 34.49           C  
ATOM    673  C   GLY M  84      37.480  -2.419  50.114  1.00 34.49           C  
ATOM    674  O   GLY M  84      38.162  -3.040  50.928  1.00 34.49           O  
ATOM    675  N   TYR M  85      37.183  -2.939  48.903  1.00 75.84           N  
ATOM    676  CA  TYR M  85      37.597  -4.285  48.604  1.00 75.84           C  
ATOM    677  CB  TYR M  85      37.233  -4.776  47.189  1.00 75.84           C  
ATOM    678  CG  TYR M  85      35.756  -4.900  47.046  1.00 75.84           C  
ATOM    679  CD1 TYR M  85      35.051  -5.796  47.815  1.00 75.84           C  
ATOM    680  CD2 TYR M  85      35.083  -4.153  46.106  1.00 75.84           C  
ATOM    681  CE1 TYR M  85      33.690  -5.920  47.671  1.00 75.84           C  
ATOM    682  CE2 TYR M  85      33.722  -4.274  45.957  1.00 75.84           C  
ATOM    683  CZ  TYR M  85      33.024  -5.157  46.743  1.00 75.84           C  
ATOM    684  OH  TYR M  85      31.627  -5.283  46.593  1.00 75.84           O  
ATOM    685  C   TYR M  85      39.087  -4.348  48.666  1.00 75.84           C  
ATOM    686  O   TYR M  85      39.665  -5.262  49.251  1.00 75.84           O  
ATOM    687  N   TYR M  86      39.732  -3.360  48.032  1.00108.18           N  
ATOM    688  CA  TYR M  86      41.152  -3.209  47.936  1.00108.18           C  
ATOM    689  CB  TYR M  86      41.579  -2.252  46.811  1.00108.18           C  
ATOM    690  CG  TYR M  86      41.285  -3.005  45.555  1.00108.18           C  
ATOM    691  CD1 TYR M  86      42.169  -3.959  45.106  1.00108.18           C  
ATOM    692  CD2 TYR M  86      40.136  -2.774  44.832  1.00108.18           C  
ATOM    693  CE1 TYR M  86      41.916  -4.673  43.959  1.00108.18           C  
ATOM    694  CE2 TYR M  86      39.877  -3.485  43.682  1.00108.18           C  
ATOM    695  CZ  TYR M  86      40.768  -4.435  43.243  1.00108.18           C  
ATOM    696  OH  TYR M  86      40.504  -5.165  42.065  1.00108.18           O  
ATOM    697  C   TYR M  86      41.755  -2.812  49.252  1.00108.18           C  
ATOM    698  O   TYR M  86      42.946  -3.024  49.462  1.00108.18           O  
ATOM    699  N   ASN M  87      40.962  -2.181  50.144  1.00141.02           N  
ATOM    700  CA  ASN M  87      41.394  -1.654  51.416  0.99141.02           C  
ATOM    701  CB  ASN M  87      41.838  -2.685  52.495  0.99141.02           C  
ATOM    702  CG  ASN M  87      43.090  -3.490  52.152  0.95141.02           C  
ATOM    703  OD1 ASN M  87      44.178  -2.948  51.964  0.95141.02           O  
ATOM    704  ND2 ASN M  87      42.939  -4.842  52.104  0.95141.02           N  
ATOM    705  C   ASN M  87      42.433  -0.611  51.172  1.00141.02           C  
ATOM    706  O   ASN M  87      43.449  -0.522  51.859  1.00141.02           O  
ATOM    707  N   GLN M  88      42.151   0.227  50.156  1.00 82.15           N  
ATOM    708  CA  GLN M  88      42.981   1.318  49.738  1.00 82.15           C  
ATOM    709  CB  GLN M  88      42.731   1.711  48.281  1.00 82.15           C  
ATOM    710  CG  GLN M  88      43.078   0.600  47.294  1.00 82.15           C  
ATOM    711  CD  GLN M  88      42.358   0.936  46.003  1.00 82.15           C  
ATOM    712  OE1 GLN M  88      42.869   0.707  44.909  1.00 82.15           O  
ATOM    713  NE2 GLN M  88      41.122   1.487  46.134  1.00 82.15           N  
ATOM    714  C   GLN M  88      42.653   2.513  50.571  1.00 82.15           C  
ATOM    715  O   GLN M  88      41.611   2.575  51.222  1.00 82.15           O  
ATOM    716  N   SER M  89      43.570   3.500  50.568  1.00 73.30           N  
ATOM    717  CA  SER M  89      43.409   4.695  51.342  1.00 73.30           C  
ATOM    718  CB  SER M  89      44.734   5.438  51.589  1.00 73.30           C  
ATOM    719  OG  SER M  89      44.502   6.609  52.358  1.00 73.30           O  
ATOM    720  C   SER M  89      42.484   5.640  50.636  1.00 73.30           C  
ATOM    721  O   SER M  89      42.256   5.553  49.430  1.00 73.30           O  
ATOM    722  N   GLU M  90      41.902   6.558  51.429  1.00 96.37           N  
ATOM    723  CA  GLU M  90      40.995   7.584  51.003  0.99 96.37           C  
ATOM    724  CB  GLU M  90      40.309   8.272  52.193  0.99 96.37           C  
ATOM    725  CG  GLU M  90      39.153   9.186  51.792  0.98 96.37           C  
ATOM    726  CD  GLU M  90      38.585   9.787  53.069  0.91 96.37           C  
ATOM    727  OE1 GLU M  90      38.565   9.066  54.104  0.91 96.37           O  
ATOM    728  OE2 GLU M  90      38.169  10.973  53.029  0.91 96.37           O  
ATOM    729  C   GLU M  90      41.744   8.628  50.237  1.00 96.37           C  
ATOM    730  O   GLU M  90      41.182   9.306  49.378  1.00 96.37           O  
ATOM    731  N   ALA M  91      43.040   8.801  50.554  1.00 38.87           N  
ATOM    732  CA  ALA M  91      43.831   9.869  50.008  1.00 38.87           C  
ATOM    733  CB  ALA M  91      45.257   9.891  50.583  1.00 38.87           C  
ATOM    734  C   ALA M  91      43.961   9.808  48.512  1.00 38.87           C  
ATOM    735  O   ALA M  91      43.835  10.834  47.845  1.00 38.87           O  
ATOM    736  N   GLY M  92      44.196   8.618  47.927  1.00 29.33           N  
ATOM    737  CA  GLY M  92      44.491   8.570  46.519  1.00 29.33           C  
ATOM    738  C   GLY M  92      43.264   8.725  45.673  1.00 29.33           C  
ATOM    739  O   GLY M  92      42.132   8.591  46.136  1.00 29.33           O  
ATOM    740  N   SER M  93      43.495   9.004  44.371  1.00 42.86           N  
ATOM    741  CA  SER M  93      42.447   9.151  43.404  1.00 42.86           C  
ATOM    742  CB  SER M  93      42.694  10.298  42.409  1.00 42.86           C  
ATOM    743  OG  SER M  93      41.660  10.337  41.439  1.00 42.86           O  
ATOM    744  C   SER M  93      42.431   7.882  42.617  1.00 42.86           C  
ATOM    745  O   SER M  93      43.483   7.327  42.301  1.00 42.86           O  
ATOM    746  N   HIS M  94      41.225   7.378  42.291  1.00 58.31           N  
ATOM    747  CA  HIS M  94      41.143   6.140  41.577  1.00 58.31           C  
ATOM    748  ND1 HIS M  94      42.804   3.995  43.409  1.00 58.31           N  
ATOM    749  CG  HIS M  94      41.625   4.688  43.568  1.00 58.31           C  
ATOM    750  CB  HIS M  94      40.664   4.974  42.453  1.00 58.31           C  
ATOM    751  NE2 HIS M  94      42.686   4.557  45.556  1.00 58.31           N  
ATOM    752  CD2 HIS M  94      41.569   5.025  44.886  1.00 58.31           C  
ATOM    753  CE1 HIS M  94      43.399   3.945  44.628  1.00 58.31           C  
ATOM    754  C   HIS M  94      40.175   6.304  40.451  1.00 58.31           C  
ATOM    755  O   HIS M  94      39.375   7.238  40.438  1.00 58.31           O  
ATOM    756  N   THR M  95      40.239   5.392  39.457  1.00 49.15           N  
ATOM    757  CA  THR M  95      39.385   5.538  38.316  0.99 49.15           C  
ATOM    758  CB  THR M  95      40.142   5.884  37.067  0.99 49.15           C  
ATOM    759  OG1 THR M  95      40.871   7.088  37.258  0.99 49.15           O  
ATOM    760  CG2 THR M  95      39.143   6.050  35.909  0.99 49.15           C  
ATOM    761  C   THR M  95      38.660   4.259  38.041  1.00 49.15           C  
ATOM    762  O   THR M  95      39.218   3.166  38.139  1.00 49.15           O  
ATOM    763  N   VAL M  96      37.367   4.390  37.683  1.00 89.21           N  
ATOM    764  CA  VAL M  96      36.545   3.280  37.301  0.97 89.21           C  
ATOM    765  CB  VAL M  96      35.247   3.212  38.048  0.97 89.21           C  
ATOM    766  CG1 VAL M  96      34.435   2.049  37.483  0.97 89.21           C  
ATOM    767  CG2 VAL M  96      35.519   3.074  39.547  0.97 89.21           C  
ATOM    768  C   VAL M  96      36.169   3.538  35.876  1.00 89.21           C  
ATOM    769  O   VAL M  96      35.861   4.671  35.507  1.00 89.21           O  
ATOM    770  N   GLN M  97      36.198   2.490  35.030  1.00 51.85           N  
ATOM    771  CA  GLN M  97      35.833   2.677  33.656  1.00 51.85           C  
ATOM    772  CB  GLN M  97      37.028   2.581  32.695  1.00 51.85           C  
ATOM    773  CG  GLN M  97      38.034   3.714  32.900  1.00 51.85           C  
ATOM    774  CD  GLN M  97      39.170   3.528  31.909  1.00 51.85           C  
ATOM    775  OE1 GLN M  97      40.328   3.391  32.302  1.00 51.85           O  
ATOM    776  NE2 GLN M  97      38.837   3.523  30.591  1.00 51.85           N  
ATOM    777  C   GLN M  97      34.858   1.604  33.294  1.00 51.85           C  
ATOM    778  O   GLN M  97      34.920   0.490  33.811  1.00 51.85           O  
ATOM    779  N   ARG M  98      33.906   1.933  32.399  1.00180.05           N  
ATOM    780  CA  ARG M  98      32.900   0.988  32.012  1.00180.05           C  
ATOM    781  CB  ARG M  98      31.576   1.261  32.741  1.00180.05           C  
ATOM    782  CG  ARG M  98      30.545   0.135  32.720  1.00180.05           C  
ATOM    783  CD  ARG M  98      29.147   0.634  33.097  1.00180.05           C  
ATOM    784  NE  ARG M  98      28.372  -0.523  33.619  1.00180.05           N  
ATOM    785  CZ  ARG M  98      28.247  -0.695  34.967  1.00180.05           C  
ATOM    786  NH1 ARG M  98      28.721   0.257  35.820  1.00180.05           N  
ATOM    787  NH2 ARG M  98      27.645  -1.813  35.463  1.00180.05           N  
ATOM    788  C   ARG M  98      32.636   1.208  30.556  1.00180.05           C  
ATOM    789  O   ARG M  98      32.592   2.350  30.100  1.00180.05           O  
ATOM    790  N   MET M  99      32.479   0.121  29.774  1.00151.63           N  
ATOM    791  CA  MET M  99      32.134   0.328  28.399  1.00151.63           C  
ATOM    792  CB  MET M  99      33.342   0.432  27.444  1.00151.63           C  
ATOM    793  CG  MET M  99      33.870  -0.881  26.863  1.00151.63           C  
ATOM    794  SD  MET M  99      32.900  -1.557  25.479  1.00151.63           S  
ATOM    795  CE  MET M  99      34.169  -2.766  25.012  1.00151.63           C  
ATOM    796  C   MET M  99      31.276  -0.812  27.970  1.00151.63           C  
ATOM    797  O   MET M  99      31.584  -1.973  28.241  1.00151.63           O  
ATOM    798  N   TYR M 100      30.144  -0.498  27.309  1.00102.19           N  
ATOM    799  CA  TYR M 100      29.302  -1.536  26.799  1.00102.19           C  
ATOM    800  CB  TYR M 100      28.144  -1.968  27.727  1.00102.19           C  
ATOM    801  CG  TYR M 100      27.219  -0.840  28.037  1.00102.19           C  
ATOM    802  CD1 TYR M 100      26.292  -0.410  27.115  1.00102.19           C  
ATOM    803  CD2 TYR M 100      27.256  -0.234  29.273  1.00102.19           C  
ATOM    804  CE1 TYR M 100      25.432   0.621  27.415  1.00102.19           C  
ATOM    805  CE2 TYR M 100      26.400   0.797  29.580  1.00102.19           C  
ATOM    806  CZ  TYR M 100      25.486   1.226  28.649  1.00102.19           C  
ATOM    807  OH  TYR M 100      24.605   2.283  28.962  1.00102.19           O  
ATOM    808  C   TYR M 100      28.754  -1.099  25.479  1.00102.19           C  
ATOM    809  O   TYR M 100      28.797   0.081  25.131  1.00102.19           O  
ATOM    810  N   GLY M 101      28.248  -2.063  24.683  1.00 26.76           N  
ATOM    811  CA  GLY M 101      27.711  -1.706  23.404  1.00 26.76           C  
ATOM    812  C   GLY M 101      27.493  -2.950  22.606  1.00 26.76           C  
ATOM    813  O   GLY M 101      27.754  -4.059  23.070  1.00 26.76           O  
ATOM    814  N   CYS M 102      27.008  -2.776  21.359  1.00 51.54           N  
ATOM    815  CA  CYS M 102      26.696  -3.904  20.530  0.98 51.54           C  
ATOM    816  CB  CYS M 102      25.176  -4.158  20.447  0.98 51.54           C  
ATOM    817  SG  CYS M 102      24.242  -2.691  19.904  0.98 51.54           S  
ATOM    818  C   CYS M 102      27.213  -3.669  19.138  1.00 51.54           C  
ATOM    819  O   CYS M 102      27.396  -2.530  18.710  1.00 51.54           O  
ATOM    820  N   ASP M 103      27.478  -4.779  18.410  1.00 71.41           N  
ATOM    821  CA  ASP M 103      27.967  -4.759  17.057  1.00 71.41           C  
ATOM    822  CB  ASP M 103      29.185  -5.670  16.825  1.00 71.41           C  
ATOM    823  CG  ASP M 103      30.391  -5.108  17.561  1.00 71.41           C  
ATOM    824  OD1 ASP M 103      30.311  -3.950  18.051  1.00 71.41           O  
ATOM    825  OD2 ASP M 103      31.415  -5.838  17.635  1.00 71.41           O  
ATOM    826  C   ASP M 103      26.893  -5.313  16.177  1.00 71.41           C  
ATOM    827  O   ASP M 103      26.132  -6.193  16.574  1.00 71.41           O  
ATOM    828  N   VAL M 104      26.822  -4.803  14.935  1.00125.48           N  
ATOM    829  CA  VAL M 104      25.821  -5.200  13.996  1.00125.48           C  
ATOM    830  CB  VAL M 104      24.840  -4.072  13.884  1.00125.48           C  
ATOM    831  CG1 VAL M 104      25.598  -2.809  13.458  0.86125.48           C  
ATOM    832  CG2 VAL M 104      23.700  -4.454  12.961  0.86125.48           C  
ATOM    833  C   VAL M 104      26.518  -5.453  12.688  1.00125.48           C  
ATOM    834  O   VAL M 104      27.499  -4.783  12.371  1.00125.48           O  
ATOM    835  N   GLY M 105      26.044  -6.444  11.898  1.00 26.28           N  
ATOM    836  CA  GLY M 105      26.681  -6.788  10.652  1.00 26.28           C  
ATOM    837  C   GLY M 105      26.099  -5.955   9.552  1.00 26.28           C  
ATOM    838  O   GLY M 105      25.345  -5.013   9.790  1.00 26.28           O  
ATOM    839  N   SER M 106      26.455  -6.298   8.298  1.00 66.21           N  
ATOM    840  CA  SER M 106      25.993  -5.580   7.144  0.99 66.21           C  
ATOM    841  CB  SER M 106      26.615  -6.091   5.835  0.99 66.21           C  
ATOM    842  OG  SER M 106      26.114  -5.343   4.737  0.99 66.21           O  
ATOM    843  C   SER M 106      24.510  -5.766   7.047  1.00 66.21           C  
ATOM    844  O   SER M 106      23.791  -4.879   6.589  1.00 66.21           O  
ATOM    845  N   ASP M 107      24.031  -6.947   7.477  1.00 73.56           N  
ATOM    846  CA  ASP M 107      22.639  -7.289   7.485  1.00 73.56           C  
ATOM    847  CB  ASP M 107      22.377  -8.794   7.699  1.00 73.56           C  
ATOM    848  CG  ASP M 107      22.971  -9.249   9.021  1.00 73.56           C  
ATOM    849  OD1 ASP M 107      23.543  -8.394   9.747  1.00 73.56           O  
ATOM    850  OD2 ASP M 107      22.872 -10.469   9.316  1.00 73.56           O  
ATOM    851  C   ASP M 107      21.946  -6.473   8.534  1.00 73.56           C  
ATOM    852  O   ASP M 107      20.727  -6.309   8.504  1.00 73.56           O  
ATOM    853  N   TRP M 108      22.719  -5.916   9.484  1.00 91.73           N  
ATOM    854  CA  TRP M 108      22.172  -5.142  10.562  1.00 91.73           C  
ATOM    855  CB  TRP M 108      21.094  -4.129  10.134  1.00 91.73           C  
ATOM    856  CG  TRP M 108      21.652  -2.946   9.382  1.00 91.73           C  
ATOM    857  CD2 TRP M 108      21.002  -1.670   9.284  1.00 91.73           C  
ATOM    858  CD1 TRP M 108      22.833  -2.829   8.710  1.00 91.73           C  
ATOM    859  NE1 TRP M 108      22.959  -1.560   8.197  1.00 91.73           N  
ATOM    860  CE2 TRP M 108      21.839  -0.835   8.545  1.00 91.73           C  
ATOM    861  CE3 TRP M 108      19.808  -1.228   9.776  1.00 91.73           C  
ATOM    862  CZ2 TRP M 108      21.494   0.460   8.285  1.00 91.73           C  
ATOM    863  CZ3 TRP M 108      19.460   0.077   9.506  1.00 91.73           C  
ATOM    864  CH2 TRP M 108      20.287   0.904   8.776  1.00 91.73           C  
ATOM    865  C   TRP M 108      21.604  -6.030  11.625  1.00 91.73           C  
ATOM    866  O   TRP M 108      20.844  -5.575  12.481  1.00 91.73           O  
ATOM    867  N   ARG M 109      21.978  -7.324  11.609  1.00 62.38           N  
ATOM    868  CA  ARG M 109      21.579  -8.222  12.656  0.99 62.38           C  
ATOM    869  CB  ARG M 109      21.462  -9.689  12.210  0.99 62.38           C  
ATOM    870  CG  ARG M 109      20.399  -9.918  11.135  0.85 62.38           C  
ATOM    871  CD  ARG M 109      20.281 -11.378  10.693  0.85 62.38           C  
ATOM    872  NE  ARG M 109      19.431 -11.405   9.469  0.82 62.38           N  
ATOM    873  CZ  ARG M 109      18.074 -11.490   9.575  0.81 62.38           C  
ATOM    874  NH1 ARG M 109      17.489 -11.558  10.806  0.81 62.38           N  
ATOM    875  NH2 ARG M 109      17.304 -11.507   8.448  0.81 62.38           N  
ATOM    876  C   ARG M 109      22.629  -8.167  13.729  1.00 62.38           C  
ATOM    877  O   ARG M 109      23.770  -7.778  13.484  1.00 62.38           O  
ATOM    878  N   PHE M 110      22.248  -8.567  14.959  1.00 88.18           N  
ATOM    879  CA  PHE M 110      23.100  -8.533  16.118  1.00 88.18           C  
ATOM    880  CB  PHE M 110      22.326  -9.000  17.365  1.00 88.18           C  
ATOM    881  CG  PHE M 110      23.249  -9.216  18.511  1.00 88.18           C  
ATOM    882  CD1 PHE M 110      23.672  -8.166  19.291  1.00 88.18           C  
ATOM    883  CD2 PHE M 110      23.676 -10.489  18.814  1.00 88.18           C  
ATOM    884  CE1 PHE M 110      24.519  -8.385  20.352  1.00 88.18           C  
ATOM    885  CE2 PHE M 110      24.522 -10.713  19.873  1.00 88.18           C  
ATOM    886  CZ  PHE M 110      24.946  -9.658  20.644  1.00 88.18           C  
ATOM    887  C   PHE M 110      24.290  -9.428  15.928  1.00 88.18           C  
ATOM    888  O   PHE M 110      24.153 -10.641  15.773  1.00 88.18           O  
ATOM    889  N   LEU M 111      25.490  -8.814  15.818  1.00 98.99           N  
ATOM    890  CA  LEU M 111      26.731  -9.534  15.733  1.00 98.99           C  
ATOM    891  CB  LEU M 111      27.820  -8.718  15.019  1.00 98.99           C  
ATOM    892  CG  LEU M 111      29.126  -9.496  14.791  1.00 98.99           C  
ATOM    893  CD1 LEU M 111      28.916 -10.670  13.823  1.00 98.99           C  
ATOM    894  CD2 LEU M 111      30.255  -8.559  14.340  1.00 98.99           C  
ATOM    895  C   LEU M 111      27.273  -9.940  17.079  1.00 98.99           C  
ATOM    896  O   LEU M 111      27.567 -11.111  17.314  1.00 98.99           O  
ATOM    897  N   ARG M 112      27.394  -8.973  18.021  1.00246.47           N  
ATOM    898  CA  ARG M 112      28.056  -9.289  19.261  0.98246.47           C  
ATOM    899  CB  ARG M 112      29.581  -9.377  19.077  0.98246.47           C  
ATOM    900  CG  ARG M 112      30.347  -9.923  20.279  0.98246.47           C  
ATOM    901  CD  ARG M 112      31.864  -9.910  20.076  0.95246.47           C  
ATOM    902  NE  ARG M 112      32.153 -10.704  18.850  0.79246.47           N  
ATOM    903  CZ  ARG M 112      33.441 -10.913  18.448  0.79246.47           C  
ATOM    904  NH1 ARG M 112      34.481 -10.402  19.168  0.79246.47           N  
ATOM    905  NH2 ARG M 112      33.688 -11.642  17.320  0.79246.47           N  
ATOM    906  C   ARG M 112      27.782  -8.200  20.261  1.00246.47           C  
ATOM    907  O   ARG M 112      27.416  -7.085  19.892  1.00246.47           O  
ATOM    908  N   GLY M 113      27.970  -8.499  21.568  1.00 47.79           N  
ATOM    909  CA  GLY M 113      27.709  -7.526  22.597  1.00 47.79           C  
ATOM    910  C   GLY M 113      28.823  -7.569  23.601  1.00 47.79           C  
ATOM    911  O   GLY M 113      29.410  -8.624  23.842  1.00 47.79           O  
ATOM    912  N   TYR M 114      29.129  -6.406  24.228  1.00192.25           N  
ATOM    913  CA  TYR M 114      30.217  -6.345  25.167  0.99192.25           C  
ATOM    914  CB  TYR M 114      31.417  -5.500  24.710  0.99192.25           C  
ATOM    915  CG  TYR M 114      31.871  -5.818  23.330  1.00192.25           C  
ATOM    916  CD1 TYR M 114      32.809  -6.790  23.079  1.00192.25           C  
ATOM    917  CD2 TYR M 114      31.350  -5.104  22.279  1.00192.25           C  
ATOM    918  CE1 TYR M 114      33.216  -7.043  21.790  1.00192.25           C  
ATOM    919  CE2 TYR M 114      31.754  -5.352  20.990  1.00192.25           C  
ATOM    920  CZ  TYR M 114      32.691  -6.324  20.745  1.00192.25           C  
ATOM    921  OH  TYR M 114      33.115  -6.585  19.426  1.00192.25           O  
ATOM    922  C   TYR M 114      29.778  -5.565  26.374  1.00192.25           C  
ATOM    923  O   TYR M 114      28.900  -4.706  26.296  1.00192.25           O  
ATOM    924  N   HIS M 115      30.409  -5.857  27.532  1.00 97.47           N  
ATOM    925  CA  HIS M 115      30.194  -5.129  28.752  1.00 97.47           C  
ATOM    926  ND1 HIS M 115      29.296  -4.950  31.967  1.00 97.47           N  
ATOM    927  CG  HIS M 115      28.675  -4.787  30.750  1.00 97.47           C  
ATOM    928  CB  HIS M 115      28.970  -5.620  29.541  1.00 97.47           C  
ATOM    929  NE2 HIS M 115      27.850  -3.280  32.211  1.00 97.47           N  
ATOM    930  CD2 HIS M 115      27.795  -3.762  30.916  1.00 97.47           C  
ATOM    931  CE1 HIS M 115      28.765  -4.023  32.805  1.00 97.47           C  
ATOM    932  C   HIS M 115      31.405  -5.377  29.605  1.00 97.47           C  
ATOM    933  O   HIS M 115      31.635  -6.504  30.045  1.00 97.47           O  
ATOM    934  N   GLN M 116      32.208  -4.325  29.879  1.00136.29           N  
ATOM    935  CA  GLN M 116      33.421  -4.529  30.628  0.98136.29           C  
ATOM    936  CB  GLN M 116      34.689  -4.461  29.762  0.98136.29           C  
ATOM    937  CG  GLN M 116      34.745  -5.518  28.661  0.98136.29           C  
ATOM    938  CD  GLN M 116      36.046  -5.329  27.895  0.95136.29           C  
ATOM    939  OE1 GLN M 116      36.876  -4.492  28.247  0.95136.29           O  
ATOM    940  NE2 GLN M 116      36.231  -6.134  26.815  0.95136.29           N  
ATOM    941  C   GLN M 116      33.569  -3.435  31.637  1.00136.29           C  
ATOM    942  O   GLN M 116      32.984  -2.359  31.514  1.00136.29           O  
ATOM    943  N   TYR M 117      34.378  -3.706  32.680  1.00203.96           N  
ATOM    944  CA  TYR M 117      34.536  -2.761  33.740  0.99203.96           C  
ATOM    945  CB  TYR M 117      33.629  -3.238  34.885  0.99203.96           C  
ATOM    946  CG  TYR M 117      33.251  -2.145  35.806  1.00203.96           C  
ATOM    947  CD1 TYR M 117      32.667  -1.000  35.328  1.00203.96           C  
ATOM    948  CD2 TYR M 117      33.393  -2.308  37.157  1.00203.96           C  
ATOM    949  CE1 TYR M 117      32.290   0.003  36.187  1.00203.96           C  
ATOM    950  CE2 TYR M 117      33.018  -1.311  38.019  1.00203.96           C  
ATOM    951  CZ  TYR M 117      32.474  -0.151  37.538  1.00203.96           C  
ATOM    952  OH  TYR M 117      32.095   0.867  38.437  1.00203.96           O  
ATOM    953  C   TYR M 117      35.990  -2.813  34.126  1.00203.96           C  
ATOM    954  O   TYR M 117      36.576  -3.893  34.183  1.00203.96           O  
ATOM    955  N   ALA M 118      36.624  -1.646  34.384  1.00 43.37           N  
ATOM    956  CA  ALA M 118      38.020  -1.649  34.734  1.00 43.37           C  
ATOM    957  CB  ALA M 118      38.938  -1.131  33.614  1.00 43.37           C  
ATOM    958  C   ALA M 118      38.217  -0.757  35.915  1.00 43.37           C  
ATOM    959  O   ALA M 118      37.501   0.227  36.097  1.00 43.37           O  
ATOM    960  N   TYR M 119      39.199  -1.109  36.768  1.00 80.01           N  
ATOM    961  CA  TYR M 119      39.486  -0.315  37.923  1.00 80.01           C  
ATOM    962  CB  TYR M 119      39.228  -1.091  39.228  1.00 80.01           C  
ATOM    963  CG  TYR M 119      39.444  -0.197  40.399  1.00 80.01           C  
ATOM    964  CD1 TYR M 119      38.585   0.852  40.629  1.00 80.01           C  
ATOM    965  CD2 TYR M 119      40.472  -0.426  41.283  1.00 80.01           C  
ATOM    966  CE1 TYR M 119      38.762   1.679  41.711  1.00 80.01           C  
ATOM    967  CE2 TYR M 119      40.655   0.398  42.369  1.00 80.01           C  
ATOM    968  CZ  TYR M 119      39.800   1.453  42.581  1.00 80.01           C  
ATOM    969  OH  TYR M 119      39.981   2.301  43.693  1.00 80.01           O  
ATOM    970  C   TYR M 119      40.940   0.042  37.844  1.00 80.01           C  
ATOM    971  O   TYR M 119      41.806  -0.827  37.760  1.00 80.01           O  
ATOM    972  N   ASP M 120      41.239   1.353  37.865  1.00 60.54           N  
ATOM    973  CA  ASP M 120      42.591   1.834  37.812  1.00 60.54           C  
ATOM    974  CB  ASP M 120      43.433   1.417  39.030  1.00 60.54           C  
ATOM    975  CG  ASP M 120      42.936   2.199  40.235  1.00 60.54           C  
ATOM    976  OD1 ASP M 120      42.138   3.153  40.033  1.00 60.54           O  
ATOM    977  OD2 ASP M 120      43.353   1.856  41.373  1.00 60.54           O  
ATOM    978  C   ASP M 120      43.290   1.333  36.583  1.00 60.54           C  
ATOM    979  O   ASP M 120      44.494   1.082  36.613  1.00 60.54           O  
ATOM    980  N   GLY M 121      42.563   1.178  35.462  1.00 26.92           N  
ATOM    981  CA  GLY M 121      43.213   0.829  34.229  1.00 26.92           C  
ATOM    982  C   GLY M 121      43.385  -0.656  34.098  1.00 26.92           C  
ATOM    983  O   GLY M 121      43.937  -1.120  33.101  1.00 26.92           O  
ATOM    984  N   LYS M 122      42.923  -1.452  35.083  1.00113.40           N  
ATOM    985  CA  LYS M 122      43.092  -2.878  34.980  1.00113.40           C  
ATOM    986  CB  LYS M 122      43.701  -3.517  36.239  1.00113.40           C  
ATOM    987  CG  LYS M 122      45.115  -3.045  36.569  0.85113.40           C  
ATOM    988  CD  LYS M 122      46.133  -3.346  35.472  0.82113.40           C  
ATOM    989  CE  LYS M 122      47.542  -2.871  35.816  0.81113.40           C  
ATOM    990  NZ  LYS M 122      48.461  -3.202  34.708  0.81113.40           N  
ATOM    991  C   LYS M 122      41.729  -3.485  34.848  1.00113.40           C  
ATOM    992  O   LYS M 122      40.788  -3.034  35.497  1.00113.40           O  
ATOM    993  N   ASP M 123      41.584  -4.534  34.007  1.00127.60           N  
ATOM    994  CA  ASP M 123      40.293  -5.142  33.813  1.00127.60           C  
ATOM    995  CB  ASP M 123      40.242  -6.152  32.650  1.00127.60           C  
ATOM    996  CG  ASP M 123      41.232  -7.272  32.927  0.99127.60           C  
ATOM    997  OD1 ASP M 123      42.363  -6.958  33.382  0.99127.60           O  
ATOM    998  OD2 ASP M 123      40.872  -8.457  32.691  0.99127.60           O  
ATOM    999  C   ASP M 123      39.843  -5.819  35.071  1.00127.60           C  
ATOM   1000  O   ASP M 123      40.542  -6.676  35.607  1.00127.60           O  
ATOM   1001  N   TYR M 124      38.718  -5.328  35.641  1.00124.76           N  
ATOM   1002  CA  TYR M 124      38.091  -5.868  36.817  1.00124.76           C  
ATOM   1003  CB  TYR M 124      37.291  -4.757  37.516  1.00124.76           C  
ATOM   1004  CG  TYR M 124      36.764  -5.184  38.841  1.00124.76           C  
ATOM   1005  CD1 TYR M 124      37.590  -5.259  39.941  1.00124.76           C  
ATOM   1006  CD2 TYR M 124      35.427  -5.471  38.985  1.00124.76           C  
ATOM   1007  CE1 TYR M 124      37.088  -5.633  41.166  1.00124.76           C  
ATOM   1008  CE2 TYR M 124      34.920  -5.844  40.206  1.00124.76           C  
ATOM   1009  CZ  TYR M 124      35.751  -5.927  41.297  1.00124.76           C  
ATOM   1010  OH  TYR M 124      35.225  -6.309  42.549  1.00124.76           O  
ATOM   1011  C   TYR M 124      37.178  -7.036  36.534  1.00124.76           C  
ATOM   1012  O   TYR M 124      37.362  -8.131  37.064  1.00124.76           O  
ATOM   1013  N   ILE M 125      36.164  -6.831  35.660  1.00 64.27           N  
ATOM   1014  CA  ILE M 125      35.211  -7.870  35.372  1.00 64.27           C  
ATOM   1015  CB  ILE M 125      34.048  -7.893  36.323  1.00 64.27           C  
ATOM   1016  CG1 ILE M 125      33.240  -9.191  36.160  1.00 64.27           C  
ATOM   1017  CG2 ILE M 125      33.226  -6.611  36.106  1.00 64.27           C  
ATOM   1018  CD1 ILE M 125      32.235  -9.427  37.287  1.00 64.27           C  
ATOM   1019  C   ILE M 125      34.669  -7.628  33.999  1.00 64.27           C  
ATOM   1020  O   ILE M 125      34.539  -6.480  33.573  1.00 64.27           O  
ATOM   1021  N   ALA M 126      34.329  -8.706  33.261  1.00 42.13           N  
ATOM   1022  CA  ALA M 126      33.802  -8.507  31.940  1.00 42.13           C  
ATOM   1023  CB  ALA M 126      34.879  -8.563  30.843  1.00 42.13           C  
ATOM   1024  C   ALA M 126      32.810  -9.584  31.630  1.00 42.13           C  
ATOM   1025  O   ALA M 126      32.882 -10.695  32.152  1.00 42.13           O  
ATOM   1026  N   LEU M 127      31.829  -9.252  30.766  1.00 62.58           N  
ATOM   1027  CA  LEU M 127      30.836 -10.199  30.352  1.00 62.58           C  
ATOM   1028  CB  LEU M 127      29.531  -9.517  29.899  1.00 62.58           C  
ATOM   1029  CG  LEU M 127      28.399 -10.480  29.503  1.00 62.58           C  
ATOM   1030  CD1 LEU M 127      27.961 -11.349  30.694  1.00 62.58           C  
ATOM   1031  CD2 LEU M 127      27.224  -9.712  28.875  1.00 62.58           C  
ATOM   1032  C   LEU M 127      31.416 -10.958  29.196  1.00 62.58           C  
ATOM   1033  O   LEU M 127      32.015 -10.373  28.296  1.00 62.58           O  
ATOM   1034  N   LYS M 128      31.241 -12.294  29.190  1.00 82.74           N  
ATOM   1035  CA  LYS M 128      31.792 -13.134  28.163  0.99 82.74           C  
ATOM   1036  CB  LYS M 128      31.844 -14.622  28.555  0.99 82.74           C  
ATOM   1037  CG  LYS M 128      32.835 -14.920  29.686  0.99 82.74           C  
ATOM   1038  CD  LYS M 128      32.649 -16.306  30.309  0.98 82.74           C  
ATOM   1039  CE  LYS M 128      33.645 -16.630  31.425  0.97 82.74           C  
ATOM   1040  NZ  LYS M 128      34.978 -16.908  30.847  0.97 82.74           N  
ATOM   1041  C   LYS M 128      30.977 -12.986  26.911  1.00 82.74           C  
ATOM   1042  O   LYS M 128      29.918 -12.364  26.913  1.00 82.74           O  
ATOM   1043  N   GLU M 129      31.480 -13.558  25.797  1.00 47.77           N  
ATOM   1044  CA  GLU M 129      30.874 -13.436  24.497  1.00 47.77           C  
ATOM   1045  CB  GLU M 129      31.658 -14.183  23.402  1.00 47.77           C  
ATOM   1046  CG  GLU M 129      31.029 -14.053  22.012  0.99 47.77           C  
ATOM   1047  CD  GLU M 129      31.881 -14.831  21.016  0.92 47.77           C  
ATOM   1048  OE1 GLU M 129      32.919 -15.406  21.442  0.78 47.77           O  
ATOM   1049  OE2 GLU M 129      31.499 -14.867  19.816  0.78 47.77           O  
ATOM   1050  C   GLU M 129      29.491 -14.008  24.516  1.00 47.77           C  
ATOM   1051  O   GLU M 129      28.587 -13.479  23.870  1.00 47.77           O  
ATOM   1052  N   ASP M 130      29.292 -15.113  25.258  1.00 80.42           N  
ATOM   1053  CA  ASP M 130      28.019 -15.771  25.335  1.00 80.42           C  
ATOM   1054  CB  ASP M 130      28.080 -17.142  26.047  1.00 80.42           C  
ATOM   1055  CG  ASP M 130      28.625 -17.009  27.464  0.99 80.42           C  
ATOM   1056  OD1 ASP M 130      28.815 -15.862  27.944  0.99 80.42           O  
ATOM   1057  OD2 ASP M 130      28.871 -18.075  28.088  0.99 80.42           O  
ATOM   1058  C   ASP M 130      27.018 -14.867  25.996  1.00 80.42           C  
ATOM   1059  O   ASP M 130      25.814 -15.015  25.788  1.00 80.42           O  
ATOM   1060  N   LEU M 131      27.497 -13.907  26.812  1.00 88.59           N  
ATOM   1061  CA  LEU M 131      26.656 -12.971  27.507  1.00 88.59           C  
ATOM   1062  CB  LEU M 131      25.540 -12.396  26.616  1.00 88.59           C  
ATOM   1063  CG  LEU M 131      26.064 -11.599  25.405  1.00 88.59           C  
ATOM   1064  CD1 LEU M 131      24.907 -11.022  24.574  1.00 88.59           C  
ATOM   1065  CD2 LEU M 131      27.085 -10.534  25.833  1.00 88.59           C  
ATOM   1066  C   LEU M 131      26.000 -13.662  28.666  1.00 88.59           C  
ATOM   1067  O   LEU M 131      25.159 -13.074  29.346  1.00 88.59           O  
ATOM   1068  N   ARG M 132      26.309 -14.959  28.855  1.00178.74           N  
ATOM   1069  CA  ARG M 132      25.833 -15.764  29.949  1.00178.74           C  
ATOM   1070  CB  ARG M 132      25.840 -17.269  29.618  1.00178.74           C  
ATOM   1071  CG  ARG M 132      25.077 -17.623  28.337  1.00178.74           C  
ATOM   1072  CD  ARG M 132      23.776 -16.845  28.143  1.00178.74           C  
ATOM   1073  NE  ARG M 132      22.769 -17.358  29.110  0.98178.74           N  
ATOM   1074  CZ  ARG M 132      21.719 -18.105  28.661  0.95178.74           C  
ATOM   1075  NH1 ARG M 132      21.597 -18.390  27.332  0.95178.74           N  
ATOM   1076  NH2 ARG M 132      20.777 -18.550  29.542  0.95178.74           N  
ATOM   1077  C   ARG M 132      26.626 -15.596  31.222  1.00178.74           C  
ATOM   1078  O   ARG M 132      26.060 -15.648  32.314  1.00178.74           O  
ATOM   1079  N   SER M 133      27.965 -15.408  31.126  1.00104.82           N  
ATOM   1080  CA  SER M 133      28.780 -15.489  32.314  1.00104.82           C  
ATOM   1081  CB  SER M 133      29.670 -16.742  32.349  1.00104.82           C  
ATOM   1082  OG  SER M 133      28.878 -17.916  32.304  1.00104.82           O  
ATOM   1083  C   SER M 133      29.728 -14.336  32.405  1.00104.82           C  
ATOM   1084  O   SER M 133      29.818 -13.499  31.509  1.00104.82           O  
ATOM   1085  N   TRP M 134      30.480 -14.290  33.528  1.00 75.38           N  
ATOM   1086  CA  TRP M 134      31.370 -13.197  33.777  1.00 75.38           C  
ATOM   1087  CB  TRP M 134      31.006 -12.426  35.055  1.00 75.38           C  
ATOM   1088  CG  TRP M 134      29.620 -11.834  35.026  1.00 75.38           C  
ATOM   1089  CD2 TRP M 134      29.291 -10.568  34.440  1.00 75.38           C  
ATOM   1090  CD1 TRP M 134      28.455 -12.354  35.509  1.00 75.38           C  
ATOM   1091  NE1 TRP M 134      27.417 -11.489  35.259  1.00 75.38           N  
ATOM   1092  CE2 TRP M 134      27.917 -10.385  34.601  1.00 75.38           C  
ATOM   1093  CE3 TRP M 134      30.068  -9.635  33.815  1.00 75.38           C  
ATOM   1094  CZ2 TRP M 134      27.297  -9.260  34.138  1.00 75.38           C  
ATOM   1095  CZ3 TRP M 134      29.440  -8.501  33.352  1.00 75.38           C  
ATOM   1096  CH2 TRP M 134      28.081  -8.318  33.511  1.00 75.38           C  
ATOM   1097  C   TRP M 134      32.748 -13.721  33.997  1.00 75.38           C  
ATOM   1098  O   TRP M 134      32.946 -14.866  34.403  1.00 75.38           O  
ATOM   1099  N   THR M 135      33.752 -12.873  33.710  0.88119.60           N  
ATOM   1100  CA  THR M 135      35.102 -13.260  33.965  0.88119.60           C  
ATOM   1101  CB  THR M 135      35.965 -13.233  32.731  0.88119.60           C  
ATOM   1102  OG1 THR M 135      37.161 -13.954  32.965  0.88119.60           O  
ATOM   1103  CG2 THR M 135      36.280 -11.784  32.324  0.88119.60           C  
ATOM   1104  C   THR M 135      35.618 -12.302  34.998  0.88119.60           C  
ATOM   1105  O   THR M 135      35.504 -11.085  34.849  0.88119.60           O  
ATOM   1106  N   ALA M 136      36.173 -12.838  36.105  1.00 39.85           N  
ATOM   1107  CA  ALA M 136      36.635 -11.984  37.164  1.00 39.85           C  
ATOM   1108  CB  ALA M 136      36.113 -12.398  38.551  1.00 39.85           C  
ATOM   1109  C   ALA M 136      38.128 -12.048  37.214  1.00 39.85           C  
ATOM   1110  O   ALA M 136      38.722 -13.124  37.248  1.00 39.85           O  
ATOM   1111  N   ALA M 137      38.768 -10.866  37.184  1.00 55.92           N  
ATOM   1112  CA  ALA M 137      40.196 -10.740  37.210  1.00 55.92           C  
ATOM   1113  CB  ALA M 137      40.666  -9.308  36.898  1.00 55.92           C  
ATOM   1114  C   ALA M 137      40.773 -11.114  38.541  1.00 55.92           C  
ATOM   1115  O   ALA M 137      41.818 -11.761  38.616  1.00 55.92           O  
ATOM   1116  N   ASP M 138      40.089 -10.714  39.626  1.00188.52           N  
ATOM   1117  CA  ASP M 138      40.650 -10.742  40.945  1.00188.52           C  
ATOM   1118  CB  ASP M 138      40.975  -9.265  41.266  1.00188.52           C  
ATOM   1119  CG  ASP M 138      41.597  -8.981  42.614  1.00188.52           C  
ATOM   1120  OD1 ASP M 138      40.889  -9.093  43.648  1.00188.52           O  
ATOM   1121  OD2 ASP M 138      42.789  -8.590  42.621  1.00188.52           O  
ATOM   1122  C   ASP M 138      39.621 -11.282  41.896  1.00188.52           C  
ATOM   1123  O   ASP M 138      38.476 -11.531  41.523  1.00188.52           O  
ATOM   1124  N   MET M 139      40.026 -11.504  43.159  1.00126.75           N  
ATOM   1125  CA  MET M 139      39.148 -11.991  44.182  1.00126.75           C  
ATOM   1126  CB  MET M 139      39.878 -12.263  45.503  1.00126.75           C  
ATOM   1127  CG  MET M 139      39.021 -13.015  46.518  0.86126.75           C  
ATOM   1128  SD  MET M 139      39.948 -13.597  47.963  0.86126.75           S  
ATOM   1129  CE  MET M 139      40.902 -14.820  47.018  0.86126.75           C  
ATOM   1130  C   MET M 139      38.083 -10.963  44.433  1.00126.75           C  
ATOM   1131  O   MET M 139      36.939 -11.308  44.723  1.00126.75           O  
ATOM   1132  N   ALA M 140      38.441  -9.666  44.364  1.00 38.32           N  
ATOM   1133  CA  ALA M 140      37.490  -8.609  44.576  1.00 38.32           C  
ATOM   1134  CB  ALA M 140      38.131  -7.212  44.498  1.00 38.32           C  
ATOM   1135  C   ALA M 140      36.453  -8.696  43.502  1.00 38.32           C  
ATOM   1136  O   ALA M 140      35.257  -8.587  43.761  1.00 38.32           O  
ATOM   1137  N   ALA M 141      36.892  -8.934  42.256  1.00 45.06           N  
ATOM   1138  CA  ALA M 141      36.008  -9.024  41.130  1.00 45.06           C  
ATOM   1139  CB  ALA M 141      36.762  -9.278  39.812  1.00 45.06           C  
ATOM   1140  C   ALA M 141      35.085 -10.176  41.360  1.00 45.06           C  
ATOM   1141  O   ALA M 141      33.934 -10.163  40.923  1.00 45.06           O  
ATOM   1142  N   GLN M 142      35.594 -11.221  42.036  1.00 58.73           N  
ATOM   1143  CA  GLN M 142      34.853 -12.421  42.290  0.94 58.73           C  
ATOM   1144  CB  GLN M 142      35.699 -13.472  43.031  0.94 58.73           C  
ATOM   1145  CG  GLN M 142      35.062 -14.861  43.089  0.94 58.73           C  
ATOM   1146  CD  GLN M 142      35.188 -15.496  41.710  0.94 58.73           C  
ATOM   1147  OE1 GLN M 142      35.604 -14.851  40.749  0.81 58.73           O  
ATOM   1148  NE2 GLN M 142      34.817 -16.801  41.607  0.81 58.73           N  
ATOM   1149  C   GLN M 142      33.657 -12.096  43.135  1.00 58.73           C  
ATOM   1150  O   GLN M 142      32.577 -12.647  42.924  1.00 58.73           O  
ATOM   1151  N   THR M 143      33.808 -11.192  44.123  1.00106.00           N  
ATOM   1152  CA  THR M 143      32.693 -10.886  44.972  0.97106.00           C  
ATOM   1153  CB  THR M 143      33.030  -9.983  46.127  0.97106.00           C  
ATOM   1154  OG1 THR M 143      31.968 -10.002  47.068  0.97106.00           O  
ATOM   1155  CG2 THR M 143      33.251  -8.548  45.626  0.97106.00           C  
ATOM   1156  C   THR M 143      31.618 -10.239  44.151  1.00106.00           C  
ATOM   1157  O   THR M 143      30.436 -10.526  44.329  1.00106.00           O  
ATOM   1158  N   THR M 144      32.007  -9.348  43.219  1.00 39.10           N  
ATOM   1159  CA  THR M 144      31.066  -8.663  42.379  1.00 39.10           C  
ATOM   1160  CB  THR M 144      31.736  -7.661  41.485  1.00 39.10           C  
ATOM   1161  OG1 THR M 144      32.427  -6.699  42.269  1.00 39.10           O  
ATOM   1162  CG2 THR M 144      30.670  -6.971  40.619  1.00 39.10           C  
ATOM   1163  C   THR M 144      30.375  -9.674  41.518  1.00 39.10           C  
ATOM   1164  O   THR M 144      29.170  -9.589  41.283  1.00 39.10           O  
ATOM   1165  N   LYS M 145      31.134 -10.671  41.028  1.00 54.70           N  
ATOM   1166  CA  LYS M 145      30.610 -11.689  40.163  1.00 54.70           C  
ATOM   1167  CB  LYS M 145      31.689 -12.715  39.778  1.00 54.70           C  
ATOM   1168  CG  LYS M 145      31.191 -13.828  38.860  1.00 54.70           C  
ATOM   1169  CD  LYS M 145      32.313 -14.708  38.307  1.00 54.70           C  
ATOM   1170  CE  LYS M 145      31.807 -15.853  37.429  1.00 54.70           C  
ATOM   1171  NZ  LYS M 145      32.946 -16.654  36.933  1.00 54.70           N  
ATOM   1172  C   LYS M 145      29.529 -12.437  40.872  1.00 54.70           C  
ATOM   1173  O   LYS M 145      28.467 -12.690  40.305  1.00 54.70           O  
ATOM   1174  N   HIS M 146      29.765 -12.802  42.145  1.00 52.60           N  
ATOM   1175  CA  HIS M 146      28.794 -13.565  42.872  1.00 52.60           C  
ATOM   1176  ND1 HIS M 146      30.427 -16.114  44.211  1.00 52.60           N  
ATOM   1177  CG  HIS M 146      30.417 -14.759  44.458  1.00 52.60           C  
ATOM   1178  CB  HIS M 146      29.209 -13.884  44.320  1.00 52.60           C  
ATOM   1179  NE2 HIS M 146      32.478 -15.575  44.877  1.00 52.60           N  
ATOM   1180  CD2 HIS M 146      31.678 -14.446  44.862  1.00 52.60           C  
ATOM   1181  CE1 HIS M 146      31.684 -16.551  44.478  1.00 52.60           C  
ATOM   1182  C   HIS M 146      27.548 -12.754  42.999  1.00 52.60           C  
ATOM   1183  O   HIS M 146      26.445 -13.259  42.796  1.00 52.60           O  
ATOM   1184  N   LYS M 147      27.698 -11.463  43.345  1.00130.17           N  
ATOM   1185  CA  LYS M 147      26.544 -10.647  43.582  0.99130.17           C  
ATOM   1186  CB  LYS M 147      26.869  -9.248  44.144  0.99130.17           C  
ATOM   1187  CG  LYS M 147      27.688  -8.342  43.224  0.99130.17           C  
ATOM   1188  CD  LYS M 147      27.656  -6.871  43.651  0.99130.17           C  
ATOM   1189  CE  LYS M 147      27.903  -6.661  45.147  0.97130.17           C  
ATOM   1190  NZ  LYS M 147      27.754  -5.232  45.495  0.97130.17           N  
ATOM   1191  C   LYS M 147      25.740 -10.486  42.331  1.00130.17           C  
ATOM   1192  O   LYS M 147      24.515 -10.584  42.366  1.00130.17           O  
ATOM   1193  N   TRP M 148      26.411 -10.248  41.189  1.00101.03           N  
ATOM   1194  CA  TRP M 148      25.748 -10.037  39.936  1.00101.03           C  
ATOM   1195  CB  TRP M 148      26.697  -9.549  38.825  1.00101.03           C  
ATOM   1196  CG  TRP M 148      27.118  -8.115  39.051  1.00101.03           C  
ATOM   1197  CD2 TRP M 148      28.002  -7.357  38.208  1.00101.03           C  
ATOM   1198  CD1 TRP M 148      26.744  -7.282  40.063  1.00101.03           C  
ATOM   1199  NE1 TRP M 148      27.337  -6.053  39.906  1.00101.03           N  
ATOM   1200  CE2 TRP M 148      28.113  -6.083  38.768  1.00101.03           C  
ATOM   1201  CE3 TRP M 148      28.664  -7.689  37.061  1.00101.03           C  
ATOM   1202  CZ2 TRP M 148      28.892  -5.121  38.190  1.00101.03           C  
ATOM   1203  CZ3 TRP M 148      29.450  -6.715  36.483  1.00101.03           C  
ATOM   1204  CH2 TRP M 148      29.562  -5.456  37.035  1.00101.03           C  
ATOM   1205  C   TRP M 148      25.050 -11.286  39.506  1.00101.03           C  
ATOM   1206  O   TRP M 148      24.008 -11.231  38.856  1.00101.03           O  
ATOM   1207  N   GLU M 149      25.631 -12.453  39.827  1.00 50.02           N  
ATOM   1208  CA  GLU M 149      25.039 -13.702  39.440  1.00 50.02           C  
ATOM   1209  CB  GLU M 149      25.921 -14.912  39.798  1.00 50.02           C  
ATOM   1210  CG  GLU M 149      27.204 -14.987  38.966  1.00 50.02           C  
ATOM   1211  CD  GLU M 149      27.990 -16.214  39.405  1.00 50.02           C  
ATOM   1212  OE1 GLU M 149      27.618 -16.816  40.447  1.00 50.02           O  
ATOM   1213  OE2 GLU M 149      28.972 -16.570  38.701  1.00 50.02           O  
ATOM   1214  C   GLU M 149      23.720 -13.867  40.134  1.00 50.02           C  
ATOM   1215  O   GLU M 149      22.738 -14.264  39.512  1.00 50.02           O  
ATOM   1216  N   ALA M 150      23.657 -13.559  41.444  1.00 45.86           N  
ATOM   1217  CA  ALA M 150      22.442 -13.711  42.200  1.00 45.86           C  
ATOM   1218  CB  ALA M 150      22.623 -13.374  43.690  1.00 45.86           C  
ATOM   1219  C   ALA M 150      21.417 -12.769  41.648  1.00 45.86           C  
ATOM   1220  O   ALA M 150      20.235 -13.096  41.553  1.00 45.86           O  
ATOM   1221  N   ALA M 151      21.878 -11.557  41.294  1.00117.41           N  
ATOM   1222  CA  ALA M 151      21.111 -10.473  40.747  1.00117.41           C  
ATOM   1223  CB  ALA M 151      21.933  -9.182  40.589  1.00117.41           C  
ATOM   1224  C   ALA M 151      20.613 -10.870  39.395  1.00117.41           C  
ATOM   1225  O   ALA M 151      19.565 -10.404  38.961  1.00117.41           O  
ATOM   1226  N   HIS M 152      21.352 -11.742  38.684  1.00120.97           N  
ATOM   1227  CA  HIS M 152      21.004 -12.112  37.337  1.00120.97           C  
ATOM   1228  ND1 HIS M 152      18.269 -14.675  38.106  1.00120.97           N  
ATOM   1229  CG  HIS M 152      19.464 -14.070  37.788  1.00120.97           C  
ATOM   1230  CB  HIS M 152      19.590 -12.703  37.186  1.00120.97           C  
ATOM   1231  NE2 HIS M 152      19.874 -16.113  38.653  1.00120.97           N  
ATOM   1232  CD2 HIS M 152      20.432 -14.963  38.126  1.00120.97           C  
ATOM   1233  CE1 HIS M 152      18.572 -15.894  38.620  1.00120.97           C  
ATOM   1234  C   HIS M 152      21.103 -10.904  36.466  1.00120.97           C  
ATOM   1235  O   HIS M 152      20.264 -10.658  35.603  1.00120.97           O  
ATOM   1236  N   VAL M 153      22.179 -10.129  36.681  1.00 72.96           N  
ATOM   1237  CA  VAL M 153      22.482  -8.942  35.941  1.00 72.96           C  
ATOM   1238  CB  VAL M 153      23.710  -8.258  36.468  1.00 72.96           C  
ATOM   1239  CG1 VAL M 153      24.037  -7.054  35.571  1.00 72.96           C  
ATOM   1240  CG2 VAL M 153      23.465  -7.886  37.939  1.00 72.96           C  
ATOM   1241  C   VAL M 153      22.732  -9.282  34.494  1.00 72.96           C  
ATOM   1242  O   VAL M 153      22.339  -8.536  33.600  1.00 72.96           O  
ATOM   1243  N   ALA M 154      23.396 -10.421  34.221  1.00 55.41           N  
ATOM   1244  CA  ALA M 154      23.774 -10.804  32.881  1.00 55.41           C  
ATOM   1245  CB  ALA M 154      24.561 -12.126  32.844  1.00 55.41           C  
ATOM   1246  C   ALA M 154      22.564 -10.983  32.012  1.00 55.41           C  
ATOM   1247  O   ALA M 154      22.559 -10.606  30.841  1.00 55.41           O  
ATOM   1248  N   GLU M 155      21.499 -11.567  32.572  1.00150.40           N  
ATOM   1249  CA  GLU M 155      20.300 -11.873  31.853  0.98150.40           C  
ATOM   1250  CB  GLU M 155      19.314 -12.507  32.846  0.98150.40           C  
ATOM   1251  CG  GLU M 155      18.182 -13.344  32.276  0.97150.40           C  
ATOM   1252  CD  GLU M 155      17.710 -14.205  33.443  0.93150.40           C  
ATOM   1253  OE1 GLU M 155      17.022 -13.674  34.356  0.93150.40           O  
ATOM   1254  OE2 GLU M 155      18.061 -15.414  33.445  0.92150.40           O  
ATOM   1255  C   GLU M 155      19.725 -10.588  31.336  1.00150.40           C  
ATOM   1256  O   GLU M 155      19.318 -10.483  30.179  1.00150.40           O  
ATOM   1257  N   GLN M 156      19.698  -9.562  32.201  1.00150.01           N  
ATOM   1258  CA  GLN M 156      19.151  -8.284  31.863  0.99150.01           C  
ATOM   1259  CB  GLN M 156      19.080  -7.352  33.083  0.99150.01           C  
ATOM   1260  CG  GLN M 156      18.204  -7.914  34.202  0.99150.01           C  
ATOM   1261  CD  GLN M 156      18.204  -6.919  35.353  0.93150.01           C  
ATOM   1262  OE1 GLN M 156      19.226  -6.319  35.676  0.93150.01           O  
ATOM   1263  NE2 GLN M 156      17.015  -6.732  35.988  0.93150.01           N  
ATOM   1264  C   GLN M 156      20.007  -7.623  30.822  1.00150.01           C  
ATOM   1265  O   GLN M 156      19.496  -6.976  29.911  1.00150.01           O  
ATOM   1266  N   LEU M 158      21.343  -7.757  30.941  1.00124.57           N  
ATOM   1267  CA  LEU M 158      22.245  -7.141  30.003  1.00124.57           C  
ATOM   1268  CB  LEU M 158      23.731  -7.336  30.350  1.00124.57           C  
ATOM   1269  CG  LEU M 158      24.209  -6.542  31.577  1.00124.57           C  
ATOM   1270  CD1 LEU M 158      25.698  -6.792  31.851  1.00124.57           C  
ATOM   1271  CD2 LEU M 158      23.883  -5.050  31.431  1.00124.57           C  
ATOM   1272  C   LEU M 158      22.049  -7.742  28.645  1.00124.57           C  
ATOM   1273  O   LEU M 158      22.060  -7.044  27.633  1.00124.57           O  
ATOM   1274  N   ARG M 159      21.853  -9.068  28.591  1.00106.65           N  
ATOM   1275  CA  ARG M 159      21.733  -9.777  27.350  0.99106.65           C  
ATOM   1276  CB  ARG M 159      21.524 -11.278  27.619  0.99106.65           C  
ATOM   1277  CG  ARG M 159      21.481 -12.203  26.404  0.99106.65           C  
ATOM   1278  CD  ARG M 159      21.708 -13.656  26.832  0.99106.65           C  
ATOM   1279  NE  ARG M 159      21.499 -14.558  25.667  0.94106.65           N  
ATOM   1280  CZ  ARG M 159      20.354 -15.297  25.593  0.93106.65           C  
ATOM   1281  NH1 ARG M 159      19.392 -15.154  26.551  0.93106.65           N  
ATOM   1282  NH2 ARG M 159      20.179 -16.191  24.577  0.93106.65           N  
ATOM   1283  C   ARG M 159      20.556  -9.238  26.597  1.00106.65           C  
ATOM   1284  O   ARG M 159      20.630  -9.016  25.389  1.00106.65           O  
ATOM   1285  N   ALA M 160      19.436  -8.989  27.298  1.00170.70           N  
ATOM   1286  CA  ALA M 160      18.257  -8.512  26.640  1.00170.70           C  
ATOM   1287  CB  ALA M 160      17.072  -8.355  27.622  1.00170.70           C  
ATOM   1288  C   ALA M 160      18.551  -7.180  26.013  1.00170.70           C  
ATOM   1289  O   ALA M 160      18.175  -6.932  24.868  1.00170.70           O  
ATOM   1290  N   TYR M 161      19.247  -6.289  26.747  1.00218.05           N  
ATOM   1291  CA  TYR M 161      19.558  -4.969  26.270  1.00218.05           C  
ATOM   1292  CB  TYR M 161      20.204  -4.113  27.377  1.00218.05           C  
ATOM   1293  CG  TYR M 161      20.784  -2.886  26.763  1.00218.05           C  
ATOM   1294  CD1 TYR M 161      20.008  -1.787  26.475  1.00218.05           C  
ATOM   1295  CD2 TYR M 161      22.130  -2.840  26.480  1.00218.05           C  
ATOM   1296  CE1 TYR M 161      20.569  -0.665  25.908  1.00218.05           C  
ATOM   1297  CE2 TYR M 161      22.697  -1.723  25.915  1.00218.05           C  
ATOM   1298  CZ  TYR M 161      21.915  -0.633  25.627  1.00218.05           C  
ATOM   1299  OH  TYR M 161      22.498   0.512  25.046  1.00218.05           O  
ATOM   1300  C   TYR M 161      20.496  -5.028  25.104  1.00218.05           C  
ATOM   1301  O   TYR M 161      20.260  -4.403  24.070  1.00218.05           O  
ATOM   1302  N   LEU M 162      21.582  -5.810  25.226  1.00138.51           N  
ATOM   1303  CA  LEU M 162      22.544  -5.822  24.164  1.00138.51           C  
ATOM   1304  CB  LEU M 162      23.849  -6.580  24.471  1.00138.51           C  
ATOM   1305  CG  LEU M 162      24.815  -5.807  25.394  1.00138.51           C  
ATOM   1306  CD1 LEU M 162      24.316  -5.720  26.840  1.00138.51           C  
ATOM   1307  CD2 LEU M 162      26.240  -6.357  25.290  1.00138.51           C  
ATOM   1308  C   LEU M 162      21.950  -6.378  22.914  1.00138.51           C  
ATOM   1309  O   LEU M 162      22.241  -5.889  21.824  1.00138.51           O  
ATOM   1310  N   GLU M 163      21.161  -7.460  23.014  1.00 92.89           N  
ATOM   1311  CA  GLU M 163      20.584  -7.981  21.812  1.00 92.89           C  
ATOM   1312  CB  GLU M 163      20.072  -9.419  22.000  1.00 92.89           C  
ATOM   1313  CG  GLU M 163      21.219 -10.408  22.228  1.00 92.89           C  
ATOM   1314  CD  GLU M 163      20.633 -11.764  22.588  1.00 92.89           C  
ATOM   1315  OE1 GLU M 163      19.419 -11.816  22.919  1.00 92.89           O  
ATOM   1316  OE2 GLU M 163      21.396 -12.766  22.543  1.00 92.89           O  
ATOM   1317  C   GLU M 163      19.449  -7.119  21.313  1.00 92.89           C  
ATOM   1318  O   GLU M 163      19.393  -6.789  20.132  1.00 92.89           O  
ATOM   1319  N   GLY M 164      18.459  -6.791  22.172  1.00167.64           N  
ATOM   1320  CA  GLY M 164      17.327  -6.055  21.659  1.00167.64           C  
ATOM   1321  C   GLY M 164      17.473  -4.561  21.487  1.00167.64           C  
ATOM   1322  O   GLY M 164      17.612  -4.059  20.372  1.00167.64           O  
ATOM   1323  N   THR M 165      17.538  -3.833  22.629  1.00183.44           N  
ATOM   1324  CA  THR M 165      17.454  -2.392  22.673  1.00183.44           C  
ATOM   1325  CB  THR M 165      17.390  -1.870  24.080  1.00183.44           C  
ATOM   1326  OG1 THR M 165      16.268  -2.420  24.755  1.00183.44           O  
ATOM   1327  CG2 THR M 165      17.284  -0.335  24.039  1.00183.44           C  
ATOM   1328  C   THR M 165      18.634  -1.755  22.022  1.00183.44           C  
ATOM   1329  O   THR M 165      18.499  -0.825  21.226  1.00183.44           O  
ATOM   1330  N   CYS M 166      19.834  -2.263  22.331  1.00127.10           N  
ATOM   1331  CA  CYS M 166      21.029  -1.655  21.828  0.98127.10           C  
ATOM   1332  CB  CYS M 166      22.302  -2.421  22.248  0.98127.10           C  
ATOM   1333  SG  CYS M 166      23.838  -1.674  21.620  0.98127.10           S  
ATOM   1334  C   CYS M 166      20.982  -1.671  20.334  1.00127.10           C  
ATOM   1335  O   CYS M 166      21.263  -0.661  19.695  1.00127.10           O  
ATOM   1336  N   VAL M 167      20.626  -2.823  19.740  1.00 75.04           N  
ATOM   1337  CA  VAL M 167      20.597  -2.950  18.309  0.97 75.04           C  
ATOM   1338  CB  VAL M 167      20.393  -4.362  17.841  0.97 75.04           C  
ATOM   1339  CG1 VAL M 167      20.365  -4.364  16.304  0.97 75.04           C  
ATOM   1340  CG2 VAL M 167      21.510  -5.237  18.432  0.97 75.04           C  
ATOM   1341  C   VAL M 167      19.498  -2.113  17.730  1.00 75.04           C  
ATOM   1342  O   VAL M 167      19.669  -1.482  16.690  1.00 75.04           O  
ATOM   1343  N   GLU M 168      18.336  -2.076  18.402  1.00169.37           N  
ATOM   1344  CA  GLU M 168      17.189  -1.397  17.876  0.97169.37           C  
ATOM   1345  CB  GLU M 168      15.985  -1.529  18.831  0.97169.37           C  
ATOM   1346  CG  GLU M 168      14.620  -1.247  18.200  0.94169.37           C  
ATOM   1347  CD  GLU M 168      13.551  -1.730  19.179  0.92169.37           C  
ATOM   1348  OE1 GLU M 168      13.915  -2.053  20.341  0.92169.37           O  
ATOM   1349  OE2 GLU M 168      12.358  -1.788  18.777  0.92169.37           O  
ATOM   1350  C   GLU M 168      17.520   0.052  17.690  1.00169.37           C  
ATOM   1351  O   GLU M 168      17.204   0.633  16.654  1.00169.37           O  
ATOM   1352  N   TRP M 169      18.166   0.673  18.694  1.00113.68           N  
ATOM   1353  CA  TRP M 169      18.522   2.062  18.624  1.00113.68           C  
ATOM   1354  CB  TRP M 169      18.885   2.656  19.992  1.00113.68           C  
ATOM   1355  CG  TRP M 169      17.642   2.824  20.832  1.00113.68           C  
ATOM   1356  CD2 TRP M 169      16.840   4.015  20.836  1.00113.68           C  
ATOM   1357  CD1 TRP M 169      17.027   1.940  21.670  1.00113.68           C  
ATOM   1358  NE1 TRP M 169      15.885   2.503  22.189  1.00113.68           N  
ATOM   1359  CE2 TRP M 169      15.759   3.781  21.684  1.00113.68           C  
ATOM   1360  CE3 TRP M 169      16.989   5.203  20.180  1.00113.68           C  
ATOM   1361  CZ2 TRP M 169      14.805   4.737  21.890  1.00113.68           C  
ATOM   1362  CZ3 TRP M 169      16.030   6.167  20.395  1.00113.68           C  
ATOM   1363  CH2 TRP M 169      14.959   5.938  21.233  1.00113.68           C  
ATOM   1364  C   TRP M 169      19.621   2.291  17.630  1.00113.68           C  
ATOM   1365  O   TRP M 169      19.630   3.302  16.929  1.00113.68           O  
ATOM   1366  N   LEU M 170      20.582   1.354  17.531  1.00 56.48           N  
ATOM   1367  CA  LEU M 170      21.677   1.525  16.618  1.00 56.48           C  
ATOM   1368  CB  LEU M 170      22.635   0.321  16.628  1.00 56.48           C  
ATOM   1369  CG  LEU M 170      23.781   0.418  15.605  1.00 56.48           C  
ATOM   1370  CD1 LEU M 170      24.655   1.656  15.851  1.00 56.48           C  
ATOM   1371  CD2 LEU M 170      24.601  -0.880  15.575  1.00 56.48           C  
ATOM   1372  C   LEU M 170      21.124   1.658  15.235  1.00 56.48           C  
ATOM   1373  O   LEU M 170      21.542   2.527  14.470  1.00 56.48           O  
ATOM   1374  N   ARG M 171      20.145   0.805  14.887  1.00 65.44           N  
ATOM   1375  CA  ARG M 171      19.558   0.830  13.579  0.97 65.44           C  
ATOM   1376  CB  ARG M 171      18.491  -0.264  13.390  0.97 65.44           C  
ATOM   1377  CG  ARG M 171      19.050  -1.688  13.438  0.97 65.44           C  
ATOM   1378  CD  ARG M 171      17.984  -2.772  13.251  0.97 65.44           C  
ATOM   1379  NE  ARG M 171      18.670  -4.093  13.318  0.97 65.44           N  
ATOM   1380  CZ  ARG M 171      17.969  -5.214  13.660  0.97 65.44           C  
ATOM   1381  NH1 ARG M 171      16.637  -5.129  13.944  0.97 65.44           N  
ATOM   1382  NH2 ARG M 171      18.602  -6.422  13.720  0.97 65.44           N  
ATOM   1383  C   ARG M 171      18.884   2.150  13.382  1.00 65.44           C  
ATOM   1384  O   ARG M 171      18.970   2.745  12.309  1.00 65.44           O  
ATOM   1385  N   ARG M 172      18.196   2.645  14.427  1.00 81.21           N  
ATOM   1386  CA  ARG M 172      17.469   3.877  14.324  1.00 81.21           C  
ATOM   1387  CB  ARG M 172      16.722   4.213  15.628  1.00 81.21           C  
ATOM   1388  CG  ARG M 172      15.837   5.458  15.547  1.00 81.21           C  
ATOM   1389  CD  ARG M 172      15.109   5.760  16.859  1.00 81.21           C  
ATOM   1390  NE  ARG M 172      14.287   6.985  16.652  1.00 81.21           N  
ATOM   1391  CZ  ARG M 172      13.400   7.387  17.609  1.00 81.21           C  
ATOM   1392  NH1 ARG M 172      13.266   6.673  18.763  1.00 81.21           N  
ATOM   1393  NH2 ARG M 172      12.644   8.506  17.414  1.00 81.21           N  
ATOM   1394  C   ARG M 172      18.426   4.992  14.037  1.00 81.21           C  
ATOM   1395  O   ARG M 172      18.183   5.818  13.158  1.00 81.21           O  
ATOM   1396  N   TYR M 173      19.558   5.034  14.764  1.00 76.72           N  
ATOM   1397  CA  TYR M 173      20.505   6.093  14.567  1.00 76.72           C  
ATOM   1398  CB  TYR M 173      21.696   6.083  15.550  1.00 76.72           C  
ATOM   1399  CG  TYR M 173      21.207   6.312  16.945  1.00 76.72           C  
ATOM   1400  CD1 TYR M 173      20.549   7.472  17.291  1.00 76.72           C  
ATOM   1401  CD2 TYR M 173      21.453   5.377  17.926  1.00 76.72           C  
ATOM   1402  CE1 TYR M 173      20.112   7.678  18.581  1.00 76.72           C  
ATOM   1403  CE2 TYR M 173      21.021   5.578  19.216  1.00 76.72           C  
ATOM   1404  CZ  TYR M 173      20.346   6.728  19.545  1.00 76.72           C  
ATOM   1405  OH  TYR M 173      19.902   6.933  20.868  1.00 76.72           O  
ATOM   1406  C   TYR M 173      21.072   5.993  13.185  1.00 76.72           C  
ATOM   1407  O   TYR M 173      21.256   7.000  12.503  1.00 76.72           O  
ATOM   1408  N   LEU M 174      21.352   4.763  12.721  1.00 53.92           N  
ATOM   1409  CA  LEU M 174      21.964   4.599  11.432  1.00 53.92           C  
ATOM   1410  CB  LEU M 174      22.172   3.119  11.060  1.00 53.92           C  
ATOM   1411  CG  LEU M 174      23.188   2.381  11.953  1.00 53.92           C  
ATOM   1412  CD1 LEU M 174      23.340   0.915  11.519  1.00 53.92           C  
ATOM   1413  CD2 LEU M 174      24.539   3.116  11.998  1.00 53.92           C  
ATOM   1414  C   LEU M 174      21.070   5.204  10.392  1.00 53.92           C  
ATOM   1415  O   LEU M 174      21.548   5.869   9.473  1.00 53.92           O  
ATOM   1416  N   GLU M 175      19.747   4.982  10.496  1.00102.68           N  
ATOM   1417  CA  GLU M 175      18.831   5.516   9.525  0.99102.68           C  
ATOM   1418  CB  GLU M 175      17.372   5.086   9.775  0.99102.68           C  
ATOM   1419  CG  GLU M 175      17.044   3.644   9.383  0.98102.68           C  
ATOM   1420  CD  GLU M 175      16.484   3.660   7.967  0.92102.68           C  
ATOM   1421  OE1 GLU M 175      16.306   4.776   7.410  0.92102.68           O  
ATOM   1422  OE2 GLU M 175      16.221   2.554   7.426  0.92102.68           O  
ATOM   1423  C   GLU M 175      18.829   7.014   9.591  1.00102.68           C  
ATOM   1424  O   GLU M 175      18.891   7.688   8.565  1.00102.68           O  
ATOM   1425  N   ASN M 176      18.775   7.571  10.816  1.00 72.44           N  
ATOM   1426  CA  ASN M 176      18.642   8.990  10.999  1.00 72.44           C  
ATOM   1427  CB  ASN M 176      18.479   9.391  12.475  1.00 72.44           C  
ATOM   1428  CG  ASN M 176      17.118   8.908  12.952  1.00 72.44           C  
ATOM   1429  OD1 ASN M 176      16.112   9.052  12.259  1.00 72.44           O  
ATOM   1430  ND2 ASN M 176      17.085   8.313  14.173  1.00 72.44           N  
ATOM   1431  C   ASN M 176      19.832   9.731  10.474  1.00 72.44           C  
ATOM   1432  O   ASN M 176      19.675  10.781   9.852  1.00 72.44           O  
ATOM   1433  N   GLY M 177      21.059   9.233  10.715  1.00120.32           N  
ATOM   1434  CA  GLY M 177      22.187   9.990  10.246  1.00120.32           C  
ATOM   1435  C   GLY M 177      22.873   9.203   9.182  1.00120.32           C  
ATOM   1436  O   GLY M 177      24.086   9.002   9.211  1.00120.32           O  
ATOM   1437  N   LYS M 178      22.097   8.804   8.166  1.00107.03           N  
ATOM   1438  CA  LYS M 178      22.592   7.976   7.113  0.98107.03           C  
ATOM   1439  CB  LYS M 178      21.493   7.614   6.105  0.98107.03           C  
ATOM   1440  CG  LYS M 178      21.992   6.691   5.002  0.84107.03           C  
ATOM   1441  CD  LYS M 178      22.360   5.298   5.512  0.82107.03           C  
ATOM   1442  CE  LYS M 178      22.859   4.363   4.412  0.80107.03           C  
ATOM   1443  NZ  LYS M 178      23.188   3.040   4.986  0.80107.03           N  
ATOM   1444  C   LYS M 178      23.671   8.685   6.357  1.00107.03           C  
ATOM   1445  O   LYS M 178      24.696   8.095   6.021  1.00107.03           O  
ATOM   1446  N   GLU M 179      23.483   9.984   6.081  1.00 68.61           N  
ATOM   1447  CA  GLU M 179      24.430  10.652   5.237  1.00 68.61           C  
ATOM   1448  CB  GLU M 179      24.084  12.136   5.069  1.00 68.61           C  
ATOM   1449  CG  GLU M 179      22.729  12.367   4.408  0.99 68.61           C  
ATOM   1450  CD  GLU M 179      22.345  13.812   4.674  0.92 68.61           C  
ATOM   1451  OE1 GLU M 179      23.249  14.687   4.616  0.91 68.61           O  
ATOM   1452  OE2 GLU M 179      21.142  14.057   4.953  0.91 68.61           O  
ATOM   1453  C   GLU M 179      25.787  10.610   5.866  1.00 68.61           C  
ATOM   1454  O   GLU M 179      26.759  10.188   5.240  1.00 68.61           O  
ATOM   1455  N   THR M 180      25.879  11.061   7.128  1.00112.91           N  
ATOM   1456  CA  THR M 180      27.144  11.146   7.797  1.00112.91           C  
ATOM   1457  CB  THR M 180      27.041  11.883   9.095  1.00112.91           C  
ATOM   1458  OG1 THR M 180      26.493  13.173   8.884  1.00112.91           O  
ATOM   1459  CG2 THR M 180      28.450  11.999   9.695  1.00112.91           C  
ATOM   1460  C   THR M 180      27.678   9.795   8.154  1.00112.91           C  
ATOM   1461  O   THR M 180      28.822   9.464   7.844  1.00112.91           O  
ATOM   1462  N   LEU M 181      26.841   8.970   8.810  1.00 47.32           N  
ATOM   1463  CA  LEU M 181      27.310   7.712   9.316  1.00 47.32           C  
ATOM   1464  CB  LEU M 181      26.282   7.029  10.235  1.00 47.32           C  
ATOM   1465  CG  LEU M 181      25.974   7.868  11.493  1.00 47.32           C  
ATOM   1466  CD1 LEU M 181      24.950   7.176  12.407  1.00 47.32           C  
ATOM   1467  CD2 LEU M 181      27.265   8.253  12.234  1.00 47.32           C  
ATOM   1468  C   LEU M 181      27.638   6.787   8.155  1.00 47.32           C  
ATOM   1469  O   LEU M 181      28.372   5.789   8.395  1.00 47.32           O  
ATOM   1470  OXT LEU M 181      27.171   7.066   7.019  1.00 47.32           O  
TER    1471      LEU M 181                                                       
ATOM   1471  N   ASN P   1      20.886   4.812  22.999  1.00 97.31           N  
ATOM   1472  CA  ASN P   1      20.033   4.644  24.196  1.00 97.31           C  
ATOM   1473  CB  ASN P   1      18.756   3.881  23.801  1.00 97.31           C  
ATOM   1474  CG  ASN P   1      17.728   3.975  24.919  1.00 97.31           C  
ATOM   1475  OD1 ASN P   1      17.981   3.575  26.053  1.00 97.31           O  
ATOM   1476  ND2 ASN P   1      16.526   4.521  24.588  1.00 97.31           N  
ATOM   1477  C   ASN P   1      20.765   3.862  25.245  1.00 97.31           C  
ATOM   1478  O   ASN P   1      21.217   2.749  24.997  1.00 97.31           O  
ATOM   1479  N   LEU P   2      20.892   4.433  26.457  1.00157.26           N  
ATOM   1480  CA  LEU P   2      21.616   3.830  27.545  1.00157.26           C  
ATOM   1481  CB  LEU P   2      21.896   4.816  28.693  1.00157.26           C  
ATOM   1482  CG  LEU P   2      22.883   5.941  28.327  1.00157.26           C  
ATOM   1483  CD1 LEU P   2      23.089   6.909  29.502  1.00157.26           C  
ATOM   1484  CD2 LEU P   2      24.212   5.361  27.820  1.00157.26           C  
ATOM   1485  C   LEU P   2      20.859   2.684  28.129  1.00157.26           C  
ATOM   1486  O   LEU P   2      19.642   2.586  27.984  1.00157.26           O  
ATOM   1487  N   VAL P   3      21.595   1.760  28.789  1.00197.46           N  
ATOM   1488  CA  VAL P   3      20.962   0.661  29.461  1.00197.46           C  
ATOM   1489  CB  VAL P   3      21.936  -0.362  29.979  1.00197.46           C  
ATOM   1490  CG1 VAL P   3      22.734   0.267  31.133  1.00197.46           C  
ATOM   1491  CG2 VAL P   3      21.174  -1.640  30.371  1.00197.46           C  
ATOM   1492  C   VAL P   3      20.232   1.238  30.637  1.00197.46           C  
ATOM   1493  O   VAL P   3      20.684   2.176  31.293  1.00197.46           O  
ATOM   1494  N   PRO P   4      19.086   0.655  30.853  1.00267.89           N  
ATOM   1495  CA  PRO P   4      18.123   0.988  31.879  1.00267.89           C  
ATOM   1496  CD  PRO P   4      18.539  -0.242  29.848  1.00267.89           C  
ATOM   1497  CB  PRO P   4      17.047  -0.086  31.747  1.00267.89           C  
ATOM   1498  CG  PRO P   4      17.083  -0.480  30.261  1.00267.89           C  
ATOM   1499  C   PRO P   4      18.677   1.008  33.254  1.00267.89           C  
ATOM   1500  O   PRO P   4      18.436   1.971  33.975  1.00267.89           O  
ATOM   1501  N   MET P   5      19.422  -0.032  33.653  0.99281.57           N  
ATOM   1502  CA  MET P   5      19.824  -0.008  35.022  0.99281.57           C  
ATOM   1503  CB  MET P   5      18.923  -0.889  35.897  0.98281.57           C  
ATOM   1504  CG  MET P   5      18.834  -2.331  35.404  0.98281.57           C  
ATOM   1505  SD  MET P   5      17.561  -3.310  36.249  0.88281.57           S  
ATOM   1506  CE  MET P   5      16.204  -2.217  35.738  0.88281.57           C  
ATOM   1507  C   MET P   5      21.208  -0.530  35.109  0.99281.57           C  
ATOM   1508  O   MET P   5      21.596  -1.429  34.366  0.99281.57           O  
ATOM   1509  N   VAL P   6      21.998   0.061  36.021  1.00166.24           N  
ATOM   1510  CA  VAL P   6      23.333  -0.401  36.227  0.99166.24           C  
ATOM   1511  CB  VAL P   6      24.373   0.642  35.952  0.99166.24           C  
ATOM   1512  CG1 VAL P   6      25.740   0.108  36.407  1.00166.24           C  
ATOM   1513  CG2 VAL P   6      24.316   0.974  34.453  1.00166.24           C  
ATOM   1514  C   VAL P   6      23.415  -0.779  37.674  1.00166.24           C  
ATOM   1515  O   VAL P   6      23.066  -0.002  38.568  1.00166.24           O  
ATOM   1516  N   ALA P   7      23.852  -2.030  37.917  1.00166.23           N  
ATOM   1517  CA  ALA P   7      23.998  -2.555  39.241  1.00166.23           C  
ATOM   1518  CB  ALA P   7      23.912  -4.090  39.301  1.00166.23           C  
ATOM   1519  C   ALA P   7      25.343  -2.160  39.762  1.00166.23           C  
ATOM   1520  O   ALA P   7      26.302  -2.022  39.002  1.00166.23           O  
ATOM   1521  N   THR P   8      25.439  -1.986  41.096  1.00277.11           N  
ATOM   1522  CA  THR P   8      26.666  -1.598  41.731  0.94277.11           C  
ATOM   1523  CB  THR P   8      26.462  -0.999  43.094  0.94277.11           C  
ATOM   1524  OG1 THR P   8      27.708  -0.637  43.668  0.93277.11           O  
ATOM   1525  CG2 THR P   8      25.727  -2.008  43.982  0.92277.11           C  
ATOM   1526  C   THR P   8      27.558  -2.794  41.843  1.00277.11           C  
ATOM   1527  O   THR P   8      27.092  -3.932  41.894  1.00277.11           O  
ATOM   1528  N   VAL P   9      28.887  -2.559  41.861  1.00261.07           N  
ATOM   1529  CA  VAL P   9      29.841  -3.631  41.940  1.00261.07           C  
ATOM   1530  CB  VAL P   9      31.220  -3.257  41.478  1.00261.07           C  
ATOM   1531  CG1 VAL P   9      31.176  -2.973  39.971  1.00261.07           C  
ATOM   1532  CG2 VAL P   9      31.713  -2.067  42.315  1.00261.07           C  
ATOM   1533  C   VAL P   9      29.974  -4.104  43.379  1.00261.07           C  
ATOM   1534  O   VAL P   9      29.386  -3.458  44.284  1.00261.07           O  
ATOM   1535  OXT VAL P   9      30.678  -5.126  43.593  1.00261.07           O  
TER    1536      VAL P   9                                                       
ATOM   1536  N   LEU A  11     -12.137  -9.885  44.873  1.00125.36           N  
ATOM   1537  CA  LEU A  11     -12.214 -11.213  44.218  1.00125.36           C  
ATOM   1538  CB  LEU A  11     -10.853 -11.498  43.551  1.00125.36           C  
ATOM   1539  CG  LEU A  11     -10.806 -12.692  42.580  1.00125.36           C  
ATOM   1540  CD1 LEU A  11     -11.256 -13.990  43.247  1.00125.36           C  
ATOM   1541  CD2 LEU A  11     -11.544 -12.390  41.270  1.00125.36           C  
ATOM   1542  C   LEU A  11     -12.468 -12.238  45.284  1.00125.36           C  
ATOM   1543  O   LEU A  11     -11.606 -12.487  46.127  1.00125.36           O  
ATOM   1544  N   SER A  12     -13.663 -12.862  45.281  1.00 36.78           N  
ATOM   1545  CA  SER A  12     -13.968 -13.819  46.309  1.00 36.78           C  
ATOM   1546  CB  SER A  12     -15.377 -13.653  46.906  1.00 36.78           C  
ATOM   1547  OG  SER A  12     -15.602 -14.635  47.907  1.00 36.78           O  
ATOM   1548  C   SER A  12     -13.896 -15.184  45.703  1.00 36.78           C  
ATOM   1549  O   SER A  12     -14.359 -15.405  44.585  1.00 36.78           O  
ATOM   1550  N   VAL A  13     -13.293 -16.144  46.437  1.00 60.13           N  
ATOM   1551  CA  VAL A  13     -13.149 -17.477  45.918  1.00 60.13           C  
ATOM   1552  CB  VAL A  13     -11.787 -17.722  45.316  1.00 60.13           C  
ATOM   1553  CG1 VAL A  13     -11.638 -19.195  44.903  1.00 60.13           C  
ATOM   1554  CG2 VAL A  13     -11.616 -16.767  44.131  1.00 60.13           C  
ATOM   1555  C   VAL A  13     -13.317 -18.461  47.040  1.00 60.13           C  
ATOM   1556  O   VAL A  13     -13.065 -18.155  48.205  1.00 60.13           O  
ATOM   1557  N   ARG A  14     -13.761 -19.685  46.684  1.00127.82           N  
ATOM   1558  CA  ARG A  14     -13.946 -20.790  47.581  1.00127.82           C  
ATOM   1559  CB  ARG A  14     -14.718 -21.943  46.919  1.00127.82           C  
ATOM   1560  CG  ARG A  14     -15.000 -23.145  47.817  1.00127.82           C  
ATOM   1561  CD  ARG A  14     -15.777 -24.239  47.080  1.00127.82           C  
ATOM   1562  NE  ARG A  14     -16.006 -25.365  48.025  1.00127.82           N  
ATOM   1563  CZ  ARG A  14     -17.111 -26.156  47.872  1.00127.82           C  
ATOM   1564  NH1 ARG A  14     -17.990 -25.905  46.860  1.00127.82           N  
ATOM   1565  NH2 ARG A  14     -17.334 -27.192  48.730  1.00127.82           N  
ATOM   1566  C   ARG A  14     -12.577 -21.276  47.930  1.00127.82           C  
ATOM   1567  O   ARG A  14     -11.633 -21.032  47.181  1.00127.82           O  
ATOM   1568  N   GLU A  15     -12.436 -21.985  49.074  1.00178.42           N  
ATOM   1569  CA  GLU A  15     -11.121 -22.316  49.536  1.00178.42           C  
ATOM   1570  CB  GLU A  15     -11.138 -23.189  50.805  1.00178.42           C  
ATOM   1571  CG  GLU A  15      -9.743 -23.552  51.320  1.00178.42           C  
ATOM   1572  CD  GLU A  15      -9.907 -24.407  52.568  1.00178.42           C  
ATOM   1573  OE1 GLU A  15     -11.031 -24.411  53.138  1.00178.42           O  
ATOM   1574  OE2 GLU A  15      -8.910 -25.064  52.971  1.00178.42           O  
ATOM   1575  C   GLU A  15     -10.328 -23.039  48.495  1.00178.42           C  
ATOM   1576  O   GLU A  15      -9.549 -22.411  47.811  1.00178.42           O  
ATOM   1577  N   GLY A  16     -10.620 -24.302  48.186  1.00144.40           N  
ATOM   1578  CA  GLY A  16      -9.833 -25.163  47.335  1.00144.40           C  
ATOM   1579  C   GLY A  16      -9.747 -24.697  45.915  1.00144.40           C  
ATOM   1580  O   GLY A  16      -8.905 -25.189  45.167  1.00144.40           O  
ATOM   1581  N   ASP A  17     -10.668 -23.826  45.472  1.00 76.65           N  
ATOM   1582  CA  ASP A  17     -10.752 -23.447  44.088  1.00 76.65           C  
ATOM   1583  CB  ASP A  17     -11.967 -22.557  43.781  1.00 76.65           C  
ATOM   1584  CG  ASP A  17     -13.226 -23.393  43.952  1.00 76.65           C  
ATOM   1585  OD1 ASP A  17     -13.118 -24.648  43.970  1.00 76.65           O  
ATOM   1586  OD2 ASP A  17     -14.320 -22.783  44.068  1.00 76.65           O  
ATOM   1587  C   ASP A  17      -9.536 -22.715  43.612  1.00 76.65           C  
ATOM   1588  O   ASP A  17      -8.734 -22.200  44.389  1.00 76.65           O  
ATOM   1589  N   SER A  18      -9.351 -22.713  42.274  1.00 43.39           N  
ATOM   1590  CA  SER A  18      -8.259 -22.007  41.678  1.00 43.39           C  
ATOM   1591  CB  SER A  18      -7.765 -22.630  40.361  1.00 43.39           C  
ATOM   1592  OG  SER A  18      -7.252 -23.931  40.602  1.00 43.39           O  
ATOM   1593  C   SER A  18      -8.736 -20.625  41.370  1.00 43.39           C  
ATOM   1594  O   SER A  18      -9.937 -20.380  41.265  1.00 43.39           O  
ATOM   1595  N   SER A  19      -7.801 -19.666  41.233  1.00106.43           N  
ATOM   1596  CA  SER A  19      -8.242 -18.348  40.900  1.00106.43           C  
ATOM   1597  CB  SER A  19      -8.543 -17.440  42.108  1.00106.43           C  
ATOM   1598  OG  SER A  19      -7.343 -17.033  42.745  1.00106.43           O  
ATOM   1599  C   SER A  19      -7.161 -17.701  40.112  1.00106.43           C  
ATOM   1600  O   SER A  19      -6.002 -18.113  40.162  1.00106.43           O  
ATOM   1601  N   VAL A  20      -7.538 -16.673  39.331  1.00 45.60           N  
ATOM   1602  CA  VAL A  20      -6.575 -15.970  38.545  1.00 45.60           C  
ATOM   1603  CB  VAL A  20      -6.745 -16.184  37.068  1.00 45.60           C  
ATOM   1604  CG1 VAL A  20      -6.498 -17.670  36.754  1.00 45.60           C  
ATOM   1605  CG2 VAL A  20      -8.143 -15.690  36.659  1.00 45.60           C  
ATOM   1606  C   VAL A  20      -6.752 -14.510  38.816  1.00 45.60           C  
ATOM   1607  O   VAL A  20      -7.874 -14.018  38.932  1.00 45.60           O  
ATOM   1608  N   ILE A  21      -5.626 -13.779  38.931  1.00115.42           N  
ATOM   1609  CA  ILE A  21      -5.671 -12.363  39.175  1.00115.42           C  
ATOM   1610  CB  ILE A  21      -4.972 -11.944  40.437  1.00115.42           C  
ATOM   1611  CG1 ILE A  21      -5.690 -12.534  41.664  1.00115.42           C  
ATOM   1612  CG2 ILE A  21      -4.901 -10.408  40.453  1.00115.42           C  
ATOM   1613  CD1 ILE A  21      -5.611 -14.057  41.749  1.00115.42           C  
ATOM   1614  C   ILE A  21      -4.986 -11.697  38.031  1.00115.42           C  
ATOM   1615  O   ILE A  21      -3.966 -12.178  37.541  1.00115.42           O  
ATOM   1616  N   ASN A  22      -5.549 -10.562  37.573  1.00 93.68           N  
ATOM   1617  CA  ASN A  22      -5.015  -9.894  36.426  1.00 93.68           C  
ATOM   1618  CB  ASN A  22      -6.079  -9.592  35.358  1.00 93.68           C  
ATOM   1619  CG  ASN A  22      -6.624 -10.914  34.839  1.00 93.68           C  
ATOM   1620  OD1 ASN A  22      -7.783 -11.005  34.438  1.00 93.68           O  
ATOM   1621  ND2 ASN A  22      -5.769 -11.971  34.849  1.00 93.68           N  
ATOM   1622  C   ASN A  22      -4.445  -8.581  36.841  1.00 93.68           C  
ATOM   1623  O   ASN A  22      -4.864  -7.985  37.832  1.00 93.68           O  
ATOM   1624  N   CYS A  23      -3.425  -8.111  36.100  1.00149.96           N  
ATOM   1625  CA  CYS A  23      -2.883  -6.822  36.402  1.00149.96           C  
ATOM   1626  CB  CYS A  23      -1.680  -6.846  37.349  1.00149.96           C  
ATOM   1627  SG  CYS A  23      -0.170  -7.194  36.417  1.00149.96           S  
ATOM   1628  C   CYS A  23      -2.363  -6.302  35.113  1.00149.96           C  
ATOM   1629  O   CYS A  23      -1.958  -7.073  34.242  1.00149.96           O  
ATOM   1630  N   THR A  24      -2.367  -4.969  34.951  1.00146.15           N  
ATOM   1631  CA  THR A  24      -1.845  -4.475  33.724  1.00146.15           C  
ATOM   1632  CB  THR A  24      -2.851  -3.768  32.863  1.00146.15           C  
ATOM   1633  OG1 THR A  24      -2.361  -3.669  31.535  1.00146.15           O  
ATOM   1634  CG2 THR A  24      -3.102  -2.362  33.429  1.00146.15           C  
ATOM   1635  C   THR A  24      -0.746  -3.521  34.041  1.00146.15           C  
ATOM   1636  O   THR A  24      -0.843  -2.697  34.946  1.00146.15           O  
ATOM   1637  N   TYR A  25       0.352  -3.631  33.281  1.00137.76           N  
ATOM   1638  CA  TYR A  25       1.476  -2.762  33.436  1.00137.76           C  
ATOM   1639  CB  TYR A  25       2.850  -3.468  33.501  1.00137.76           C  
ATOM   1640  CG  TYR A  25       3.058  -4.380  32.338  1.00137.76           C  
ATOM   1641  CD1 TYR A  25       2.529  -5.650  32.353  1.00137.76           C  
ATOM   1642  CD2 TYR A  25       3.802  -3.984  31.248  1.00137.76           C  
ATOM   1643  CE1 TYR A  25       2.719  -6.508  31.296  1.00137.76           C  
ATOM   1644  CE2 TYR A  25       3.997  -4.837  30.186  1.00137.76           C  
ATOM   1645  CZ  TYR A  25       3.455  -6.100  30.210  1.00137.76           C  
ATOM   1646  OH  TYR A  25       3.653  -6.978  29.123  1.00137.76           O  
ATOM   1647  C   TYR A  25       1.413  -1.808  32.298  1.00137.76           C  
ATOM   1648  O   TYR A  25       0.737  -2.051  31.301  1.00137.76           O  
ATOM   1649  N   THR A  26       2.027  -0.633  32.487  1.00125.70           N  
ATOM   1650  CA  THR A  26       1.924   0.422  31.531  1.00125.70           C  
ATOM   1651  CB  THR A  26       2.551   1.689  32.031  1.00125.70           C  
ATOM   1652  OG1 THR A  26       1.907   2.130  33.217  1.00125.70           O  
ATOM   1653  CG2 THR A  26       2.442   2.755  30.932  1.00125.70           C  
ATOM   1654  C   THR A  26       2.557   0.150  30.189  1.00125.70           C  
ATOM   1655  O   THR A  26       1.889   0.287  29.163  1.00125.70           O  
ATOM   1656  N   ASP A  27       3.845  -0.259  30.144  1.00231.01           N  
ATOM   1657  CA  ASP A  27       4.523  -0.310  28.866  1.00231.01           C  
ATOM   1658  CB  ASP A  27       5.809   0.542  28.865  1.00231.01           C  
ATOM   1659  CG  ASP A  27       6.309   0.768  27.442  1.00231.01           C  
ATOM   1660  OD1 ASP A  27       5.708   0.209  26.486  1.00231.01           O  
ATOM   1661  OD2 ASP A  27       7.306   1.524  27.295  1.00231.01           O  
ATOM   1662  C   ASP A  27       4.925  -1.707  28.481  1.00231.01           C  
ATOM   1663  O   ASP A  27       5.516  -2.437  29.273  1.00231.01           O  
ATOM   1664  N   SER A  28       4.653  -2.072  27.206  1.00398.67           N  
ATOM   1665  CA  SER A  28       4.864  -3.382  26.632  1.00398.67           C  
ATOM   1666  CB  SER A  28       4.291  -3.501  25.207  1.00398.67           C  
ATOM   1667  OG  SER A  28       2.880  -3.339  25.225  1.00398.67           O  
ATOM   1668  C   SER A  28       6.338  -3.711  26.544  1.00398.67           C  
ATOM   1669  O   SER A  28       6.701  -4.887  26.576  1.00398.67           O  
ATOM   1670  N   SER A  36       7.220  -2.693  26.414  1.00125.64           N  
ATOM   1671  CA  SER A  36       8.642  -2.882  26.241  1.00125.64           C  
ATOM   1672  CB  SER A  36       9.375  -1.580  25.873  1.00125.64           C  
ATOM   1673  OG  SER A  36       9.317  -0.656  26.950  1.00125.64           O  
ATOM   1674  C   SER A  36       9.286  -3.414  27.496  1.00125.64           C  
ATOM   1675  O   SER A  36      10.369  -3.997  27.440  1.00125.64           O  
ATOM   1676  N   SER A  37       8.643  -3.241  28.664  1.00126.21           N  
ATOM   1677  CA  SER A  37       9.261  -3.596  29.912  1.00126.21           C  
ATOM   1678  CB  SER A  37       8.326  -3.342  31.103  1.00126.21           C  
ATOM   1679  OG  SER A  37       8.967  -3.698  32.314  1.00126.21           O  
ATOM   1680  C   SER A  37       9.653  -5.040  29.909  1.00126.21           C  
ATOM   1681  O   SER A  37       8.846  -5.926  29.643  1.00126.21           O  
ATOM   1682  N   THR A  38      10.953  -5.284  30.165  1.00 84.99           N  
ATOM   1683  CA  THR A  38      11.566  -6.579  30.245  1.00 84.99           C  
ATOM   1684  CB  THR A  38      13.054  -6.519  30.089  1.00 84.99           C  
ATOM   1685  OG1 THR A  38      13.387  -5.926  28.843  1.00 84.99           O  
ATOM   1686  CG2 THR A  38      13.608  -7.952  30.151  1.00 84.99           C  
ATOM   1687  C   THR A  38      11.272  -7.293  31.550  1.00 84.99           C  
ATOM   1688  O   THR A  38      11.144  -8.515  31.546  1.00 84.99           O  
ATOM   1689  N   TYR A  39      11.145  -6.573  32.698  1.00295.70           N  
ATOM   1690  CA  TYR A  39      11.157  -7.240  33.976  1.00295.70           C  
ATOM   1691  CB  TYR A  39      12.184  -6.591  34.922  1.00295.70           C  
ATOM   1692  CG  TYR A  39      13.379  -6.183  34.111  1.00295.70           C  
ATOM   1693  CD1 TYR A  39      14.234  -7.092  33.529  1.00295.70           C  
ATOM   1694  CD2 TYR A  39      13.649  -4.840  33.949  1.00295.70           C  
ATOM   1695  CE1 TYR A  39      15.321  -6.661  32.794  1.00295.70           C  
ATOM   1696  CE2 TYR A  39      14.731  -4.402  33.220  1.00295.70           C  
ATOM   1697  CZ  TYR A  39      15.573  -5.315  32.635  1.00295.70           C  
ATOM   1698  OH  TYR A  39      16.685  -4.872  31.883  1.00295.70           O  
ATOM   1699  C   TYR A  39       9.826  -7.043  34.621  1.00295.70           C  
ATOM   1700  O   TYR A  39       9.411  -5.908  34.844  1.00295.70           O  
ATOM   1701  N   LEU A  40       9.133  -8.149  34.956  1.00143.86           N  
ATOM   1702  CA  LEU A  40       7.835  -8.041  35.561  1.00143.86           C  
ATOM   1703  CB  LEU A  40       6.717  -8.633  34.681  1.00143.86           C  
ATOM   1704  CG  LEU A  40       6.577  -7.942  33.307  1.00143.86           C  
ATOM   1705  CD1 LEU A  40       5.448  -8.570  32.474  1.00143.86           C  
ATOM   1706  CD2 LEU A  40       6.419  -6.421  33.455  1.00143.86           C  
ATOM   1707  C   LEU A  40       7.861  -8.816  36.846  1.00143.86           C  
ATOM   1708  O   LEU A  40       8.582  -9.808  36.962  1.00143.86           O  
ATOM   1709  N   TYR A  41       7.086  -8.371  37.863  1.00112.88           N  
ATOM   1710  CA  TYR A  41       7.104  -9.068  39.121  1.00112.88           C  
ATOM   1711  CB  TYR A  41       7.934  -8.364  40.208  1.00112.88           C  
ATOM   1712  CG  TYR A  41       9.248  -7.953  39.640  1.00112.88           C  
ATOM   1713  CD1 TYR A  41      10.243  -8.862  39.375  1.00112.88           C  
ATOM   1714  CD2 TYR A  41       9.468  -6.630  39.344  1.00112.88           C  
ATOM   1715  CE1 TYR A  41      11.445  -8.450  38.846  1.00112.88           C  
ATOM   1716  CE2 TYR A  41      10.665  -6.210  38.817  1.00112.88           C  
ATOM   1717  CZ  TYR A  41      11.661  -7.122  38.569  1.00112.88           C  
ATOM   1718  OH  TYR A  41      12.894  -6.700  38.028  1.00112.88           O  
ATOM   1719  C   TYR A  41       5.708  -9.086  39.684  1.00112.88           C  
ATOM   1720  O   TYR A  41       4.855  -8.302  39.275  1.00112.88           O  
ATOM   1721  N   TRP A  42       5.442 -10.007  40.641  1.00106.71           N  
ATOM   1722  CA  TRP A  42       4.190 -10.057  41.353  1.00106.71           C  
ATOM   1723  CB  TRP A  42       3.430 -11.394  41.260  1.00106.71           C  
ATOM   1724  CG  TRP A  42       2.602 -11.572  40.014  1.00106.71           C  
ATOM   1725  CD2 TRP A  42       1.270 -11.051  39.896  1.00106.71           C  
ATOM   1726  CD1 TRP A  42       2.878 -12.202  38.835  1.00106.71           C  
ATOM   1727  NE1 TRP A  42       1.795 -12.110  37.992  1.00106.71           N  
ATOM   1728  CE2 TRP A  42       0.798 -11.402  38.634  1.00106.71           C  
ATOM   1729  CE3 TRP A  42       0.502 -10.341  40.774  1.00106.71           C  
ATOM   1730  CZ2 TRP A  42      -0.456 -11.044  38.227  1.00106.71           C  
ATOM   1731  CZ3 TRP A  42      -0.760  -9.979  40.360  1.00106.71           C  
ATOM   1732  CH2 TRP A  42      -1.230 -10.324  39.110  1.00106.71           C  
ATOM   1733  C   TRP A  42       4.480  -9.858  42.811  1.00106.71           C  
ATOM   1734  O   TRP A  42       5.393 -10.476  43.355  1.00106.71           O  
ATOM   1735  N   TYR A  43       3.689  -8.992  43.485  1.00118.57           N  
ATOM   1736  CA  TYR A  43       3.867  -8.727  44.891  1.00118.57           C  
ATOM   1737  CB  TYR A  43       4.190  -7.258  45.229  1.00118.57           C  
ATOM   1738  CG  TYR A  43       5.631  -6.964  44.968  1.00118.57           C  
ATOM   1739  CD1 TYR A  43       6.554  -7.158  45.971  1.00118.57           C  
ATOM   1740  CD2 TYR A  43       6.066  -6.493  43.749  1.00118.57           C  
ATOM   1741  CE1 TYR A  43       7.887  -6.891  45.767  1.00118.57           C  
ATOM   1742  CE2 TYR A  43       7.400  -6.225  43.538  1.00118.57           C  
ATOM   1743  CZ  TYR A  43       8.312  -6.420  44.548  1.00118.57           C  
ATOM   1744  OH  TYR A  43       9.679  -6.144  44.335  1.00118.57           O  
ATOM   1745  C   TYR A  43       2.596  -9.062  45.627  1.00118.57           C  
ATOM   1746  O   TYR A  43       1.497  -8.991  45.078  1.00118.57           O  
ATOM   1747  N   LYS A  44       2.738  -9.455  46.913  1.00149.51           N  
ATOM   1748  CA  LYS A  44       1.648  -9.855  47.769  1.00149.51           C  
ATOM   1749  CB  LYS A  44       1.847 -11.329  48.180  1.00149.51           C  
ATOM   1750  CG  LYS A  44       0.635 -12.133  48.659  1.00149.51           C  
ATOM   1751  CD  LYS A  44       0.167 -11.891  50.090  1.00149.51           C  
ATOM   1752  CE  LYS A  44      -0.723 -13.034  50.596  1.00149.51           C  
ATOM   1753  NZ  LYS A  44      -0.957 -12.903  52.049  1.00149.51           N  
ATOM   1754  C   LYS A  44       1.698  -8.959  48.978  1.00149.51           C  
ATOM   1755  O   LYS A  44       2.764  -8.761  49.559  1.00149.51           O  
ATOM   1756  N   GLN A  45       0.547  -8.379  49.385  1.00 92.27           N  
ATOM   1757  CA  GLN A  45       0.546  -7.451  50.492  1.00 92.27           C  
ATOM   1758  CB  GLN A  45       0.119  -6.037  50.054  1.00 92.27           C  
ATOM   1759  CG  GLN A  45       0.094  -4.998  51.175  1.00 92.27           C  
ATOM   1760  CD  GLN A  45      -0.502  -3.721  50.596  1.00 92.27           C  
ATOM   1761  OE1 GLN A  45      -1.704  -3.481  50.689  1.00 92.27           O  
ATOM   1762  NE2 GLN A  45       0.355  -2.876  49.967  1.00 92.27           N  
ATOM   1763  C   GLN A  45      -0.441  -7.887  51.536  1.00 92.27           C  
ATOM   1764  O   GLN A  45      -1.588  -8.202  51.222  1.00 92.27           O  
ATOM   1765  N   GLU A  46      -0.010  -7.885  52.818  1.00 85.37           N  
ATOM   1766  CA  GLU A  46      -0.833  -8.256  53.943  1.00 85.37           C  
ATOM   1767  CB  GLU A  46      -0.294  -9.465  54.720  1.00 85.37           C  
ATOM   1768  CG  GLU A  46      -0.314 -10.754  53.901  0.88 85.37           C  
ATOM   1769  CD  GLU A  46       0.234 -11.884  54.762  0.83 85.37           C  
ATOM   1770  OE1 GLU A  46       1.215 -11.650  55.515  0.83 85.37           O  
ATOM   1771  OE2 GLU A  46      -0.332 -13.007  54.676  0.83 85.37           O  
ATOM   1772  C   GLU A  46      -0.853  -7.091  54.897  1.00 85.37           C  
ATOM   1773  O   GLU A  46       0.056  -6.259  54.908  1.00 85.37           O  
ATOM   1774  N   PRO A  48      -1.868  -7.015  55.720  1.00280.16           N  
ATOM   1775  CA  PRO A  48      -2.084  -5.891  56.587  1.00280.16           C  
ATOM   1776  CD  PRO A  48      -2.988  -7.940  55.697  1.00280.16           C  
ATOM   1777  CB  PRO A  48      -3.305  -6.256  57.432  1.00280.16           C  
ATOM   1778  CG  PRO A  48      -4.076  -7.256  56.545  1.00280.16           C  
ATOM   1779  C   PRO A  48      -0.902  -5.403  57.357  1.00280.16           C  
ATOM   1780  O   PRO A  48      -0.434  -4.314  57.049  1.00280.16           O  
ATOM   1781  N   GLY A  49      -0.425  -6.144  58.368  1.00164.93           N  
ATOM   1782  CA  GLY A  49       0.727  -5.790  59.149  1.00164.93           C  
ATOM   1783  C   GLY A  49       1.999  -6.089  58.418  1.00164.93           C  
ATOM   1784  O   GLY A  49       3.007  -5.420  58.634  1.00164.93           O  
ATOM   1785  N   ALA A  50       1.981  -7.163  57.597  1.00133.01           N  
ATOM   1786  CA  ALA A  50       3.160  -7.743  57.000  1.00133.01           C  
ATOM   1787  CB  ALA A  50       2.839  -9.037  56.239  1.00133.01           C  
ATOM   1788  C   ALA A  50       3.920  -6.865  56.039  1.00133.01           C  
ATOM   1789  O   ALA A  50       5.112  -6.632  56.245  1.00133.01           O  
ATOM   1790  N   GLY A  51       3.266  -6.298  55.003  1.00104.67           N  
ATOM   1791  CA  GLY A  51       4.027  -5.552  54.033  1.00104.67           C  
ATOM   1792  C   GLY A  51       4.157  -6.367  52.772  1.00104.67           C  
ATOM   1793  O   GLY A  51       3.593  -7.454  52.677  1.00104.67           O  
ATOM   1794  N   LEU A  52       4.899  -5.856  51.753  1.00160.94           N  
ATOM   1795  CA  LEU A  52       4.932  -6.541  50.491  1.00160.94           C  
ATOM   1796  CB  LEU A  52       5.209  -5.646  49.266  1.00160.94           C  
ATOM   1797  CG  LEU A  52       4.088  -4.612  49.011  1.00160.94           C  
ATOM   1798  CD1 LEU A  52       4.182  -3.422  49.975  1.00160.94           C  
ATOM   1799  CD2 LEU A  52       3.992  -4.198  47.538  1.00160.94           C  
ATOM   1800  C   LEU A  52       5.866  -7.705  50.488  1.00160.94           C  
ATOM   1801  O   LEU A  52       6.964  -7.670  51.041  1.00160.94           O  
ATOM   1802  N   GLN A  53       5.414  -8.791  49.833  1.00 96.42           N  
ATOM   1803  CA  GLN A  53       6.185  -9.990  49.708  1.00 96.42           C  
ATOM   1804  CB  GLN A  53       5.518 -11.170  50.429  1.00 96.42           C  
ATOM   1805  CG  GLN A  53       5.409 -10.929  51.936  1.00 96.42           C  
ATOM   1806  CD  GLN A  53       4.393 -11.899  52.518  1.00 96.42           C  
ATOM   1807  OE1 GLN A  53       4.462 -12.255  53.693  1.00 96.42           O  
ATOM   1808  NE2 GLN A  53       3.409 -12.323  51.681  1.00 96.42           N  
ATOM   1809  C   GLN A  53       6.235 -10.301  48.243  1.00 96.42           C  
ATOM   1810  O   GLN A  53       5.204 -10.326  47.573  1.00 96.42           O  
ATOM   1811  N   LEU A  54       7.440 -10.559  47.696  1.00171.09           N  
ATOM   1812  CA  LEU A  54       7.502 -10.781  46.280  1.00171.09           C  
ATOM   1813  CB  LEU A  54       8.807 -10.286  45.619  1.00171.09           C  
ATOM   1814  CG  LEU A  54       8.826 -10.332  44.069  1.00171.09           C  
ATOM   1815  CD1 LEU A  54      10.083  -9.654  43.518  1.00171.09           C  
ATOM   1816  CD2 LEU A  54       8.705 -11.752  43.496  1.00171.09           C  
ATOM   1817  C   LEU A  54       7.358 -12.247  46.052  1.00171.09           C  
ATOM   1818  O   LEU A  54       8.161 -13.044  46.535  1.00171.09           O  
ATOM   1819  N   LEU A  55       6.247 -12.637  45.398  1.00190.06           N  
ATOM   1820  CA  LEU A  55       6.008 -14.008  45.060  1.00190.06           C  
ATOM   1821  CB  LEU A  55       4.539 -14.337  44.716  1.00190.06           C  
ATOM   1822  CG  LEU A  55       3.537 -14.215  45.875  1.00190.06           C  
ATOM   1823  CD1 LEU A  55       2.145 -14.722  45.464  1.00190.06           C  
ATOM   1824  CD2 LEU A  55       4.066 -14.887  47.146  1.00190.06           C  
ATOM   1825  C   LEU A  55       6.777 -14.483  43.852  1.00190.06           C  
ATOM   1826  O   LEU A  55       7.334 -15.580  43.877  1.00190.06           O  
ATOM   1827  N   THR A  56       6.802 -13.702  42.742  1.00 90.84           N  
ATOM   1828  CA  THR A  56       7.406 -14.248  41.546  1.00 90.84           C  
ATOM   1829  CB  THR A  56       6.472 -15.127  40.754  1.00 90.84           C  
ATOM   1830  OG1 THR A  56       5.367 -14.361  40.298  1.00 90.84           O  
ATOM   1831  CG2 THR A  56       5.973 -16.298  41.617  1.00 90.84           C  
ATOM   1832  C   THR A  56       7.817 -13.168  40.587  1.00 90.84           C  
ATOM   1833  O   THR A  56       7.434 -12.007  40.720  1.00 90.84           O  
ATOM   1834  N   TYR A  57       8.630 -13.548  39.572  1.00122.69           N  
ATOM   1835  CA  TYR A  57       8.994 -12.612  38.544  1.00122.69           C  
ATOM   1836  CB  TYR A  57      10.379 -11.942  38.711  1.00122.69           C  
ATOM   1837  CG  TYR A  57      11.502 -12.875  38.398  1.00122.69           C  
ATOM   1838  CD1 TYR A  57      11.967 -13.787  39.318  1.00122.69           C  
ATOM   1839  CD2 TYR A  57      12.114 -12.812  37.166  1.00122.69           C  
ATOM   1840  CE1 TYR A  57      13.015 -14.625  39.000  1.00122.69           C  
ATOM   1841  CE2 TYR A  57      13.159 -13.644  36.842  1.00122.69           C  
ATOM   1842  CZ  TYR A  57      13.611 -14.557  37.761  1.00122.69           C  
ATOM   1843  OH  TYR A  57      14.684 -15.413  37.432  1.00122.69           O  
ATOM   1844  C   TYR A  57       8.953 -13.336  37.230  1.00122.69           C  
ATOM   1845  O   TYR A  57       8.936 -14.566  37.194  1.00122.69           O  
ATOM   1846  N   ILE A  58       8.851 -12.577  36.114  1.00175.07           N  
ATOM   1847  CA  ILE A  58       8.838 -13.180  34.807  1.00175.07           C  
ATOM   1848  CB  ILE A  58       7.454 -13.529  34.336  1.00175.07           C  
ATOM   1849  CG1 ILE A  58       7.513 -14.420  33.086  1.00175.07           C  
ATOM   1850  CG2 ILE A  58       6.665 -12.223  34.144  1.00175.07           C  
ATOM   1851  CD1 ILE A  58       6.166 -15.039  32.715  1.00175.07           C  
ATOM   1852  C   ILE A  58       9.427 -12.218  33.818  1.00175.07           C  
ATOM   1853  O   ILE A  58       9.356 -11.004  34.000  1.00175.07           O  
ATOM   1854  N   PHE A  59      10.035 -12.748  32.735  1.00297.81           N  
ATOM   1855  CA  PHE A  59      10.611 -11.895  31.734  1.00297.81           C  
ATOM   1856  CB  PHE A  59      11.971 -12.344  31.172  1.00297.81           C  
ATOM   1857  CG  PHE A  59      13.013 -11.955  32.156  1.00297.81           C  
ATOM   1858  CD1 PHE A  59      13.391 -10.637  32.270  1.00297.81           C  
ATOM   1859  CD2 PHE A  59      13.625 -12.896  32.944  1.00297.81           C  
ATOM   1860  CE1 PHE A  59      14.355 -10.258  33.173  1.00297.81           C  
ATOM   1861  CE2 PHE A  59      14.589 -12.520  33.847  1.00297.81           C  
ATOM   1862  CZ  PHE A  59      14.958 -11.202  33.967  1.00297.81           C  
ATOM   1863  C   PHE A  59       9.686 -11.728  30.575  1.00297.81           C  
ATOM   1864  O   PHE A  59       8.822 -12.564  30.311  1.00297.81           O  
ATOM   1865  N   SER A  60       9.903 -10.621  29.834  1.00286.50           N  
ATOM   1866  CA  SER A  60       9.075 -10.211  28.730  1.00286.50           C  
ATOM   1867  CB  SER A  60       9.571  -8.892  28.116  1.00286.50           C  
ATOM   1868  OG  SER A  60       8.747  -8.506  27.030  1.00286.50           O  
ATOM   1869  C   SER A  60       9.106 -11.247  27.643  1.00286.50           C  
ATOM   1870  O   SER A  60       8.180 -11.348  26.839  1.00286.50           O  
ATOM   1871  N   ASN A  65      10.202 -12.018  27.576  1.00127.82           N  
ATOM   1872  CA  ASN A  65      10.430 -13.034  26.586  1.00127.82           C  
ATOM   1873  CB  ASN A  65      11.860 -13.589  26.658  1.00127.82           C  
ATOM   1874  CG  ASN A  65      12.809 -12.413  26.532  1.00127.82           C  
ATOM   1875  OD1 ASN A  65      12.998 -11.857  25.451  1.00127.82           O  
ATOM   1876  ND2 ASN A  65      13.406 -12.008  27.684  1.00127.82           N  
ATOM   1877  C   ASN A  65       9.532 -14.216  26.806  1.00127.82           C  
ATOM   1878  O   ASN A  65       9.221 -14.935  25.858  1.00127.82           O  
ATOM   1879  N   MET A  66       9.126 -14.467  28.069  1.00 91.41           N  
ATOM   1880  CA  MET A  66       8.443 -15.685  28.430  1.00 91.41           C  
ATOM   1881  CB  MET A  66       8.855 -16.176  29.827  1.00 91.41           C  
ATOM   1882  CG  MET A  66      10.342 -16.523  29.928  1.00 91.41           C  
ATOM   1883  SD  MET A  66      10.952 -16.742  31.627  1.00 91.41           S  
ATOM   1884  CE  MET A  66       9.978 -18.238  31.959  1.00 91.41           C  
ATOM   1885  C   MET A  66       6.946 -15.541  28.437  1.00 91.41           C  
ATOM   1886  O   MET A  66       6.398 -14.452  28.596  1.00 91.41           O  
ATOM   1887  N   ASP A  67       6.261 -16.659  28.101  1.00110.86           N  
ATOM   1888  CA  ASP A  67       4.830 -16.816  28.124  1.00110.86           C  
ATOM   1889  CB  ASP A  67       4.366 -17.898  27.141  1.00110.86           C  
ATOM   1890  CG  ASP A  67       4.682 -17.384  25.745  1.00110.86           C  
ATOM   1891  OD1 ASP A  67       4.907 -16.152  25.607  1.00110.86           O  
ATOM   1892  OD2 ASP A  67       4.710 -18.215  24.800  1.00110.86           O  
ATOM   1893  C   ASP A  67       4.288 -17.174  29.477  1.00110.86           C  
ATOM   1894  O   ASP A  67       3.234 -16.682  29.872  1.00110.86           O  
ATOM   1895  N   MET A  68       4.959 -18.083  30.217  1.00104.52           N  
ATOM   1896  CA  MET A  68       4.385 -18.466  31.475  1.00104.52           C  
ATOM   1897  CB  MET A  68       3.274 -19.522  31.362  1.00104.52           C  
ATOM   1898  CG  MET A  68       3.797 -20.916  31.015  1.00104.52           C  
ATOM   1899  SD  MET A  68       2.514 -22.199  30.914  1.00104.52           S  
ATOM   1900  CE  MET A  68       1.776 -21.572  29.378  1.00104.52           C  
ATOM   1901  C   MET A  68       5.446 -19.064  32.330  1.00104.52           C  
ATOM   1902  O   MET A  68       6.411 -19.649  31.841  1.00104.52           O  
ATOM   1903  N   LYS A  69       5.277 -18.928  33.657  1.00 88.81           N  
ATOM   1904  CA  LYS A  69       6.244 -19.465  34.555  1.00 88.81           C  
ATOM   1905  CB  LYS A  69       7.129 -18.367  35.165  1.00 88.81           C  
ATOM   1906  CG  LYS A  69       8.361 -18.869  35.916  1.00 88.81           C  
ATOM   1907  CD  LYS A  69       9.297 -17.727  36.317  1.00 88.81           C  
ATOM   1908  CE  LYS A  69      10.550 -18.167  37.074  1.00 88.81           C  
ATOM   1909  NZ  LYS A  69      11.343 -16.979  37.464  1.00 88.81           N  
ATOM   1910  C   LYS A  69       5.483 -20.091  35.672  1.00 88.81           C  
ATOM   1911  O   LYS A  69       4.625 -19.456  36.284  1.00 88.81           O  
ATOM   1912  N   GLN A  70       5.741 -21.381  35.942  1.00245.23           N  
ATOM   1913  CA  GLN A  70       5.104 -21.970  37.076  1.00245.23           C  
ATOM   1914  CB  GLN A  70       4.039 -23.026  36.716  1.00245.23           C  
ATOM   1915  CG  GLN A  70       4.561 -24.237  35.942  1.00245.23           C  
ATOM   1916  CD  GLN A  70       4.937 -23.761  34.548  1.00245.23           C  
ATOM   1917  OE1 GLN A  70       5.976 -24.139  34.009  1.00245.23           O  
ATOM   1918  NE2 GLN A  70       4.066 -22.909  33.942  1.00245.23           N  
ATOM   1919  C   GLN A  70       6.188 -22.605  37.870  1.00245.23           C  
ATOM   1920  O   GLN A  70       6.218 -23.818  38.071  1.00245.23           O  
ATOM   1921  N   ASP A  72       7.109 -21.778  38.387  1.00 94.81           N  
ATOM   1922  CA  ASP A  72       8.160 -22.385  39.125  1.00 94.81           C  
ATOM   1923  CB  ASP A  72       9.418 -21.500  39.286  1.00 94.81           C  
ATOM   1924  CG  ASP A  72       9.068 -20.207  40.009  1.00 94.81           C  
ATOM   1925  OD1 ASP A  72       7.871 -19.816  39.976  1.00 94.81           O  
ATOM   1926  OD2 ASP A  72       9.993 -19.593  40.604  1.00 94.81           O  
ATOM   1927  C   ASP A  72       7.606 -22.762  40.460  1.00 94.81           C  
ATOM   1928  O   ASP A  72       7.400 -21.920  41.333  1.00 94.81           O  
ATOM   1929  N   GLN A  74       7.306 -24.069  40.603  1.00138.76           N  
ATOM   1930  CA  GLN A  74       6.855 -24.686  41.817  1.00138.76           C  
ATOM   1931  CB  GLN A  74       7.914 -24.641  42.936  1.00138.76           C  
ATOM   1932  CG  GLN A  74       7.461 -25.294  44.243  1.00138.76           C  
ATOM   1933  CD  GLN A  74       8.478 -24.954  45.321  1.00138.76           C  
ATOM   1934  OE1 GLN A  74       9.373 -24.137  45.111  1.00138.76           O  
ATOM   1935  NE2 GLN A  74       8.331 -25.587  46.515  1.00138.76           N  
ATOM   1936  C   GLN A  74       5.600 -24.076  42.363  1.00138.76           C  
ATOM   1937  O   GLN A  74       5.209 -22.954  42.042  1.00138.76           O  
ATOM   1938  N   ARG A  75       4.886 -24.878  43.177  1.00304.23           N  
ATOM   1939  CA  ARG A  75       3.802 -24.355  43.942  1.00304.23           C  
ATOM   1940  CB  ARG A  75       4.158 -23.001  44.588  1.00304.23           C  
ATOM   1941  CG  ARG A  75       3.240 -22.551  45.725  1.00304.23           C  
ATOM   1942  CD  ARG A  75       3.278 -23.496  46.929  1.00304.23           C  
ATOM   1943  NE  ARG A  75       2.637 -22.808  48.086  1.00304.23           N  
ATOM   1944  CZ  ARG A  75       2.074 -23.546  49.087  1.00304.23           C  
ATOM   1945  NH1 ARG A  75       2.029 -24.906  48.986  1.00304.23           N  
ATOM   1946  NH2 ARG A  75       1.550 -22.927  50.184  1.00304.23           N  
ATOM   1947  C   ARG A  75       2.585 -24.203  43.096  1.00304.23           C  
ATOM   1948  O   ARG A  75       2.526 -24.609  41.938  1.00304.23           O  
ATOM   1949  N   LEU A  76       1.557 -23.615  43.722  1.00224.83           N  
ATOM   1950  CA  LEU A  76       0.263 -23.366  43.168  1.00224.83           C  
ATOM   1951  CB  LEU A  76      -0.713 -22.609  44.087  1.00224.83           C  
ATOM   1952  CG  LEU A  76      -0.122 -21.973  45.361  1.00224.83           C  
ATOM   1953  CD1 LEU A  76       0.396 -23.049  46.314  1.00224.83           C  
ATOM   1954  CD2 LEU A  76       0.901 -20.856  45.052  1.00224.83           C  
ATOM   1955  C   LEU A  76       0.433 -22.322  42.123  1.00224.83           C  
ATOM   1956  O   LEU A  76      -0.448 -22.147  41.281  1.00224.83           O  
ATOM   1957  N   THR A  77       1.527 -21.539  42.237  1.00 78.31           N  
ATOM   1958  CA  THR A  77       1.682 -20.345  41.464  1.00 78.31           C  
ATOM   1959  CB  THR A  77       2.659 -19.382  42.074  1.00 78.31           C  
ATOM   1960  OG1 THR A  77       2.252 -19.039  43.391  1.00 78.31           O  
ATOM   1961  CG2 THR A  77       2.720 -18.119  41.199  1.00 78.31           C  
ATOM   1962  C   THR A  77       2.130 -20.591  40.061  1.00 78.31           C  
ATOM   1963  O   THR A  77       3.172 -21.189  39.793  1.00 78.31           O  
ATOM   1964  N   VAL A  78       1.307 -20.089  39.123  1.00 64.70           N  
ATOM   1965  CA  VAL A  78       1.601 -20.116  37.725  1.00 64.70           C  
ATOM   1966  CB  VAL A  78       0.740 -21.063  36.937  1.00 64.70           C  
ATOM   1967  CG1 VAL A  78       1.040 -20.869  35.442  1.00 64.70           C  
ATOM   1968  CG2 VAL A  78       1.002 -22.494  37.436  1.00 64.70           C  
ATOM   1969  C   VAL A  78       1.303 -18.739  37.236  1.00 64.70           C  
ATOM   1970  O   VAL A  78       0.326 -18.125  37.653  1.00 64.70           O  
ATOM   1971  N   LEU A  79       2.160 -18.184  36.366  1.00172.10           N  
ATOM   1972  CA  LEU A  79       1.861 -16.877  35.862  1.00172.10           C  
ATOM   1973  CB  LEU A  79       2.624 -15.734  36.567  1.00172.10           C  
ATOM   1974  CG  LEU A  79       4.133 -15.966  36.774  1.00172.10           C  
ATOM   1975  CD1 LEU A  79       4.398 -17.138  37.734  1.00172.10           C  
ATOM   1976  CD2 LEU A  79       4.884 -16.080  35.440  1.00172.10           C  
ATOM   1977  C   LEU A  79       2.151 -16.844  34.405  1.00172.10           C  
ATOM   1978  O   LEU A  79       3.080 -17.492  33.925  1.00172.10           O  
ATOM   1979  N   LEU A  80       1.312 -16.104  33.658  1.00136.58           N  
ATOM   1980  CA  LEU A  80       1.503 -15.988  32.247  1.00136.58           C  
ATOM   1981  CB  LEU A  80       0.393 -16.652  31.408  1.00136.58           C  
ATOM   1982  CG  LEU A  80      -1.052 -16.250  31.776  1.00136.58           C  
ATOM   1983  CD1 LEU A  80      -1.350 -14.771  31.485  1.00136.58           C  
ATOM   1984  CD2 LEU A  80      -2.063 -17.183  31.095  1.00136.58           C  
ATOM   1985  C   LEU A  80       1.549 -14.545  31.912  1.00136.58           C  
ATOM   1986  O   LEU A  80       0.997 -13.696  32.612  1.00136.58           O  
ATOM   1987  N   ASN A  82       2.237 -14.236  30.808  1.00 90.68           N  
ATOM   1988  CA  ASN A  82       2.386 -12.875  30.430  1.00 90.68           C  
ATOM   1989  CB  ASN A  82       3.846 -12.392  30.527  1.00 90.68           C  
ATOM   1990  CG  ASN A  82       3.926 -10.929  30.110  1.00 90.68           C  
ATOM   1991  OD1 ASN A  82       2.910 -10.269  29.899  1.00 90.68           O  
ATOM   1992  ND2 ASN A  82       5.174 -10.404  29.983  1.00 90.68           N  
ATOM   1993  C   ASN A  82       1.985 -12.728  29.009  1.00 90.68           C  
ATOM   1994  O   ASN A  82       2.436 -13.459  28.128  1.00 90.68           O  
ATOM   1995  N   LYS A  84       1.085 -11.770  28.760  1.00175.95           N  
ATOM   1996  CA  LYS A  84       0.800 -11.451  27.409  1.00175.95           C  
ATOM   1997  CB  LYS A  84      -0.703 -11.217  27.165  1.00175.95           C  
ATOM   1998  CG  LYS A  84      -1.073 -10.928  25.711  1.00175.95           C  
ATOM   1999  CD  LYS A  84      -2.582 -10.936  25.453  1.00175.95           C  
ATOM   2000  CE  LYS A  84      -3.323  -9.813  26.181  1.00175.95           C  
ATOM   2001  NZ  LYS A  84      -4.674  -9.643  25.609  1.00175.95           N  
ATOM   2002  C   LYS A  84       1.499 -10.168  27.231  1.00175.95           C  
ATOM   2003  O   LYS A  84       1.285  -9.215  27.975  1.00175.95           O  
ATOM   2004  N   LYS A  85       2.300 -10.073  26.172  1.00172.33           N  
ATOM   2005  CA  LYS A  85       3.114  -8.915  25.968  1.00172.33           C  
ATOM   2006  CB  LYS A  85       4.021  -8.982  24.726  1.00172.33           C  
ATOM   2007  CG  LYS A  85       4.951  -7.766  24.632  1.00172.33           C  
ATOM   2008  CD  LYS A  85       6.142  -7.930  23.684  0.83172.33           C  
ATOM   2009  CE  LYS A  85       7.037  -6.687  23.624  0.83172.33           C  
ATOM   2010  NZ  LYS A  85       8.294  -6.992  22.907  0.83172.33           N  
ATOM   2011  C   LYS A  85       2.248  -7.683  25.855  1.00172.33           C  
ATOM   2012  O   LYS A  85       2.762  -6.572  25.781  1.00172.33           O  
ATOM   2013  N   ASP A  86       0.919  -7.871  25.756  1.00155.90           N  
ATOM   2014  CA  ASP A  86      -0.149  -6.912  25.658  1.00155.90           C  
ATOM   2015  CB  ASP A  86      -1.494  -7.543  25.270  1.00155.90           C  
ATOM   2016  CG  ASP A  86      -1.343  -8.021  23.835  1.00155.90           C  
ATOM   2017  OD1 ASP A  86      -0.215  -7.882  23.291  1.00155.90           O  
ATOM   2018  OD2 ASP A  86      -2.346  -8.525  23.263  1.00155.90           O  
ATOM   2019  C   ASP A  86      -0.341  -6.132  26.939  1.00155.90           C  
ATOM   2020  O   ASP A  86      -1.364  -5.465  27.088  1.00155.90           O  
ATOM   2021  N   LYS A  87       0.572  -6.270  27.927  1.00143.71           N  
ATOM   2022  CA  LYS A  87       0.516  -5.555  29.185  1.00143.71           C  
ATOM   2023  CB  LYS A  87       0.060  -4.100  28.992  1.00143.71           C  
ATOM   2024  CG  LYS A  87       1.090  -3.290  28.204  1.00143.71           C  
ATOM   2025  CD  LYS A  87       0.513  -2.069  27.494  1.00143.71           C  
ATOM   2026  CE  LYS A  87      -0.201  -2.420  26.185  1.00143.71           C  
ATOM   2027  NZ  LYS A  87      -0.732  -1.194  25.548  1.00143.71           N  
ATOM   2028  C   LYS A  87      -0.428  -6.241  30.116  1.00143.71           C  
ATOM   2029  O   LYS A  87      -0.801  -5.699  31.159  1.00143.71           O  
ATOM   2030  N   HIS A  88      -0.786  -7.495  29.781  1.00 88.40           N  
ATOM   2031  CA  HIS A  88      -1.630  -8.262  30.640  1.00 88.40           C  
ATOM   2032  ND1 HIS A  88      -3.631 -11.076  31.069  1.00 88.40           N  
ATOM   2033  CG  HIS A  88      -3.698  -9.735  30.765  1.00 88.40           C  
ATOM   2034  CB  HIS A  88      -2.728  -9.021  29.874  1.00 88.40           C  
ATOM   2035  NE2 HIS A  88      -5.404 -10.269  32.141  1.00 88.40           N  
ATOM   2036  CD2 HIS A  88      -4.786  -9.257  31.428  1.00 88.40           C  
ATOM   2037  CE1 HIS A  88      -4.675 -11.342  31.894  1.00 88.40           C  
ATOM   2038  C   HIS A  88      -0.768  -9.270  31.333  1.00 88.40           C  
ATOM   2039  O   HIS A  88       0.055  -9.948  30.716  1.00 88.40           O  
ATOM   2040  N   LEU A  89      -0.929  -9.370  32.666  1.00112.18           N  
ATOM   2041  CA  LEU A  89      -0.130 -10.274  33.436  1.00112.18           C  
ATOM   2042  CB  LEU A  89       0.911  -9.532  34.295  1.00112.18           C  
ATOM   2043  CG  LEU A  89       1.987 -10.426  34.932  1.00112.18           C  
ATOM   2044  CD1 LEU A  89       2.792 -11.169  33.853  1.00112.18           C  
ATOM   2045  CD2 LEU A  89       2.898  -9.605  35.861  1.00112.18           C  
ATOM   2046  C   LEU A  89      -1.087 -11.006  34.316  1.00112.18           C  
ATOM   2047  O   LEU A  89      -2.025 -10.407  34.842  1.00112.18           O  
ATOM   2048  N   SER A  90      -0.900 -12.331  34.486  1.00110.36           N  
ATOM   2049  CA  SER A  90      -1.867 -13.029  35.271  1.00110.36           C  
ATOM   2050  CB  SER A  90      -2.775 -13.924  34.413  1.00110.36           C  
ATOM   2051  OG  SER A  90      -3.900 -14.347  35.164  1.00110.36           O  
ATOM   2052  C   SER A  90      -1.161 -13.888  36.271  1.00110.36           C  
ATOM   2053  O   SER A  90      -0.052 -14.366  36.039  1.00110.36           O  
ATOM   2054  N   LEU A  91      -1.802 -14.069  37.440  1.00176.42           N  
ATOM   2055  CA  LEU A  91      -1.262 -14.886  38.480  1.00176.42           C  
ATOM   2056  CB  LEU A  91      -0.911 -14.038  39.728  1.00176.42           C  
ATOM   2057  CG  LEU A  91      -0.310 -14.758  40.954  1.00176.42           C  
ATOM   2058  CD1 LEU A  91      -1.391 -15.312  41.886  1.00176.42           C  
ATOM   2059  CD2 LEU A  91       0.686 -15.848  40.530  1.00176.42           C  
ATOM   2060  C   LEU A  91      -2.302 -15.922  38.759  1.00176.42           C  
ATOM   2061  O   LEU A  91      -3.432 -15.611  39.131  1.00176.42           O  
ATOM   2062  N   ARG A  92      -1.936 -17.201  38.543  1.00112.55           N  
ATOM   2063  CA  ARG A  92      -2.852 -18.292  38.687  1.00112.55           C  
ATOM   2064  CB  ARG A  92      -2.762 -19.284  37.514  1.00112.55           C  
ATOM   2065  CG  ARG A  92      -3.774 -20.427  37.566  1.00112.55           C  
ATOM   2066  CD  ARG A  92      -3.242 -21.691  38.241  1.00112.55           C  
ATOM   2067  NE  ARG A  92      -4.336 -22.702  38.211  1.00112.55           N  
ATOM   2068  CZ  ARG A  92      -4.095 -23.978  38.632  1.00112.55           C  
ATOM   2069  NH1 ARG A  92      -2.856 -24.321  39.090  1.00112.55           N  
ATOM   2070  NH2 ARG A  92      -5.091 -24.910  38.591  1.00112.55           N  
ATOM   2071  C   ARG A  92      -2.490 -19.017  39.941  1.00112.55           C  
ATOM   2072  O   ARG A  92      -1.385 -19.543  40.071  1.00112.55           O  
ATOM   2073  N   ILE A  93      -3.430 -19.064  40.904  1.00126.69           N  
ATOM   2074  CA  ILE A  93      -3.168 -19.715  42.157  1.00126.69           C  
ATOM   2075  CB  ILE A  93      -3.516 -18.881  43.360  1.00126.69           C  
ATOM   2076  CG1 ILE A  93      -2.595 -17.655  43.464  1.00126.69           C  
ATOM   2077  CG2 ILE A  93      -3.467 -19.786  44.601  1.00126.69           C  
ATOM   2078  CD1 ILE A  93      -1.126 -18.002  43.704  1.00126.69           C  
ATOM   2079  C   ILE A  93      -3.996 -20.957  42.239  1.00126.69           C  
ATOM   2080  O   ILE A  93      -5.226 -20.906  42.241  1.00126.69           O  
ATOM   2081  N   ALA A  94      -3.320 -22.122  42.291  1.00 60.03           N  
ATOM   2082  CA  ALA A  94      -4.010 -23.372  42.440  1.00 60.03           C  
ATOM   2083  CB  ALA A  94      -3.210 -24.580  41.924  1.00 60.03           C  
ATOM   2084  C   ALA A  94      -4.240 -23.594  43.900  1.00 60.03           C  
ATOM   2085  O   ALA A  94      -3.584 -22.969  44.730  1.00 60.03           O  
ATOM   2086  N   ASP A  95      -5.216 -24.468  44.233  1.00 76.36           N  
ATOM   2087  CA  ASP A  95      -5.526 -24.874  45.584  1.00 76.36           C  
ATOM   2088  CB  ASP A  95      -4.548 -25.941  46.122  1.00 76.36           C  
ATOM   2089  CG  ASP A  95      -5.005 -26.469  47.482  1.00 76.36           C  
ATOM   2090  OD1 ASP A  95      -5.914 -25.863  48.110  1.00 76.36           O  
ATOM   2091  OD2 ASP A  95      -4.431 -27.503  47.916  1.00 76.36           O  
ATOM   2092  C   ASP A  95      -5.497 -23.691  46.507  1.00 76.36           C  
ATOM   2093  O   ASP A  95      -4.733 -23.688  47.470  1.00 76.36           O  
ATOM   2094  N   THR A  96      -6.317 -22.653  46.258  1.00164.99           N  
ATOM   2095  CA  THR A  96      -6.233 -21.510  47.124  1.00164.99           C  
ATOM   2096  CB  THR A  96      -7.029 -20.292  46.720  1.00164.99           C  
ATOM   2097  OG1 THR A  96      -8.364 -20.628  46.396  1.00164.99           O  
ATOM   2098  CG2 THR A  96      -6.340 -19.592  45.547  1.00164.99           C  
ATOM   2099  C   THR A  96      -6.524 -21.862  48.543  1.00164.99           C  
ATOM   2100  O   THR A  96      -7.291 -22.772  48.857  1.00164.99           O  
ATOM   2101  N   GLN A  97      -5.846 -21.130  49.449  1.00 77.63           N  
ATOM   2102  CA  GLN A  97      -5.980 -21.373  50.848  1.00 77.63           C  
ATOM   2103  CB  GLN A  97      -4.671 -21.893  51.469  1.00 77.63           C  
ATOM   2104  CG  GLN A  97      -4.260 -23.246  50.874  1.00 77.63           C  
ATOM   2105  CD  GLN A  97      -2.870 -23.621  51.366  1.00 77.63           C  
ATOM   2106  OE1 GLN A  97      -2.226 -22.867  52.094  1.00 77.63           O  
ATOM   2107  NE2 GLN A  97      -2.388 -24.821  50.948  1.00 77.63           N  
ATOM   2108  C   GLN A  97      -6.360 -20.075  51.491  1.00 77.63           C  
ATOM   2109  O   GLN A  97      -6.418 -19.040  50.831  1.00 77.63           O  
ATOM   2110  N   THR A  98      -6.673 -20.116  52.803  1.00109.55           N  
ATOM   2111  CA  THR A  98      -7.096 -18.960  53.541  1.00109.55           C  
ATOM   2112  CB  THR A  98      -7.522 -19.291  54.943  1.00109.55           C  
ATOM   2113  OG1 THR A  98      -8.074 -18.143  55.572  1.00109.55           O  
ATOM   2114  CG2 THR A  98      -6.301 -19.800  55.727  1.00109.55           C  
ATOM   2115  C   THR A  98      -5.966 -17.982  53.624  1.00109.55           C  
ATOM   2116  O   THR A  98      -6.178 -16.775  53.534  1.00109.55           O  
ATOM   2117  N   GLY A  99      -4.730 -18.496  53.769  1.00 46.23           N  
ATOM   2118  CA  GLY A  99      -3.537 -17.716  53.942  1.00 46.23           C  
ATOM   2119  C   GLY A  99      -3.334 -16.820  52.761  1.00 46.23           C  
ATOM   2120  O   GLY A  99      -2.744 -15.748  52.883  1.00 46.23           O  
ATOM   2121  N   ASP A 100      -3.795 -17.266  51.582  1.00 92.12           N  
ATOM   2122  CA  ASP A 100      -3.627 -16.578  50.332  1.00 92.12           C  
ATOM   2123  CB  ASP A 100      -4.178 -17.380  49.139  1.00 92.12           C  
ATOM   2124  CG  ASP A 100      -3.290 -18.603  48.942  1.00 92.12           C  
ATOM   2125  OD1 ASP A 100      -2.106 -18.557  49.370  1.00 92.12           O  
ATOM   2126  OD2 ASP A 100      -3.787 -19.605  48.362  1.00 92.12           O  
ATOM   2127  C   ASP A 100      -4.327 -15.246  50.353  1.00 92.12           C  
ATOM   2128  O   ASP A 100      -4.003 -14.375  49.548  1.00 92.12           O  
ATOM   2129  N   SER A 101      -5.338 -15.046  51.225  1.00111.70           N  
ATOM   2130  CA  SER A 101      -6.048 -13.795  51.191  1.00111.70           C  
ATOM   2131  CB  SER A 101      -7.199 -13.701  52.212  1.00111.70           C  
ATOM   2132  OG  SER A 101      -6.716 -13.879  53.533  1.00111.70           O  
ATOM   2133  C   SER A 101      -5.091 -12.657  51.380  1.00111.70           C  
ATOM   2134  O   SER A 101      -4.311 -12.623  52.330  1.00111.70           O  
ATOM   2135  N   ALA A 102      -5.126 -11.696  50.429  1.00 56.74           N  
ATOM   2136  CA  ALA A 102      -4.259 -10.556  50.470  1.00 56.74           C  
ATOM   2137  CB  ALA A 102      -2.768 -10.915  50.516  1.00 56.74           C  
ATOM   2138  C   ALA A 102      -4.484  -9.767  49.218  1.00 56.74           C  
ATOM   2139  O   ALA A 102      -5.286 -10.145  48.364  1.00 56.74           O  
ATOM   2140  N   ILE A 103      -3.778  -8.626  49.091  1.00 82.51           N  
ATOM   2141  CA  ILE A 103      -3.892  -7.787  47.937  1.00 82.51           C  
ATOM   2142  CB  ILE A 103      -3.878  -6.321  48.281  1.00 82.51           C  
ATOM   2143  CG1 ILE A 103      -5.050  -5.999  49.224  1.00 82.51           C  
ATOM   2144  CG2 ILE A 103      -3.907  -5.496  46.983  1.00 82.51           C  
ATOM   2145  CD1 ILE A 103      -4.956  -4.616  49.867  1.00 82.51           C  
ATOM   2146  C   ILE A 103      -2.702  -8.094  47.077  1.00 82.51           C  
ATOM   2147  O   ILE A 103      -1.580  -8.207  47.569  1.00 82.51           O  
ATOM   2148  N   TYR A 104      -2.920  -8.267  45.757  1.00101.28           N  
ATOM   2149  CA  TYR A 104      -1.835  -8.624  44.883  1.00101.28           C  
ATOM   2150  CB  TYR A 104      -2.124  -9.874  44.027  1.00101.28           C  
ATOM   2151  CG  TYR A 104      -2.203 -11.075  44.912  1.00101.28           C  
ATOM   2152  CD1 TYR A 104      -3.340 -11.342  45.641  1.00101.28           C  
ATOM   2153  CD2 TYR A 104      -1.139 -11.945  44.999  1.00101.28           C  
ATOM   2154  CE1 TYR A 104      -3.409 -12.452  46.452  1.00101.28           C  
ATOM   2155  CE2 TYR A 104      -1.202 -13.056  45.806  1.00101.28           C  
ATOM   2156  CZ  TYR A 104      -2.339 -13.311  46.535  1.00101.28           C  
ATOM   2157  OH  TYR A 104      -2.405 -14.450  47.364  1.00101.28           O  
ATOM   2158  C   TYR A 104      -1.603  -7.491  43.926  1.00101.28           C  
ATOM   2159  O   TYR A 104      -2.561  -6.895  43.436  1.00101.28           O  
ATOM   2160  N   PHE A 105      -0.314  -7.152  43.656  1.00139.15           N  
ATOM   2161  CA  PHE A 105      -0.006  -6.070  42.748  1.00139.15           C  
ATOM   2162  CB  PHE A 105       0.666  -4.851  43.408  1.00139.15           C  
ATOM   2163  CG  PHE A 105       0.166  -4.572  44.788  1.00139.15           C  
ATOM   2164  CD1 PHE A 105      -1.106  -4.130  45.059  1.00139.15           C  
ATOM   2165  CD2 PHE A 105       1.005  -4.794  45.853  1.00139.15           C  
ATOM   2166  CE1 PHE A 105      -1.522  -3.878  46.346  1.00139.15           C  
ATOM   2167  CE2 PHE A 105       0.600  -4.547  47.142  1.00139.15           C  
ATOM   2168  CZ  PHE A 105      -0.666  -4.083  47.397  1.00139.15           C  
ATOM   2169  C   PHE A 105       1.097  -6.551  41.834  1.00139.15           C  
ATOM   2170  O   PHE A 105       1.936  -7.354  42.241  1.00139.15           O  
ATOM   2171  N   CYS A 106       1.146  -6.075  40.566  1.00106.99           N  
ATOM   2172  CA  CYS A 106       2.295  -6.430  39.767  1.00106.99           C  
ATOM   2173  CB  CYS A 106       1.989  -7.059  38.405  1.00106.99           C  
ATOM   2174  SG  CYS A 106       1.174  -5.939  37.249  1.00106.99           S  
ATOM   2175  C   CYS A 106       3.114  -5.170  39.577  1.00106.99           C  
ATOM   2176  O   CYS A 106       2.550  -4.080  39.536  1.00106.99           O  
ATOM   2177  N   ALA A 107       4.469  -5.268  39.492  1.00118.69           N  
ATOM   2178  CA  ALA A 107       5.326  -4.099  39.354  1.00118.69           C  
ATOM   2179  CB  ALA A 107       6.107  -3.758  40.632  1.00118.69           C  
ATOM   2180  C   ALA A 107       6.360  -4.312  38.266  1.00118.69           C  
ATOM   2181  O   ALA A 107       6.745  -5.448  38.007  1.00118.69           O  
ATOM   2182  N   GLU A 108       6.851  -3.218  37.611  1.00214.18           N  
ATOM   2183  CA  GLU A 108       7.802  -3.315  36.502  1.00214.18           C  
ATOM   2184  CB  GLU A 108       7.110  -3.181  35.132  1.00214.18           C  
ATOM   2185  CG  GLU A 108       6.419  -1.817  34.977  1.00214.18           C  
ATOM   2186  CD  GLU A 108       5.931  -1.633  33.545  1.00214.18           C  
ATOM   2187  OE1 GLU A 108       6.250  -2.500  32.690  1.00214.18           O  
ATOM   2188  OE2 GLU A 108       5.236  -0.614  33.287  1.00214.18           O  
ATOM   2189  C   GLU A 108       8.818  -2.159  36.509  1.00214.18           C  
ATOM   2190  O   GLU A 108       8.530  -1.090  37.036  1.00214.18           O  
ATOM   2191  N   ARG A 109      10.040  -2.327  35.905  1.00252.84           N  
ATOM   2192  CA  ARG A 109      11.068  -1.283  35.809  1.00252.84           C  
ATOM   2193  CB  ARG A 109      12.508  -1.822  35.808  1.00252.84           C  
ATOM   2194  CG  ARG A 109      12.907  -2.369  37.180  1.00252.84           C  
ATOM   2195  CD  ARG A 109      12.896  -1.292  38.268  1.00252.84           C  
ATOM   2196  NE  ARG A 109      13.110  -1.961  39.582  1.00252.84           N  
ATOM   2197  CZ  ARG A 109      13.152  -1.212  40.723  1.00252.84           C  
ATOM   2198  NH1 ARG A 109      13.038   0.146  40.654  1.00252.84           N  
ATOM   2199  NH2 ARG A 109      13.306  -1.821  41.934  1.00252.84           N  
ATOM   2200  C   ARG A 109      10.847  -0.473  34.571  1.00252.84           C  
ATOM   2201  O   ARG A 109      10.381  -0.983  33.554  1.00252.84           O  
ATOM   2202  N   LEU A 110      11.241   0.820  34.628  1.00543.57           N  
ATOM   2203  CA  LEU A 110      10.924   1.740  33.597  1.00543.57           C  
ATOM   2204  CB  LEU A 110      10.859   3.199  34.069  1.00543.57           C  
ATOM   2205  CG  LEU A 110      10.257   4.139  33.007  1.00543.57           C  
ATOM   2206  CD1 LEU A 110       8.813   3.725  32.683  1.00543.57           C  
ATOM   2207  CD2 LEU A 110      10.355   5.616  33.422  1.00543.57           C  
ATOM   2208  C   LEU A 110      11.896   1.570  32.525  1.00543.57           C  
ATOM   2209  O   LEU A 110      11.777   0.580  31.775  1.00543.57           O  
ATOM   2210  N   GLN A 111      12.781   2.617  32.476  1.00713.62           N  
ATOM   2211  CA  GLN A 111      13.772   2.958  31.523  1.00713.62           C  
ATOM   2212  CB  GLN A 111      14.874   1.933  31.352  1.00713.62           C  
ATOM   2213  CG  GLN A 111      15.954   2.394  30.376  1.00713.62           C  
ATOM   2214  CD  GLN A 111      16.509   3.705  30.913  1.00713.62           C  
ATOM   2215  OE1 GLN A 111      16.461   4.733  30.241  1.00713.62           O  
ATOM   2216  NE2 GLN A 111      17.044   3.675  32.164  1.00713.62           N  
ATOM   2217  C   GLN A 111      12.965   2.998  30.247  1.00713.62           C  
ATOM   2218  O   GLN A 111      13.519   2.777  29.174  1.00713.62           O  
ATOM   2219  N   THR A 112      11.625   3.278  30.327  1.00240.97           N  
ATOM   2220  CA  THR A 112      10.841   3.373  29.122  1.00240.97           C  
ATOM   2221  CB  THR A 112       9.359   3.636  29.317  1.00240.97           C  
ATOM   2222  OG1 THR A 112       8.707   3.601  28.056  1.00240.97           O  
ATOM   2223  CG2 THR A 112       9.076   4.974  30.026  1.00240.97           C  
ATOM   2224  C   THR A 112      11.533   4.476  28.518  1.00240.97           C  
ATOM   2225  O   THR A 112      12.026   4.402  27.396  1.00240.97           O  
ATOM   2226  N   GLY A 122      11.774   5.421  29.422  1.00234.05           N  
ATOM   2227  CA  GLY A 122      12.596   6.500  29.093  1.00234.05           C  
ATOM   2228  C   GLY A 122      13.744   6.454  30.084  1.00234.05           C  
ATOM   2229  O   GLY A 122      14.865   6.621  29.624  1.00234.05           O  
ATOM   2230  N   ALA A 123      13.508   6.249  31.430  1.00302.19           N  
ATOM   2231  CA  ALA A 123      14.534   6.180  32.487  1.00302.19           C  
ATOM   2232  CB  ALA A 123      14.705   7.504  33.238  1.00302.19           C  
ATOM   2233  C   ALA A 123      14.163   5.125  33.541  1.00302.19           C  
ATOM   2234  O   ALA A 123      12.979   4.891  33.734  1.00302.19           O  
ATOM   2235  N   ASN A 124      15.163   4.524  34.279  1.00523.43           N  
ATOM   2236  CA  ASN A 124      15.144   3.437  35.264  1.00523.43           C  
ATOM   2237  CB  ASN A 124      16.558   2.953  35.710  1.00523.43           C  
ATOM   2238  CG  ASN A 124      17.389   4.034  36.438  1.00523.43           C  
ATOM   2239  OD1 ASN A 124      17.323   5.213  36.097  1.00523.43           O  
ATOM   2240  ND2 ASN A 124      18.208   3.627  37.452  1.00523.43           N  
ATOM   2241  C   ASN A 124      14.370   3.757  36.527  1.00523.43           C  
ATOM   2242  O   ASN A 124      14.854   4.504  37.376  1.00523.43           O  
ATOM   2243  N   ASN A 125      13.160   3.138  36.688  1.00280.45           N  
ATOM   2244  CA  ASN A 125      12.260   3.283  37.831  1.00280.45           C  
ATOM   2245  CB  ASN A 125      11.245   4.430  37.676  1.00280.45           C  
ATOM   2246  CG  ASN A 125      11.975   5.759  37.770  1.00280.45           C  
ATOM   2247  OD1 ASN A 125      12.549   6.093  38.804  1.00280.45           O  
ATOM   2248  ND2 ASN A 125      11.949   6.543  36.659  1.00280.45           N  
ATOM   2249  C   ASN A 125      11.401   2.005  38.010  1.00280.45           C  
ATOM   2250  O   ASN A 125      11.498   1.087  37.204  1.00280.45           O  
ATOM   2251  N   LEU A 126      10.543   1.887  39.079  1.00324.06           N  
ATOM   2252  CA  LEU A 126       9.651   0.755  39.372  1.00324.06           C  
ATOM   2253  CB  LEU A 126       9.937   0.135  40.755  1.00324.06           C  
ATOM   2254  CG  LEU A 126       9.045  -1.061  41.143  1.00324.06           C  
ATOM   2255  CD1 LEU A 126       9.319  -2.292  40.271  1.00324.06           C  
ATOM   2256  CD2 LEU A 126       9.169  -1.377  42.641  1.00324.06           C  
ATOM   2257  C   LEU A 126       8.199   1.208  39.395  1.00324.06           C  
ATOM   2258  O   LEU A 126       7.863   2.178  40.070  1.00324.06           O  
ATOM   2259  N   PHE A 127       7.276   0.514  38.676  1.00223.50           N  
ATOM   2260  CA  PHE A 127       5.905   0.959  38.698  1.00223.50           C  
ATOM   2261  CB  PHE A 127       5.458   1.726  37.439  1.00223.50           C  
ATOM   2262  CG  PHE A 127       6.029   3.100  37.564  1.00223.50           C  
ATOM   2263  CD1 PHE A 127       5.321   4.077  38.227  1.00223.50           C  
ATOM   2264  CD2 PHE A 127       7.264   3.417  37.047  1.00223.50           C  
ATOM   2265  CE1 PHE A 127       5.823   5.350  38.364  1.00223.50           C  
ATOM   2266  CE2 PHE A 127       7.772   4.689  37.180  1.00223.50           C  
ATOM   2267  CZ  PHE A 127       7.054   5.659  37.839  1.00223.50           C  
ATOM   2268  C   PHE A 127       4.953  -0.173  38.954  1.00223.50           C  
ATOM   2269  O   PHE A 127       4.968  -1.193  38.266  1.00223.50           O  
ATOM   2270  N   PHE A 128       4.068   0.016  39.962  1.00184.05           N  
ATOM   2271  CA  PHE A 128       3.110  -0.971  40.368  1.00184.05           C  
ATOM   2272  CB  PHE A 128       2.733  -0.904  41.859  1.00184.05           C  
ATOM   2273  CG  PHE A 128       3.908  -1.272  42.695  1.00184.05           C  
ATOM   2274  CD1 PHE A 128       4.800  -0.321  43.123  1.00184.05           C  
ATOM   2275  CD2 PHE A 128       4.117  -2.578  43.058  1.00184.05           C  
ATOM   2276  CE1 PHE A 128       5.881  -0.670  43.899  1.00184.05           C  
ATOM   2277  CE2 PHE A 128       5.196  -2.928  43.832  1.00184.05           C  
ATOM   2278  CZ  PHE A 128       6.086  -1.977  44.258  1.00184.05           C  
ATOM   2279  C   PHE A 128       1.831  -0.727  39.638  1.00184.05           C  
ATOM   2280  O   PHE A 128       1.543   0.391  39.214  1.00184.05           O  
ATOM   2281  N   GLY A 129       1.037  -1.804  39.477  1.00 92.88           N  
ATOM   2282  CA  GLY A 129      -0.255  -1.749  38.855  1.00 92.88           C  
ATOM   2283  C   GLY A 129      -1.250  -1.521  39.956  1.00 92.88           C  
ATOM   2284  O   GLY A 129      -0.854  -1.324  41.098  1.00 92.88           O  
ATOM   2285  N   THR A 130      -2.561  -1.622  39.644  1.00339.78           N  
ATOM   2286  CA  THR A 130      -3.688  -1.232  40.470  1.00339.78           C  
ATOM   2287  CB  THR A 130      -4.998  -1.367  39.756  1.00339.78           C  
ATOM   2288  OG1 THR A 130      -5.284  -2.734  39.498  1.00339.78           O  
ATOM   2289  CG2 THR A 130      -4.907  -0.593  38.435  1.00339.78           C  
ATOM   2290  C   THR A 130      -3.885  -1.931  41.798  1.00339.78           C  
ATOM   2291  O   THR A 130      -4.193  -1.284  42.805  1.00339.78           O  
ATOM   2292  N   GLY A 131      -3.757  -3.269  41.827  1.00162.73           N  
ATOM   2293  CA  GLY A 131      -3.936  -4.091  42.999  1.00162.73           C  
ATOM   2294  C   GLY A 131      -5.273  -4.788  42.946  1.00162.73           C  
ATOM   2295  O   GLY A 131      -6.250  -4.245  42.433  1.00162.73           O  
ATOM   2296  N   THR A 132      -5.343  -6.034  43.480  1.00103.80           N  
ATOM   2297  CA  THR A 132      -6.581  -6.776  43.515  1.00103.80           C  
ATOM   2298  CB  THR A 132      -6.622  -7.867  42.486  1.00103.80           C  
ATOM   2299  OG1 THR A 132      -6.474  -7.313  41.187  1.00103.80           O  
ATOM   2300  CG2 THR A 132      -7.959  -8.617  42.601  1.00103.80           C  
ATOM   2301  C   THR A 132      -6.715  -7.426  44.860  1.00103.80           C  
ATOM   2302  O   THR A 132      -5.844  -8.185  45.282  1.00103.80           O  
ATOM   2303  N   ARG A 133      -7.827  -7.156  45.574  1.00171.10           N  
ATOM   2304  CA  ARG A 133      -8.004  -7.774  46.858  1.00171.10           C  
ATOM   2305  CB  ARG A 133      -8.920  -6.993  47.813  1.00171.10           C  
ATOM   2306  CG  ARG A 133      -9.089  -7.679  49.170  1.00171.10           C  
ATOM   2307  CD  ARG A 133      -9.843  -6.832  50.195  1.00171.10           C  
ATOM   2308  NE  ARG A 133      -8.942  -5.711  50.582  1.00171.10           N  
ATOM   2309  CZ  ARG A 133      -9.457  -4.580  51.144  1.00171.10           C  
ATOM   2310  NH1 ARG A 133     -10.805  -4.457  51.317  1.00171.10           N  
ATOM   2311  NH2 ARG A 133      -8.623  -3.573  51.535  1.00171.10           N  
ATOM   2312  C   ARG A 133      -8.610  -9.126  46.656  1.00171.10           C  
ATOM   2313  O   ARG A 133      -9.608  -9.282  45.954  1.00171.10           O  
ATOM   2314  N   LEU A 134      -8.010 -10.150  47.295  1.00 75.20           N  
ATOM   2315  CA  LEU A 134      -8.494 -11.494  47.158  1.00 75.20           C  
ATOM   2316  CB  LEU A 134      -7.417 -12.459  46.628  1.00 75.20           C  
ATOM   2317  CG  LEU A 134      -7.885 -13.917  46.473  1.00 75.20           C  
ATOM   2318  CD1 LEU A 134      -8.998 -14.049  45.423  1.00 75.20           C  
ATOM   2319  CD2 LEU A 134      -6.693 -14.851  46.203  1.00 75.20           C  
ATOM   2320  C   LEU A 134      -8.909 -11.989  48.506  1.00 75.20           C  
ATOM   2321  O   LEU A 134      -8.148 -11.902  49.467  1.00 75.20           O  
ATOM   2322  N   THR A 135     -10.147 -12.515  48.608  1.00 43.14           N  
ATOM   2323  CA  THR A 135     -10.595 -13.052  49.861  1.00 43.14           C  
ATOM   2324  CB  THR A 135     -11.814 -12.377  50.413  1.00 43.14           C  
ATOM   2325  OG1 THR A 135     -11.569 -10.990  50.591  1.00 43.14           O  
ATOM   2326  CG2 THR A 135     -12.158 -13.028  51.764  1.00 43.14           C  
ATOM   2327  C   THR A 135     -10.949 -14.483  49.633  1.00 43.14           C  
ATOM   2328  O   THR A 135     -11.705 -14.814  48.720  1.00 43.14           O  
ATOM   2329  N   VAL A 136     -10.401 -15.381  50.472  1.00 62.33           N  
ATOM   2330  CA  VAL A 136     -10.686 -16.774  50.289  1.00 62.33           C  
ATOM   2331  CB  VAL A 136      -9.451 -17.627  50.356  1.00 62.33           C  
ATOM   2332  CG1 VAL A 136      -9.852 -19.097  50.160  1.00 62.33           C  
ATOM   2333  CG2 VAL A 136      -8.442 -17.110  49.316  1.00 62.33           C  
ATOM   2334  C   VAL A 136     -11.594 -17.198  51.392  1.00 62.33           C  
ATOM   2335  O   VAL A 136     -11.187 -17.295  52.548  1.00 62.33           O  
ATOM   2336  N   ILE A 137     -12.860 -17.495  51.046  1.00106.87           N  
ATOM   2337  CA  ILE A 137     -13.813 -17.892  52.036  1.00106.87           C  
ATOM   2338  CB  ILE A 137     -15.232 -17.803  51.557  1.00106.87           C  
ATOM   2339  CG1 ILE A 137     -15.451 -18.744  50.361  1.00106.87           C  
ATOM   2340  CG2 ILE A 137     -15.542 -16.328  51.252  1.00106.87           C  
ATOM   2341  CD1 ILE A 137     -16.921 -18.930  49.991  1.00106.87           C  
ATOM   2342  C   ILE A 137     -13.529 -19.313  52.385  1.00106.87           C  
ATOM   2343  O   ILE A 137     -13.321 -20.162  51.520  1.00106.87           O  
ATOM   2344  N   PRO A 138     -13.485 -19.571  53.659  1.00 60.24           N  
ATOM   2345  CA  PRO A 138     -13.235 -20.908  54.112  1.00 60.24           C  
ATOM   2346  CD  PRO A 138     -13.015 -18.579  54.610  1.00 60.24           C  
ATOM   2347  CB  PRO A 138     -12.668 -20.787  55.529  1.00 60.24           C  
ATOM   2348  CG  PRO A 138     -12.968 -19.336  55.946  1.00 60.24           C  
ATOM   2349  C   PRO A 138     -14.501 -21.686  54.029  1.00 60.24           C  
ATOM   2350  O   PRO A 138     -15.582 -21.075  54.234  1.00 60.24           O  
ATOM   2351  OXT PRO A 138     -14.424 -22.917  53.770  1.00 60.24           O  
TER    2352      PRO A 138                                                       
ATOM   2352  N   GLY B   2      15.264  -7.093  59.288  1.00 23.55           N  
ATOM   2353  CA  GLY B   2      14.548  -6.413  58.188  1.00 23.55           C  
ATOM   2354  C   GLY B   2      14.721  -4.937  58.285  1.00 23.55           C  
ATOM   2355  O   GLY B   2      15.329  -4.427  59.225  1.00 23.55           O  
ATOM   2356  N   VAL B   3      14.178  -4.214  57.291  1.00 53.10           N  
ATOM   2357  CA  VAL B   3      14.267  -2.788  57.281  1.00 53.10           C  
ATOM   2358  CB  VAL B   3      13.884  -2.192  55.959  1.00 53.10           C  
ATOM   2359  CG1 VAL B   3      13.924  -0.658  56.058  1.00 53.10           C  
ATOM   2360  CG2 VAL B   3      14.830  -2.771  54.894  1.00 53.10           C  
ATOM   2361  C   VAL B   3      13.322  -2.294  58.326  1.00 53.10           C  
ATOM   2362  O   VAL B   3      12.261  -2.877  58.543  1.00 53.10           O  
ATOM   2363  N   ILE B   4      13.704  -1.207  59.022  1.00 91.70           N  
ATOM   2364  CA  ILE B   4      12.889  -0.680  60.074  1.00 91.70           C  
ATOM   2365  CB  ILE B   4      13.593  -0.639  61.398  1.00 91.70           C  
ATOM   2366  CG1 ILE B   4      12.604  -0.311  62.527  1.00 91.70           C  
ATOM   2367  CG2 ILE B   4      14.763   0.351  61.280  1.00 91.70           C  
ATOM   2368  CD1 ILE B   4      13.180  -0.536  63.924  1.00 91.70           C  
ATOM   2369  C   ILE B   4      12.540   0.729  59.723  1.00 91.70           C  
ATOM   2370  O   ILE B   4      13.343   1.453  59.136  1.00 91.70           O  
ATOM   2371  N   GLN B   5      11.296   1.138  60.042  1.00 77.75           N  
ATOM   2372  CA  GLN B   5      10.896   2.487  59.784  1.00 77.75           C  
ATOM   2373  CB  GLN B   5       9.854   2.656  58.659  1.00 77.75           C  
ATOM   2374  CG  GLN B   5      10.395   2.373  57.256  1.00 77.75           C  
ATOM   2375  CD  GLN B   5       9.338   2.811  56.247  1.00 77.75           C  
ATOM   2376  OE1 GLN B   5       9.597   3.634  55.373  1.00 77.75           O  
ATOM   2377  NE2 GLN B   5       8.107   2.250  56.364  1.00 77.75           N  
ATOM   2378  C   GLN B   5      10.283   3.033  61.031  1.00 77.75           C  
ATOM   2379  O   GLN B   5       9.696   2.300  61.825  1.00 77.75           O  
ATOM   2380  N   SER B   6      10.443   4.353  61.246  1.00 48.20           N  
ATOM   2381  CA  SER B   6       9.849   4.986  62.386  1.00 48.20           C  
ATOM   2382  CB  SER B   6      10.853   5.291  63.515  1.00 48.20           C  
ATOM   2383  OG  SER B   6      11.824   6.232  63.077  1.00 48.20           O  
ATOM   2384  C   SER B   6       9.313   6.296  61.915  1.00 48.20           C  
ATOM   2385  O   SER B   6       9.888   6.913  61.020  1.00 48.20           O  
ATOM   2386  N   PRO B   7       8.217   6.750  62.454  1.00 82.10           N  
ATOM   2387  CA  PRO B   7       7.444   6.003  63.412  1.00 82.10           C  
ATOM   2388  CD  PRO B   7       8.064   8.181  62.638  1.00 82.10           C  
ATOM   2389  CB  PRO B   7       6.739   7.028  64.297  1.00 82.10           C  
ATOM   2390  CG  PRO B   7       6.791   8.323  63.479  1.00 82.10           C  
ATOM   2391  C   PRO B   7       6.488   5.117  62.676  1.00 82.10           C  
ATOM   2392  O   PRO B   7       6.380   5.239  61.458  1.00 82.10           O  
ATOM   2393  N   ARG B   8       5.834   4.180  63.390  1.00142.82           N  
ATOM   2394  CA  ARG B   8       4.859   3.300  62.811  1.00142.82           C  
ATOM   2395  CB  ARG B   8       4.411   2.211  63.800  1.00142.82           C  
ATOM   2396  CG  ARG B   8       5.530   1.244  64.194  1.00142.82           C  
ATOM   2397  CD  ARG B   8       5.142   0.281  65.317  1.00142.82           C  
ATOM   2398  NE  ARG B   8       4.978   1.089  66.559  1.00142.82           N  
ATOM   2399  CZ  ARG B   8       4.697   0.474  67.744  1.00142.82           C  
ATOM   2400  NH1 ARG B   8       4.558  -0.883  67.790  1.00142.82           N  
ATOM   2401  NH2 ARG B   8       4.559   1.214  68.884  1.00142.82           N  
ATOM   2402  C   ARG B   8       3.634   4.078  62.429  1.00142.82           C  
ATOM   2403  O   ARG B   8       3.089   3.893  61.341  1.00142.82           O  
ATOM   2404  N   HIS B   9       3.162   4.975  63.323  1.00 74.24           N  
ATOM   2405  CA  HIS B   9       1.963   5.714  63.034  1.00 74.24           C  
ATOM   2406  ND1 HIS B   9       0.826   2.720  64.127  1.00 74.24           N  
ATOM   2407  CG  HIS B   9       0.314   3.834  63.501  1.00 74.24           C  
ATOM   2408  CB  HIS B   9       0.729   5.238  63.823  1.00 74.24           C  
ATOM   2409  NE2 HIS B   9      -0.664   1.988  62.647  1.00 74.24           N  
ATOM   2410  CD2 HIS B   9      -0.594   3.369  62.600  1.00 74.24           C  
ATOM   2411  CE1 HIS B   9       0.207   1.644  63.579  1.00 74.24           C  
ATOM   2412  C   HIS B   9       2.181   7.141  63.423  1.00 74.24           C  
ATOM   2413  O   HIS B   9       2.925   7.434  64.358  1.00 74.24           O  
ATOM   2414  N   LEU B  10       1.545   8.076  62.688  1.00106.52           N  
ATOM   2415  CA  LEU B  10       1.686   9.466  63.011  1.00106.52           C  
ATOM   2416  CB  LEU B  10       2.821  10.156  62.240  1.00106.52           C  
ATOM   2417  CG  LEU B  10       4.221   9.746  62.724  1.00106.52           C  
ATOM   2418  CD1 LEU B  10       5.324  10.462  61.927  1.00106.52           C  
ATOM   2419  CD2 LEU B  10       4.360   9.967  64.240  1.00106.52           C  
ATOM   2420  C   LEU B  10       0.429  10.194  62.650  1.00106.52           C  
ATOM   2421  O   LEU B  10      -0.161   9.957  61.597  1.00106.52           O  
ATOM   2422  N   ILE B  11      -0.008  11.114  63.536  1.00 39.08           N  
ATOM   2423  CA  ILE B  11      -1.158  11.932  63.269  1.00 39.08           C  
ATOM   2424  CB  ILE B  11      -2.234  11.823  64.313  1.00 39.08           C  
ATOM   2425  CG1 ILE B  11      -2.748  10.377  64.411  1.00 39.08           C  
ATOM   2426  CG2 ILE B  11      -3.334  12.845  63.971  1.00 39.08           C  
ATOM   2427  CD1 ILE B  11      -3.614  10.121  65.644  1.00 39.08           C  
ATOM   2428  C   ILE B  11      -0.670  13.347  63.297  1.00 39.08           C  
ATOM   2429  O   ILE B  11      -0.004  13.758  64.246  1.00 39.08           O  
ATOM   2430  N   LYS B  12      -0.981  14.131  62.245  1.00129.91           N  
ATOM   2431  CA  LYS B  12      -0.497  15.481  62.189  1.00129.91           C  
ATOM   2432  CB  LYS B  12       0.640  15.678  61.172  1.00129.91           C  
ATOM   2433  CG  LYS B  12       1.992  15.130  61.628  1.00129.91           C  
ATOM   2434  CD  LYS B  12       2.519  15.821  62.886  1.00129.91           C  
ATOM   2435  CE  LYS B  12       3.997  15.543  63.163  1.00129.91           C  
ATOM   2436  NZ  LYS B  12       4.208  14.101  63.421  1.00129.91           N  
ATOM   2437  C   LYS B  12      -1.599  16.392  61.760  1.00129.91           C  
ATOM   2438  O   LYS B  12      -2.558  15.988  61.106  1.00129.91           O  
ATOM   2439  N   GLU B  13      -1.482  17.670  62.163  1.00 43.59           N  
ATOM   2440  CA  GLU B  13      -2.418  18.675  61.762  1.00 43.59           C  
ATOM   2441  CB  GLU B  13      -2.473  19.871  62.727  1.00 43.59           C  
ATOM   2442  CG  GLU B  13      -3.474  20.953  62.318  1.00 43.59           C  
ATOM   2443  CD  GLU B  13      -3.409  22.063  63.358  1.00 43.59           C  
ATOM   2444  OE1 GLU B  13      -2.567  21.954  64.289  1.00 43.59           O  
ATOM   2445  OE2 GLU B  13      -4.197  23.038  63.232  1.00 43.59           O  
ATOM   2446  C   GLU B  13      -1.937  19.184  60.445  1.00 43.59           C  
ATOM   2447  O   GLU B  13      -0.744  19.138  60.149  1.00 43.59           O  
ATOM   2448  N   LYS B  14      -2.859  19.690  59.609  1.00106.53           N  
ATOM   2449  CA  LYS B  14      -2.444  20.173  58.330  1.00106.53           C  
ATOM   2450  CB  LYS B  14      -3.609  20.518  57.388  1.00106.53           C  
ATOM   2451  CG  LYS B  14      -4.293  19.265  56.835  1.00106.53           C  
ATOM   2452  CD  LYS B  14      -5.658  19.520  56.194  1.00106.53           C  
ATOM   2453  CE  LYS B  14      -6.820  19.440  57.186  1.00106.53           C  
ATOM   2454  NZ  LYS B  14      -8.101  19.696  56.488  1.00106.53           N  
ATOM   2455  C   LYS B  14      -1.562  21.366  58.529  1.00106.53           C  
ATOM   2456  O   LYS B  14      -1.685  22.098  59.509  1.00106.53           O  
ATOM   2457  N   ARG B  15      -0.641  21.575  57.566  1.00147.37           N  
ATOM   2458  CA  ARG B  15       0.331  22.633  57.575  1.00147.37           C  
ATOM   2459  CB  ARG B  15      -0.262  23.989  57.998  1.00147.37           C  
ATOM   2460  CG  ARG B  15       0.725  25.153  57.871  1.00147.37           C  
ATOM   2461  CD  ARG B  15       0.148  26.508  58.286  1.00147.37           C  
ATOM   2462  NE  ARG B  15       0.304  26.636  59.762  1.00147.37           N  
ATOM   2463  CZ  ARG B  15      -0.122  27.770  60.392  1.00147.37           C  
ATOM   2464  NH1 ARG B  15      -0.702  28.772  59.668  1.00147.37           N  
ATOM   2465  NH2 ARG B  15       0.032  27.904  61.742  1.00147.37           N  
ATOM   2466  C   ARG B  15       1.463  22.311  58.511  1.00147.37           C  
ATOM   2467  O   ARG B  15       2.376  23.118  58.679  1.00147.37           O  
ATOM   2468  N   GLU B  16       1.482  21.105  59.110  1.00 57.56           N  
ATOM   2469  CA  GLU B  16       2.567  20.768  59.992  1.00 57.56           C  
ATOM   2470  CB  GLU B  16       2.169  19.876  61.184  1.00 57.56           C  
ATOM   2471  CG  GLU B  16       1.311  20.613  62.218  1.00 57.56           C  
ATOM   2472  CD  GLU B  16       1.016  19.673  63.379  1.00 57.56           C  
ATOM   2473  OE1 GLU B  16       1.690  18.612  63.471  1.00 57.56           O  
ATOM   2474  OE2 GLU B  16       0.114  20.006  64.193  1.00 57.56           O  
ATOM   2475  C   GLU B  16       3.643  20.077  59.205  1.00 57.56           C  
ATOM   2476  O   GLU B  16       3.512  19.868  58.000  1.00 57.56           O  
ATOM   2477  N   THR B  17       4.779  19.762  59.865  1.00103.66           N  
ATOM   2478  CA  THR B  17       5.858  19.089  59.196  1.00103.66           C  
ATOM   2479  CB  THR B  17       7.115  19.904  59.132  1.00103.66           C  
ATOM   2480  OG1 THR B  17       7.592  20.173  60.443  1.00103.66           O  
ATOM   2481  CG2 THR B  17       6.809  21.222  58.401  1.00103.66           C  
ATOM   2482  C   THR B  17       6.181  17.836  59.957  1.00103.66           C  
ATOM   2483  O   THR B  17       6.043  17.790  61.179  1.00103.66           O  
ATOM   2484  N   ALA B  18       6.612  16.773  59.239  1.00 39.95           N  
ATOM   2485  CA  ALA B  18       6.942  15.537  59.894  0.88 39.95           C  
ATOM   2486  CB  ALA B  18       5.787  14.520  59.898  1.00 39.95           C  
ATOM   2487  C   ALA B  18       8.089  14.897  59.172  1.00 39.95           C  
ATOM   2488  O   ALA B  18       8.325  15.155  57.991  1.00 39.95           O  
ATOM   2489  N   THR B  19       8.852  14.045  59.888  1.00 43.74           N  
ATOM   2490  CA  THR B  19       9.970  13.376  59.286  1.00 43.74           C  
ATOM   2491  CB  THR B  19      11.280  13.715  59.940  1.00 43.74           C  
ATOM   2492  OG1 THR B  19      11.512  15.114  59.872  1.00 43.74           O  
ATOM   2493  CG2 THR B  19      12.408  12.962  59.216  1.00 43.74           C  
ATOM   2494  C   THR B  19       9.760  11.901  59.446  1.00 43.74           C  
ATOM   2495  O   THR B  19       9.421  11.432  60.532  1.00 43.74           O  
ATOM   2496  N   LEU B  20       9.938  11.130  58.350  1.00123.44           N  
ATOM   2497  CA  LEU B  20       9.823   9.698  58.425  1.00123.44           C  
ATOM   2498  CB  LEU B  20       8.996   9.039  57.299  1.00123.44           C  
ATOM   2499  CG  LEU B  20       7.520   9.474  57.176  1.00123.44           C  
ATOM   2500  CD1 LEU B  20       6.727   9.225  58.464  1.00123.44           C  
ATOM   2501  CD2 LEU B  20       7.392  10.906  56.653  1.00123.44           C  
ATOM   2502  C   LEU B  20      11.211   9.154  58.263  1.00123.44           C  
ATOM   2503  O   LEU B  20      11.965   9.616  57.408  1.00123.44           O  
ATOM   2504  N   LYS B  21      11.591   8.143  59.073  1.00131.66           N  
ATOM   2505  CA  LYS B  21      12.938   7.649  58.994  1.00131.66           C  
ATOM   2506  CB  LYS B  21      13.702   7.786  60.323  1.00131.66           C  
ATOM   2507  CG  LYS B  21      15.191   7.457  60.215  1.00131.66           C  
ATOM   2508  CD  LYS B  21      16.010   7.944  61.411  1.00131.66           C  
ATOM   2509  CE  LYS B  21      16.027   9.468  61.558  1.00131.66           C  
ATOM   2510  NZ  LYS B  21      16.622  10.093  60.354  1.00131.66           N  
ATOM   2511  C   LYS B  21      12.925   6.199  58.623  1.00131.66           C  
ATOM   2512  O   LYS B  21      12.014   5.453  58.979  1.00131.66           O  
ATOM   2513  N   CYS B  22      13.958   5.778  57.865  1.00 60.14           N  
ATOM   2514  CA  CYS B  22      14.081   4.419  57.429  1.00 60.14           C  
ATOM   2515  CB  CYS B  22      13.797   4.271  55.921  1.00 60.14           C  
ATOM   2516  SG  CYS B  22      14.129   2.609  55.273  1.00 60.14           S  
ATOM   2517  C   CYS B  22      15.490   3.964  57.665  1.00 60.14           C  
ATOM   2518  O   CYS B  22      16.446   4.662  57.328  1.00 60.14           O  
ATOM   2519  N   TYR B  23      15.648   2.770  58.273  1.00 63.26           N  
ATOM   2520  CA  TYR B  23      16.951   2.186  58.448  1.00 63.26           C  
ATOM   2521  CB  TYR B  23      17.286   1.775  59.894  1.00 63.26           C  
ATOM   2522  CG  TYR B  23      17.557   3.001  60.697  1.00 63.26           C  
ATOM   2523  CD1 TYR B  23      18.788   3.613  60.624  1.00 63.26           C  
ATOM   2524  CD2 TYR B  23      16.600   3.531  61.531  1.00 63.26           C  
ATOM   2525  CE1 TYR B  23      19.059   4.741  61.361  1.00 63.26           C  
ATOM   2526  CE2 TYR B  23      16.866   4.660  62.271  1.00 63.26           C  
ATOM   2527  CZ  TYR B  23      18.096   5.267  62.187  1.00 63.26           C  
ATOM   2528  OH  TYR B  23      18.370   6.425  62.946  1.00 63.26           O  
ATOM   2529  C   TYR B  23      16.963   0.932  57.624  1.00 63.26           C  
ATOM   2530  O   TYR B  23      16.160   0.026  57.838  1.00 63.26           O  
ATOM   2531  N   PRO B  24      17.857   0.868  56.674  1.00182.00           N  
ATOM   2532  CA  PRO B  24      17.927  -0.289  55.815  1.00182.00           C  
ATOM   2533  CD  PRO B  24      18.241   2.081  55.967  1.00182.00           C  
ATOM   2534  CB  PRO B  24      18.701   0.150  54.574  1.00182.00           C  
ATOM   2535  CG  PRO B  24      18.453   1.663  54.503  1.00182.00           C  
ATOM   2536  C   PRO B  24      18.581  -1.448  56.494  1.00182.00           C  
ATOM   2537  O   PRO B  24      19.176  -1.268  57.554  1.00182.00           O  
ATOM   2538  N   ILE B  25      18.462  -2.654  55.906  1.00146.41           N  
ATOM   2539  CA  ILE B  25      19.146  -3.798  56.431  1.00146.41           C  
ATOM   2540  CB  ILE B  25      19.012  -5.035  55.596  1.00146.41           C  
ATOM   2541  CG1 ILE B  25      17.582  -5.570  55.674  1.00146.41           C  
ATOM   2542  CG2 ILE B  25      20.076  -6.047  56.055  1.00146.41           C  
ATOM   2543  CD1 ILE B  25      17.245  -6.013  57.090  1.00146.41           C  
ATOM   2544  C   ILE B  25      20.592  -3.456  56.468  1.00146.41           C  
ATOM   2545  O   ILE B  25      21.104  -2.751  55.601  1.00146.41           O  
ATOM   2546  N   PRO B  26      21.263  -3.938  57.474  1.00172.93           N  
ATOM   2547  CA  PRO B  26      22.652  -3.635  57.598  1.00172.93           C  
ATOM   2548  CD  PRO B  26      20.646  -4.232  58.756  1.00172.93           C  
ATOM   2549  CB  PRO B  26      23.081  -4.220  58.941  1.00172.93           C  
ATOM   2550  CG  PRO B  26      21.790  -4.137  59.784  1.00172.93           C  
ATOM   2551  C   PRO B  26      23.382  -4.127  56.397  1.00172.93           C  
ATOM   2552  O   PRO B  26      23.154  -5.266  55.995  1.00172.93           O  
ATOM   2553  N   ARG B  33      24.300  -3.280  55.887  1.00140.26           N  
ATOM   2554  CA  ARG B  33      25.134  -3.366  54.713  1.00140.26           C  
ATOM   2555  CB  ARG B  33      25.897  -4.697  54.496  1.00140.26           C  
ATOM   2556  CG  ARG B  33      25.038  -5.914  54.146  1.00140.26           C  
ATOM   2557  CD  ARG B  33      25.822  -7.212  53.947  1.00140.26           C  
ATOM   2558  NE  ARG B  33      26.588  -7.108  52.672  1.00140.26           N  
ATOM   2559  CZ  ARG B  33      26.588  -8.156  51.797  1.00140.26           C  
ATOM   2560  NH1 ARG B  33      25.817  -9.255  52.050  1.00140.26           N  
ATOM   2561  NH2 ARG B  33      27.358  -8.109  50.671  1.00140.26           N  
ATOM   2562  C   ARG B  33      24.375  -3.089  53.443  1.00140.26           C  
ATOM   2563  O   ARG B  33      24.916  -3.313  52.363  1.00140.26           O  
ATOM   2564  N   HIS B  34      23.136  -2.549  53.507  1.00 83.91           N  
ATOM   2565  CA  HIS B  34      22.443  -2.229  52.280  1.00 83.91           C  
ATOM   2566  ND1 HIS B  34      19.731  -4.769  52.843  1.00 83.91           N  
ATOM   2567  CG  HIS B  34      20.821  -4.114  52.325  1.00 83.91           C  
ATOM   2568  CB  HIS B  34      20.962  -2.626  52.277  1.00 83.91           C  
ATOM   2569  NE2 HIS B  34      21.165  -6.339  52.196  1.00 83.91           N  
ATOM   2570  CD2 HIS B  34      21.686  -5.087  51.928  1.00 83.91           C  
ATOM   2571  CE1 HIS B  34      19.993  -6.095  52.746  1.00 83.91           C  
ATOM   2572  C   HIS B  34      22.536  -0.748  52.049  1.00 83.91           C  
ATOM   2573  O   HIS B  34      22.239   0.058  52.929  1.00 83.91           O  
ATOM   2574  N   ASP B  35      23.084  -0.383  50.872  1.00 96.58           N  
ATOM   2575  CA  ASP B  35      23.305   0.963  50.385  1.00 96.58           C  
ATOM   2576  CB  ASP B  35      24.484   1.042  49.400  1.00 96.58           C  
ATOM   2577  CG  ASP B  35      25.774   0.781  50.163  1.00 96.58           C  
ATOM   2578  OD1 ASP B  35      25.709   0.629  51.412  1.00 96.58           O  
ATOM   2579  OD2 ASP B  35      26.845   0.732  49.501  1.00 96.58           O  
ATOM   2580  C   ASP B  35      22.145   1.623  49.676  1.00 96.58           C  
ATOM   2581  O   ASP B  35      22.109   2.854  49.603  1.00 96.58           O  
ATOM   2582  N   THR B  36      21.216   0.854  49.060  1.00224.70           N  
ATOM   2583  CA  THR B  36      20.214   1.488  48.233  1.00224.70           C  
ATOM   2584  CB  THR B  36      19.979   0.822  46.902  1.00224.70           C  
ATOM   2585  OG1 THR B  36      19.251   1.691  46.047  1.00224.70           O  
ATOM   2586  CG2 THR B  36      19.198  -0.484  47.096  1.00224.70           C  
ATOM   2587  C   THR B  36      18.901   1.538  48.945  1.00224.70           C  
ATOM   2588  O   THR B  36      18.452   0.547  49.518  1.00224.70           O  
ATOM   2589  N   VAL B  37      18.248   2.721  48.923  1.00109.00           N  
ATOM   2590  CA  VAL B  37      16.992   2.858  49.602  1.00109.00           C  
ATOM   2591  CB  VAL B  37      17.090   3.666  50.863  1.00109.00           C  
ATOM   2592  CG1 VAL B  37      15.685   3.808  51.474  1.00109.00           C  
ATOM   2593  CG2 VAL B  37      18.109   2.994  51.795  1.00109.00           C  
ATOM   2594  C   VAL B  37      16.023   3.575  48.710  1.00109.00           C  
ATOM   2595  O   VAL B  37      16.376   4.576  48.086  1.00109.00           O  
ATOM   2596  N   TYR B  38      14.758   3.088  48.672  1.00135.37           N  
ATOM   2597  CA  TYR B  38      13.729   3.644  47.831  1.00135.37           C  
ATOM   2598  CB  TYR B  38      13.160   2.634  46.821  1.00135.37           C  
ATOM   2599  CG  TYR B  38      14.287   1.983  46.101  1.00135.37           C  
ATOM   2600  CD1 TYR B  38      14.934   2.604  45.062  1.00135.37           C  
ATOM   2601  CD2 TYR B  38      14.690   0.722  46.472  1.00135.37           C  
ATOM   2602  CE1 TYR B  38      15.971   1.979  44.409  1.00135.37           C  
ATOM   2603  CE2 TYR B  38      15.725   0.092  45.825  1.00135.37           C  
ATOM   2604  CZ  TYR B  38      16.370   0.722  44.790  1.00135.37           C  
ATOM   2605  OH  TYR B  38      17.434   0.083  44.120  1.00135.37           O  
ATOM   2606  C   TYR B  38      12.548   3.958  48.713  1.00135.37           C  
ATOM   2607  O   TYR B  38      12.317   3.277  49.711  1.00135.37           O  
ATOM   2608  N   TRP B  39      11.766   5.008  48.366  1.00 98.18           N  
ATOM   2609  CA  TRP B  39      10.574   5.348  49.105  1.00 98.18           C  
ATOM   2610  CB  TRP B  39      10.566   6.779  49.680  1.00 98.18           C  
ATOM   2611  CG  TRP B  39      11.492   7.009  50.849  1.00 98.18           C  
ATOM   2612  CD2 TRP B  39      11.102   6.851  52.223  1.00 98.18           C  
ATOM   2613  CD1 TRP B  39      12.799   7.399  50.860  1.00 98.18           C  
ATOM   2614  NE1 TRP B  39      13.250   7.493  52.155  1.00 98.18           N  
ATOM   2615  CE2 TRP B  39      12.216   7.158  53.004  1.00 98.18           C  
ATOM   2616  CE3 TRP B  39       9.914   6.480  52.787  1.00 98.18           C  
ATOM   2617  CZ2 TRP B  39      12.157   7.097  54.368  1.00 98.18           C  
ATOM   2618  CZ3 TRP B  39       9.858   6.419  54.161  1.00 98.18           C  
ATOM   2619  CH2 TRP B  39      10.959   6.722  54.936  1.00 98.18           C  
ATOM   2620  C   TRP B  39       9.401   5.273  48.175  1.00 98.18           C  
ATOM   2621  O   TRP B  39       9.500   5.641  47.005  1.00 98.18           O  
ATOM   2622  N   TYR B  40       8.254   4.781  48.693  1.00161.30           N  
ATOM   2623  CA  TYR B  40       7.036   4.653  47.938  1.00161.30           C  
ATOM   2624  CB  TYR B  40       6.580   3.195  47.727  1.00161.30           C  
ATOM   2625  CG  TYR B  40       7.627   2.397  47.024  1.00161.30           C  
ATOM   2626  CD1 TYR B  40       8.627   1.780  47.739  1.00161.30           C  
ATOM   2627  CD2 TYR B  40       7.609   2.248  45.658  1.00161.30           C  
ATOM   2628  CE1 TYR B  40       9.592   1.034  47.103  1.00161.30           C  
ATOM   2629  CE2 TYR B  40       8.572   1.503  45.017  1.00161.30           C  
ATOM   2630  CZ  TYR B  40       9.568   0.893  45.738  1.00161.30           C  
ATOM   2631  OH  TYR B  40      10.557   0.127  45.084  1.00161.30           O  
ATOM   2632  C   TYR B  40       5.938   5.259  48.761  1.00161.30           C  
ATOM   2633  O   TYR B  40       6.018   5.292  49.989  1.00161.30           O  
ATOM   2634  N   GLN B  41       4.883   5.769  48.088  1.00 66.50           N  
ATOM   2635  CA  GLN B  41       3.730   6.296  48.770  1.00 66.50           C  
ATOM   2636  CB  GLN B  41       3.431   7.762  48.404  1.00 66.50           C  
ATOM   2637  CG  GLN B  41       2.211   8.350  49.120  1.00 66.50           C  
ATOM   2638  CD  GLN B  41       2.038   9.796  48.669  1.00 66.50           C  
ATOM   2639  OE1 GLN B  41       2.381  10.154  47.544  1.00 66.50           O  
ATOM   2640  NE2 GLN B  41       1.488  10.655  49.570  1.00 66.50           N  
ATOM   2641  C   GLN B  41       2.546   5.477  48.339  1.00 66.50           C  
ATOM   2642  O   GLN B  41       2.405   5.132  47.165  1.00 66.50           O  
ATOM   2643  N   GLN B  42       1.661   5.112  49.290  1.00 91.36           N  
ATOM   2644  CA  GLN B  42       0.508   4.341  48.904  1.00 91.36           C  
ATOM   2645  CB  GLN B  42       0.602   2.843  49.271  1.00 91.36           C  
ATOM   2646  CG  GLN B  42      -0.617   2.032  48.812  1.00 91.36           C  
ATOM   2647  CD  GLN B  42      -0.431   0.561  49.179  1.00 91.36           C  
ATOM   2648  OE1 GLN B  42       0.559   0.176  49.799  1.00 91.36           O  
ATOM   2649  NE2 GLN B  42      -1.411  -0.294  48.780  1.00 91.36           N  
ATOM   2650  C   GLN B  42      -0.721   4.892  49.568  1.00 91.36           C  
ATOM   2651  O   GLN B  42      -0.855   4.842  50.789  1.00 91.36           O  
ATOM   2652  N   GLY B  43      -1.668   5.420  48.766  1.00 62.70           N  
ATOM   2653  CA  GLY B  43      -2.907   5.905  49.309  1.00 62.70           C  
ATOM   2654  C   GLY B  43      -3.728   4.687  49.615  1.00 62.70           C  
ATOM   2655  O   GLY B  43      -3.483   3.608  49.076  1.00 62.70           O  
ATOM   2656  N   PRO B  44      -4.741   4.860  50.420  1.00277.06           N  
ATOM   2657  CA  PRO B  44      -5.510   3.774  50.971  1.00277.06           C  
ATOM   2658  CD  PRO B  44      -5.370   6.153  50.624  1.00277.06           C  
ATOM   2659  CB  PRO B  44      -6.771   4.410  51.559  1.00277.06           C  
ATOM   2660  CG  PRO B  44      -6.411   5.898  51.728  1.00277.06           C  
ATOM   2661  C   PRO B  44      -5.842   2.623  50.053  1.00277.06           C  
ATOM   2662  O   PRO B  44      -5.375   1.516  50.307  1.00277.06           O  
ATOM   2663  N   GLY B  45      -6.678   2.824  49.021  1.00156.28           N  
ATOM   2664  CA  GLY B  45      -7.041   1.767  48.116  1.00156.28           C  
ATOM   2665  C   GLY B  45      -5.961   1.484  47.122  1.00156.28           C  
ATOM   2666  O   GLY B  45      -5.781   0.336  46.716  1.00156.28           O  
ATOM   2667  N   GLN B  46      -5.242   2.557  46.717  1.00363.60           N  
ATOM   2668  CA  GLN B  46      -4.377   2.609  45.565  1.00363.60           C  
ATOM   2669  CB  GLN B  46      -4.088   4.043  45.115  1.00363.60           C  
ATOM   2670  CG  GLN B  46      -5.397   4.807  44.910  1.00363.60           C  
ATOM   2671  CD  GLN B  46      -6.431   3.811  44.394  1.00363.60           C  
ATOM   2672  OE1 GLN B  46      -7.520   3.685  44.951  1.00363.60           O  
ATOM   2673  NE2 GLN B  46      -6.084   3.067  43.312  1.00363.60           N  
ATOM   2674  C   GLN B  46      -3.091   1.861  45.703  1.00363.60           C  
ATOM   2675  O   GLN B  46      -2.795   1.189  46.683  1.00363.60           O  
ATOM   2676  N   ASP B  47      -2.292   1.862  44.633  1.00154.40           N  
ATOM   2677  CA  ASP B  47      -1.089   1.117  44.791  1.00154.40           C  
ATOM   2678  CB  ASP B  47      -0.824   0.134  43.652  1.00154.40           C  
ATOM   2679  CG  ASP B  47      -1.752  -1.014  43.996  1.00154.40           C  
ATOM   2680  OD1 ASP B  47      -2.588  -0.836  44.922  1.00154.40           O  
ATOM   2681  OD2 ASP B  47      -1.645  -2.087  43.353  1.00154.40           O  
ATOM   2682  C   ASP B  47       0.073   2.007  45.055  1.00154.40           C  
ATOM   2683  O   ASP B  47      -0.069   3.221  45.190  1.00154.40           O  
ATOM   2684  N   PRO B  48       1.235   1.422  45.154  1.00194.70           N  
ATOM   2685  CA  PRO B  48       2.355   2.232  45.483  1.00194.70           C  
ATOM   2686  CD  PRO B  48       1.365   0.084  45.726  1.00194.70           C  
ATOM   2687  CB  PRO B  48       3.459   1.279  45.938  1.00194.70           C  
ATOM   2688  CG  PRO B  48       2.684   0.086  46.515  1.00194.70           C  
ATOM   2689  C   PRO B  48       2.775   3.138  44.381  1.00194.70           C  
ATOM   2690  O   PRO B  48       2.603   2.797  43.212  1.00194.70           O  
ATOM   2691  N   GLN B  49       3.315   4.312  44.752  1.00 78.43           N  
ATOM   2692  CA  GLN B  49       3.823   5.246  43.801  0.90 78.43           C  
ATOM   2693  CB  GLN B  49       3.084   6.593  43.818  1.00 78.43           C  
ATOM   2694  CG  GLN B  49       1.615   6.493  43.406  1.00 78.43           C  
ATOM   2695  CD  GLN B  49       1.024   7.893  43.480  1.00 78.43           C  
ATOM   2696  OE1 GLN B  49       1.256   8.627  44.439  1.00 78.43           O  
ATOM   2697  NE2 GLN B  49       0.238   8.277  42.438  1.00 78.43           N  
ATOM   2698  C   GLN B  49       5.233   5.513  44.231  1.00 78.43           C  
ATOM   2699  O   GLN B  49       5.489   5.849  45.386  1.00 78.43           O  
ATOM   2700  N   PHE B  50       6.189   5.367  43.300  1.00168.39           N  
ATOM   2701  CA  PHE B  50       7.586   5.516  43.602  1.00168.39           C  
ATOM   2702  CB  PHE B  50       8.445   4.902  42.479  1.00168.39           C  
ATOM   2703  CG  PHE B  50       9.868   5.292  42.638  1.00168.39           C  
ATOM   2704  CD1 PHE B  50      10.692   4.654  43.537  1.00168.39           C  
ATOM   2705  CD2 PHE B  50      10.376   6.298  41.850  1.00168.39           C  
ATOM   2706  CE1 PHE B  50      12.008   5.033  43.658  1.00168.39           C  
ATOM   2707  CE2 PHE B  50      11.688   6.682  41.965  1.00168.39           C  
ATOM   2708  CZ  PHE B  50      12.499   6.051  42.874  1.00168.39           C  
ATOM   2709  C   PHE B  50       7.927   6.977  43.780  1.00168.39           C  
ATOM   2710  O   PHE B  50       7.607   7.811  42.936  1.00168.39           O  
ATOM   2711  N   LEU B  51       8.448   7.349  44.973  1.00126.30           N  
ATOM   2712  CA  LEU B  51       8.913   8.686  45.226  1.00126.30           C  
ATOM   2713  CB  LEU B  51       8.846   9.033  46.720  1.00126.30           C  
ATOM   2714  CG  LEU B  51       7.416   8.975  47.288  1.00126.30           C  
ATOM   2715  CD1 LEU B  51       7.394   9.332  48.782  1.00126.30           C  
ATOM   2716  CD2 LEU B  51       6.448   9.831  46.456  1.00126.30           C  
ATOM   2717  C   LEU B  51      10.332   8.956  44.775  1.00126.30           C  
ATOM   2718  O   LEU B  51      10.572   9.858  43.972  1.00126.30           O  
ATOM   2719  N   ILE B  52      11.319   8.168  45.285  1.00116.48           N  
ATOM   2720  CA  ILE B  52      12.709   8.462  45.002  1.00116.48           C  
ATOM   2721  CB  ILE B  52      13.216   9.643  45.782  1.00116.48           C  
ATOM   2722  CG1 ILE B  52      14.575  10.119  45.242  1.00116.48           C  
ATOM   2723  CG2 ILE B  52      13.223   9.257  47.270  1.00116.48           C  
ATOM   2724  CD1 ILE B  52      14.973  11.508  45.740  1.00116.48           C  
ATOM   2725  C   ILE B  52      13.609   7.281  45.319  1.00116.48           C  
ATOM   2726  O   ILE B  52      13.244   6.420  46.120  1.00116.48           O  
ATOM   2727  N   SER B  53      14.822   7.227  44.694  1.00278.93           N  
ATOM   2728  CA  SER B  53      15.805   6.182  44.928  1.00278.93           C  
ATOM   2729  CB  SER B  53      16.082   5.301  43.700  1.00278.93           C  
ATOM   2730  OG  SER B  53      14.894   4.689  43.224  1.00278.93           O  
ATOM   2731  C   SER B  53      17.149   6.809  45.230  1.00278.93           C  
ATOM   2732  O   SER B  53      17.581   7.752  44.568  1.00278.93           O  
ATOM   2733  N   PHE B  54      17.867   6.271  46.242  1.00227.83           N  
ATOM   2734  CA  PHE B  54      19.178   6.762  46.598  1.00227.83           C  
ATOM   2735  CB  PHE B  54      19.313   7.284  48.042  1.00227.83           C  
ATOM   2736  CG  PHE B  54      18.561   8.536  48.321  1.00227.83           C  
ATOM   2737  CD1 PHE B  54      17.244   8.491  48.716  1.00227.83           C  
ATOM   2738  CD2 PHE B  54      19.191   9.755  48.223  1.00227.83           C  
ATOM   2739  CE1 PHE B  54      16.557   9.650  48.988  1.00227.83           C  
ATOM   2740  CE2 PHE B  54      18.509  10.916  48.493  1.00227.83           C  
ATOM   2741  CZ  PHE B  54      17.189  10.865  48.874  1.00227.83           C  
ATOM   2742  C   PHE B  54      20.107   5.593  46.642  1.00227.83           C  
ATOM   2743  O   PHE B  54      19.768   4.565  47.221  1.00227.83           O  
ATOM   2744  N   TYR B  55      21.312   5.706  46.045  1.00328.73           N  
ATOM   2745  CA  TYR B  55      22.255   4.645  46.251  1.00328.73           C  
ATOM   2746  CB  TYR B  55      22.663   3.891  44.973  1.00328.73           C  
ATOM   2747  CG  TYR B  55      23.316   2.610  45.380  1.00328.73           C  
ATOM   2748  CD1 TYR B  55      22.546   1.507  45.648  1.00328.73           C  
ATOM   2749  CD2 TYR B  55      24.679   2.488  45.494  1.00328.73           C  
ATOM   2750  CE1 TYR B  55      23.109   0.312  46.027  1.00328.73           C  
ATOM   2751  CE2 TYR B  55      25.258   1.299  45.872  1.00328.73           C  
ATOM   2752  CZ  TYR B  55      24.472   0.207  46.141  1.00328.73           C  
ATOM   2753  OH  TYR B  55      25.056  -1.017  46.530  1.00328.73           O  
ATOM   2754  C   TYR B  55      23.459   5.332  46.788  1.00328.73           C  
ATOM   2755  O   TYR B  55      23.916   6.320  46.211  1.00328.73           O  
ATOM   2756  N   GLU B  56      24.036   4.797  47.881  0.88422.65           N  
ATOM   2757  CA  GLU B  56      24.982   5.609  48.570  0.88422.65           C  
ATOM   2758  CB  GLU B  56      26.285   5.992  47.838  0.75422.65           C  
ATOM   2759  CG  GLU B  56      27.364   4.909  47.976  0.75422.65           C  
ATOM   2760  CD  GLU B  56      28.727   5.505  47.638  0.75422.65           C  
ATOM   2761  OE1 GLU B  56      28.783   6.711  47.279  0.75422.65           O  
ATOM   2762  OE2 GLU B  56      29.735   4.755  47.731  0.75422.65           O  
ATOM   2763  C   GLU B  56      24.161   6.803  48.941  0.88422.65           C  
ATOM   2764  O   GLU B  56      22.951   6.713  49.136  0.88422.65           O  
ATOM   2765  N   LYS B  57      24.753   7.980  49.090  1.00421.66           N  
ATOM   2766  CA  LYS B  57      23.850   8.992  49.531  1.00421.66           C  
ATOM   2767  CB  LYS B  57      24.444   9.894  50.625  1.00421.66           C  
ATOM   2768  CG  LYS B  57      24.738   9.162  51.936  1.00421.66           C  
ATOM   2769  CD  LYS B  57      25.952   8.236  51.866  1.00421.66           C  
ATOM   2770  CE  LYS B  57      27.270   8.940  52.197  1.00421.66           C  
ATOM   2771  NZ  LYS B  57      28.395   7.983  52.109  1.00421.66           N  
ATOM   2772  C   LYS B  57      23.443   9.888  48.403  1.00421.66           C  
ATOM   2773  O   LYS B  57      23.130  11.059  48.616  1.00421.66           O  
ATOM   2774  N   MET B  58      23.351   9.353  47.176  1.00350.12           N  
ATOM   2775  CA  MET B  58      23.015  10.243  46.107  1.00350.12           C  
ATOM   2776  CB  MET B  58      24.086  10.336  45.009  1.00350.12           C  
ATOM   2777  CG  MET B  58      25.336  11.106  45.437  1.00350.12           C  
ATOM   2778  SD  MET B  58      25.058  12.867  45.782  1.00350.12           S  
ATOM   2779  CE  MET B  58      24.654  13.303  44.066  1.00350.12           C  
ATOM   2780  C   MET B  58      21.751   9.802  45.459  1.00350.12           C  
ATOM   2781  O   MET B  58      21.458   8.613  45.330  1.00350.12           O  
ATOM   2782  N   GLN B  59      20.957  10.795  45.026  1.00434.73           N  
ATOM   2783  CA  GLN B  59      19.719  10.477  44.393  1.00434.73           C  
ATOM   2784  CB  GLN B  59      18.785  11.690  44.217  1.00434.73           C  
ATOM   2785  CG  GLN B  59      19.340  12.761  43.275  1.00434.73           C  
ATOM   2786  CD  GLN B  59      18.323  13.891  43.192  1.00434.73           C  
ATOM   2787  OE1 GLN B  59      18.642  15.048  43.468  1.00434.73           O  
ATOM   2788  NE2 GLN B  59      17.066  13.554  42.800  1.00434.73           N  
ATOM   2789  C   GLN B  59      20.013   9.928  43.036  1.00434.73           C  
ATOM   2790  O   GLN B  59      20.932  10.379  42.353  1.00434.73           O  
ATOM   2791  N   SER B  60      19.204   8.926  42.634  1.00136.56           N  
ATOM   2792  CA  SER B  60      19.272   8.243  41.376  1.00136.56           C  
ATOM   2793  CB  SER B  60      19.403   6.718  41.516  1.00136.56           C  
ATOM   2794  OG  SER B  60      19.462   6.111  40.234  1.00136.56           O  
ATOM   2795  C   SER B  60      17.951   8.519  40.733  1.00136.56           C  
ATOM   2796  O   SER B  60      17.647   9.664  40.401  1.00136.56           O  
ATOM   2797  N   ASP B  61      17.133   7.471  40.513  1.00109.71           N  
ATOM   2798  CA  ASP B  61      15.859   7.690  39.886  1.00109.71           C  
ATOM   2799  CB  ASP B  61      15.220   6.403  39.337  1.00109.71           C  
ATOM   2800  CG  ASP B  61      15.121   5.394  40.467  1.00109.71           C  
ATOM   2801  OD1 ASP B  61      16.198   4.991  40.980  1.00109.71           O  
ATOM   2802  OD2 ASP B  61      13.979   4.998  40.817  1.00109.71           O  
ATOM   2803  C   ASP B  61      14.909   8.385  40.819  1.00109.71           C  
ATOM   2804  O   ASP B  61      14.987   8.239  42.038  1.00109.71           O  
ATOM   2805  N   LYS B  69      13.984   9.193  40.247  1.00135.35           N  
ATOM   2806  CA  LYS B  69      13.050   9.940  41.047  1.00135.35           C  
ATOM   2807  CB  LYS B  69      13.588  11.363  41.319  1.00135.35           C  
ATOM   2808  CG  LYS B  69      12.928  12.155  42.452  1.00135.35           C  
ATOM   2809  CD  LYS B  69      11.621  12.842  42.083  1.00135.35           C  
ATOM   2810  CE  LYS B  69      11.845  14.227  41.470  1.00135.35           C  
ATOM   2811  NZ  LYS B  69      10.562  14.791  40.995  1.00135.35           N  
ATOM   2812  C   LYS B  69      11.739   9.978  40.315  1.00135.35           C  
ATOM   2813  O   LYS B  69      11.696  10.168  39.101  1.00135.35           O  
ATOM   2814  N   GLY B  70      10.627   9.773  41.052  1.00 34.21           N  
ATOM   2815  CA  GLY B  70       9.318   9.749  40.461  1.00 34.21           C  
ATOM   2816  C   GLY B  70       8.745  11.107  40.637  1.00 34.21           C  
ATOM   2817  O   GLY B  70       9.454  12.108  40.579  1.00 34.21           O  
ATOM   2818  N   SER B  71       7.422  11.195  40.835  1.00 73.77           N  
ATOM   2819  CA  SER B  71       6.938  12.517  41.039  1.00 73.77           C  
ATOM   2820  CB  SER B  71       5.519  12.743  40.482  1.00 73.77           C  
ATOM   2821  OG  SER B  71       4.591  11.870  41.109  1.00 73.77           O  
ATOM   2822  C   SER B  71       6.908  12.765  42.520  1.00 73.77           C  
ATOM   2823  O   SER B  71       5.987  12.347  43.221  1.00 73.77           O  
ATOM   2824  N   ILE B  72       7.940  13.470  43.030  1.00189.85           N  
ATOM   2825  CA  ILE B  72       8.009  13.841  44.419  1.00189.85           C  
ATOM   2826  CB  ILE B  72       9.395  13.779  45.013  1.00189.85           C  
ATOM   2827  CG1 ILE B  72      10.380  14.760  44.349  1.00189.85           C  
ATOM   2828  CG2 ILE B  72       9.850  12.314  44.954  1.00189.85           C  
ATOM   2829  CD1 ILE B  72      10.269  16.202  44.845  1.00189.85           C  
ATOM   2830  C   ILE B  72       7.496  15.245  44.449  1.00189.85           C  
ATOM   2831  O   ILE B  72       7.845  16.049  43.590  1.00189.85           O  
ATOM   2832  N   PRO B  73       6.650  15.570  45.385  1.00307.58           N  
ATOM   2833  CA  PRO B  73       5.960  16.829  45.380  1.00307.58           C  
ATOM   2834  CD  PRO B  73       6.111  14.628  46.350  1.00307.58           C  
ATOM   2835  CB  PRO B  73       5.118  16.838  46.655  1.00307.58           C  
ATOM   2836  CG  PRO B  73       4.881  15.340  46.946  1.00307.58           C  
ATOM   2837  C   PRO B  73       6.729  18.087  45.133  1.00307.58           C  
ATOM   2838  O   PRO B  73       6.591  18.634  44.038  1.00307.58           O  
ATOM   2839  N   ASP B  74       7.550  18.512  46.115  1.00281.83           N  
ATOM   2840  CA  ASP B  74       8.345  19.707  46.162  1.00281.83           C  
ATOM   2841  CB  ASP B  74       7.648  20.915  45.500  1.00281.83           C  
ATOM   2842  CG  ASP B  74       6.315  21.188  46.191  1.00281.83           C  
ATOM   2843  OD1 ASP B  74       5.583  20.204  46.483  1.00281.83           O  
ATOM   2844  OD2 ASP B  74       6.012  22.384  46.446  1.00281.83           O  
ATOM   2845  C   ASP B  74       8.478  19.963  47.632  1.00281.83           C  
ATOM   2846  O   ASP B  74       9.527  20.355  48.142  1.00281.83           O  
ATOM   2847  N   ARG B  75       7.365  19.699  48.341  1.00137.64           N  
ATOM   2848  CA  ARG B  75       7.199  19.820  49.757  1.00137.64           C  
ATOM   2849  CB  ARG B  75       5.729  19.724  50.188  1.00137.64           C  
ATOM   2850  CG  ARG B  75       4.899  20.909  49.692  1.00137.64           C  
ATOM   2851  CD  ARG B  75       3.439  20.873  50.144  1.00137.64           C  
ATOM   2852  NE  ARG B  75       2.786  19.725  49.457  1.00137.64           N  
ATOM   2853  CZ  ARG B  75       2.249  18.711  50.195  1.00137.64           C  
ATOM   2854  NH1 ARG B  75       2.351  18.734  51.556  1.00137.64           N  
ATOM   2855  NH2 ARG B  75       1.611  17.678  49.571  1.00137.64           N  
ATOM   2856  C   ARG B  75       7.966  18.733  50.440  1.00137.64           C  
ATOM   2857  O   ARG B  75       8.299  18.859  51.619  1.00137.64           O  
ATOM   2858  N   PHE B  76       8.201  17.601  49.740  1.00124.68           N  
ATOM   2859  CA  PHE B  76       8.904  16.530  50.388  1.00124.68           C  
ATOM   2860  CB  PHE B  76       8.378  15.113  50.078  1.00124.68           C  
ATOM   2861  CG  PHE B  76       6.921  15.036  50.392  1.00124.68           C  
ATOM   2862  CD1 PHE B  76       6.399  15.641  51.511  1.00124.68           C  
ATOM   2863  CD2 PHE B  76       6.083  14.292  49.591  1.00124.68           C  
ATOM   2864  CE1 PHE B  76       5.056  15.546  51.792  1.00124.68           C  
ATOM   2865  CE2 PHE B  76       4.739  14.191  49.869  1.00124.68           C  
ATOM   2866  CZ  PHE B  76       4.221  14.826  50.971  1.00124.68           C  
ATOM   2867  C   PHE B  76      10.337  16.546  49.949  1.00124.68           C  
ATOM   2868  O   PHE B  76      10.647  16.809  48.788  1.00124.68           O  
ATOM   2869  N   SER B  77      11.258  16.282  50.898  1.00 94.96           N  
ATOM   2870  CA  SER B  77      12.659  16.223  50.594  1.00 94.96           C  
ATOM   2871  CB  SER B  77      13.472  17.378  51.206  1.00 94.96           C  
ATOM   2872  OG  SER B  77      13.018  18.625  50.705  1.00 94.96           O  
ATOM   2873  C   SER B  77      13.179  14.980  51.241  1.00 94.96           C  
ATOM   2874  O   SER B  77      12.792  14.645  52.360  1.00 94.96           O  
ATOM   2875  N   ALA B  78      14.083  14.256  50.552  1.00 52.10           N  
ATOM   2876  CA  ALA B  78      14.593  13.054  51.143  1.00 52.10           C  
ATOM   2877  CB  ALA B  78      14.140  11.773  50.422  1.00 52.10           C  
ATOM   2878  C   ALA B  78      16.085  13.082  51.081  1.00 52.10           C  
ATOM   2879  O   ALA B  78      16.676  13.579  50.124  1.00 52.10           O  
ATOM   2880  N   GLN B  79      16.745  12.552  52.130  1.00 72.91           N  
ATOM   2881  CA  GLN B  79      18.176  12.520  52.101  1.00 72.91           C  
ATOM   2882  CB  GLN B  79      18.845  13.675  52.869  1.00 72.91           C  
ATOM   2883  CG  GLN B  79      20.372  13.674  52.751  1.00 72.91           C  
ATOM   2884  CD  GLN B  79      20.904  14.927  53.433  1.00 72.91           C  
ATOM   2885  OE1 GLN B  79      20.140  15.752  53.930  1.00 72.91           O  
ATOM   2886  NE2 GLN B  79      22.256  15.077  53.453  1.00 72.91           N  
ATOM   2887  C   GLN B  79      18.624  11.237  52.721  1.00 72.91           C  
ATOM   2888  O   GLN B  79      17.965  10.703  53.612  1.00 72.91           O  
ATOM   2889  N   GLN B  80      19.754  10.689  52.230  1.00 95.87           N  
ATOM   2890  CA  GLN B  80      20.301   9.499  52.814  1.00 95.87           C  
ATOM   2891  CB  GLN B  80      20.560   8.352  51.822  1.00 95.87           C  
ATOM   2892  CG  GLN B  80      21.136   7.114  52.515  1.00 95.87           C  
ATOM   2893  CD  GLN B  80      21.270   5.987  51.503  1.00 95.87           C  
ATOM   2894  OE1 GLN B  80      21.924   4.978  51.763  1.00 95.87           O  
ATOM   2895  NE2 GLN B  80      20.628   6.149  50.319  1.00 95.87           N  
ATOM   2896  C   GLN B  80      21.604   9.896  53.439  1.00 95.87           C  
ATOM   2897  O   GLN B  80      22.323  10.742  52.908  1.00 95.87           O  
ATOM   2898  N   PHE B  81      21.948   9.275  54.585  1.00181.60           N  
ATOM   2899  CA  PHE B  81      23.093   9.714  55.326  1.00181.60           C  
ATOM   2900  CB  PHE B  81      22.766  10.039  56.792  1.00181.60           C  
ATOM   2901  CG  PHE B  81      21.915  11.265  56.765  1.00181.60           C  
ATOM   2902  CD1 PHE B  81      20.547  11.167  56.649  1.00181.60           C  
ATOM   2903  CD2 PHE B  81      22.486  12.515  56.836  1.00181.60           C  
ATOM   2904  CE1 PHE B  81      19.761  12.295  56.618  1.00181.60           C  
ATOM   2905  CE2 PHE B  81      21.706  13.647  56.807  1.00181.60           C  
ATOM   2906  CZ  PHE B  81      20.340  13.539  56.699  1.00181.60           C  
ATOM   2907  C   PHE B  81      24.194   8.702  55.276  1.00181.60           C  
ATOM   2908  O   PHE B  81      24.133   7.705  54.560  1.00181.60           O  
ATOM   2909  N   SER B  82      25.248   8.970  56.067  1.00106.30           N  
ATOM   2910  CA  SER B  82      26.485   8.244  56.090  1.00106.30           C  
ATOM   2911  CB  SER B  82      27.322   8.697  57.277  1.00106.30           C  
ATOM   2912  OG  SER B  82      26.566   8.491  58.462  1.00106.30           O  
ATOM   2913  C   SER B  82      26.260   6.780  56.289  1.00106.30           C  
ATOM   2914  O   SER B  82      26.880   5.952  55.626  1.00106.30           O  
ATOM   2915  N   ASP B  83      25.409   6.431  57.261  1.00152.02           N  
ATOM   2916  CA  ASP B  83      25.089   5.085  57.622  1.00152.02           C  
ATOM   2917  CB  ASP B  83      24.571   4.943  59.072  1.00152.02           C  
ATOM   2918  CG  ASP B  83      23.281   5.724  59.267  1.00152.02           C  
ATOM   2919  OD1 ASP B  83      22.816   6.365  58.288  1.00152.02           O  
ATOM   2920  OD2 ASP B  83      22.745   5.693  60.408  1.00152.02           O  
ATOM   2921  C   ASP B  83      24.112   4.484  56.682  1.00152.02           C  
ATOM   2922  O   ASP B  83      23.732   3.326  56.840  1.00152.02           O  
ATOM   2923  N   TYR B  84      23.624   5.291  55.733  1.00139.73           N  
ATOM   2924  CA  TYR B  84      22.695   4.861  54.728  1.00139.73           C  
ATOM   2925  CB  TYR B  84      22.957   3.434  54.211  1.00139.73           C  
ATOM   2926  CG  TYR B  84      24.271   3.388  53.507  1.00139.73           C  
ATOM   2927  CD1 TYR B  84      24.417   3.918  52.245  1.00139.73           C  
ATOM   2928  CD2 TYR B  84      25.358   2.788  54.101  1.00139.73           C  
ATOM   2929  CE1 TYR B  84      25.629   3.865  51.598  1.00139.73           C  
ATOM   2930  CE2 TYR B  84      26.572   2.731  53.459  1.00139.73           C  
ATOM   2931  CZ  TYR B  84      26.710   3.274  52.205  1.00139.73           C  
ATOM   2932  OH  TYR B  84      27.955   3.218  51.543  1.00139.73           O  
ATOM   2933  C   TYR B  84      21.275   4.900  55.197  1.00139.73           C  
ATOM   2934  O   TYR B  84      20.390   4.472  54.456  1.00139.73           O  
ATOM   2935  N   HIS B  85      20.989   5.445  56.395  1.00104.32           N  
ATOM   2936  CA  HIS B  85      19.609   5.582  56.774  1.00104.32           C  
ATOM   2937  ND1 HIS B  85      20.797   8.002  58.848  1.00104.32           N  
ATOM   2938  CG  HIS B  85      19.586   7.422  58.546  1.00104.32           C  
ATOM   2939  CB  HIS B  85      19.390   5.962  58.251  1.00104.32           C  
ATOM   2940  NE2 HIS B  85      19.283   9.629  58.909  1.00104.32           N  
ATOM   2941  CD2 HIS B  85      18.672   8.430  58.588  1.00104.32           C  
ATOM   2942  CE1 HIS B  85      20.559   9.322  59.057  1.00104.32           C  
ATOM   2943  C   HIS B  85      19.066   6.704  55.938  1.00104.32           C  
ATOM   2944  O   HIS B  85      19.830   7.536  55.448  1.00104.32           O  
ATOM   2945  N   SER B  86      17.733   6.740  55.724  1.00 60.64           N  
ATOM   2946  CA  SER B  86      17.155   7.764  54.898  1.00 60.64           C  
ATOM   2947  CB  SER B  86      16.581   7.221  53.575  1.00 60.64           C  
ATOM   2948  OG  SER B  86      16.025   8.278  52.805  1.00 60.64           O  
ATOM   2949  C   SER B  86      16.034   8.409  55.648  1.00 60.64           C  
ATOM   2950  O   SER B  86      15.352   7.772  56.449  1.00 60.64           O  
ATOM   2951  N   GLU B  87      15.827   9.719  55.408  1.00133.09           N  
ATOM   2952  CA  GLU B  87      14.780  10.428  56.079  1.00133.09           C  
ATOM   2953  CB  GLU B  87      15.323  11.411  57.126  1.00133.09           C  
ATOM   2954  CG  GLU B  87      16.417  12.325  56.582  1.00133.09           C  
ATOM   2955  CD  GLU B  87      16.967  13.119  57.755  1.00133.09           C  
ATOM   2956  OE1 GLU B  87      17.427  12.478  58.738  1.00133.09           O  
ATOM   2957  OE2 GLU B  87      16.935  14.377  57.686  1.00133.09           O  
ATOM   2958  C   GLU B  87      13.975  11.170  55.063  1.00133.09           C  
ATOM   2959  O   GLU B  87      14.513  11.767  54.132  1.00133.09           O  
ATOM   2960  N   LEU B  88      12.639  11.117  55.221  1.00128.33           N  
ATOM   2961  CA  LEU B  88      11.737  11.790  54.328  1.00128.33           C  
ATOM   2962  CB  LEU B  88      10.602  10.847  53.888  1.00128.33           C  
ATOM   2963  CG  LEU B  88       9.648  11.401  52.819  1.00128.33           C  
ATOM   2964  CD1 LEU B  88      10.368  11.603  51.478  1.00128.33           C  
ATOM   2965  CD2 LEU B  88       8.402  10.513  52.684  1.00128.33           C  
ATOM   2966  C   LEU B  88      11.158  12.912  55.126  1.00128.33           C  
ATOM   2967  O   LEU B  88      10.483  12.683  56.128  1.00128.33           O  
ATOM   2968  N   ASN B  89      11.422  14.162  54.695  1.00 58.06           N  
ATOM   2969  CA  ASN B  89      10.960  15.321  55.404  1.00 58.06           C  
ATOM   2970  CB  ASN B  89      12.014  16.442  55.455  1.00 58.06           C  
ATOM   2971  CG  ASN B  89      11.587  17.479  56.482  1.00 58.06           C  
ATOM   2972  OD1 ASN B  89      10.519  17.376  57.083  1.00 58.06           O  
ATOM   2973  ND2 ASN B  89      12.445  18.515  56.689  1.00 58.06           N  
ATOM   2974  C   ASN B  89       9.775  15.845  54.662  1.00 58.06           C  
ATOM   2975  O   ASN B  89       9.828  16.040  53.450  1.00 58.06           O  
ATOM   2976  N   MET B  90       8.663  16.088  55.382  1.00 82.46           N  
ATOM   2977  CA  MET B  90       7.467  16.519  54.722  1.00 82.46           C  
ATOM   2978  CB  MET B  90       6.328  15.513  54.950  1.00 82.46           C  
ATOM   2979  CG  MET B  90       6.717  14.104  54.492  1.00 82.46           C  
ATOM   2980  SD  MET B  90       5.573  12.784  54.994  1.00 82.46           S  
ATOM   2981  CE  MET B  90       4.271  13.251  53.818  1.00 82.46           C  
ATOM   2982  C   MET B  90       7.060  17.828  55.323  1.00 82.46           C  
ATOM   2983  O   MET B  90       6.870  17.937  56.533  1.00 82.46           O  
ATOM   2984  N   SER B  91       6.895  18.866  54.481  1.00 98.19           N  
ATOM   2985  CA  SER B  91       6.535  20.159  54.989  1.00 98.19           C  
ATOM   2986  CB  SER B  91       7.469  21.292  54.530  1.00 98.19           C  
ATOM   2987  OG  SER B  91       8.778  21.100  55.042  1.00 98.19           O  
ATOM   2988  C   SER B  91       5.185  20.513  54.461  1.00 98.19           C  
ATOM   2989  O   SER B  91       4.721  19.938  53.479  1.00 98.19           O  
ATOM   2990  N   SER B  92       4.516  21.469  55.141  1.00 99.92           N  
ATOM   2991  CA  SER B  92       3.241  21.985  54.726  1.00 99.92           C  
ATOM   2992  CB  SER B  92       3.341  22.909  53.498  1.00 99.92           C  
ATOM   2993  OG  SER B  92       2.056  23.390  53.133  1.00 99.92           O  
ATOM   2994  C   SER B  92       2.322  20.850  54.409  1.00 99.92           C  
ATOM   2995  O   SER B  92       1.754  20.784  53.321  1.00 99.92           O  
ATOM   2996  N   LEU B  93       2.132  19.933  55.378  1.00 67.54           N  
ATOM   2997  CA  LEU B  93       1.344  18.756  55.160  1.00 67.54           C  
ATOM   2998  CB  LEU B  93       1.193  17.880  56.415  1.00 67.54           C  
ATOM   2999  CG  LEU B  93       2.493  17.202  56.876  1.00 67.54           C  
ATOM   3000  CD1 LEU B  93       2.255  16.347  58.132  1.00 67.54           C  
ATOM   3001  CD2 LEU B  93       3.124  16.392  55.735  1.00 67.54           C  
ATOM   3002  C   LEU B  93      -0.043  19.129  54.745  1.00 67.54           C  
ATOM   3003  O   LEU B  93      -0.631  20.092  55.235  1.00 67.54           O  
ATOM   3004  N   GLU B  94      -0.588  18.341  53.798  1.00 53.06           N  
ATOM   3005  CA  GLU B  94      -1.913  18.536  53.293  1.00 53.06           C  
ATOM   3006  CB  GLU B  94      -1.930  18.792  51.777  1.00 53.06           C  
ATOM   3007  CG  GLU B  94      -1.199  20.085  51.404  1.00 53.06           C  
ATOM   3008  CD  GLU B  94      -1.142  20.213  49.888  1.00 53.06           C  
ATOM   3009  OE1 GLU B  94      -1.726  19.339  49.193  1.00 53.06           O  
ATOM   3010  OE2 GLU B  94      -0.509  21.190  49.406  1.00 53.06           O  
ATOM   3011  C   GLU B  94      -2.661  17.270  53.573  1.00 53.06           C  
ATOM   3012  O   GLU B  94      -2.067  16.231  53.852  1.00 53.06           O  
ATOM   3013  N   LEU B  95      -4.000  17.331  53.504  1.00135.11           N  
ATOM   3014  CA  LEU B  95      -4.847  16.214  53.813  1.00135.11           C  
ATOM   3015  CB  LEU B  95      -6.334  16.578  53.652  1.00135.11           C  
ATOM   3016  CG  LEU B  95      -7.331  15.516  54.153  1.00135.11           C  
ATOM   3017  CD1 LEU B  95      -7.292  14.220  53.324  1.00135.11           C  
ATOM   3018  CD2 LEU B  95      -7.153  15.283  55.660  1.00135.11           C  
ATOM   3019  C   LEU B  95      -4.527  15.107  52.851  1.00135.11           C  
ATOM   3020  O   LEU B  95      -4.525  13.931  53.213  1.00135.11           O  
ATOM   3021  N   GLY B  96      -4.222  15.476  51.596  1.00 47.95           N  
ATOM   3022  CA  GLY B  96      -3.958  14.564  50.518  1.00 47.95           C  
ATOM   3023  C   GLY B  96      -2.767  13.712  50.837  1.00 47.95           C  
ATOM   3024  O   GLY B  96      -2.619  12.619  50.293  1.00 47.95           O  
ATOM   3025  N   ASP B  97      -1.857  14.230  51.679  1.00 71.27           N  
ATOM   3026  CA  ASP B  97      -0.634  13.585  52.068  1.00 71.27           C  
ATOM   3027  CB  ASP B  97       0.238  14.474  52.967  1.00 71.27           C  
ATOM   3028  CG  ASP B  97       0.757  15.630  52.128  1.00 71.27           C  
ATOM   3029  OD1 ASP B  97       0.773  15.493  50.876  1.00 71.27           O  
ATOM   3030  OD2 ASP B  97       1.145  16.667  52.729  1.00 71.27           O  
ATOM   3031  C   ASP B  97      -0.904  12.327  52.839  1.00 71.27           C  
ATOM   3032  O   ASP B  97      -0.024  11.472  52.931  1.00 71.27           O  
ATOM   3033  N   SER B  98      -2.086  12.190  53.472  1.00 99.63           N  
ATOM   3034  CA  SER B  98      -2.321  11.010  54.260  1.00 99.63           C  
ATOM   3035  CB  SER B  98      -3.715  10.962  54.913  1.00 99.63           C  
ATOM   3036  OG  SER B  98      -4.730  10.981  53.921  1.00 99.63           O  
ATOM   3037  C   SER B  98      -2.141   9.798  53.403  1.00 99.63           C  
ATOM   3038  O   SER B  98      -2.709   9.685  52.317  1.00 99.63           O  
ATOM   3039  N   ALA B  99      -1.312   8.850  53.889  1.00 56.57           N  
ATOM   3040  CA  ALA B  99      -1.040   7.663  53.138  1.00 56.57           C  
ATOM   3041  CB  ALA B  99      -0.365   7.938  51.785  1.00 56.57           C  
ATOM   3042  C   ALA B  99      -0.093   6.831  53.935  1.00 56.57           C  
ATOM   3043  O   ALA B  99       0.310   7.193  55.039  1.00 56.57           O  
ATOM   3044  N   LEU B 100       0.253   5.654  53.389  1.00130.87           N  
ATOM   3045  CA  LEU B 100       1.197   4.788  54.020  1.00130.87           C  
ATOM   3046  CB  LEU B 100       0.800   3.305  53.929  1.00130.87           C  
ATOM   3047  CG  LEU B 100      -0.543   2.982  54.609  1.00130.87           C  
ATOM   3048  CD1 LEU B 100      -0.881   1.487  54.490  1.00130.87           C  
ATOM   3049  CD2 LEU B 100      -0.571   3.491  56.059  1.00130.87           C  
ATOM   3050  C   LEU B 100       2.468   4.960  53.251  1.00130.87           C  
ATOM   3051  O   LEU B 100       2.472   4.816  52.030  1.00130.87           O  
ATOM   3052  N   TYR B 101       3.583   5.271  53.948  1.00115.37           N  
ATOM   3053  CA  TYR B 101       4.833   5.486  53.270  1.00115.37           C  
ATOM   3054  CB  TYR B 101       5.594   6.738  53.743  1.00115.37           C  
ATOM   3055  CG  TYR B 101       4.818   7.932  53.300  1.00115.37           C  
ATOM   3056  CD1 TYR B 101       3.767   8.416  54.044  1.00115.37           C  
ATOM   3057  CD2 TYR B 101       5.144   8.573  52.130  1.00115.37           C  
ATOM   3058  CE1 TYR B 101       3.055   9.517  53.628  1.00115.37           C  
ATOM   3059  CE2 TYR B 101       4.437   9.673  51.709  1.00115.37           C  
ATOM   3060  CZ  TYR B 101       3.389  10.149  52.457  1.00115.37           C  
ATOM   3061  OH  TYR B 101       2.660  11.278  52.027  1.00115.37           O  
ATOM   3062  C   TYR B 101       5.703   4.300  53.529  1.00115.37           C  
ATOM   3063  O   TYR B 101       5.898   3.893  54.676  1.00115.37           O  
ATOM   3064  N   PHE B 102       6.248   3.714  52.439  1.00 94.97           N  
ATOM   3065  CA  PHE B 102       7.034   2.516  52.558  1.00 94.97           C  
ATOM   3066  CB  PHE B 102       6.579   1.369  51.641  1.00 94.97           C  
ATOM   3067  CG  PHE B 102       5.119   1.158  51.816  1.00 94.97           C  
ATOM   3068  CD1 PHE B 102       4.608   0.371  52.821  1.00 94.97           C  
ATOM   3069  CD2 PHE B 102       4.250   1.778  50.952  1.00 94.97           C  
ATOM   3070  CE1 PHE B 102       3.249   0.200  52.949  1.00 94.97           C  
ATOM   3071  CE2 PHE B 102       2.891   1.612  51.073  1.00 94.97           C  
ATOM   3072  CZ  PHE B 102       2.388   0.820  52.076  1.00 94.97           C  
ATOM   3073  C   PHE B 102       8.427   2.809  52.096  1.00 94.97           C  
ATOM   3074  O   PHE B 102       8.642   3.588  51.169  1.00 94.97           O  
ATOM   3075  N   CYS B 103       9.411   2.159  52.748  0.88 67.07           N  
ATOM   3076  CA  CYS B 103      10.801   2.278  52.408  0.88 67.07           C  
ATOM   3077  CB  CYS B 103      11.634   2.747  53.615  0.88 67.07           C  
ATOM   3078  SG  CYS B 103      13.428   2.692  53.370  0.88 67.07           S  
ATOM   3079  C   CYS B 103      11.276   0.906  52.025  0.88 67.07           C  
ATOM   3080  O   CYS B 103      10.741  -0.092  52.506  0.88 67.07           O  
ATOM   3081  N   ALA B 104      12.286   0.822  51.129  1.00 88.46           N  
ATOM   3082  CA  ALA B 104      12.785  -0.460  50.704  1.00 88.46           C  
ATOM   3083  CB  ALA B 104      12.116  -0.980  49.419  1.00 88.46           C  
ATOM   3084  C   ALA B 104      14.258  -0.364  50.427  1.00 88.46           C  
ATOM   3085  O   ALA B 104      14.804   0.726  50.260  1.00 88.46           O  
ATOM   3086  N   SER B 105      14.946  -1.530  50.403  1.00134.28           N  
ATOM   3087  CA  SER B 105      16.357  -1.582  50.111  1.00134.28           C  
ATOM   3088  CB  SER B 105      17.249  -1.767  51.350  1.00134.28           C  
ATOM   3089  OG  SER B 105      17.164  -0.636  52.200  1.00134.28           O  
ATOM   3090  C   SER B 105      16.619  -2.790  49.262  1.00134.28           C  
ATOM   3091  O   SER B 105      15.837  -3.736  49.251  1.00134.28           O  
ATOM   3092  N   SER B 106      17.738  -2.781  48.509  1.00219.80           N  
ATOM   3093  CA  SER B 106      18.102  -3.915  47.714  1.00219.80           C  
ATOM   3094  CB  SER B 106      17.542  -3.835  46.283  1.00219.80           C  
ATOM   3095  OG  SER B 106      17.859  -5.013  45.562  1.00219.80           O  
ATOM   3096  C   SER B 106      19.592  -3.927  47.626  1.00219.80           C  
ATOM   3097  O   SER B 106      20.248  -2.905  47.835  1.00219.80           O  
ATOM   3098  N   SER B 107      20.180  -5.107  47.346  1.00172.74           N  
ATOM   3099  CA  SER B 107      21.591  -5.086  47.143  1.00172.74           C  
ATOM   3100  CB  SER B 107      22.288  -6.441  47.349  1.00172.74           C  
ATOM   3101  OG  SER B 107      23.684  -6.307  47.125  1.00172.74           O  
ATOM   3102  C   SER B 107      21.704  -4.701  45.710  1.00172.74           C  
ATOM   3103  O   SER B 107      21.193  -5.386  44.833  1.00172.74           O  
ATOM   3104  N   GLY B 108      22.313  -3.547  45.421  1.00187.85           N  
ATOM   3105  CA  GLY B 108      22.407  -3.158  44.046  1.00187.85           C  
ATOM   3106  C   GLY B 108      21.119  -2.487  43.656  1.00187.85           C  
ATOM   3107  O   GLY B 108      20.059  -2.872  44.129  1.00187.85           O  
ATOM   3108  N   GLY B 109      21.171  -1.456  42.786  1.00260.80           N  
ATOM   3109  CA  GLY B 109      20.017  -0.701  42.343  1.00260.80           C  
ATOM   3110  C   GLY B 109      19.098  -1.420  41.389  1.00260.80           C  
ATOM   3111  O   GLY B 109      17.890  -1.229  41.448  1.00260.80           O  
ATOM   3112  N   GLN B 122      19.616  -2.250  40.468  1.00107.98           N  
ATOM   3113  CA  GLN B 122      18.796  -2.781  39.403  1.00107.98           C  
ATOM   3114  CB  GLN B 122      19.529  -3.821  38.544  1.00107.98           C  
ATOM   3115  CG  GLN B 122      20.689  -3.235  37.740  1.00107.98           C  
ATOM   3116  CD  GLN B 122      21.284  -4.353  36.902  1.00107.98           C  
ATOM   3117  OE1 GLN B 122      21.623  -5.417  37.419  1.00107.98           O  
ATOM   3118  NE2 GLN B 122      21.403  -4.109  35.569  1.00107.98           N  
ATOM   3119  C   GLN B 122      17.533  -3.428  39.900  1.00107.98           C  
ATOM   3120  O   GLN B 122      17.429  -3.847  41.051  1.00107.98           O  
ATOM   3121  N   GLY B 123      16.522  -3.471  39.005  1.00 31.38           N  
ATOM   3122  CA  GLY B 123      15.193  -3.960  39.253  1.00 31.38           C  
ATOM   3123  C   GLY B 123      15.211  -5.418  39.587  1.00 31.38           C  
ATOM   3124  O   GLY B 123      14.393  -5.893  40.374  1.00 31.38           O  
ATOM   3125  N   VAL B 124      16.136  -6.178  38.980  1.00 93.45           N  
ATOM   3126  CA  VAL B 124      16.139  -7.596  39.169  1.00 93.45           C  
ATOM   3127  CB  VAL B 124      17.196  -8.303  38.379  1.00 93.45           C  
ATOM   3128  CG1 VAL B 124      18.572  -7.848  38.890  1.00 93.45           C  
ATOM   3129  CG2 VAL B 124      16.935  -9.814  38.493  1.00 93.45           C  
ATOM   3130  C   VAL B 124      16.339  -7.944  40.614  1.00 93.45           C  
ATOM   3131  O   VAL B 124      15.755  -8.915  41.090  1.00 93.45           O  
ATOM   3132  N   SER B 125      17.168  -7.178  41.352  1.00 88.62           N  
ATOM   3133  CA  SER B 125      17.453  -7.510  42.725  1.00 88.62           C  
ATOM   3134  CB  SER B 125      18.517  -6.613  43.380  1.00 88.62           C  
ATOM   3135  OG  SER B 125      19.784  -6.838  42.782  1.00 88.62           O  
ATOM   3136  C   SER B 125      16.216  -7.413  43.560  1.00 88.62           C  
ATOM   3137  O   SER B 125      15.338  -6.586  43.318  1.00 88.62           O  
ATOM   3138  N   ARG B 126      16.136  -8.283  44.590  1.00106.01           N  
ATOM   3139  CA  ARG B 126      14.999  -8.313  45.458  1.00106.01           C  
ATOM   3140  CB  ARG B 126      15.017  -9.494  46.435  1.00106.01           C  
ATOM   3141  CG  ARG B 126      15.278 -10.856  45.800  1.00106.01           C  
ATOM   3142  CD  ARG B 126      14.371 -11.931  46.387  1.00106.01           C  
ATOM   3143  NE  ARG B 126      14.021 -11.509  47.774  1.00106.01           N  
ATOM   3144  CZ  ARG B 126      14.858 -11.718  48.831  1.00106.01           C  
ATOM   3145  NH1 ARG B 126      16.098 -12.258  48.643  1.00106.01           N  
ATOM   3146  NH2 ARG B 126      14.447 -11.365  50.083  1.00106.01           N  
ATOM   3147  C   ARG B 126      15.060  -7.085  46.304  1.00106.01           C  
ATOM   3148  O   ARG B 126      16.118  -6.706  46.802  1.00106.01           O  
ATOM   3149  N   ALA B 127      13.909  -6.420  46.494  1.00135.66           N  
ATOM   3150  CA  ALA B 127      13.898  -5.250  47.316  1.00135.66           C  
ATOM   3151  CB  ALA B 127      13.106  -4.076  46.715  1.00135.66           C  
ATOM   3152  C   ALA B 127      13.192  -5.644  48.564  1.00135.66           C  
ATOM   3153  O   ALA B 127      12.118  -6.240  48.501  1.00135.66           O  
ATOM   3154  N   PHE B 128      13.775  -5.365  49.745  1.00172.65           N  
ATOM   3155  CA  PHE B 128      12.954  -5.691  50.859  1.00172.65           C  
ATOM   3156  CB  PHE B 128      13.339  -6.854  51.790  1.00172.65           C  
ATOM   3157  CG  PHE B 128      14.793  -7.048  51.956  1.00172.65           C  
ATOM   3158  CD1 PHE B 128      15.569  -6.302  52.807  1.00172.65           C  
ATOM   3159  CD2 PHE B 128      15.356  -8.068  51.230  1.00172.65           C  
ATOM   3160  CE1 PHE B 128      16.910  -6.586  52.902  1.00172.65           C  
ATOM   3161  CE2 PHE B 128      16.689  -8.356  51.320  1.00172.65           C  
ATOM   3162  CZ  PHE B 128      17.461  -7.606  52.160  1.00172.65           C  
ATOM   3163  C   PHE B 128      12.413  -4.493  51.527  1.00172.65           C  
ATOM   3164  O   PHE B 128      13.102  -3.518  51.825  1.00172.65           O  
ATOM   3165  N   PHE B 129      11.087  -4.576  51.722  1.00132.38           N  
ATOM   3166  CA  PHE B 129      10.270  -3.505  52.192  1.00132.38           C  
ATOM   3167  CB  PHE B 129       8.802  -3.578  51.722  1.00132.38           C  
ATOM   3168  CG  PHE B 129       8.716  -3.302  50.257  1.00132.38           C  
ATOM   3169  CD1 PHE B 129       9.083  -4.269  49.350  1.00132.38           C  
ATOM   3170  CD2 PHE B 129       8.255  -2.087  49.793  1.00132.38           C  
ATOM   3171  CE1 PHE B 129       8.997  -4.033  47.999  1.00132.38           C  
ATOM   3172  CE2 PHE B 129       8.165  -1.839  48.443  1.00132.38           C  
ATOM   3173  CZ  PHE B 129       8.542  -2.814  47.550  1.00132.38           C  
ATOM   3174  C   PHE B 129      10.216  -3.475  53.679  1.00132.38           C  
ATOM   3175  O   PHE B 129      10.310  -4.496  54.362  1.00132.38           O  
ATOM   3176  N   GLY B 130      10.066  -2.243  54.202  1.00 36.10           N  
ATOM   3177  CA  GLY B 130       9.895  -2.008  55.600  1.00 36.10           C  
ATOM   3178  C   GLY B 130       8.432  -2.177  55.872  1.00 36.10           C  
ATOM   3179  O   GLY B 130       7.650  -2.404  54.952  1.00 36.10           O  
ATOM   3180  N   GLN B 131       8.030  -2.065  57.155  1.00147.80           N  
ATOM   3181  CA  GLN B 131       6.666  -2.269  57.565  1.00147.80           C  
ATOM   3182  CB  GLN B 131       6.442  -2.369  59.088  1.00147.80           C  
ATOM   3183  CG  GLN B 131       6.693  -1.079  59.870  1.00147.80           C  
ATOM   3184  CD  GLN B 131       8.085  -1.126  60.485  1.00147.80           C  
ATOM   3185  OE1 GLN B 131       8.810  -2.108  60.345  1.00147.80           O  
ATOM   3186  NE2 GLN B 131       8.464  -0.035  61.204  1.00147.80           N  
ATOM   3187  C   GLN B 131       5.773  -1.179  57.063  1.00147.80           C  
ATOM   3188  O   GLN B 131       4.593  -1.405  56.804  1.00147.80           O  
ATOM   3189  N   GLY B 132       6.288   0.055  56.956  1.00 44.88           N  
ATOM   3190  CA  GLY B 132       5.470   1.141  56.491  1.00 44.88           C  
ATOM   3191  C   GLY B 132       5.124   2.025  57.647  1.00 44.88           C  
ATOM   3192  O   GLY B 132       5.057   1.584  58.794  1.00 44.88           O  
ATOM   3193  N   THR B 133       4.912   3.326  57.351  1.00 67.27           N  
ATOM   3194  CA  THR B 133       4.505   4.280  58.342  1.00 67.27           C  
ATOM   3195  CB  THR B 133       5.420   5.468  58.437  1.00 67.27           C  
ATOM   3196  OG1 THR B 133       6.735   5.052  58.773  1.00 67.27           O  
ATOM   3197  CG2 THR B 133       4.881   6.443  59.498  1.00 67.27           C  
ATOM   3198  C   THR B 133       3.172   4.799  57.904  1.00 67.27           C  
ATOM   3199  O   THR B 133       2.996   5.187  56.751  1.00 67.27           O  
ATOM   3200  N   ARG B 134       2.181   4.820  58.816  1.00 79.99           N  
ATOM   3201  CA  ARG B 134       0.892   5.312  58.427  1.00 79.99           C  
ATOM   3202  CB  ARG B 134      -0.272   4.552  59.082  1.00 79.99           C  
ATOM   3203  CG  ARG B 134      -1.647   5.071  58.667  1.00 79.99           C  
ATOM   3204  CD  ARG B 134      -2.808   4.378  59.378  1.00 79.99           C  
ATOM   3205  NE  ARG B 134      -4.057   5.070  58.950  1.00 79.99           N  
ATOM   3206  CZ  ARG B 134      -5.252   4.736  59.516  1.00 79.99           C  
ATOM   3207  NH1 ARG B 134      -5.304   3.742  60.449  1.00 79.99           N  
ATOM   3208  NH2 ARG B 134      -6.393   5.392  59.151  1.00 79.99           N  
ATOM   3209  C   ARG B 134       0.805   6.737  58.870  1.00 79.99           C  
ATOM   3210  O   ARG B 134       0.910   7.035  60.058  1.00 79.99           O  
ATOM   3211  N   LEU B 135       0.608   7.655  57.901  1.00 56.49           N  
ATOM   3212  CA  LEU B 135       0.547   9.058  58.189  1.00 56.49           C  
ATOM   3213  CB  LEU B 135       1.458   9.893  57.270  1.00 56.49           C  
ATOM   3214  CG  LEU B 135       1.403  11.413  57.523  1.00 56.49           C  
ATOM   3215  CD1 LEU B 135       1.968  11.781  58.904  1.00 56.49           C  
ATOM   3216  CD2 LEU B 135       2.067  12.191  56.374  1.00 56.49           C  
ATOM   3217  C   LEU B 135      -0.849   9.529  57.948  1.00 56.49           C  
ATOM   3218  O   LEU B 135      -1.414   9.315  56.876  1.00 56.49           O  
ATOM   3219  N   THR B 136      -1.451  10.182  58.960  1.00 43.77           N  
ATOM   3220  CA  THR B 136      -2.766  10.714  58.768  1.00 43.77           C  
ATOM   3221  CB  THR B 136      -3.792  10.138  59.698  1.00 43.77           C  
ATOM   3222  OG1 THR B 136      -3.853   8.728  59.544  1.00 43.77           O  
ATOM   3223  CG2 THR B 136      -5.159  10.758  59.365  1.00 43.77           C  
ATOM   3224  C   THR B 136      -2.686  12.180  59.048  1.00 43.77           C  
ATOM   3225  O   THR B 136      -2.221  12.600  60.107  1.00 43.77           O  
ATOM   3226  N   VAL B 137      -3.130  13.007  58.085  1.00112.66           N  
ATOM   3227  CA  VAL B 137      -3.118  14.420  58.309  1.00112.66           C  
ATOM   3228  CB  VAL B 137      -2.524  15.203  57.176  1.00112.66           C  
ATOM   3229  CG1 VAL B 137      -1.020  14.897  57.099  1.00112.66           C  
ATOM   3230  CG2 VAL B 137      -3.274  14.834  55.891  1.00112.66           C  
ATOM   3231  C   VAL B 137      -4.538  14.834  58.484  1.00112.66           C  
ATOM   3232  O   VAL B 137      -5.383  14.583  57.627  1.00112.66           O  
ATOM   3233  N   VAL B 138      -4.838  15.483  59.624  1.00 78.43           N  
ATOM   3234  CA  VAL B 138      -6.188  15.864  59.907  1.00 78.43           C  
ATOM   3235  CB  VAL B 138      -6.658  15.349  61.237  1.00 78.43           C  
ATOM   3236  CG1 VAL B 138      -5.807  16.006  62.335  1.00 78.43           C  
ATOM   3237  CG2 VAL B 138      -8.166  15.615  61.374  1.00 78.43           C  
ATOM   3238  C   VAL B 138      -6.276  17.384  59.957  1.00 78.43           C  
ATOM   3239  O   VAL B 138      -5.208  18.049  59.909  1.00 78.43           O  
ATOM   3240  OXT VAL B 138      -7.421  17.901  60.052  1.00 78.43           O  
TER    3241      VAL B 138                                                       
END
