# Supplementary material for: Predicting T cell receptor functionality against mutant epitopes
Source: Cell Genom. 2024 Aug 15;4(9):100634. doi: 10.1016/j.xgen.2024.100634 (PMC11480844; doi:10.1016/j.xgen.2024.100634)
Supplement: Data S9. Structural models of the CMV dataset, related to STAR Methods, Structural modeling — PDB files containing the structural models of the 20 CMV TCRs, NLVPMVATV, and the HLA-B∗07:02 allele. [file mmc10.zip › structures_cmv/TCR74-14_NLVPMVATV.pdb]

ATOM      1  N   GLY M   1      56.059   8.388   3.755  0.95  7.53           N  
ATOM      2  CA  GLY M   1      54.827   9.124   4.117  1.00  7.53           C  
ATOM      3  C   GLY M   1      54.054   8.364   5.141  1.00  7.53           C  
ATOM      4  O   GLY M   1      54.563   7.429   5.757  1.00  7.53           O  
ATOM      5  N   SER M   2      52.789   8.764   5.356  1.00 75.39           N  
ATOM      6  CA  SER M   2      51.978   8.082   6.311  0.96 75.39           C  
ATOM      7  CB  SER M   2      50.772   8.898   6.807  0.96 75.39           C  
ATOM      8  OG  SER M   2      49.838   9.082   5.754  0.87 75.39           O  
ATOM      9  C   SER M   2      51.438   6.854   5.660  1.00 75.39           C  
ATOM     10  O   SER M   2      51.451   6.721   4.436  1.00 75.39           O  
ATOM     11  N   HIS M   3      50.963   5.908   6.492  1.00 51.30           N  
ATOM     12  CA  HIS M   3      50.398   4.689   5.996  1.00 51.30           C  
ATOM     13  ND1 HIS M   3      52.512   3.026   3.942  1.00 51.30           N  
ATOM     14  CG  HIS M   3      52.520   3.523   5.224  1.00 51.30           C  
ATOM     15  CB  HIS M   3      51.333   3.477   6.136  1.00 51.30           C  
ATOM     16  NE2 HIS M   3      54.554   3.824   4.301  1.00 51.30           N  
ATOM     17  CD2 HIS M   3      53.776   4.009   5.428  1.00 51.30           C  
ATOM     18  CE1 HIS M   3      53.754   3.230   3.435  1.00 51.30           C  
ATOM     19  C   HIS M   3      49.191   4.379   6.822  1.00 51.30           C  
ATOM     20  O   HIS M   3      49.043   4.867   7.942  1.00 51.30           O  
ATOM     21  N   SER M   4      48.273   3.554   6.283  1.00 44.90           N  
ATOM     22  CA  SER M   4      47.109   3.250   7.059  0.98 44.90           C  
ATOM     23  CB  SER M   4      45.896   4.127   6.711  0.98 44.90           C  
ATOM     24  OG  SER M   4      45.488   3.883   5.373  0.98 44.90           O  
ATOM     25  C   SER M   4      46.700   1.837   6.807  1.00 44.90           C  
ATOM     26  O   SER M   4      47.059   1.238   5.794  1.00 44.90           O  
ATOM     27  N   MET M   5      45.961   1.257   7.773  1.00 84.72           N  
ATOM     28  CA  MET M   5      45.397  -0.043   7.576  1.00 84.72           C  
ATOM     29  CB  MET M   5      45.984  -1.130   8.491  1.00 84.72           C  
ATOM     30  CG  MET M   5      45.505  -2.542   8.148  1.00 84.72           C  
ATOM     31  SD  MET M   5      46.412  -3.854   9.017  1.00 84.72           S  
ATOM     32  CE  MET M   5      45.793  -3.405  10.664  1.00 84.72           C  
ATOM     33  C   MET M   5      43.941   0.113   7.877  1.00 84.72           C  
ATOM     34  O   MET M   5      43.570   0.720   8.882  1.00 84.72           O  
ATOM     35  N   ARG M   6      43.067  -0.401   6.990  1.00132.47           N  
ATOM     36  CA  ARG M   6      41.673  -0.210   7.249  0.96132.47           C  
ATOM     37  CB  ARG M   6      41.105   1.036   6.547  0.96132.47           C  
ATOM     38  CG  ARG M   6      41.844   2.288   7.026  0.96132.47           C  
ATOM     39  CD  ARG M   6      41.296   3.621   6.523  0.96132.47           C  
ATOM     40  NE  ARG M   6      42.163   4.684   7.109  0.88132.47           N  
ATOM     41  CZ  ARG M   6      41.940   5.993   6.802  0.82132.47           C  
ATOM     42  NH1 ARG M   6      40.866   6.332   6.035  0.82132.47           N  
ATOM     43  NH2 ARG M   6      42.795   6.960   7.250  0.82132.47           N  
ATOM     44  C   ARG M   6      40.911  -1.420   6.825  1.00132.47           C  
ATOM     45  O   ARG M   6      41.259  -2.091   5.854  1.00132.47           O  
ATOM     46  N   TYR M   7      39.845  -1.734   7.589  1.00149.15           N  
ATOM     47  CA  TYR M   7      38.994  -2.845   7.276  1.00149.15           C  
ATOM     48  CB  TYR M   7      38.831  -3.878   8.407  1.00149.15           C  
ATOM     49  CG  TYR M   7      40.064  -4.704   8.533  1.00149.15           C  
ATOM     50  CD1 TYR M   7      41.148  -4.278   9.262  1.00149.15           C  
ATOM     51  CD2 TYR M   7      40.120  -5.932   7.918  1.00149.15           C  
ATOM     52  CE1 TYR M   7      42.269  -5.070   9.366  1.00149.15           C  
ATOM     53  CE2 TYR M   7      41.236  -6.726   8.017  1.00149.15           C  
ATOM     54  CZ  TYR M   7      42.315  -6.293   8.744  1.00149.15           C  
ATOM     55  OH  TYR M   7      43.461  -7.108   8.848  1.00149.15           O  
ATOM     56  C   TYR M   7      37.621  -2.305   7.020  1.00149.15           C  
ATOM     57  O   TYR M   7      37.147  -1.422   7.735  1.00149.15           O  
ATOM     58  N   PHE M   8      36.949  -2.819   5.967  1.00 77.06           N  
ATOM     59  CA  PHE M   8      35.620  -2.366   5.670  1.00 77.06           C  
ATOM     60  CB  PHE M   8      35.477  -1.743   4.272  1.00 77.06           C  
ATOM     61  CG  PHE M   8      36.350  -0.536   4.215  1.00 77.06           C  
ATOM     62  CD1 PHE M   8      37.671  -0.644   3.852  1.00 77.06           C  
ATOM     63  CD2 PHE M   8      35.854   0.708   4.522  1.00 77.06           C  
ATOM     64  CE1 PHE M   8      38.481   0.467   3.797  1.00 77.06           C  
ATOM     65  CE2 PHE M   8      36.660   1.821   4.469  1.00 77.06           C  
ATOM     66  CZ  PHE M   8      37.979   1.706   4.106  1.00 77.06           C  
ATOM     67  C   PHE M   8      34.714  -3.557   5.710  1.00 77.06           C  
ATOM     68  O   PHE M   8      35.034  -4.607   5.154  1.00 77.06           O  
ATOM     69  N   PHE M   9      33.546  -3.426   6.376  1.00145.53           N  
ATOM     70  CA  PHE M   9      32.663  -4.555   6.452  1.00145.53           C  
ATOM     71  CB  PHE M   9      32.478  -5.095   7.877  1.00145.53           C  
ATOM     72  CG  PHE M   9      33.822  -5.299   8.478  1.00145.53           C  
ATOM     73  CD1 PHE M   9      34.595  -6.390   8.168  1.00145.53           C  
ATOM     74  CD2 PHE M   9      34.319  -4.363   9.351  1.00145.53           C  
ATOM     75  CE1 PHE M   9      35.836  -6.550   8.738  1.00145.53           C  
ATOM     76  CE2 PHE M   9      35.557  -4.519   9.923  1.00145.53           C  
ATOM     77  CZ  PHE M   9      36.322  -5.617   9.620  1.00145.53           C  
ATOM     78  C   PHE M   9      31.292  -4.114   6.042  1.00145.53           C  
ATOM     79  O   PHE M   9      30.809  -3.070   6.479  1.00145.53           O  
ATOM     80  N   THR M  10      30.620  -4.903   5.181  1.00131.12           N  
ATOM     81  CA  THR M  10      29.267  -4.573   4.843  0.98131.12           C  
ATOM     82  CB  THR M  10      29.066  -4.024   3.463  0.98131.12           C  
ATOM     83  OG1 THR M  10      29.687  -4.864   2.503  0.98131.12           O  
ATOM     84  CG2 THR M  10      29.606  -2.593   3.397  0.98131.12           C  
ATOM     85  C   THR M  10      28.420  -5.793   4.962  1.00131.12           C  
ATOM     86  O   THR M  10      28.800  -6.884   4.538  1.00131.12           O  
ATOM     87  N   SER M  11      27.236  -5.624   5.583  1.00 52.66           N  
ATOM     88  CA  SER M  11      26.285  -6.688   5.676  0.96 52.66           C  
ATOM     89  CB  SER M  11      26.029  -7.176   7.113  0.96 52.66           C  
ATOM     90  OG  SER M  11      27.205  -7.770   7.646  0.96 52.66           O  
ATOM     91  C   SER M  11      24.997  -6.139   5.152  1.00 52.66           C  
ATOM     92  O   SER M  11      24.600  -5.027   5.498  1.00 52.66           O  
ATOM     93  N   VAL M  12      24.326  -6.909   4.273  1.00 44.25           N  
ATOM     94  CA  VAL M  12      23.077  -6.477   3.718  1.00 44.25           C  
ATOM     95  CB  VAL M  12      23.114  -6.337   2.224  1.00 44.25           C  
ATOM     96  CG1 VAL M  12      21.721  -5.920   1.725  1.00 44.25           C  
ATOM     97  CG2 VAL M  12      24.237  -5.349   1.861  1.00 44.25           C  
ATOM     98  C   VAL M  12      22.072  -7.527   4.052  1.00 44.25           C  
ATOM     99  O   VAL M  12      22.274  -8.711   3.790  1.00 44.25           O  
ATOM    100  N   SER M  13      20.944  -7.108   4.644  1.00 88.51           N  
ATOM    101  CA  SER M  13      19.940  -8.045   5.035  1.00 88.51           C  
ATOM    102  CB  SER M  13      18.931  -7.404   6.000  1.00 88.51           C  
ATOM    103  OG  SER M  13      17.989  -8.361   6.450  1.00 88.51           O  
ATOM    104  C   SER M  13      19.218  -8.484   3.802  1.00 88.51           C  
ATOM    105  O   SER M  13      19.117  -7.733   2.834  1.00 88.51           O  
ATOM    106  N   ARG M  14      18.730  -9.741   3.793  1.00163.62           N  
ATOM    107  CA  ARG M  14      17.963 -10.208   2.676  1.00163.62           C  
ATOM    108  CB  ARG M  14      18.656 -11.336   1.892  1.00163.62           C  
ATOM    109  CG  ARG M  14      19.889 -10.868   1.113  1.00163.62           C  
ATOM    110  CD  ARG M  14      20.596 -11.980   0.331  0.99163.62           C  
ATOM    111  NE  ARG M  14      21.764 -11.374  -0.371  0.99163.62           N  
ATOM    112  CZ  ARG M  14      22.672 -12.162  -1.022  0.97163.62           C  
ATOM    113  NH1 ARG M  14      22.560 -13.520  -1.002  0.97163.62           N  
ATOM    114  NH2 ARG M  14      23.695 -11.580  -1.712  0.97163.62           N  
ATOM    115  C   ARG M  14      16.699 -10.756   3.244  1.00163.62           C  
ATOM    116  O   ARG M  14      16.670 -11.833   3.841  1.00163.62           O  
ATOM    117  N   PRO M  15      15.647 -10.018   3.073  0.98143.75           N  
ATOM    118  CA  PRO M  15      14.395 -10.471   3.601  0.98143.75           C  
ATOM    119  CD  PRO M  15      15.759  -8.569   3.111  0.98143.75           C  
ATOM    120  CB  PRO M  15      13.494  -9.242   3.667  0.98143.75           C  
ATOM    121  CG  PRO M  15      14.484  -8.075   3.813  0.98143.75           C  
ATOM    122  C   PRO M  15      13.839 -11.556   2.748  0.98143.75           C  
ATOM    123  O   PRO M  15      14.049 -11.527   1.536  0.98143.75           O  
ATOM    124  N   GLY M  16      13.131 -12.521   3.363  1.00 46.89           N  
ATOM    125  CA  GLY M  16      12.514 -13.578   2.620  1.00 46.89           C  
ATOM    126  C   GLY M  16      13.595 -14.482   2.135  1.00 46.89           C  
ATOM    127  O   GLY M  16      13.360 -15.361   1.308  1.00 46.89           O  
ATOM    128  N   ARG M  17      14.819 -14.294   2.652  1.00286.67           N  
ATOM    129  CA  ARG M  17      15.911 -15.090   2.189  1.00286.67           C  
ATOM    130  CB  ARG M  17      16.936 -14.328   1.330  1.00286.67           C  
ATOM    131  CG  ARG M  17      16.385 -13.587   0.111  1.00286.67           C  
ATOM    132  CD  ARG M  17      17.489 -12.871  -0.673  1.00286.67           C  
ATOM    133  NE  ARG M  17      16.846 -11.955  -1.656  1.00286.67           N  
ATOM    134  CZ  ARG M  17      16.710 -10.621  -1.392  1.00286.67           C  
ATOM    135  NH1 ARG M  17      17.184 -10.087  -0.229  1.00286.67           N  
ATOM    136  NH2 ARG M  17      16.108  -9.812  -2.311  1.00286.67           N  
ATOM    137  C   ARG M  17      16.683 -15.467   3.401  1.00286.67           C  
ATOM    138  O   ARG M  17      16.266 -15.247   4.536  1.00286.67           O  
ATOM    139  N   GLY M  18      17.863 -16.048   3.159  1.00114.73           N  
ATOM    140  CA  GLY M  18      18.713 -16.491   4.214  1.00114.73           C  
ATOM    141  C   GLY M  18      19.238 -15.319   4.982  1.00114.73           C  
ATOM    142  O   GLY M  18      18.629 -14.251   5.033  1.00114.73           O  
ATOM    143  N   GLU M  19      20.407 -15.522   5.625  1.00129.99           N  
ATOM    144  CA  GLU M  19      21.029 -14.521   6.446  0.98129.99           C  
ATOM    145  CB  GLU M  19      22.215 -15.025   7.288  0.98129.99           C  
ATOM    146  CG  GLU M  19      21.842 -16.094   8.314  0.93129.99           C  
ATOM    147  CD  GLU M  19      21.872 -17.439   7.604  0.88129.99           C  
ATOM    148  OE1 GLU M  19      22.513 -17.521   6.523  0.88129.99           O  
ATOM    149  OE2 GLU M  19      21.261 -18.404   8.135  0.88129.99           O  
ATOM    150  C   GLU M  19      21.564 -13.450   5.556  1.00129.99           C  
ATOM    151  O   GLU M  19      21.585 -13.574   4.334  1.00129.99           O  
ATOM    152  N   PRO M  20      21.977 -12.376   6.173  1.00 75.49           N  
ATOM    153  CA  PRO M  20      22.463 -11.251   5.426  1.00 75.49           C  
ATOM    154  CD  PRO M  20      21.405 -11.979   7.451  1.00 75.49           C  
ATOM    155  CB  PRO M  20      22.588 -10.110   6.433  1.00 75.49           C  
ATOM    156  CG  PRO M  20      21.521 -10.447   7.494  1.00 75.49           C  
ATOM    157  C   PRO M  20      23.737 -11.575   4.732  1.00 75.49           C  
ATOM    158  O   PRO M  20      24.479 -12.436   5.206  1.00 75.49           O  
ATOM    159  N   ARG M  21      23.996 -10.925   3.582  1.00 80.91           N  
ATOM    160  CA  ARG M  21      25.242 -11.182   2.933  1.00 80.91           C  
ATOM    161  CB  ARG M  21      25.275 -10.842   1.434  1.00 80.91           C  
ATOM    162  CG  ARG M  21      26.547 -11.356   0.753  1.00 80.91           C  
ATOM    163  CD  ARG M  21      26.627 -11.056  -0.743  1.00 80.91           C  
ATOM    164  NE  ARG M  21      27.904 -11.635  -1.250  0.99 80.91           N  
ATOM    165  CZ  ARG M  21      28.158 -11.629  -2.591  0.99 80.91           C  
ATOM    166  NH1 ARG M  21      27.261 -11.061  -3.449  0.99 80.91           N  
ATOM    167  NH2 ARG M  21      29.303 -12.190  -3.078  0.99 80.91           N  
ATOM    168  C   ARG M  21      26.266 -10.346   3.630  1.00 80.91           C  
ATOM    169  O   ARG M  21      26.017  -9.189   3.968  1.00 80.91           O  
ATOM    170  N   PHE M  22      27.457 -10.924   3.872  1.00114.39           N  
ATOM    171  CA  PHE M  22      28.490 -10.227   4.587  1.00114.39           C  
ATOM    172  CB  PHE M  22      28.769 -10.911   5.941  1.00114.39           C  
ATOM    173  CG  PHE M  22      29.989 -10.362   6.597  1.00114.39           C  
ATOM    174  CD1 PHE M  22      29.988  -9.128   7.198  1.00114.39           C  
ATOM    175  CD2 PHE M  22      31.139 -11.114   6.638  1.00114.39           C  
ATOM    176  CE1 PHE M  22      31.122  -8.645   7.810  1.00114.39           C  
ATOM    177  CE2 PHE M  22      32.274 -10.635   7.249  1.00114.39           C  
ATOM    178  CZ  PHE M  22      32.270  -9.397   7.837  1.00114.39           C  
ATOM    179  C   PHE M  22      29.747 -10.223   3.768  1.00114.39           C  
ATOM    180  O   PHE M  22      30.192 -11.268   3.296  1.00114.39           O  
ATOM    181  N   ILE M  23      30.350  -9.028   3.578  1.00 98.94           N  
ATOM    182  CA  ILE M  23      31.561  -8.898   2.810  1.00 98.94           C  
ATOM    183  CB  ILE M  23      31.380  -8.095   1.553  1.00 98.94           C  
ATOM    184  CG1 ILE M  23      30.440  -8.803   0.564  1.00 98.94           C  
ATOM    185  CG2 ILE M  23      32.776  -7.811   0.979  1.00 98.94           C  
ATOM    186  CD1 ILE M  23      31.013 -10.105   0.011  1.00 98.94           C  
ATOM    187  C   ILE M  23      32.547  -8.132   3.634  1.00 98.94           C  
ATOM    188  O   ILE M  23      32.225  -7.071   4.167  1.00 98.94           O  
ATOM    189  N   ALA M  24      33.788  -8.648   3.752  1.00 37.51           N  
ATOM    190  CA  ALA M  24      34.788  -7.956   4.512  1.00 37.51           C  
ATOM    191  CB  ALA M  24      35.235  -8.706   5.777  1.00 37.51           C  
ATOM    192  C   ALA M  24      35.997  -7.814   3.649  1.00 37.51           C  
ATOM    193  O   ALA M  24      36.329  -8.702   2.865  1.00 37.51           O  
ATOM    194  N   VAL M  25      36.682  -6.662   3.769  1.00 39.57           N  
ATOM    195  CA  VAL M  25      37.861  -6.443   2.989  0.98 39.57           C  
ATOM    196  CB  VAL M  25      37.610  -5.585   1.787  0.98 39.57           C  
ATOM    197  CG1 VAL M  25      36.646  -6.335   0.850  0.98 39.57           C  
ATOM    198  CG2 VAL M  25      37.072  -4.225   2.266  0.98 39.57           C  
ATOM    199  C   VAL M  25      38.846  -5.731   3.858  1.00 39.57           C  
ATOM    200  O   VAL M  25      38.467  -4.994   4.768  1.00 39.57           O  
ATOM    201  N   GLY M  26      40.151  -5.942   3.598  1.00 31.23           N  
ATOM    202  CA  GLY M  26      41.159  -5.281   4.376  1.00 31.23           C  
ATOM    203  C   GLY M  26      42.088  -4.605   3.422  1.00 31.23           C  
ATOM    204  O   GLY M  26      42.346  -5.114   2.333  1.00 31.23           O  
ATOM    205  N   TYR M  27      42.611  -3.421   3.806  1.00 94.84           N  
ATOM    206  CA  TYR M  27      43.487  -2.723   2.915  1.00 94.84           C  
ATOM    207  CB  TYR M  27      42.868  -1.477   2.252  1.00 94.84           C  
ATOM    208  CG  TYR M  27      41.637  -1.819   1.487  0.99 94.84           C  
ATOM    209  CD1 TYR M  27      40.417  -1.811   2.123  0.99 94.84           C  
ATOM    210  CD2 TYR M  27      41.689  -2.134   0.148  0.99 94.84           C  
ATOM    211  CE1 TYR M  27      39.265  -2.112   1.437  0.99 94.84           C  
ATOM    212  CE2 TYR M  27      40.537  -2.437  -0.543  0.99 94.84           C  
ATOM    213  CZ  TYR M  27      39.323  -2.426   0.102  0.99 94.84           C  
ATOM    214  OH  TYR M  27      38.138  -2.733  -0.598  0.99 94.84           O  
ATOM    215  C   TYR M  27      44.627  -2.158   3.696  1.00 94.84           C  
ATOM    216  O   TYR M  27      44.485  -1.773   4.856  1.00 94.84           O  
ATOM    217  N   VAL M  28      45.812  -2.135   3.064  1.00163.15           N  
ATOM    218  CA  VAL M  28      46.902  -1.379   3.592  0.98163.15           C  
ATOM    219  CB  VAL M  28      48.189  -2.142   3.752  0.98163.15           C  
ATOM    220  CG1 VAL M  28      48.043  -3.105   4.934  0.98163.15           C  
ATOM    221  CG2 VAL M  28      48.488  -2.894   2.452  0.98163.15           C  
ATOM    222  C   VAL M  28      47.082  -0.319   2.568  1.00163.15           C  
ATOM    223  O   VAL M  28      47.375  -0.613   1.410  1.00163.15           O  
ATOM    224  N   ASP M  29      46.908   0.954   2.971  1.00123.06           N  
ATOM    225  CA  ASP M  29      46.953   2.004   2.001  1.00123.06           C  
ATOM    226  CB  ASP M  29      48.330   2.168   1.339  1.00123.06           C  
ATOM    227  CG  ASP M  29      49.288   2.735   2.373  1.00123.06           C  
ATOM    228  OD1 ASP M  29      48.820   3.099   3.486  1.00123.06           O  
ATOM    229  OD2 ASP M  29      50.504   2.816   2.057  1.00123.06           O  
ATOM    230  C   ASP M  29      45.962   1.669   0.925  1.00123.06           C  
ATOM    231  O   ASP M  29      44.812   1.329   1.193  1.00123.06           O  
ATOM    232  N   ASP M  30      46.406   1.805  -0.336  1.00 70.07           N  
ATOM    233  CA  ASP M  30      45.643   1.584  -1.532  1.00 70.07           C  
ATOM    234  CB  ASP M  30      46.350   2.113  -2.791  1.00 70.07           C  
ATOM    235  CG  ASP M  30      46.340   3.633  -2.753  1.00 70.07           C  
ATOM    236  OD1 ASP M  30      45.580   4.203  -1.925  1.00 70.07           O  
ATOM    237  OD2 ASP M  30      47.090   4.244  -3.559  1.00 70.07           O  
ATOM    238  C   ASP M  30      45.370   0.132  -1.794  1.00 70.07           C  
ATOM    239  O   ASP M  30      44.405  -0.188  -2.487  1.00 70.07           O  
ATOM    240  N   THR M  31      46.213  -0.788  -1.284  1.00 66.88           N  
ATOM    241  CA  THR M  31      46.090  -2.149  -1.732  1.00 66.88           C  
ATOM    242  CB  THR M  31      47.410  -2.846  -1.853  1.00 66.88           C  
ATOM    243  OG1 THR M  31      48.298  -2.080  -2.654  1.00 66.88           O  
ATOM    244  CG2 THR M  31      47.164  -4.205  -2.528  1.00 66.88           C  
ATOM    245  C   THR M  31      45.273  -2.983  -0.791  1.00 66.88           C  
ATOM    246  O   THR M  31      45.400  -2.888   0.428  1.00 66.88           O  
ATOM    247  N   GLN M  32      44.413  -3.855  -1.370  1.00 74.63           N  
ATOM    248  CA  GLN M  32      43.564  -4.745  -0.626  0.91 74.63           C  
ATOM    249  CB  GLN M  32      42.250  -5.069  -1.355  0.91 74.63           C  
ATOM    250  CG  GLN M  32      41.362  -6.058  -0.600  0.91 74.63           C  
ATOM    251  CD  GLN M  32      40.213  -6.439  -1.522  0.91 74.63           C  
ATOM    252  OE1 GLN M  32      40.097  -5.922  -2.632  0.91 74.63           O  
ATOM    253  NE2 GLN M  32      39.346  -7.377  -1.057  0.91 74.63           N  
ATOM    254  C   GLN M  32      44.287  -6.050  -0.453  1.00 74.63           C  
ATOM    255  O   GLN M  32      44.670  -6.687  -1.432  1.00 74.63           O  
ATOM    256  N   PHE M  33      44.600  -6.408   0.813  1.00128.71           N  
ATOM    257  CA  PHE M  33      45.269  -7.631   1.163  1.00128.71           C  
ATOM    258  CB  PHE M  33      46.331  -7.476   2.275  1.00128.71           C  
ATOM    259  CG  PHE M  33      45.742  -7.060   3.576  1.00128.71           C  
ATOM    260  CD1 PHE M  33      45.269  -5.782   3.762  1.00128.71           C  
ATOM    261  CD2 PHE M  33      45.713  -7.948   4.627  1.00128.71           C  
ATOM    262  CE1 PHE M  33      44.742  -5.408   4.975  1.00128.71           C  
ATOM    263  CE2 PHE M  33      45.189  -7.580   5.843  1.00128.71           C  
ATOM    264  CZ  PHE M  33      44.699  -6.308   6.014  1.00128.71           C  
ATOM    265  C   PHE M  33      44.399  -8.839   1.421  1.00128.71           C  
ATOM    266  O   PHE M  33      44.865  -9.960   1.236  1.00128.71           O  
ATOM    267  N   VAL M  34      43.152  -8.683   1.923  1.00 57.36           N  
ATOM    268  CA  VAL M  34      42.380  -9.862   2.244  1.00 57.36           C  
ATOM    269  CB  VAL M  34      42.497 -10.254   3.690  1.00 57.36           C  
ATOM    270  CG1 VAL M  34      43.960 -10.622   3.989  1.00 57.36           C  
ATOM    271  CG2 VAL M  34      41.977  -9.091   4.553  1.00 57.36           C  
ATOM    272  C   VAL M  34      40.922  -9.616   1.984  1.00 57.36           C  
ATOM    273  O   VAL M  34      40.482  -8.476   1.856  1.00 57.36           O  
ATOM    274  N   ARG M  35      40.127 -10.707   1.875  0.98111.44           N  
ATOM    275  CA  ARG M  35      38.712 -10.545   1.677  0.98111.44           C  
ATOM    276  CB  ARG M  35      38.309 -10.380   0.201  0.98111.44           C  
ATOM    277  CG  ARG M  35      38.712 -11.541  -0.711  0.98111.44           C  
ATOM    278  CD  ARG M  35      37.859 -12.801  -0.562  0.98111.44           C  
ATOM    279  NE  ARG M  35      38.194 -13.677  -1.718  0.98111.44           N  
ATOM    280  CZ  ARG M  35      37.256 -14.519  -2.242  0.98111.44           C  
ATOM    281  NH1 ARG M  35      36.014 -14.596  -1.683  0.98111.44           N  
ATOM    282  NH2 ARG M  35      37.568 -15.290  -3.324  0.98111.44           N  
ATOM    283  C   ARG M  35      37.989 -11.737   2.228  0.98111.44           C  
ATOM    284  O   ARG M  35      38.563 -12.815   2.383  0.98111.44           O  
ATOM    285  N   PHE M  36      36.703 -11.539   2.590  1.00 80.97           N  
ATOM    286  CA  PHE M  36      35.871 -12.607   3.064  1.00 80.97           C  
ATOM    287  CB  PHE M  36      35.759 -12.653   4.597  1.00 80.97           C  
ATOM    288  CG  PHE M  36      34.903 -13.812   4.978  1.00 80.97           C  
ATOM    289  CD1 PHE M  36      35.430 -15.082   5.056  1.00 80.97           C  
ATOM    290  CD2 PHE M  36      33.572 -13.627   5.272  1.00 80.97           C  
ATOM    291  CE1 PHE M  36      34.641 -16.151   5.413  1.00 80.97           C  
ATOM    292  CE2 PHE M  36      32.779 -14.691   5.630  1.00 80.97           C  
ATOM    293  CZ  PHE M  36      33.312 -15.957   5.700  1.00 80.97           C  
ATOM    294  C   PHE M  36      34.509 -12.363   2.489  1.00 80.97           C  
ATOM    295  O   PHE M  36      34.016 -11.235   2.485  1.00 80.97           O  
ATOM    296  N   ASP M  37      33.873 -13.433   1.977  1.00 63.84           N  
ATOM    297  CA  ASP M  37      32.600 -13.332   1.320  1.00 63.84           C  
ATOM    298  CB  ASP M  37      32.753 -13.615  -0.185  1.00 63.84           C  
ATOM    299  CG  ASP M  37      31.450 -13.384  -0.925  0.99 63.84           C  
ATOM    300  OD1 ASP M  37      30.404 -13.178  -0.254  0.99 63.84           O  
ATOM    301  OD2 ASP M  37      31.492 -13.419  -2.184  0.99 63.84           O  
ATOM    302  C   ASP M  37      31.727 -14.403   1.896  1.00 63.84           C  
ATOM    303  O   ASP M  37      32.065 -15.583   1.839  1.00 63.84           O  
ATOM    304  N   SER M  38      30.570 -14.024   2.467  1.00 36.22           N  
ATOM    305  CA  SER M  38      29.713 -15.001   3.078  1.00 36.22           C  
ATOM    306  CB  SER M  38      28.506 -14.368   3.791  1.00 36.22           C  
ATOM    307  OG  SER M  38      27.654 -13.741   2.844  1.00 36.22           O  
ATOM    308  C   SER M  38      29.184 -15.939   2.033  1.00 36.22           C  
ATOM    309  O   SER M  38      28.946 -17.112   2.312  1.00 36.22           O  
ATOM    310  N   ASP M  39      28.962 -15.432   0.804  1.00 57.58           N  
ATOM    311  CA  ASP M  39      28.438 -16.217  -0.282  1.00 57.58           C  
ATOM    312  CB  ASP M  39      28.023 -15.377  -1.503  1.00 57.58           C  
ATOM    313  CG  ASP M  39      26.723 -14.674  -1.139  0.94 57.58           C  
ATOM    314  OD1 ASP M  39      26.132 -15.036  -0.086  0.94 57.58           O  
ATOM    315  OD2 ASP M  39      26.301 -13.767  -1.904  0.94 57.58           O  
ATOM    316  C   ASP M  39      29.431 -17.239  -0.751  1.00 57.58           C  
ATOM    317  O   ASP M  39      29.042 -18.332  -1.159  1.00 57.58           O  
ATOM    318  N   ALA M  40      30.738 -16.914  -0.700  1.00 40.33           N  
ATOM    319  CA  ALA M  40      31.757 -17.773  -1.244  1.00 40.33           C  
ATOM    320  CB  ALA M  40      33.175 -17.186  -1.139  1.00 40.33           C  
ATOM    321  C   ALA M  40      31.770 -19.101  -0.551  1.00 40.33           C  
ATOM    322  O   ALA M  40      31.421 -19.222   0.621  1.00 40.33           O  
ATOM    323  N   ALA M  41      32.149 -20.140  -1.323  1.00 36.36           N  
ATOM    324  CA  ALA M  41      32.227 -21.518  -0.924  1.00 36.36           C  
ATOM    325  CB  ALA M  41      32.519 -22.457  -2.107  1.00 36.36           C  
ATOM    326  C   ALA M  41      33.308 -21.735   0.090  1.00 36.36           C  
ATOM    327  O   ALA M  41      33.150 -22.539   1.007  1.00 36.36           O  
ATOM    328  N   SER M  42      34.438 -21.018  -0.058  1.00 90.26           N  
ATOM    329  CA  SER M  42      35.616 -21.201   0.747  1.00 90.26           C  
ATOM    330  CB  SER M  42      36.691 -20.161   0.409  1.00 90.26           C  
ATOM    331  OG  SER M  42      37.773 -20.274   1.318  1.00 90.26           O  
ATOM    332  C   SER M  42      35.309 -21.051   2.207  1.00 90.26           C  
ATOM    333  O   SER M  42      35.760 -21.854   3.024  1.00 90.26           O  
ATOM    334  N   GLN M  43      34.522 -20.029   2.584  1.00 68.64           N  
ATOM    335  CA  GLN M  43      34.220 -19.841   3.976  1.00 68.64           C  
ATOM    336  CB  GLN M  43      33.627 -21.110   4.621  1.00 68.64           C  
ATOM    337  CG  GLN M  43      32.266 -21.545   4.072  1.00 68.64           C  
ATOM    338  CD  GLN M  43      31.186 -20.808   4.846  1.00 68.64           C  
ATOM    339  OE1 GLN M  43      31.146 -20.858   6.075  1.00 68.64           O  
ATOM    340  NE2 GLN M  43      30.284 -20.104   4.111  1.00 68.64           N  
ATOM    341  C   GLN M  43      35.488 -19.555   4.720  1.00 68.64           C  
ATOM    342  O   GLN M  43      35.608 -19.900   5.895  1.00 68.64           O  
ATOM    343  N   ARG M  44      36.472 -18.905   4.068  1.00126.06           N  
ATOM    344  CA  ARG M  44      37.690 -18.621   4.766  1.00126.06           C  
ATOM    345  CB  ARG M  44      38.804 -19.623   4.431  1.00126.06           C  
ATOM    346  CG  ARG M  44      38.449 -21.058   4.824  1.00126.06           C  
ATOM    347  CD  ARG M  44      39.628 -21.811   5.434  1.00126.06           C  
ATOM    348  NE  ARG M  44      40.155 -20.947   6.526  1.00126.06           N  
ATOM    349  CZ  ARG M  44      41.246 -21.322   7.258  1.00126.06           C  
ATOM    350  NH1 ARG M  44      41.865 -22.514   7.022  1.00126.06           N  
ATOM    351  NH2 ARG M  44      41.722 -20.488   8.225  1.00126.06           N  
ATOM    352  C   ARG M  44      38.160 -17.268   4.338  1.00126.06           C  
ATOM    353  O   ARG M  44      37.800 -16.785   3.266  1.00126.06           O  
ATOM    354  N   MET M  45      38.961 -16.595   5.187  1.00123.89           N  
ATOM    355  CA  MET M  45      39.506 -15.346   4.752  1.00123.89           C  
ATOM    356  CB  MET M  45      40.213 -14.562   5.867  1.00123.89           C  
ATOM    357  CG  MET M  45      40.785 -13.233   5.382  1.00123.89           C  
ATOM    358  SD  MET M  45      41.616 -12.254   6.662  1.00123.89           S  
ATOM    359  CE  MET M  45      40.102 -11.484   7.304  1.00123.89           C  
ATOM    360  C   MET M  45      40.512 -15.701   3.700  1.00123.89           C  
ATOM    361  O   MET M  45      41.216 -16.699   3.834  1.00123.89           O  
ATOM    362  N   GLU M  46      40.598 -14.910   2.609  1.00 81.61           N  
ATOM    363  CA  GLU M  46      41.520 -15.275   1.564  1.00 81.61           C  
ATOM    364  CB  GLU M  46      40.841 -15.765   0.278  1.00 81.61           C  
ATOM    365  CG  GLU M  46      40.138 -17.110   0.467  1.00 81.61           C  
ATOM    366  CD  GLU M  46      39.667 -17.576  -0.900  1.00 81.61           C  
ATOM    367  OE1 GLU M  46      40.455 -17.432  -1.871  1.00 81.61           O  
ATOM    368  OE2 GLU M  46      38.514 -18.073  -0.996  1.00 81.61           O  
ATOM    369  C   GLU M  46      42.408 -14.116   1.215  1.00 81.61           C  
ATOM    370  O   GLU M  46      42.043 -12.953   1.381  1.00 81.61           O  
ATOM    371  N   PRO M  47      43.605 -14.436   0.772  1.00102.70           N  
ATOM    372  CA  PRO M  47      44.594 -13.449   0.418  1.00102.70           C  
ATOM    373  CD  PRO M  47      44.202 -15.733   1.037  1.00102.70           C  
ATOM    374  CB  PRO M  47      45.947 -14.158   0.469  1.00102.70           C  
ATOM    375  CG  PRO M  47      45.594 -15.653   0.387  1.00102.70           C  
ATOM    376  C   PRO M  47      44.352 -12.762  -0.885  1.00102.70           C  
ATOM    377  O   PRO M  47      44.092 -13.425  -1.888  1.00102.70           O  
ATOM    378  N   ARG M  48      44.345 -11.422  -0.855  0.98209.32           N  
ATOM    379  CA  ARG M  48      44.235 -10.589  -2.007  0.98209.32           C  
ATOM    380  CB  ARG M  48      43.446  -9.311  -1.707  0.98209.32           C  
ATOM    381  CG  ARG M  48      42.474  -8.969  -2.834  0.98209.32           C  
ATOM    382  CD  ARG M  48      41.201  -9.830  -2.813  0.98209.32           C  
ATOM    383  NE  ARG M  48      41.548 -11.237  -3.164  0.98209.32           N  
ATOM    384  CZ  ARG M  48      40.698 -11.950  -3.959  0.98209.32           C  
ATOM    385  NH1 ARG M  48      39.588 -11.343  -4.474  0.98209.32           N  
ATOM    386  NH2 ARG M  48      40.957 -13.261  -4.240  0.98209.32           N  
ATOM    387  C   ARG M  48      45.586 -10.244  -2.590  0.98209.32           C  
ATOM    388  O   ARG M  48      45.690  -9.998  -3.790  0.98209.32           O  
ATOM    389  N   ALA M  49      46.654 -10.166  -1.753  1.00 52.99           N  
ATOM    390  CA  ALA M  49      47.949  -9.719  -2.215  1.00 52.99           C  
ATOM    391  CB  ALA M  49      48.370  -8.374  -1.597  1.00 52.99           C  
ATOM    392  C   ALA M  49      48.993 -10.735  -1.847  1.00 52.99           C  
ATOM    393  O   ALA M  49      48.877 -11.454  -0.858  1.00 52.99           O  
ATOM    394  N   PRO M  50      50.026 -10.795  -2.649  1.00129.42           N  
ATOM    395  CA  PRO M  50      51.063 -11.782  -2.475  1.00129.42           C  
ATOM    396  CD  PRO M  50      49.919 -10.360  -4.032  1.00129.42           C  
ATOM    397  CB  PRO M  50      51.928 -11.697  -3.730  1.00129.42           C  
ATOM    398  CG  PRO M  50      50.952 -11.194  -4.809  1.00129.42           C  
ATOM    399  C   PRO M  50      51.851 -11.720  -1.203  1.00129.42           C  
ATOM    400  O   PRO M  50      52.255 -12.775  -0.717  1.00129.42           O  
ATOM    401  N   TRP M  51      52.088 -10.521  -0.645  1.00 93.63           N  
ATOM    402  CA  TRP M  51      52.886 -10.393   0.540  1.00 93.63           C  
ATOM    403  CB  TRP M  51      53.247  -8.930   0.859  1.00 93.63           C  
ATOM    404  CG  TRP M  51      52.119  -7.939   0.705  1.00 93.63           C  
ATOM    405  CD2 TRP M  51      51.161  -7.595   1.719  1.00 93.63           C  
ATOM    406  CD1 TRP M  51      51.812  -7.181  -0.388  1.00 93.63           C  
ATOM    407  NE1 TRP M  51      50.731  -6.380  -0.116  1.00 93.63           N  
ATOM    408  CE2 TRP M  51      50.318  -6.625   1.176  1.00 93.63           C  
ATOM    409  CE3 TRP M  51      50.999  -8.046   2.997  1.00 93.63           C  
ATOM    410  CZ2 TRP M  51      49.297  -6.088   1.906  1.00 93.63           C  
ATOM    411  CZ3 TRP M  51      49.964  -7.503   3.729  1.00 93.63           C  
ATOM    412  CH2 TRP M  51      49.130  -6.543   3.196  1.00 93.63           C  
ATOM    413  C   TRP M  51      52.225 -11.042   1.720  1.00 93.63           C  
ATOM    414  O   TRP M  51      52.913 -11.504   2.629  1.00 93.63           O  
ATOM    415  N   ILE M  52      50.879 -11.045   1.756  1.00151.62           N  
ATOM    416  CA  ILE M  52      50.080 -11.568   2.836  1.00151.62           C  
ATOM    417  CB  ILE M  52      48.625 -11.203   2.690  1.00151.62           C  
ATOM    418  CG1 ILE M  52      47.947 -11.023   4.065  1.00151.62           C  
ATOM    419  CG2 ILE M  52      47.956 -12.236   1.770  1.00151.62           C  
ATOM    420  CD1 ILE M  52      48.139 -12.149   5.071  1.00151.62           C  
ATOM    421  C   ILE M  52      50.201 -13.067   2.904  1.00151.62           C  
ATOM    422  O   ILE M  52      50.141 -13.661   3.979  1.00151.62           O  
ATOM    423  N   GLU M  53      50.379 -13.718   1.739  1.00 56.16           N  
ATOM    424  CA  GLU M  53      50.405 -15.152   1.606  1.00 56.16           C  
ATOM    425  CB  GLU M  53      50.734 -15.626   0.183  1.00 56.16           C  
ATOM    426  CG  GLU M  53      49.650 -15.297  -0.839  1.00 56.16           C  
ATOM    427  CD  GLU M  53      50.054 -15.955  -2.149  0.88 56.16           C  
ATOM    428  OE1 GLU M  53      51.161 -16.556  -2.191  0.88 56.16           O  
ATOM    429  OE2 GLU M  53      49.259 -15.873  -3.122  0.88 56.16           O  
ATOM    430  C   GLU M  53      51.462 -15.717   2.496  1.00 56.16           C  
ATOM    431  O   GLU M  53      51.396 -16.882   2.885  1.00 56.16           O  
ATOM    432  N   GLN M  54      52.477 -14.907   2.827  1.00 50.87           N  
ATOM    433  CA  GLN M  54      53.585 -15.337   3.627  1.00 50.87           C  
ATOM    434  CB  GLN M  54      54.523 -14.166   3.970  1.00 50.87           C  
ATOM    435  CG  GLN M  54      55.150 -13.484   2.752  1.00 50.87           C  
ATOM    436  CD  GLN M  54      55.996 -12.324   3.259  1.00 50.87           C  
ATOM    437  OE1 GLN M  54      55.820 -11.860   4.384  1.00 50.87           O  
ATOM    438  NE2 GLN M  54      56.938 -11.834   2.408  1.00 50.87           N  
ATOM    439  C   GLN M  54      53.073 -15.858   4.938  1.00 50.87           C  
ATOM    440  O   GLN M  54      53.602 -16.836   5.462  1.00 50.87           O  
ATOM    441  N   GLU M  55      52.019 -15.230   5.495  1.00106.61           N  
ATOM    442  CA  GLU M  55      51.533 -15.586   6.801  1.00106.61           C  
ATOM    443  CB  GLU M  55      50.298 -14.776   7.236  1.00106.61           C  
ATOM    444  CG  GLU M  55      50.524 -13.261   7.280  1.00106.61           C  
ATOM    445  CD  GLU M  55      51.561 -12.936   8.345  1.00106.61           C  
ATOM    446  OE1 GLU M  55      51.529 -13.571   9.432  1.00106.61           O  
ATOM    447  OE2 GLU M  55      52.407 -12.042   8.079  1.00106.61           O  
ATOM    448  C   GLU M  55      51.155 -17.035   6.820  1.00106.61           C  
ATOM    449  O   GLU M  55      50.703 -17.593   5.821  1.00106.61           O  
ATOM    450  N   GLY M  56      51.346 -17.683   7.991  1.00 28.93           N  
ATOM    451  CA  GLY M  56      51.094 -19.088   8.148  1.00 28.93           C  
ATOM    452  C   GLY M  56      49.636 -19.315   8.384  1.00 28.93           C  
ATOM    453  O   GLY M  56      48.827 -18.393   8.477  1.00 28.93           O  
ATOM    454  N   PRO M  58      49.316 -20.575   8.489  1.00123.90           N  
ATOM    455  CA  PRO M  58      47.955 -20.990   8.684  1.00123.90           C  
ATOM    456  CD  PRO M  58      50.086 -21.580   7.774  1.00123.90           C  
ATOM    457  CB  PRO M  58      47.943 -22.497   8.461  1.00123.90           C  
ATOM    458  CG  PRO M  58      49.097 -22.717   7.467  1.00123.90           C  
ATOM    459  C   PRO M  58      47.369 -20.566   9.989  1.00123.90           C  
ATOM    460  O   PRO M  58      46.144 -20.550  10.099  1.00123.90           O  
ATOM    461  N   GLU M  59      48.197 -20.254  11.002  1.00 68.00           N  
ATOM    462  CA  GLU M  59      47.624 -19.835  12.245  1.00 68.00           C  
ATOM    463  CB  GLU M  59      48.667 -19.574  13.346  1.00 68.00           C  
ATOM    464  CG  GLU M  59      49.473 -20.812  13.745  0.93 68.00           C  
ATOM    465  CD  GLU M  59      50.699 -20.884  12.845  0.87 68.00           C  
ATOM    466  OE1 GLU M  59      50.586 -21.438  11.719  0.87 68.00           O  
ATOM    467  OE2 GLU M  59      51.769 -20.376  13.274  0.87 68.00           O  
ATOM    468  C   GLU M  59      46.913 -18.546  11.982  1.00 68.00           C  
ATOM    469  O   GLU M  59      45.816 -18.314  12.488  1.00 68.00           O  
ATOM    470  N   TYR M  60      47.531 -17.680  11.155  1.00 66.17           N  
ATOM    471  CA  TYR M  60      47.003 -16.386  10.837  1.00 66.17           C  
ATOM    472  CB  TYR M  60      47.962 -15.615   9.900  1.00 66.17           C  
ATOM    473  CG  TYR M  60      47.421 -14.269   9.542  1.00 66.17           C  
ATOM    474  CD1 TYR M  60      47.611 -13.179  10.364  1.00 66.17           C  
ATOM    475  CD2 TYR M  60      46.736 -14.092   8.363  1.00 66.17           C  
ATOM    476  CE1 TYR M  60      47.115 -11.941  10.020  1.00 66.17           C  
ATOM    477  CE2 TYR M  60      46.237 -12.859   8.014  1.00 66.17           C  
ATOM    478  CZ  TYR M  60      46.424 -11.781   8.843  1.00 66.17           C  
ATOM    479  OH  TYR M  60      45.908 -10.520   8.479  1.00 66.17           O  
ATOM    480  C   TYR M  60      45.690 -16.549  10.133  1.00 66.17           C  
ATOM    481  O   TYR M  60      44.694 -15.925  10.497  1.00 66.17           O  
ATOM    482  N   TRP M  61      45.647 -17.435   9.123  1.00 62.44           N  
ATOM    483  CA  TRP M  61      44.465 -17.590   8.330  1.00 62.44           C  
ATOM    484  CB  TRP M  61      44.684 -18.511   7.121  1.00 62.44           C  
ATOM    485  CG  TRP M  61      45.688 -17.916   6.164  1.00 62.44           C  
ATOM    486  CD2 TRP M  61      45.471 -16.699   5.432  1.00 62.44           C  
ATOM    487  CD1 TRP M  61      46.953 -18.326   5.867  1.00 62.44           C  
ATOM    488  NE1 TRP M  61      47.539 -17.442   4.989  1.00 62.44           N  
ATOM    489  CE2 TRP M  61      46.637 -16.436   4.717  1.00 62.44           C  
ATOM    490  CE3 TRP M  61      44.394 -15.861   5.374  1.00 62.44           C  
ATOM    491  CZ2 TRP M  61      46.746 -15.325   3.927  1.00 62.44           C  
ATOM    492  CZ3 TRP M  61      44.500 -14.752   4.564  1.00 62.44           C  
ATOM    493  CH2 TRP M  61      45.654 -14.489   3.855  1.00 62.44           C  
ATOM    494  C   TRP M  61      43.355 -18.125   9.165  1.00 62.44           C  
ATOM    495  O   TRP M  61      42.214 -17.680   9.050  1.00 62.44           O  
ATOM    496  N   ASP M  62      43.662 -19.103  10.030  1.00 75.53           N  
ATOM    497  CA  ASP M  62      42.635 -19.698  10.825  0.98 75.53           C  
ATOM    498  CB  ASP M  62      43.164 -20.879  11.655  0.98 75.53           C  
ATOM    499  CG  ASP M  62      41.979 -21.798  11.882  0.88 75.53           C  
ATOM    500  OD1 ASP M  62      40.868 -21.434  11.416  0.88 75.53           O  
ATOM    501  OD2 ASP M  62      42.165 -22.877  12.507  0.88 75.53           O  
ATOM    502  C   ASP M  62      42.081 -18.656  11.753  1.00 75.53           C  
ATOM    503  O   ASP M  62      40.867 -18.546  11.923  1.00 75.53           O  
ATOM    504  N   GLY M  63      42.965 -17.847  12.371  1.00 30.16           N  
ATOM    505  CA  GLY M  63      42.531 -16.852  13.312  1.00 30.16           C  
ATOM    506  C   GLY M  63      41.701 -15.809  12.629  1.00 30.16           C  
ATOM    507  O   GLY M  63      40.656 -15.404  13.134  1.00 30.16           O  
ATOM    508  N   GLU M  64      42.147 -15.346  11.449  1.00100.05           N  
ATOM    509  CA  GLU M  64      41.453 -14.302  10.752  1.00100.05           C  
ATOM    510  CB  GLU M  64      42.184 -13.840   9.481  1.00100.05           C  
ATOM    511  CG  GLU M  64      43.470 -13.071   9.788  1.00100.05           C  
ATOM    512  CD  GLU M  64      43.057 -11.831  10.566  1.00100.05           C  
ATOM    513  OE1 GLU M  64      41.829 -11.561  10.601  1.00100.05           O  
ATOM    514  OE2 GLU M  64      43.943 -11.143  11.136  1.00100.05           O  
ATOM    515  C   GLU M  64      40.096 -14.785  10.358  1.00100.05           C  
ATOM    516  O   GLU M  64      39.128 -14.030  10.420  1.00100.05           O  
ATOM    517  N   THR M  65      39.989 -16.059   9.938  1.00 42.14           N  
ATOM    518  CA  THR M  65      38.725 -16.588   9.512  1.00 42.14           C  
ATOM    519  CB  THR M  65      38.799 -18.008   9.030  1.00 42.14           C  
ATOM    520  OG1 THR M  65      39.664 -18.104   7.908  1.00 42.14           O  
ATOM    521  CG2 THR M  65      37.378 -18.471   8.659  1.00 42.14           C  
ATOM    522  C   THR M  65      37.762 -16.574  10.656  1.00 42.14           C  
ATOM    523  O   THR M  65      36.608 -16.181  10.500  1.00 42.14           O  
ATOM    524  N   ARG M  66      38.221 -16.995  11.847  1.00 97.87           N  
ATOM    525  CA  ARG M  66      37.354 -17.101  12.989  0.96 97.87           C  
ATOM    526  CB  ARG M  66      38.124 -17.645  14.208  0.96 97.87           C  
ATOM    527  CG  ARG M  66      37.275 -17.990  15.431  0.96 97.87           C  
ATOM    528  CD  ARG M  66      38.067 -18.717  16.525  0.96 97.87           C  
ATOM    529  NE  ARG M  66      38.899 -17.711  17.246  0.96 97.87           N  
ATOM    530  CZ  ARG M  66      40.183 -17.463  16.852  0.96 97.87           C  
ATOM    531  NH1 ARG M  66      40.720 -18.143  15.797  0.96 97.87           N  
ATOM    532  NH2 ARG M  66      40.931 -16.537  17.520  0.96 97.87           N  
ATOM    533  C   ARG M  66      36.810 -15.746  13.326  1.00 97.87           C  
ATOM    534  O   ARG M  66      35.605 -15.578  13.501  1.00 97.87           O  
ATOM    535  N   LYS M  67      37.688 -14.730  13.386  1.00 81.44           N  
ATOM    536  CA  LYS M  67      37.297 -13.407  13.783  1.00 81.44           C  
ATOM    537  CB  LYS M  67      38.507 -12.464  13.871  1.00 81.44           C  
ATOM    538  CG  LYS M  67      39.509 -12.890  14.947  1.00 81.44           C  
ATOM    539  CD  LYS M  67      40.885 -12.235  14.817  1.00 81.44           C  
ATOM    540  CE  LYS M  67      41.767 -12.872  13.741  1.00 81.44           C  
ATOM    541  NZ  LYS M  67      43.120 -12.271  13.778  1.00 81.44           N  
ATOM    542  C   LYS M  67      36.343 -12.834  12.781  1.00 81.44           C  
ATOM    543  O   LYS M  67      35.350 -12.202  13.140  1.00 81.44           O  
ATOM    544  N   VAL M  68      36.614 -13.057  11.485  1.00 78.23           N  
ATOM    545  CA  VAL M  68      35.796 -12.484  10.459  0.98 78.23           C  
ATOM    546  CB  VAL M  68      36.251 -12.862   9.078  0.98 78.23           C  
ATOM    547  CG1 VAL M  68      35.239 -12.292   8.085  0.98 78.23           C  
ATOM    548  CG2 VAL M  68      37.670 -12.343   8.830  0.98 78.23           C  
ATOM    549  C   VAL M  68      34.404 -13.002  10.595  1.00 78.23           C  
ATOM    550  O   VAL M  68      33.439 -12.266  10.395  1.00 78.23           O  
ATOM    551  N   LYS M  69      34.265 -14.303  10.903  1.00155.73           N  
ATOM    552  CA  LYS M  69      32.960 -14.881  11.044  1.00155.73           C  
ATOM    553  CB  LYS M  69      32.985 -16.406  11.251  1.00155.73           C  
ATOM    554  CG  LYS M  69      33.493 -17.161  10.021  1.00155.73           C  
ATOM    555  CD  LYS M  69      32.690 -16.867   8.752  1.00155.73           C  
ATOM    556  CE  LYS M  69      31.619 -17.910   8.433  1.00155.73           C  
ATOM    557  NZ  LYS M  69      32.263 -19.138   7.920  1.00155.73           N  
ATOM    558  C   LYS M  69      32.257 -14.268  12.217  1.00155.73           C  
ATOM    559  O   LYS M  69      31.066 -13.968  12.150  1.00155.73           O  
ATOM    560  N   ALA M  70      32.979 -14.052  13.331  1.00 63.13           N  
ATOM    561  CA  ALA M  70      32.378 -13.497  14.517  1.00 63.13           C  
ATOM    562  CB  ALA M  70      33.378 -13.352  15.677  1.00 63.13           C  
ATOM    563  C   ALA M  70      31.878 -12.127  14.186  1.00 63.13           C  
ATOM    564  O   ALA M  70      30.837 -11.692  14.680  1.00 63.13           O  
ATOM    565  N   HIS M  71      32.637 -11.396  13.350  1.00 83.47           N  
ATOM    566  CA  HIS M  71      32.227 -10.081  12.965  0.98 83.47           C  
ATOM    567  ND1 HIS M  71      35.251  -9.573  13.542  0.98 83.47           N  
ATOM    568  CG  HIS M  71      34.482  -8.875  12.638  0.98 83.47           C  
ATOM    569  CB  HIS M  71      33.226  -9.407  11.997  0.98 83.47           C  
ATOM    570  NE2 HIS M  71      36.255  -7.611  13.237  0.98 83.47           N  
ATOM    571  CD2 HIS M  71      35.110  -7.680  12.462  0.98 83.47           C  
ATOM    572  CE1 HIS M  71      36.297  -8.769  13.868  0.98 83.47           C  
ATOM    573  C   HIS M  71      30.918 -10.200  12.248  1.00 83.47           C  
ATOM    574  O   HIS M  71      29.996  -9.420  12.477  1.00 83.47           O  
ATOM    575  N   SER M  72      30.793 -11.206  11.366  1.00103.32           N  
ATOM    576  CA  SER M  72      29.606 -11.363  10.580  0.88103.32           C  
ATOM    577  CB  SER M  72      29.708 -12.539   9.598  0.88103.32           C  
ATOM    578  OG  SER M  72      28.493 -12.667   8.879  0.88103.32           O  
ATOM    579  C   SER M  72      28.417 -11.629  11.447  1.00103.32           C  
ATOM    580  O   SER M  72      27.330 -11.107  11.210  1.00103.32           O  
ATOM    581  N   GLN M  73      28.603 -12.466  12.473  1.00183.65           N  
ATOM    582  CA  GLN M  73      27.574 -12.900  13.371  1.00183.65           C  
ATOM    583  CB  GLN M  73      28.245 -13.880  14.333  1.00183.65           C  
ATOM    584  CG  GLN M  73      27.334 -14.792  15.122  1.00183.65           C  
ATOM    585  CD  GLN M  73      28.239 -15.913  15.601  1.00183.65           C  
ATOM    586  OE1 GLN M  73      28.632 -15.959  16.764  1.00183.65           O  
ATOM    587  NE2 GLN M  73      28.605 -16.833  14.666  1.00183.65           N  
ATOM    588  C   GLN M  73      27.073 -11.709  14.123  1.00183.65           C  
ATOM    589  O   GLN M  73      25.867 -11.519  14.281  1.00183.65           O  
ATOM    590  N   THR M  74      28.001 -10.857  14.594  1.00150.22           N  
ATOM    591  CA  THR M  74      27.590  -9.699  15.332  1.00150.22           C  
ATOM    592  CB  THR M  74      28.723  -8.877  15.881  1.00150.22           C  
ATOM    593  OG1 THR M  74      29.584  -8.455  14.833  1.00150.22           O  
ATOM    594  CG2 THR M  74      29.497  -9.695  16.926  1.00150.22           C  
ATOM    595  C   THR M  74      26.773  -8.806  14.440  1.00150.22           C  
ATOM    596  O   THR M  74      25.743  -8.279  14.854  1.00150.22           O  
ATOM    597  N   HIS M  75      27.194  -8.623  13.174  1.00103.38           N  
ATOM    598  CA  HIS M  75      26.485  -7.754  12.269  0.98103.38           C  
ATOM    599  ND1 HIS M  75      28.953  -6.467   9.590  0.98103.38           N  
ATOM    600  CG  HIS M  75      28.326  -6.764  10.779  0.98103.38           C  
ATOM    601  CB  HIS M  75      27.111  -7.638  10.867  0.98103.38           C  
ATOM    602  NE2 HIS M  75      30.083  -5.409  11.185  0.98103.38           N  
ATOM    603  CD2 HIS M  75      29.029  -6.111  11.744  0.98103.38           C  
ATOM    604  CE1 HIS M  75      29.996  -5.653   9.890  0.98103.38           C  
ATOM    605  C   HIS M  75      25.094  -8.265  12.051  1.00103.38           C  
ATOM    606  O   HIS M  75      24.162  -7.474  11.894  1.00103.38           O  
ATOM    607  N   ARG M  76      24.912  -9.601  11.985  1.00226.80           N  
ATOM    608  CA  ARG M  76      23.582 -10.089  11.757  1.00226.80           C  
ATOM    609  CB  ARG M  76      23.486 -11.577  11.343  1.00226.80           C  
ATOM    610  CG  ARG M  76      24.139 -12.619  12.246  1.00226.80           C  
ATOM    611  CD  ARG M  76      24.233 -13.996  11.570  1.00226.80           C  
ATOM    612  NE  ARG M  76      25.473 -14.035  10.742  1.00226.80           N  
ATOM    613  CZ  ARG M  76      26.328 -15.096  10.845  1.00226.80           C  
ATOM    614  NH1 ARG M  76      26.060 -16.117  11.711  1.00226.80           N  
ATOM    615  NH2 ARG M  76      27.468 -15.129  10.097  1.00226.80           N  
ATOM    616  C   ARG M  76      22.711  -9.721  12.912  1.00226.80           C  
ATOM    617  O   ARG M  76      21.563  -9.325  12.710  1.00226.80           O  
ATOM    618  N   VAL M  77      23.236  -9.797  14.152  1.00 75.22           N  
ATOM    619  CA  VAL M  77      22.432  -9.382  15.265  0.98 75.22           C  
ATOM    620  CB  VAL M  77      23.149  -9.528  16.575  0.98 75.22           C  
ATOM    621  CG1 VAL M  77      22.275  -8.921  17.686  0.98 75.22           C  
ATOM    622  CG2 VAL M  77      23.470 -11.017  16.783  0.98 75.22           C  
ATOM    623  C   VAL M  77      22.103  -7.915  15.091  1.00 75.22           C  
ATOM    624  O   VAL M  77      20.956  -7.502  15.263  1.00 75.22           O  
ATOM    625  N   ASP M  78      23.098  -7.099  14.673  1.00 85.28           N  
ATOM    626  CA  ASP M  78      22.950  -5.661  14.581  1.00 85.28           C  
ATOM    627  CB  ASP M  78      24.180  -4.970  13.958  1.00 85.28           C  
ATOM    628  CG  ASP M  78      25.357  -5.028  14.924  1.00 85.28           C  
ATOM    629  OD1 ASP M  78      25.179  -5.553  16.055  1.00 85.28           O  
ATOM    630  OD2 ASP M  78      26.453  -4.540  14.539  1.00 85.28           O  
ATOM    631  C   ASP M  78      21.786  -5.301  13.702  1.00 85.28           C  
ATOM    632  O   ASP M  78      21.017  -4.402  14.038  1.00 85.28           O  
ATOM    633  N   LEU M  79      21.613  -5.995  12.559  1.00 60.21           N  
ATOM    634  CA  LEU M  79      20.557  -5.681  11.629  1.00 60.21           C  
ATOM    635  CB  LEU M  79      20.538  -6.635  10.416  1.00 60.21           C  
ATOM    636  CG  LEU M  79      21.731  -6.467   9.453  1.00 60.21           C  
ATOM    637  CD1 LEU M  79      21.652  -7.445   8.269  1.00 60.21           C  
ATOM    638  CD2 LEU M  79      21.847  -5.011   8.978  1.00 60.21           C  
ATOM    639  C   LEU M  79      19.245  -5.846  12.325  1.00 60.21           C  
ATOM    640  O   LEU M  79      18.344  -5.025  12.159  1.00 60.21           O  
ATOM    641  N   GLY M  80      19.091  -6.925  13.115  1.00 29.76           N  
ATOM    642  CA  GLY M  80      17.848  -7.144  13.796  1.00 29.76           C  
ATOM    643  C   GLY M  80      17.619  -6.049  14.795  1.00 29.76           C  
ATOM    644  O   GLY M  80      16.514  -5.519  14.895  1.00 29.76           O  
ATOM    645  N   THR M  81      18.664  -5.675  15.563  1.00 55.05           N  
ATOM    646  CA  THR M  81      18.494  -4.691  16.597  1.00 55.05           C  
ATOM    647  CB  THR M  81      19.752  -4.465  17.380  1.00 55.05           C  
ATOM    648  OG1 THR M  81      20.224  -5.692  17.917  1.00 55.05           O  
ATOM    649  CG2 THR M  81      19.437  -3.493  18.526  1.00 55.05           C  
ATOM    650  C   THR M  81      18.112  -3.369  15.997  1.00 55.05           C  
ATOM    651  O   THR M  81      17.219  -2.685  16.494  1.00 55.05           O  
ATOM    652  N   LEU M  82      18.786  -2.979  14.901  1.00 59.41           N  
ATOM    653  CA  LEU M  82      18.585  -1.702  14.272  1.00 59.41           C  
ATOM    654  CB  LEU M  82      19.600  -1.455  13.140  1.00 59.41           C  
ATOM    655  CG  LEU M  82      21.030  -1.241  13.681  1.00 59.41           C  
ATOM    656  CD1 LEU M  82      22.047  -1.008  12.552  1.00 59.41           C  
ATOM    657  CD2 LEU M  82      21.055  -0.107  14.720  1.00 59.41           C  
ATOM    658  C   LEU M  82      17.198  -1.595  13.730  1.00 59.41           C  
ATOM    659  O   LEU M  82      16.580  -0.534  13.814  1.00 59.41           O  
ATOM    660  N   ARG M  83      16.658  -2.689  13.166  1.00145.83           N  
ATOM    661  CA  ARG M  83      15.338  -2.589  12.621  1.00145.83           C  
ATOM    662  CB  ARG M  83      14.820  -3.891  11.993  1.00145.83           C  
ATOM    663  CG  ARG M  83      15.680  -4.375  10.828  1.00145.83           C  
ATOM    664  CD  ARG M  83      14.969  -5.379   9.924  1.00145.83           C  
ATOM    665  NE  ARG M  83      14.439  -6.457  10.802  1.00145.83           N  
ATOM    666  CZ  ARG M  83      14.083  -7.655  10.261  1.00145.83           C  
ATOM    667  NH1 ARG M  83      14.292  -7.880   8.932  1.00145.83           N  
ATOM    668  NH2 ARG M  83      13.520  -8.621  11.044  1.00145.83           N  
ATOM    669  C   ARG M  83      14.427  -2.234  13.745  1.00145.83           C  
ATOM    670  O   ARG M  83      13.498  -1.448  13.571  1.00145.83           O  
ATOM    671  N   GLY M  84      14.674  -2.820  14.931  1.00 28.73           N  
ATOM    672  CA  GLY M  84      13.876  -2.584  16.103  1.00 28.73           C  
ATOM    673  C   GLY M  84      13.975  -1.157  16.570  1.00 28.73           C  
ATOM    674  O   GLY M  84      12.967  -0.564  16.953  1.00 28.73           O  
ATOM    675  N   TYR M  85      15.184  -0.555  16.562  1.00 77.22           N  
ATOM    676  CA  TYR M  85      15.300   0.785  17.078  1.00 77.22           C  
ATOM    677  CB  TYR M  85      16.713   1.397  16.984  1.00 77.22           C  
ATOM    678  CG  TYR M  85      17.656   0.740  17.934  1.00 77.22           C  
ATOM    679  CD1 TYR M  85      17.494   0.872  19.295  1.00 77.22           C  
ATOM    680  CD2 TYR M  85      18.738   0.038  17.459  1.00 77.22           C  
ATOM    681  CE1 TYR M  85      18.377   0.277  20.167  1.00 77.22           C  
ATOM    682  CE2 TYR M  85      19.624  -0.557  18.325  1.00 77.22           C  
ATOM    683  CZ  TYR M  85      19.443  -0.443  19.681  1.00 77.22           C  
ATOM    684  OH  TYR M  85      20.356  -1.058  20.564  1.00 77.22           O  
ATOM    685  C   TYR M  85      14.445   1.687  16.252  1.00 77.22           C  
ATOM    686  O   TYR M  85      13.722   2.537  16.769  1.00 77.22           O  
ATOM    687  N   TYR M  86      14.563   1.523  14.927  1.00 93.10           N  
ATOM    688  CA  TYR M  86      13.874   2.266  13.917  1.00 93.10           C  
ATOM    689  CB  TYR M  86      14.533   2.135  12.534  1.00 93.10           C  
ATOM    690  CG  TYR M  86      15.867   2.785  12.688  1.00 93.10           C  
ATOM    691  CD1 TYR M  86      15.975   4.158  12.690  1.00 93.10           C  
ATOM    692  CD2 TYR M  86      17.008   2.032  12.843  1.00 93.10           C  
ATOM    693  CE1 TYR M  86      17.199   4.768  12.837  1.00 93.10           C  
ATOM    694  CE2 TYR M  86      18.235   2.637  12.990  1.00 93.10           C  
ATOM    695  CZ  TYR M  86      18.333   4.008  12.987  1.00 93.10           C  
ATOM    696  OH  TYR M  86      19.591   4.628  13.138  1.00 93.10           O  
ATOM    697  C   TYR M  86      12.421   1.883  13.847  1.00 93.10           C  
ATOM    698  O   TYR M  86      11.597   2.680  13.406  1.00 93.10           O  
ATOM    699  N   ASN M  87      12.081   0.639  14.243  1.00136.54           N  
ATOM    700  CA  ASN M  87      10.776   0.041  14.117  0.98136.54           C  
ATOM    701  CB  ASN M  87       9.630   0.614  14.996  0.98136.54           C  
ATOM    702  CG  ASN M  87       9.216   2.042  14.652  0.91136.54           C  
ATOM    703  OD1 ASN M  87       9.788   3.009  15.151  0.91136.54           O  
ATOM    704  ND2 ASN M  87       8.156   2.180  13.812  0.91136.54           N  
ATOM    705  C   ASN M  87      10.404   0.020  12.670  1.00136.54           C  
ATOM    706  O   ASN M  87       9.275   0.316  12.282  1.00136.54           O  
ATOM    707  N   GLN M  88      11.393  -0.362  11.835  1.00 57.83           N  
ATOM    708  CA  GLN M  88      11.263  -0.475  10.411  1.00 57.83           C  
ATOM    709  CB  GLN M  88      12.610  -0.353   9.688  1.00 57.83           C  
ATOM    710  CG  GLN M  88      13.240   1.025   9.886  1.00 57.83           C  
ATOM    711  CD  GLN M  88      14.641   0.994   9.307  1.00 57.83           C  
ATOM    712  OE1 GLN M  88      15.289  -0.050   9.289  1.00 57.83           O  
ATOM    713  NE2 GLN M  88      15.130   2.170   8.831  1.00 57.83           N  
ATOM    714  C   GLN M  88      10.692  -1.820  10.095  1.00 57.83           C  
ATOM    715  O   GLN M  88      10.691  -2.720  10.934  1.00 57.83           O  
ATOM    716  N   SER M  89      10.169  -1.975   8.860  1.00 34.61           N  
ATOM    717  CA  SER M  89       9.549  -3.204   8.460  1.00 34.61           C  
ATOM    718  CB  SER M  89       8.631  -3.066   7.230  1.00 34.61           C  
ATOM    719  OG  SER M  89       9.381  -2.637   6.103  1.00 34.61           O  
ATOM    720  C   SER M  89      10.597  -4.220   8.138  1.00 34.61           C  
ATOM    721  O   SER M  89      11.750  -3.899   7.855  1.00 34.61           O  
ATOM    722  N   GLU M  90      10.187  -5.498   8.229  1.00116.65           N  
ATOM    723  CA  GLU M  90      10.976  -6.667   7.975  0.98116.65           C  
ATOM    724  CB  GLU M  90      10.267  -7.931   8.491  0.98116.65           C  
ATOM    725  CG  GLU M  90      11.190  -9.119   8.765  0.96116.65           C  
ATOM    726  CD  GLU M  90      11.057 -10.116   7.628  0.82116.65           C  
ATOM    727  OE1 GLU M  90      10.371  -9.785   6.625  0.82116.65           O  
ATOM    728  OE2 GLU M  90      11.633 -11.229   7.755  0.82116.65           O  
ATOM    729  C   GLU M  90      11.205  -6.776   6.497  1.00116.65           C  
ATOM    730  O   GLU M  90      12.179  -7.375   6.044  1.00116.65           O  
ATOM    731  N   ALA M  91      10.271  -6.210   5.712  1.00 37.30           N  
ATOM    732  CA  ALA M  91      10.258  -6.317   4.279  1.00 37.30           C  
ATOM    733  CB  ALA M  91       9.026  -5.645   3.649  1.00 37.30           C  
ATOM    734  C   ALA M  91      11.463  -5.704   3.623  1.00 37.30           C  
ATOM    735  O   ALA M  91      12.011  -6.289   2.691  1.00 37.30           O  
ATOM    736  N   GLY M  92      11.922  -4.521   4.073  1.00 29.17           N  
ATOM    737  CA  GLY M  92      12.977  -3.857   3.353  1.00 29.17           C  
ATOM    738  C   GLY M  92      14.316  -4.454   3.651  1.00 29.17           C  
ATOM    739  O   GLY M  92      14.515  -5.144   4.650  1.00 29.17           O  
ATOM    740  N   SER M  93      15.288  -4.160   2.764  1.00 41.76           N  
ATOM    741  CA  SER M  93      16.634  -4.617   2.935  1.00 41.76           C  
ATOM    742  CB  SER M  93      17.317  -5.003   1.616  1.00 41.76           C  
ATOM    743  OG  SER M  93      18.660  -5.385   1.863  1.00 41.76           O  
ATOM    744  C   SER M  93      17.390  -3.459   3.493  1.00 41.76           C  
ATOM    745  O   SER M  93      17.151  -2.315   3.109  1.00 41.76           O  
ATOM    746  N   HIS M  94      18.316  -3.721   4.435  1.00 63.23           N  
ATOM    747  CA  HIS M  94      19.040  -2.633   5.019  1.00 63.23           C  
ATOM    748  ND1 HIS M  94      16.813  -0.446   6.182  1.00 63.23           N  
ATOM    749  CG  HIS M  94      17.142  -1.765   6.397  1.00 63.23           C  
ATOM    750  CB  HIS M  94      18.549  -2.278   6.432  1.00 63.23           C  
ATOM    751  NE2 HIS M  94      14.896  -1.555   6.372  1.00 63.23           N  
ATOM    752  CD2 HIS M  94      15.958  -2.428   6.514  1.00 63.23           C  
ATOM    753  CE1 HIS M  94      15.457  -0.376   6.174  1.00 63.23           C  
ATOM    754  C   HIS M  94      20.478  -3.021   5.098  1.00 63.23           C  
ATOM    755  O   HIS M  94      20.821  -4.199   5.020  1.00 63.23           O  
ATOM    756  N   THR M  95      21.370  -2.022   5.229  1.00145.15           N  
ATOM    757  CA  THR M  95      22.768  -2.333   5.295  0.98145.15           C  
ATOM    758  CB  THR M  95      23.608  -1.808   4.166  0.98145.15           C  
ATOM    759  OG1 THR M  95      23.353  -0.428   3.972  0.98145.15           O  
ATOM    760  CG2 THR M  95      23.371  -2.611   2.888  0.98145.15           C  
ATOM    761  C   THR M  95      23.394  -1.773   6.521  1.00145.15           C  
ATOM    762  O   THR M  95      23.020  -0.711   7.018  1.00145.15           O  
ATOM    763  N   VAL M  96      24.387  -2.524   7.036  1.00 61.21           N  
ATOM    764  CA  VAL M  96      25.192  -2.041   8.113  0.93 61.21           C  
ATOM    765  CB  VAL M  96      25.210  -2.954   9.304  0.93 61.21           C  
ATOM    766  CG1 VAL M  96      23.795  -2.995   9.901  0.93 61.21           C  
ATOM    767  CG2 VAL M  96      25.725  -4.334   8.860  0.93 61.21           C  
ATOM    768  C   VAL M  96      26.582  -1.988   7.566  1.00 61.21           C  
ATOM    769  O   VAL M  96      26.956  -2.805   6.727  1.00 61.21           O  
ATOM    770  N   GLN M  97      27.377  -0.992   7.995  1.00 68.85           N  
ATOM    771  CA  GLN M  97      28.720  -0.895   7.510  1.00 68.85           C  
ATOM    772  CB  GLN M  97      28.885   0.132   6.378  1.00 68.85           C  
ATOM    773  CG  GLN M  97      28.088  -0.257   5.128  1.00 68.85           C  
ATOM    774  CD  GLN M  97      28.308   0.804   4.064  1.00 68.85           C  
ATOM    775  OE1 GLN M  97      29.056   1.758   4.266  1.00 68.85           O  
ATOM    776  NE2 GLN M  97      27.633   0.635   2.895  1.00 68.85           N  
ATOM    777  C   GLN M  97      29.571  -0.495   8.672  1.00 68.85           C  
ATOM    778  O   GLN M  97      29.192   0.384   9.445  1.00 68.85           O  
ATOM    779  N   ARG M  98      30.736  -1.163   8.834  1.00112.17           N  
ATOM    780  CA  ARG M  98      31.633  -0.887   9.922  1.00112.17           C  
ATOM    781  CB  ARG M  98      31.744  -2.081  10.886  1.00112.17           C  
ATOM    782  CG  ARG M  98      32.550  -1.832  12.159  1.00112.17           C  
ATOM    783  CD  ARG M  98      32.801  -3.118  12.952  1.00112.17           C  
ATOM    784  NE  ARG M  98      31.481  -3.758  13.223  1.00112.17           N  
ATOM    785  CZ  ARG M  98      30.842  -3.532  14.407  1.00112.17           C  
ATOM    786  NH1 ARG M  98      31.410  -2.718  15.340  1.00112.17           N  
ATOM    787  NH2 ARG M  98      29.636  -4.117  14.663  1.00112.17           N  
ATOM    788  C   ARG M  98      32.984  -0.680   9.318  1.00112.17           C  
ATOM    789  O   ARG M  98      33.391  -1.421   8.424  1.00112.17           O  
ATOM    790  N   MET M  99      33.714   0.356   9.773  1.00 67.00           N  
ATOM    791  CA  MET M  99      35.027   0.580   9.246  1.00 67.00           C  
ATOM    792  CB  MET M  99      35.078   1.760   8.261  1.00 67.00           C  
ATOM    793  CG  MET M  99      36.461   2.042   7.668  1.00 67.00           C  
ATOM    794  SD  MET M  99      37.626   2.878   8.787  1.00 67.00           S  
ATOM    795  CE  MET M  99      36.785   4.485   8.694  1.00 67.00           C  
ATOM    796  C   MET M  99      35.898   0.924  10.404  1.00 67.00           C  
ATOM    797  O   MET M  99      35.538   1.769  11.222  1.00 67.00           O  
ATOM    798  N   TYR M 100      37.055   0.244  10.526  1.00 85.48           N  
ATOM    799  CA  TYR M 100      37.976   0.600  11.561  1.00 85.48           C  
ATOM    800  CB  TYR M 100      37.808  -0.186  12.879  1.00 85.48           C  
ATOM    801  CG  TYR M 100      38.090  -1.646  12.731  1.00 85.48           C  
ATOM    802  CD1 TYR M 100      39.383  -2.117  12.741  1.00 85.48           C  
ATOM    803  CD2 TYR M 100      37.058  -2.551  12.619  1.00 85.48           C  
ATOM    804  CE1 TYR M 100      39.644  -3.462  12.628  1.00 85.48           C  
ATOM    805  CE2 TYR M 100      37.313  -3.898  12.507  1.00 85.48           C  
ATOM    806  CZ  TYR M 100      38.608  -4.356  12.511  1.00 85.48           C  
ATOM    807  OH  TYR M 100      38.873  -5.737  12.400  1.00 85.48           O  
ATOM    808  C   TYR M 100      39.361   0.421  11.032  1.00 85.48           C  
ATOM    809  O   TYR M 100      39.575  -0.296  10.054  1.00 85.48           O  
ATOM    810  N   GLY M 101      40.344   1.101  11.656  1.00 30.46           N  
ATOM    811  CA  GLY M 101      41.697   0.981  11.198  1.00 30.46           C  
ATOM    812  C   GLY M 101      42.523   1.990  11.926  1.00 30.46           C  
ATOM    813  O   GLY M 101      42.037   2.670  12.830  1.00 30.46           O  
ATOM    814  N   CYS M 102      43.818   2.085  11.562  1.00 69.25           N  
ATOM    815  CA  CYS M 102      44.673   3.063  12.172  0.96 69.25           C  
ATOM    816  CB  CYS M 102      45.487   2.558  13.372  0.96 69.25           C  
ATOM    817  SG  CYS M 102      46.188   0.912  13.106  0.96 69.25           S  
ATOM    818  C   CYS M 102      45.621   3.613  11.158  1.00 69.25           C  
ATOM    819  O   CYS M 102      45.832   3.035  10.091  1.00 69.25           O  
ATOM    820  N   ASP M 103      46.199   4.786  11.486  1.00 75.00           N  
ATOM    821  CA  ASP M 103      47.112   5.475  10.621  1.00 75.00           C  
ATOM    822  CB  ASP M 103      46.672   6.920  10.316  1.00 75.00           C  
ATOM    823  CG  ASP M 103      45.357   6.914   9.543  1.00 75.00           C  
ATOM    824  OD1 ASP M 103      44.921   5.818   9.102  1.00 75.00           O  
ATOM    825  OD2 ASP M 103      44.773   8.018   9.380  1.00 75.00           O  
ATOM    826  C   ASP M 103      48.419   5.595  11.343  1.00 75.00           C  
ATOM    827  O   ASP M 103      48.449   5.746  12.564  1.00 75.00           O  
ATOM    828  N   VAL M 104      49.543   5.511  10.600  1.00 45.52           N  
ATOM    829  CA  VAL M 104      50.841   5.703  11.184  1.00 45.52           C  
ATOM    830  CB  VAL M 104      51.734   4.499  11.092  1.00 45.52           C  
ATOM    831  CG1 VAL M 104      51.125   3.354  11.920  0.76 45.52           C  
ATOM    832  CG2 VAL M 104      51.929   4.156   9.606  0.98 45.52           C  
ATOM    833  C   VAL M 104      51.495   6.809  10.410  1.00 45.52           C  
ATOM    834  O   VAL M 104      51.193   7.020   9.236  1.00 45.52           O  
ATOM    835  N   GLY M 105      52.406   7.559  11.063  1.00 19.47           N  
ATOM    836  CA  GLY M 105      53.063   8.662  10.416  1.00 19.47           C  
ATOM    837  C   GLY M 105      54.277   8.145   9.710  1.00 19.47           C  
ATOM    838  O   GLY M 105      54.475   6.938   9.579  1.00 19.47           O  
ATOM    839  N   SER M 106      55.128   9.073   9.223  1.00 68.70           N  
ATOM    840  CA  SER M 106      56.330   8.706   8.530  0.98 68.70           C  
ATOM    841  CB  SER M 106      57.108   9.916   7.982  0.98 68.70           C  
ATOM    842  OG  SER M 106      56.372  10.544   6.942  0.98 68.70           O  
ATOM    843  C   SER M 106      57.217   7.991   9.502  1.00 68.70           C  
ATOM    844  O   SER M 106      57.946   7.070   9.137  1.00 68.70           O  
ATOM    845  N   ASP M 107      57.159   8.407  10.780  1.00 75.83           N  
ATOM    846  CA  ASP M 107      57.924   7.808  11.837  1.00 75.83           C  
ATOM    847  CB  ASP M 107      57.963   8.627  13.142  1.00 75.83           C  
ATOM    848  CG  ASP M 107      56.556   8.857  13.651  1.00 75.83           C  
ATOM    849  OD1 ASP M 107      55.596   8.316  13.040  1.00 75.83           O  
ATOM    850  OD2 ASP M 107      56.430   9.600  14.660  1.00 75.83           O  
ATOM    851  C   ASP M 107      57.390   6.435  12.088  1.00 75.83           C  
ATOM    852  O   ASP M 107      58.011   5.633  12.782  1.00 75.83           O  
ATOM    853  N   TRP M 108      56.197   6.148  11.535  1.00104.01           N  
ATOM    854  CA  TRP M 108      55.544   4.878  11.679  1.00104.01           C  
ATOM    855  CB  TRP M 108      56.415   3.654  11.353  1.00104.01           C  
ATOM    856  CG  TRP M 108      56.617   3.408   9.878  1.00104.01           C  
ATOM    857  CD2 TRP M 108      57.021   2.141   9.340  1.00104.01           C  
ATOM    858  CD1 TRP M 108      56.442   4.244   8.813  1.00104.01           C  
ATOM    859  NE1 TRP M 108      56.717   3.575   7.643  1.00104.01           N  
ATOM    860  CE2 TRP M 108      57.073   2.278   7.954  1.00104.01           C  
ATOM    861  CE3 TRP M 108      57.320   0.958   9.953  1.00104.01           C  
ATOM    862  CZ2 TRP M 108      57.430   1.229   7.154  1.00104.01           C  
ATOM    863  CZ3 TRP M 108      57.681  -0.096   9.144  1.00104.01           C  
ATOM    864  CH2 TRP M 108      57.735   0.034   7.772  1.00104.01           C  
ATOM    865  C   TRP M 108      55.023   4.715  13.063  1.00104.01           C  
ATOM    866  O   TRP M 108      54.775   3.596  13.510  1.00104.01           O  
ATOM    867  N   ARG M 109      54.850   5.829  13.792  1.00156.01           N  
ATOM    868  CA  ARG M 109      54.236   5.678  15.073  0.98156.01           C  
ATOM    869  CB  ARG M 109      54.754   6.608  16.168  0.98156.01           C  
ATOM    870  CG  ARG M 109      54.518   8.084  15.891  0.79156.01           C  
ATOM    871  CD  ARG M 109      54.846   8.960  17.100  0.81156.01           C  
ATOM    872  NE  ARG M 109      56.095   8.433  17.721  0.88156.01           N  
ATOM    873  CZ  ARG M 109      56.016   7.464  18.680  0.67156.01           C  
ATOM    874  NH1 ARG M 109      54.796   6.954  19.022  0.87156.01           N  
ATOM    875  NH2 ARG M 109      57.152   6.996  19.274  0.76156.01           N  
ATOM    876  C   ARG M 109      52.773   5.940  14.896  1.00156.01           C  
ATOM    877  O   ARG M 109      52.348   6.495  13.884  1.00156.01           O  
ATOM    878  N   PHE M 110      51.969   5.526  15.898  1.00 91.35           N  
ATOM    879  CA  PHE M 110      50.534   5.619  15.879  1.00 91.35           C  
ATOM    880  CB  PHE M 110      49.940   5.067  17.189  1.00 91.35           C  
ATOM    881  CG  PHE M 110      48.477   5.324  17.248  1.00 91.35           C  
ATOM    882  CD1 PHE M 110      47.591   4.526  16.564  1.00 91.35           C  
ATOM    883  CD2 PHE M 110      47.995   6.357  18.017  1.00 91.35           C  
ATOM    884  CE1 PHE M 110      46.241   4.769  16.633  1.00 91.35           C  
ATOM    885  CE2 PHE M 110      46.645   6.605  18.091  1.00 91.35           C  
ATOM    886  CZ  PHE M 110      45.766   5.809  17.396  1.00 91.35           C  
ATOM    887  C   PHE M 110      50.089   7.041  15.713  1.00 91.35           C  
ATOM    888  O   PHE M 110      50.289   7.878  16.593  1.00 91.35           O  
ATOM    889  N   LEU M 111      49.541   7.363  14.519  1.00 98.39           N  
ATOM    890  CA  LEU M 111      49.009   8.675  14.262  1.00 98.39           C  
ATOM    891  CB  LEU M 111      48.997   9.003  12.753  1.00 98.39           C  
ATOM    892  CG  LEU M 111      48.730  10.481  12.378  1.00 98.39           C  
ATOM    893  CD1 LEU M 111      48.911  10.687  10.867  1.00 98.39           C  
ATOM    894  CD2 LEU M 111      47.361  10.991  12.851  1.00 98.39           C  
ATOM    895  C   LEU M 111      47.622   8.830  14.821  1.00 98.39           C  
ATOM    896  O   LEU M 111      47.342   9.769  15.564  1.00 98.39           O  
ATOM    897  N   ARG M 112      46.712   7.891  14.479  1.00170.99           N  
ATOM    898  CA  ARG M 112      45.348   8.017  14.914  0.95170.99           C  
ATOM    899  CB  ARG M 112      44.603   9.207  14.284  0.95170.99           C  
ATOM    900  CG  ARG M 112      44.639   9.240  12.759  0.95170.99           C  
ATOM    901  CD  ARG M 112      44.078  10.538  12.176  0.90170.99           C  
ATOM    902  NE  ARG M 112      44.528  10.600  10.759  0.84170.99           N  
ATOM    903  CZ  ARG M 112      45.169  11.702  10.274  0.84170.99           C  
ATOM    904  NH1 ARG M 112      45.386  12.780  11.083  0.84170.99           N  
ATOM    905  NH2 ARG M 112      45.590  11.714   8.975  0.84170.99           N  
ATOM    906  C   ARG M 112      44.607   6.751  14.612  1.00170.99           C  
ATOM    907  O   ARG M 112      45.075   5.910  13.846  1.00170.99           O  
ATOM    908  N   GLY M 113      43.415   6.582  15.225  1.00 37.05           N  
ATOM    909  CA  GLY M 113      42.661   5.373  15.040  1.00 37.05           C  
ATOM    910  C   GLY M 113      41.233   5.726  14.781  1.00 37.05           C  
ATOM    911  O   GLY M 113      40.773   6.799  15.168  1.00 37.05           O  
ATOM    912  N   TYR M 114      40.491   4.815  14.110  1.00175.39           N  
ATOM    913  CA  TYR M 114      39.117   5.098  13.814  0.98175.39           C  
ATOM    914  CB  TYR M 114      38.826   5.406  12.336  0.98175.39           C  
ATOM    915  CG  TYR M 114      39.729   6.443  11.775  1.00175.39           C  
ATOM    916  CD1 TYR M 114      39.463   7.784  11.916  1.00175.39           C  
ATOM    917  CD2 TYR M 114      40.854   6.039  11.096  1.00175.39           C  
ATOM    918  CE1 TYR M 114      40.311   8.714  11.368  1.00175.39           C  
ATOM    919  CE2 TYR M 114      41.704   6.962  10.546  1.00175.39           C  
ATOM    920  CZ  TYR M 114      41.425   8.296  10.682  1.00175.39           C  
ATOM    921  OH  TYR M 114      42.293   9.245  10.113  1.00175.39           O  
ATOM    922  C   TYR M 114      38.313   3.847  14.025  1.00175.39           C  
ATOM    923  O   TYR M 114      38.821   2.730  13.928  1.00175.39           O  
ATOM    924  N   HIS M 115      37.014   4.028  14.331  1.00 89.92           N  
ATOM    925  CA  HIS M 115      36.065   2.957  14.425  1.00 89.92           C  
ATOM    926  ND1 HIS M 115      33.824   1.056  16.151  1.00 89.92           N  
ATOM    927  CG  HIS M 115      35.168   1.070  15.861  1.00 89.92           C  
ATOM    928  CB  HIS M 115      36.012   2.309  15.819  1.00 89.92           C  
ATOM    929  NE2 HIS M 115      34.414  -1.055  15.777  1.00 89.92           N  
ATOM    930  CD2 HIS M 115      35.513  -0.230  15.636  1.00 89.92           C  
ATOM    931  CE1 HIS M 115      33.421  -0.240  16.087  1.00 89.92           C  
ATOM    932  C   HIS M 115      34.748   3.621  14.172  1.00 89.92           C  
ATOM    933  O   HIS M 115      34.292   4.419  14.988  1.00 89.92           O  
ATOM    934  N   GLN M 116      34.088   3.300  13.043  1.00156.68           N  
ATOM    935  CA  GLN M 116      32.917   4.046  12.683  0.96156.68           C  
ATOM    936  CB  GLN M 116      33.286   5.014  11.549  0.96156.68           C  
ATOM    937  CG  GLN M 116      32.327   6.168  11.308  0.96156.68           C  
ATOM    938  CD  GLN M 116      33.098   7.179  10.471  0.91156.68           C  
ATOM    939  OE1 GLN M 116      33.312   8.316  10.890  0.91156.68           O  
ATOM    940  NE2 GLN M 116      33.548   6.749   9.263  0.91156.68           N  
ATOM    941  C   GLN M 116      31.878   3.074  12.208  1.00156.68           C  
ATOM    942  O   GLN M 116      32.205   1.996  11.714  1.00156.68           O  
ATOM    943  N   TYR M 117      30.582   3.420  12.370  1.00143.25           N  
ATOM    944  CA  TYR M 117      29.539   2.510  11.986  0.98143.25           C  
ATOM    945  CB  TYR M 117      29.007   1.779  13.236  0.98143.25           C  
ATOM    946  CG  TYR M 117      28.113   0.630  12.915  1.00143.25           C  
ATOM    947  CD1 TYR M 117      28.506  -0.358  12.044  1.00143.25           C  
ATOM    948  CD2 TYR M 117      26.905   0.495  13.554  1.00143.25           C  
ATOM    949  CE1 TYR M 117      27.681  -1.427  11.782  1.00143.25           C  
ATOM    950  CE2 TYR M 117      26.078  -0.573  13.297  1.00143.25           C  
ATOM    951  CZ  TYR M 117      26.462  -1.538  12.403  1.00143.25           C  
ATOM    952  OH  TYR M 117      25.619  -2.637  12.135  1.00143.25           O  
ATOM    953  C   TYR M 117      28.448   3.289  11.304  1.00143.25           C  
ATOM    954  O   TYR M 117      28.159   4.431  11.659  1.00143.25           O  
ATOM    955  N   ALA M 118      27.814   2.692  10.273  1.00 51.40           N  
ATOM    956  CA  ALA M 118      26.777   3.404   9.566  1.00 51.40           C  
ATOM    957  CB  ALA M 118      27.219   3.937   8.192  1.00 51.40           C  
ATOM    958  C   ALA M 118      25.626   2.477   9.328  1.00 51.40           C  
ATOM    959  O   ALA M 118      25.810   1.282   9.109  1.00 51.40           O  
ATOM    960  N   TYR M 119      24.393   3.022   9.361  1.00 96.31           N  
ATOM    961  CA  TYR M 119      23.216   2.233   9.139  1.00 96.31           C  
ATOM    962  CB  TYR M 119      22.208   2.348  10.297  1.00 96.31           C  
ATOM    963  CG  TYR M 119      21.028   1.493  10.000  1.00 96.31           C  
ATOM    964  CD1 TYR M 119      21.154   0.122   9.976  1.00 96.31           C  
ATOM    965  CD2 TYR M 119      19.794   2.058   9.777  1.00 96.31           C  
ATOM    966  CE1 TYR M 119      20.065  -0.674   9.714  1.00 96.31           C  
ATOM    967  CE2 TYR M 119      18.702   1.268   9.515  1.00 96.31           C  
ATOM    968  CZ  TYR M 119      18.838  -0.098   9.481  1.00 96.31           C  
ATOM    969  OH  TYR M 119      17.716  -0.906   9.212  1.00 96.31           O  
ATOM    970  C   TYR M 119      22.605   2.789   7.905  1.00 96.31           C  
ATOM    971  O   TYR M 119      22.368   3.995   7.816  1.00 96.31           O  
ATOM    972  N   ASP M 120      22.291   1.906   6.938  1.00233.60           N  
ATOM    973  CA  ASP M 120      21.951   2.431   5.662  1.00233.60           C  
ATOM    974  CB  ASP M 120      20.686   3.310   5.673  1.00233.60           C  
ATOM    975  CG  ASP M 120      19.484   2.380   5.823  1.00233.60           C  
ATOM    976  OD1 ASP M 120      19.117   1.712   4.821  1.00233.60           O  
ATOM    977  OD2 ASP M 120      18.911   2.328   6.944  1.00233.60           O  
ATOM    978  C   ASP M 120      23.184   3.224   5.335  1.00233.60           C  
ATOM    979  O   ASP M 120      24.289   2.885   5.733  1.00233.60           O  
ATOM    980  N   GLY M 121      23.067   4.275   4.553  1.00155.77           N  
ATOM    981  CA  GLY M 121      24.171   5.112   4.188  1.00155.77           C  
ATOM    982  C   GLY M 121      24.634   6.054   5.271  1.00155.77           C  
ATOM    983  O   GLY M 121      25.712   6.634   5.134  1.00155.77           O  
ATOM    984  N   LYS M 122      23.783   6.342   6.286  1.00257.30           N  
ATOM    985  CA  LYS M 122      24.039   7.382   7.263  1.00257.30           C  
ATOM    986  CB  LYS M 122      22.766   7.909   7.957  1.00257.30           C  
ATOM    987  CG  LYS M 122      21.890   8.829   7.103  0.94257.30           C  
ATOM    988  CD  LYS M 122      22.534  10.178   6.783  0.90257.30           C  
ATOM    989  CE  LYS M 122      22.576  11.131   7.982  0.63257.30           C  
ATOM    990  NZ  LYS M 122      21.203  11.514   8.391  0.88257.30           N  
ATOM    991  C   LYS M 122      24.972   6.976   8.369  1.00257.30           C  
ATOM    992  O   LYS M 122      25.085   5.806   8.726  1.00257.30           O  
ATOM    993  N   ASP M 123      25.668   7.986   8.947  1.00 67.52           N  
ATOM    994  CA  ASP M 123      26.583   7.793  10.041  1.00 67.52           C  
ATOM    995  CB  ASP M 123      27.433   9.040  10.349  1.00 67.52           C  
ATOM    996  CG  ASP M 123      28.394   9.304   9.197  0.98 67.52           C  
ATOM    997  OD1 ASP M 123      28.459   8.467   8.258  0.98 67.52           O  
ATOM    998  OD2 ASP M 123      29.082  10.358   9.248  0.98 67.52           O  
ATOM    999  C   ASP M 123      25.780   7.513  11.278  1.00 67.52           C  
ATOM   1000  O   ASP M 123      24.980   8.347  11.696  1.00 67.52           O  
ATOM   1001  N   TYR M 124      25.890   6.280  11.822  1.00110.81           N  
ATOM   1002  CA  TYR M 124      25.220   5.878  13.026  1.00110.81           C  
ATOM   1003  CB  TYR M 124      25.077   4.344  13.050  1.00110.81           C  
ATOM   1004  CG  TYR M 124      24.239   3.898  14.197  1.00110.81           C  
ATOM   1005  CD1 TYR M 124      22.867   3.972  14.134  1.00110.81           C  
ATOM   1006  CD2 TYR M 124      24.825   3.384  15.329  1.00110.81           C  
ATOM   1007  CE1 TYR M 124      22.095   3.547  15.191  1.00110.81           C  
ATOM   1008  CE2 TYR M 124      24.060   2.957  16.388  1.00110.81           C  
ATOM   1009  CZ  TYR M 124      22.691   3.037  16.320  1.00110.81           C  
ATOM   1010  OH  TYR M 124      21.901   2.597  17.404  1.00110.81           O  
ATOM   1011  C   TYR M 124      25.944   6.326  14.269  1.00110.81           C  
ATOM   1012  O   TYR M 124      25.401   7.068  15.085  1.00110.81           O  
ATOM   1013  N   ILE M 125      27.225   5.914  14.415  1.00133.54           N  
ATOM   1014  CA  ILE M 125      27.969   6.207  15.610  1.00133.54           C  
ATOM   1015  CB  ILE M 125      27.639   5.204  16.692  1.00133.54           C  
ATOM   1016  CG1 ILE M 125      28.122   5.633  18.085  1.00133.54           C  
ATOM   1017  CG2 ILE M 125      28.179   3.839  16.239  1.00133.54           C  
ATOM   1018  CD1 ILE M 125      29.633   5.592  18.257  1.00133.54           C  
ATOM   1019  C   ILE M 125      29.427   6.148  15.257  1.00133.54           C  
ATOM   1020  O   ILE M 125      29.826   5.360  14.400  1.00133.54           O  
ATOM   1021  N   ALA M 126      30.273   6.991  15.887  1.00 43.95           N  
ATOM   1022  CA  ALA M 126      31.666   6.944  15.541  1.00 43.95           C  
ATOM   1023  CB  ALA M 126      32.069   7.995  14.496  1.00 43.95           C  
ATOM   1024  C   ALA M 126      32.491   7.209  16.758  1.00 43.95           C  
ATOM   1025  O   ALA M 126      32.094   7.956  17.652  1.00 43.95           O  
ATOM   1026  N   LEU M 127      33.682   6.581  16.810  1.00 58.37           N  
ATOM   1027  CA  LEU M 127      34.601   6.774  17.893  1.00 58.37           C  
ATOM   1028  CB  LEU M 127      35.633   5.636  17.986  1.00 58.37           C  
ATOM   1029  CG  LEU M 127      36.589   5.726  19.187  1.00 58.37           C  
ATOM   1030  CD1 LEU M 127      35.836   5.552  20.517  1.00 58.37           C  
ATOM   1031  CD2 LEU M 127      37.753   4.733  19.034  1.00 58.37           C  
ATOM   1032  C   LEU M 127      35.321   8.056  17.610  1.00 58.37           C  
ATOM   1033  O   LEU M 127      35.687   8.338  16.471  1.00 58.37           O  
ATOM   1034  N   LYS M 128      35.540   8.869  18.659  1.00 96.55           N  
ATOM   1035  CA  LYS M 128      36.187  10.143  18.522  0.98 96.55           C  
ATOM   1036  CB  LYS M 128      35.925  11.070  19.721  0.98 96.55           C  
ATOM   1037  CG  LYS M 128      34.446  11.439  19.867  0.98 96.55           C  
ATOM   1038  CD  LYS M 128      34.095  12.029  21.234  0.96 96.55           C  
ATOM   1039  CE  LYS M 128      34.166  13.555  21.292  0.93 96.55           C  
ATOM   1040  NZ  LYS M 128      32.839  14.132  20.985  0.93 96.55           N  
ATOM   1041  C   LYS M 128      37.660   9.913  18.393  1.00 96.55           C  
ATOM   1042  O   LYS M 128      38.154   8.809  18.620  1.00 96.55           O  
ATOM   1043  N   GLU M 129      38.399  10.969  18.001  1.00 52.08           N  
ATOM   1044  CA  GLU M 129      39.811  10.880  17.758  1.00 52.08           C  
ATOM   1045  CB  GLU M 129      40.408  12.182  17.193  1.00 52.08           C  
ATOM   1046  CG  GLU M 129      41.831  12.021  16.648  0.97 52.08           C  
ATOM   1047  CD  GLU M 129      42.142  13.237  15.783  0.83 52.08           C  
ATOM   1048  OE1 GLU M 129      41.246  14.113  15.654  0.81 52.08           O  
ATOM   1049  OE2 GLU M 129      43.274  13.305  15.233  0.81 52.08           O  
ATOM   1050  C   GLU M 129      40.523  10.520  19.027  1.00 52.08           C  
ATOM   1051  O   GLU M 129      41.532   9.818  18.994  1.00 52.08           O  
ATOM   1052  N   ASP M 130      40.019  10.992  20.181  1.00 74.29           N  
ATOM   1053  CA  ASP M 130      40.637  10.722  21.449  1.00 74.29           C  
ATOM   1054  CB  ASP M 130      40.060  11.558  22.616  1.00 74.29           C  
ATOM   1055  CG  ASP M 130      38.579  11.273  22.817  0.99 74.29           C  
ATOM   1056  OD1 ASP M 130      38.041  10.364  22.133  0.99 74.29           O  
ATOM   1057  OD2 ASP M 130      37.962  11.974  23.663  0.99 74.29           O  
ATOM   1058  C   ASP M 130      40.562   9.249  21.742  1.00 74.29           C  
ATOM   1059  O   ASP M 130      41.347   8.742  22.539  1.00 74.29           O  
ATOM   1060  N   LEU M 131      39.608   8.530  21.113  1.00 86.61           N  
ATOM   1061  CA  LEU M 131      39.435   7.112  21.283  1.00 86.61           C  
ATOM   1062  CB  LEU M 131      40.766   6.335  21.256  1.00 86.61           C  
ATOM   1063  CG  LEU M 131      41.500   6.411  19.903  1.00 86.61           C  
ATOM   1064  CD1 LEU M 131      42.777   5.552  19.905  1.00 86.61           C  
ATOM   1065  CD2 LEU M 131      40.555   6.075  18.737  1.00 86.61           C  
ATOM   1066  C   LEU M 131      38.788   6.862  22.606  1.00 86.61           C  
ATOM   1067  O   LEU M 131      38.562   5.712  22.984  1.00 86.61           O  
ATOM   1068  N   ARG M 132      38.567   7.941  23.377  1.00147.19           N  
ATOM   1069  CA  ARG M 132      37.881   7.922  24.638  1.00147.19           C  
ATOM   1070  CB  ARG M 132      38.354   9.051  25.566  1.00147.19           C  
ATOM   1071  CG  ARG M 132      39.828   8.868  25.931  1.00147.19           C  
ATOM   1072  CD  ARG M 132      40.356   9.826  26.996  1.00147.19           C  
ATOM   1073  NE  ARG M 132      41.795   9.492  27.185  0.96147.19           N  
ATOM   1074  CZ  ARG M 132      42.725  10.022  26.338  0.91147.19           C  
ATOM   1075  NH1 ARG M 132      42.341  10.879  25.347  0.91147.19           N  
ATOM   1076  NH2 ARG M 132      44.041   9.690  26.476  0.91147.19           N  
ATOM   1077  C   ARG M 132      36.377   7.988  24.526  1.00147.19           C  
ATOM   1078  O   ARG M 132      35.683   7.402  25.355  1.00147.19           O  
ATOM   1079  N   SER M 133      35.825   8.708  23.517  1.00105.06           N  
ATOM   1080  CA  SER M 133      34.404   8.978  23.519  1.00105.06           C  
ATOM   1081  CB  SER M 133      34.071  10.461  23.754  1.00105.06           C  
ATOM   1082  OG  SER M 133      34.643  10.917  24.969  1.00105.06           O  
ATOM   1083  C   SER M 133      33.772   8.643  22.202  1.00105.06           C  
ATOM   1084  O   SER M 133      34.443   8.252  21.249  1.00105.06           O  
ATOM   1085  N   TRP M 134      32.425   8.803  22.134  1.00 84.17           N  
ATOM   1086  CA  TRP M 134      31.676   8.438  20.961  1.00 84.17           C  
ATOM   1087  CB  TRP M 134      30.714   7.263  21.211  1.00 84.17           C  
ATOM   1088  CG  TRP M 134      31.367   6.011  21.743  1.00 84.17           C  
ATOM   1089  CD2 TRP M 134      32.010   5.002  20.947  1.00 84.17           C  
ATOM   1090  CD1 TRP M 134      31.479   5.603  23.041  1.00 84.17           C  
ATOM   1091  NE1 TRP M 134      32.148   4.408  23.104  1.00 84.17           N  
ATOM   1092  CE2 TRP M 134      32.482   4.023  21.824  1.00 84.17           C  
ATOM   1093  CE3 TRP M 134      32.190   4.899  19.597  1.00 84.17           C  
ATOM   1094  CZ2 TRP M 134      33.143   2.924  21.362  1.00 84.17           C  
ATOM   1095  CZ3 TRP M 134      32.862   3.788  19.135  1.00 84.17           C  
ATOM   1096  CH2 TRP M 134      33.328   2.821  20.002  1.00 84.17           C  
ATOM   1097  C   TRP M 134      30.790   9.578  20.556  1.00 84.17           C  
ATOM   1098  O   TRP M 134      30.411  10.416  21.375  1.00 84.17           O  
ATOM   1099  N   THR M 135      30.444   9.632  19.251  1.00 38.49           N  
ATOM   1100  CA  THR M 135      29.536  10.623  18.748  1.00 38.49           C  
ATOM   1101  CB  THR M 135      30.118  11.456  17.644  1.00 38.49           C  
ATOM   1102  OG1 THR M 135      31.294  12.114  18.094  1.00 38.49           O  
ATOM   1103  CG2 THR M 135      29.066  12.487  17.195  1.00 38.49           C  
ATOM   1104  C   THR M 135      28.371   9.879  18.166  1.00 38.49           C  
ATOM   1105  O   THR M 135      28.539   9.060  17.264  1.00 38.49           O  
ATOM   1106  N   ALA M 136      27.148  10.147  18.669  1.00 36.05           N  
ATOM   1107  CA  ALA M 136      26.000   9.450  18.156  1.00 36.05           C  
ATOM   1108  CB  ALA M 136      25.053   8.938  19.253  1.00 36.05           C  
ATOM   1109  C   ALA M 136      25.220  10.396  17.298  1.00 36.05           C  
ATOM   1110  O   ALA M 136      24.946  11.529  17.690  1.00 36.05           O  
ATOM   1111  N   ALA M 137      24.883   9.949  16.072  1.00 47.76           N  
ATOM   1112  CA  ALA M 137      24.158  10.742  15.119  1.00 47.76           C  
ATOM   1113  CB  ALA M 137      24.122  10.097  13.723  1.00 47.76           C  
ATOM   1114  C   ALA M 137      22.736  10.982  15.542  1.00 47.76           C  
ATOM   1115  O   ALA M 137      22.242  12.103  15.423  1.00 47.76           O  
ATOM   1116  N   ASP M 138      22.036   9.939  16.040  1.00 72.68           N  
ATOM   1117  CA  ASP M 138      20.642  10.099  16.360  1.00 72.68           C  
ATOM   1118  CB  ASP M 138      19.706   9.495  15.293  1.00 72.68           C  
ATOM   1119  CG  ASP M 138      20.017   8.012  15.110  1.00 72.68           C  
ATOM   1120  OD1 ASP M 138      20.816   7.454  15.909  1.00 72.68           O  
ATOM   1121  OD2 ASP M 138      19.466   7.419  14.145  1.00 72.68           O  
ATOM   1122  C   ASP M 138      20.326   9.480  17.686  1.00 72.68           C  
ATOM   1123  O   ASP M 138      21.213   9.063  18.428  1.00 72.68           O  
ATOM   1124  N   MET M 139      19.020   9.437  18.021  1.00 78.92           N  
ATOM   1125  CA  MET M 139      18.556   8.922  19.276  1.00 78.92           C  
ATOM   1126  CB  MET M 139      17.044   9.134  19.475  1.00 78.92           C  
ATOM   1127  CG  MET M 139      16.640  10.613  19.484  0.98 78.92           C  
ATOM   1128  SD  MET M 139      17.416  11.612  20.792  0.74 78.92           S  
ATOM   1129  CE  MET M 139      16.204  11.175  22.067  0.98 78.92           C  
ATOM   1130  C   MET M 139      18.849   7.453  19.382  1.00 78.92           C  
ATOM   1131  O   MET M 139      19.249   6.978  20.444  1.00 78.92           O  
ATOM   1132  N   ALA M 140      18.658   6.688  18.289  1.00 28.63           N  
ATOM   1133  CA  ALA M 140      18.884   5.268  18.331  1.00 28.63           C  
ATOM   1134  CB  ALA M 140      18.565   4.586  16.989  1.00 28.63           C  
ATOM   1135  C   ALA M 140      20.331   5.027  18.631  1.00 28.63           C  
ATOM   1136  O   ALA M 140      20.680   4.174  19.447  1.00 28.63           O  
ATOM   1137  N   ALA M 141      21.210   5.812  17.985  1.00 36.46           N  
ATOM   1138  CA  ALA M 141      22.631   5.703  18.141  1.00 36.46           C  
ATOM   1139  CB  ALA M 141      23.402   6.716  17.277  1.00 36.46           C  
ATOM   1140  C   ALA M 141      22.968   5.995  19.566  1.00 36.46           C  
ATOM   1141  O   ALA M 141      23.903   5.422  20.123  1.00 36.46           O  
ATOM   1142  N   GLN M 142      22.202   6.914  20.181  1.00 53.15           N  
ATOM   1143  CA  GLN M 142      22.433   7.336  21.533  0.88 53.15           C  
ATOM   1144  CB  GLN M 142      21.374   8.345  22.025  0.88 53.15           C  
ATOM   1145  CG  GLN M 142      21.544   8.810  23.479  0.88 53.15           C  
ATOM   1146  CD  GLN M 142      22.638   9.869  23.539  0.88 53.15           C  
ATOM   1147  OE1 GLN M 142      23.476   9.959  22.645  0.87 53.15           O  
ATOM   1148  NE2 GLN M 142      22.634  10.698  24.617  0.87 53.15           N  
ATOM   1149  C   GLN M 142      22.333   6.139  22.419  1.00 53.15           C  
ATOM   1150  O   GLN M 142      23.134   5.980  23.338  1.00 53.15           O  
ATOM   1151  N   THR M 143      21.349   5.256  22.154  1.00 26.82           N  
ATOM   1152  CA  THR M 143      21.143   4.100  22.979  0.93 26.82           C  
ATOM   1153  CB  THR M 143      19.986   3.261  22.524  0.93 26.82           C  
ATOM   1154  OG1 THR M 143      18.795   4.034  22.498  0.93 26.82           O  
ATOM   1155  CG2 THR M 143      19.821   2.092  23.509  0.93 26.82           C  
ATOM   1156  C   THR M 143      22.371   3.247  22.912  1.00 26.82           C  
ATOM   1157  O   THR M 143      22.837   2.732  23.927  1.00 26.82           O  
ATOM   1158  N   THR M 144      22.932   3.081  21.700  1.00 44.38           N  
ATOM   1159  CA  THR M 144      24.102   2.276  21.517  1.00 44.38           C  
ATOM   1160  CB  THR M 144      24.498   2.171  20.069  1.00 44.38           C  
ATOM   1161  OG1 THR M 144      23.456   1.561  19.320  1.00 44.38           O  
ATOM   1162  CG2 THR M 144      25.794   1.352  19.960  1.00 44.38           C  
ATOM   1163  C   THR M 144      25.241   2.883  22.275  1.00 44.38           C  
ATOM   1164  O   THR M 144      26.017   2.174  22.915  1.00 44.38           O  
ATOM   1165  N   LYS M 145      25.367   4.223  22.243  1.00114.19           N  
ATOM   1166  CA  LYS M 145      26.496   4.836  22.882  1.00114.19           C  
ATOM   1167  CB  LYS M 145      26.621   6.356  22.652  1.00114.19           C  
ATOM   1168  CG  LYS M 145      25.656   7.215  23.467  1.00114.19           C  
ATOM   1169  CD  LYS M 145      25.974   8.713  23.409  1.00114.19           C  
ATOM   1170  CE  LYS M 145      27.372   9.077  23.911  1.00114.19           C  
ATOM   1171  NZ  LYS M 145      27.580  10.538  23.803  1.00114.19           N  
ATOM   1172  C   LYS M 145      26.447   4.584  24.355  1.00114.19           C  
ATOM   1173  O   LYS M 145      27.482   4.348  24.974  1.00114.19           O  
ATOM   1174  N   HIS M 146      25.246   4.628  24.960  1.00 48.69           N  
ATOM   1175  CA  HIS M 146      25.144   4.423  26.378  1.00 48.69           C  
ATOM   1176  ND1 HIS M 146      23.422   6.910  27.656  1.00 48.69           N  
ATOM   1177  CG  HIS M 146      23.073   5.853  26.845  1.00 48.69           C  
ATOM   1178  CB  HIS M 146      23.708   4.500  26.916  1.00 48.69           C  
ATOM   1179  NE2 HIS M 146      21.749   7.617  26.374  1.00 48.69           N  
ATOM   1180  CD2 HIS M 146      22.053   6.302  26.067  1.00 48.69           C  
ATOM   1181  CE1 HIS M 146      22.599   7.938  27.333  1.00 48.69           C  
ATOM   1182  C   HIS M 146      25.599   3.039  26.696  1.00 48.69           C  
ATOM   1183  O   HIS M 146      26.326   2.819  27.663  1.00 48.69           O  
ATOM   1184  N   LYS M 147      25.166   2.061  25.882  1.00124.59           N  
ATOM   1185  CA  LYS M 147      25.502   0.697  26.141  0.98124.59           C  
ATOM   1186  CB  LYS M 147      24.937  -0.267  25.084  0.98124.59           C  
ATOM   1187  CG  LYS M 147      23.413  -0.274  24.979  0.98124.59           C  
ATOM   1188  CD  LYS M 147      22.698  -0.702  26.259  0.98124.59           C  
ATOM   1189  CE  LYS M 147      21.204  -0.946  26.048  0.93124.59           C  
ATOM   1190  NZ  LYS M 147      21.008  -2.154  25.214  0.93124.59           N  
ATOM   1191  C   LYS M 147      26.981   0.554  26.054  1.00124.59           C  
ATOM   1192  O   LYS M 147      27.615  -0.091  26.888  1.00124.59           O  
ATOM   1193  N   TRP M 148      27.566   1.172  25.020  1.00 95.72           N  
ATOM   1194  CA  TRP M 148      28.971   1.062  24.789  1.00 95.72           C  
ATOM   1195  CB  TRP M 148      29.384   1.637  23.425  1.00 95.72           C  
ATOM   1196  CG  TRP M 148      28.860   0.760  22.314  1.00 95.72           C  
ATOM   1197  CD2 TRP M 148      29.146   0.905  20.911  1.00 95.72           C  
ATOM   1198  CD1 TRP M 148      28.044  -0.328  22.428  1.00 95.72           C  
ATOM   1199  NE1 TRP M 148      27.804  -0.870  21.191  1.00 95.72           N  
ATOM   1200  CE2 TRP M 148      28.474  -0.123  20.247  1.00 95.72           C  
ATOM   1201  CE3 TRP M 148      29.904   1.814  20.232  1.00 95.72           C  
ATOM   1202  CZ2 TRP M 148      28.551  -0.258  18.889  1.00 95.72           C  
ATOM   1203  CZ3 TRP M 148      29.975   1.672  18.861  1.00 95.72           C  
ATOM   1204  CH2 TRP M 148      29.313   0.659  18.201  1.00 95.72           C  
ATOM   1205  C   TRP M 148      29.732   1.706  25.900  1.00 95.72           C  
ATOM   1206  O   TRP M 148      30.791   1.215  26.291  1.00 95.72           O  
ATOM   1207  N   GLU M 149      29.215   2.835  26.421  1.00 58.38           N  
ATOM   1208  CA  GLU M 149      29.871   3.575  27.464  1.00 58.38           C  
ATOM   1209  CB  GLU M 149      29.145   4.885  27.815  1.00 58.38           C  
ATOM   1210  CG  GLU M 149      29.133   5.918  26.688  1.00 58.38           C  
ATOM   1211  CD  GLU M 149      28.403   7.149  27.204  0.99 58.38           C  
ATOM   1212  OE1 GLU M 149      28.331   7.319  28.450  0.99 58.38           O  
ATOM   1213  OE2 GLU M 149      27.911   7.940  26.357  0.99 58.38           O  
ATOM   1214  C   GLU M 149      29.917   2.773  28.724  1.00 58.38           C  
ATOM   1215  O   GLU M 149      30.943   2.725  29.400  1.00 58.38           O  
ATOM   1216  N   ALA M 150      28.798   2.110  29.068  1.00 47.84           N  
ATOM   1217  CA  ALA M 150      28.746   1.380  30.300  1.00 47.84           C  
ATOM   1218  CB  ALA M 150      27.394   0.680  30.520  1.00 47.84           C  
ATOM   1219  C   ALA M 150      29.787   0.321  30.227  1.00 47.84           C  
ATOM   1220  O   ALA M 150      30.509   0.084  31.191  1.00 47.84           O  
ATOM   1221  N   ALA M 151      29.874  -0.320  29.049  1.00104.78           N  
ATOM   1222  CA  ALA M 151      30.750  -1.401  28.704  1.00104.78           C  
ATOM   1223  CB  ALA M 151      30.423  -2.020  27.334  1.00104.78           C  
ATOM   1224  C   ALA M 151      32.189  -0.993  28.673  1.00104.78           C  
ATOM   1225  O   ALA M 151      33.070  -1.829  28.833  1.00104.78           O  
ATOM   1226  N   HIS M 152      32.493   0.286  28.417  1.00138.86           N  
ATOM   1227  CA  HIS M 152      33.868   0.666  28.261  1.00138.86           C  
ATOM   1228  ND1 HIS M 152      33.994   0.488  31.905  1.00138.86           N  
ATOM   1229  CG  HIS M 152      34.344   1.092  30.718  1.00138.86           C  
ATOM   1230  CB  HIS M 152      34.755   0.348  29.481  1.00138.86           C  
ATOM   1231  NE2 HIS M 152      33.775   2.679  32.219  1.00138.86           N  
ATOM   1232  CD2 HIS M 152      34.207   2.429  30.928  1.00138.86           C  
ATOM   1233  CE1 HIS M 152      33.662   1.482  32.767  1.00138.86           C  
ATOM   1234  C   HIS M 152      34.448  -0.023  27.052  1.00138.86           C  
ATOM   1235  O   HIS M 152      35.577  -0.513  27.075  1.00138.86           O  
ATOM   1236  N   VAL M 153      33.667  -0.049  25.949  1.00 75.92           N  
ATOM   1237  CA  VAL M 153      34.040  -0.632  24.684  1.00 75.92           C  
ATOM   1238  CB  VAL M 153      32.914  -0.581  23.693  1.00 75.92           C  
ATOM   1239  CG1 VAL M 153      33.424  -1.106  22.343  1.00 75.92           C  
ATOM   1240  CG2 VAL M 153      31.723  -1.372  24.257  1.00 75.92           C  
ATOM   1241  C   VAL M 153      35.176   0.141  24.092  1.00 75.92           C  
ATOM   1242  O   VAL M 153      36.052  -0.416  23.431  1.00 75.92           O  
ATOM   1243  N   ALA M 154      35.174   1.465  24.315  1.00 51.41           N  
ATOM   1244  CA  ALA M 154      36.159   2.337  23.741  1.00 51.41           C  
ATOM   1245  CB  ALA M 154      35.955   3.811  24.133  1.00 51.41           C  
ATOM   1246  C   ALA M 154      37.520   1.930  24.214  1.00 51.41           C  
ATOM   1247  O   ALA M 154      38.496   2.000  23.469  1.00 51.41           O  
ATOM   1248  N   GLU M 155      37.601   1.493  25.480  1.00138.97           N  
ATOM   1249  CA  GLU M 155      38.811   1.124  26.170  0.96138.97           C  
ATOM   1250  CB  GLU M 155      38.489   0.519  27.546  0.96138.97           C  
ATOM   1251  CG  GLU M 155      37.546   1.360  28.406  0.93138.97           C  
ATOM   1252  CD  GLU M 155      38.315   2.533  28.974  0.87138.97           C  
ATOM   1253  OE1 GLU M 155      39.547   2.390  29.187  0.84138.97           O  
ATOM   1254  OE2 GLU M 155      37.672   3.591  29.207  0.87138.97           O  
ATOM   1255  C   GLU M 155      39.492   0.001  25.445  1.00138.97           C  
ATOM   1256  O   GLU M 155      40.703   0.027  25.229  1.00138.97           O  
ATOM   1257  N   GLN M 156      38.722  -1.039  25.081  1.00158.12           N  
ATOM   1258  CA  GLN M 156      39.251  -2.208  24.441  0.98158.12           C  
ATOM   1259  CB  GLN M 156      38.162  -3.249  24.168  0.98158.12           C  
ATOM   1260  CG  GLN M 156      37.377  -3.678  25.398  0.98158.12           C  
ATOM   1261  CD  GLN M 156      36.296  -4.616  24.896  0.87158.12           C  
ATOM   1262  OE1 GLN M 156      35.609  -4.328  23.917  0.87158.12           O  
ATOM   1263  NE2 GLN M 156      36.157  -5.783  25.576  0.87158.12           N  
ATOM   1264  C   GLN M 156      39.723  -1.817  23.070  1.00158.12           C  
ATOM   1265  O   GLN M 156      40.762  -2.282  22.608  1.00158.12           O  
ATOM   1266  N   LEU M 158      38.934  -0.967  22.375  1.00 64.42           N  
ATOM   1267  CA  LEU M 158      39.217  -0.529  21.028  1.00 64.42           C  
ATOM   1268  CB  LEU M 158      38.130   0.391  20.443  1.00 64.42           C  
ATOM   1269  CG  LEU M 158      36.778  -0.299  20.188  1.00 64.42           C  
ATOM   1270  CD1 LEU M 158      35.759   0.689  19.598  1.00 64.42           C  
ATOM   1271  CD2 LEU M 158      36.944  -1.559  19.323  1.00 64.42           C  
ATOM   1272  C   LEU M 158      40.487   0.264  21.025  1.00 64.42           C  
ATOM   1273  O   LEU M 158      41.295   0.158  20.102  1.00 64.42           O  
ATOM   1274  N   ARG M 159      40.689   1.100  22.060  1.00108.53           N  
ATOM   1275  CA  ARG M 159      41.876   1.900  22.123  0.98108.53           C  
ATOM   1276  CB  ARG M 159      41.941   2.802  23.368  0.98108.53           C  
ATOM   1277  CG  ARG M 159      43.172   3.713  23.389  0.98108.53           C  
ATOM   1278  CD  ARG M 159      43.424   4.398  24.735  0.98108.53           C  
ATOM   1279  NE  ARG M 159      44.344   5.536  24.470  0.88108.53           N  
ATOM   1280  CZ  ARG M 159      43.793   6.710  24.053  0.87108.53           C  
ATOM   1281  NH1 ARG M 159      42.434   6.817  24.005  0.87108.53           N  
ATOM   1282  NH2 ARG M 159      44.582   7.754  23.669  0.87108.53           N  
ATOM   1283  C   ARG M 159      43.069   0.988  22.200  1.00108.53           C  
ATOM   1284  O   ARG M 159      44.062   1.227  21.512  1.00108.53           O  
ATOM   1285  N   ALA M 160      42.987  -0.092  23.016  1.00 63.70           N  
ATOM   1286  CA  ALA M 160      44.091  -1.003  23.215  1.00 63.70           C  
ATOM   1287  CB  ALA M 160      43.725  -2.184  24.127  1.00 63.70           C  
ATOM   1288  C   ALA M 160      44.440  -1.566  21.861  1.00 63.70           C  
ATOM   1289  O   ALA M 160      45.611  -1.635  21.488  1.00 63.70           O  
ATOM   1290  N   TYR M 161      43.420  -1.964  21.073  1.00 90.62           N  
ATOM   1291  CA  TYR M 161      43.612  -2.544  19.767  1.00 90.62           C  
ATOM   1292  CB  TYR M 161      42.279  -3.091  19.214  1.00 90.62           C  
ATOM   1293  CG  TYR M 161      42.405  -3.429  17.769  1.00 90.62           C  
ATOM   1294  CD1 TYR M 161      43.010  -4.590  17.344  1.00 90.62           C  
ATOM   1295  CD2 TYR M 161      41.881  -2.570  16.832  1.00 90.62           C  
ATOM   1296  CE1 TYR M 161      43.106  -4.877  16.002  1.00 90.62           C  
ATOM   1297  CE2 TYR M 161      41.975  -2.850  15.491  1.00 90.62           C  
ATOM   1298  CZ  TYR M 161      42.589  -4.004  15.074  1.00 90.62           C  
ATOM   1299  OH  TYR M 161      42.684  -4.289  13.695  1.00 90.62           O  
ATOM   1300  C   TYR M 161      44.196  -1.570  18.776  1.00 90.62           C  
ATOM   1301  O   TYR M 161      45.183  -1.874  18.103  1.00 90.62           O  
ATOM   1302  N   LEU M 162      43.616  -0.361  18.685  1.00 59.56           N  
ATOM   1303  CA  LEU M 162      44.018   0.603  17.697  1.00 59.56           C  
ATOM   1304  CB  LEU M 162      43.145   1.872  17.735  1.00 59.56           C  
ATOM   1305  CG  LEU M 162      41.659   1.590  17.450  1.00 59.56           C  
ATOM   1306  CD1 LEU M 162      40.820   2.879  17.479  1.00 59.56           C  
ATOM   1307  CD2 LEU M 162      41.488   0.775  16.158  1.00 59.56           C  
ATOM   1308  C   LEU M 162      45.423   1.026  17.949  1.00 59.56           C  
ATOM   1309  O   LEU M 162      46.221   1.173  17.026  1.00 59.56           O  
ATOM   1310  N   GLU M 163      45.759   1.303  19.213  1.00 85.01           N  
ATOM   1311  CA  GLU M 163      47.101   1.715  19.445  1.00 85.01           C  
ATOM   1312  CB  GLU M 163      47.250   2.378  20.820  1.00 85.01           C  
ATOM   1313  CG  GLU M 163      46.541   3.734  20.851  1.00 85.01           C  
ATOM   1314  CD  GLU M 163      46.733   4.360  22.221  0.99 85.01           C  
ATOM   1315  OE1 GLU M 163      47.023   3.602  23.183  0.99 85.01           O  
ATOM   1316  OE2 GLU M 163      46.594   5.608  22.324  0.99 85.01           O  
ATOM   1317  C   GLU M 163      48.042   0.556  19.314  1.00 85.01           C  
ATOM   1318  O   GLU M 163      49.075   0.662  18.661  1.00 85.01           O  
ATOM   1319  N   GLY M 164      47.760  -0.577  19.984  1.00 86.92           N  
ATOM   1320  CA  GLY M 164      48.745  -1.616  19.891  1.00 86.92           C  
ATOM   1321  C   GLY M 164      48.735  -2.467  18.653  1.00 86.92           C  
ATOM   1322  O   GLY M 164      49.613  -2.368  17.798  1.00 86.92           O  
ATOM   1323  N   THR M 165      47.668  -3.275  18.502  1.00 80.48           N  
ATOM   1324  CA  THR M 165      47.658  -4.348  17.545  1.00 80.48           C  
ATOM   1325  CB  THR M 165      46.492  -5.272  17.765  1.00 80.48           C  
ATOM   1326  OG1 THR M 165      46.549  -5.806  19.080  1.00 80.48           O  
ATOM   1327  CG2 THR M 165      46.540  -6.417  16.740  1.00 80.48           C  
ATOM   1328  C   THR M 165      47.623  -3.871  16.144  1.00 80.48           C  
ATOM   1329  O   THR M 165      48.417  -4.301  15.308  1.00 80.48           O  
ATOM   1330  N   CYS M 166      46.711  -2.940  15.847  1.00116.34           N  
ATOM   1331  CA  CYS M 166      46.598  -2.617  14.464  0.96116.34           C  
ATOM   1332  CB  CYS M 166      45.355  -1.797  14.090  0.96116.34           C  
ATOM   1333  SG  CYS M 166      45.376  -0.091  14.663  0.96116.34           S  
ATOM   1334  C   CYS M 166      47.848  -1.967  13.973  1.00116.34           C  
ATOM   1335  O   CYS M 166      48.287  -2.255  12.864  1.00116.34           O  
ATOM   1336  N   VAL M 167      48.469  -1.082  14.775  1.00127.75           N  
ATOM   1337  CA  VAL M 167      49.656  -0.424  14.303  0.93127.75           C  
ATOM   1338  CB  VAL M 167      50.160   0.673  15.194  0.93127.75           C  
ATOM   1339  CG1 VAL M 167      49.048   1.713  15.360  0.93127.75           C  
ATOM   1340  CG2 VAL M 167      50.669   0.080  16.511  0.93127.75           C  
ATOM   1341  C   VAL M 167      50.770  -1.409  14.161  1.00127.75           C  
ATOM   1342  O   VAL M 167      51.559  -1.330  13.222  1.00127.75           O  
ATOM   1343  N   GLU M 168      50.882  -2.361  15.105  1.00 90.63           N  
ATOM   1344  CA  GLU M 168      52.000  -3.253  15.054  0.93 90.63           C  
ATOM   1345  CB  GLU M 168      52.111  -4.154  16.296  0.93 90.63           C  
ATOM   1346  CG  GLU M 168      53.510  -4.746  16.466  0.88 90.63           C  
ATOM   1347  CD  GLU M 168      53.669  -5.178  17.917  0.84 90.63           C  
ATOM   1348  OE1 GLU M 168      52.629  -5.293  18.618  0.84 90.63           O  
ATOM   1349  OE2 GLU M 168      54.835  -5.391  18.345  0.84 90.63           O  
ATOM   1350  C   GLU M 168      51.916  -4.089  13.813  1.00 90.63           C  
ATOM   1351  O   GLU M 168      52.913  -4.273  13.117  1.00 90.63           O  
ATOM   1352  N   TRP M 169      50.716  -4.603  13.492  1.00 85.91           N  
ATOM   1353  CA  TRP M 169      50.538  -5.426  12.331  1.00 85.91           C  
ATOM   1354  CB  TRP M 169      49.163  -6.112  12.293  1.00 85.91           C  
ATOM   1355  CG  TRP M 169      49.066  -7.239  13.291  1.00 85.91           C  
ATOM   1356  CD2 TRP M 169      49.579  -8.556  13.040  1.00 85.91           C  
ATOM   1357  CD1 TRP M 169      48.543  -7.261  14.552  1.00 85.91           C  
ATOM   1358  NE1 TRP M 169      48.701  -8.512  15.101  1.00 85.91           N  
ATOM   1359  CE2 TRP M 169      49.339  -9.319  14.180  1.00 85.91           C  
ATOM   1360  CE3 TRP M 169      50.205  -9.084  11.946  1.00 85.91           C  
ATOM   1361  CZ2 TRP M 169      49.723 -10.628  14.244  1.00 85.91           C  
ATOM   1362  CZ3 TRP M 169      50.586 -10.405  12.011  1.00 85.91           C  
ATOM   1363  CH2 TRP M 169      50.350 -11.163  13.140  1.00 85.91           C  
ATOM   1364  C   TRP M 169      50.726  -4.613  11.090  1.00 85.91           C  
ATOM   1365  O   TRP M 169      51.272  -5.100  10.101  1.00 85.91           O  
ATOM   1366  N   LEU M 170      50.279  -3.345  11.095  1.00 66.03           N  
ATOM   1367  CA  LEU M 170      50.431  -2.555   9.909  1.00 66.03           C  
ATOM   1368  CB  LEU M 170      49.871  -1.127  10.037  1.00 66.03           C  
ATOM   1369  CG  LEU M 170      50.164  -0.252   8.802  1.00 66.03           C  
ATOM   1370  CD1 LEU M 170      49.648  -0.905   7.513  1.00 66.03           C  
ATOM   1371  CD2 LEU M 170      49.613   1.170   8.984  1.00 66.03           C  
ATOM   1372  C   LEU M 170      51.886  -2.447   9.590  1.00 66.03           C  
ATOM   1373  O   LEU M 170      52.287  -2.552   8.431  1.00 66.03           O  
ATOM   1374  N   ARG M 171      52.724  -2.241  10.619  1.00114.58           N  
ATOM   1375  CA  ARG M 171      54.129  -2.106  10.381  0.93114.58           C  
ATOM   1376  CB  ARG M 171      54.916  -1.757  11.652  0.93114.58           C  
ATOM   1377  CG  ARG M 171      54.541  -0.383  12.210  0.93114.58           C  
ATOM   1378  CD  ARG M 171      55.361   0.005  13.438  0.93114.58           C  
ATOM   1379  NE  ARG M 171      55.157  -1.069  14.445  0.93114.58           N  
ATOM   1380  CZ  ARG M 171      54.654  -0.774  15.677  0.93114.58           C  
ATOM   1381  NH1 ARG M 171      54.397   0.521  16.023  0.93114.58           N  
ATOM   1382  NH2 ARG M 171      54.404  -1.782  16.562  0.93114.58           N  
ATOM   1383  C   ARG M 171      54.650  -3.391   9.825  1.00114.58           C  
ATOM   1384  O   ARG M 171      55.483  -3.389   8.921  1.00114.58           O  
ATOM   1385  N   ARG M 172      54.160  -4.529  10.350  1.00123.75           N  
ATOM   1386  CA  ARG M 172      54.617  -5.817   9.914  1.00123.75           C  
ATOM   1387  CB  ARG M 172      53.934  -6.949  10.699  1.00123.75           C  
ATOM   1388  CG  ARG M 172      54.338  -8.378  10.331  1.00123.75           C  
ATOM   1389  CD  ARG M 172      53.700  -9.385  11.292  1.00123.75           C  
ATOM   1390  NE  ARG M 172      53.992 -10.763  10.815  0.99123.75           N  
ATOM   1391  CZ  ARG M 172      53.928 -11.806  11.693  0.99123.75           C  
ATOM   1392  NH1 ARG M 172      53.677 -11.571  13.014  0.99123.75           N  
ATOM   1393  NH2 ARG M 172      54.104 -13.084  11.251  0.99123.75           N  
ATOM   1394  C   ARG M 172      54.291  -5.975   8.464  1.00123.75           C  
ATOM   1395  O   ARG M 172      55.133  -6.410   7.679  1.00123.75           O  
ATOM   1396  N   TYR M 173      53.061  -5.597   8.063  1.00 91.94           N  
ATOM   1397  CA  TYR M 173      52.670  -5.746   6.691  1.00 91.94           C  
ATOM   1398  CB  TYR M 173      51.204  -5.385   6.374  1.00 91.94           C  
ATOM   1399  CG  TYR M 173      50.309  -6.309   7.129  1.00 91.94           C  
ATOM   1400  CD1 TYR M 173      50.374  -7.675   6.952  1.00 91.94           C  
ATOM   1401  CD2 TYR M 173      49.366  -5.799   7.989  1.00 91.94           C  
ATOM   1402  CE1 TYR M 173      49.540  -8.518   7.649  1.00 91.94           C  
ATOM   1403  CE2 TYR M 173      48.530  -6.635   8.686  1.00 91.94           C  
ATOM   1404  CZ  TYR M 173      48.618  -7.994   8.522  1.00 91.94           C  
ATOM   1405  OH  TYR M 173      47.754  -8.836   9.248  1.00 91.94           O  
ATOM   1406  C   TYR M 173      53.526  -4.853   5.858  1.00 91.94           C  
ATOM   1407  O   TYR M 173      53.899  -5.195   4.740  1.00 91.94           O  
ATOM   1408  N   LEU M 174      53.848  -3.652   6.358  1.00 62.74           N  
ATOM   1409  CA  LEU M 174      54.638  -2.775   5.546  1.00 62.74           C  
ATOM   1410  CB  LEU M 174      54.837  -1.394   6.188  1.00 62.74           C  
ATOM   1411  CG  LEU M 174      53.516  -0.618   6.344  1.00 62.74           C  
ATOM   1412  CD1 LEU M 174      53.753   0.772   6.956  1.00 62.74           C  
ATOM   1413  CD2 LEU M 174      52.739  -0.570   5.017  1.00 62.74           C  
ATOM   1414  C   LEU M 174      55.984  -3.394   5.301  1.00 62.74           C  
ATOM   1415  O   LEU M 174      56.494  -3.347   4.182  1.00 62.74           O  
ATOM   1416  N   GLU M 175      56.594  -4.000   6.337  1.00112.35           N  
ATOM   1417  CA  GLU M 175      57.906  -4.567   6.192  0.98112.35           C  
ATOM   1418  CB  GLU M 175      58.416  -5.167   7.518  0.98112.35           C  
ATOM   1419  CG  GLU M 175      58.582  -4.139   8.645  0.96112.35           C  
ATOM   1420  CD  GLU M 175      58.792  -4.882   9.962  0.84112.35           C  
ATOM   1421  OE1 GLU M 175      59.229  -6.062   9.906  0.84112.35           O  
ATOM   1422  OE2 GLU M 175      58.517  -4.285  11.039  0.84112.35           O  
ATOM   1423  C   GLU M 175      57.843  -5.680   5.192  1.00112.35           C  
ATOM   1424  O   GLU M 175      58.638  -5.740   4.254  1.00112.35           O  
ATOM   1425  N   ASN M 176      56.866  -6.591   5.346  1.00198.90           N  
ATOM   1426  CA  ASN M 176      56.782  -7.674   4.412  1.00198.90           C  
ATOM   1427  CB  ASN M 176      56.161  -8.944   5.015  1.00198.90           C  
ATOM   1428  CG  ASN M 176      57.077  -9.419   6.130  1.00198.90           C  
ATOM   1429  OD1 ASN M 176      58.292  -9.234   6.070  1.00198.90           O  
ATOM   1430  ND2 ASN M 176      56.484 -10.044   7.184  1.00198.90           N  
ATOM   1431  C   ASN M 176      55.861  -7.203   3.339  1.00198.90           C  
ATOM   1432  O   ASN M 176      54.645  -7.249   3.494  1.00198.90           O  
ATOM   1433  N   GLY M 177      56.404  -6.827   2.171  1.00 70.79           N  
ATOM   1434  CA  GLY M 177      55.541  -6.230   1.197  1.00 70.79           C  
ATOM   1435  C   GLY M 177      56.042  -4.846   0.949  1.00 70.79           C  
ATOM   1436  O   GLY M 177      55.424  -4.067   0.227  1.00 70.79           O  
ATOM   1437  N   LYS M 178      57.219  -4.526   1.509  1.00157.67           N  
ATOM   1438  CA  LYS M 178      57.786  -3.216   1.380  0.96157.67           C  
ATOM   1439  CB  LYS M 178      59.198  -3.122   1.965  0.96157.67           C  
ATOM   1440  CG  LYS M 178      59.234  -3.180   3.485  0.93157.67           C  
ATOM   1441  CD  LYS M 178      60.624  -3.510   4.022  0.88157.67           C  
ATOM   1442  CE  LYS M 178      61.752  -2.808   3.262  0.78157.67           C  
ATOM   1443  NZ  LYS M 178      61.927  -1.427   3.765  0.84157.67           N  
ATOM   1444  C   LYS M 178      57.942  -2.878  -0.060  1.00157.67           C  
ATOM   1445  O   LYS M 178      57.757  -1.724  -0.444  1.00157.67           O  
ATOM   1446  N   GLU M 179      58.296  -3.872  -0.895  1.00 99.08           N  
ATOM   1447  CA  GLU M 179      58.597  -3.548  -2.257  1.00 99.08           C  
ATOM   1448  CB  GLU M 179      58.906  -4.799  -3.097  1.00 99.08           C  
ATOM   1449  CG  GLU M 179      60.023  -5.676  -2.525  0.98 99.08           C  
ATOM   1450  CD  GLU M 179      61.311  -4.873  -2.445  0.84 99.08           C  
ATOM   1451  OE1 GLU M 179      61.312  -3.696  -2.896  0.82 99.08           O  
ATOM   1452  OE2 GLU M 179      62.313  -5.430  -1.923  0.82 99.08           O  
ATOM   1453  C   GLU M 179      57.404  -2.890  -2.886  1.00 99.08           C  
ATOM   1454  O   GLU M 179      57.501  -1.760  -3.365  1.00 99.08           O  
ATOM   1455  N   THR M 180      56.243  -3.573  -2.886  1.00 48.16           N  
ATOM   1456  CA  THR M 180      55.068  -2.997  -3.479  1.00 48.16           C  
ATOM   1457  CB  THR M 180      53.970  -3.997  -3.681  1.00 48.16           C  
ATOM   1458  OG1 THR M 180      53.566  -4.542  -2.434  1.00 48.16           O  
ATOM   1459  CG2 THR M 180      54.486  -5.109  -4.610  1.00 48.16           C  
ATOM   1460  C   THR M 180      54.505  -1.895  -2.631  1.00 48.16           C  
ATOM   1461  O   THR M 180      54.284  -0.785  -3.113  1.00 48.16           O  
ATOM   1462  N   LEU M 181      54.293  -2.174  -1.328  1.00 47.20           N  
ATOM   1463  CA  LEU M 181      53.651  -1.246  -0.439  1.00 47.20           C  
ATOM   1464  CB  LEU M 181      53.410  -1.818   0.974  1.00 47.20           C  
ATOM   1465  CG  LEU M 181      52.441  -3.016   1.022  1.00 47.20           C  
ATOM   1466  CD1 LEU M 181      52.226  -3.503   2.467  1.00 47.20           C  
ATOM   1467  CD2 LEU M 181      51.125  -2.702   0.292  1.00 47.20           C  
ATOM   1468  C   LEU M 181      54.517  -0.009  -0.269  1.00 47.20           C  
ATOM   1469  O   LEU M 181      53.949   1.117  -0.281  1.00 47.20           O  
ATOM   1470  OXT LEU M 181      55.754  -0.178  -0.103  1.00 47.20           O  
TER    1471      LEU M 181                                                       
ATOM   1471  N   ASN P   1      45.400  -7.383  10.768  1.00 58.51           N  
ATOM   1472  CA  ASN P   1      44.893  -8.290  11.823  1.00 58.51           C  
ATOM   1473  CB  ASN P   1      45.980  -8.509  12.891  1.00 58.51           C  
ATOM   1474  CG  ASN P   1      45.649  -9.753  13.705  1.00 58.51           C  
ATOM   1475  OD1 ASN P   1      44.603  -9.839  14.346  1.00 58.51           O  
ATOM   1476  ND2 ASN P   1      46.572 -10.751  13.678  1.00 58.51           N  
ATOM   1477  C   ASN P   1      43.667  -7.699  12.454  1.00 58.51           C  
ATOM   1478  O   ASN P   1      43.700  -6.601  13.006  1.00 58.51           O  
ATOM   1479  N   LEU P   2      42.549  -8.447  12.393  1.00 72.22           N  
ATOM   1480  CA  LEU P   2      41.252  -8.003  12.837  1.00 72.22           C  
ATOM   1481  CB  LEU P   2      40.128  -8.990  12.477  1.00 72.22           C  
ATOM   1482  CG  LEU P   2      39.883  -9.155  10.965  1.00 72.22           C  
ATOM   1483  CD1 LEU P   2      38.748 -10.155  10.691  1.00 72.22           C  
ATOM   1484  CD2 LEU P   2      39.633  -7.796  10.295  1.00 72.22           C  
ATOM   1485  C   LEU P   2      41.232  -7.862  14.325  1.00 72.22           C  
ATOM   1486  O   LEU P   2      41.999  -8.511  15.033  1.00 72.22           O  
ATOM   1487  N   VAL P   3      40.346  -6.972  14.832  1.00156.52           N  
ATOM   1488  CA  VAL P   3      40.182  -6.814  16.248  1.00156.52           C  
ATOM   1489  CB  VAL P   3      39.188  -5.772  16.673  1.00156.52           C  
ATOM   1490  CG1 VAL P   3      39.549  -4.432  16.043  1.00156.52           C  
ATOM   1491  CG2 VAL P   3      37.779  -6.257  16.328  1.00156.52           C  
ATOM   1492  C   VAL P   3      39.595  -8.103  16.711  1.00156.52           C  
ATOM   1493  O   VAL P   3      38.868  -8.763  15.970  1.00156.52           O  
ATOM   1494  N   PRO P   4      39.904  -8.493  17.911  1.00 95.98           N  
ATOM   1495  CA  PRO P   4      39.402  -9.749  18.388  1.00 95.98           C  
ATOM   1496  CD  PRO P   4      41.185  -8.157  18.510  1.00 95.98           C  
ATOM   1497  CB  PRO P   4      40.171 -10.037  19.675  1.00 95.98           C  
ATOM   1498  CG  PRO P   4      41.519  -9.325  19.454  1.00 95.98           C  
ATOM   1499  C   PRO P   4      37.921  -9.828  18.535  1.00 95.98           C  
ATOM   1500  O   PRO P   4      37.395 -10.937  18.451  1.00 95.98           O  
ATOM   1501  N   MET P   5      37.227  -8.700  18.781  0.98146.20           N  
ATOM   1502  CA  MET P   5      35.806  -8.794  18.958  0.98146.20           C  
ATOM   1503  CB  MET P   5      35.412  -9.105  20.412  0.98146.20           C  
ATOM   1504  CG  MET P   5      36.049  -8.130  21.404  0.97146.20           C  
ATOM   1505  SD  MET P   5      35.559  -8.352  23.139  0.88146.20           S  
ATOM   1506  CE  MET P   5      34.211  -7.141  23.057  0.88146.20           C  
ATOM   1507  C   MET P   5      35.203  -7.473  18.618  0.98146.20           C  
ATOM   1508  O   MET P   5      35.844  -6.435  18.759  0.98146.20           O  
ATOM   1509  N   VAL P   6      33.943  -7.484  18.141  1.00137.12           N  
ATOM   1510  CA  VAL P   6      33.268  -6.254  17.848  0.98137.12           C  
ATOM   1511  CB  VAL P   6      32.898  -6.091  16.403  0.98137.12           C  
ATOM   1512  CG1 VAL P   6      34.174  -5.824  15.592  1.00137.12           C  
ATOM   1513  CG2 VAL P   6      32.177  -7.367  15.948  1.00137.12           C  
ATOM   1514  C   VAL P   6      32.021  -6.202  18.664  1.00137.12           C  
ATOM   1515  O   VAL P   6      31.379  -7.224  18.895  1.00137.12           O  
ATOM   1516  N   ALA P   7      31.668  -4.992  19.144  1.00 78.07           N  
ATOM   1517  CA  ALA P   7      30.522  -4.825  19.989  1.00 78.07           C  
ATOM   1518  CB  ALA P   7      30.583  -3.560  20.862  1.00 78.07           C  
ATOM   1519  C   ALA P   7      29.276  -4.742  19.171  1.00 78.07           C  
ATOM   1520  O   ALA P   7      29.257  -4.157  18.090  1.00 78.07           O  
ATOM   1521  N   THR P   8      28.181  -5.319  19.705  1.00118.52           N  
ATOM   1522  CA  THR P   8      26.911  -5.273  19.048  0.88118.52           C  
ATOM   1523  CB  THR P   8      25.951  -6.322  19.537  0.88118.52           C  
ATOM   1524  OG1 THR P   8      24.721  -6.238  18.832  0.89118.52           O  
ATOM   1525  CG2 THR P   8      25.719  -6.113  21.040  0.88118.52           C  
ATOM   1526  C   THR P   8      26.328  -3.930  19.341  1.00118.52           C  
ATOM   1527  O   THR P   8      26.734  -3.256  20.286  1.00118.52           O  
ATOM   1528  N   VAL P   9      25.367  -3.488  18.510  1.00109.60           N  
ATOM   1529  CA  VAL P   9      24.787  -2.202  18.755  1.00109.60           C  
ATOM   1530  CB  VAL P   9      24.306  -1.515  17.512  1.00109.60           C  
ATOM   1531  CG1 VAL P   9      25.523  -1.120  16.662  1.00109.60           C  
ATOM   1532  CG2 VAL P   9      23.341  -2.464  16.787  1.00109.60           C  
ATOM   1533  C   VAL P   9      23.594  -2.368  19.682  1.00109.60           C  
ATOM   1534  O   VAL P   9      23.080  -1.318  20.156  1.00109.60           O  
ATOM   1535  OXT VAL P   9      23.184  -3.533  19.933  1.00109.60           O  
TER    1536      VAL P   9                                                       
ATOM   1536  N   GLN A   2      43.708 -15.625  27.045  1.00 63.31           N  
ATOM   1537  CA  GLN A   2      44.349 -16.909  26.694  1.00 63.31           C  
ATOM   1538  CB  GLN A   2      45.872 -16.727  26.593  1.00 63.31           C  
ATOM   1539  CG  GLN A   2      46.549 -17.872  25.838  1.00 63.31           C  
ATOM   1540  CD  GLN A   2      46.137 -17.753  24.374  1.00 63.31           C  
ATOM   1541  OE1 GLN A   2      45.576 -18.680  23.791  1.00 63.31           O  
ATOM   1542  NE2 GLN A   2      46.422 -16.575  23.757  1.00 63.31           N  
ATOM   1543  C   GLN A   2      44.041 -17.931  27.751  1.00 63.31           C  
ATOM   1544  O   GLN A   2      43.302 -18.878  27.485  1.00 63.31           O  
ATOM   1545  N   SER A   3      44.583 -17.768  28.983  1.00 59.07           N  
ATOM   1546  CA  SER A   3      44.330 -18.750  30.009  1.00 59.07           C  
ATOM   1547  CB  SER A   3      45.413 -19.842  30.100  1.00 59.07           C  
ATOM   1548  OG  SER A   3      45.441 -20.611  28.907  1.00 59.07           O  
ATOM   1549  C   SER A   3      44.270 -18.098  31.366  1.00 59.07           C  
ATOM   1550  O   SER A   3      44.686 -16.954  31.542  1.00 59.07           O  
ATOM   1551  N   VAL A   4      43.728 -18.826  32.373  1.00 58.66           N  
ATOM   1552  CA  VAL A   4      43.640 -18.274  33.699  1.00 58.66           C  
ATOM   1553  CB  VAL A   4      42.269 -17.768  34.039  1.00 58.66           C  
ATOM   1554  CG1 VAL A   4      42.259 -17.343  35.516  1.00 58.66           C  
ATOM   1555  CG2 VAL A   4      41.904 -16.633  33.067  1.00 58.66           C  
ATOM   1556  C   VAL A   4      43.963 -19.335  34.710  1.00 58.66           C  
ATOM   1557  O   VAL A   4      43.684 -20.514  34.495  1.00 58.66           O  
ATOM   1558  N   THR A   5      44.574 -18.931  35.850  1.00128.85           N  
ATOM   1559  CA  THR A   5      44.898 -19.865  36.895  1.00128.85           C  
ATOM   1560  CB  THR A   5      46.371 -20.131  37.019  1.00128.85           C  
ATOM   1561  OG1 THR A   5      46.626 -21.058  38.063  1.00128.85           O  
ATOM   1562  CG2 THR A   5      47.075 -18.795  37.307  1.00128.85           C  
ATOM   1563  C   THR A   5      44.462 -19.318  38.219  1.00128.85           C  
ATOM   1564  O   THR A   5      44.629 -18.137  38.516  1.00128.85           O  
ATOM   1565  N   GLN A   6      43.869 -20.182  39.063  1.00 83.21           N  
ATOM   1566  CA  GLN A   6      43.506 -19.772  40.387  1.00 83.21           C  
ATOM   1567  CB  GLN A   6      41.997 -19.924  40.653  1.00 83.21           C  
ATOM   1568  CG  GLN A   6      41.161 -19.038  39.723  1.00 83.21           C  
ATOM   1569  CD  GLN A   6      39.680 -19.313  39.948  1.00 83.21           C  
ATOM   1570  OE1 GLN A   6      38.966 -19.714  39.030  1.00 83.21           O  
ATOM   1571  NE2 GLN A   6      39.203 -19.080  41.199  1.00 83.21           N  
ATOM   1572  C   GLN A   6      44.239 -20.704  41.287  1.00 83.21           C  
ATOM   1573  O   GLN A   6      43.959 -21.902  41.322  1.00 83.21           O  
ATOM   1574  N   LEU A   7      45.218 -20.174  42.039  1.00128.94           N  
ATOM   1575  CA  LEU A   7      45.972 -21.037  42.893  1.00128.94           C  
ATOM   1576  CB  LEU A   7      47.427 -20.562  43.113  1.00128.94           C  
ATOM   1577  CG  LEU A   7      48.387 -21.593  43.755  1.00128.94           C  
ATOM   1578  CD1 LEU A   7      49.747 -20.950  44.063  1.00128.94           C  
ATOM   1579  CD2 LEU A   7      47.794 -22.311  44.977  1.00128.94           C  
ATOM   1580  C   LEU A   7      45.265 -21.027  44.212  1.00128.94           C  
ATOM   1581  O   LEU A   7      44.983 -19.968  44.771  1.00128.94           O  
ATOM   1582  N   ASP A   8      44.972 -22.241  44.717  1.00117.64           N  
ATOM   1583  CA  ASP A   8      44.250 -22.527  45.926  1.00117.64           C  
ATOM   1584  CB  ASP A   8      44.016 -21.363  46.909  1.00117.64           C  
ATOM   1585  CG  ASP A   8      45.327 -21.051  47.611  1.00117.64           C  
ATOM   1586  OD1 ASP A   8      46.332 -21.755  47.324  1.00117.64           O  
ATOM   1587  OD2 ASP A   8      45.339 -20.110  48.449  1.00117.64           O  
ATOM   1588  C   ASP A   8      42.909 -22.996  45.492  1.00117.64           C  
ATOM   1589  O   ASP A   8      42.017 -22.198  45.204  1.00117.64           O  
ATOM   1590  N   SER A   9      42.760 -24.328  45.399  1.00 59.90           N  
ATOM   1591  CA  SER A   9      41.522 -24.902  44.981  1.00 59.90           C  
ATOM   1592  CB  SER A   9      41.617 -26.401  44.626  1.00 59.90           C  
ATOM   1593  OG  SER A   9      41.907 -27.172  45.783  1.00 59.90           O  
ATOM   1594  C   SER A   9      40.503 -24.750  46.067  1.00 59.90           C  
ATOM   1595  O   SER A   9      39.311 -24.687  45.779  1.00 59.90           O  
ATOM   1596  N   GLN A  10      40.914 -24.717  47.352  1.00103.02           N  
ATOM   1597  CA  GLN A  10      39.895 -24.555  48.355  0.75103.02           C  
ATOM   1598  CB  GLN A  10      39.350 -25.874  48.933  1.00103.02           C  
ATOM   1599  CG  GLN A  10      38.545 -26.685  47.913  1.00103.02           C  
ATOM   1600  CD  GLN A  10      37.937 -27.892  48.614  1.00103.02           C  
ATOM   1601  OE1 GLN A  10      36.717 -28.020  48.707  1.00103.02           O  
ATOM   1602  NE2 GLN A  10      38.808 -28.804  49.122  1.00103.02           N  
ATOM   1603  C   GLN A  10      40.412 -23.733  49.490  1.00103.02           C  
ATOM   1604  O   GLN A  10      41.546 -23.909  49.932  1.00103.02           O  
ATOM   1605  N   VAL A  11      39.573 -22.793  49.983  1.00 66.94           N  
ATOM   1606  CA  VAL A  11      39.960 -21.970  51.091  1.00 66.94           C  
ATOM   1607  CB  VAL A  11      40.205 -20.540  50.701  1.00 66.94           C  
ATOM   1608  CG1 VAL A  11      40.537 -19.732  51.967  1.00 66.94           C  
ATOM   1609  CG2 VAL A  11      41.307 -20.508  49.627  1.00 66.94           C  
ATOM   1610  C   VAL A  11      38.840 -21.968  52.094  1.00 66.94           C  
ATOM   1611  O   VAL A  11      37.707 -21.623  51.763  1.00 66.94           O  
ATOM   1612  N   PRO A  12      39.113 -22.430  53.293  1.00 97.45           N  
ATOM   1613  CA  PRO A  12      38.149 -22.308  54.361  1.00 97.45           C  
ATOM   1614  CD  PRO A  12      39.895 -23.648  53.416  1.00 97.45           C  
ATOM   1615  CB  PRO A  12      38.288 -23.566  55.218  1.00 97.45           C  
ATOM   1616  CG  PRO A  12      39.683 -24.108  54.866  1.00 97.45           C  
ATOM   1617  C   PRO A  12      38.419 -21.048  55.122  1.00 97.45           C  
ATOM   1618  O   PRO A  12      39.588 -20.761  55.377  1.00 97.45           O  
ATOM   1619  N   VAL A  13      37.377 -20.312  55.558  1.00 58.43           N  
ATOM   1620  CA  VAL A  13      37.626 -19.105  56.290  1.00 58.43           C  
ATOM   1621  CB  VAL A  13      37.541 -17.871  55.441  1.00 58.43           C  
ATOM   1622  CG1 VAL A  13      38.671 -17.926  54.399  1.00 58.43           C  
ATOM   1623  CG2 VAL A  13      36.133 -17.786  54.824  1.00 58.43           C  
ATOM   1624  C   VAL A  13      36.590 -18.992  57.354  1.00 58.43           C  
ATOM   1625  O   VAL A  13      35.456 -19.445  57.205  1.00 58.43           O  
ATOM   1626  N   PHE A  14      36.976 -18.348  58.463  1.00 70.34           N  
ATOM   1627  CA  PHE A  14      36.131 -18.193  59.600  1.00 70.34           C  
ATOM   1628  CB  PHE A  14      36.897 -17.559  60.777  1.00 70.34           C  
ATOM   1629  CG  PHE A  14      38.224 -18.247  60.856  1.00 70.34           C  
ATOM   1630  CD1 PHE A  14      39.257 -17.828  60.045  1.00 70.34           C  
ATOM   1631  CD2 PHE A  14      38.457 -19.292  61.721  1.00 70.34           C  
ATOM   1632  CE1 PHE A  14      40.490 -18.437  60.085  1.00 70.34           C  
ATOM   1633  CE2 PHE A  14      39.691 -19.905  61.765  1.00 70.34           C  
ATOM   1634  CZ  PHE A  14      40.711 -19.482  60.948  1.00 70.34           C  
ATOM   1635  C   PHE A  14      35.088 -17.215  59.177  1.00 70.34           C  
ATOM   1636  O   PHE A  14      35.353 -16.336  58.357  1.00 70.34           O  
ATOM   1637  N   GLU A  15      33.858 -17.348  59.700  1.00 84.38           N  
ATOM   1638  CA  GLU A  15      32.897 -16.372  59.306  1.00 84.38           C  
ATOM   1639  CB  GLU A  15      31.468 -16.633  59.812  1.00 84.38           C  
ATOM   1640  CG  GLU A  15      31.316 -16.671  61.330  1.00 84.38           C  
ATOM   1641  CD  GLU A  15      29.853 -16.976  61.611  1.00 84.38           C  
ATOM   1642  OE1 GLU A  15      28.985 -16.409  60.894  1.00 84.38           O  
ATOM   1643  OE2 GLU A  15      29.584 -17.781  62.543  1.00 84.38           O  
ATOM   1644  C   GLU A  15      33.393 -15.067  59.833  1.00 84.38           C  
ATOM   1645  O   GLU A  15      33.987 -15.005  60.908  1.00 84.38           O  
ATOM   1646  N   GLU A  16      33.159 -13.993  59.057  1.00 75.64           N  
ATOM   1647  CA  GLU A  16      33.578 -12.651  59.355  1.00 75.64           C  
ATOM   1648  CB  GLU A  16      33.229 -12.206  60.783  1.00 75.64           C  
ATOM   1649  CG  GLU A  16      31.743 -11.929  61.006  1.00 75.64           C  
ATOM   1650  CD  GLU A  16      31.626 -11.291  62.382  1.00 75.64           C  
ATOM   1651  OE1 GLU A  16      32.653 -11.278  63.111  1.00 75.64           O  
ATOM   1652  OE2 GLU A  16      30.517 -10.800  62.723  1.00 75.64           O  
ATOM   1653  C   GLU A  16      35.060 -12.471  59.171  1.00 75.64           C  
ATOM   1654  O   GLU A  16      35.600 -11.427  59.533  1.00 75.64           O  
ATOM   1655  N   ALA A  17      35.757 -13.446  58.557  1.00 47.33           N  
ATOM   1656  CA  ALA A  17      37.168 -13.299  58.301  1.00 47.33           C  
ATOM   1657  CB  ALA A  17      37.948 -14.623  58.361  1.00 47.33           C  
ATOM   1658  C   ALA A  17      37.323 -12.737  56.919  1.00 47.33           C  
ATOM   1659  O   ALA A  17      36.349 -12.612  56.179  1.00 47.33           O  
ATOM   1660  N   PRO A  18      38.527 -12.358  56.568  1.00152.99           N  
ATOM   1661  CA  PRO A  18      38.763 -11.817  55.254  1.00152.99           C  
ATOM   1662  CD  PRO A  18      39.432 -11.791  57.554  1.00152.99           C  
ATOM   1663  CB  PRO A  18      40.101 -11.085  55.329  1.00152.99           C  
ATOM   1664  CG  PRO A  18      40.224 -10.700  56.813  1.00152.99           C  
ATOM   1665  C   PRO A  18      38.738 -12.883  54.209  1.00152.99           C  
ATOM   1666  O   PRO A  18      39.143 -14.009  54.492  1.00152.99           O  
ATOM   1667  N   VAL A  19      38.280 -12.546  52.989  1.00 59.13           N  
ATOM   1668  CA  VAL A  19      38.257 -13.527  51.948  1.00 59.13           C  
ATOM   1669  CB  VAL A  19      36.908 -13.701  51.313  1.00 59.13           C  
ATOM   1670  CG1 VAL A  19      37.026 -14.766  50.220  1.00 59.13           C  
ATOM   1671  CG2 VAL A  19      35.869 -14.041  52.382  1.00 59.13           C  
ATOM   1672  C   VAL A  19      39.151 -13.025  50.861  1.00 59.13           C  
ATOM   1673  O   VAL A  19      39.035 -11.872  50.446  1.00 59.13           O  
ATOM   1674  N   GLU A  20      40.084 -13.876  50.381  1.00130.32           N  
ATOM   1675  CA  GLU A  20      40.967 -13.508  49.308  1.00130.32           C  
ATOM   1676  CB  GLU A  20      42.383 -13.162  49.809  1.00130.32           C  
ATOM   1677  CG  GLU A  20      43.412 -12.902  48.709  1.00130.32           C  
ATOM   1678  CD  GLU A  20      44.189 -14.196  48.503  1.00130.32           C  
ATOM   1679  OE1 GLU A  20      45.046 -14.504  49.374  1.00130.32           O  
ATOM   1680  OE2 GLU A  20      43.935 -14.898  47.488  1.00130.32           O  
ATOM   1681  C   GLU A  20      41.055 -14.685  48.377  1.00130.32           C  
ATOM   1682  O   GLU A  20      41.412 -15.786  48.791  1.00130.32           O  
ATOM   1683  N   LEU A  21      40.718 -14.487  47.083  1.00133.70           N  
ATOM   1684  CA  LEU A  21      40.787 -15.568  46.133  1.00133.70           C  
ATOM   1685  CB  LEU A  21      39.432 -15.918  45.493  1.00133.70           C  
ATOM   1686  CG  LEU A  21      38.464 -16.575  46.492  1.00133.70           C  
ATOM   1687  CD1 LEU A  21      38.214 -15.653  47.684  1.00133.70           C  
ATOM   1688  CD2 LEU A  21      37.152 -17.004  45.822  1.00133.70           C  
ATOM   1689  C   LEU A  21      41.726 -15.141  45.041  1.00133.70           C  
ATOM   1690  O   LEU A  21      41.584 -14.057  44.477  1.00133.70           O  
ATOM   1691  N   ARG A  22      42.708 -16.005  44.706  1.00140.95           N  
ATOM   1692  CA  ARG A  22      43.742 -15.672  43.762  1.00140.95           C  
ATOM   1693  CB  ARG A  22      45.003 -16.531  43.954  1.00140.95           C  
ATOM   1694  CG  ARG A  22      45.456 -16.629  45.415  1.00140.95           C  
ATOM   1695  CD  ARG A  22      46.306 -15.457  45.907  1.00140.95           C  
ATOM   1696  NE  ARG A  22      46.620 -15.707  47.342  1.00140.95           N  
ATOM   1697  CZ  ARG A  22      47.838 -15.366  47.863  1.00140.95           C  
ATOM   1698  NH1 ARG A  22      48.798 -14.808  47.070  1.00140.95           N  
ATOM   1699  NH2 ARG A  22      48.098 -15.595  49.183  1.00140.95           N  
ATOM   1700  C   ARG A  22      43.295 -15.894  42.346  1.00140.95           C  
ATOM   1701  O   ARG A  22      42.610 -16.868  42.039  1.00140.95           O  
ATOM   1702  N   CYS A  23      43.689 -14.972  41.439  1.00 77.01           N  
ATOM   1703  CA  CYS A  23      43.405 -15.128  40.036  1.00 77.01           C  
ATOM   1704  CB  CYS A  23      42.154 -14.375  39.541  1.00 77.01           C  
ATOM   1705  SG  CYS A  23      42.048 -14.379  37.723  1.00 77.01           S  
ATOM   1706  C   CYS A  23      44.560 -14.582  39.261  1.00 77.01           C  
ATOM   1707  O   CYS A  23      44.962 -13.437  39.460  1.00 77.01           O  
ATOM   1708  N   ASN A  24      45.125 -15.394  38.346  1.00 77.92           N  
ATOM   1709  CA  ASN A  24      46.222 -14.945  37.538  1.00 77.92           C  
ATOM   1710  CB  ASN A  24      47.557 -15.636  37.869  1.00 77.92           C  
ATOM   1711  CG  ASN A  24      48.001 -15.221  39.265  1.00 77.92           C  
ATOM   1712  OD1 ASN A  24      48.614 -14.170  39.451  1.00 77.92           O  
ATOM   1713  ND2 ASN A  24      47.680 -16.071  40.278  1.00 77.92           N  
ATOM   1714  C   ASN A  24      45.879 -15.330  36.141  1.00 77.92           C  
ATOM   1715  O   ASN A  24      45.240 -16.357  35.913  1.00 77.92           O  
ATOM   1716  N   TYR A  25      46.290 -14.498  35.166  1.00178.67           N  
ATOM   1717  CA  TYR A  25      45.944 -14.780  33.806  1.00178.67           C  
ATOM   1718  CB  TYR A  25      44.806 -13.886  33.286  1.00178.67           C  
ATOM   1719  CG  TYR A  25      45.303 -12.479  33.247  1.00178.67           C  
ATOM   1720  CD1 TYR A  25      45.199 -11.665  34.351  1.00178.67           C  
ATOM   1721  CD2 TYR A  25      45.883 -11.978  32.105  1.00178.67           C  
ATOM   1722  CE1 TYR A  25      45.657 -10.369  34.311  1.00178.67           C  
ATOM   1723  CE2 TYR A  25      46.342 -10.682  32.058  1.00178.67           C  
ATOM   1724  CZ  TYR A  25      46.228  -9.875  33.164  1.00178.67           C  
ATOM   1725  OH  TYR A  25      46.697  -8.543  33.122  1.00178.67           O  
ATOM   1726  C   TYR A  25      47.120 -14.530  32.924  1.00178.67           C  
ATOM   1727  O   TYR A  25      48.069 -13.838  33.295  1.00178.67           O  
ATOM   1728  N   SER A  26      47.077 -15.152  31.728  1.00 77.78           N  
ATOM   1729  CA  SER A  26      48.049 -14.922  30.704  1.00 77.78           C  
ATOM   1730  CB  SER A  26      48.924 -16.154  30.403  1.00 77.78           C  
ATOM   1731  OG  SER A  26      49.687 -16.512  31.546  1.00 77.78           O  
ATOM   1732  C   SER A  26      47.250 -14.638  29.470  1.00 77.78           C  
ATOM   1733  O   SER A  26      46.338 -15.394  29.132  1.00 77.78           O  
ATOM   1734  N   SER A  27      47.535 -13.515  28.776  1.00 75.63           N  
ATOM   1735  CA  SER A  27      46.800 -13.284  27.566  1.00 75.63           C  
ATOM   1736  CB  SER A  27      45.564 -12.395  27.724  1.00 75.63           C  
ATOM   1737  OG  SER A  27      44.918 -12.235  26.469  1.00 75.63           O  
ATOM   1738  C   SER A  27      47.698 -12.628  26.579  1.00 75.63           C  
ATOM   1739  O   SER A  27      48.400 -11.664  26.883  1.00 75.63           O  
ATOM   1740  N   SER A  28      47.679 -13.155  25.346  1.00 84.85           N  
ATOM   1741  CA  SER A  28      48.496 -12.626  24.309  1.00 84.85           C  
ATOM   1742  CB  SER A  28      48.491 -13.506  23.049  1.00 84.85           C  
ATOM   1743  OG  SER A  28      47.173 -13.608  22.530  1.00 84.85           O  
ATOM   1744  C   SER A  28      47.957 -11.277  23.924  1.00 84.85           C  
ATOM   1745  O   SER A  28      48.708 -10.443  23.428  1.00 84.85           O  
ATOM   1746  N   VAL A  36      46.649 -11.024  24.168  1.00188.27           N  
ATOM   1747  CA  VAL A  36      45.950  -9.833  23.742  1.00188.27           C  
ATOM   1748  CB  VAL A  36      44.664 -10.205  23.045  1.00188.27           C  
ATOM   1749  CG1 VAL A  36      43.972  -8.966  22.461  1.00188.27           C  
ATOM   1750  CG2 VAL A  36      44.961 -11.311  22.032  1.00188.27           C  
ATOM   1751  C   VAL A  36      45.545  -9.041  24.966  1.00188.27           C  
ATOM   1752  O   VAL A  36      45.753  -9.473  26.089  1.00188.27           O  
ATOM   1753  N   SER A  37      44.980  -7.823  24.821  1.00 65.28           N  
ATOM   1754  CA  SER A  37      44.542  -7.145  26.015  1.00 65.28           C  
ATOM   1755  CB  SER A  37      43.917  -5.759  25.766  1.00 65.28           C  
ATOM   1756  OG  SER A  37      42.720  -5.891  25.014  1.00 65.28           O  
ATOM   1757  C   SER A  37      43.499  -8.017  26.664  1.00 65.28           C  
ATOM   1758  O   SER A  37      42.646  -8.582  25.981  1.00 65.28           O  
ATOM   1759  N   VAL A  38      43.538  -8.136  28.015  1.00152.48           N  
ATOM   1760  CA  VAL A  38      42.679  -9.045  28.747  1.00152.48           C  
ATOM   1761  CB  VAL A  38      43.339  -9.626  29.966  1.00152.48           C  
ATOM   1762  CG1 VAL A  38      44.651 -10.310  29.574  1.00152.48           C  
ATOM   1763  CG2 VAL A  38      43.511  -8.505  31.004  1.00152.48           C  
ATOM   1764  C   VAL A  38      41.483  -8.346  29.338  1.00152.48           C  
ATOM   1765  O   VAL A  38      41.533  -7.159  29.658  1.00152.48           O  
ATOM   1766  N   TYR A  39      40.360  -9.092  29.486  1.00200.23           N  
ATOM   1767  CA  TYR A  39      39.198  -8.629  30.204  1.00200.23           C  
ATOM   1768  CB  TYR A  39      37.987  -8.339  29.307  1.00200.23           C  
ATOM   1769  CG  TYR A  39      38.527  -7.290  28.404  1.00200.23           C  
ATOM   1770  CD1 TYR A  39      38.530  -5.964  28.776  1.00200.23           C  
ATOM   1771  CD2 TYR A  39      39.073  -7.649  27.194  1.00200.23           C  
ATOM   1772  CE1 TYR A  39      39.057  -5.010  27.940  1.00200.23           C  
ATOM   1773  CE2 TYR A  39      39.600  -6.700  26.355  1.00200.23           C  
ATOM   1774  CZ  TYR A  39      39.591  -5.380  26.732  1.00200.23           C  
ATOM   1775  OH  TYR A  39      40.137  -4.405  25.878  1.00200.23           O  
ATOM   1776  C   TYR A  39      38.853  -9.714  31.191  1.00200.23           C  
ATOM   1777  O   TYR A  39      38.733 -10.880  30.828  1.00200.23           O  
ATOM   1778  N   LEU A  40      38.668  -9.364  32.479  1.00164.24           N  
ATOM   1779  CA  LEU A  40      38.495 -10.380  33.487  1.00164.24           C  
ATOM   1780  CB  LEU A  40      39.432 -10.203  34.699  1.00164.24           C  
ATOM   1781  CG  LEU A  40      40.939 -10.246  34.376  1.00164.24           C  
ATOM   1782  CD1 LEU A  40      41.391 -11.630  33.910  1.00164.24           C  
ATOM   1783  CD2 LEU A  40      41.340  -9.150  33.386  1.00164.24           C  
ATOM   1784  C   LEU A  40      37.109 -10.337  34.048  1.00164.24           C  
ATOM   1785  O   LEU A  40      36.421  -9.317  33.986  1.00164.24           O  
ATOM   1786  N   PHE A  41      36.672 -11.487  34.612  1.00 97.75           N  
ATOM   1787  CA  PHE A  41      35.361 -11.602  35.188  1.00 97.75           C  
ATOM   1788  CB  PHE A  41      34.347 -12.271  34.244  1.00 97.75           C  
ATOM   1789  CG  PHE A  41      34.399 -11.589  32.921  1.00 97.75           C  
ATOM   1790  CD1 PHE A  41      35.353 -11.975  32.009  1.00 97.75           C  
ATOM   1791  CD2 PHE A  41      33.513 -10.592  32.581  1.00 97.75           C  
ATOM   1792  CE1 PHE A  41      35.433 -11.375  30.776  1.00 97.75           C  
ATOM   1793  CE2 PHE A  41      33.588  -9.988  31.345  1.00 97.75           C  
ATOM   1794  CZ  PHE A  41      34.548 -10.379  30.443  1.00 97.75           C  
ATOM   1795  C   PHE A  41      35.450 -12.541  36.357  1.00 97.75           C  
ATOM   1796  O   PHE A  41      36.308 -13.419  36.397  1.00 97.75           O  
ATOM   1797  N   TRP A  42      34.559 -12.365  37.358  1.00 91.95           N  
ATOM   1798  CA  TRP A  42      34.465 -13.309  38.438  1.00 91.95           C  
ATOM   1799  CB  TRP A  42      34.791 -12.759  39.844  1.00 91.95           C  
ATOM   1800  CG  TRP A  42      36.269 -12.600  40.134  1.00 91.95           C  
ATOM   1801  CD2 TRP A  42      37.072 -13.610  40.765  1.00 91.95           C  
ATOM   1802  CD1 TRP A  42      37.101 -11.549  39.880  1.00 91.95           C  
ATOM   1803  NE1 TRP A  42      38.376 -11.846  40.306  1.00 91.95           N  
ATOM   1804  CE2 TRP A  42      38.371 -13.112  40.855  1.00 91.95           C  
ATOM   1805  CE3 TRP A  42      36.756 -14.856  41.231  1.00 91.95           C  
ATOM   1806  CZ2 TRP A  42      39.376 -13.851  41.411  1.00 91.95           C  
ATOM   1807  CZ3 TRP A  42      37.770 -15.599  41.794  1.00 91.95           C  
ATOM   1808  CH2 TRP A  42      39.055 -15.106  41.881  1.00 91.95           C  
ATOM   1809  C   TRP A  42      33.050 -13.810  38.464  1.00 91.95           C  
ATOM   1810  O   TRP A  42      32.100 -13.039  38.340  1.00 91.95           O  
ATOM   1811  N   TYR A  43      32.890 -15.140  38.615  1.00101.59           N  
ATOM   1812  CA  TYR A  43      31.606 -15.787  38.659  1.00101.59           C  
ATOM   1813  CB  TYR A  43      31.364 -16.780  37.505  1.00101.59           C  
ATOM   1814  CG  TYR A  43      31.160 -16.049  36.221  1.00101.59           C  
ATOM   1815  CD1 TYR A  43      32.218 -15.542  35.501  1.00101.59           C  
ATOM   1816  CD2 TYR A  43      29.885 -15.895  35.730  1.00101.59           C  
ATOM   1817  CE1 TYR A  43      31.998 -14.879  34.314  1.00101.59           C  
ATOM   1818  CE2 TYR A  43      29.658 -15.235  34.547  1.00101.59           C  
ATOM   1819  CZ  TYR A  43      30.718 -14.725  33.838  1.00101.59           C  
ATOM   1820  OH  TYR A  43      30.493 -14.048  32.621  1.00101.59           O  
ATOM   1821  C   TYR A  43      31.594 -16.610  39.907  1.00101.59           C  
ATOM   1822  O   TYR A  43      32.649 -17.004  40.403  1.00101.59           O  
ATOM   1823  N   VAL A  44      30.388 -16.849  40.464  1.00109.87           N  
ATOM   1824  CA  VAL A  44      30.234 -17.688  41.624  1.00109.87           C  
ATOM   1825  CB  VAL A  44      29.697 -16.978  42.839  1.00109.87           C  
ATOM   1826  CG1 VAL A  44      29.223 -18.003  43.876  1.00109.87           C  
ATOM   1827  CG2 VAL A  44      30.819 -16.130  43.425  1.00109.87           C  
ATOM   1828  C   VAL A  44      29.248 -18.753  41.289  1.00109.87           C  
ATOM   1829  O   VAL A  44      28.321 -18.543  40.507  1.00109.87           O  
ATOM   1830  N   GLN A  45      29.460 -19.955  41.854  1.00109.73           N  
ATOM   1831  CA  GLN A  45      28.524 -21.008  41.641  1.00109.73           C  
ATOM   1832  CB  GLN A  45      29.086 -22.161  40.796  1.00109.73           C  
ATOM   1833  CG  GLN A  45      28.033 -23.199  40.415  1.00109.73           C  
ATOM   1834  CD  GLN A  45      28.645 -24.132  39.384  1.00109.73           C  
ATOM   1835  OE1 GLN A  45      29.345 -23.695  38.474  1.00109.73           O  
ATOM   1836  NE2 GLN A  45      28.381 -25.457  39.524  1.00109.73           N  
ATOM   1837  C   GLN A  45      28.166 -21.524  42.991  1.00109.73           C  
ATOM   1838  O   GLN A  45      28.999 -22.081  43.704  1.00109.73           O  
ATOM   1839  N   TYR A  46      26.891 -21.334  43.360  1.00179.80           N  
ATOM   1840  CA  TYR A  46      26.379 -21.717  44.637  1.00179.80           C  
ATOM   1841  CB  TYR A  46      25.118 -20.927  45.008  1.00179.80           C  
ATOM   1842  CG  TYR A  46      25.563 -19.504  45.022  1.00179.80           C  
ATOM   1843  CD1 TYR A  46      25.588 -18.760  43.865  1.00179.80           C  
ATOM   1844  CD2 TYR A  46      25.982 -18.915  46.189  1.00179.80           C  
ATOM   1845  CE1 TYR A  46      26.006 -17.449  43.882  1.00179.80           C  
ATOM   1846  CE2 TYR A  46      26.400 -17.606  46.213  1.00179.80           C  
ATOM   1847  CZ  TYR A  46      26.412 -16.867  45.058  1.00179.80           C  
ATOM   1848  OH  TYR A  46      26.841 -15.523  45.086  1.00179.80           O  
ATOM   1849  C   TYR A  46      26.059 -23.163  44.541  1.00179.80           C  
ATOM   1850  O   TYR A  46      25.771 -23.662  43.457  1.00179.80           O  
ATOM   1851  N   PRO A  48      26.162 -23.843  45.650  1.00283.00           N  
ATOM   1852  CA  PRO A  48      25.948 -25.263  45.697  1.00283.00           C  
ATOM   1853  CD  PRO A  48      25.918 -23.210  46.936  1.00283.00           C  
ATOM   1854  CB  PRO A  48      25.896 -25.621  47.181  1.00283.00           C  
ATOM   1855  CG  PRO A  48      25.369 -24.330  47.834  1.00283.00           C  
ATOM   1856  C   PRO A  48      24.677 -25.623  44.993  1.00283.00           C  
ATOM   1857  O   PRO A  48      23.644 -25.009  45.253  1.00283.00           O  
ATOM   1858  N   ASN A  49      24.747 -26.624  44.099  1.00278.27           N  
ATOM   1859  CA  ASN A  49      23.608 -27.095  43.366  1.00278.27           C  
ATOM   1860  CB  ASN A  49      22.464 -27.525  44.302  1.00278.27           C  
ATOM   1861  CG  ASN A  49      21.452 -28.329  43.504  1.00278.27           C  
ATOM   1862  OD1 ASN A  49      20.247 -28.229  43.727  1.00278.27           O  
ATOM   1863  ND2 ASN A  49      21.954 -29.159  42.549  1.00278.27           N  
ATOM   1864  C   ASN A  49      23.087 -26.046  42.425  1.00278.27           C  
ATOM   1865  O   ASN A  49      21.904 -26.023  42.091  1.00278.27           O  
ATOM   1866  N   GLN A  50      23.957 -25.159  41.921  1.00182.44           N  
ATOM   1867  CA  GLN A  50      23.448 -24.164  41.022  1.00182.44           C  
ATOM   1868  CB  GLN A  50      23.243 -22.825  41.743  1.00182.44           C  
ATOM   1869  CG  GLN A  50      22.689 -21.695  40.887  1.00182.44           C  
ATOM   1870  CD  GLN A  50      22.583 -20.494  41.807  1.00182.44           C  
ATOM   1871  OE1 GLN A  50      22.934 -20.573  42.982  1.00182.44           O  
ATOM   1872  NE2 GLN A  50      22.095 -19.346  41.267  1.00182.44           N  
ATOM   1873  C   GLN A  50      24.491 -23.958  39.955  1.00182.44           C  
ATOM   1874  O   GLN A  50      25.611 -24.447  40.089  1.00182.44           O  
ATOM   1875  N   GLY A  51      24.136 -23.257  38.848  1.00 54.09           N  
ATOM   1876  CA  GLY A  51      25.066 -22.968  37.782  1.00 54.09           C  
ATOM   1877  C   GLY A  51      25.784 -21.689  38.123  1.00 54.09           C  
ATOM   1878  O   GLY A  51      25.517 -21.067  39.149  1.00 54.09           O  
ATOM   1879  N   LEU A  52      26.708 -21.250  37.242  1.00147.83           N  
ATOM   1880  CA  LEU A  52      27.520 -20.081  37.485  1.00147.83           C  
ATOM   1881  CB  LEU A  52      28.709 -19.996  36.516  1.00147.83           C  
ATOM   1882  CG  LEU A  52      29.632 -21.226  36.582  1.00147.83           C  
ATOM   1883  CD1 LEU A  52      28.946 -22.490  36.039  1.00147.83           C  
ATOM   1884  CD2 LEU A  52      30.975 -20.949  35.907  1.00147.83           C  
ATOM   1885  C   LEU A  52      26.715 -18.806  37.311  1.00147.83           C  
ATOM   1886  O   LEU A  52      25.756 -18.787  36.543  1.00147.83           O  
ATOM   1887  N   GLN A  53      27.079 -17.710  38.045  1.00101.37           N  
ATOM   1888  CA  GLN A  53      26.417 -16.417  37.937  1.00101.37           C  
ATOM   1889  CB  GLN A  53      25.351 -16.162  39.017  1.00101.37           C  
ATOM   1890  CG  GLN A  53      25.913 -16.043  40.437  1.00101.37           C  
ATOM   1891  CD  GLN A  53      24.761 -15.675  41.365  1.00101.37           C  
ATOM   1892  OE1 GLN A  53      24.476 -14.499  41.589  1.00101.37           O  
ATOM   1893  NE2 GLN A  53      24.067 -16.709  41.911  1.00101.37           N  
ATOM   1894  C   GLN A  53      27.444 -15.300  38.083  1.00101.37           C  
ATOM   1895  O   GLN A  53      28.406 -15.414  38.837  1.00101.37           O  
ATOM   1896  N   LEU A  54      27.242 -14.149  37.396  1.00136.50           N  
ATOM   1897  CA  LEU A  54      28.249 -13.104  37.358  1.00136.50           C  
ATOM   1898  CB  LEU A  54      28.008 -12.071  36.247  1.00136.50           C  
ATOM   1899  CG  LEU A  54      29.212 -11.133  36.044  1.00136.50           C  
ATOM   1900  CD1 LEU A  54      30.315 -11.817  35.220  1.00136.50           C  
ATOM   1901  CD2 LEU A  54      28.803  -9.754  35.515  1.00136.50           C  
ATOM   1902  C   LEU A  54      28.355 -12.287  38.632  1.00136.50           C  
ATOM   1903  O   LEU A  54      27.373 -11.687  39.060  1.00136.50           O  
ATOM   1904  N   LEU A  55      29.537 -12.291  39.311  1.00147.95           N  
ATOM   1905  CA  LEU A  55      29.825 -11.411  40.433  1.00147.95           C  
ATOM   1906  CB  LEU A  55      30.928 -11.901  41.387  1.00147.95           C  
ATOM   1907  CG  LEU A  55      30.565 -13.073  42.318  1.00147.95           C  
ATOM   1908  CD1 LEU A  55      31.718 -13.332  43.303  1.00147.95           C  
ATOM   1909  CD2 LEU A  55      29.234 -12.844  43.053  1.00147.95           C  
ATOM   1910  C   LEU A  55      30.256 -10.020  40.031  1.00147.95           C  
ATOM   1911  O   LEU A  55      29.790  -9.033  40.600  1.00147.95           O  
ATOM   1912  N   LEU A  56      31.217  -9.900  39.080  1.00216.31           N  
ATOM   1913  CA  LEU A  56      31.705  -8.596  38.697  1.00216.31           C  
ATOM   1914  CB  LEU A  56      32.467  -7.867  39.830  1.00216.31           C  
ATOM   1915  CG  LEU A  56      33.990  -8.103  39.926  1.00216.31           C  
ATOM   1916  CD1 LEU A  56      34.354  -9.589  39.944  1.00216.31           C  
ATOM   1917  CD2 LEU A  56      34.765  -7.294  38.878  1.00216.31           C  
ATOM   1918  C   LEU A  56      32.602  -8.760  37.508  1.00216.31           C  
ATOM   1919  O   LEU A  56      33.065  -9.864  37.227  1.00216.31           O  
ATOM   1920  N   LYS A  57      32.846  -7.670  36.749  0.75137.02           N  
ATOM   1921  CA  LYS A  57      33.717  -7.791  35.615  0.75137.02           C  
ATOM   1922  CB  LYS A  57      32.994  -7.927  34.269  0.75137.02           C  
ATOM   1923  CG  LYS A  57      32.245  -6.679  33.814  0.75137.02           C  
ATOM   1924  CD  LYS A  57      31.840  -6.779  32.345  0.50137.02           C  
ATOM   1925  CE  LYS A  57      31.040  -5.582  31.832  0.50137.02           C  
ATOM   1926  NZ  LYS A  57      29.637  -5.682  32.289  0.50137.02           N  
ATOM   1927  C   LYS A  57      34.610  -6.598  35.536  0.75137.02           C  
ATOM   1928  O   LYS A  57      34.351  -5.558  36.139  0.75137.02           O  
ATOM   1929  N   TYR A  58      35.710  -6.747  34.774  1.00133.84           N  
ATOM   1930  CA  TYR A  58      36.709  -5.734  34.622  1.00133.84           C  
ATOM   1931  CB  TYR A  58      38.039  -6.158  35.284  1.00133.84           C  
ATOM   1932  CG  TYR A  58      39.178  -5.364  34.737  1.00133.84           C  
ATOM   1933  CD1 TYR A  58      39.434  -4.079  35.158  1.00133.84           C  
ATOM   1934  CD2 TYR A  58      40.012  -5.932  33.799  1.00133.84           C  
ATOM   1935  CE1 TYR A  58      40.494  -3.370  34.640  1.00133.84           C  
ATOM   1936  CE2 TYR A  58      41.073  -5.231  33.277  1.00133.84           C  
ATOM   1937  CZ  TYR A  58      41.315  -3.945  33.698  1.00133.84           C  
ATOM   1938  OH  TYR A  58      42.404  -3.223  33.164  1.00133.84           O  
ATOM   1939  C   TYR A  58      36.979  -5.521  33.193  1.00133.84           C  
ATOM   1940  O   TYR A  58      36.960  -6.439  32.374  1.00133.84           O  
ATOM   1941  N   LEU A  59      37.206  -4.240  32.894  1.00234.79           N  
ATOM   1942  CA  LEU A  59      37.545  -3.774  31.601  1.00234.79           C  
ATOM   1943  CB  LEU A  59      36.353  -3.313  30.758  1.00234.79           C  
ATOM   1944  CG  LEU A  59      35.274  -4.392  30.627  1.00234.79           C  
ATOM   1945  CD1 LEU A  59      34.488  -4.547  31.941  1.00234.79           C  
ATOM   1946  CD2 LEU A  59      34.401  -4.154  29.391  1.00234.79           C  
ATOM   1947  C   LEU A  59      38.346  -2.559  31.866  1.00234.79           C  
ATOM   1948  O   LEU A  59      38.485  -2.151  33.016  1.00234.79           O  
ATOM   1949  N   SER A  60      38.843  -1.920  30.799  1.00 79.31           N  
ATOM   1950  CA  SER A  60      39.718  -0.802  30.954  1.00 79.31           C  
ATOM   1951  CB  SER A  60      40.371  -0.362  29.634  1.00 79.31           C  
ATOM   1952  OG  SER A  60      41.241  -1.383  29.167  1.00 79.31           O  
ATOM   1953  C   SER A  60      38.989   0.375  31.533  1.00 79.31           C  
ATOM   1954  O   SER A  60      39.534   1.478  31.556  1.00 79.31           O  
ATOM   1955  N   GLY A  65      37.726   0.193  31.974  1.00 38.19           N  
ATOM   1956  CA  GLY A  65      36.950   1.287  32.502  1.00 38.19           C  
ATOM   1957  C   GLY A  65      37.535   1.854  33.770  1.00 38.19           C  
ATOM   1958  O   GLY A  65      37.684   3.068  33.895  1.00 38.19           O  
ATOM   1959  N   SER A  66      37.871   1.006  34.760  1.00 50.46           N  
ATOM   1960  CA  SER A  66      38.418   1.503  35.995  1.00 50.46           C  
ATOM   1961  CB  SER A  66      37.358   1.933  37.021  1.00 50.46           C  
ATOM   1962  OG  SER A  66      36.651   0.794  37.491  1.00 50.46           O  
ATOM   1963  C   SER A  66      39.147   0.353  36.604  1.00 50.46           C  
ATOM   1964  O   SER A  66      38.758  -0.801  36.448  1.00 50.46           O  
ATOM   1965  N   THR A  67      40.251   0.642  37.307  1.00120.02           N  
ATOM   1966  CA  THR A  67      41.056  -0.404  37.859  1.00120.02           C  
ATOM   1967  CB  THR A  67      42.364   0.092  38.407  1.00120.02           C  
ATOM   1968  OG1 THR A  67      43.140   0.691  37.378  1.00120.02           O  
ATOM   1969  CG2 THR A  67      43.123  -1.092  39.030  1.00120.02           C  
ATOM   1970  C   THR A  67      40.416  -1.182  39.005  1.00120.02           C  
ATOM   1971  O   THR A  67      40.433  -2.412  38.985  1.00120.02           O  
ATOM   1972  N   LEU A  68      39.855  -0.517  40.049  1.00 88.90           N  
ATOM   1973  CA  LEU A  68      39.300  -1.258  41.163  1.00 88.90           C  
ATOM   1974  CB  LEU A  68      39.461  -0.545  42.526  1.00 88.90           C  
ATOM   1975  CG  LEU A  68      38.873  -1.305  43.737  1.00 88.90           C  
ATOM   1976  CD1 LEU A  68      39.639  -2.609  44.024  1.00 88.90           C  
ATOM   1977  CD2 LEU A  68      38.775  -0.399  44.975  1.00 88.90           C  
ATOM   1978  C   LEU A  68      37.837  -1.431  40.909  1.00 88.90           C  
ATOM   1979  O   LEU A  68      37.084  -0.460  40.885  1.00 88.90           O  
ATOM   1980  N   VAL A  69      37.387  -2.691  40.741  1.00 65.35           N  
ATOM   1981  CA  VAL A  69      36.007  -2.890  40.392  1.00 65.35           C  
ATOM   1982  CB  VAL A  69      35.806  -3.859  39.267  1.00 65.35           C  
ATOM   1983  CG1 VAL A  69      34.296  -3.999  39.005  1.00 65.35           C  
ATOM   1984  CG2 VAL A  69      36.604  -3.362  38.052  1.00 65.35           C  
ATOM   1985  C   VAL A  69      35.267  -3.429  41.576  1.00 65.35           C  
ATOM   1986  O   VAL A  69      35.799  -4.213  42.362  1.00 65.35           O  
ATOM   1987  N   LYS A  70      34.002  -2.987  41.742  1.00 73.47           N  
ATOM   1988  CA  LYS A  70      33.210  -3.508  42.817  1.00 73.47           C  
ATOM   1989  CB  LYS A  70      32.694  -2.463  43.820  1.00 73.47           C  
ATOM   1990  CG  LYS A  70      33.827  -1.988  44.733  1.00 73.47           C  
ATOM   1991  CD  LYS A  70      33.452  -0.922  45.760  1.00 73.47           C  
ATOM   1992  CE  LYS A  70      34.626  -0.584  46.681  1.00 73.47           C  
ATOM   1993  NZ  LYS A  70      34.154   0.116  47.892  1.00 73.47           N  
ATOM   1994  C   LYS A  70      32.073  -4.281  42.236  1.00 73.47           C  
ATOM   1995  O   LYS A  70      31.527  -3.922  41.193  1.00 73.47           O  
ATOM   1996  N   GLY A  72      31.688  -5.380  42.918  1.00 44.60           N  
ATOM   1997  CA  GLY A  72      30.704  -6.260  42.363  1.00 44.60           C  
ATOM   1998  C   GLY A  72      29.691  -6.623  43.399  1.00 44.60           C  
ATOM   1999  O   GLY A  72      29.559  -5.975  44.434  1.00 44.60           O  
ATOM   2000  N   ILE A  73      28.945  -7.704  43.112  1.00165.61           N  
ATOM   2001  CA  ILE A  73      27.839  -8.169  43.893  1.00165.61           C  
ATOM   2002  CB  ILE A  73      26.953  -9.089  43.100  1.00165.61           C  
ATOM   2003  CG1 ILE A  73      25.665  -9.462  43.844  1.00165.61           C  
ATOM   2004  CG2 ILE A  73      27.801 -10.294  42.681  1.00165.61           C  
ATOM   2005  CD1 ILE A  73      24.659 -10.178  42.940  1.00165.61           C  
ATOM   2006  C   ILE A  73      28.302  -8.875  45.131  1.00165.61           C  
ATOM   2007  O   ILE A  73      29.431  -9.353  45.232  1.00165.61           O  
ATOM   2008  N   ASN A  74      27.418  -8.863  46.146  1.00 92.65           N  
ATOM   2009  CA  ASN A  74      27.575  -9.557  47.390  1.00 92.65           C  
ATOM   2010  CB  ASN A  74      27.667 -11.082  47.199  1.00 92.65           C  
ATOM   2011  CG  ASN A  74      26.310 -11.530  46.666  1.00 92.65           C  
ATOM   2012  OD1 ASN A  74      25.306 -10.846  46.863  1.00 92.65           O  
ATOM   2013  ND2 ASN A  74      26.271 -12.702  45.976  1.00 92.65           N  
ATOM   2014  C   ASN A  74      28.750  -9.060  48.179  1.00 92.65           C  
ATOM   2015  O   ASN A  74      29.274  -9.785  49.023  1.00 92.65           O  
ATOM   2016  N   GLY A  75      29.176  -7.800  47.955  1.00 44.54           N  
ATOM   2017  CA  GLY A  75      30.177  -7.207  48.807  1.00 44.54           C  
ATOM   2018  C   GLY A  75      31.581  -7.477  48.345  1.00 44.54           C  
ATOM   2019  O   GLY A  75      32.529  -7.144  49.056  1.00 44.54           O  
ATOM   2020  N   PHE A  76      31.772  -8.071  47.150  1.00180.84           N  
ATOM   2021  CA  PHE A  76      33.105  -8.392  46.704  1.00180.84           C  
ATOM   2022  CB  PHE A  76      33.168  -9.648  45.811  1.00180.84           C  
ATOM   2023  CG  PHE A  76      32.933 -10.857  46.655  1.00180.84           C  
ATOM   2024  CD1 PHE A  76      31.658 -11.324  46.879  1.00180.84           C  
ATOM   2025  CD2 PHE A  76      33.993 -11.522  47.229  1.00180.84           C  
ATOM   2026  CE1 PHE A  76      31.444 -12.440  47.657  1.00180.84           C  
ATOM   2027  CE2 PHE A  76      33.785 -12.638  48.007  1.00180.84           C  
ATOM   2028  CZ  PHE A  76      32.509 -13.099  48.222  1.00180.84           C  
ATOM   2029  C   PHE A  76      33.722  -7.280  45.901  1.00180.84           C  
ATOM   2030  O   PHE A  76      33.028  -6.424  45.356  1.00180.84           O  
ATOM   2031  N   GLU A  77      35.076  -7.258  45.849  1.00116.08           N  
ATOM   2032  CA  GLU A  77      35.787  -6.316  45.028  1.00116.08           C  
ATOM   2033  CB  GLU A  77      36.075  -4.947  45.676  1.00116.08           C  
ATOM   2034  CG  GLU A  77      36.958  -4.945  46.919  1.00116.08           C  
ATOM   2035  CD  GLU A  77      37.072  -3.488  47.352  1.00116.08           C  
ATOM   2036  OE1 GLU A  77      37.524  -2.656  46.523  1.00116.08           O  
ATOM   2037  OE2 GLU A  77      36.689  -3.183  48.512  1.00116.08           O  
ATOM   2038  C   GLU A  77      37.075  -6.944  44.578  1.00116.08           C  
ATOM   2039  O   GLU A  77      37.549  -7.907  45.180  1.00116.08           O  
ATOM   2040  N   ALA A  78      37.660  -6.438  43.469  1.00 53.05           N  
ATOM   2041  CA  ALA A  78      38.891  -7.003  42.983  1.00 53.05           C  
ATOM   2042  CB  ALA A  78      38.669  -8.083  41.913  1.00 53.05           C  
ATOM   2043  C   ALA A  78      39.707  -5.910  42.357  1.00 53.05           C  
ATOM   2044  O   ALA A  78      39.165  -4.920  41.868  1.00 53.05           O  
ATOM   2045  N   GLU A  79      41.051  -6.069  42.352  1.00 64.49           N  
ATOM   2046  CA  GLU A  79      41.901  -5.044  41.816  1.00 64.49           C  
ATOM   2047  CB  GLU A  79      42.907  -4.530  42.860  1.00 64.49           C  
ATOM   2048  CG  GLU A  79      43.811  -3.405  42.362  1.00 64.49           C  
ATOM   2049  CD  GLU A  79      44.543  -2.823  43.566  1.00 64.49           C  
ATOM   2050  OE1 GLU A  79      45.139  -3.611  44.349  1.00 64.49           O  
ATOM   2051  OE2 GLU A  79      44.509  -1.572  43.715  1.00 64.49           O  
ATOM   2052  C   GLU A  79      42.665  -5.591  40.648  1.00 64.49           C  
ATOM   2053  O   GLU A  79      43.305  -6.639  40.735  1.00 64.49           O  
ATOM   2054  N   PHE A  80      42.632  -4.871  39.509  1.00 96.17           N  
ATOM   2055  CA  PHE A  80      43.318  -5.359  38.348  1.00 96.17           C  
ATOM   2056  CB  PHE A  80      42.618  -4.951  37.037  1.00 96.17           C  
ATOM   2057  CG  PHE A  80      43.255  -5.667  35.896  1.00 96.17           C  
ATOM   2058  CD1 PHE A  80      42.987  -6.998  35.677  1.00 96.17           C  
ATOM   2059  CD2 PHE A  80      44.100  -5.006  35.035  1.00 96.17           C  
ATOM   2060  CE1 PHE A  80      43.565  -7.664  34.624  1.00 96.17           C  
ATOM   2061  CE2 PHE A  80      44.680  -5.667  33.979  1.00 96.17           C  
ATOM   2062  CZ  PHE A  80      44.414  -6.999  33.774  1.00 96.17           C  
ATOM   2063  C   PHE A  80      44.702  -4.784  38.358  1.00 96.17           C  
ATOM   2064  O   PHE A  80      44.884  -3.584  38.149  1.00 96.17           O  
ATOM   2065  N   ASN A  82      45.719  -5.638  38.621  1.00 63.31           N  
ATOM   2066  CA  ASN A  82      47.087  -5.194  38.614  1.00 63.31           C  
ATOM   2067  CB  ASN A  82      47.884  -5.617  39.863  1.00 63.31           C  
ATOM   2068  CG  ASN A  82      47.311  -4.836  41.043  1.00 63.31           C  
ATOM   2069  OD1 ASN A  82      46.953  -3.667  40.907  1.00 63.31           O  
ATOM   2070  ND2 ASN A  82      47.214  -5.497  42.229  1.00 63.31           N  
ATOM   2071  C   ASN A  82      47.745  -5.800  37.408  1.00 63.31           C  
ATOM   2072  O   ASN A  82      48.098  -6.978  37.394  1.00 63.31           O  
ATOM   2073  N   LYS A  84      47.929  -4.967  36.365  1.00 96.43           N  
ATOM   2074  CA  LYS A  84      48.437  -5.335  35.070  1.00 96.43           C  
ATOM   2075  CB  LYS A  84      48.384  -4.145  34.094  1.00 96.43           C  
ATOM   2076  CG  LYS A  84      48.677  -4.489  32.632  1.00 96.43           C  
ATOM   2077  CD  LYS A  84      47.562  -5.277  31.944  1.00 96.43           C  
ATOM   2078  CE  LYS A  84      47.734  -5.362  30.426  1.00 96.43           C  
ATOM   2079  NZ  LYS A  84      46.544  -5.991  29.809  1.00 96.43           N  
ATOM   2080  C   LYS A  84      49.859  -5.787  35.139  1.00 96.43           C  
ATOM   2081  O   LYS A  84      50.250  -6.743  34.470  1.00 96.43           O  
ATOM   2082  N   SER A  85      50.683  -5.106  35.948  1.00 59.00           N  
ATOM   2083  CA  SER A  85      52.071  -5.453  35.970  1.00 59.00           C  
ATOM   2084  CB  SER A  85      52.903  -4.543  36.887  1.00 59.00           C  
ATOM   2085  OG  SER A  85      54.264  -4.947  36.853  1.00 59.00           O  
ATOM   2086  C   SER A  85      52.177  -6.840  36.496  1.00 59.00           C  
ATOM   2087  O   SER A  85      53.144  -7.553  36.233  1.00 59.00           O  
ATOM   2088  N   GLN A  86      51.199  -7.188  37.345  1.00199.04           N  
ATOM   2089  CA  GLN A  86      51.030  -8.440  38.011  1.00199.04           C  
ATOM   2090  CB  GLN A  86      50.264  -8.313  39.339  1.00199.04           C  
ATOM   2091  CG  GLN A  86      51.028  -7.516  40.399  1.00199.04           C  
ATOM   2092  CD  GLN A  86      50.262  -7.608  41.710  1.00199.04           C  
ATOM   2093  OE1 GLN A  86      49.059  -7.359  41.759  1.00199.04           O  
ATOM   2094  NE2 GLN A  86      50.975  -7.988  42.805  1.00199.04           N  
ATOM   2095  C   GLN A  86      50.398  -9.574  37.256  1.00199.04           C  
ATOM   2096  O   GLN A  86      50.616 -10.735  37.601  1.00199.04           O  
ATOM   2097  N   THR A  87      49.542  -9.285  36.268  1.00322.22           N  
ATOM   2098  CA  THR A  87      48.754 -10.295  35.614  1.00322.22           C  
ATOM   2099  CB  THR A  87      49.477 -11.321  34.770  1.00322.22           C  
ATOM   2100  OG1 THR A  87      50.257 -12.218  35.544  1.00322.22           O  
ATOM   2101  CG2 THR A  87      50.356 -10.572  33.764  1.00322.22           C  
ATOM   2102  C   THR A  87      47.916 -11.006  36.640  1.00322.22           C  
ATOM   2103  O   THR A  87      47.756 -12.225  36.574  1.00322.22           O  
ATOM   2104  N   SER A  88      47.340 -10.247  37.607  1.00 95.35           N  
ATOM   2105  CA  SER A  88      46.505 -10.827  38.632  1.00 95.35           C  
ATOM   2106  CB  SER A  88      47.183 -10.924  40.013  1.00 95.35           C  
ATOM   2107  OG  SER A  88      47.429  -9.624  40.528  1.00 95.35           O  
ATOM   2108  C   SER A  88      45.271  -9.984  38.811  1.00 95.35           C  
ATOM   2109  O   SER A  88      45.239  -8.820  38.420  1.00 95.35           O  
ATOM   2110  N   PHE A  89      44.190 -10.587  39.361  1.00140.72           N  
ATOM   2111  CA  PHE A  89      42.966  -9.878  39.645  1.00140.72           C  
ATOM   2112  CB  PHE A  89      42.037  -9.888  38.413  1.00140.72           C  
ATOM   2113  CG  PHE A  89      40.842  -9.020  38.608  1.00140.72           C  
ATOM   2114  CD1 PHE A  89      40.982  -7.656  38.707  1.00140.72           C  
ATOM   2115  CD2 PHE A  89      39.579  -9.565  38.641  1.00140.72           C  
ATOM   2116  CE1 PHE A  89      39.882  -6.848  38.869  1.00140.72           C  
ATOM   2117  CE2 PHE A  89      38.475  -8.761  38.802  1.00140.72           C  
ATOM   2118  CZ  PHE A  89      38.626  -7.401  38.921  1.00140.72           C  
ATOM   2119  C   PHE A  89      42.317 -10.628  40.776  1.00140.72           C  
ATOM   2120  O   PHE A  89      41.359 -11.374  40.568  1.00140.72           O  
ATOM   2121  N   HIS A  90      42.799 -10.406  42.018  1.00116.51           N  
ATOM   2122  CA  HIS A  90      42.346 -11.165  43.158  1.00116.51           C  
ATOM   2123  ND1 HIS A  90      45.490 -11.497  43.006  1.00116.51           N  
ATOM   2124  CG  HIS A  90      44.617 -11.882  43.997  1.00116.51           C  
ATOM   2125  CB  HIS A  90      43.347 -11.147  44.325  1.00116.51           C  
ATOM   2126  NE2 HIS A  90      46.356 -13.320  43.932  1.00116.51           N  
ATOM   2127  CD2 HIS A  90      45.161 -12.999  44.553  1.00116.51           C  
ATOM   2128  CE1 HIS A  90      46.512 -12.391  43.010  1.00116.51           C  
ATOM   2129  C   HIS A  90      41.025 -10.668  43.664  1.00116.51           C  
ATOM   2130  O   HIS A  90      40.742  -9.472  43.635  1.00116.51           O  
ATOM   2131  N   LEU A  91      40.184 -11.598  44.174  1.00 86.27           N  
ATOM   2132  CA  LEU A  91      38.872 -11.258  44.664  1.00 86.27           C  
ATOM   2133  CB  LEU A  91      37.813 -12.314  44.287  1.00 86.27           C  
ATOM   2134  CG  LEU A  91      36.359 -11.939  44.635  1.00 86.27           C  
ATOM   2135  CD1 LEU A  91      35.881 -10.717  43.830  1.00 86.27           C  
ATOM   2136  CD2 LEU A  91      35.426 -13.152  44.474  1.00 86.27           C  
ATOM   2137  C   LEU A  91      38.932 -11.154  46.165  1.00 86.27           C  
ATOM   2138  O   LEU A  91      39.481 -12.030  46.832  1.00 86.27           O  
ATOM   2139  N   ARG A  92      38.370 -10.065  46.742  1.00160.02           N  
ATOM   2140  CA  ARG A  92      38.434  -9.891  48.171  1.00160.02           C  
ATOM   2141  CB  ARG A  92      39.504  -8.863  48.583  1.00160.02           C  
ATOM   2142  CG  ARG A  92      39.529  -8.503  50.070  1.00160.02           C  
ATOM   2143  CD  ARG A  92      38.656  -7.290  50.393  1.00160.02           C  
ATOM   2144  NE  ARG A  92      39.116  -6.730  51.694  1.00160.02           N  
ATOM   2145  CZ  ARG A  92      39.086  -5.380  51.877  1.00160.02           C  
ATOM   2146  NH1 ARG A  92      38.620  -4.578  50.874  1.00160.02           N  
ATOM   2147  NH2 ARG A  92      39.520  -4.832  53.049  1.00160.02           N  
ATOM   2148  C   ARG A  92      37.114  -9.421  48.716  1.00160.02           C  
ATOM   2149  O   ARG A  92      36.327  -8.770  48.029  1.00160.02           O  
ATOM   2150  N   LYS A  93      36.835  -9.804  49.984  1.00 78.08           N  
ATOM   2151  CA  LYS A  93      35.686  -9.358  50.727  1.00 78.08           C  
ATOM   2152  CB  LYS A  93      34.497 -10.336  50.686  1.00 78.08           C  
ATOM   2153  CG  LYS A  93      33.237  -9.786  51.361  1.00 78.08           C  
ATOM   2154  CD  LYS A  93      31.966 -10.589  51.070  1.00 78.08           C  
ATOM   2155  CE  LYS A  93      30.729 -10.046  51.793  1.00 78.08           C  
ATOM   2156  NZ  LYS A  93      29.545 -10.878  51.483  1.00 78.08           N  
ATOM   2157  C   LYS A  93      36.154  -9.278  52.146  1.00 78.08           C  
ATOM   2158  O   LYS A  93      36.754 -10.221  52.661  1.00 78.08           O  
ATOM   2159  N   PRO A  94      35.922  -8.176  52.798  1.00109.49           N  
ATOM   2160  CA  PRO A  94      36.422  -8.029  54.136  1.00109.49           C  
ATOM   2161  CD  PRO A  94      35.841  -6.902  52.108  1.00109.49           C  
ATOM   2162  CB  PRO A  94      36.259  -6.555  54.482  1.00109.49           C  
ATOM   2163  CG  PRO A  94      36.360  -5.860  53.113  1.00109.49           C  
ATOM   2164  C   PRO A  94      35.853  -8.953  55.164  1.00109.49           C  
ATOM   2165  O   PRO A  94      36.611  -9.406  56.021  1.00109.49           O  
ATOM   2166  N   SER A  95      34.541  -9.252  55.113  1.00 56.36           N  
ATOM   2167  CA  SER A  95      33.994 -10.076  56.151  1.00 56.36           C  
ATOM   2168  CB  SER A  95      33.054  -9.306  57.092  1.00 56.36           C  
ATOM   2169  OG  SER A  95      32.551 -10.171  58.098  1.00 56.36           O  
ATOM   2170  C   SER A  95      33.188 -11.161  55.507  1.00 56.36           C  
ATOM   2171  O   SER A  95      32.197 -10.893  54.830  1.00 56.36           O  
ATOM   2172  N   VAL A  96      33.569 -12.427  55.764  1.00 62.46           N  
ATOM   2173  CA  VAL A  96      32.954 -13.566  55.140  1.00 62.46           C  
ATOM   2174  CB  VAL A  96      33.623 -14.864  55.459  1.00 62.46           C  
ATOM   2175  CG1 VAL A  96      32.827 -15.970  54.757  1.00 62.46           C  
ATOM   2176  CG2 VAL A  96      35.110 -14.807  55.107  1.00 62.46           C  
ATOM   2177  C   VAL A  96      31.581 -13.770  55.680  1.00 62.46           C  
ATOM   2178  O   VAL A  96      31.358 -13.687  56.886  1.00 62.46           O  
ATOM   2179  N   HIS A  97      30.639 -14.103  54.778  1.00 55.56           N  
ATOM   2180  CA  HIS A  97      29.279 -14.349  55.150  1.00 55.56           C  
ATOM   2181  ND1 HIS A  97      25.881 -14.270  54.626  1.00 55.56           N  
ATOM   2182  CG  HIS A  97      26.912 -13.390  54.868  1.00 55.56           C  
ATOM   2183  CB  HIS A  97      28.296 -13.518  54.302  1.00 55.56           C  
ATOM   2184  NE2 HIS A  97      25.058 -12.674  55.939  1.00 55.56           N  
ATOM   2185  CD2 HIS A  97      26.392 -12.423  55.672  1.00 55.56           C  
ATOM   2186  CE1 HIS A  97      24.796 -13.794  55.290  1.00 55.56           C  
ATOM   2187  C   HIS A  97      29.029 -15.801  54.876  1.00 55.56           C  
ATOM   2188  O   HIS A  97      29.650 -16.400  54.000  1.00 55.56           O  
ATOM   2189  N   ILE A  98      28.085 -16.397  55.621  1.00 93.49           N  
ATOM   2190  CA  ILE A  98      27.762 -17.792  55.519  1.00 93.49           C  
ATOM   2191  CB  ILE A  98      26.627 -18.148  56.443  1.00 93.49           C  
ATOM   2192  CG1 ILE A  98      26.287 -19.644  56.366  1.00 93.49           C  
ATOM   2193  CG2 ILE A  98      25.444 -17.215  56.134  1.00 93.49           C  
ATOM   2194  CD1 ILE A  98      25.312 -20.099  57.453  1.00 93.49           C  
ATOM   2195  C   ILE A  98      27.323 -18.081  54.116  1.00 93.49           C  
ATOM   2196  O   ILE A  98      27.680 -19.108  53.539  1.00 93.49           O  
ATOM   2197  N   SER A  99      26.541 -17.160  53.531  1.00 66.22           N  
ATOM   2198  CA  SER A  99      25.965 -17.321  52.227  1.00 66.22           C  
ATOM   2199  CB  SER A  99      24.946 -16.216  51.901  1.00 66.22           C  
ATOM   2200  OG  SER A  99      25.597 -14.953  51.870  1.00 66.22           O  
ATOM   2201  C   SER A  99      27.024 -17.285  51.167  1.00 66.22           C  
ATOM   2202  O   SER A  99      26.744 -17.549  49.999  1.00 66.22           O  
ATOM   2203  N   ASP A 100      28.256 -16.907  51.538  1.00 91.53           N  
ATOM   2204  CA  ASP A 100      29.353 -16.802  50.617  1.00 91.53           C  
ATOM   2205  CB  ASP A 100      30.521 -15.979  51.177  1.00 91.53           C  
ATOM   2206  CG  ASP A 100      30.071 -14.520  51.160  1.00 91.53           C  
ATOM   2207  OD1 ASP A 100      29.326 -14.138  50.218  1.00 91.53           O  
ATOM   2208  OD2 ASP A 100      30.459 -13.771  52.095  1.00 91.53           O  
ATOM   2209  C   ASP A 100      29.857 -18.145  50.168  1.00 91.53           C  
ATOM   2210  O   ASP A 100      30.536 -18.232  49.147  1.00 91.53           O  
ATOM   2211  N   THR A 101      29.594 -19.227  50.927  1.00122.52           N  
ATOM   2212  CA  THR A 101      30.132 -20.509  50.556  1.00122.52           C  
ATOM   2213  CB  THR A 101      29.715 -21.631  51.465  1.00122.52           C  
ATOM   2214  OG1 THR A 101      30.390 -22.827  51.104  1.00122.52           O  
ATOM   2215  CG2 THR A 101      28.192 -21.823  51.368  1.00122.52           C  
ATOM   2216  C   THR A 101      29.728 -20.855  49.156  1.00122.52           C  
ATOM   2217  O   THR A 101      28.547 -20.915  48.813  1.00122.52           O  
ATOM   2218  N   ALA A 102      30.737 -21.087  48.295  1.00 69.47           N  
ATOM   2219  CA  ALA A 102      30.466 -21.401  46.924  1.00 69.47           C  
ATOM   2220  CB  ALA A 102      29.690 -20.294  46.187  1.00 69.47           C  
ATOM   2221  C   ALA A 102      31.783 -21.531  46.235  1.00 69.47           C  
ATOM   2222  O   ALA A 102      32.838 -21.383  46.851  1.00 69.47           O  
ATOM   2223  N   GLU A 103      31.752 -21.852  44.927  1.00132.01           N  
ATOM   2224  CA  GLU A 103      32.971 -21.917  44.186  1.00132.01           C  
ATOM   2225  CB  GLU A 103      33.065 -23.106  43.222  1.00132.01           C  
ATOM   2226  CG  GLU A 103      31.980 -23.145  42.153  1.00132.01           C  
ATOM   2227  CD  GLU A 103      32.108 -24.498  41.470  1.00132.01           C  
ATOM   2228  OE1 GLU A 103      32.671 -25.430  42.105  1.00132.01           O  
ATOM   2229  OE2 GLU A 103      31.644 -24.622  40.307  1.00132.01           O  
ATOM   2230  C   GLU A 103      33.081 -20.639  43.411  1.00132.01           C  
ATOM   2231  O   GLU A 103      32.099 -20.141  42.867  1.00132.01           O  
ATOM   2232  N   TYR A 104      34.296 -20.065  43.355  1.00220.95           N  
ATOM   2233  CA  TYR A 104      34.480 -18.798  42.709  1.00220.95           C  
ATOM   2234  CB  TYR A 104      35.212 -17.772  43.588  1.00220.95           C  
ATOM   2235  CG  TYR A 104      34.353 -17.427  44.750  1.00220.95           C  
ATOM   2236  CD1 TYR A 104      34.354 -18.199  45.886  1.00220.95           C  
ATOM   2237  CD2 TYR A 104      33.538 -16.322  44.693  1.00220.95           C  
ATOM   2238  CE1 TYR A 104      33.555 -17.865  46.954  1.00220.95           C  
ATOM   2239  CE2 TYR A 104      32.738 -15.981  45.755  1.00220.95           C  
ATOM   2240  CZ  TYR A 104      32.747 -16.753  46.886  1.00220.95           C  
ATOM   2241  OH  TYR A 104      31.925 -16.404  47.976  1.00220.95           O  
ATOM   2242  C   TYR A 104      35.372 -19.007  41.536  1.00220.95           C  
ATOM   2243  O   TYR A 104      36.406 -19.657  41.664  1.00220.95           O  
ATOM   2244  N   PHE A 105      34.999 -18.420  40.377  1.00214.86           N  
ATOM   2245  CA  PHE A 105      35.701 -18.633  39.140  1.00214.86           C  
ATOM   2246  CB  PHE A 105      34.763 -19.008  37.977  1.00214.86           C  
ATOM   2247  CG  PHE A 105      33.867 -20.144  38.330  1.00214.86           C  
ATOM   2248  CD1 PHE A 105      32.687 -19.936  39.004  1.00214.86           C  
ATOM   2249  CD2 PHE A 105      34.187 -21.425  37.978  1.00214.86           C  
ATOM   2250  CE1 PHE A 105      31.859 -20.986  39.326  1.00214.86           C  
ATOM   2251  CE2 PHE A 105      33.367 -22.481  38.295  1.00214.86           C  
ATOM   2252  CZ  PHE A 105      32.196 -22.268  38.972  1.00214.86           C  
ATOM   2253  C   PHE A 105      36.204 -17.317  38.649  1.00214.86           C  
ATOM   2254  O   PHE A 105      35.492 -16.314  38.704  1.00214.86           O  
ATOM   2255  N   CYS A 106      37.438 -17.310  38.112  1.00102.60           N  
ATOM   2256  CA  CYS A 106      37.979 -16.133  37.499  1.00102.60           C  
ATOM   2257  CB  CYS A 106      39.442 -15.875  37.897  1.00102.60           C  
ATOM   2258  SG  CYS A 106      40.061 -14.270  37.319  1.00102.60           S  
ATOM   2259  C   CYS A 106      37.934 -16.409  36.023  1.00102.60           C  
ATOM   2260  O   CYS A 106      38.401 -17.460  35.591  1.00102.60           O  
ATOM   2261  N   ALA A 107      37.385 -15.485  35.199  1.00 95.23           N  
ATOM   2262  CA  ALA A 107      37.206 -15.819  33.806  1.00 95.23           C  
ATOM   2263  CB  ALA A 107      35.765 -16.236  33.464  1.00 95.23           C  
ATOM   2264  C   ALA A 107      37.533 -14.672  32.910  1.00 95.23           C  
ATOM   2265  O   ALA A 107      37.704 -13.543  33.364  1.00 95.23           O  
ATOM   2266  N   VAL A 108      37.653 -14.959  31.591  1.00 78.07           N  
ATOM   2267  CA  VAL A 108      37.990 -13.939  30.639  1.00 78.07           C  
ATOM   2268  CB  VAL A 108      39.457 -13.917  30.309  1.00 78.07           C  
ATOM   2269  CG1 VAL A 108      39.706 -12.895  29.186  1.00 78.07           C  
ATOM   2270  CG2 VAL A 108      40.241 -13.634  31.600  1.00 78.07           C  
ATOM   2271  C   VAL A 108      37.274 -14.229  29.355  1.00 78.07           C  
ATOM   2272  O   VAL A 108      36.981 -15.381  29.035  1.00 78.07           O  
ATOM   2273  N   SER A 109      36.953 -13.158  28.599  1.00101.55           N  
ATOM   2274  CA  SER A 109      36.363 -13.262  27.293  1.00101.55           C  
ATOM   2275  CB  SER A 109      34.875 -12.885  27.249  1.00101.55           C  
ATOM   2276  OG  SER A 109      34.702 -11.528  27.627  1.00101.55           O  
ATOM   2277  C   SER A 109      37.088 -12.272  26.434  1.00101.55           C  
ATOM   2278  O   SER A 109      37.294 -11.131  26.837  1.00101.55           O  
ATOM   2279  N   GLY A 110      37.486 -12.649  25.205  1.00147.01           N  
ATOM   2280  CA  GLY A 110      38.229 -11.662  24.465  1.00147.01           C  
ATOM   2281  C   GLY A 110      38.261 -12.064  23.061  1.00147.01           C  
ATOM   2282  O   GLY A 110      38.047 -11.256  22.160  1.00147.01           O  
ATOM   2283  N   LEU A 111      38.570 -13.346  22.860  1.00258.90           N  
ATOM   2284  CA  LEU A 111      38.594 -13.867  21.548  1.00258.90           C  
ATOM   2285  CB  LEU A 111      39.099 -15.318  21.478  1.00258.90           C  
ATOM   2286  CG  LEU A 111      40.533 -15.505  22.008  1.00258.90           C  
ATOM   2287  CD1 LEU A 111      40.980 -16.972  21.902  1.00258.90           C  
ATOM   2288  CD2 LEU A 111      41.515 -14.526  21.345  1.00258.90           C  
ATOM   2289  C   LEU A 111      37.192 -13.856  21.045  1.00258.90           C  
ATOM   2290  O   LEU A 111      36.526 -12.830  20.958  1.00258.90           O  
ATOM   2291  N   ASN A 123      36.657 -15.004  20.652  1.00159.31           N  
ATOM   2292  CA  ASN A 123      35.372 -14.745  20.097  1.00159.31           C  
ATOM   2293  CB  ASN A 123      35.096 -15.564  18.829  1.00159.31           C  
ATOM   2294  CG  ASN A 123      36.054 -15.034  17.766  1.00159.31           C  
ATOM   2295  OD1 ASN A 123      36.809 -14.091  18.002  1.00159.31           O  
ATOM   2296  ND2 ASN A 123      36.016 -15.652  16.556  1.00159.31           N  
ATOM   2297  C   ASN A 123      34.293 -15.008  21.105  1.00159.31           C  
ATOM   2298  O   ASN A 123      33.461 -15.894  20.905  1.00159.31           O  
ATOM   2299  N   GLU A 124      34.267 -14.187  22.185  1.00205.92           N  
ATOM   2300  CA  GLU A 124      33.321 -14.260  23.260  1.00205.92           C  
ATOM   2301  CB  GLU A 124      31.925 -13.683  23.004  1.00205.92           C  
ATOM   2302  CG  GLU A 124      31.135 -13.660  24.315  1.00205.92           C  
ATOM   2303  CD  GLU A 124      29.762 -13.069  24.071  1.00205.92           C  
ATOM   2304  OE1 GLU A 124      29.559 -12.458  22.989  1.00205.92           O  
ATOM   2305  OE2 GLU A 124      28.895 -13.216  24.971  1.00205.92           O  
ATOM   2306  C   GLU A 124      33.186 -15.681  23.626  1.00205.92           C  
ATOM   2307  O   GLU A 124      32.074 -16.194  23.732  1.00205.92           O  
ATOM   2308  N   LYS A 125      34.341 -16.346  23.804  1.00177.23           N  
ATOM   2309  CA  LYS A 125      34.344 -17.721  24.178  1.00177.23           C  
ATOM   2310  CB  LYS A 125      35.357 -18.573  23.389  1.00177.23           C  
ATOM   2311  CG  LYS A 125      35.127 -18.613  21.877  1.00177.23           C  
ATOM   2312  CD  LYS A 125      36.295 -19.219  21.094  1.00177.23           C  
ATOM   2313  CE  LYS A 125      36.366 -20.745  21.192  1.00177.23           C  
ATOM   2314  NZ  LYS A 125      37.518 -21.251  20.412  1.00177.23           N  
ATOM   2315  C   LYS A 125      34.824 -17.798  25.600  1.00177.23           C  
ATOM   2316  O   LYS A 125      35.888 -18.354  25.834  1.00177.23           O  
ATOM   2317  N   LEU A 126      34.027 -17.358  26.598  1.00188.11           N  
ATOM   2318  CA  LEU A 126      34.470 -17.287  27.972  1.00188.11           C  
ATOM   2319  CB  LEU A 126      33.323 -16.980  28.953  1.00188.11           C  
ATOM   2320  CG  LEU A 126      32.750 -15.558  28.845  1.00188.11           C  
ATOM   2321  CD1 LEU A 126      33.733 -14.522  29.410  1.00188.11           C  
ATOM   2322  CD2 LEU A 126      32.300 -15.248  27.408  1.00188.11           C  
ATOM   2323  C   LEU A 126      35.117 -18.548  28.470  1.00188.11           C  
ATOM   2324  O   LEU A 126      34.529 -19.624  28.426  1.00188.11           O  
ATOM   2325  N   THR A 127      36.347 -18.419  29.031  1.00167.35           N  
ATOM   2326  CA  THR A 127      37.097 -19.548  29.514  1.00167.35           C  
ATOM   2327  CB  THR A 127      38.517 -19.585  29.033  1.00167.35           C  
ATOM   2328  OG1 THR A 127      39.228 -18.444  29.491  1.00167.35           O  
ATOM   2329  CG2 THR A 127      38.503 -19.630  27.496  1.00167.35           C  
ATOM   2330  C   THR A 127      37.128 -19.497  31.009  1.00167.35           C  
ATOM   2331  O   THR A 127      37.318 -18.439  31.609  1.00167.35           O  
ATOM   2332  N   PHE A 128      36.947 -20.671  31.649  1.00161.67           N  
ATOM   2333  CA  PHE A 128      36.866 -20.725  33.078  1.00161.67           C  
ATOM   2334  CB  PHE A 128      35.649 -21.517  33.604  1.00161.67           C  
ATOM   2335  CG  PHE A 128      34.407 -20.710  33.446  1.00161.67           C  
ATOM   2336  CD1 PHE A 128      33.702 -20.689  32.263  1.00161.67           C  
ATOM   2337  CD2 PHE A 128      33.946 -19.973  34.512  1.00161.67           C  
ATOM   2338  CE1 PHE A 128      32.556 -19.936  32.148  1.00161.67           C  
ATOM   2339  CE2 PHE A 128      32.805 -19.219  34.400  1.00161.67           C  
ATOM   2340  CZ  PHE A 128      32.106 -19.199  33.218  1.00161.67           C  
ATOM   2341  C   PHE A 128      38.071 -21.414  33.633  1.00161.67           C  
ATOM   2342  O   PHE A 128      38.612 -22.329  33.014  1.00161.67           O  
ATOM   2343  N   GLY A 129      38.519 -20.952  34.825  1.00101.82           N  
ATOM   2344  CA  GLY A 129      39.614 -21.533  35.553  1.00101.82           C  
ATOM   2345  C   GLY A 129      39.038 -22.598  36.432  1.00101.82           C  
ATOM   2346  O   GLY A 129      37.835 -22.823  36.412  1.00101.82           O  
ATOM   2347  N   THR A 130      39.900 -23.274  37.223  1.00156.49           N  
ATOM   2348  CA  THR A 130      39.581 -24.360  38.115  1.00156.49           C  
ATOM   2349  CB  THR A 130      40.793 -24.986  38.721  1.00156.49           C  
ATOM   2350  OG1 THR A 130      41.671 -25.441  37.705  1.00156.49           O  
ATOM   2351  CG2 THR A 130      40.332 -26.173  39.580  1.00156.49           C  
ATOM   2352  C   THR A 130      38.766 -23.876  39.273  1.00156.49           C  
ATOM   2353  O   THR A 130      37.955 -24.621  39.816  1.00156.49           O  
ATOM   2354  N   GLY A 131      38.987 -22.637  39.746  1.00 76.92           N  
ATOM   2355  CA  GLY A 131      38.113 -22.117  40.763  1.00 76.92           C  
ATOM   2356  C   GLY A 131      38.634 -22.342  42.135  1.00 76.92           C  
ATOM   2357  O   GLY A 131      39.548 -23.130  42.370  1.00 76.92           O  
ATOM   2358  N   THR A 132      38.037 -21.605  43.093  1.00 60.95           N  
ATOM   2359  CA  THR A 132      38.402 -21.761  44.462  1.00 60.95           C  
ATOM   2360  CB  THR A 132      39.008 -20.522  45.050  1.00 60.95           C  
ATOM   2361  OG1 THR A 132      40.180 -20.167  44.331  1.00 60.95           O  
ATOM   2362  CG2 THR A 132      39.347 -20.779  46.526  1.00 60.95           C  
ATOM   2363  C   THR A 132      37.149 -22.072  45.215  1.00 60.95           C  
ATOM   2364  O   THR A 132      36.188 -21.301  45.195  1.00 60.95           O  
ATOM   2365  N   ARG A 133      37.125 -23.232  45.901  0.75154.60           N  
ATOM   2366  CA  ARG A 133      35.959 -23.555  46.660  0.75154.60           C  
ATOM   2367  CB  ARG A 133      35.694 -25.054  46.881  0.75154.60           C  
ATOM   2368  CG  ARG A 133      34.666 -25.245  47.996  0.75154.60           C  
ATOM   2369  CD  ARG A 133      33.985 -26.607  48.066  0.75154.60           C  
ATOM   2370  NE  ARG A 133      33.187 -26.594  49.324  0.75154.60           N  
ATOM   2371  CZ  ARG A 133      32.049 -25.841  49.396  0.75154.60           C  
ATOM   2372  NH1 ARG A 133      31.714 -25.016  48.364  0.75154.60           N  
ATOM   2373  NH2 ARG A 133      31.260 -25.893  50.510  0.75154.60           N  
ATOM   2374  C   ARG A 133      36.119 -22.910  47.982  0.75154.60           C  
ATOM   2375  O   ARG A 133      37.114 -23.111  48.677  0.75154.60           O  
ATOM   2376  N   LEU A 134      35.130 -22.086  48.359  1.00 77.30           N  
ATOM   2377  CA  LEU A 134      35.260 -21.403  49.601  1.00 77.30           C  
ATOM   2378  CB  LEU A 134      34.945 -19.900  49.480  1.00 77.30           C  
ATOM   2379  CG  LEU A 134      35.098 -19.108  50.787  1.00 77.30           C  
ATOM   2380  CD1 LEU A 134      36.559 -19.098  51.267  1.00 77.30           C  
ATOM   2381  CD2 LEU A 134      34.508 -17.696  50.646  1.00 77.30           C  
ATOM   2382  C   LEU A 134      34.308 -22.027  50.571  1.00 77.30           C  
ATOM   2383  O   LEU A 134      33.124 -22.203  50.285  1.00 77.30           O  
ATOM   2384  N   THR A 135      34.832 -22.414  51.751  1.00 43.92           N  
ATOM   2385  CA  THR A 135      34.005 -22.967  52.782  1.00 43.92           C  
ATOM   2386  CB  THR A 135      34.451 -24.319  53.267  1.00 43.92           C  
ATOM   2387  OG1 THR A 135      34.476 -25.244  52.190  1.00 43.92           O  
ATOM   2388  CG2 THR A 135      33.473 -24.808  54.350  1.00 43.92           C  
ATOM   2389  C   THR A 135      34.111 -22.014  53.924  1.00 43.92           C  
ATOM   2390  O   THR A 135      35.200 -21.534  54.239  1.00 43.92           O  
ATOM   2391  N   ILE A 136      32.971 -21.701  54.566  1.00102.02           N  
ATOM   2392  CA  ILE A 136      32.986 -20.748  55.635  1.00102.02           C  
ATOM   2393  CB  ILE A 136      31.961 -19.671  55.463  1.00102.02           C  
ATOM   2394  CG1 ILE A 136      32.084 -19.072  54.055  1.00102.02           C  
ATOM   2395  CG2 ILE A 136      32.148 -18.644  56.595  1.00102.02           C  
ATOM   2396  CD1 ILE A 136      33.502 -18.629  53.707  1.00102.02           C  
ATOM   2397  C   ILE A 136      32.613 -21.494  56.867  1.00102.02           C  
ATOM   2398  O   ILE A 136      31.649 -22.257  56.869  1.00102.02           O  
ATOM   2399  N   ILE A 137      33.365 -21.299  57.964  1.00 98.63           N  
ATOM   2400  CA  ILE A 137      33.000 -22.048  59.126  1.00 98.63           C  
ATOM   2401  CB  ILE A 137      34.128 -22.763  59.804  1.00 98.63           C  
ATOM   2402  CG1 ILE A 137      34.660 -23.878  58.890  1.00 98.63           C  
ATOM   2403  CG2 ILE A 137      33.602 -23.289  61.152  1.00 98.63           C  
ATOM   2404  CD1 ILE A 137      33.599 -24.929  58.562  1.00 98.63           C  
ATOM   2405  C   ILE A 137      32.373 -21.131  60.110  1.00 98.63           C  
ATOM   2406  O   ILE A 137      32.874 -20.056  60.441  1.00 98.63           O  
ATOM   2407  N   PRO A 138      31.238 -21.571  60.555  1.00137.60           N  
ATOM   2408  CA  PRO A 138      30.500 -20.808  61.516  1.00137.60           C  
ATOM   2409  CD  PRO A 138      30.365 -22.347  59.686  1.00137.60           C  
ATOM   2410  CB  PRO A 138      29.087 -21.386  61.509  1.00137.60           C  
ATOM   2411  CG  PRO A 138      28.935 -21.953  60.086  1.00137.60           C  
ATOM   2412  C   PRO A 138      31.186 -20.886  62.835  1.00137.60           C  
ATOM   2413  O   PRO A 138      32.023 -21.812  63.009  1.00137.60           O  
ATOM   2414  OXT PRO A 138      30.887 -20.033  63.710  1.00137.60           O  
TER    2415      PRO A 138                                                       
ATOM   2415  N   ALA B   1      11.057 -17.801  29.720  1.00 32.72           N  
ATOM   2416  CA  ALA B   1      11.550 -17.152  30.954  1.00 32.72           C  
ATOM   2417  CB  ALA B   1      11.097 -17.949  32.191  1.00 32.72           C  
ATOM   2418  C   ALA B   1      13.045 -17.052  30.962  1.00 32.72           C  
ATOM   2419  O   ALA B   1      13.625 -16.235  30.248  1.00 32.72           O  
ATOM   2420  N   GLY B   2      13.706 -17.873  31.803  1.00 27.86           N  
ATOM   2421  CA  GLY B   2      15.140 -17.872  31.884  1.00 27.86           C  
ATOM   2422  C   GLY B   2      15.659 -18.985  31.030  1.00 27.86           C  
ATOM   2423  O   GLY B   2      14.916 -19.590  30.258  1.00 27.86           O  
ATOM   2424  N   VAL B   3      16.966 -19.295  31.162  1.00 49.05           N  
ATOM   2425  CA  VAL B   3      17.514 -20.346  30.357  1.00 49.05           C  
ATOM   2426  CB  VAL B   3      19.016 -20.373  30.332  1.00 49.05           C  
ATOM   2427  CG1 VAL B   3      19.469 -21.628  29.570  1.00 49.05           C  
ATOM   2428  CG2 VAL B   3      19.512 -19.058  29.700  1.00 49.05           C  
ATOM   2429  C   VAL B   3      16.999 -21.643  30.903  1.00 49.05           C  
ATOM   2430  O   VAL B   3      16.996 -21.854  32.115  1.00 49.05           O  
ATOM   2431  N   ILE B   4      16.522 -22.546  30.014  1.00147.71           N  
ATOM   2432  CA  ILE B   4      15.973 -23.783  30.495  1.00147.71           C  
ATOM   2433  CB  ILE B   4      14.469 -23.865  30.388  1.00147.71           C  
ATOM   2434  CG1 ILE B   4      13.976 -23.794  28.932  1.00147.71           C  
ATOM   2435  CG2 ILE B   4      13.887 -22.758  31.284  1.00147.71           C  
ATOM   2436  CD1 ILE B   4      14.158 -25.093  28.147  1.00147.71           C  
ATOM   2437  C   ILE B   4      16.602 -24.944  29.783  1.00147.71           C  
ATOM   2438  O   ILE B   4      16.866 -24.892  28.582  1.00147.71           O  
ATOM   2439  N   GLN B   5      16.874 -26.029  30.542  1.00 67.45           N  
ATOM   2440  CA  GLN B   5      17.485 -27.198  29.975  1.00 67.45           C  
ATOM   2441  CB  GLN B   5      18.926 -27.465  30.455  1.00 67.45           C  
ATOM   2442  CG  GLN B   5      19.941 -26.408  30.016  1.00 67.45           C  
ATOM   2443  CD  GLN B   5      21.324 -26.865  30.468  1.00 67.45           C  
ATOM   2444  OE1 GLN B   5      21.901 -26.316  31.405  1.00 67.45           O  
ATOM   2445  NE2 GLN B   5      21.873 -27.903  29.782  1.00 67.45           N  
ATOM   2446  C   GLN B   5      16.691 -28.411  30.341  1.00 67.45           C  
ATOM   2447  O   GLN B   5      16.098 -28.497  31.416  1.00 67.45           O  
ATOM   2448  N   SER B   6      16.663 -29.382  29.409  1.00 56.15           N  
ATOM   2449  CA  SER B   6      15.998 -30.640  29.592  1.00 56.15           C  
ATOM   2450  CB  SER B   6      14.657 -30.715  28.839  1.00 56.15           C  
ATOM   2451  OG  SER B   6      14.129 -32.032  28.884  1.00 56.15           O  
ATOM   2452  C   SER B   6      16.903 -31.670  28.996  1.00 56.15           C  
ATOM   2453  O   SER B   6      17.598 -31.374  28.023  1.00 56.15           O  
ATOM   2454  N   PRO B   7      16.970 -32.873  29.508  1.00 87.46           N  
ATOM   2455  CA  PRO B   7      16.261 -33.335  30.677  1.00 87.46           C  
ATOM   2456  CD  PRO B   7      17.430 -33.974  28.682  1.00 87.46           C  
ATOM   2457  CB  PRO B   7      16.185 -34.856  30.546  1.00 87.46           C  
ATOM   2458  CG  PRO B   7      17.328 -35.211  29.582  1.00 87.46           C  
ATOM   2459  C   PRO B   7      16.990 -32.922  31.916  1.00 87.46           C  
ATOM   2460  O   PRO B   7      18.084 -32.374  31.813  1.00 87.46           O  
ATOM   2461  N   ARG B   8      16.380 -33.145  33.096  1.00 94.91           N  
ATOM   2462  CA  ARG B   8      17.000 -32.828  34.347  1.00 94.91           C  
ATOM   2463  CB  ARG B   8      16.067 -33.106  35.537  1.00 94.91           C  
ATOM   2464  CG  ARG B   8      16.620 -32.642  36.885  1.00 94.91           C  
ATOM   2465  CD  ARG B   8      15.693 -32.958  38.061  1.00 94.91           C  
ATOM   2466  NE  ARG B   8      16.200 -32.208  39.244  1.00 94.91           N  
ATOM   2467  CZ  ARG B   8      15.732 -30.951  39.493  1.00 94.91           C  
ATOM   2468  NH1 ARG B   8      14.767 -30.417  38.688  1.00 94.91           N  
ATOM   2469  NH2 ARG B   8      16.224 -30.229  40.541  1.00 94.91           N  
ATOM   2470  C   ARG B   8      18.206 -33.701  34.517  1.00 94.91           C  
ATOM   2471  O   ARG B   8      19.267 -33.215  34.904  1.00 94.91           O  
ATOM   2472  N   HIS B   9      18.076 -35.019  34.235  1.00106.37           N  
ATOM   2473  CA  HIS B   9      19.205 -35.898  34.391  1.00106.37           C  
ATOM   2474  ND1 HIS B   9      18.568 -38.871  36.091  1.00106.37           N  
ATOM   2475  CG  HIS B   9      18.333 -37.515  36.152  1.00106.37           C  
ATOM   2476  CB  HIS B   9      19.356 -36.475  35.809  1.00106.37           C  
ATOM   2477  NE2 HIS B   9      16.471 -38.621  36.781  1.00106.37           N  
ATOM   2478  CD2 HIS B   9      17.046 -37.379  36.574  1.00106.37           C  
ATOM   2479  CE1 HIS B   9      17.422 -39.485  36.477  1.00106.37           C  
ATOM   2480  C   HIS B   9      19.076 -37.052  33.439  1.00106.37           C  
ATOM   2481  O   HIS B   9      17.999 -37.321  32.909  1.00106.37           O  
ATOM   2482  N   LEU B  10      20.211 -37.738  33.171  1.00 75.24           N  
ATOM   2483  CA  LEU B  10      20.233 -38.894  32.315  1.00 75.24           C  
ATOM   2484  CB  LEU B  10      20.686 -38.584  30.880  1.00 75.24           C  
ATOM   2485  CG  LEU B  10      19.648 -37.768  30.095  1.00 75.24           C  
ATOM   2486  CD1 LEU B  10      20.126 -37.471  28.666  1.00 75.24           C  
ATOM   2487  CD2 LEU B  10      18.274 -38.460  30.125  1.00 75.24           C  
ATOM   2488  C   LEU B  10      21.199 -39.884  32.881  1.00 75.24           C  
ATOM   2489  O   LEU B  10      22.274 -39.520  33.354  1.00 75.24           O  
ATOM   2490  N   ILE B  11      20.820 -41.178  32.866  1.00161.50           N  
ATOM   2491  CA  ILE B  11      21.702 -42.212  33.321  1.00161.50           C  
ATOM   2492  CB  ILE B  11      21.134 -43.077  34.411  1.00161.50           C  
ATOM   2493  CG1 ILE B  11      19.854 -43.804  33.957  1.00161.50           C  
ATOM   2494  CG2 ILE B  11      20.967 -42.208  35.663  1.00161.50           C  
ATOM   2495  CD1 ILE B  11      18.689 -42.892  33.575  1.00161.50           C  
ATOM   2496  C   ILE B  11      21.971 -43.074  32.135  1.00161.50           C  
ATOM   2497  O   ILE B  11      21.045 -43.578  31.500  1.00161.50           O  
ATOM   2498  N   LYS B  12      23.262 -43.261  31.797  1.00118.50           N  
ATOM   2499  CA  LYS B  12      23.572 -44.014  30.616  1.00118.50           C  
ATOM   2500  CB  LYS B  12      24.101 -43.144  29.466  1.00118.50           C  
ATOM   2501  CG  LYS B  12      23.033 -42.218  28.891  1.00118.50           C  
ATOM   2502  CD  LYS B  12      21.819 -42.976  28.352  1.00118.50           C  
ATOM   2503  CE  LYS B  12      20.780 -42.071  27.693  1.00118.50           C  
ATOM   2504  NZ  LYS B  12      19.687 -42.891  27.127  1.00118.50           N  
ATOM   2505  C   LYS B  12      24.617 -45.045  30.904  1.00118.50           C  
ATOM   2506  O   LYS B  12      25.122 -45.160  32.020  1.00118.50           O  
ATOM   2507  N   GLU B  13      24.932 -45.844  29.859  1.00 79.89           N  
ATOM   2508  CA  GLU B  13      25.915 -46.890  29.893  1.00 79.89           C  
ATOM   2509  CB  GLU B  13      25.328 -48.264  29.546  1.00 79.89           C  
ATOM   2510  CG  GLU B  13      24.220 -48.704  30.502  1.00 79.89           C  
ATOM   2511  CD  GLU B  13      24.871 -49.267  31.752  1.00 79.89           C  
ATOM   2512  OE1 GLU B  13      25.926 -48.719  32.169  1.00 79.89           O  
ATOM   2513  OE2 GLU B  13      24.323 -50.257  32.306  1.00 79.89           O  
ATOM   2514  C   GLU B  13      26.897 -46.559  28.812  1.00 79.89           C  
ATOM   2515  O   GLU B  13      26.621 -45.734  27.946  1.00 79.89           O  
ATOM   2516  N   LYS B  14      28.082 -47.190  28.818  1.00159.44           N  
ATOM   2517  CA  LYS B  14      29.063 -46.839  27.834  1.00159.44           C  
ATOM   2518  CB  LYS B  14      30.415 -47.526  28.106  1.00159.44           C  
ATOM   2519  CG  LYS B  14      31.635 -46.920  27.406  1.00159.44           C  
ATOM   2520  CD  LYS B  14      31.661 -47.077  25.886  1.00159.44           C  
ATOM   2521  CE  LYS B  14      32.947 -46.545  25.255  1.00159.44           C  
ATOM   2522  NZ  LYS B  14      34.097 -47.367  25.694  1.00159.44           N  
ATOM   2523  C   LYS B  14      28.555 -47.221  26.471  1.00159.44           C  
ATOM   2524  O   LYS B  14      27.827 -48.199  26.309  1.00159.44           O  
ATOM   2525  N   ARG B  15      28.954 -46.428  25.453  1.00154.09           N  
ATOM   2526  CA  ARG B  15      28.628 -46.584  24.061  1.00154.09           C  
ATOM   2527  CB  ARG B  15      28.825 -48.023  23.554  1.00154.09           C  
ATOM   2528  CG  ARG B  15      28.767 -48.112  22.030  1.00154.09           C  
ATOM   2529  CD  ARG B  15      29.501 -49.330  21.470  1.00154.09           C  
ATOM   2530  NE  ARG B  15      28.521 -50.211  20.779  1.00154.09           N  
ATOM   2531  CZ  ARG B  15      28.984 -51.097  19.850  1.00154.09           C  
ATOM   2532  NH1 ARG B  15      30.327 -51.181  19.614  1.00154.09           N  
ATOM   2533  NH2 ARG B  15      28.116 -51.893  19.161  1.00154.09           N  
ATOM   2534  C   ARG B  15      27.223 -46.158  23.766  1.00154.09           C  
ATOM   2535  O   ARG B  15      26.741 -46.330  22.647  1.00154.09           O  
ATOM   2536  N   GLU B  16      26.552 -45.526  24.742  1.00 94.33           N  
ATOM   2537  CA  GLU B  16      25.213 -45.042  24.551  1.00 94.33           C  
ATOM   2538  CB  GLU B  16      24.447 -44.793  25.864  1.00 94.33           C  
ATOM   2539  CG  GLU B  16      24.203 -46.044  26.708  1.00 94.33           C  
ATOM   2540  CD  GLU B  16      23.252 -46.957  25.963  1.00 94.33           C  
ATOM   2541  OE1 GLU B  16      22.212 -46.449  25.466  1.00 94.33           O  
ATOM   2542  OE2 GLU B  16      23.550 -48.178  25.885  1.00 94.33           O  
ATOM   2543  C   GLU B  16      25.308 -43.700  23.891  1.00 94.33           C  
ATOM   2544  O   GLU B  16      26.394 -43.147  23.723  1.00 94.33           O  
ATOM   2545  N   THR B  17      24.147 -43.164  23.457  1.00 99.99           N  
ATOM   2546  CA  THR B  17      24.095 -41.858  22.862  1.00 99.99           C  
ATOM   2547  CB  THR B  17      23.628 -41.855  21.437  1.00 99.99           C  
ATOM   2548  OG1 THR B  17      23.793 -40.561  20.878  1.00 99.99           O  
ATOM   2549  CG2 THR B  17      22.144 -42.262  21.400  1.00 99.99           C  
ATOM   2550  C   THR B  17      23.104 -41.046  23.635  1.00 99.99           C  
ATOM   2551  O   THR B  17      22.198 -41.591  24.264  1.00 99.99           O  
ATOM   2552  N   ALA B  18      23.262 -39.707  23.629  1.00 44.99           N  
ATOM   2553  CA  ALA B  18      22.315 -38.908  24.352  1.00 44.99           C  
ATOM   2554  CB  ALA B  18      22.739 -38.654  25.810  1.00 44.99           C  
ATOM   2555  C   ALA B  18      22.172 -37.578  23.677  1.00 44.99           C  
ATOM   2556  O   ALA B  18      23.083 -37.112  22.994  1.00 44.99           O  
ATOM   2557  N   THR B  19      20.988 -36.950  23.835  1.00 49.77           N  
ATOM   2558  CA  THR B  19      20.752 -35.640  23.297  1.00 49.77           C  
ATOM   2559  CB  THR B  19      19.747 -35.628  22.179  1.00 49.77           C  
ATOM   2560  OG1 THR B  19      20.205 -36.451  21.116  1.00 49.77           O  
ATOM   2561  CG2 THR B  19      19.560 -34.188  21.675  1.00 49.77           C  
ATOM   2562  C   THR B  19      20.243 -34.790  24.425  1.00 49.77           C  
ATOM   2563  O   THR B  19      19.401 -35.224  25.211  1.00 49.77           O  
ATOM   2564  N   LEU B  20      20.765 -33.549  24.536  1.00 75.43           N  
ATOM   2565  CA  LEU B  20      20.399 -32.654  25.603  1.00 75.43           C  
ATOM   2566  CB  LEU B  20      21.612 -32.201  26.428  1.00 75.43           C  
ATOM   2567  CG  LEU B  20      22.492 -33.367  26.912  1.00 75.43           C  
ATOM   2568  CD1 LEU B  20      23.659 -32.860  27.773  1.00 75.43           C  
ATOM   2569  CD2 LEU B  20      21.660 -34.479  27.571  1.00 75.43           C  
ATOM   2570  C   LEU B  20      19.848 -31.415  24.974  1.00 75.43           C  
ATOM   2571  O   LEU B  20      20.360 -30.967  23.950  1.00 75.43           O  
ATOM   2572  N   LYS B  21      18.799 -30.810  25.575  1.00148.27           N  
ATOM   2573  CA  LYS B  21      18.211 -29.666  24.939  1.00148.27           C  
ATOM   2574  CB  LYS B  21      16.741 -29.893  24.520  1.00148.27           C  
ATOM   2575  CG  LYS B  21      15.740 -30.067  25.663  1.00148.27           C  
ATOM   2576  CD  LYS B  21      15.151 -28.771  26.221  1.00148.27           C  
ATOM   2577  CE  LYS B  21      13.828 -28.401  25.540  1.00148.27           C  
ATOM   2578  NZ  LYS B  21      13.153 -27.307  26.271  1.00148.27           N  
ATOM   2579  C   LYS B  21      18.322 -28.448  25.802  1.00148.27           C  
ATOM   2580  O   LYS B  21      18.278 -28.511  27.030  1.00148.27           O  
ATOM   2581  N   CYS B  22      18.517 -27.286  25.143  1.00 63.42           N  
ATOM   2582  CA  CYS B  22      18.639 -26.036  25.831  1.00 63.42           C  
ATOM   2583  CB  CYS B  22      20.080 -25.496  25.886  0.75 63.42           C  
ATOM   2584  SG  CYS B  22      20.132 -23.795  26.524  0.75 63.42           S  
ATOM   2585  C   CYS B  22      17.845 -25.014  25.098  1.00 63.42           C  
ATOM   2586  O   CYS B  22      17.894 -24.929  23.872  1.00 63.42           O  
ATOM   2587  N   TYR B  23      17.080 -24.201  25.850  1.00164.90           N  
ATOM   2588  CA  TYR B  23      16.339 -23.142  25.242  1.00164.90           C  
ATOM   2589  CB  TYR B  23      14.828 -23.256  25.492  1.00164.90           C  
ATOM   2590  CG  TYR B  23      14.117 -22.163  24.770  1.00164.90           C  
ATOM   2591  CD1 TYR B  23      14.056 -22.157  23.395  1.00164.90           C  
ATOM   2592  CD2 TYR B  23      13.481 -21.166  25.472  1.00164.90           C  
ATOM   2593  CE1 TYR B  23      13.386 -21.160  22.724  1.00164.90           C  
ATOM   2594  CE2 TYR B  23      12.810 -20.168  24.806  1.00164.90           C  
ATOM   2595  CZ  TYR B  23      12.760 -20.162  23.434  1.00164.90           C  
ATOM   2596  OH  TYR B  23      12.066 -19.133  22.761  1.00164.90           O  
ATOM   2597  C   TYR B  23      16.830 -21.901  25.908  1.00164.90           C  
ATOM   2598  O   TYR B  23      16.875 -21.813  27.134  1.00164.90           O  
ATOM   2599  N   PRO B  24      17.219 -20.940  25.127  1.00105.17           N  
ATOM   2600  CA  PRO B  24      17.733 -19.720  25.677  1.00105.17           C  
ATOM   2601  CD  PRO B  24      17.689 -21.175  23.773  1.00105.17           C  
ATOM   2602  CB  PRO B  24      18.497 -19.031  24.541  1.00105.17           C  
ATOM   2603  CG  PRO B  24      18.059 -19.773  23.264  1.00105.17           C  
ATOM   2604  C   PRO B  24      16.633 -18.887  26.254  1.00105.17           C  
ATOM   2605  O   PRO B  24      15.472 -19.124  25.926  1.00105.17           O  
ATOM   2606  N   ILE B  25      16.988 -17.925  27.131  1.00 94.45           N  
ATOM   2607  CA  ILE B  25      16.054 -17.010  27.724  1.00 94.45           C  
ATOM   2608  CB  ILE B  25      16.710 -15.876  28.455  1.00 94.45           C  
ATOM   2609  CG1 ILE B  25      17.581 -16.394  29.606  1.00 94.45           C  
ATOM   2610  CG2 ILE B  25      15.614 -14.888  28.890  1.00 94.45           C  
ATOM   2611  CD1 ILE B  25      18.497 -15.322  30.193  1.00 94.45           C  
ATOM   2612  C   ILE B  25      15.333 -16.362  26.599  1.00 94.45           C  
ATOM   2613  O   ILE B  25      15.916 -16.135  25.539  1.00 94.45           O  
ATOM   2614  N   PRO B  26      14.076 -16.066  26.791  1.00182.30           N  
ATOM   2615  CA  PRO B  26      13.372 -15.398  25.746  1.00182.30           C  
ATOM   2616  CD  PRO B  26      13.194 -16.928  27.557  1.00182.30           C  
ATOM   2617  CB  PRO B  26      11.926 -15.331  26.215  1.00182.30           C  
ATOM   2618  CG  PRO B  26      11.779 -16.636  27.025  1.00182.30           C  
ATOM   2619  C   PRO B  26      14.070 -14.118  25.467  1.00182.30           C  
ATOM   2620  O   PRO B  26      14.438 -13.426  26.416  1.00182.30           O  
ATOM   2621  N   ARG B  33      14.207 -13.791  24.165  1.00168.44           N  
ATOM   2622  CA  ARG B  33      14.944 -12.672  23.655  1.00168.44           C  
ATOM   2623  CB  ARG B  33      14.860 -11.446  24.587  1.00168.44           C  
ATOM   2624  CG  ARG B  33      15.583 -10.187  24.107  1.00168.44           C  
ATOM   2625  CD  ARG B  33      15.829  -9.195  25.250  1.00168.44           C  
ATOM   2626  NE  ARG B  33      14.518  -8.922  25.906  1.00168.44           N  
ATOM   2627  CZ  ARG B  33      14.362  -9.170  27.241  1.00168.44           C  
ATOM   2628  NH1 ARG B  33      15.407  -9.657  27.969  1.00168.44           N  
ATOM   2629  NH2 ARG B  33      13.157  -8.943  27.845  1.00168.44           N  
ATOM   2630  C   ARG B  33      16.408 -13.006  23.491  1.00168.44           C  
ATOM   2631  O   ARG B  33      17.159 -12.156  23.019  1.00168.44           O  
ATOM   2632  N   HIS B  34      16.865 -14.242  23.807  1.00115.67           N  
ATOM   2633  CA  HIS B  34      18.263 -14.546  23.593  1.00115.67           C  
ATOM   2634  ND1 HIS B  34      19.897 -14.361  27.055  1.00115.67           N  
ATOM   2635  CG  HIS B  34      19.272 -14.103  25.856  1.00115.67           C  
ATOM   2636  CB  HIS B  34      18.982 -15.143  24.814  1.00115.67           C  
ATOM   2637  NE2 HIS B  34      19.477 -12.178  27.018  1.00115.67           N  
ATOM   2638  CD2 HIS B  34      19.023 -12.763  25.851  1.00115.67           C  
ATOM   2639  CE1 HIS B  34      19.993 -13.178  27.711  1.00115.67           C  
ATOM   2640  C   HIS B  34      18.405 -15.487  22.423  1.00115.67           C  
ATOM   2641  O   HIS B  34      17.692 -16.482  22.317  1.00115.67           O  
ATOM   2642  N   ASP B  35      19.239 -15.081  21.437  1.00136.55           N  
ATOM   2643  CA  ASP B  35      19.580 -15.770  20.209  1.00136.55           C  
ATOM   2644  CB  ASP B  35      19.729 -14.773  19.047  1.00136.55           C  
ATOM   2645  CG  ASP B  35      20.728 -13.699  19.444  1.00136.55           C  
ATOM   2646  OD1 ASP B  35      21.376 -13.837  20.516  1.00136.55           O  
ATOM   2647  OD2 ASP B  35      20.836 -12.704  18.680  1.00136.55           O  
ATOM   2648  C   ASP B  35      20.755 -16.748  20.218  1.00136.55           C  
ATOM   2649  O   ASP B  35      20.794 -17.660  19.391  1.00136.55           O  
ATOM   2650  N   THR B  36      21.778 -16.583  21.088  1.00176.97           N  
ATOM   2651  CA  THR B  36      22.954 -17.433  21.010  1.00176.97           C  
ATOM   2652  CB  THR B  36      24.225 -16.638  20.864  1.00176.97           C  
ATOM   2653  OG1 THR B  36      25.328 -17.491  20.592  1.00176.97           O  
ATOM   2654  CG2 THR B  36      24.468 -15.853  22.162  1.00176.97           C  
ATOM   2655  C   THR B  36      23.063 -18.256  22.263  1.00176.97           C  
ATOM   2656  O   THR B  36      22.652 -17.823  23.340  1.00176.97           O  
ATOM   2657  N   VAL B  37      23.635 -19.476  22.127  1.00 91.01           N  
ATOM   2658  CA  VAL B  37      23.736 -20.438  23.192  1.00 91.01           C  
ATOM   2659  CB  VAL B  37      22.894 -21.651  22.903  1.00 91.01           C  
ATOM   2660  CG1 VAL B  37      23.243 -22.763  23.902  1.00 91.01           C  
ATOM   2661  CG2 VAL B  37      21.411 -21.237  22.929  1.00 91.01           C  
ATOM   2662  C   VAL B  37      25.159 -20.909  23.333  1.00 91.01           C  
ATOM   2663  O   VAL B  37      25.873 -21.060  22.343  1.00 91.01           O  
ATOM   2664  N   TYR B  38      25.584 -21.173  24.594  1.00145.92           N  
ATOM   2665  CA  TYR B  38      26.894 -21.662  24.962  1.00145.92           C  
ATOM   2666  CB  TYR B  38      27.593 -20.801  26.030  1.00145.92           C  
ATOM   2667  CG  TYR B  38      27.918 -19.464  25.462  1.00145.92           C  
ATOM   2668  CD1 TYR B  38      26.920 -18.554  25.204  1.00145.92           C  
ATOM   2669  CD2 TYR B  38      29.225 -19.113  25.215  1.00145.92           C  
ATOM   2670  CE1 TYR B  38      27.220 -17.317  24.683  1.00145.92           C  
ATOM   2671  CE2 TYR B  38      29.531 -17.878  24.695  1.00145.92           C  
ATOM   2672  CZ  TYR B  38      28.527 -16.980  24.425  1.00145.92           C  
ATOM   2673  OH  TYR B  38      28.839 -15.712  23.890  1.00145.92           O  
ATOM   2674  C   TYR B  38      26.700 -22.993  25.639  1.00145.92           C  
ATOM   2675  O   TYR B  38      25.722 -23.195  26.357  1.00145.92           O  
ATOM   2676  N   TRP B  39      27.623 -23.952  25.407  1.00 86.33           N  
ATOM   2677  CA  TRP B  39      27.545 -25.229  26.070  1.00 86.33           C  
ATOM   2678  CB  TRP B  39      27.365 -26.419  25.113  1.00 86.33           C  
ATOM   2679  CG  TRP B  39      25.995 -26.518  24.482  1.00 86.33           C  
ATOM   2680  CD2 TRP B  39      24.913 -27.259  25.063  1.00 86.33           C  
ATOM   2681  CD1 TRP B  39      25.520 -25.988  23.318  1.00 86.33           C  
ATOM   2682  NE1 TRP B  39      24.207 -26.357  23.135  1.00 86.33           N  
ATOM   2683  CE2 TRP B  39      23.822 -27.138  24.205  1.00 86.33           C  
ATOM   2684  CE3 TRP B  39      24.837 -27.980  26.221  1.00 86.33           C  
ATOM   2685  CZ2 TRP B  39      22.631 -27.740  24.494  1.00 86.33           C  
ATOM   2686  CZ3 TRP B  39      23.637 -28.589  26.510  1.00 86.33           C  
ATOM   2687  CH2 TRP B  39      22.556 -28.470  25.662  1.00 86.33           C  
ATOM   2688  C   TRP B  39      28.823 -25.453  26.820  1.00 86.33           C  
ATOM   2689  O   TRP B  39      29.916 -25.278  26.280  1.00 86.33           O  
ATOM   2690  N   TYR B  40      28.693 -25.855  28.103  1.00 93.69           N  
ATOM   2691  CA  TYR B  40      29.802 -26.132  28.975  1.00 93.69           C  
ATOM   2692  CB  TYR B  40      29.931 -25.165  30.170  1.00 93.69           C  
ATOM   2693  CG  TYR B  40      30.271 -23.786  29.712  1.00 93.69           C  
ATOM   2694  CD1 TYR B  40      29.287 -22.927  29.282  1.00 93.69           C  
ATOM   2695  CD2 TYR B  40      31.576 -23.344  29.732  1.00 93.69           C  
ATOM   2696  CE1 TYR B  40      29.594 -21.652  28.868  1.00 93.69           C  
ATOM   2697  CE2 TYR B  40      31.889 -22.068  29.318  1.00 93.69           C  
ATOM   2698  CZ  TYR B  40      30.898 -21.220  28.884  1.00 93.69           C  
ATOM   2699  OH  TYR B  40      31.205 -19.909  28.457  1.00 93.69           O  
ATOM   2700  C   TYR B  40      29.552 -27.470  29.601  1.00 93.69           C  
ATOM   2701  O   TYR B  40      28.414 -27.929  29.700  1.00 93.69           O  
ATOM   2702  N   GLN B  41      30.639 -28.145  30.012  1.00 71.40           N  
ATOM   2703  CA  GLN B  41      30.527 -29.390  30.717  1.00 71.40           C  
ATOM   2704  CB  GLN B  41      31.235 -30.550  29.998  1.00 71.40           C  
ATOM   2705  CG  GLN B  41      31.139 -31.893  30.718  1.00 71.40           C  
ATOM   2706  CD  GLN B  41      32.062 -32.845  29.975  1.00 71.40           C  
ATOM   2707  OE1 GLN B  41      32.906 -32.419  29.188  1.00 71.40           O  
ATOM   2708  NE2 GLN B  41      31.909 -34.170  30.234  1.00 71.40           N  
ATOM   2709  C   GLN B  41      31.230 -29.177  32.013  1.00 71.40           C  
ATOM   2710  O   GLN B  41      32.253 -28.493  32.055  1.00 71.40           O  
ATOM   2711  N   GLN B  42      30.687 -29.725  33.120  1.00 75.17           N  
ATOM   2712  CA  GLN B  42      31.360 -29.531  34.369  1.00 75.17           C  
ATOM   2713  CB  GLN B  42      30.640 -28.546  35.312  1.00 75.17           C  
ATOM   2714  CG  GLN B  42      31.442 -28.208  36.573  1.00 75.17           C  
ATOM   2715  CD  GLN B  42      30.636 -27.231  37.421  1.00 75.17           C  
ATOM   2716  OE1 GLN B  42      29.596 -27.580  37.974  1.00 75.17           O  
ATOM   2717  NE2 GLN B  42      31.133 -25.970  37.534  1.00 75.17           N  
ATOM   2718  C   GLN B  42      31.485 -30.844  35.083  1.00 75.17           C  
ATOM   2719  O   GLN B  42      30.492 -31.524  35.342  1.00 75.17           O  
ATOM   2720  N   GLY B  43      32.736 -31.235  35.411  1.00 44.83           N  
ATOM   2721  CA  GLY B  43      32.973 -32.462  36.120  1.00 44.83           C  
ATOM   2722  C   GLY B  43      32.933 -32.173  37.584  1.00 44.83           C  
ATOM   2723  O   GLY B  43      32.974 -31.019  38.012  1.00 44.83           O  
ATOM   2724  N   PRO B  44      32.881 -33.209  38.376  1.00142.66           N  
ATOM   2725  CA  PRO B  44      32.862 -32.972  39.783  1.00142.66           C  
ATOM   2726  CD  PRO B  44      32.120 -34.396  38.022  1.00142.66           C  
ATOM   2727  CB  PRO B  44      32.479 -34.295  40.435  1.00142.66           C  
ATOM   2728  CG  PRO B  44      31.596 -34.956  39.359  1.00142.66           C  
ATOM   2729  C   PRO B  44      34.159 -32.388  40.205  1.00142.66           C  
ATOM   2730  O   PRO B  44      35.212 -32.908  39.840  1.00142.66           O  
ATOM   2731  N   GLY B  45      34.098 -31.290  40.971  1.00 54.94           N  
ATOM   2732  CA  GLY B  45      35.297 -30.707  41.478  1.00 54.94           C  
ATOM   2733  C   GLY B  45      36.021 -29.961  40.398  1.00 54.94           C  
ATOM   2734  O   GLY B  45      37.155 -29.531  40.595  1.00 54.94           O  
ATOM   2735  N   GLN B  46      35.409 -29.776  39.218  1.00139.02           N  
ATOM   2736  CA  GLN B  46      36.123 -29.039  38.217  1.00139.02           C  
ATOM   2737  CB  GLN B  46      36.611 -29.900  37.043  1.00139.02           C  
ATOM   2738  CG  GLN B  46      35.506 -30.639  36.301  1.00139.02           C  
ATOM   2739  CD  GLN B  46      36.208 -31.559  35.318  1.00139.02           C  
ATOM   2740  OE1 GLN B  46      37.413 -31.786  35.417  1.00139.02           O  
ATOM   2741  NE2 GLN B  46      35.436 -32.105  34.342  1.00139.02           N  
ATOM   2742  C   GLN B  46      35.253 -27.923  37.748  1.00139.02           C  
ATOM   2743  O   GLN B  46      34.067 -27.866  38.059  1.00139.02           O  
ATOM   2744  N   ASP B  47      35.840 -26.946  37.040  1.00115.50           N  
ATOM   2745  CA  ASP B  47      35.018 -25.846  36.638  1.00115.50           C  
ATOM   2746  CB  ASP B  47      35.712 -24.499  36.676  1.00115.50           C  
ATOM   2747  CG  ASP B  47      35.797 -24.126  38.144  1.00115.50           C  
ATOM   2748  OD1 ASP B  47      35.306 -24.924  38.985  1.00115.50           O  
ATOM   2749  OD2 ASP B  47      36.330 -23.027  38.444  1.00115.50           O  
ATOM   2750  C   ASP B  47      34.496 -26.094  35.266  1.00115.50           C  
ATOM   2751  O   ASP B  47      34.887 -27.062  34.620  1.00115.50           O  
ATOM   2752  N   PRO B  48      33.649 -25.224  34.775  1.00140.83           N  
ATOM   2753  CA  PRO B  48      33.039 -25.454  33.501  1.00140.83           C  
ATOM   2754  CD  PRO B  48      32.884 -24.304  35.604  1.00140.83           C  
ATOM   2755  CB  PRO B  48      32.024 -24.324  33.327  1.00140.83           C  
ATOM   2756  CG  PRO B  48      31.638 -23.954  34.772  1.00140.83           C  
ATOM   2757  C   PRO B  48      34.062 -25.536  32.401  1.00140.83           C  
ATOM   2758  O   PRO B  48      35.037 -24.787  32.420  1.00140.83           O  
ATOM   2759  N   GLN B  49      33.869 -26.464  31.440  1.00114.68           N  
ATOM   2760  CA  GLN B  49      34.743 -26.614  30.312  1.00114.68           C  
ATOM   2761  CB  GLN B  49      35.242 -28.053  30.086  1.00114.68           C  
ATOM   2762  CG  GLN B  49      36.131 -28.592  31.205  1.00114.68           C  
ATOM   2763  CD  GLN B  49      37.398 -27.752  31.235  1.00114.68           C  
ATOM   2764  OE1 GLN B  49      38.108 -27.632  30.238  1.00114.68           O  
ATOM   2765  NE2 GLN B  49      37.685 -27.142  32.417  1.00114.68           N  
ATOM   2766  C   GLN B  49      33.906 -26.282  29.118  1.00114.68           C  
ATOM   2767  O   GLN B  49      32.809 -26.812  28.963  1.00114.68           O  
ATOM   2768  N   PHE B  50      34.413 -25.410  28.229  1.00143.00           N  
ATOM   2769  CA  PHE B  50      33.625 -24.950  27.115  1.00143.00           C  
ATOM   2770  CB  PHE B  50      34.163 -23.598  26.609  1.00143.00           C  
ATOM   2771  CG  PHE B  50      33.473 -23.151  25.370  1.00143.00           C  
ATOM   2772  CD1 PHE B  50      32.183 -22.679  25.397  1.00143.00           C  
ATOM   2773  CD2 PHE B  50      34.147 -23.174  24.173  1.00143.00           C  
ATOM   2774  CE1 PHE B  50      31.571 -22.257  24.242  1.00143.00           C  
ATOM   2775  CE2 PHE B  50      33.541 -22.754  23.015  1.00143.00           C  
ATOM   2776  CZ  PHE B  50      32.247 -22.295  23.047  1.00143.00           C  
ATOM   2777  C   PHE B  50      33.596 -25.936  25.991  1.00143.00           C  
ATOM   2778  O   PHE B  50      34.638 -26.374  25.503  1.00143.00           O  
ATOM   2779  N   LEU B  51      32.379 -26.425  25.654  1.00128.44           N  
ATOM   2780  CA  LEU B  51      32.218 -27.273  24.505  1.00128.44           C  
ATOM   2781  CB  LEU B  51      31.071 -28.278  24.670  1.00128.44           C  
ATOM   2782  CG  LEU B  51      31.355 -29.242  25.839  1.00128.44           C  
ATOM   2783  CD1 LEU B  51      30.335 -30.389  25.886  1.00128.44           C  
ATOM   2784  CD2 LEU B  51      32.816 -29.731  25.824  1.00128.44           C  
ATOM   2785  C   LEU B  51      32.066 -26.536  23.192  1.00128.44           C  
ATOM   2786  O   LEU B  51      32.921 -26.662  22.317  1.00128.44           O  
ATOM   2787  N   ILE B  52      30.999 -25.702  23.038  1.00156.17           N  
ATOM   2788  CA  ILE B  52      30.719 -25.065  21.764  1.00156.17           C  
ATOM   2789  CB  ILE B  52      30.024 -26.021  20.813  1.00156.17           C  
ATOM   2790  CG1 ILE B  52      30.884 -27.265  20.542  1.00156.17           C  
ATOM   2791  CG2 ILE B  52      29.670 -25.284  19.510  1.00156.17           C  
ATOM   2792  CD1 ILE B  52      32.133 -26.973  19.712  1.00156.17           C  
ATOM   2793  C   ILE B  52      29.769 -23.902  21.968  1.00156.17           C  
ATOM   2794  O   ILE B  52      29.031 -23.863  22.954  1.00156.17           O  
ATOM   2795  N   SER B  53      29.769 -22.919  21.029  1.00126.07           N  
ATOM   2796  CA  SER B  53      28.835 -21.824  21.045  1.00126.07           C  
ATOM   2797  CB  SER B  53      29.498 -20.459  21.280  1.00126.07           C  
ATOM   2798  OG  SER B  53      30.071 -20.421  22.579  1.00126.07           O  
ATOM   2799  C   SER B  53      28.175 -21.793  19.692  1.00126.07           C  
ATOM   2800  O   SER B  53      28.819 -21.992  18.663  1.00126.07           O  
ATOM   2801  N   PHE B  54      26.849 -21.557  19.668  1.00150.11           N  
ATOM   2802  CA  PHE B  54      26.101 -21.504  18.440  1.00150.11           C  
ATOM   2803  CB  PHE B  54      24.855 -22.395  18.406  1.00150.11           C  
ATOM   2804  CG  PHE B  54      25.198 -23.755  17.950  1.00150.11           C  
ATOM   2805  CD1 PHE B  54      25.942 -24.599  18.732  1.00150.11           C  
ATOM   2806  CD2 PHE B  54      24.730 -24.186  16.730  1.00150.11           C  
ATOM   2807  CE1 PHE B  54      26.229 -25.857  18.272  1.00150.11           C  
ATOM   2808  CE2 PHE B  54      25.012 -25.443  16.266  1.00150.11           C  
ATOM   2809  CZ  PHE B  54      25.767 -26.282  17.048  1.00150.11           C  
ATOM   2810  C   PHE B  54      25.492 -20.151  18.301  1.00150.11           C  
ATOM   2811  O   PHE B  54      24.882 -19.639  19.234  1.00150.11           O  
ATOM   2812  N   TYR B  55      25.647 -19.534  17.118  1.00228.20           N  
ATOM   2813  CA  TYR B  55      24.923 -18.337  16.798  1.00228.20           C  
ATOM   2814  CB  TYR B  55      25.718 -17.026  16.672  1.00228.20           C  
ATOM   2815  CG  TYR B  55      24.745 -16.003  16.165  1.00228.20           C  
ATOM   2816  CD1 TYR B  55      23.968 -15.261  17.028  1.00228.20           C  
ATOM   2817  CD2 TYR B  55      24.592 -15.798  14.811  1.00228.20           C  
ATOM   2818  CE1 TYR B  55      23.075 -14.328  16.547  1.00228.20           C  
ATOM   2819  CE2 TYR B  55      23.703 -14.870  14.327  1.00228.20           C  
ATOM   2820  CZ  TYR B  55      22.941 -14.130  15.193  1.00228.20           C  
ATOM   2821  OH  TYR B  55      22.028 -13.177  14.691  1.00228.20           O  
ATOM   2822  C   TYR B  55      24.390 -18.659  15.467  1.00228.20           C  
ATOM   2823  O   TYR B  55      25.078 -19.331  14.707  1.00228.20           O  
ATOM   2824  N   GLU B  56      23.149 -18.224  15.157  1.00363.45           N  
ATOM   2825  CA  GLU B  56      22.484 -18.690  13.979  1.00363.45           C  
ATOM   2826  CB  GLU B  56      23.061 -18.238  12.591  1.00363.45           C  
ATOM   2827  CG  GLU B  56      24.453 -18.721  12.150  1.00363.45           C  
ATOM   2828  CD  GLU B  56      24.619 -18.533  10.648  1.00363.45           C  
ATOM   2829  OE1 GLU B  56      23.593 -18.619   9.923  1.00363.45           O  
ATOM   2830  OE2 GLU B  56      25.778 -18.317  10.203  1.00363.45           O  
ATOM   2831  C   GLU B  56      22.480 -20.160  14.186  1.00363.45           C  
ATOM   2832  O   GLU B  56      22.563 -20.634  15.321  1.00363.45           O  
ATOM   2833  N   LYS B  57      22.306 -20.945  13.129  1.00248.72           N  
ATOM   2834  CA  LYS B  57      22.365 -22.339  13.402  1.00248.72           C  
ATOM   2835  CB  LYS B  57      21.441 -23.174  12.501  1.00248.72           C  
ATOM   2836  CG  LYS B  57      19.956 -22.832  12.619  1.00248.72           C  
ATOM   2837  CD  LYS B  57      19.117 -23.454  11.503  1.00248.72           C  
ATOM   2838  CE  LYS B  57      19.633 -23.098  10.108  1.00248.72           C  
ATOM   2839  NZ  LYS B  57      19.623 -21.630   9.930  1.00248.72           N  
ATOM   2840  C   LYS B  57      23.753 -22.785  13.081  1.00248.72           C  
ATOM   2841  O   LYS B  57      23.940 -23.925  12.664  1.00248.72           O  
ATOM   2842  N   MET B  58      24.770 -21.921  13.310  1.00119.37           N  
ATOM   2843  CA  MET B  58      26.116 -22.294  12.964  1.00119.37           C  
ATOM   2844  CB  MET B  58      26.842 -21.281  12.061  1.00119.37           C  
ATOM   2845  CG  MET B  58      28.265 -21.715  11.692  1.00119.37           C  
ATOM   2846  SD  MET B  58      29.026 -20.771  10.338  1.00119.37           S  
ATOM   2847  CE  MET B  58      28.203 -21.708   9.016  1.00119.37           C  
ATOM   2848  C   MET B  58      26.919 -22.441  14.219  1.00119.37           C  
ATOM   2849  O   MET B  58      26.700 -21.717  15.190  1.00119.37           O  
ATOM   2850  N   GLN B  59      27.867 -23.409  14.223  1.00115.21           N  
ATOM   2851  CA  GLN B  59      28.706 -23.641  15.367  1.00115.21           C  
ATOM   2852  CB  GLN B  59      29.313 -25.051  15.399  1.00115.21           C  
ATOM   2853  CG  GLN B  59      28.249 -26.143  15.476  1.00115.21           C  
ATOM   2854  CD  GLN B  59      28.942 -27.493  15.508  1.00115.21           C  
ATOM   2855  OE1 GLN B  59      28.300 -28.531  15.663  1.00115.21           O  
ATOM   2856  NE2 GLN B  59      30.293 -27.483  15.364  1.00115.21           N  
ATOM   2857  C   GLN B  59      29.828 -22.670  15.250  1.00115.21           C  
ATOM   2858  O   GLN B  59      30.752 -22.868  14.465  1.00115.21           O  
ATOM   2859  N   SER B  60      29.761 -21.580  16.034  1.00 90.93           N  
ATOM   2860  CA  SER B  60      30.731 -20.532  15.936  1.00 90.93           C  
ATOM   2861  CB  SER B  60      30.335 -19.297  16.760  1.00 90.93           C  
ATOM   2862  OG  SER B  60      31.321 -18.286  16.620  1.00 90.93           O  
ATOM   2863  C   SER B  60      32.096 -20.968  16.398  1.00 90.93           C  
ATOM   2864  O   SER B  60      33.058 -20.906  15.631  1.00 90.93           O  
ATOM   2865  N   ASP B  61      32.206 -21.428  17.666  1.00 69.84           N  
ATOM   2866  CA  ASP B  61      33.483 -21.727  18.265  1.00 69.84           C  
ATOM   2867  CB  ASP B  61      33.832 -20.726  19.377  1.00 69.84           C  
ATOM   2868  CG  ASP B  61      33.915 -19.342  18.750  1.00 69.84           C  
ATOM   2869  OD1 ASP B  61      34.758 -19.154  17.834  1.00 69.84           O  
ATOM   2870  OD2 ASP B  61      33.120 -18.457  19.168  1.00 69.84           O  
ATOM   2871  C   ASP B  61      33.414 -23.073  18.939  1.00 69.84           C  
ATOM   2872  O   ASP B  61      32.345 -23.506  19.366  1.00 69.84           O  
ATOM   2873  N   LYS B  69      34.572 -23.764  19.062  1.00 71.76           N  
ATOM   2874  CA  LYS B  69      34.610 -25.069  19.669  1.00 71.76           C  
ATOM   2875  CB  LYS B  69      34.943 -26.160  18.643  1.00 71.76           C  
ATOM   2876  CG  LYS B  69      33.995 -26.116  17.447  1.00 71.76           C  
ATOM   2877  CD  LYS B  69      34.522 -26.845  16.212  1.00 71.76           C  
ATOM   2878  CE  LYS B  69      33.765 -26.479  14.937  1.00 71.76           C  
ATOM   2879  NZ  LYS B  69      34.092 -25.087  14.555  1.00 71.76           N  
ATOM   2880  C   LYS B  69      35.712 -25.089  20.693  1.00 71.76           C  
ATOM   2881  O   LYS B  69      36.707 -24.375  20.565  1.00 71.76           O  
ATOM   2882  N   GLY B  70      35.545 -25.911  21.754  1.00 22.86           N  
ATOM   2883  CA  GLY B  70      36.531 -26.043  22.793  1.00 22.86           C  
ATOM   2884  C   GLY B  70      37.307 -27.290  22.519  1.00 22.86           C  
ATOM   2885  O   GLY B  70      37.399 -27.731  21.375  1.00 22.86           O  
ATOM   2886  N   SER B  71      37.888 -27.903  23.573  1.00 99.87           N  
ATOM   2887  CA  SER B  71      38.655 -29.092  23.348  1.00 99.87           C  
ATOM   2888  CB  SER B  71      39.783 -29.286  24.378  1.00 99.87           C  
ATOM   2889  OG  SER B  71      40.706 -28.209  24.314  1.00 99.87           O  
ATOM   2890  C   SER B  71      37.737 -30.258  23.516  1.00 99.87           C  
ATOM   2891  O   SER B  71      37.833 -30.992  24.499  1.00 99.87           O  
ATOM   2892  N   ILE B  72      36.838 -30.477  22.533  1.00136.57           N  
ATOM   2893  CA  ILE B  72      35.942 -31.592  22.629  1.00136.57           C  
ATOM   2894  CB  ILE B  72      34.549 -31.209  23.023  1.00136.57           C  
ATOM   2895  CG1 ILE B  72      33.845 -32.423  23.640  1.00136.57           C  
ATOM   2896  CG2 ILE B  72      33.837 -30.635  21.788  1.00136.57           C  
ATOM   2897  CD1 ILE B  72      34.478 -32.888  24.954  1.00136.57           C  
ATOM   2898  C   ILE B  72      35.916 -32.267  21.287  1.00136.57           C  
ATOM   2899  O   ILE B  72      36.096 -31.640  20.244  1.00136.57           O  
ATOM   2900  N   PRO B  73      35.716 -33.554  21.326  1.00 94.24           N  
ATOM   2901  CA  PRO B  73      35.748 -34.409  20.161  1.00 94.24           C  
ATOM   2902  CD  PRO B  73      35.981 -34.288  22.551  1.00 94.24           C  
ATOM   2903  CB  PRO B  73      36.082 -35.808  20.681  1.00 94.24           C  
ATOM   2904  CG  PRO B  73      35.741 -35.758  22.179  1.00 94.24           C  
ATOM   2905  C   PRO B  73      34.496 -34.401  19.335  1.00 94.24           C  
ATOM   2906  O   PRO B  73      33.528 -33.730  19.688  1.00 94.24           O  
ATOM   2907  N   ASP B  74      34.520 -35.182  18.234  1.00 65.16           N  
ATOM   2908  CA  ASP B  74      33.473 -35.336  17.260  1.00 65.16           C  
ATOM   2909  CB  ASP B  74      33.842 -36.335  16.145  1.00 65.16           C  
ATOM   2910  CG  ASP B  74      34.980 -35.763  15.310  1.00 65.16           C  
ATOM   2911  OD1 ASP B  74      35.348 -34.581  15.541  1.00 65.16           O  
ATOM   2912  OD2 ASP B  74      35.494 -36.501  14.425  1.00 65.16           O  
ATOM   2913  C   ASP B  74      32.262 -35.897  17.936  1.00 65.16           C  
ATOM   2914  O   ASP B  74      31.135 -35.633  17.519  1.00 65.16           O  
ATOM   2915  N   ARG B  75      32.470 -36.679  19.012  1.00177.14           N  
ATOM   2916  CA  ARG B  75      31.399 -37.329  19.710  1.00177.14           C  
ATOM   2917  CB  ARG B  75      31.874 -38.035  20.996  1.00177.14           C  
ATOM   2918  CG  ARG B  75      32.938 -39.104  20.741  1.00177.14           C  
ATOM   2919  CD  ARG B  75      33.287 -39.979  21.953  1.00177.14           C  
ATOM   2920  NE  ARG B  75      33.967 -39.138  22.981  1.00177.14           N  
ATOM   2921  CZ  ARG B  75      33.306 -38.812  24.128  1.00177.14           C  
ATOM   2922  NH1 ARG B  75      32.043 -39.282  24.332  1.00177.14           N  
ATOM   2923  NH2 ARG B  75      33.900 -38.023  25.071  1.00177.14           N  
ATOM   2924  C   ARG B  75      30.450 -36.260  20.137  1.00177.14           C  
ATOM   2925  O   ARG B  75      29.242 -36.489  20.192  1.00177.14           O  
ATOM   2926  N   PHE B  76      30.990 -35.074  20.480  1.00 66.75           N  
ATOM   2927  CA  PHE B  76      30.165 -33.970  20.869  1.00 66.75           C  
ATOM   2928  CB  PHE B  76      30.910 -32.957  21.749  1.00 66.75           C  
ATOM   2929  CG  PHE B  76      31.212 -33.641  23.037  1.00 66.75           C  
ATOM   2930  CD1 PHE B  76      32.083 -34.706  23.079  1.00 66.75           C  
ATOM   2931  CD2 PHE B  76      30.643 -33.204  24.211  1.00 66.75           C  
ATOM   2932  CE1 PHE B  76      32.367 -35.330  24.272  1.00 66.75           C  
ATOM   2933  CE2 PHE B  76      30.924 -33.825  25.405  1.00 66.75           C  
ATOM   2934  CZ  PHE B  76      31.788 -34.893  25.439  1.00 66.75           C  
ATOM   2935  C   PHE B  76      29.762 -33.260  19.618  1.00 66.75           C  
ATOM   2936  O   PHE B  76      30.604 -32.767  18.869  1.00 66.75           O  
ATOM   2937  N   SER B  77      28.441 -33.208  19.360  1.00 80.24           N  
ATOM   2938  CA  SER B  77      27.927 -32.547  18.198  1.00 80.24           C  
ATOM   2939  CB  SER B  77      27.304 -33.509  17.172  1.00 80.24           C  
ATOM   2940  OG  SER B  77      28.253 -34.486  16.774  1.00 80.24           O  
ATOM   2941  C   SER B  77      26.826 -31.671  18.701  1.00 80.24           C  
ATOM   2942  O   SER B  77      26.203 -31.975  19.717  1.00 80.24           O  
ATOM   2943  N   ALA B  78      26.561 -30.542  18.015  1.00 53.38           N  
ATOM   2944  CA  ALA B  78      25.517 -29.698  18.514  1.00 53.38           C  
ATOM   2945  CB  ALA B  78      26.019 -28.558  19.413  1.00 53.38           C  
ATOM   2946  C   ALA B  78      24.754 -29.113  17.369  1.00 53.38           C  
ATOM   2947  O   ALA B  78      25.217 -29.107  16.229  1.00 53.38           O  
ATOM   2948  N   GLN B  79      23.525 -28.636  17.658  1.00109.93           N  
ATOM   2949  CA  GLN B  79      22.692 -28.086  16.630  1.00109.93           C  
ATOM   2950  CB  GLN B  79      21.664 -29.108  16.114  1.00109.93           C  
ATOM   2951  CG  GLN B  79      20.753 -28.608  14.995  1.00109.93           C  
ATOM   2952  CD  GLN B  79      19.828 -29.757  14.612  1.00109.93           C  
ATOM   2953  OE1 GLN B  79      19.618 -30.033  13.432  1.00109.93           O  
ATOM   2954  NE2 GLN B  79      19.261 -30.446  15.637  1.00109.93           N  
ATOM   2955  C   GLN B  79      21.923 -26.933  17.199  1.00109.93           C  
ATOM   2956  O   GLN B  79      21.599 -26.909  18.386  1.00109.93           O  
ATOM   2957  N   GLN B  80      21.640 -25.915  16.360  1.00 80.59           N  
ATOM   2958  CA  GLN B  80      20.802 -24.845  16.821  1.00 80.59           C  
ATOM   2959  CB  GLN B  80      21.482 -23.474  16.991  1.00 80.59           C  
ATOM   2960  CG  GLN B  80      20.511 -22.470  17.627  1.00 80.59           C  
ATOM   2961  CD  GLN B  80      21.225 -21.166  17.960  1.00 80.59           C  
ATOM   2962  OE1 GLN B  80      22.451 -21.091  17.974  1.00 80.59           O  
ATOM   2963  NE2 GLN B  80      20.426 -20.105  18.254  1.00 80.59           N  
ATOM   2964  C   GLN B  80      19.680 -24.702  15.833  1.00 80.59           C  
ATOM   2965  O   GLN B  80      19.903 -24.704  14.623  1.00 80.59           O  
ATOM   2966  N   PHE B  81      18.436 -24.594  16.346  1.00 76.57           N  
ATOM   2967  CA  PHE B  81      17.256 -24.487  15.532  1.00 76.57           C  
ATOM   2968  CB  PHE B  81      15.981 -25.013  16.213  1.00 76.57           C  
ATOM   2969  CG  PHE B  81      16.186 -26.467  16.464  1.00 76.57           C  
ATOM   2970  CD1 PHE B  81      16.051 -27.380  15.445  1.00 76.57           C  
ATOM   2971  CD2 PHE B  81      16.546 -26.918  17.712  1.00 76.57           C  
ATOM   2972  CE1 PHE B  81      16.247 -28.722  15.673  1.00 76.57           C  
ATOM   2973  CE2 PHE B  81      16.740 -28.258  17.946  1.00 76.57           C  
ATOM   2974  CZ  PHE B  81      16.588 -29.166  16.926  1.00 76.57           C  
ATOM   2975  C   PHE B  81      17.035 -23.047  15.179  1.00 76.57           C  
ATOM   2976  O   PHE B  81      17.667 -22.154  15.738  1.00 76.57           O  
ATOM   2977  N   SER B  82      16.127 -22.792  14.214  1.00104.82           N  
ATOM   2978  CA  SER B  82      15.876 -21.465  13.721  1.00104.82           C  
ATOM   2979  CB  SER B  82      14.885 -21.453  12.552  1.00104.82           C  
ATOM   2980  OG  SER B  82      14.661 -20.122  12.110  1.00104.82           O  
ATOM   2981  C   SER B  82      15.319 -20.592  14.796  1.00104.82           C  
ATOM   2982  O   SER B  82      15.423 -19.368  14.733  1.00104.82           O  
ATOM   2983  N   ASP B  83      14.651 -21.211  15.775  1.00171.48           N  
ATOM   2984  CA  ASP B  83      14.058 -20.568  16.907  1.00171.48           C  
ATOM   2985  CB  ASP B  83      12.974 -21.435  17.566  1.00171.48           C  
ATOM   2986  CG  ASP B  83      12.134 -20.526  18.450  1.00171.48           C  
ATOM   2987  OD1 ASP B  83      12.169 -19.287  18.218  1.00171.48           O  
ATOM   2988  OD2 ASP B  83      11.452 -21.051  19.371  1.00171.48           O  
ATOM   2989  C   ASP B  83      15.066 -20.236  17.969  1.00171.48           C  
ATOM   2990  O   ASP B  83      14.696 -19.690  19.008  1.00171.48           O  
ATOM   2991  N   TYR B  84      16.334 -20.649  17.782  1.00135.63           N  
ATOM   2992  CA  TYR B  84      17.416 -20.395  18.696  1.00135.63           C  
ATOM   2993  CB  TYR B  84      17.329 -19.002  19.356  1.00135.63           C  
ATOM   2994  CG  TYR B  84      17.433 -17.971  18.274  1.00135.63           C  
ATOM   2995  CD1 TYR B  84      18.649 -17.701  17.694  1.00135.63           C  
ATOM   2996  CD2 TYR B  84      16.326 -17.293  17.809  1.00135.63           C  
ATOM   2997  CE1 TYR B  84      18.778 -16.765  16.697  1.00135.63           C  
ATOM   2998  CE2 TYR B  84      16.443 -16.351  16.810  1.00135.63           C  
ATOM   2999  CZ  TYR B  84      17.672 -16.083  16.255  1.00135.63           C  
ATOM   3000  OH  TYR B  84      17.798 -15.121  15.231  1.00135.63           O  
ATOM   3001  C   TYR B  84      17.547 -21.437  19.777  1.00135.63           C  
ATOM   3002  O   TYR B  84      18.474 -21.361  20.584  1.00135.63           O  
ATOM   3003  N   HIS B  85      16.694 -22.480  19.785  1.00128.57           N  
ATOM   3004  CA  HIS B  85      16.839 -23.541  20.747  1.00128.57           C  
ATOM   3005  ND1 HIS B  85      14.931 -24.934  23.172  1.00128.57           N  
ATOM   3006  CG  HIS B  85      15.521 -25.329  21.994  1.00128.57           C  
ATOM   3007  CB  HIS B  85      15.605 -24.455  20.782  1.00128.57           C  
ATOM   3008  NE2 HIS B  85      15.637 -27.018  23.482  1.00128.57           N  
ATOM   3009  CD2 HIS B  85      15.948 -26.604  22.200  1.00128.57           C  
ATOM   3010  CE1 HIS B  85      15.027 -25.982  24.029  1.00128.57           C  
ATOM   3011  C   HIS B  85      18.017 -24.355  20.286  1.00128.57           C  
ATOM   3012  O   HIS B  85      18.364 -24.324  19.105  1.00128.57           O  
ATOM   3013  N   SER B  86      18.686 -25.089  21.203  1.00 61.88           N  
ATOM   3014  CA  SER B  86      19.854 -25.824  20.796  1.00 61.88           C  
ATOM   3015  CB  SER B  86      21.179 -25.178  21.236  1.00 61.88           C  
ATOM   3016  OG  SER B  86      22.279 -25.965  20.798  1.00 61.88           O  
ATOM   3017  C   SER B  86      19.830 -27.210  21.360  1.00 61.88           C  
ATOM   3018  O   SER B  86      19.103 -27.511  22.306  1.00 61.88           O  
ATOM   3019  N   GLU B  87      20.634 -28.104  20.746  1.00 70.48           N  
ATOM   3020  CA  GLU B  87      20.717 -29.471  21.163  1.00 70.48           C  
ATOM   3021  CB  GLU B  87      20.035 -30.442  20.184  1.00 70.48           C  
ATOM   3022  CG  GLU B  87      18.511 -30.335  20.118  1.00 70.48           C  
ATOM   3023  CD  GLU B  87      18.073 -31.263  18.996  1.00 70.48           C  
ATOM   3024  OE1 GLU B  87      18.959 -31.653  18.191  1.00 70.48           O  
ATOM   3025  OE2 GLU B  87      16.860 -31.597  18.924  1.00 70.48           O  
ATOM   3026  C   GLU B  87      22.163 -29.855  21.189  1.00 70.48           C  
ATOM   3027  O   GLU B  87      22.948 -29.438  20.335  1.00 70.48           O  
ATOM   3028  N   LEU B  88      22.560 -30.646  22.207  1.00 68.45           N  
ATOM   3029  CA  LEU B  88      23.900 -31.157  22.249  1.00 68.45           C  
ATOM   3030  CB  LEU B  88      24.700 -30.733  23.496  1.00 68.45           C  
ATOM   3031  CG  LEU B  88      26.142 -31.278  23.522  1.00 68.45           C  
ATOM   3032  CD1 LEU B  88      26.972 -30.708  22.359  1.00 68.45           C  
ATOM   3033  CD2 LEU B  88      26.800 -31.053  24.894  1.00 68.45           C  
ATOM   3034  C   LEU B  88      23.760 -32.645  22.278  1.00 68.45           C  
ATOM   3035  O   LEU B  88      23.072 -33.181  23.148  1.00 68.45           O  
ATOM   3036  N   ASN B  89      24.372 -33.362  21.309  1.00104.69           N  
ATOM   3037  CA  ASN B  89      24.268 -34.791  21.385  1.00104.69           C  
ATOM   3038  CB  ASN B  89      23.668 -35.514  20.164  0.75104.69           C  
ATOM   3039  CG  ASN B  89      24.734 -35.580  19.092  0.50104.69           C  
ATOM   3040  OD1 ASN B  89      25.350 -34.572  18.769  0.50104.69           O  
ATOM   3041  ND2 ASN B  89      24.979 -36.800  18.545  0.50104.69           N  
ATOM   3042  C   ASN B  89      25.650 -35.334  21.562  1.00104.69           C  
ATOM   3043  O   ASN B  89      26.610 -34.850  20.962  1.00104.69           O  
ATOM   3044  N   MET B  90      25.790 -36.343  22.442  1.00129.00           N  
ATOM   3045  CA  MET B  90      27.074 -36.957  22.604  1.00129.00           C  
ATOM   3046  CB  MET B  90      27.701 -36.754  23.994  1.00129.00           C  
ATOM   3047  CG  MET B  90      26.862 -37.313  25.143  1.00129.00           C  
ATOM   3048  SD  MET B  90      25.461 -36.283  25.669  1.00129.00           S  
ATOM   3049  CE  MET B  90      26.504 -35.112  26.587  1.00129.00           C  
ATOM   3050  C   MET B  90      26.899 -38.426  22.387  1.00129.00           C  
ATOM   3051  O   MET B  90      26.088 -39.069  23.054  1.00129.00           O  
ATOM   3052  N   SER B  91      27.649 -38.993  21.420  1.00 45.01           N  
ATOM   3053  CA  SER B  91      27.551 -40.399  21.148  1.00 45.01           C  
ATOM   3054  CB  SER B  91      27.459 -40.731  19.646  1.00 45.01           C  
ATOM   3055  OG  SER B  91      28.653 -40.349  18.980  1.00 45.01           O  
ATOM   3056  C   SER B  91      28.759 -41.098  21.699  1.00 45.01           C  
ATOM   3057  O   SER B  91      29.709 -40.456  22.144  1.00 45.01           O  
ATOM   3058  N   SER B  92      28.737 -42.451  21.673  1.00 54.51           N  
ATOM   3059  CA  SER B  92      29.831 -43.266  22.132  1.00 54.51           C  
ATOM   3060  CB  SER B  92      31.036 -43.277  21.178  1.00 54.51           C  
ATOM   3061  OG  SER B  92      31.562 -41.966  21.043  1.00 54.51           O  
ATOM   3062  C   SER B  92      30.259 -42.785  23.481  1.00 54.51           C  
ATOM   3063  O   SER B  92      31.433 -42.493  23.707  1.00 54.51           O  
ATOM   3064  N   LEU B  93      29.298 -42.730  24.422  1.00 65.00           N  
ATOM   3065  CA  LEU B  93      29.545 -42.227  25.745  1.00 65.00           C  
ATOM   3066  CB  LEU B  93      28.316 -42.245  26.678  1.00 65.00           C  
ATOM   3067  CG  LEU B  93      27.239 -41.192  26.373  1.00 65.00           C  
ATOM   3068  CD1 LEU B  93      26.062 -41.297  27.359  1.00 65.00           C  
ATOM   3069  CD2 LEU B  93      27.854 -39.787  26.385  1.00 65.00           C  
ATOM   3070  C   LEU B  93      30.581 -43.053  26.423  1.00 65.00           C  
ATOM   3071  O   LEU B  93      30.670 -44.267  26.243  1.00 65.00           O  
ATOM   3072  N   GLU B  94      31.409 -42.363  27.229  1.00 65.70           N  
ATOM   3073  CA  GLU B  94      32.458 -42.961  27.988  1.00 65.70           C  
ATOM   3074  CB  GLU B  94      33.847 -42.502  27.509  1.00 65.70           C  
ATOM   3075  CG  GLU B  94      34.171 -43.063  26.119  1.00 65.70           C  
ATOM   3076  CD  GLU B  94      35.405 -42.366  25.568  1.00 65.70           C  
ATOM   3077  OE1 GLU B  94      35.264 -41.229  25.047  1.00 65.70           O  
ATOM   3078  OE2 GLU B  94      36.508 -42.968  25.656  1.00 65.70           O  
ATOM   3079  C   GLU B  94      32.233 -42.559  29.413  1.00 65.70           C  
ATOM   3080  O   GLU B  94      31.506 -41.608  29.695  1.00 65.70           O  
ATOM   3081  N   LEU B  95      32.863 -43.285  30.354  1.00 92.22           N  
ATOM   3082  CA  LEU B  95      32.670 -43.065  31.761  1.00 92.22           C  
ATOM   3083  CB  LEU B  95      33.554 -43.963  32.648  1.00 92.22           C  
ATOM   3084  CG  LEU B  95      33.164 -45.453  32.682  1.00 92.22           C  
ATOM   3085  CD1 LEU B  95      31.785 -45.648  33.330  1.00 92.22           C  
ATOM   3086  CD2 LEU B  95      33.283 -46.118  31.303  1.00 92.22           C  
ATOM   3087  C   LEU B  95      33.062 -41.661  32.081  1.00 92.22           C  
ATOM   3088  O   LEU B  95      32.476 -41.029  32.957  1.00 92.22           O  
ATOM   3089  N   GLY B  96      34.080 -41.148  31.373  1.00 58.70           N  
ATOM   3090  CA  GLY B  96      34.622 -39.838  31.586  1.00 58.70           C  
ATOM   3091  C   GLY B  96      33.590 -38.785  31.323  1.00 58.70           C  
ATOM   3092  O   GLY B  96      33.645 -37.702  31.902  1.00 58.70           O  
ATOM   3093  N   ASP B  97      32.642 -39.076  30.416  1.00 91.31           N  
ATOM   3094  CA  ASP B  97      31.631 -38.165  29.952  1.00 91.31           C  
ATOM   3095  CB  ASP B  97      30.791 -38.749  28.807  1.00 91.31           C  
ATOM   3096  CG  ASP B  97      31.691 -38.733  27.584  1.00 91.31           C  
ATOM   3097  OD1 ASP B  97      32.296 -37.663  27.308  1.00 91.31           O  
ATOM   3098  OD2 ASP B  97      31.805 -39.797  26.926  1.00 91.31           O  
ATOM   3099  C   ASP B  97      30.707 -37.718  31.044  1.00 91.31           C  
ATOM   3100  O   ASP B  97      30.042 -36.696  30.882  1.00 91.31           O  
ATOM   3101  N   SER B  98      30.592 -38.477  32.154  1.00 55.39           N  
ATOM   3102  CA  SER B  98      29.697 -38.103  33.218  1.00 55.39           C  
ATOM   3103  CB  SER B  98      29.850 -38.980  34.469  1.00 55.39           C  
ATOM   3104  OG  SER B  98      29.500 -40.319  34.161  1.00 55.39           O  
ATOM   3105  C   SER B  98      30.003 -36.701  33.617  1.00 55.39           C  
ATOM   3106  O   SER B  98      31.160 -36.348  33.840  1.00 55.39           O  
ATOM   3107  N   ALA B  99      28.956 -35.853  33.693  1.00 54.91           N  
ATOM   3108  CA  ALA B  99      29.196 -34.492  34.062  1.00 54.91           C  
ATOM   3109  CB  ALA B  99      30.112 -33.748  33.075  1.00 54.91           C  
ATOM   3110  C   ALA B  99      27.893 -33.768  34.052  1.00 54.91           C  
ATOM   3111  O   ALA B  99      26.863 -34.305  33.646  1.00 54.91           O  
ATOM   3112  N   LEU B 100      27.915 -32.514  34.539  1.00 75.43           N  
ATOM   3113  CA  LEU B 100      26.734 -31.717  34.488  1.00 75.43           C  
ATOM   3114  CB  LEU B 100      26.522 -30.841  35.739  1.00 75.43           C  
ATOM   3115  CG  LEU B 100      25.160 -30.117  35.788  1.00 75.43           C  
ATOM   3116  CD1 LEU B 100      23.995 -31.119  35.752  1.00 75.43           C  
ATOM   3117  CD2 LEU B 100      25.062 -29.200  37.017  1.00 75.43           C  
ATOM   3118  C   LEU B 100      26.912 -30.855  33.281  1.00 75.43           C  
ATOM   3119  O   LEU B 100      27.905 -30.142  33.153  1.00 75.43           O  
ATOM   3120  N   TYR B 101      25.948 -30.911  32.345  1.00 85.59           N  
ATOM   3121  CA  TYR B 101      26.080 -30.151  31.140  1.00 85.59           C  
ATOM   3122  CB  TYR B 101      25.582 -30.892  29.888  1.00 85.59           C  
ATOM   3123  CG  TYR B 101      26.580 -31.960  29.604  1.00 85.59           C  
ATOM   3124  CD1 TYR B 101      26.569 -33.151  30.295  1.00 85.59           C  
ATOM   3125  CD2 TYR B 101      27.535 -31.758  28.635  1.00 85.59           C  
ATOM   3126  CE1 TYR B 101      27.499 -34.126  30.023  1.00 85.59           C  
ATOM   3127  CE2 TYR B 101      28.468 -32.727  28.359  1.00 85.59           C  
ATOM   3128  CZ  TYR B 101      28.450 -33.913  29.054  1.00 85.59           C  
ATOM   3129  OH  TYR B 101      29.408 -34.907  28.770  1.00 85.59           O  
ATOM   3130  C   TYR B 101      25.269 -28.905  31.320  1.00 85.59           C  
ATOM   3131  O   TYR B 101      24.101 -28.973  31.695  1.00 85.59           O  
ATOM   3132  N   PHE B 102      25.906 -27.731  31.080  1.00133.38           N  
ATOM   3133  CA  PHE B 102      25.313 -26.435  31.310  1.00133.38           C  
ATOM   3134  CB  PHE B 102      26.178 -25.512  32.186  1.00133.38           C  
ATOM   3135  CG  PHE B 102      26.312 -25.993  33.585  1.00133.38           C  
ATOM   3136  CD1 PHE B 102      27.069 -27.101  33.883  1.00133.38           C  
ATOM   3137  CD2 PHE B 102      25.712 -25.294  34.607  1.00133.38           C  
ATOM   3138  CE1 PHE B 102      27.197 -27.518  35.186  1.00133.38           C  
ATOM   3139  CE2 PHE B 102      25.838 -25.705  35.911  1.00133.38           C  
ATOM   3140  CZ  PHE B 102      26.582 -26.821  36.198  1.00133.38           C  
ATOM   3141  C   PHE B 102      25.265 -25.651  30.028  1.00133.38           C  
ATOM   3142  O   PHE B 102      26.209 -25.676  29.247  1.00133.38           O  
ATOM   3143  N   CYS B 103      24.177 -24.877  29.818  1.00 79.60           N  
ATOM   3144  CA  CYS B 103      23.976 -24.050  28.660  1.00 79.60           C  
ATOM   3145  CB  CYS B 103      22.669 -24.462  27.965  0.75 79.60           C  
ATOM   3146  SG  CYS B 103      22.112 -23.363  26.645  0.75 79.60           S  
ATOM   3147  C   CYS B 103      23.847 -22.624  29.131  1.00 79.60           C  
ATOM   3148  O   CYS B 103      23.324 -22.378  30.215  1.00 79.60           O  
ATOM   3149  N   ALA B 104      24.336 -21.640  28.336  1.00 78.88           N  
ATOM   3150  CA  ALA B 104      24.229 -20.262  28.748  1.00 78.88           C  
ATOM   3151  CB  ALA B 104      25.522 -19.678  29.342  1.00 78.88           C  
ATOM   3152  C   ALA B 104      23.885 -19.412  27.555  1.00 78.88           C  
ATOM   3153  O   ALA B 104      24.032 -19.831  26.407  1.00 78.88           O  
ATOM   3154  N   SER B 105      23.377 -18.187  27.819  1.00119.71           N  
ATOM   3155  CA  SER B 105      23.019 -17.246  26.787  1.00119.71           C  
ATOM   3156  CB  SER B 105      21.504 -17.038  26.614  1.00119.71           C  
ATOM   3157  OG  SER B 105      20.872 -18.230  26.181  1.00119.71           O  
ATOM   3158  C   SER B 105      23.517 -15.900  27.218  1.00119.71           C  
ATOM   3159  O   SER B 105      23.563 -15.611  28.412  1.00119.71           O  
ATOM   3160  N   SER B 106      23.881 -15.019  26.262  1.00 98.88           N  
ATOM   3161  CA  SER B 106      24.371 -13.738  26.689  1.00 98.88           C  
ATOM   3162  CB  SER B 106      25.902 -13.630  26.709  1.00 98.88           C  
ATOM   3163  OG  SER B 106      26.395 -13.668  25.379  1.00 98.88           O  
ATOM   3164  C   SER B 106      23.941 -12.695  25.724  1.00 98.88           C  
ATOM   3165  O   SER B 106      23.401 -12.987  24.658  1.00 98.88           O  
ATOM   3166  N   PHE B 107      24.206 -11.426  26.096  1.00183.73           N  
ATOM   3167  CA  PHE B 107      23.847 -10.347  25.245  1.00183.73           C  
ATOM   3168  CB  PHE B 107      23.998  -8.949  25.872  1.00183.73           C  
ATOM   3169  CG  PHE B 107      22.863  -8.811  26.830  1.00183.73           C  
ATOM   3170  CD1 PHE B 107      21.596  -8.541  26.364  1.00183.73           C  
ATOM   3171  CD2 PHE B 107      23.054  -8.942  28.186  1.00183.73           C  
ATOM   3172  CE1 PHE B 107      20.537  -8.413  27.230  1.00183.73           C  
ATOM   3173  CE2 PHE B 107      21.996  -8.814  29.056  1.00183.73           C  
ATOM   3174  CZ  PHE B 107      20.734  -8.551  28.582  1.00183.73           C  
ATOM   3175  C   PHE B 107      24.678 -10.477  24.047  1.00183.73           C  
ATOM   3176  O   PHE B 107      25.761 -11.053  24.059  1.00183.73           O  
ATOM   3177  N   GLY B 108      24.182  -9.965  22.934  1.00164.58           N  
ATOM   3178  CA  GLY B 108      24.951 -10.294  21.795  1.00164.58           C  
ATOM   3179  C   GLY B 108      26.191  -9.528  21.855  1.00164.58           C  
ATOM   3180  O   GLY B 108      26.413  -8.644  22.692  1.00164.58           O  
ATOM   3181  N   GLY B 109      27.067  -9.973  20.968  1.00238.06           N  
ATOM   3182  CA  GLY B 109      28.277  -9.298  20.826  1.00238.06           C  
ATOM   3183  C   GLY B 109      29.290 -10.248  21.027  1.00238.06           C  
ATOM   3184  O   GLY B 109      29.172 -11.419  20.684  1.00238.06           O  
ATOM   3185  N   GLY B 123      30.232  -9.701  21.755  1.00374.95           N  
ATOM   3186  CA  GLY B 123      31.425 -10.304  22.080  1.00374.95           C  
ATOM   3187  C   GLY B 123      31.868  -9.518  23.268  1.00374.95           C  
ATOM   3188  O   GLY B 123      31.741  -8.300  23.273  1.00374.95           O  
ATOM   3189  N   GLY B 124      32.338 -10.194  24.337  1.00235.47           N  
ATOM   3190  CA  GLY B 124      32.773  -9.476  25.505  1.00235.47           C  
ATOM   3191  C   GLY B 124      31.616  -9.137  26.403  1.00235.47           C  
ATOM   3192  O   GLY B 124      31.639  -8.115  27.087  1.00235.47           O  
ATOM   3193  N   TYR B 125      30.571  -9.984  26.440  1.00143.70           N  
ATOM   3194  CA  TYR B 125      29.459  -9.693  27.308  1.00143.70           C  
ATOM   3195  CB  TYR B 125      28.126  -9.450  26.567  1.00143.70           C  
ATOM   3196  CG  TYR B 125      28.180  -8.152  25.820  1.00143.70           C  
ATOM   3197  CD1 TYR B 125      28.764  -8.066  24.576  1.00143.70           C  
ATOM   3198  CD2 TYR B 125      27.626  -7.015  26.364  1.00143.70           C  
ATOM   3199  CE1 TYR B 125      28.804  -6.870  23.893  1.00143.70           C  
ATOM   3200  CE2 TYR B 125      27.661  -5.817  25.688  1.00143.70           C  
ATOM   3201  CZ  TYR B 125      28.251  -5.741  24.451  1.00143.70           C  
ATOM   3202  OH  TYR B 125      28.285  -4.510  23.761  1.00143.70           O  
ATOM   3203  C   TYR B 125      29.258 -10.862  28.243  1.00143.70           C  
ATOM   3204  O   TYR B 125      29.661 -11.987  27.951  1.00143.70           O  
ATOM   3205  N   GLU B 126      28.632 -10.596  29.415  1.00146.04           N  
ATOM   3206  CA  GLU B 126      28.402 -11.553  30.475  1.00146.04           C  
ATOM   3207  CB  GLU B 126      28.104 -10.891  31.838  1.00146.04           C  
ATOM   3208  CG  GLU B 126      26.886  -9.964  31.861  1.00146.04           C  
ATOM   3209  CD  GLU B 126      25.675 -10.746  32.354  1.00146.04           C  
ATOM   3210  OE1 GLU B 126      25.803 -11.981  32.567  1.00146.04           O  
ATOM   3211  OE2 GLU B 126      24.602 -10.109  32.531  1.00146.04           O  
ATOM   3212  C   GLU B 126      27.315 -12.529  30.108  1.00146.04           C  
ATOM   3213  O   GLU B 126      26.506 -12.269  29.219  1.00146.04           O  
ATOM   3214  N   GLN B 127      27.286 -13.701  30.793  1.00157.30           N  
ATOM   3215  CA  GLN B 127      26.408 -14.776  30.391  1.00157.30           C  
ATOM   3216  CB  GLN B 127      27.183 -16.033  29.973  1.00157.30           C  
ATOM   3217  CG  GLN B 127      28.121 -15.816  28.786  1.00157.30           C  
ATOM   3218  CD  GLN B 127      28.860 -17.125  28.563  1.00157.30           C  
ATOM   3219  OE1 GLN B 127      30.007 -17.138  28.119  1.00157.30           O  
ATOM   3220  NE2 GLN B 127      28.188 -18.261  28.892  1.00157.30           N  
ATOM   3221  C   GLN B 127      25.464 -15.231  31.466  1.00157.30           C  
ATOM   3222  O   GLN B 127      25.721 -15.077  32.659  1.00157.30           O  
ATOM   3223  N   TYR B 128      24.331 -15.842  31.033  1.00101.69           N  
ATOM   3224  CA  TYR B 128      23.336 -16.372  31.933  1.00101.69           C  
ATOM   3225  CB  TYR B 128      21.916 -15.800  31.739  1.00101.69           C  
ATOM   3226  CG  TYR B 128      21.947 -14.343  32.061  1.00101.69           C  
ATOM   3227  CD1 TYR B 128      22.129 -13.922  33.359  1.00101.69           C  
ATOM   3228  CD2 TYR B 128      21.827 -13.399  31.066  1.00101.69           C  
ATOM   3229  CE1 TYR B 128      22.166 -12.582  33.665  1.00101.69           C  
ATOM   3230  CE2 TYR B 128      21.860 -12.058  31.367  1.00101.69           C  
ATOM   3231  CZ  TYR B 128      22.028 -11.647  32.667  1.00101.69           C  
ATOM   3232  OH  TYR B 128      22.064 -10.270  32.975  1.00101.69           O  
ATOM   3233  C   TYR B 128      23.246 -17.862  31.731  1.00101.69           C  
ATOM   3234  O   TYR B 128      23.120 -18.337  30.603  1.00101.69           O  
ATOM   3235  N   PHE B 129      23.273 -18.645  32.839  1.00121.94           N  
ATOM   3236  CA  PHE B 129      23.312 -20.084  32.721  1.00121.94           C  
ATOM   3237  CB  PHE B 129      24.384 -20.769  33.594  1.00121.94           C  
ATOM   3238  CG  PHE B 129      25.746 -20.405  33.109  1.00121.94           C  
ATOM   3239  CD1 PHE B 129      26.207 -20.915  31.923  1.00121.94           C  
ATOM   3240  CD2 PHE B 129      26.558 -19.549  33.817  1.00121.94           C  
ATOM   3241  CE1 PHE B 129      27.456 -20.589  31.455  1.00121.94           C  
ATOM   3242  CE2 PHE B 129      27.813 -19.222  33.354  1.00121.94           C  
ATOM   3243  CZ  PHE B 129      28.266 -19.742  32.168  1.00121.94           C  
ATOM   3244  C   PHE B 129      22.012 -20.738  33.110  1.00121.94           C  
ATOM   3245  O   PHE B 129      21.239 -20.218  33.913  1.00121.94           O  
ATOM   3246  N   GLY B 130      21.760 -21.934  32.524  1.00 48.73           N  
ATOM   3247  CA  GLY B 130      20.585 -22.737  32.766  1.00 48.73           C  
ATOM   3248  C   GLY B 130      20.825 -23.592  33.980  1.00 48.73           C  
ATOM   3249  O   GLY B 130      21.887 -23.527  34.597  1.00 48.73           O  
ATOM   3250  N   PRO B 131      19.828 -24.368  34.352  1.00168.93           N  
ATOM   3251  CA  PRO B 131      19.905 -25.260  35.487  1.00168.93           C  
ATOM   3252  CD  PRO B 131      18.454 -24.017  34.034  1.00168.93           C  
ATOM   3253  CB  PRO B 131      18.480 -25.740  35.751  1.00168.93           C  
ATOM   3254  CG  PRO B 131      17.603 -24.624  35.161  1.00168.93           C  
ATOM   3255  C   PRO B 131      20.845 -26.403  35.281  1.00168.93           C  
ATOM   3256  O   PRO B 131      21.380 -26.914  36.264  1.00168.93           O  
ATOM   3257  N   GLY B 132      21.021 -26.850  34.025  1.00 51.33           N  
ATOM   3258  CA  GLY B 132      21.943 -27.912  33.727  1.00 51.33           C  
ATOM   3259  C   GLY B 132      21.270 -29.253  33.671  1.00 51.33           C  
ATOM   3260  O   GLY B 132      20.185 -29.471  34.211  1.00 51.33           O  
ATOM   3261  N   THR B 133      21.940 -30.206  32.986  1.00139.13           N  
ATOM   3262  CA  THR B 133      21.464 -31.555  32.901  1.00139.13           C  
ATOM   3263  CB  THR B 133      21.140 -31.990  31.497  1.00139.13           C  
ATOM   3264  OG1 THR B 133      20.484 -33.245  31.526  1.00139.13           O  
ATOM   3265  CG2 THR B 133      22.420 -32.104  30.657  1.00139.13           C  
ATOM   3266  C   THR B 133      22.545 -32.438  33.457  1.00139.13           C  
ATOM   3267  O   THR B 133      23.707 -32.341  33.064  1.00139.13           O  
ATOM   3268  N   ARG B 134      22.204 -33.332  34.409  1.00109.69           N  
ATOM   3269  CA  ARG B 134      23.263 -34.142  34.937  1.00109.69           C  
ATOM   3270  CB  ARG B 134      23.172 -34.497  36.428  1.00109.69           C  
ATOM   3271  CG  ARG B 134      24.369 -35.359  36.845  1.00109.69           C  
ATOM   3272  CD  ARG B 134      24.008 -36.514  37.773  1.00109.69           C  
ATOM   3273  NE  ARG B 134      23.615 -35.928  39.080  1.00109.69           N  
ATOM   3274  CZ  ARG B 134      24.496 -35.954  40.122  1.00109.69           C  
ATOM   3275  NH1 ARG B 134      25.710 -36.559  39.981  1.00109.69           N  
ATOM   3276  NH2 ARG B 134      24.150 -35.382  41.311  1.00109.69           N  
ATOM   3277  C   ARG B 134      23.276 -35.445  34.215  1.00109.69           C  
ATOM   3278  O   ARG B 134      22.304 -36.199  34.231  1.00109.69           O  
ATOM   3279  N   LEU B 135      24.409 -35.742  33.560  1.00 61.52           N  
ATOM   3280  CA  LEU B 135      24.540 -36.978  32.850  1.00 61.52           C  
ATOM   3281  CB  LEU B 135      25.118 -36.811  31.435  1.00 61.52           C  
ATOM   3282  CG  LEU B 135      25.364 -38.142  30.697  1.00 61.52           C  
ATOM   3283  CD1 LEU B 135      24.059 -38.907  30.431  1.00 61.52           C  
ATOM   3284  CD2 LEU B 135      26.180 -37.917  29.416  1.00 61.52           C  
ATOM   3285  C   LEU B 135      25.485 -37.853  33.608  1.00 61.52           C  
ATOM   3286  O   LEU B 135      26.555 -37.415  34.024  1.00 61.52           O  
ATOM   3287  N   THR B 136      25.090 -39.122  33.837  1.00115.01           N  
ATOM   3288  CA  THR B 136      25.987 -40.028  34.493  1.00115.01           C  
ATOM   3289  CB  THR B 136      25.540 -40.460  35.861  1.00115.01           C  
ATOM   3290  OG1 THR B 136      26.574 -41.190  36.503  1.00115.01           O  
ATOM   3291  CG2 THR B 136      24.280 -41.326  35.729  1.00115.01           C  
ATOM   3292  C   THR B 136      26.105 -41.240  33.630  1.00115.01           C  
ATOM   3293  O   THR B 136      25.105 -41.778  33.152  1.00115.01           O  
ATOM   3294  N   VAL B 137      27.347 -41.699  33.384  1.00 93.41           N  
ATOM   3295  CA  VAL B 137      27.488 -42.861  32.562  1.00 93.41           C  
ATOM   3296  CB  VAL B 137      28.265 -42.630  31.294  1.00 93.41           C  
ATOM   3297  CG1 VAL B 137      29.768 -42.581  31.594  1.00 93.41           C  
ATOM   3298  CG2 VAL B 137      27.863 -43.714  30.285  1.00 93.41           C  
ATOM   3299  C   VAL B 137      28.201 -43.921  33.396  1.00 93.41           C  
ATOM   3300  O   VAL B 137      29.197 -43.573  34.085  1.00 93.41           O  
ATOM   3301  OXT VAL B 137      27.746 -45.096  33.366  1.00 93.41           O  
TER    3302      VAL B 137                                                       
END
