# Supplementary material for: Predicting T cell receptor functionality against mutant epitopes
Source: Cell Genom. 2024 Aug 15;4(9):100634. doi: 10.1016/j.xgen.2024.100634 (PMC11480844; doi:10.1016/j.xgen.2024.100634)
Supplement: Data S9. Structural models of the CMV dataset, related to STAR Methods, Structural modeling — PDB files containing the structural models of the 20 CMV TCRs, NLVPMVATV, and the HLA-B∗07:02 allele. [file mmc10.zip › structures_cmv/TCR77-14_NLVPMVATV.pdb]

ATOM      1  N   GLY M   1      34.772  -6.770  11.314  0.98  9.13           N  
ATOM      2  CA  GLY M   1      35.435  -7.139  12.584  1.00  9.13           C  
ATOM      3  C   GLY M   1      34.421  -7.138  13.675  1.00  9.13           C  
ATOM      4  O   GLY M   1      33.220  -7.104  13.414  1.00  9.13           O  
ATOM      5  N   SER M   2      34.885  -7.182  14.938  1.00 35.35           N  
ATOM      6  CA  SER M   2      33.970  -7.183  16.041  0.96 35.35           C  
ATOM      7  CB  SER M   2      34.548  -7.783  17.339  0.96 35.35           C  
ATOM      8  OG  SER M   2      34.693  -9.192  17.212  0.68 35.35           O  
ATOM      9  C   SER M   2      33.548  -5.773  16.311  1.00 35.35           C  
ATOM     10  O   SER M   2      34.085  -4.826  15.735  1.00 35.35           O  
ATOM     11  N   HIS M   3      32.531  -5.604  17.179  1.00 55.26           N  
ATOM     12  CA  HIS M   3      32.044  -4.291  17.484  1.00 55.26           C  
ATOM     13  ND1 HIS M   3      31.629  -3.071  14.516  1.00 55.26           N  
ATOM     14  CG  HIS M   3      30.950  -4.012  15.256  1.00 55.26           C  
ATOM     15  CB  HIS M   3      30.756  -3.934  16.736  1.00 55.26           C  
ATOM     16  NE2 HIS M   3      30.951  -4.637  13.091  1.00 55.26           N  
ATOM     17  CD2 HIS M   3      30.542  -4.962  14.371  1.00 55.26           C  
ATOM     18  CE1 HIS M   3      31.601  -3.495  13.228  1.00 55.26           C  
ATOM     19  C   HIS M   3      31.731  -4.252  18.939  1.00 55.26           C  
ATOM     20  O   HIS M   3      31.549  -5.289  19.576  1.00 55.26           O  
ATOM     21  N   SER M   4      31.660  -3.038  19.516  1.00 51.46           N  
ATOM     22  CA  SER M   4      31.423  -2.992  20.922  0.98 51.46           C  
ATOM     23  CB  SER M   4      32.722  -2.880  21.736  0.98 51.46           C  
ATOM     24  OG  SER M   4      33.427  -1.707  21.360  0.98 51.46           O  
ATOM     25  C   SER M   4      30.574  -1.818  21.270  1.00 51.46           C  
ATOM     26  O   SER M   4      30.436  -0.865  20.503  1.00 51.46           O  
ATOM     27  N   MET M   5      29.939  -1.909  22.454  1.00 59.35           N  
ATOM     28  CA  MET M   5      29.174  -0.840  23.019  1.00 59.35           C  
ATOM     29  CB  MET M   5      27.651  -1.078  22.964  1.00 59.35           C  
ATOM     30  CG  MET M   5      26.807   0.079  23.510  1.00 59.35           C  
ATOM     31  SD  MET M   5      25.017  -0.077  23.225  1.00 59.35           S  
ATOM     32  CE  MET M   5      24.817  -1.563  24.248  1.00 59.35           C  
ATOM     33  C   MET M   5      29.577  -0.810  24.456  1.00 59.35           C  
ATOM     34  O   MET M   5      29.491  -1.825  25.148  1.00 59.35           O  
ATOM     35  N   ARG M   6      30.059   0.347  24.948  1.00124.90           N  
ATOM     36  CA  ARG M   6      30.448   0.380  26.327  0.96124.90           C  
ATOM     37  CB  ARG M   6      31.942   0.124  26.566  0.96124.90           C  
ATOM     38  CG  ARG M   6      32.307  -1.353  26.416  0.96124.90           C  
ATOM     39  CD  ARG M   6      33.797  -1.640  26.591  0.96124.90           C  
ATOM     40  NE  ARG M   6      34.475  -1.075  25.396  0.88124.90           N  
ATOM     41  CZ  ARG M   6      35.591  -1.680  24.901  0.82124.90           C  
ATOM     42  NH1 ARG M   6      36.127  -2.757  25.542  0.82124.90           N  
ATOM     43  NH2 ARG M   6      36.159  -1.219  23.751  0.82124.90           N  
ATOM     44  C   ARG M   6      30.094   1.703  26.915  1.00124.90           C  
ATOM     45  O   ARG M   6      30.030   2.718  26.220  1.00124.90           O  
ATOM     46  N   TYR M   7      29.832   1.700  28.237  1.00 69.39           N  
ATOM     47  CA  TYR M   7      29.508   2.904  28.939  1.00 69.39           C  
ATOM     48  CB  TYR M   7      28.135   2.887  29.635  1.00 69.39           C  
ATOM     49  CG  TYR M   7      27.078   2.989  28.591  1.00 69.39           C  
ATOM     50  CD1 TYR M   7      26.597   1.868  27.954  1.00 69.39           C  
ATOM     51  CD2 TYR M   7      26.569   4.222  28.250  1.00 69.39           C  
ATOM     52  CE1 TYR M   7      25.620   1.982  26.991  1.00 69.39           C  
ATOM     53  CE2 TYR M   7      25.593   4.341  27.290  1.00 69.39           C  
ATOM     54  CZ  TYR M   7      25.117   3.219  26.659  1.00 69.39           C  
ATOM     55  OH  TYR M   7      24.117   3.347  25.673  1.00 69.39           O  
ATOM     56  C   TYR M   7      30.534   3.083  30.011  1.00 69.39           C  
ATOM     57  O   TYR M   7      30.930   2.125  30.676  1.00 69.39           O  
ATOM     58  N   PHE M   8      31.002   4.334  30.189  1.00 59.90           N  
ATOM     59  CA  PHE M   8      32.012   4.601  31.167  1.00 59.90           C  
ATOM     60  CB  PHE M   8      33.237   5.302  30.568  1.00 59.90           C  
ATOM     61  CG  PHE M   8      33.774   4.372  29.542  1.00 59.90           C  
ATOM     62  CD1 PHE M   8      33.188   4.300  28.299  1.00 59.90           C  
ATOM     63  CD2 PHE M   8      34.861   3.577  29.818  1.00 59.90           C  
ATOM     64  CE1 PHE M   8      33.678   3.439  27.345  1.00 59.90           C  
ATOM     65  CE2 PHE M   8      35.356   2.716  28.867  1.00 59.90           C  
ATOM     66  CZ  PHE M   8      34.764   2.647  27.628  1.00 59.90           C  
ATOM     67  C   PHE M   8      31.427   5.548  32.159  1.00 59.90           C  
ATOM     68  O   PHE M   8      30.770   6.518  31.784  1.00 59.90           O  
ATOM     69  N   PHE M   9      31.653   5.294  33.464  1.00 57.81           N  
ATOM     70  CA  PHE M   9      31.079   6.177  34.436  1.00 57.81           C  
ATOM     71  CB  PHE M   9      30.017   5.498  35.319  1.00 57.81           C  
ATOM     72  CG  PHE M   9      28.964   4.902  34.443  1.00 57.81           C  
ATOM     73  CD1 PHE M   9      29.098   3.612  33.982  1.00 57.81           C  
ATOM     74  CD2 PHE M   9      27.846   5.619  34.084  1.00 57.81           C  
ATOM     75  CE1 PHE M   9      28.137   3.043  33.178  1.00 57.81           C  
ATOM     76  CE2 PHE M   9      26.881   5.056  33.280  1.00 57.81           C  
ATOM     77  CZ  PHE M   9      27.025   3.768  32.825  1.00 57.81           C  
ATOM     78  C   PHE M   9      32.171   6.618  35.358  1.00 57.81           C  
ATOM     79  O   PHE M   9      33.045   5.834  35.729  1.00 57.81           O  
ATOM     80  N   THR M  10      32.157   7.911  35.739  1.00 48.14           N  
ATOM     81  CA  THR M  10      33.138   8.388  36.668  0.98 48.14           C  
ATOM     82  CB  THR M  10      34.244   9.151  36.005  0.98 48.14           C  
ATOM     83  OG1 THR M  10      34.879   8.332  35.034  0.98 48.14           O  
ATOM     84  CG2 THR M  10      35.255   9.594  37.076  0.98 48.14           C  
ATOM     85  C   THR M  10      32.457   9.333  37.609  1.00 48.14           C  
ATOM     86  O   THR M  10      31.827  10.298  37.176  1.00 48.14           O  
ATOM     87  N   SER M  11      32.562   9.078  38.931  1.00 93.67           N  
ATOM     88  CA  SER M  11      31.995   9.990  39.885  0.96 93.67           C  
ATOM     89  CB  SER M  11      30.876   9.394  40.760  0.96 93.67           C  
ATOM     90  OG  SER M  11      29.731   9.108  39.974  0.96 93.67           O  
ATOM     91  C   SER M  11      33.094  10.364  40.825  1.00 93.67           C  
ATOM     92  O   SER M  11      33.779   9.495  41.362  1.00 93.67           O  
ATOM     93  N   VAL M  12      33.287  11.677  41.052  1.00 42.22           N  
ATOM     94  CA  VAL M  12      34.321  12.131  41.937  1.00 42.22           C  
ATOM     95  CB  VAL M  12      35.270  13.105  41.290  1.00 42.22           C  
ATOM     96  CG1 VAL M  12      36.225  13.650  42.363  1.00 42.22           C  
ATOM     97  CG2 VAL M  12      35.980  12.409  40.116  1.00 42.22           C  
ATOM     98  C   VAL M  12      33.649  12.872  43.047  1.00 42.22           C  
ATOM     99  O   VAL M  12      32.764  13.690  42.805  1.00 42.22           O  
ATOM    100  N   SER M  13      34.062  12.603  44.302  1.00 86.13           N  
ATOM    101  CA  SER M  13      33.452  13.228  45.441  1.00 86.13           C  
ATOM    102  CB  SER M  13      33.796  12.527  46.771  1.00 86.13           C  
ATOM    103  OG  SER M  13      33.455  11.151  46.726  1.00 86.13           O  
ATOM    104  C   SER M  13      34.001  14.612  45.577  1.00 86.13           C  
ATOM    105  O   SER M  13      35.117  14.896  45.140  1.00 86.13           O  
ATOM    106  N   ARG M  14      33.202  15.518  46.183  1.00130.56           N  
ATOM    107  CA  ARG M  14      33.661  16.850  46.454  1.00130.56           C  
ATOM    108  CB  ARG M  14      33.014  17.893  45.523  1.00130.56           C  
ATOM    109  CG  ARG M  14      33.373  17.662  44.051  1.00130.56           C  
ATOM    110  CD  ARG M  14      32.776  18.662  43.050  0.99130.56           C  
ATOM    111  NE  ARG M  14      31.334  18.332  42.844  0.99130.56           N  
ATOM    112  CZ  ARG M  14      30.758  18.490  41.613  0.97130.56           C  
ATOM    113  NH1 ARG M  14      31.497  18.930  40.553  0.97130.56           N  
ATOM    114  NH2 ARG M  14      29.437  18.199  41.437  0.97130.56           N  
ATOM    115  C   ARG M  14      33.230  17.166  47.858  1.00130.56           C  
ATOM    116  O   ARG M  14      32.076  17.514  48.089  1.00130.56           O  
ATOM    117  N   PRO M  15      34.109  17.047  48.818  0.98227.33           N  
ATOM    118  CA  PRO M  15      33.684  17.345  50.158  0.98227.33           C  
ATOM    119  CD  PRO M  15      35.067  15.953  48.804  0.98227.33           C  
ATOM    120  CB  PRO M  15      34.760  16.780  51.078  0.98227.33           C  
ATOM    121  CG  PRO M  15      35.277  15.568  50.282  0.98227.33           C  
ATOM    122  C   PRO M  15      33.261  18.753  50.447  0.98227.33           C  
ATOM    123  O   PRO M  15      32.190  18.930  51.023  0.98227.33           O  
ATOM    124  N   GLY M  16      34.042  19.764  50.024  1.00114.39           N  
ATOM    125  CA  GLY M  16      33.754  21.140  50.322  1.00114.39           C  
ATOM    126  C   GLY M  16      32.473  21.556  49.673  1.00114.39           C  
ATOM    127  O   GLY M  16      31.721  22.355  50.227  1.00114.39           O  
ATOM    128  N   ARG M  17      32.193  21.034  48.467  1.00207.10           N  
ATOM    129  CA  ARG M  17      31.037  21.481  47.748  1.00207.10           C  
ATOM    130  CB  ARG M  17      31.355  21.916  46.308  1.00207.10           C  
ATOM    131  CG  ARG M  17      32.029  20.842  45.460  1.00207.10           C  
ATOM    132  CD  ARG M  17      32.837  21.445  44.313  1.00207.10           C  
ATOM    133  NE  ARG M  17      33.850  22.336  44.946  1.00207.10           N  
ATOM    134  CZ  ARG M  17      35.019  21.810  45.414  1.00207.10           C  
ATOM    135  NH1 ARG M  17      35.296  20.488  45.209  1.00207.10           N  
ATOM    136  NH2 ARG M  17      35.904  22.601  46.088  1.00207.10           N  
ATOM    137  C   ARG M  17      29.970  20.435  47.761  1.00207.10           C  
ATOM    138  O   ARG M  17      29.972  19.536  48.600  1.00207.10           O  
ATOM    139  N   GLY M  18      29.017  20.544  46.815  1.00 81.35           N  
ATOM    140  CA  GLY M  18      27.830  19.734  46.803  1.00 81.35           C  
ATOM    141  C   GLY M  18      28.128  18.345  46.337  1.00 81.35           C  
ATOM    142  O   GLY M  18      29.215  17.820  46.562  1.00 81.35           O  
ATOM    143  N   GLU M  19      27.130  17.711  45.685  1.00141.67           N  
ATOM    144  CA  GLU M  19      27.215  16.334  45.285  0.98141.67           C  
ATOM    145  CB  GLU M  19      25.934  15.775  44.640  0.98141.67           C  
ATOM    146  CG  GLU M  19      25.486  16.466  43.355  0.93141.67           C  
ATOM    147  CD  GLU M  19      24.226  15.742  42.907  0.88141.67           C  
ATOM    148  OE1 GLU M  19      24.367  14.659  42.276  0.88141.67           O  
ATOM    149  OE2 GLU M  19      23.112  16.245  43.203  0.88141.67           O  
ATOM    150  C   GLU M  19      28.371  16.135  44.354  1.00141.67           C  
ATOM    151  O   GLU M  19      28.936  17.073  43.805  1.00141.67           O  
ATOM    152  N   PRO M  20      28.746  14.882  44.236  1.00131.98           N  
ATOM    153  CA  PRO M  20      29.886  14.507  43.442  1.00131.98           C  
ATOM    154  CD  PRO M  20      28.506  13.933  45.313  1.00131.98           C  
ATOM    155  CB  PRO M  20      30.183  13.051  43.796  1.00131.98           C  
ATOM    156  CG  PRO M  20      29.650  12.908  45.232  1.00131.98           C  
ATOM    157  C   PRO M  20      29.694  14.719  41.974  1.00131.98           C  
ATOM    158  O   PRO M  20      28.561  14.673  41.498  1.00131.98           O  
ATOM    159  N   ARG M  21      30.804  14.963  41.247  1.00178.63           N  
ATOM    160  CA  ARG M  21      30.774  15.172  39.825  1.00178.63           C  
ATOM    161  CB  ARG M  21      32.108  15.737  39.306  1.00178.63           C  
ATOM    162  CG  ARG M  21      32.333  15.611  37.797  1.00178.63           C  
ATOM    163  CD  ARG M  21      31.564  16.601  36.923  1.00178.63           C  
ATOM    164  NE  ARG M  21      32.173  17.941  37.131  0.99178.63           N  
ATOM    165  CZ  ARG M  21      32.793  18.585  36.101  0.99178.63           C  
ATOM    166  NH1 ARG M  21      32.889  17.984  34.880  0.99178.63           N  
ATOM    167  NH2 ARG M  21      33.337  19.820  36.301  0.99178.63           N  
ATOM    168  C   ARG M  21      30.541  13.850  39.158  1.00178.63           C  
ATOM    169  O   ARG M  21      31.214  12.865  39.461  1.00178.63           O  
ATOM    170  N   PHE M  22      29.579  13.805  38.208  1.00 75.25           N  
ATOM    171  CA  PHE M  22      29.242  12.568  37.561  1.00 75.25           C  
ATOM    172  CB  PHE M  22      27.805  12.136  37.924  1.00 75.25           C  
ATOM    173  CG  PHE M  22      27.446  10.856  37.252  1.00 75.25           C  
ATOM    174  CD1 PHE M  22      27.897   9.653  37.747  1.00 75.25           C  
ATOM    175  CD2 PHE M  22      26.633  10.860  36.143  1.00 75.25           C  
ATOM    176  CE1 PHE M  22      27.556   8.472  37.132  1.00 75.25           C  
ATOM    177  CE2 PHE M  22      26.289   9.682  35.524  1.00 75.25           C  
ATOM    178  CZ  PHE M  22      26.752   8.486  36.017  1.00 75.25           C  
ATOM    179  C   PHE M  22      29.298  12.765  36.072  1.00 75.25           C  
ATOM    180  O   PHE M  22      28.598  13.617  35.524  1.00 75.25           O  
ATOM    181  N   ILE M  23      30.146  11.980  35.371  1.00 59.42           N  
ATOM    182  CA  ILE M  23      30.171  12.078  33.939  1.00 59.42           C  
ATOM    183  CB  ILE M  23      31.424  12.674  33.362  1.00 59.42           C  
ATOM    184  CG1 ILE M  23      31.574  14.127  33.839  1.00 59.42           C  
ATOM    185  CG2 ILE M  23      31.360  12.543  31.827  1.00 59.42           C  
ATOM    186  CD1 ILE M  23      32.938  14.738  33.532  1.00 59.42           C  
ATOM    187  C   ILE M  23      30.012  10.697  33.385  1.00 59.42           C  
ATOM    188  O   ILE M  23      30.698   9.760  33.793  1.00 59.42           O  
ATOM    189  N   ALA M  24      29.069  10.539  32.439  1.00 39.79           N  
ATOM    190  CA  ALA M  24      28.843   9.254  31.854  1.00 39.79           C  
ATOM    191  CB  ALA M  24      27.434   8.700  32.112  1.00 39.79           C  
ATOM    192  C   ALA M  24      28.993   9.421  30.380  1.00 39.79           C  
ATOM    193  O   ALA M  24      28.581  10.436  29.817  1.00 39.79           O  
ATOM    194  N   VAL M  25      29.604   8.418  29.720  1.00128.71           N  
ATOM    195  CA  VAL M  25      29.799   8.547  28.305  0.98128.71           C  
ATOM    196  CB  VAL M  25      31.231   8.769  27.934  0.98128.71           C  
ATOM    197  CG1 VAL M  25      31.287   8.884  26.414  0.98128.71           C  
ATOM    198  CG2 VAL M  25      31.802   9.962  28.699  0.98128.71           C  
ATOM    199  C   VAL M  25      29.448   7.225  27.693  1.00128.71           C  
ATOM    200  O   VAL M  25      29.655   6.174  28.301  1.00128.71           O  
ATOM    201  N   GLY M  26      28.915   7.244  26.455  1.00 30.69           N  
ATOM    202  CA  GLY M  26      28.583   6.011  25.808  1.00 30.69           C  
ATOM    203  C   GLY M  26      29.350   5.955  24.529  1.00 30.69           C  
ATOM    204  O   GLY M  26      29.500   6.961  23.836  1.00 30.69           O  
ATOM    205  N   TYR M  27      29.852   4.752  24.180  1.00 76.17           N  
ATOM    206  CA  TYR M  27      30.638   4.610  22.991  1.00 76.17           C  
ATOM    207  CB  TYR M  27      32.129   4.329  23.259  1.00 76.17           C  
ATOM    208  CG  TYR M  27      32.847   5.549  23.730  0.99 76.17           C  
ATOM    209  CD1 TYR M  27      32.801   5.959  25.043  0.99 76.17           C  
ATOM    210  CD2 TYR M  27      33.600   6.278  22.837  0.99 76.17           C  
ATOM    211  CE1 TYR M  27      33.489   7.081  25.448  0.99 76.17           C  
ATOM    212  CE2 TYR M  27      34.290   7.399  23.234  0.99 76.17           C  
ATOM    213  CZ  TYR M  27      34.233   7.801  24.545  0.99 76.17           C  
ATOM    214  OH  TYR M  27      34.938   8.949  24.962  0.99 76.17           O  
ATOM    215  C   TYR M  27      30.163   3.440  22.195  1.00 76.17           C  
ATOM    216  O   TYR M  27      29.712   2.427  22.729  1.00 76.17           O  
ATOM    217  N   VAL M  28      30.235   3.591  20.861  1.00 85.41           N  
ATOM    218  CA  VAL M  28      30.017   2.507  19.957  0.98 85.41           C  
ATOM    219  CB  VAL M  28      28.947   2.788  18.943  0.98 85.41           C  
ATOM    220  CG1 VAL M  28      28.955   1.661  17.897  0.98 85.41           C  
ATOM    221  CG2 VAL M  28      27.605   2.946  19.681  0.98 85.41           C  
ATOM    222  C   VAL M  28      31.320   2.426  19.243  1.00 85.41           C  
ATOM    223  O   VAL M  28      31.682   3.346  18.511  1.00 85.41           O  
ATOM    224  N   ASP M  29      32.050   1.310  19.414  1.00176.00           N  
ATOM    225  CA  ASP M  29      33.368   1.254  18.865  1.00176.00           C  
ATOM    226  CB  ASP M  29      33.403   1.265  17.324  1.00176.00           C  
ATOM    227  CG  ASP M  29      32.812  -0.061  16.848  1.00176.00           C  
ATOM    228  OD1 ASP M  29      31.655  -0.370  17.236  1.00176.00           O  
ATOM    229  OD2 ASP M  29      33.521  -0.795  16.104  1.00176.00           O  
ATOM    230  C   ASP M  29      34.095   2.435  19.429  1.00176.00           C  
ATOM    231  O   ASP M  29      34.019   2.697  20.629  1.00176.00           O  
ATOM    232  N   ASP M  30      34.824   3.187  18.590  1.00108.85           N  
ATOM    233  CA  ASP M  30      35.558   4.291  19.128  1.00108.85           C  
ATOM    234  CB  ASP M  30      36.924   4.458  18.456  1.00108.85           C  
ATOM    235  CG  ASP M  30      37.766   3.236  18.788  1.00108.85           C  
ATOM    236  OD1 ASP M  30      37.498   2.584  19.833  1.00108.85           O  
ATOM    237  OD2 ASP M  30      38.691   2.936  17.988  1.00108.85           O  
ATOM    238  C   ASP M  30      34.794   5.554  18.871  1.00108.85           C  
ATOM    239  O   ASP M  30      35.390   6.620  18.730  1.00108.85           O  
ATOM    240  N   THR M  31      33.450   5.489  18.830  1.00 57.75           N  
ATOM    241  CA  THR M  31      32.717   6.697  18.581  1.00 57.75           C  
ATOM    242  CB  THR M  31      31.833   6.616  17.372  1.00 57.75           C  
ATOM    243  OG1 THR M  31      32.606   6.280  16.231  1.00 57.75           O  
ATOM    244  CG2 THR M  31      31.172   7.984  17.148  1.00 57.75           C  
ATOM    245  C   THR M  31      31.827   6.940  19.757  1.00 57.75           C  
ATOM    246  O   THR M  31      31.113   6.043  20.199  1.00 57.75           O  
ATOM    247  N   GLN M  32      31.842   8.181  20.286  1.00 73.48           N  
ATOM    248  CA  GLN M  32      31.053   8.521  21.440  0.91 73.48           C  
ATOM    249  CB  GLN M  32      31.690   9.663  22.249  0.91 73.48           C  
ATOM    250  CG  GLN M  32      30.903  10.088  23.488  0.91 73.48           C  
ATOM    251  CD  GLN M  32      31.682  11.216  24.155  0.91 73.48           C  
ATOM    252  OE1 GLN M  32      32.909  11.189  24.214  0.91 73.48           O  
ATOM    253  NE2 GLN M  32      30.950  12.243  24.663  0.91 73.48           N  
ATOM    254  C   GLN M  32      29.718   9.012  20.957  1.00 73.48           C  
ATOM    255  O   GLN M  32      29.636  10.038  20.282  1.00 73.48           O  
ATOM    256  N   PHE M  33      28.651   8.223  21.217  1.00114.73           N  
ATOM    257  CA  PHE M  33      27.300   8.563  20.859  1.00114.73           C  
ATOM    258  CB  PHE M  33      26.411   7.351  20.503  1.00114.73           C  
ATOM    259  CG  PHE M  33      26.216   6.441  21.662  1.00114.73           C  
ATOM    260  CD1 PHE M  33      27.157   5.483  21.964  1.00114.73           C  
ATOM    261  CD2 PHE M  33      25.075   6.536  22.426  1.00114.73           C  
ATOM    262  CE1 PHE M  33      26.966   4.638  23.029  1.00114.73           C  
ATOM    263  CE2 PHE M  33      24.879   5.692  23.491  1.00114.73           C  
ATOM    264  CZ  PHE M  33      25.827   4.744  23.792  1.00114.73           C  
ATOM    265  C   PHE M  33      26.579   9.467  21.828  1.00114.73           C  
ATOM    266  O   PHE M  33      25.748  10.258  21.391  1.00114.73           O  
ATOM    267  N   VAL M  34      26.813   9.360  23.159  1.00 67.42           N  
ATOM    268  CA  VAL M  34      26.062  10.185  24.081  1.00 67.42           C  
ATOM    269  CB  VAL M  34      24.824   9.529  24.620  1.00 67.42           C  
ATOM    270  CG1 VAL M  34      23.837   9.303  23.465  1.00 67.42           C  
ATOM    271  CG2 VAL M  34      25.240   8.236  25.338  1.00 67.42           C  
ATOM    272  C   VAL M  34      26.905  10.562  25.262  1.00 67.42           C  
ATOM    273  O   VAL M  34      27.998  10.037  25.466  1.00 67.42           O  
ATOM    274  N   ARG M  35      26.392  11.514  26.075  0.98226.04           N  
ATOM    275  CA  ARG M  35      27.136  12.029  27.189  0.98226.04           C  
ATOM    276  CB  ARG M  35      28.050  13.179  26.713  0.98226.04           C  
ATOM    277  CG  ARG M  35      28.644  14.080  27.794  0.98226.04           C  
ATOM    278  CD  ARG M  35      27.660  15.121  28.345  0.98226.04           C  
ATOM    279  NE  ARG M  35      27.518  16.232  27.363  0.98226.04           N  
ATOM    280  CZ  ARG M  35      28.181  17.403  27.585  0.98226.04           C  
ATOM    281  NH1 ARG M  35      28.973  17.530  28.687  0.98226.04           N  
ATOM    282  NH2 ARG M  35      28.049  18.450  26.722  0.98226.04           N  
ATOM    283  C   ARG M  35      26.187  12.580  28.213  0.98226.04           C  
ATOM    284  O   ARG M  35      25.087  13.029  27.890  0.98226.04           O  
ATOM    285  N   PHE M  36      26.595  12.523  29.501  1.00 85.45           N  
ATOM    286  CA  PHE M  36      25.836  13.140  30.551  1.00 85.45           C  
ATOM    287  CB  PHE M  36      24.898  12.167  31.290  1.00 85.45           C  
ATOM    288  CG  PHE M  36      24.046  12.942  32.240  1.00 85.45           C  
ATOM    289  CD1 PHE M  36      22.953  13.649  31.791  1.00 85.45           C  
ATOM    290  CD2 PHE M  36      24.324  12.947  33.588  1.00 85.45           C  
ATOM    291  CE1 PHE M  36      22.164  14.359  32.667  1.00 85.45           C  
ATOM    292  CE2 PHE M  36      23.539  13.655  34.470  1.00 85.45           C  
ATOM    293  CZ  PHE M  36      22.455  14.365  34.011  1.00 85.45           C  
ATOM    294  C   PHE M  36      26.831  13.692  31.526  1.00 85.45           C  
ATOM    295  O   PHE M  36      27.770  13.006  31.930  1.00 85.45           O  
ATOM    296  N   ASP M  37      26.653  14.973  31.903  1.00 69.84           N  
ATOM    297  CA  ASP M  37      27.524  15.636  32.828  1.00 69.84           C  
ATOM    298  CB  ASP M  37      28.310  16.782  32.163  1.00 69.84           C  
ATOM    299  CG  ASP M  37      29.407  17.254  33.103  0.99 69.84           C  
ATOM    300  OD1 ASP M  37      29.226  17.128  34.343  0.99 69.84           O  
ATOM    301  OD2 ASP M  37      30.447  17.745  32.588  0.99 69.84           O  
ATOM    302  C   ASP M  37      26.644  16.213  33.897  1.00 69.84           C  
ATOM    303  O   ASP M  37      25.683  16.923  33.605  1.00 69.84           O  
ATOM    304  N   SER M  38      26.954  15.918  35.173  1.00 41.47           N  
ATOM    305  CA  SER M  38      26.133  16.366  36.263  1.00 41.47           C  
ATOM    306  CB  SER M  38      26.590  15.817  37.629  1.00 41.47           C  
ATOM    307  OG  SER M  38      27.884  16.302  37.955  1.00 41.47           O  
ATOM    308  C   SER M  38      26.153  17.861  36.336  1.00 41.47           C  
ATOM    309  O   SER M  38      25.186  18.476  36.780  1.00 41.47           O  
ATOM    310  N   ASP M  39      27.272  18.487  35.938  1.00 73.24           N  
ATOM    311  CA  ASP M  39      27.386  19.917  35.997  1.00 73.24           C  
ATOM    312  CB  ASP M  39      28.834  20.419  35.992  1.00 73.24           C  
ATOM    313  CG  ASP M  39      29.307  20.235  37.430  0.94 73.24           C  
ATOM    314  OD1 ASP M  39      28.449  20.381  38.340  0.94 73.24           O  
ATOM    315  OD2 ASP M  39      30.512  19.946  37.646  0.94 73.24           O  
ATOM    316  C   ASP M  39      26.584  20.618  34.943  1.00 73.24           C  
ATOM    317  O   ASP M  39      26.178  21.761  35.150  1.00 73.24           O  
ATOM    318  N   ALA M  40      26.341  19.971  33.786  1.00 37.95           N  
ATOM    319  CA  ALA M  40      25.654  20.619  32.700  1.00 37.95           C  
ATOM    320  CB  ALA M  40      25.424  19.694  31.490  1.00 37.95           C  
ATOM    321  C   ALA M  40      24.314  21.117  33.165  1.00 37.95           C  
ATOM    322  O   ALA M  40      23.641  20.491  33.982  1.00 37.95           O  
ATOM    323  N   ALA M  41      23.923  22.303  32.652  1.00 36.39           N  
ATOM    324  CA  ALA M  41      22.686  22.964  32.965  1.00 36.39           C  
ATOM    325  CB  ALA M  41      22.598  24.371  32.341  1.00 36.39           C  
ATOM    326  C   ALA M  41      21.518  22.163  32.466  1.00 36.39           C  
ATOM    327  O   ALA M  41      20.504  22.051  33.153  1.00 36.39           O  
ATOM    328  N   SER M  42      21.643  21.571  31.259  1.00 40.32           N  
ATOM    329  CA  SER M  42      20.555  20.872  30.629  1.00 40.32           C  
ATOM    330  CB  SER M  42      20.948  20.269  29.265  1.00 40.32           C  
ATOM    331  OG  SER M  42      21.898  19.228  29.431  1.00 40.32           O  
ATOM    332  C   SER M  42      20.113  19.763  31.524  1.00 40.32           C  
ATOM    333  O   SER M  42      18.919  19.548  31.727  1.00 40.32           O  
ATOM    334  N   GLN M  43      21.088  19.062  32.120  1.00130.58           N  
ATOM    335  CA  GLN M  43      20.816  17.965  32.995  1.00130.58           C  
ATOM    336  CB  GLN M  43      20.066  18.357  34.272  1.00130.58           C  
ATOM    337  CG  GLN M  43      20.156  17.264  35.332  1.00130.58           C  
ATOM    338  CD  GLN M  43      19.284  17.660  36.512  1.00130.58           C  
ATOM    339  OE1 GLN M  43      18.068  17.478  36.487  1.00130.58           O  
ATOM    340  NE2 GLN M  43      19.918  18.215  37.579  1.00130.58           N  
ATOM    341  C   GLN M  43      20.014  16.940  32.266  1.00130.58           C  
ATOM    342  O   GLN M  43      19.081  16.352  32.813  1.00130.58           O  
ATOM    343  N   ARG M  44      20.361  16.705  30.988  1.00133.06           N  
ATOM    344  CA  ARG M  44      19.708  15.669  30.257  1.00133.06           C  
ATOM    345  CB  ARG M  44      18.637  16.177  29.280  1.00133.06           C  
ATOM    346  CG  ARG M  44      17.467  16.853  29.997  1.00133.06           C  
ATOM    347  CD  ARG M  44      16.195  16.892  29.155  1.00133.06           C  
ATOM    348  NE  ARG M  44      15.812  15.473  28.923  1.00133.06           N  
ATOM    349  CZ  ARG M  44      14.758  15.148  28.120  1.00133.06           C  
ATOM    350  NH1 ARG M  44      14.028  16.120  27.501  1.00133.06           N  
ATOM    351  NH2 ARG M  44      14.442  13.834  27.938  1.00133.06           N  
ATOM    352  C   ARG M  44      20.771  14.969  29.478  1.00133.06           C  
ATOM    353  O   ARG M  44      21.852  15.514  29.261  1.00133.06           O  
ATOM    354  N   MET M  45      20.495  13.714  29.072  1.00 72.06           N  
ATOM    355  CA  MET M  45      21.432  12.966  28.285  1.00 72.06           C  
ATOM    356  CB  MET M  45      20.980  11.516  28.050  1.00 72.06           C  
ATOM    357  CG  MET M  45      22.086  10.579  27.567  1.00 72.06           C  
ATOM    358  SD  MET M  45      23.303  10.169  28.852  1.00 72.06           S  
ATOM    359  CE  MET M  45      23.752   8.544  28.181  1.00 72.06           C  
ATOM    360  C   MET M  45      21.452  13.649  26.955  1.00 72.06           C  
ATOM    361  O   MET M  45      20.398  14.015  26.435  1.00 72.06           O  
ATOM    362  N   GLU M  46      22.653  13.833  26.365  1.00 92.34           N  
ATOM    363  CA  GLU M  46      22.743  14.602  25.151  1.00 92.34           C  
ATOM    364  CB  GLU M  46      23.582  15.883  25.322  1.00 92.34           C  
ATOM    365  CG  GLU M  46      22.990  16.892  26.315  1.00 92.34           C  
ATOM    366  CD  GLU M  46      23.942  18.077  26.432  1.00 92.34           C  
ATOM    367  OE1 GLU M  46      23.854  19.002  25.583  1.00 92.34           O  
ATOM    368  OE2 GLU M  46      24.775  18.071  27.378  1.00 92.34           O  
ATOM    369  C   GLU M  46      23.392  13.790  24.065  1.00 92.34           C  
ATOM    370  O   GLU M  46      24.257  12.954  24.315  1.00 92.34           O  
ATOM    371  N   PRO M  47      22.926  14.011  22.856  1.00103.65           N  
ATOM    372  CA  PRO M  47      23.409  13.366  21.656  1.00103.65           C  
ATOM    373  CD  PRO M  47      21.849  14.946  22.594  1.00103.65           C  
ATOM    374  CB  PRO M  47      22.386  13.723  20.578  1.00103.65           C  
ATOM    375  CG  PRO M  47      21.799  15.063  21.061  1.00103.65           C  
ATOM    376  C   PRO M  47      24.788  13.796  21.253  1.00103.65           C  
ATOM    377  O   PRO M  47      25.012  14.988  21.056  1.00103.65           O  
ATOM    378  N   ARG M  48      25.740  12.847  21.190  0.98216.54           N  
ATOM    379  CA  ARG M  48      27.070  13.031  20.682  0.98216.54           C  
ATOM    380  CB  ARG M  48      28.112  12.144  21.377  0.98216.54           C  
ATOM    381  CG  ARG M  48      28.517  12.714  22.740  0.98216.54           C  
ATOM    382  CD  ARG M  48      29.241  14.064  22.634  0.98216.54           C  
ATOM    383  NE  ARG M  48      28.214  15.119  22.405  0.98216.54           N  
ATOM    384  CZ  ARG M  48      27.738  15.854  23.453  0.98216.54           C  
ATOM    385  NH1 ARG M  48      28.275  15.700  24.697  0.98216.54           N  
ATOM    386  NH2 ARG M  48      26.725  16.746  23.259  0.98216.54           N  
ATOM    387  C   ARG M  48      27.177  12.847  19.195  0.98216.54           C  
ATOM    388  O   ARG M  48      27.991  13.510  18.555  0.98216.54           O  
ATOM    389  N   ALA M  49      26.391  11.918  18.602  1.00 62.83           N  
ATOM    390  CA  ALA M  49      26.547  11.625  17.199  1.00 62.83           C  
ATOM    391  CB  ALA M  49      27.053  10.198  16.931  1.00 62.83           C  
ATOM    392  C   ALA M  49      25.220  11.783  16.523  1.00 62.83           C  
ATOM    393  O   ALA M  49      24.166  11.523  17.096  1.00 62.83           O  
ATOM    394  N   PRO M  50      25.272  12.186  15.282  1.00131.06           N  
ATOM    395  CA  PRO M  50      24.097  12.509  14.513  1.00131.06           C  
ATOM    396  CD  PRO M  50      26.476  12.797  14.744  1.00131.06           C  
ATOM    397  CB  PRO M  50      24.622  13.073  13.194  1.00131.06           C  
ATOM    398  CG  PRO M  50      26.002  13.651  13.557  1.00131.06           C  
ATOM    399  C   PRO M  50      23.145  11.370  14.332  1.00131.06           C  
ATOM    400  O   PRO M  50      21.954  11.612  14.145  1.00131.06           O  
ATOM    401  N   TRP M  51      23.653  10.130  14.342  1.00103.10           N  
ATOM    402  CA  TRP M  51      22.851   8.959  14.153  1.00103.10           C  
ATOM    403  CB  TRP M  51      23.702   7.716  13.832  1.00103.10           C  
ATOM    404  CG  TRP M  51      24.951   7.549  14.659  1.00103.10           C  
ATOM    405  CD2 TRP M  51      25.045   6.780  15.867  1.00103.10           C  
ATOM    406  CD1 TRP M  51      26.205   8.034  14.416  1.00103.10           C  
ATOM    407  NE1 TRP M  51      27.074   7.609  15.390  1.00103.10           N  
ATOM    408  CE2 TRP M  51      26.372   6.836  16.291  1.00103.10           C  
ATOM    409  CE3 TRP M  51      24.102   6.080  16.557  1.00103.10           C  
ATOM    410  CZ2 TRP M  51      26.780   6.188  17.421  1.00103.10           C  
ATOM    411  CZ3 TRP M  51      24.514   5.434  17.701  1.00103.10           C  
ATOM    412  CH2 TRP M  51      25.827   5.488  18.122  1.00103.10           C  
ATOM    413  C   TRP M  51      21.934   8.731  15.321  1.00103.10           C  
ATOM    414  O   TRP M  51      20.868   8.137  15.166  1.00103.10           O  
ATOM    415  N   ILE M  52      22.355   9.144  16.532  1.00124.89           N  
ATOM    416  CA  ILE M  52      21.574   9.001  17.734  1.00124.89           C  
ATOM    417  CB  ILE M  52      22.336   9.248  19.004  1.00124.89           C  
ATOM    418  CG1 ILE M  52      21.579   8.607  20.177  1.00124.89           C  
ATOM    419  CG2 ILE M  52      22.545  10.760  19.173  1.00124.89           C  
ATOM    420  CD1 ILE M  52      21.503   7.083  20.071  1.00124.89           C  
ATOM    421  C   ILE M  52      20.374   9.907  17.708  1.00124.89           C  
ATOM    422  O   ILE M  52      19.347   9.613  18.317  1.00124.89           O  
ATOM    423  N   GLU M  53      20.496  11.054  17.014  1.00101.73           N  
ATOM    424  CA  GLU M  53      19.496  12.082  16.924  1.00101.73           C  
ATOM    425  CB  GLU M  53      19.877  13.159  15.892  1.00101.73           C  
ATOM    426  CG  GLU M  53      21.199  13.882  16.173  1.00101.73           C  
ATOM    427  CD  GLU M  53      20.938  15.099  17.047  0.88101.73           C  
ATOM    428  OE1 GLU M  53      19.773  15.282  17.491  0.88101.73           O  
ATOM    429  OE2 GLU M  53      21.910  15.867  17.277  0.88101.73           O  
ATOM    430  C   GLU M  53      18.227  11.455  16.417  1.00101.73           C  
ATOM    431  O   GLU M  53      17.129  11.922  16.715  1.00101.73           O  
ATOM    432  N   GLN M  54      18.352  10.370  15.632  1.00 76.75           N  
ATOM    433  CA  GLN M  54      17.232   9.718  15.009  1.00 76.75           C  
ATOM    434  CB  GLN M  54      17.633   8.435  14.265  1.00 76.75           C  
ATOM    435  CG  GLN M  54      18.601   8.645  13.104  1.00 76.75           C  
ATOM    436  CD  GLN M  54      18.903   7.261  12.551  1.00 76.75           C  
ATOM    437  OE1 GLN M  54      18.456   6.257  13.103  1.00 76.75           O  
ATOM    438  NE2 GLN M  54      19.682   7.197  11.438  1.00 76.75           N  
ATOM    439  C   GLN M  54      16.254   9.277  16.054  1.00 76.75           C  
ATOM    440  O   GLN M  54      15.047   9.309  15.820  1.00 76.75           O  
ATOM    441  N   GLU M  55      16.745   8.835  17.226  1.00108.08           N  
ATOM    442  CA  GLU M  55      15.887   8.326  18.261  1.00108.08           C  
ATOM    443  CB  GLU M  55      16.671   7.734  19.450  1.00108.08           C  
ATOM    444  CG  GLU M  55      17.484   6.477  19.103  1.00108.08           C  
ATOM    445  CD  GLU M  55      16.586   5.255  19.239  1.00108.08           C  
ATOM    446  OE1 GLU M  55      15.408   5.441  19.642  1.00108.08           O  
ATOM    447  OE2 GLU M  55      17.062   4.124  18.952  1.00108.08           O  
ATOM    448  C   GLU M  55      14.989   9.420  18.763  1.00108.08           C  
ATOM    449  O   GLU M  55      15.373  10.586  18.846  1.00108.08           O  
ATOM    450  N   GLY M  56      13.746   9.040  19.127  1.00 94.10           N  
ATOM    451  CA  GLY M  56      12.736   9.968  19.546  1.00 94.10           C  
ATOM    452  C   GLY M  56      13.019  10.452  20.929  1.00 94.10           C  
ATOM    453  O   GLY M  56      13.892   9.982  21.659  1.00 94.10           O  
ATOM    454  N   PRO M  58      12.231  11.429  21.258  1.00126.29           N  
ATOM    455  CA  PRO M  58      12.329  12.077  22.531  1.00126.29           C  
ATOM    456  CD  PRO M  58      11.713  12.311  20.228  1.00126.29           C  
ATOM    457  CB  PRO M  58      11.455  13.323  22.421  1.00126.29           C  
ATOM    458  CG  PRO M  58      11.512  13.666  20.920  1.00126.29           C  
ATOM    459  C   PRO M  58      12.001  11.153  23.657  1.00126.29           C  
ATOM    460  O   PRO M  58      12.425  11.413  24.782  1.00126.29           O  
ATOM    461  N   GLU M  59      11.239  10.079  23.394  1.00 75.06           N  
ATOM    462  CA  GLU M  59      10.944   9.166  24.454  1.00 75.06           C  
ATOM    463  CB  GLU M  59       9.948   8.053  24.067  1.00 75.06           C  
ATOM    464  CG  GLU M  59      10.459   7.079  23.003  0.93 75.06           C  
ATOM    465  CD  GLU M  59      10.044   7.586  21.630  0.87 75.06           C  
ATOM    466  OE1 GLU M  59       9.196   8.515  21.566  0.87 75.06           O  
ATOM    467  OE2 GLU M  59      10.570   7.043  20.623  0.87 75.06           O  
ATOM    468  C   GLU M  59      12.231   8.516  24.868  1.00 75.06           C  
ATOM    469  O   GLU M  59      12.446   8.227  26.044  1.00 75.06           O  
ATOM    470  N   TYR M  60      13.131   8.276  23.894  1.00 96.67           N  
ATOM    471  CA  TYR M  60      14.385   7.611  24.133  1.00 96.67           C  
ATOM    472  CB  TYR M  60      15.205   7.458  22.843  1.00 96.67           C  
ATOM    473  CG  TYR M  60      16.582   6.961  23.140  1.00 96.67           C  
ATOM    474  CD1 TYR M  60      16.818   5.630  23.398  1.00 96.67           C  
ATOM    475  CD2 TYR M  60      17.648   7.832  23.136  1.00 96.67           C  
ATOM    476  CE1 TYR M  60      18.096   5.186  23.651  1.00 96.67           C  
ATOM    477  CE2 TYR M  60      18.927   7.395  23.387  1.00 96.67           C  
ATOM    478  CZ  TYR M  60      19.151   6.066  23.644  1.00 96.67           C  
ATOM    479  OH  TYR M  60      20.464   5.617  23.901  1.00 96.67           O  
ATOM    480  C   TYR M  60      15.189   8.413  25.093  1.00 96.67           C  
ATOM    481  O   TYR M  60      15.794   7.872  26.019  1.00 96.67           O  
ATOM    482  N   TRP M  61      15.210   9.736  24.880  1.00 92.37           N  
ATOM    483  CA  TRP M  61      15.984  10.641  25.667  1.00 92.37           C  
ATOM    484  CB  TRP M  61      16.063  12.013  24.991  1.00 92.37           C  
ATOM    485  CG  TRP M  61      16.760  11.808  23.675  1.00 92.37           C  
ATOM    486  CD2 TRP M  61      18.180  11.628  23.545  1.00 92.37           C  
ATOM    487  CD1 TRP M  61      16.238  11.648  22.420  1.00 92.37           C  
ATOM    488  NE1 TRP M  61      17.239  11.371  21.527  1.00 92.37           N  
ATOM    489  CE2 TRP M  61      18.440  11.358  22.200  1.00 92.37           C  
ATOM    490  CE3 TRP M  61      19.176  11.675  24.474  1.00 92.37           C  
ATOM    491  CZ2 TRP M  61      19.712  11.128  21.766  1.00 92.37           C  
ATOM    492  CZ3 TRP M  61      20.461  11.455  24.026  1.00 92.37           C  
ATOM    493  CH2 TRP M  61      20.721  11.186  22.698  1.00 92.37           C  
ATOM    494  C   TRP M  61      15.467  10.716  27.065  1.00 92.37           C  
ATOM    495  O   TRP M  61      16.245  10.873  28.003  1.00 92.37           O  
ATOM    496  N   ASP M  62      14.140  10.642  27.265  1.00136.59           N  
ATOM    497  CA  ASP M  62      13.693  10.702  28.624  0.98136.59           C  
ATOM    498  CB  ASP M  62      12.190  11.014  28.800  0.98136.59           C  
ATOM    499  CG  ASP M  62      11.332  10.065  27.992  0.88136.59           C  
ATOM    500  OD1 ASP M  62      11.029   8.950  28.491  0.88136.59           O  
ATOM    501  OD2 ASP M  62      10.940  10.469  26.865  0.88136.59           O  
ATOM    502  C   ASP M  62      14.112   9.481  29.399  1.00136.59           C  
ATOM    503  O   ASP M  62      14.492   9.598  30.563  1.00136.59           O  
ATOM    504  N   GLY M  63      14.060   8.276  28.793  1.00 50.06           N  
ATOM    505  CA  GLY M  63      14.430   7.082  29.504  1.00 50.06           C  
ATOM    506  C   GLY M  63      15.893   7.080  29.819  1.00 50.06           C  
ATOM    507  O   GLY M  63      16.309   6.752  30.930  1.00 50.06           O  
ATOM    508  N   GLU M  64      16.720   7.452  28.830  1.00138.93           N  
ATOM    509  CA  GLU M  64      18.140   7.395  28.993  1.00138.93           C  
ATOM    510  CB  GLU M  64      18.859   7.725  27.676  1.00138.93           C  
ATOM    511  CG  GLU M  64      20.172   6.967  27.500  1.00138.93           C  
ATOM    512  CD  GLU M  64      19.838   5.488  27.320  1.00138.93           C  
ATOM    513  OE1 GLU M  64      18.641   5.119  27.447  1.00138.93           O  
ATOM    514  OE2 GLU M  64      20.783   4.700  27.054  1.00138.93           O  
ATOM    515  C   GLU M  64      18.514   8.379  30.059  1.00138.93           C  
ATOM    516  O   GLU M  64      19.389   8.125  30.886  1.00138.93           O  
ATOM    517  N   THR M  65      17.842   9.544  30.071  1.00 61.84           N  
ATOM    518  CA  THR M  65      18.127  10.547  31.054  1.00 61.84           C  
ATOM    519  CB  THR M  65      17.355  11.814  30.842  1.00 61.84           C  
ATOM    520  OG1 THR M  65      17.693  12.396  29.594  1.00 61.84           O  
ATOM    521  CG2 THR M  65      17.694  12.779  31.984  1.00 61.84           C  
ATOM    522  C   THR M  65      17.769  10.024  32.406  1.00 61.84           C  
ATOM    523  O   THR M  65      18.485  10.250  33.381  1.00 61.84           O  
ATOM    524  N   ARG M  66      16.631   9.320  32.499  1.00 95.19           N  
ATOM    525  CA  ARG M  66      16.155   8.826  33.753  0.96 95.19           C  
ATOM    526  CB  ARG M  66      14.780   8.156  33.575  0.96 95.19           C  
ATOM    527  CG  ARG M  66      14.142   7.577  34.836  0.96 95.19           C  
ATOM    528  CD  ARG M  66      12.713   7.080  34.588  0.96 95.19           C  
ATOM    529  NE  ARG M  66      11.860   8.273  34.309  0.96 95.19           N  
ATOM    530  CZ  ARG M  66      11.031   8.271  33.224  0.96 95.19           C  
ATOM    531  NH1 ARG M  66      11.021   7.192  32.389  0.96 95.19           N  
ATOM    532  NH2 ARG M  66      10.226   9.345  32.971  0.96 95.19           N  
ATOM    533  C   ARG M  66      17.124   7.822  34.305  1.00 95.19           C  
ATOM    534  O   ARG M  66      17.502   7.890  35.473  1.00 95.19           O  
ATOM    535  N   LYS M  67      17.571   6.870  33.466  1.00 82.97           N  
ATOM    536  CA  LYS M  67      18.441   5.817  33.911  1.00 82.97           C  
ATOM    537  CB  LYS M  67      18.712   4.760  32.825  1.00 82.97           C  
ATOM    538  CG  LYS M  67      17.494   3.896  32.486  1.00 82.97           C  
ATOM    539  CD  LYS M  67      17.679   3.010  31.250  1.00 82.97           C  
ATOM    540  CE  LYS M  67      17.293   3.686  29.934  1.00 82.97           C  
ATOM    541  NZ  LYS M  67      17.587   2.785  28.797  1.00 82.97           N  
ATOM    542  C   LYS M  67      19.765   6.377  34.319  1.00 82.97           C  
ATOM    543  O   LYS M  67      20.366   5.936  35.297  1.00 82.97           O  
ATOM    544  N   VAL M  68      20.266   7.364  33.560  1.00 66.50           N  
ATOM    545  CA  VAL M  68      21.558   7.925  33.833  0.98 66.50           C  
ATOM    546  CB  VAL M  68      21.956   8.986  32.851  0.98 66.50           C  
ATOM    547  CG1 VAL M  68      23.272   9.609  33.318  0.98 66.50           C  
ATOM    548  CG2 VAL M  68      22.061   8.364  31.455  0.98 66.50           C  
ATOM    549  C   VAL M  68      21.525   8.575  35.175  1.00 66.50           C  
ATOM    550  O   VAL M  68      22.483   8.482  35.941  1.00 66.50           O  
ATOM    551  N   LYS M  69      20.421   9.277  35.484  1.00 77.62           N  
ATOM    552  CA  LYS M  69      20.324   9.939  36.750  1.00 77.62           C  
ATOM    553  CB  LYS M  69      19.021  10.726  36.952  1.00 77.62           C  
ATOM    554  CG  LYS M  69      18.871  11.944  36.043  1.00 77.62           C  
ATOM    555  CD  LYS M  69      17.532  12.661  36.203  1.00 77.62           C  
ATOM    556  CE  LYS M  69      17.412  13.890  35.302  1.00 77.62           C  
ATOM    557  NZ  LYS M  69      18.612  14.741  35.461  1.00 77.62           N  
ATOM    558  C   LYS M  69      20.334   8.890  37.809  1.00 77.62           C  
ATOM    559  O   LYS M  69      20.923   9.071  38.872  1.00 77.62           O  
ATOM    560  N   ALA M  70      19.664   7.760  37.536  1.00 35.98           N  
ATOM    561  CA  ALA M  70      19.555   6.699  38.497  1.00 35.98           C  
ATOM    562  CB  ALA M  70      18.704   5.523  37.987  1.00 35.98           C  
ATOM    563  C   ALA M  70      20.923   6.174  38.804  1.00 35.98           C  
ATOM    564  O   ALA M  70      21.238   5.877  39.957  1.00 35.98           O  
ATOM    565  N   HIS M  71      21.773   6.044  37.767  1.00 57.95           N  
ATOM    566  CA  HIS M  71      23.108   5.540  37.936  0.98 57.95           C  
ATOM    567  ND1 HIS M  71      22.223   3.813  35.537  0.98 57.95           N  
ATOM    568  CG  HIS M  71      23.510   4.234  35.786  0.98 57.95           C  
ATOM    569  CB  HIS M  71      23.876   5.436  36.607  0.98 57.95           C  
ATOM    570  NE2 HIS M  71      23.569   2.403  34.467  0.98 57.95           N  
ATOM    571  CD2 HIS M  71      24.319   3.362  35.124  0.98 57.95           C  
ATOM    572  CE1 HIS M  71      22.316   2.714  34.745  0.98 57.95           C  
ATOM    573  C   HIS M  71      23.869   6.475  38.820  1.00 57.95           C  
ATOM    574  O   HIS M  71      24.602   6.042  39.707  1.00 57.95           O  
ATOM    575  N   SER M  72      23.694   7.792  38.608  1.00 77.85           N  
ATOM    576  CA  SER M  72      24.415   8.778  39.358  0.88 77.85           C  
ATOM    577  CB  SER M  72      24.039  10.212  38.956  0.88 77.85           C  
ATOM    578  OG  SER M  72      24.674  11.138  39.823  0.88 77.85           O  
ATOM    579  C   SER M  72      24.094   8.630  40.812  1.00 77.85           C  
ATOM    580  O   SER M  72      24.962   8.805  41.667  1.00 77.85           O  
ATOM    581  N   GLN M  73      22.828   8.302  41.123  1.00115.59           N  
ATOM    582  CA  GLN M  73      22.369   8.179  42.477  1.00115.59           C  
ATOM    583  CB  GLN M  73      20.861   7.928  42.549  1.00115.59           C  
ATOM    584  CG  GLN M  73      20.061   9.093  41.972  1.00115.59           C  
ATOM    585  CD  GLN M  73      18.607   8.671  41.868  1.00115.59           C  
ATOM    586  OE1 GLN M  73      18.229   7.557  42.230  1.00115.59           O  
ATOM    587  NE2 GLN M  73      17.766   9.598  41.341  1.00115.59           N  
ATOM    588  C   GLN M  73      23.062   7.040  43.153  1.00115.59           C  
ATOM    589  O   GLN M  73      23.453   7.143  44.315  1.00115.59           O  
ATOM    590  N   THR M  74      23.229   5.916  42.434  1.00 51.44           N  
ATOM    591  CA  THR M  74      23.844   4.744  42.985  1.00 51.44           C  
ATOM    592  CB  THR M  74      23.895   3.623  41.988  1.00 51.44           C  
ATOM    593  OG1 THR M  74      22.586   3.330  41.528  1.00 51.44           O  
ATOM    594  CG2 THR M  74      24.504   2.378  42.655  1.00 51.44           C  
ATOM    595  C   THR M  74      25.257   5.082  43.347  1.00 51.44           C  
ATOM    596  O   THR M  74      25.749   4.698  44.406  1.00 51.44           O  
ATOM    597  N   HIS M  75      25.945   5.826  42.465  1.00 91.92           N  
ATOM    598  CA  HIS M  75      27.328   6.151  42.667  0.98 91.92           C  
ATOM    599  ND1 HIS M  75      28.858   6.182  39.152  0.98 91.92           N  
ATOM    600  CG  HIS M  75      28.182   5.870  40.310  0.98 91.92           C  
ATOM    601  CB  HIS M  75      27.977   6.827  41.449  0.98 91.92           C  
ATOM    602  NE2 HIS M  75      28.204   4.065  38.956  0.98 91.92           N  
ATOM    603  CD2 HIS M  75      27.788   4.573  40.173  0.98 91.92           C  
ATOM    604  CE1 HIS M  75      28.842   5.067  38.378  0.98 91.92           C  
ATOM    605  C   HIS M  75      27.492   7.035  43.858  1.00 91.92           C  
ATOM    606  O   HIS M  75      28.497   6.951  44.565  1.00 91.92           O  
ATOM    607  N   ARG M  76      26.525   7.936  44.098  1.00209.10           N  
ATOM    608  CA  ARG M  76      26.657   8.816  45.218  1.00209.10           C  
ATOM    609  CB  ARG M  76      25.556   9.874  45.285  1.00209.10           C  
ATOM    610  CG  ARG M  76      25.779  10.952  44.228  1.00209.10           C  
ATOM    611  CD  ARG M  76      24.997  12.226  44.512  1.00209.10           C  
ATOM    612  NE  ARG M  76      25.281  12.610  45.924  1.00209.10           N  
ATOM    613  CZ  ARG M  76      24.368  13.341  46.629  1.00209.10           C  
ATOM    614  NH1 ARG M  76      23.199  13.731  46.044  1.00209.10           N  
ATOM    615  NH2 ARG M  76      24.630  13.680  47.925  1.00209.10           N  
ATOM    616  C   ARG M  76      26.658   8.018  46.479  1.00209.10           C  
ATOM    617  O   ARG M  76      27.473   8.265  47.368  1.00209.10           O  
ATOM    618  N   VAL M  77      25.749   7.033  46.589  1.00 52.74           N  
ATOM    619  CA  VAL M  77      25.701   6.217  47.769  0.98 52.74           C  
ATOM    620  CB  VAL M  77      24.545   5.265  47.773  0.98 52.74           C  
ATOM    621  CG1 VAL M  77      24.670   4.352  49.006  0.98 52.74           C  
ATOM    622  CG2 VAL M  77      23.246   6.088  47.736  0.98 52.74           C  
ATOM    623  C   VAL M  77      26.955   5.402  47.845  1.00 52.74           C  
ATOM    624  O   VAL M  77      27.557   5.259  48.909  1.00 52.74           O  
ATOM    625  N   ASP M  78      27.419   4.890  46.690  1.00 62.09           N  
ATOM    626  CA  ASP M  78      28.563   4.020  46.653  1.00 62.09           C  
ATOM    627  CB  ASP M  78      29.002   3.675  45.216  1.00 62.09           C  
ATOM    628  CG  ASP M  78      27.996   2.703  44.616  1.00 62.09           C  
ATOM    629  OD1 ASP M  78      27.129   2.203  45.379  1.00 62.09           O  
ATOM    630  OD2 ASP M  78      28.088   2.439  43.387  1.00 62.09           O  
ATOM    631  C   ASP M  78      29.723   4.710  47.305  1.00 62.09           C  
ATOM    632  O   ASP M  78      30.525   4.075  47.987  1.00 62.09           O  
ATOM    633  N   LEU M  79      29.852   6.032  47.116  1.00 58.54           N  
ATOM    634  CA  LEU M  79      30.962   6.742  47.682  1.00 58.54           C  
ATOM    635  CB  LEU M  79      30.953   8.232  47.300  1.00 58.54           C  
ATOM    636  CG  LEU M  79      31.309   8.483  45.820  1.00 58.54           C  
ATOM    637  CD1 LEU M  79      31.240   9.978  45.480  1.00 58.54           C  
ATOM    638  CD2 LEU M  79      32.679   7.876  45.465  1.00 58.54           C  
ATOM    639  C   LEU M  79      30.912   6.646  49.174  1.00 58.54           C  
ATOM    640  O   LEU M  79      31.943   6.454  49.818  1.00 58.54           O  
ATOM    641  N   GLY M  80      29.712   6.798  49.764  1.00 38.56           N  
ATOM    642  CA  GLY M  80      29.583   6.752  51.194  1.00 38.56           C  
ATOM    643  C   GLY M  80      29.906   5.389  51.724  1.00 38.56           C  
ATOM    644  O   GLY M  80      30.658   5.257  52.687  1.00 38.56           O  
ATOM    645  N   THR M  81      29.356   4.329  51.099  1.00118.34           N  
ATOM    646  CA  THR M  81      29.541   3.000  51.612  1.00118.34           C  
ATOM    647  CB  THR M  81      28.765   1.970  50.847  1.00118.34           C  
ATOM    648  OG1 THR M  81      29.100   2.035  49.470  1.00118.34           O  
ATOM    649  CG2 THR M  81      27.259   2.201  51.052  1.00118.34           C  
ATOM    650  C   THR M  81      30.991   2.635  51.575  1.00118.34           C  
ATOM    651  O   THR M  81      31.526   2.090  52.538  1.00118.34           O  
ATOM    652  N   LEU M  82      31.672   2.955  50.465  1.00 54.25           N  
ATOM    653  CA  LEU M  82      33.055   2.620  50.289  1.00 54.25           C  
ATOM    654  CB  LEU M  82      33.558   3.006  48.891  1.00 54.25           C  
ATOM    655  CG  LEU M  82      32.913   2.142  47.793  1.00 54.25           C  
ATOM    656  CD1 LEU M  82      33.414   2.529  46.394  1.00 54.25           C  
ATOM    657  CD2 LEU M  82      33.110   0.649  48.091  1.00 54.25           C  
ATOM    658  C   LEU M  82      33.875   3.330  51.316  1.00 54.25           C  
ATOM    659  O   LEU M  82      34.845   2.783  51.838  1.00 54.25           O  
ATOM    660  N   ARG M  83      33.504   4.579  51.631  1.00117.01           N  
ATOM    661  CA  ARG M  83      34.223   5.353  52.595  1.00117.01           C  
ATOM    662  CB  ARG M  83      33.578   6.741  52.754  1.00117.01           C  
ATOM    663  CG  ARG M  83      34.266   7.701  53.724  1.00117.01           C  
ATOM    664  CD  ARG M  83      33.553   9.056  53.795  1.00117.01           C  
ATOM    665  NE  ARG M  83      32.370   8.898  54.690  1.00117.01           N  
ATOM    666  CZ  ARG M  83      32.428   9.308  55.991  1.00117.01           C  
ATOM    667  NH1 ARG M  83      33.529   9.972  56.450  1.00117.01           N  
ATOM    668  NH2 ARG M  83      31.377   9.069  56.827  1.00117.01           N  
ATOM    669  C   ARG M  83      34.139   4.618  53.898  1.00117.01           C  
ATOM    670  O   ARG M  83      35.128   4.494  54.620  1.00117.01           O  
ATOM    671  N   GLY M  84      32.939   4.099  54.220  1.00 23.53           N  
ATOM    672  CA  GLY M  84      32.721   3.396  55.449  1.00 23.53           C  
ATOM    673  C   GLY M  84      33.518   2.128  55.478  1.00 23.53           C  
ATOM    674  O   GLY M  84      34.122   1.800  56.498  1.00 23.53           O  
ATOM    675  N   TYR M  85      33.552   1.372  54.361  1.00 72.30           N  
ATOM    676  CA  TYR M  85      34.234   0.106  54.401  1.00 72.30           C  
ATOM    677  CB  TYR M  85      34.231  -0.649  53.057  1.00 72.30           C  
ATOM    678  CG  TYR M  85      32.831  -0.951  52.636  1.00 72.30           C  
ATOM    679  CD1 TYR M  85      32.060  -1.865  53.319  1.00 72.30           C  
ATOM    680  CD2 TYR M  85      32.300  -0.339  51.526  1.00 72.30           C  
ATOM    681  CE1 TYR M  85      30.772  -2.138  52.916  1.00 72.30           C  
ATOM    682  CE2 TYR M  85      31.016  -0.607  51.116  1.00 72.30           C  
ATOM    683  CZ  TYR M  85      30.247  -1.507  51.814  1.00 72.30           C  
ATOM    684  OH  TYR M  85      28.930  -1.782  51.390  1.00 72.30           O  
ATOM    685  C   TYR M  85      35.675   0.360  54.714  1.00 72.30           C  
ATOM    686  O   TYR M  85      36.265  -0.257  55.600  1.00 72.30           O  
ATOM    687  N   TYR M  86      36.262   1.311  53.976  1.00 96.81           N  
ATOM    688  CA  TYR M  86      37.635   1.700  54.053  1.00 96.81           C  
ATOM    689  CB  TYR M  86      38.088   2.461  52.801  1.00 96.81           C  
ATOM    690  CG  TYR M  86      38.045   1.403  51.739  1.00 96.81           C  
ATOM    691  CD1 TYR M  86      39.092   0.521  51.577  1.00 96.81           C  
ATOM    692  CD2 TYR M  86      36.948   1.274  50.918  1.00 96.81           C  
ATOM    693  CE1 TYR M  86      39.051  -0.457  50.608  1.00 96.81           C  
ATOM    694  CE2 TYR M  86      36.900   0.298  49.947  1.00 96.81           C  
ATOM    695  CZ  TYR M  86      37.955  -0.569  49.790  1.00 96.81           C  
ATOM    696  OH  TYR M  86      37.921  -1.575  48.799  1.00 96.81           O  
ATOM    697  C   TYR M  86      37.908   2.420  55.339  1.00 96.81           C  
ATOM    698  O   TYR M  86      39.055   2.483  55.778  1.00 96.81           O  
ATOM    699  N   ASN M  87      36.869   3.021  55.955  1.00 97.12           N  
ATOM    700  CA  ASN M  87      37.066   3.694  57.208  0.98 97.12           C  
ATOM    701  CB  ASN M  87      37.833   2.798  58.203  0.98 97.12           C  
ATOM    702  CG  ASN M  87      37.556   3.206  59.636  0.91 97.12           C  
ATOM    703  OD1 ASN M  87      36.902   4.212  59.901  0.91 97.12           O  
ATOM    704  ND2 ASN M  87      38.068   2.385  60.593  0.91 97.12           N  
ATOM    705  C   ASN M  87      37.864   4.936  56.945  1.00 97.12           C  
ATOM    706  O   ASN M  87      38.681   5.352  57.764  1.00 97.12           O  
ATOM    707  N   GLN M  88      37.627   5.557  55.771  1.00 80.95           N  
ATOM    708  CA  GLN M  88      38.278   6.772  55.363  1.00 80.95           C  
ATOM    709  CB  GLN M  88      38.399   6.881  53.842  1.00 80.95           C  
ATOM    710  CG  GLN M  88      39.293   5.769  53.303  1.00 80.95           C  
ATOM    711  CD  GLN M  88      39.049   5.641  51.816  1.00 80.95           C  
ATOM    712  OE1 GLN M  88      39.987   5.634  51.022  1.00 80.95           O  
ATOM    713  NE2 GLN M  88      37.755   5.513  51.422  1.00 80.95           N  
ATOM    714  C   GLN M  88      37.480   7.933  55.863  1.00 80.95           C  
ATOM    715  O   GLN M  88      36.394   7.763  56.415  1.00 80.95           O  
ATOM    716  N   SER M  89      38.034   9.152  55.709  1.00 86.31           N  
ATOM    717  CA  SER M  89      37.384  10.329  56.201  1.00 86.31           C  
ATOM    718  CB  SER M  89      38.355  11.291  56.905  1.00 86.31           C  
ATOM    719  OG  SER M  89      37.664  12.423  57.411  1.00 86.31           O  
ATOM    720  C   SER M  89      36.722  11.064  55.075  1.00 86.31           C  
ATOM    721  O   SER M  89      36.904  10.762  53.896  1.00 86.31           O  
ATOM    722  N   GLU M  90      35.896  12.050  55.465  1.00106.50           N  
ATOM    723  CA  GLU M  90      35.119  12.924  54.640  0.98106.50           C  
ATOM    724  CB  GLU M  90      34.100  13.720  55.463  0.98106.50           C  
ATOM    725  CG  GLU M  90      33.030  14.400  54.614  0.96106.50           C  
ATOM    726  CD  GLU M  90      32.008  14.998  55.568  0.82106.50           C  
ATOM    727  OE1 GLU M  90      31.787  14.386  56.650  0.82106.50           O  
ATOM    728  OE2 GLU M  90      31.436  16.068  55.236  0.82106.50           O  
ATOM    729  C   GLU M  90      36.007  13.898  53.926  1.00106.50           C  
ATOM    730  O   GLU M  90      35.628  14.449  52.893  1.00106.50           O  
ATOM    731  N   ALA M  91      37.203  14.170  54.478  1.00 47.73           N  
ATOM    732  CA  ALA M  91      38.037  15.226  53.974  1.00 47.73           C  
ATOM    733  CB  ALA M  91      39.331  15.367  54.793  1.00 47.73           C  
ATOM    734  C   ALA M  91      38.455  15.056  52.536  1.00 47.73           C  
ATOM    735  O   ALA M  91      38.288  15.977  51.739  1.00 47.73           O  
ATOM    736  N   GLY M  92      38.967  13.874  52.142  1.00 27.94           N  
ATOM    737  CA  GLY M  92      39.536  13.750  50.825  1.00 27.94           C  
ATOM    738  C   GLY M  92      38.477  13.487  49.808  1.00 27.94           C  
ATOM    739  O   GLY M  92      37.306  13.308  50.136  1.00 27.94           O  
ATOM    740  N   SER M  93      38.895  13.467  48.523  1.00 91.07           N  
ATOM    741  CA  SER M  93      38.017  13.172  47.429  1.00 91.07           C  
ATOM    742  CB  SER M  93      38.154  14.090  46.204  1.00 91.07           C  
ATOM    743  OG  SER M  93      37.448  15.301  46.412  1.00 91.07           O  
ATOM    744  C   SER M  93      38.372  11.806  46.957  1.00 91.07           C  
ATOM    745  O   SER M  93      39.532  11.398  47.008  1.00 91.07           O  
ATOM    746  N   HIS M  94      37.361  11.050  46.493  1.00 59.27           N  
ATOM    747  CA  HIS M  94      37.640   9.720  46.047  1.00 59.27           C  
ATOM    748  ND1 HIS M  94      39.206   8.217  48.552  1.00 59.27           N  
ATOM    749  CG  HIS M  94      37.966   8.778  48.339  1.00 59.27           C  
ATOM    750  CB  HIS M  94      37.201   8.654  47.055  1.00 59.27           C  
ATOM    751  NE2 HIS M  94      38.659   9.279  50.426  1.00 59.27           N  
ATOM    752  CD2 HIS M  94      37.648   9.424  49.493  1.00 59.27           C  
ATOM    753  CE1 HIS M  94      39.573   8.548  49.815  1.00 59.27           C  
ATOM    754  C   HIS M  94      36.918   9.497  44.761  1.00 59.27           C  
ATOM    755  O   HIS M  94      36.019  10.257  44.401  1.00 59.27           O  
ATOM    756  N   THR M  95      37.309   8.438  44.021  1.00 53.50           N  
ATOM    757  CA  THR M  95      36.726   8.229  42.730  0.98 53.50           C  
ATOM    758  CB  THR M  95      37.702   8.465  41.615  0.98 53.50           C  
ATOM    759  OG1 THR M  95      38.226   9.782  41.696  0.98 53.50           O  
ATOM    760  CG2 THR M  95      36.982   8.266  40.273  0.98 53.50           C  
ATOM    761  C   THR M  95      36.243   6.821  42.603  1.00 53.50           C  
ATOM    762  O   THR M  95      36.866   5.875  43.082  1.00 53.50           O  
ATOM    763  N   VAL M  96      35.090   6.678  41.926  1.00147.29           N  
ATOM    764  CA  VAL M  96      34.451   5.433  41.633  0.93147.29           C  
ATOM    765  CB  VAL M  96      33.006   5.457  42.008  0.93147.29           C  
ATOM    766  CG1 VAL M  96      32.374   4.188  41.468  0.93147.29           C  
ATOM    767  CG2 VAL M  96      32.839   5.637  43.519  0.93147.29           C  
ATOM    768  C   VAL M  96      34.427   5.350  40.140  1.00147.29           C  
ATOM    769  O   VAL M  96      34.185   6.358  39.476  1.00147.29           O  
ATOM    770  N   GLN M  97      34.675   4.153  39.565  1.00 95.75           N  
ATOM    771  CA  GLN M  97      34.638   4.024  38.133  1.00 95.75           C  
ATOM    772  CB  GLN M  97      36.030   3.792  37.512  1.00 95.75           C  
ATOM    773  CG  GLN M  97      37.080   4.862  37.844  1.00 95.75           C  
ATOM    774  CD  GLN M  97      36.889   6.063  36.933  1.00 95.75           C  
ATOM    775  OE1 GLN M  97      36.221   5.976  35.905  1.00 95.75           O  
ATOM    776  NE2 GLN M  97      37.492   7.221  37.316  1.00 95.75           N  
ATOM    777  C   GLN M  97      33.828   2.798  37.818  1.00 95.75           C  
ATOM    778  O   GLN M  97      33.874   1.808  38.548  1.00 95.75           O  
ATOM    779  N   ARG M  98      33.044   2.840  36.718  1.00 87.77           N  
ATOM    780  CA  ARG M  98      32.274   1.690  36.332  1.00 87.77           C  
ATOM    781  CB  ARG M  98      30.795   1.770  36.744  1.00 87.77           C  
ATOM    782  CG  ARG M  98      30.045   0.445  36.582  1.00 87.77           C  
ATOM    783  CD  ARG M  98      28.524   0.600  36.632  1.00 87.77           C  
ATOM    784  NE  ARG M  98      28.198   1.343  37.881  1.00 87.77           N  
ATOM    785  CZ  ARG M  98      27.962   0.664  39.041  1.00 87.77           C  
ATOM    786  NH1 ARG M  98      28.011  -0.698  39.056  1.00 87.77           N  
ATOM    787  NH2 ARG M  98      27.675   1.341  40.189  1.00 87.77           N  
ATOM    788  C   ARG M  98      32.283   1.618  34.840  1.00 87.77           C  
ATOM    789  O   ARG M  98      32.200   2.641  34.161  1.00 87.77           O  
ATOM    790  N   MET M  99      32.397   0.394  34.286  1.00 64.65           N  
ATOM    791  CA  MET M  99      32.390   0.278  32.858  1.00 64.65           C  
ATOM    792  CB  MET M  99      33.811   0.368  32.273  1.00 64.65           C  
ATOM    793  CG  MET M  99      33.877   0.457  30.749  1.00 64.65           C  
ATOM    794  SD  MET M  99      33.625  -1.127  29.900  1.00 64.65           S  
ATOM    795  CE  MET M  99      35.225  -1.832  30.396  1.00 64.65           C  
ATOM    796  C   MET M  99      31.780  -1.045  32.505  1.00 64.65           C  
ATOM    797  O   MET M  99      32.196  -2.085  33.016  1.00 64.65           O  
ATOM    798  N   TYR M 100      30.744  -1.034  31.639  1.00 71.21           N  
ATOM    799  CA  TYR M 100      30.164  -2.273  31.212  1.00 71.21           C  
ATOM    800  CB  TYR M 100      28.926  -2.738  32.008  1.00 71.21           C  
ATOM    801  CG  TYR M 100      27.786  -1.793  31.830  1.00 71.21           C  
ATOM    802  CD1 TYR M 100      27.003  -1.850  30.701  1.00 71.21           C  
ATOM    803  CD2 TYR M 100      27.476  -0.867  32.800  1.00 71.21           C  
ATOM    804  CE1 TYR M 100      25.945  -0.986  30.539  1.00 71.21           C  
ATOM    805  CE2 TYR M 100      26.418   0.000  32.645  1.00 71.21           C  
ATOM    806  CZ  TYR M 100      25.649  -0.059  31.507  1.00 71.21           C  
ATOM    807  OH  TYR M 100      24.559   0.821  31.332  1.00 71.21           O  
ATOM    808  C   TYR M 100      29.781  -2.153  29.776  1.00 71.21           C  
ATOM    809  O   TYR M 100      29.724  -1.055  29.223  1.00 71.21           O  
ATOM    810  N   GLY M 101      29.517  -3.306  29.130  1.00 24.86           N  
ATOM    811  CA  GLY M 101      29.147  -3.292  27.747  1.00 24.86           C  
ATOM    812  C   GLY M 101      29.282  -4.685  27.230  1.00 24.86           C  
ATOM    813  O   GLY M 101      29.641  -5.604  27.964  1.00 24.86           O  
ATOM    814  N   CYS M 102      28.988  -4.867  25.928  1.00 48.33           N  
ATOM    815  CA  CYS M 102      29.063  -6.172  25.344  0.96 48.33           C  
ATOM    816  CB  CYS M 102      27.677  -6.803  25.104  0.96 48.33           C  
ATOM    817  SG  CYS M 102      26.589  -5.746  24.100  0.96 48.33           S  
ATOM    818  C   CYS M 102      29.766  -6.070  24.028  1.00 48.33           C  
ATOM    819  O   CYS M 102      29.839  -5.000  23.424  1.00 48.33           O  
ATOM    820  N   ASP M 103      30.326  -7.209  23.569  1.00 63.02           N  
ATOM    821  CA  ASP M 103      31.042  -7.276  22.329  1.00 63.02           C  
ATOM    822  CB  ASP M 103      32.464  -7.840  22.499  1.00 63.02           C  
ATOM    823  CG  ASP M 103      33.297  -6.848  23.309  1.00 63.02           C  
ATOM    824  OD1 ASP M 103      33.161  -5.618  23.075  1.00 63.02           O  
ATOM    825  OD2 ASP M 103      34.080  -7.313  24.182  1.00 63.02           O  
ATOM    826  C   ASP M 103      30.302  -8.219  21.427  1.00 63.02           C  
ATOM    827  O   ASP M 103      29.718  -9.200  21.884  1.00 63.02           O  
ATOM    828  N   VAL M 104      30.286  -7.920  20.113  1.00 37.04           N  
ATOM    829  CA  VAL M 104      29.665  -8.796  19.160  1.00 37.04           C  
ATOM    830  CB  VAL M 104      28.414  -8.244  18.545  1.00 37.04           C  
ATOM    831  CG1 VAL M 104      27.348  -8.119  19.647  0.73 37.04           C  
ATOM    832  CG2 VAL M 104      28.748  -6.909  17.857  0.73 37.04           C  
ATOM    833  C   VAL M 104      30.662  -9.026  18.066  1.00 37.04           C  
ATOM    834  O   VAL M 104      31.561  -8.214  17.859  1.00 37.04           O  
ATOM    835  N   GLY M 105      30.538 -10.162  17.348  1.00 26.88           N  
ATOM    836  CA  GLY M 105      31.469 -10.492  16.305  1.00 26.88           C  
ATOM    837  C   GLY M 105      30.978  -9.933  15.003  1.00 26.88           C  
ATOM    838  O   GLY M 105      30.077  -9.097  14.959  1.00 26.88           O  
ATOM    839  N   SER M 106      31.595 -10.391  13.893  1.00 35.58           N  
ATOM    840  CA  SER M 106      31.227  -9.938  12.581  0.98 35.58           C  
ATOM    841  CB  SER M 106      32.140 -10.468  11.467  0.98 35.58           C  
ATOM    842  OG  SER M 106      31.704  -9.968  10.213  0.98 35.58           O  
ATOM    843  C   SER M 106      29.848 -10.437  12.311  1.00 35.58           C  
ATOM    844  O   SER M 106      29.068  -9.799  11.605  1.00 35.58           O  
ATOM    845  N   ASP M 107      29.534 -11.616  12.876  1.00 89.47           N  
ATOM    846  CA  ASP M 107      28.253 -12.239  12.771  1.00 89.47           C  
ATOM    847  CB  ASP M 107      28.258 -13.684  13.306  1.00 89.47           C  
ATOM    848  CG  ASP M 107      28.824 -13.686  14.717  1.00 89.47           C  
ATOM    849  OD1 ASP M 107      30.005 -13.282  14.879  1.00 89.47           O  
ATOM    850  OD2 ASP M 107      28.096 -14.112  15.651  1.00 89.47           O  
ATOM    851  C   ASP M 107      27.265 -11.396  13.517  1.00 89.47           C  
ATOM    852  O   ASP M 107      26.074 -11.400  13.206  1.00 89.47           O  
ATOM    853  N   TRP M 108      27.754 -10.617  14.500  1.00103.79           N  
ATOM    854  CA  TRP M 108      26.917  -9.788  15.322  1.00103.79           C  
ATOM    855  CB  TRP M 108      25.802  -9.040  14.567  1.00103.79           C  
ATOM    856  CG  TRP M 108      26.282  -7.852  13.780  1.00103.79           C  
ATOM    857  CD2 TRP M 108      25.416  -6.807  13.325  1.00103.79           C  
ATOM    858  CD1 TRP M 108      27.546  -7.502  13.406  1.00103.79           C  
ATOM    859  NE1 TRP M 108      27.520  -6.294  12.753  1.00103.79           N  
ATOM    860  CE2 TRP M 108      26.215  -5.853  12.696  1.00103.79           C  
ATOM    861  CE3 TRP M 108      24.068  -6.645  13.438  1.00103.79           C  
ATOM    862  CZ2 TRP M 108      25.673  -4.716  12.169  1.00103.79           C  
ATOM    863  CZ3 TRP M 108      23.523  -5.507  12.888  1.00103.79           C  
ATOM    864  CH2 TRP M 108      24.310  -4.560  12.268  1.00103.79           C  
ATOM    865  C   TRP M 108      26.246 -10.587  16.388  1.00103.79           C  
ATOM    866  O   TRP M 108      25.318 -10.095  17.030  1.00103.79           O  
ATOM    867  N   ARG M 109      26.678 -11.843  16.610  1.00100.44           N  
ATOM    868  CA  ARG M 109      26.127 -12.555  17.724  0.98100.44           C  
ATOM    869  CB  ARG M 109      26.047 -14.076  17.545  0.98100.44           C  
ATOM    870  CG  ARG M 109      24.839 -14.479  16.700  0.71100.44           C  
ATOM    871  CD  ARG M 109      24.883 -15.927  16.227  0.71100.44           C  
ATOM    872  NE  ARG M 109      25.962 -16.000  15.207  0.63100.44           N  
ATOM    873  CZ  ARG M 109      26.088 -17.116  14.434  0.62100.44           C  
ATOM    874  NH1 ARG M 109      25.257 -18.176  14.638  0.62100.44           N  
ATOM    875  NH2 ARG M 109      27.038 -17.164  13.454  0.62100.44           N  
ATOM    876  C   ARG M 109      26.960 -12.226  18.925  1.00100.44           C  
ATOM    877  O   ARG M 109      28.138 -11.893  18.812  1.00100.44           O  
ATOM    878  N   PHE M 110      26.340 -12.316  20.117  1.00 95.32           N  
ATOM    879  CA  PHE M 110      26.939 -11.929  21.362  1.00 95.32           C  
ATOM    880  CB  PHE M 110      25.976 -12.242  22.522  1.00 95.32           C  
ATOM    881  CG  PHE M 110      26.608 -12.049  23.855  1.00 95.32           C  
ATOM    882  CD1 PHE M 110      26.840 -10.788  24.350  1.00 95.32           C  
ATOM    883  CD2 PHE M 110      26.929 -13.140  24.633  1.00 95.32           C  
ATOM    884  CE1 PHE M 110      27.408 -10.619  25.590  1.00 95.32           C  
ATOM    885  CE2 PHE M 110      27.496 -12.974  25.874  1.00 95.32           C  
ATOM    886  CZ  PHE M 110      27.739 -11.710  26.354  1.00 95.32           C  
ATOM    887  C   PHE M 110      28.229 -12.653  21.581  1.00 95.32           C  
ATOM    888  O   PHE M 110      28.245 -13.870  21.762  1.00 95.32           O  
ATOM    889  N   LEU M 111      29.362 -11.926  21.465  1.00134.78           N  
ATOM    890  CA  LEU M 111      30.636 -12.516  21.761  1.00134.78           C  
ATOM    891  CB  LEU M 111      31.812 -11.874  21.006  1.00134.78           C  
ATOM    892  CG  LEU M 111      33.143 -12.614  21.240  1.00134.78           C  
ATOM    893  CD1 LEU M 111      33.050 -14.081  20.794  1.00134.78           C  
ATOM    894  CD2 LEU M 111      34.317 -11.885  20.572  1.00134.78           C  
ATOM    895  C   LEU M 111      30.954 -12.509  23.231  1.00134.78           C  
ATOM    896  O   LEU M 111      31.288 -13.545  23.801  1.00134.78           O  
ATOM    897  N   ARG M 112      30.835 -11.335  23.900  1.00142.43           N  
ATOM    898  CA  ARG M 112      31.245 -11.267  25.281  0.95142.43           C  
ATOM    899  CB  ARG M 112      32.756 -11.042  25.469  0.95142.43           C  
ATOM    900  CG  ARG M 112      33.615 -12.281  25.212  0.95142.43           C  
ATOM    901  CD  ARG M 112      35.120 -12.004  25.292  0.90142.43           C  
ATOM    902  NE  ARG M 112      35.362 -11.191  26.517  0.59142.43           N  
ATOM    903  CZ  ARG M 112      36.302 -10.201  26.514  0.59142.43           C  
ATOM    904  NH1 ARG M 112      37.077  -9.988  25.408  0.59142.43           N  
ATOM    905  NH2 ARG M 112      36.454  -9.408  27.614  0.59142.43           N  
ATOM    906  C   ARG M 112      30.563 -10.122  25.969  1.00142.43           C  
ATOM    907  O   ARG M 112      30.042  -9.210  25.328  1.00142.43           O  
ATOM    908  N   GLY M 113      30.563 -10.151  27.321  1.00 32.27           N  
ATOM    909  CA  GLY M 113      29.953  -9.106  28.091  1.00 32.27           C  
ATOM    910  C   GLY M 113      30.793  -8.890  29.308  1.00 32.27           C  
ATOM    911  O   GLY M 113      31.348  -9.834  29.867  1.00 32.27           O  
ATOM    912  N   TYR M 114      30.906  -7.621  29.752  1.00 94.11           N  
ATOM    913  CA  TYR M 114      31.727  -7.325  30.888  0.98 94.11           C  
ATOM    914  CB  TYR M 114      33.155  -6.934  30.477  0.98 94.11           C  
ATOM    915  CG  TYR M 114      33.008  -6.171  29.207  1.00 94.11           C  
ATOM    916  CD1 TYR M 114      32.603  -4.855  29.174  1.00 94.11           C  
ATOM    917  CD2 TYR M 114      33.281  -6.814  28.021  1.00 94.11           C  
ATOM    918  CE1 TYR M 114      32.477  -4.199  27.968  1.00 94.11           C  
ATOM    919  CE2 TYR M 114      33.158  -6.166  26.817  1.00 94.11           C  
ATOM    920  CZ  TYR M 114      32.755  -4.854  26.788  1.00 94.11           C  
ATOM    921  OH  TYR M 114      32.630  -4.188  25.551  1.00 94.11           O  
ATOM    922  C   TYR M 114      31.119  -6.247  31.725  1.00 94.11           C  
ATOM    923  O   TYR M 114      30.295  -5.458  31.264  1.00 94.11           O  
ATOM    924  N   HIS M 115      31.500  -6.233  33.019  1.00 72.69           N  
ATOM    925  CA  HIS M 115      31.045  -5.249  33.956  1.00 72.69           C  
ATOM    926  ND1 HIS M 115      29.467  -4.551  36.892  1.00 72.69           N  
ATOM    927  CG  HIS M 115      29.167  -4.622  35.550  1.00 72.69           C  
ATOM    928  CB  HIS M 115      29.718  -5.659  34.620  1.00 72.69           C  
ATOM    929  NE2 HIS M 115      28.073  -2.873  36.460  1.00 72.69           N  
ATOM    930  CD2 HIS M 115      28.313  -3.592  35.303  1.00 72.69           C  
ATOM    931  CE1 HIS M 115      28.786  -3.487  37.387  1.00 72.69           C  
ATOM    932  C   HIS M 115      32.097  -5.166  35.022  1.00 72.69           C  
ATOM    933  O   HIS M 115      32.353  -6.145  35.721  1.00 72.69           O  
ATOM    934  N   GLN M 116      32.745  -3.994  35.185  1.00 71.46           N  
ATOM    935  CA  GLN M 116      33.769  -3.909  36.192  0.96 71.46           C  
ATOM    936  CB  GLN M 116      35.189  -4.053  35.618  0.96 71.46           C  
ATOM    937  CG  GLN M 116      35.563  -2.978  34.601  0.96 71.46           C  
ATOM    938  CD  GLN M 116      36.878  -3.407  33.974  0.91 71.46           C  
ATOM    939  OE1 GLN M 116      37.472  -2.679  33.181  0.91 71.46           O  
ATOM    940  NE2 GLN M 116      37.348  -4.632  34.335  0.91 71.46           N  
ATOM    941  C   GLN M 116      33.641  -2.611  36.938  1.00 71.46           C  
ATOM    942  O   GLN M 116      33.111  -1.631  36.418  1.00 71.46           O  
ATOM    943  N   TYR M 117      34.114  -2.597  38.207  1.00131.00           N  
ATOM    944  CA  TYR M 117      33.961  -1.463  39.078  0.98131.00           C  
ATOM    945  CB  TYR M 117      32.829  -1.785  40.078  0.98131.00           C  
ATOM    946  CG  TYR M 117      32.393  -0.632  40.912  1.00131.00           C  
ATOM    947  CD1 TYR M 117      31.726   0.426  40.354  1.00131.00           C  
ATOM    948  CD2 TYR M 117      32.598  -0.642  42.270  1.00131.00           C  
ATOM    949  CE1 TYR M 117      31.303   1.472  41.136  1.00131.00           C  
ATOM    950  CE2 TYR M 117      32.177   0.403  43.057  1.00131.00           C  
ATOM    951  CZ  TYR M 117      31.529   1.467  42.491  1.00131.00           C  
ATOM    952  OH  TYR M 117      31.097   2.537  43.303  1.00131.00           O  
ATOM    953  C   TYR M 117      35.264  -1.247  39.807  1.00131.00           C  
ATOM    954  O   TYR M 117      35.892  -2.202  40.263  1.00131.00           O  
ATOM    955  N   ALA M 118      35.715   0.024  39.940  1.00 41.71           N  
ATOM    956  CA  ALA M 118      36.962   0.280  40.613  1.00 41.71           C  
ATOM    957  CB  ALA M 118      38.117   0.689  39.677  1.00 41.71           C  
ATOM    958  C   ALA M 118      36.775   1.412  41.568  1.00 41.71           C  
ATOM    959  O   ALA M 118      35.920   2.276  41.373  1.00 41.71           O  
ATOM    960  N   TYR M 119      37.569   1.412  42.657  1.00 80.48           N  
ATOM    961  CA  TYR M 119      37.497   2.485  43.601  1.00 80.48           C  
ATOM    962  CB  TYR M 119      36.964   2.017  44.966  1.00 80.48           C  
ATOM    963  CG  TYR M 119      36.880   3.146  45.935  1.00 80.48           C  
ATOM    964  CD1 TYR M 119      35.947   4.146  45.782  1.00 80.48           C  
ATOM    965  CD2 TYR M 119      37.712   3.173  47.031  1.00 80.48           C  
ATOM    966  CE1 TYR M 119      35.870   5.170  46.698  1.00 80.48           C  
ATOM    967  CE2 TYR M 119      37.638   4.192  47.949  1.00 80.48           C  
ATOM    968  CZ  TYR M 119      36.715   5.194  47.782  1.00 80.48           C  
ATOM    969  OH  TYR M 119      36.637   6.241  48.725  1.00 80.48           O  
ATOM    970  C   TYR M 119      38.890   3.016  43.738  1.00 80.48           C  
ATOM    971  O   TYR M 119      39.829   2.280  44.038  1.00 80.48           O  
ATOM    972  N   ASP M 120      39.053   4.331  43.506  1.00 91.21           N  
ATOM    973  CA  ASP M 120      40.334   4.974  43.581  1.00 91.21           C  
ATOM    974  CB  ASP M 120      40.938   5.020  44.991  1.00 91.21           C  
ATOM    975  CG  ASP M 120      40.198   6.104  45.748  1.00 91.21           C  
ATOM    976  OD1 ASP M 120      39.548   6.942  45.068  1.00 91.21           O  
ATOM    977  OD2 ASP M 120      40.275   6.115  47.005  1.00 91.21           O  
ATOM    978  C   ASP M 120      41.324   4.304  42.681  1.00 91.21           C  
ATOM    979  O   ASP M 120      42.489   4.145  43.041  1.00 91.21           O  
ATOM    980  N   GLY M 121      40.884   3.874  41.487  1.00 32.55           N  
ATOM    981  CA  GLY M 121      41.815   3.393  40.508  1.00 32.55           C  
ATOM    982  C   GLY M 121      42.125   1.942  40.705  1.00 32.55           C  
ATOM    983  O   GLY M 121      42.731   1.323  39.831  1.00 32.55           O  
ATOM    984  N   LYS M 122      41.724   1.343  41.842  1.00202.14           N  
ATOM    985  CA  LYS M 122      42.061  -0.039  42.038  1.00202.14           C  
ATOM    986  CB  LYS M 122      42.628  -0.343  43.438  1.00202.14           C  
ATOM    987  CG  LYS M 122      41.775   0.172  44.601  0.69202.14           C  
ATOM    988  CD  LYS M 122      40.448  -0.562  44.800  0.65202.14           C  
ATOM    989  CE  LYS M 122      40.630  -2.024  45.202  0.62202.14           C  
ATOM    990  NZ  LYS M 122      41.555  -2.098  46.351  0.62202.14           N  
ATOM    991  C   LYS M 122      40.833  -0.862  41.819  1.00202.14           C  
ATOM    992  O   LYS M 122      39.728  -0.445  42.156  1.00202.14           O  
ATOM    993  N   ASP M 123      41.005  -2.062  41.225  1.00117.14           N  
ATOM    994  CA  ASP M 123      39.891  -2.905  40.893  1.00117.14           C  
ATOM    995  CB  ASP M 123      40.290  -4.133  40.057  1.00117.14           C  
ATOM    996  CG  ASP M 123      41.242  -4.999  40.872  0.98117.14           C  
ATOM    997  OD1 ASP M 123      42.114  -4.429  41.583  0.98117.14           O  
ATOM    998  OD2 ASP M 123      41.103  -6.248  40.796  0.98117.14           O  
ATOM    999  C   ASP M 123      39.211  -3.374  42.143  1.00117.14           C  
ATOM   1000  O   ASP M 123      39.839  -3.982  43.005  1.00117.14           O  
ATOM   1001  N   TYR M 124      37.931  -2.969  42.318  1.00111.13           N  
ATOM   1002  CA  TYR M 124      37.092  -3.356  43.420  1.00111.13           C  
ATOM   1003  CB  TYR M 124      36.020  -2.272  43.639  1.00111.13           C  
ATOM   1004  CG  TYR M 124      35.240  -2.503  44.886  1.00111.13           C  
ATOM   1005  CD1 TYR M 124      35.829  -2.340  46.120  1.00111.13           C  
ATOM   1006  CD2 TYR M 124      33.907  -2.836  44.822  1.00111.13           C  
ATOM   1007  CE1 TYR M 124      35.102  -2.533  47.274  1.00111.13           C  
ATOM   1008  CE2 TYR M 124      33.176  -3.028  45.971  1.00111.13           C  
ATOM   1009  CZ  TYR M 124      33.773  -2.878  47.199  1.00111.13           C  
ATOM   1010  OH  TYR M 124      33.026  -3.072  48.379  1.00111.13           O  
ATOM   1011  C   TYR M 124      36.422  -4.692  43.224  1.00111.13           C  
ATOM   1012  O   TYR M 124      36.548  -5.593  44.053  1.00111.13           O  
ATOM   1013  N   ILE M 125      35.682  -4.847  42.098  1.00 64.11           N  
ATOM   1014  CA  ILE M 125      34.950  -6.057  41.828  1.00 64.11           C  
ATOM   1015  CB  ILE M 125      33.632  -6.128  42.549  1.00 64.11           C  
ATOM   1016  CG1 ILE M 125      33.054  -7.552  42.491  1.00 64.11           C  
ATOM   1017  CG2 ILE M 125      32.704  -5.049  41.965  1.00 64.11           C  
ATOM   1018  CD1 ILE M 125      31.924  -7.779  43.492  1.00 64.11           C  
ATOM   1019  C   ILE M 125      34.664  -6.105  40.356  1.00 64.11           C  
ATOM   1020  O   ILE M 125      34.563  -5.064  39.708  1.00 64.11           O  
ATOM   1021  N   ALA M 126      34.519  -7.321  39.787  1.00 37.88           N  
ATOM   1022  CA  ALA M 126      34.256  -7.433  38.378  1.00 37.88           C  
ATOM   1023  CB  ALA M 126      35.534  -7.514  37.527  1.00 37.88           C  
ATOM   1024  C   ALA M 126      33.493  -8.697  38.127  1.00 37.88           C  
ATOM   1025  O   ALA M 126      33.541  -9.640  38.916  1.00 37.88           O  
ATOM   1026  N   LEU M 127      32.762  -8.742  36.995  1.00 55.63           N  
ATOM   1027  CA  LEU M 127      31.988  -9.904  36.663  1.00 55.63           C  
ATOM   1028  CB  LEU M 127      30.677  -9.561  35.934  1.00 55.63           C  
ATOM   1029  CG  LEU M 127      29.745 -10.759  35.678  1.00 55.63           C  
ATOM   1030  CD1 LEU M 127      29.200 -11.342  36.995  1.00 55.63           C  
ATOM   1031  CD2 LEU M 127      28.629 -10.383  34.691  1.00 55.63           C  
ATOM   1032  C   LEU M 127      32.822 -10.752  35.746  1.00 55.63           C  
ATOM   1033  O   LEU M 127      33.480 -10.241  34.840  1.00 55.63           O  
ATOM   1034  N   LYS M 128      32.805 -12.082  35.968  1.00124.00           N  
ATOM   1035  CA  LYS M 128      33.584 -13.013  35.195  0.98124.00           C  
ATOM   1036  CB  LYS M 128      33.677 -14.433  35.785  0.98124.00           C  
ATOM   1037  CG  LYS M 128      34.544 -14.573  37.034  0.98124.00           C  
ATOM   1038  CD  LYS M 128      33.909 -14.032  38.308  0.96124.00           C  
ATOM   1039  CE  LYS M 128      34.709 -14.419  39.548  0.93124.00           C  
ATOM   1040  NZ  LYS M 128      34.721 -15.893  39.697  0.93124.00           N  
ATOM   1041  C   LYS M 128      32.970 -13.174  33.837  1.00124.00           C  
ATOM   1042  O   LYS M 128      31.913 -12.621  33.540  1.00124.00           O  
ATOM   1043  N   GLU M 129      33.661 -13.942  32.967  1.00 97.26           N  
ATOM   1044  CA  GLU M 129      33.248 -14.164  31.608  1.00 97.26           C  
ATOM   1045  CB  GLU M 129      34.213 -15.064  30.820  1.00 97.26           C  
ATOM   1046  CG  GLU M 129      35.460 -14.326  30.350  0.97 97.26           C  
ATOM   1047  CD  GLU M 129      34.958 -13.306  29.345  0.83 97.26           C  
ATOM   1048  OE1 GLU M 129      34.566 -12.189  29.781  0.56 97.26           O  
ATOM   1049  OE2 GLU M 129      34.932 -13.638  28.131  0.56 97.26           O  
ATOM   1050  C   GLU M 129      31.925 -14.853  31.570  1.00 97.26           C  
ATOM   1051  O   GLU M 129      31.085 -14.541  30.727  1.00 97.26           O  
ATOM   1052  N   ASP M 130      31.710 -15.817  32.482  1.00 73.27           N  
ATOM   1053  CA  ASP M 130      30.494 -16.575  32.501  1.00 73.27           C  
ATOM   1054  CB  ASP M 130      30.535 -17.799  33.443  1.00 73.27           C  
ATOM   1055  CG  ASP M 130      30.879 -17.389  34.870  0.99 73.27           C  
ATOM   1056  OD1 ASP M 130      30.632 -16.219  35.257  0.99 73.27           O  
ATOM   1057  OD2 ASP M 130      31.427 -18.255  35.600  0.99 73.27           O  
ATOM   1058  C   ASP M 130      29.343 -15.677  32.834  1.00 73.27           C  
ATOM   1059  O   ASP M 130      28.205 -15.971  32.472  1.00 73.27           O  
ATOM   1060  N   LEU M 131      29.622 -14.555  33.528  1.00 87.89           N  
ATOM   1061  CA  LEU M 131      28.630 -13.596  33.920  1.00 87.89           C  
ATOM   1062  CB  LEU M 131      27.619 -13.310  32.796  1.00 87.89           C  
ATOM   1063  CG  LEU M 131      28.250 -12.766  31.499  1.00 87.89           C  
ATOM   1064  CD1 LEU M 131      27.169 -12.486  30.441  1.00 87.89           C  
ATOM   1065  CD2 LEU M 131      29.166 -11.561  31.772  1.00 87.89           C  
ATOM   1066  C   LEU M 131      27.863 -14.114  35.104  1.00 87.89           C  
ATOM   1067  O   LEU M 131      26.923 -13.473  35.568  1.00 87.89           O  
ATOM   1068  N   ARG M 132      28.198 -15.326  35.577  1.00 95.53           N  
ATOM   1069  CA  ARG M 132      27.611 -15.936  36.737  1.00 95.53           C  
ATOM   1070  CB  ARG M 132      27.681 -17.464  36.660  1.00 95.53           C  
ATOM   1071  CG  ARG M 132      26.891 -17.983  35.458  1.00 95.53           C  
ATOM   1072  CD  ARG M 132      26.884 -19.501  35.322  1.00 95.53           C  
ATOM   1073  NE  ARG M 132      26.142 -19.838  34.074  0.96 95.53           N  
ATOM   1074  CZ  ARG M 132      24.777 -19.867  34.069  0.91 95.53           C  
ATOM   1075  NH1 ARG M 132      24.077 -19.465  35.169  0.91 95.53           N  
ATOM   1076  NH2 ARG M 132      24.110 -20.293  32.958  0.91 95.53           N  
ATOM   1077  C   ARG M 132      28.201 -15.477  38.050  1.00 95.53           C  
ATOM   1078  O   ARG M 132      27.496 -15.444  39.059  1.00 95.53           O  
ATOM   1079  N   SER M 133      29.509 -15.128  38.099  1.00101.70           N  
ATOM   1080  CA  SER M 133      30.124 -14.927  39.387  1.00101.70           C  
ATOM   1081  CB  SER M 133      31.135 -16.031  39.737  1.00101.70           C  
ATOM   1082  OG  SER M 133      30.521 -17.306  39.657  1.00101.70           O  
ATOM   1083  C   SER M 133      30.894 -13.641  39.436  1.00101.70           C  
ATOM   1084  O   SER M 133      30.987 -12.910  38.451  1.00101.70           O  
ATOM   1085  N   TRP M 134      31.474 -13.347  40.623  1.00 74.56           N  
ATOM   1086  CA  TRP M 134      32.153 -12.098  40.824  1.00 74.56           C  
ATOM   1087  CB  TRP M 134      31.488 -11.242  41.912  1.00 74.56           C  
ATOM   1088  CG  TRP M 134      30.059 -10.873  41.611  1.00 74.56           C  
ATOM   1089  CD2 TRP M 134      29.662  -9.822  40.719  1.00 74.56           C  
ATOM   1090  CD1 TRP M 134      28.909 -11.432  42.090  1.00 74.56           C  
ATOM   1091  NE1 TRP M 134      27.819 -10.791  41.554  1.00 74.56           N  
ATOM   1092  CE2 TRP M 134      28.268  -9.800  40.707  1.00 74.56           C  
ATOM   1093  CE3 TRP M 134      30.399  -8.948  39.975  1.00 74.56           C  
ATOM   1094  CZ2 TRP M 134      27.587  -8.891  39.950  1.00 74.56           C  
ATOM   1095  CZ3 TRP M 134      29.710  -8.039  39.204  1.00 74.56           C  
ATOM   1096  CH2 TRP M 134      28.331  -8.015  39.195  1.00 74.56           C  
ATOM   1097  C   TRP M 134      33.539 -12.349  41.325  1.00 74.56           C  
ATOM   1098  O   TRP M 134      33.824 -13.386  41.923  1.00 74.56           O  
ATOM   1099  N   THR M 135      34.442 -11.377  41.075  1.00 41.07           N  
ATOM   1100  CA  THR M 135      35.794 -11.443  41.550  1.00 41.07           C  
ATOM   1101  CB  THR M 135      36.800 -11.220  40.461  1.00 41.07           C  
ATOM   1102  OG1 THR M 135      36.615 -12.182  39.434  1.00 41.07           O  
ATOM   1103  CG2 THR M 135      38.221 -11.339  41.039  1.00 41.07           C  
ATOM   1104  C   THR M 135      35.944 -10.312  42.520  1.00 41.07           C  
ATOM   1105  O   THR M 135      35.711  -9.157  42.162  1.00 41.07           O  
ATOM   1106  N   ALA M 136      36.337 -10.615  43.779  1.00 35.53           N  
ATOM   1107  CA  ALA M 136      36.471  -9.580  44.770  1.00 35.53           C  
ATOM   1108  CB  ALA M 136      35.832  -9.935  46.127  1.00 35.53           C  
ATOM   1109  C   ALA M 136      37.924  -9.339  45.035  1.00 35.53           C  
ATOM   1110  O   ALA M 136      38.670 -10.254  45.380  1.00 35.53           O  
ATOM   1111  N   ALA M 137      38.360  -8.074  44.874  1.00 38.99           N  
ATOM   1112  CA  ALA M 137      39.732  -7.708  45.080  1.00 38.99           C  
ATOM   1113  CB  ALA M 137      40.018  -6.246  44.691  1.00 38.99           C  
ATOM   1114  C   ALA M 137      40.115  -7.871  46.522  1.00 38.99           C  
ATOM   1115  O   ALA M 137      41.166  -8.431  46.830  1.00 38.99           O  
ATOM   1116  N   ASP M 138      39.263  -7.389  47.451  1.00 78.40           N  
ATOM   1117  CA  ASP M 138      39.606  -7.432  48.845  1.00 78.40           C  
ATOM   1118  CB  ASP M 138      40.213  -6.109  49.365  1.00 78.40           C  
ATOM   1119  CG  ASP M 138      39.269  -4.939  49.111  1.00 78.40           C  
ATOM   1120  OD1 ASP M 138      38.030  -5.099  49.265  1.00 78.40           O  
ATOM   1121  OD2 ASP M 138      39.794  -3.859  48.733  1.00 78.40           O  
ATOM   1122  C   ASP M 138      38.395  -7.792  49.646  1.00 78.40           C  
ATOM   1123  O   ASP M 138      37.355  -8.141  49.095  1.00 78.40           O  
ATOM   1124  N   MET M 139      38.519  -7.742  50.987  1.00141.21           N  
ATOM   1125  CA  MET M 139      37.451  -8.122  51.867  1.00141.21           C  
ATOM   1126  CB  MET M 139      37.867  -8.155  53.344  1.00141.21           C  
ATOM   1127  CG  MET M 139      38.878  -9.265  53.617  0.73141.21           C  
ATOM   1128  SD  MET M 139      38.233 -10.927  53.271  0.73141.21           S  
ATOM   1129  CE  MET M 139      37.486 -11.121  54.910  0.73141.21           C  
ATOM   1130  C   MET M 139      36.284  -7.195  51.719  1.00141.21           C  
ATOM   1131  O   MET M 139      35.137  -7.627  51.818  1.00141.21           O  
ATOM   1132  N   ALA M 140      36.533  -5.891  51.510  1.00 28.97           N  
ATOM   1133  CA  ALA M 140      35.446  -4.963  51.373  1.00 28.97           C  
ATOM   1134  CB  ALA M 140      35.936  -3.522  51.160  1.00 28.97           C  
ATOM   1135  C   ALA M 140      34.654  -5.353  50.164  1.00 28.97           C  
ATOM   1136  O   ALA M 140      33.423  -5.370  50.172  1.00 28.97           O  
ATOM   1137  N   ALA M 141      35.366  -5.705  49.084  1.00 38.26           N  
ATOM   1138  CA  ALA M 141      34.752  -6.090  47.849  1.00 38.26           C  
ATOM   1139  CB  ALA M 141      35.779  -6.392  46.745  1.00 38.26           C  
ATOM   1140  C   ALA M 141      33.963  -7.330  48.106  1.00 38.26           C  
ATOM   1141  O   ALA M 141      32.957  -7.585  47.446  1.00 38.26           O  
ATOM   1142  N   GLN M 142      34.439  -8.153  49.057  1.00 51.12           N  
ATOM   1143  CA  GLN M 142      33.820  -9.402  49.386  0.88 51.12           C  
ATOM   1144  CB  GLN M 142      34.594 -10.176  50.469  0.88 51.12           C  
ATOM   1145  CG  GLN M 142      34.093 -11.605  50.697  0.88 51.12           C  
ATOM   1146  CD  GLN M 142      34.546 -12.452  49.515  0.88 51.12           C  
ATOM   1147  OE1 GLN M 142      34.664 -11.958  48.395  0.62 51.12           O  
ATOM   1148  NE2 GLN M 142      34.813 -13.762  49.765  0.62 51.12           N  
ATOM   1149  C   GLN M 142      32.438  -9.152  49.908  1.00 51.12           C  
ATOM   1150  O   GLN M 142      31.513  -9.896  49.588  1.00 51.12           O  
ATOM   1151  N   THR M 143      32.250  -8.101  50.727  1.00105.47           N  
ATOM   1152  CA  THR M 143      30.947  -7.867  51.277  0.93105.47           C  
ATOM   1153  CB  THR M 143      30.893  -6.770  52.302  0.93105.47           C  
ATOM   1154  OG1 THR M 143      29.645  -6.808  52.976  0.93105.47           O  
ATOM   1155  CG2 THR M 143      31.087  -5.410  51.612  0.93105.47           C  
ATOM   1156  C   THR M 143      29.991  -7.535  50.175  1.00105.47           C  
ATOM   1157  O   THR M 143      28.832  -7.942  50.216  1.00105.47           O  
ATOM   1158  N   THR M 144      30.453  -6.772  49.164  1.00 36.54           N  
ATOM   1159  CA  THR M 144      29.629  -6.375  48.058  1.00 36.54           C  
ATOM   1160  CB  THR M 144      30.348  -5.452  47.121  1.00 36.54           C  
ATOM   1161  OG1 THR M 144      30.775  -4.296  47.821  1.00 36.54           O  
ATOM   1162  CG2 THR M 144      29.394  -5.056  45.981  1.00 36.54           C  
ATOM   1163  C   THR M 144      29.232  -7.598  47.293  1.00 36.54           C  
ATOM   1164  O   THR M 144      28.104  -7.718  46.820  1.00 36.54           O  
ATOM   1165  N   LYS M 145      30.174  -8.544  47.157  1.00140.13           N  
ATOM   1166  CA  LYS M 145      29.988  -9.780  46.454  1.00140.13           C  
ATOM   1167  CB  LYS M 145      31.327 -10.554  46.466  1.00140.13           C  
ATOM   1168  CG  LYS M 145      31.400 -11.920  45.780  1.00140.13           C  
ATOM   1169  CD  LYS M 145      30.689 -13.039  46.540  1.00140.13           C  
ATOM   1170  CE  LYS M 145      31.086 -14.446  46.086  1.00140.13           C  
ATOM   1171  NZ  LYS M 145      32.508 -14.697  46.410  1.00140.13           N  
ATOM   1172  C   LYS M 145      28.891 -10.565  47.124  1.00140.13           C  
ATOM   1173  O   LYS M 145      28.016 -11.109  46.452  1.00140.13           O  
ATOM   1174  N   HIS M 146      28.886 -10.637  48.470  1.00 75.44           N  
ATOM   1175  CA  HIS M 146      27.848 -11.379  49.128  1.00 75.44           C  
ATOM   1176  ND1 HIS M 146      29.146 -13.726  51.075  1.00 75.44           N  
ATOM   1177  CG  HIS M 146      29.163 -12.350  51.113  1.00 75.44           C  
ATOM   1178  CB  HIS M 146      28.023 -11.479  50.662  1.00 75.44           C  
ATOM   1179  NE2 HIS M 146      31.108 -13.143  51.943  1.00 75.44           N  
ATOM   1180  CD2 HIS M 146      30.370 -12.011  51.645  1.00 75.44           C  
ATOM   1181  CE1 HIS M 146      30.332 -14.149  51.583  1.00 75.44           C  
ATOM   1182  C   HIS M 146      26.537 -10.696  48.887  1.00 75.44           C  
ATOM   1183  O   HIS M 146      25.542 -11.335  48.551  1.00 75.44           O  
ATOM   1184  N   LYS M 147      26.515  -9.359  49.031  1.00103.77           N  
ATOM   1185  CA  LYS M 147      25.300  -8.609  48.922  0.98103.77           C  
ATOM   1186  CB  LYS M 147      25.539  -7.099  49.107  0.98103.77           C  
ATOM   1187  CG  LYS M 147      24.273  -6.246  49.004  0.98103.77           C  
ATOM   1188  CD  LYS M 147      24.479  -4.770  49.368  0.98103.77           C  
ATOM   1189  CE  LYS M 147      24.054  -4.395  50.790  0.93103.77           C  
ATOM   1190  NZ  LYS M 147      24.245  -2.942  51.009  0.93103.77           N  
ATOM   1191  C   LYS M 147      24.713  -8.798  47.565  1.00103.77           C  
ATOM   1192  O   LYS M 147      23.527  -9.092  47.422  1.00103.77           O  
ATOM   1193  N   TRP M 148      25.551  -8.657  46.527  1.00 82.24           N  
ATOM   1194  CA  TRP M 148      25.096  -8.766  45.177  1.00 82.24           C  
ATOM   1195  CB  TRP M 148      26.122  -8.295  44.138  1.00 82.24           C  
ATOM   1196  CG  TRP M 148      26.167  -6.783  44.120  1.00 82.24           C  
ATOM   1197  CD2 TRP M 148      27.084  -5.971  43.370  1.00 82.24           C  
ATOM   1198  CD1 TRP M 148      25.354  -5.927  44.799  1.00 82.24           C  
ATOM   1199  NE1 TRP M 148      25.699  -4.626  44.518  1.00 82.24           N  
ATOM   1200  CE2 TRP M 148      26.766  -4.642  43.641  1.00 82.24           C  
ATOM   1201  CE3 TRP M 148      28.108  -6.301  42.523  1.00 82.24           C  
ATOM   1202  CZ2 TRP M 148      27.468  -3.618  43.069  1.00 82.24           C  
ATOM   1203  CZ3 TRP M 148      28.815  -5.268  41.949  1.00 82.24           C  
ATOM   1204  CH2 TRP M 148      28.500  -3.952  42.219  1.00 82.24           C  
ATOM   1205  C   TRP M 148      24.622 -10.154  44.895  1.00 82.24           C  
ATOM   1206  O   TRP M 148      23.708 -10.335  44.092  1.00 82.24           O  
ATOM   1207  N   GLU M 149      25.228 -11.176  45.525  1.00 52.15           N  
ATOM   1208  CA  GLU M 149      24.802 -12.525  45.266  1.00 52.15           C  
ATOM   1209  CB  GLU M 149      25.542 -13.568  46.123  1.00 52.15           C  
ATOM   1210  CG  GLU M 149      27.027 -13.756  45.814  1.00 52.15           C  
ATOM   1211  CD  GLU M 149      27.599 -14.722  46.855  0.99 52.15           C  
ATOM   1212  OE1 GLU M 149      27.163 -15.903  46.886  0.99 52.15           O  
ATOM   1213  OE2 GLU M 149      28.482 -14.286  47.640  0.99 52.15           O  
ATOM   1214  C   GLU M 149      23.366 -12.662  45.676  1.00 52.15           C  
ATOM   1215  O   GLU M 149      22.547 -13.219  44.942  1.00 52.15           O  
ATOM   1216  N   ALA M 150      23.025 -12.156  46.872  1.00 31.32           N  
ATOM   1217  CA  ALA M 150      21.694 -12.262  47.394  1.00 31.32           C  
ATOM   1218  CB  ALA M 150      21.569 -11.664  48.802  1.00 31.32           C  
ATOM   1219  C   ALA M 150      20.770 -11.496  46.502  1.00 31.32           C  
ATOM   1220  O   ALA M 150      19.632 -11.900  46.269  1.00 31.32           O  
ATOM   1221  N   ALA M 151      21.250 -10.340  46.014  1.00 55.61           N  
ATOM   1222  CA  ALA M 151      20.537  -9.449  45.143  1.00 55.61           C  
ATOM   1223  CB  ALA M 151      21.313  -8.160  44.826  1.00 55.61           C  
ATOM   1224  C   ALA M 151      20.300 -10.137  43.840  1.00 55.61           C  
ATOM   1225  O   ALA M 151      19.333  -9.833  43.146  1.00 55.61           O  
ATOM   1226  N   HIS M 152      21.195 -11.066  43.465  1.00102.70           N  
ATOM   1227  CA  HIS M 152      21.128 -11.720  42.187  1.00102.70           C  
ATOM   1228  ND1 HIS M 152      18.633 -14.452  43.054  1.00102.70           N  
ATOM   1229  CG  HIS M 152      19.776 -13.764  42.711  1.00102.70           C  
ATOM   1230  CB  HIS M 152      19.811 -12.475  41.949  1.00102.70           C  
ATOM   1231  NE2 HIS M 152      20.352 -15.646  43.812  1.00102.70           N  
ATOM   1232  CD2 HIS M 152      20.814 -14.507  43.179  1.00102.70           C  
ATOM   1233  CE1 HIS M 152      19.036 -15.570  43.711  1.00102.70           C  
ATOM   1234  C   HIS M 152      21.311 -10.703  41.107  1.00102.70           C  
ATOM   1235  O   HIS M 152      20.621 -10.720  40.089  1.00102.70           O  
ATOM   1236  N   VAL M 153      22.282  -9.792  41.318  1.00 58.48           N  
ATOM   1237  CA  VAL M 153      22.617  -8.758  40.384  1.00 58.48           C  
ATOM   1238  CB  VAL M 153      23.602  -7.771  40.931  1.00 58.48           C  
ATOM   1239  CG1 VAL M 153      23.931  -6.750  39.829  1.00 58.48           C  
ATOM   1240  CG2 VAL M 153      23.012  -7.151  42.208  1.00 58.48           C  
ATOM   1241  C   VAL M 153      23.207  -9.346  39.135  1.00 58.48           C  
ATOM   1242  O   VAL M 153      22.965  -8.850  38.036  1.00 58.48           O  
ATOM   1243  N   ALA M 154      24.009 -10.419  39.262  1.00 45.03           N  
ATOM   1244  CA  ALA M 154      24.668 -10.990  38.117  1.00 45.03           C  
ATOM   1245  CB  ALA M 154      25.556 -12.193  38.480  1.00 45.03           C  
ATOM   1246  C   ALA M 154      23.655 -11.466  37.120  1.00 45.03           C  
ATOM   1247  O   ALA M 154      23.843 -11.297  35.916  1.00 45.03           O  
ATOM   1248  N   GLU M 155      22.551 -12.080  37.588  1.00103.97           N  
ATOM   1249  CA  GLU M 155      21.590 -12.625  36.670  0.96103.97           C  
ATOM   1250  CB  GLU M 155      20.450 -13.399  37.355  0.96103.97           C  
ATOM   1251  CG  GLU M 155      19.494 -12.530  38.169  0.93103.97           C  
ATOM   1252  CD  GLU M 155      18.517 -13.467  38.862  0.87103.97           C  
ATOM   1253  OE1 GLU M 155      18.862 -14.671  39.002  0.84103.97           O  
ATOM   1254  OE2 GLU M 155      17.420 -12.997  39.268  0.87103.97           O  
ATOM   1255  C   GLU M 155      20.979 -11.515  35.879  1.00103.97           C  
ATOM   1256  O   GLU M 155      20.759 -11.651  34.676  1.00103.97           O  
ATOM   1257  N   GLN M 156      20.696 -10.380  36.545  1.00100.82           N  
ATOM   1258  CA  GLN M 156      20.078  -9.245  35.928  0.98100.82           C  
ATOM   1259  CB  GLN M 156      19.831  -8.116  36.945  0.98100.82           C  
ATOM   1260  CG  GLN M 156      19.049  -8.568  38.185  0.98100.82           C  
ATOM   1261  CD  GLN M 156      17.643  -8.982  37.774  0.87100.82           C  
ATOM   1262  OE1 GLN M 156      16.671  -8.287  38.064  0.87100.82           O  
ATOM   1263  NE2 GLN M 156      17.524 -10.149  37.087  0.87100.82           N  
ATOM   1264  C   GLN M 156      21.020  -8.728  34.885  1.00100.82           C  
ATOM   1265  O   GLN M 156      20.604  -8.301  33.809  1.00100.82           O  
ATOM   1266  N   LEU M 158      22.329  -8.743  35.198  1.00 54.58           N  
ATOM   1267  CA  LEU M 158      23.346  -8.274  34.303  1.00 54.58           C  
ATOM   1268  CB  LEU M 158      24.749  -8.325  34.926  1.00 54.58           C  
ATOM   1269  CG  LEU M 158      24.923  -7.373  36.117  1.00 54.58           C  
ATOM   1270  CD1 LEU M 158      26.344  -7.469  36.696  1.00 54.58           C  
ATOM   1271  CD2 LEU M 158      24.534  -5.939  35.735  1.00 54.58           C  
ATOM   1272  C   LEU M 158      23.406  -9.143  33.089  1.00 54.58           C  
ATOM   1273  O   LEU M 158      23.480  -8.646  31.966  1.00 54.58           O  
ATOM   1274  N   ARG M 159      23.357 -10.472  33.284  1.00118.15           N  
ATOM   1275  CA  ARG M 159      23.517 -11.384  32.189  0.98118.15           C  
ATOM   1276  CB  ARG M 159      23.452 -12.857  32.633  0.98118.15           C  
ATOM   1277  CG  ARG M 159      23.938 -13.841  31.567  0.98118.15           C  
ATOM   1278  CD  ARG M 159      23.933 -15.300  32.029  0.98118.15           C  
ATOM   1279  NE  ARG M 159      22.532 -15.792  31.940  0.88118.15           N  
ATOM   1280  CZ  ARG M 159      22.299 -17.108  31.676  0.87118.15           C  
ATOM   1281  NH1 ARG M 159      23.354 -17.947  31.457  0.87118.15           N  
ATOM   1282  NH2 ARG M 159      21.019 -17.577  31.631  0.87118.15           N  
ATOM   1283  C   ARG M 159      22.425 -11.143  31.195  1.00118.15           C  
ATOM   1284  O   ARG M 159      22.675 -11.092  29.992  1.00118.15           O  
ATOM   1285  N   ALA M 160      21.181 -10.954  31.671  1.00 30.49           N  
ATOM   1286  CA  ALA M 160      20.090 -10.786  30.756  1.00 30.49           C  
ATOM   1287  CB  ALA M 160      18.736 -10.616  31.466  1.00 30.49           C  
ATOM   1288  C   ALA M 160      20.321  -9.562  29.922  1.00 30.49           C  
ATOM   1289  O   ALA M 160      20.135  -9.586  28.708  1.00 30.49           O  
ATOM   1290  N   TYR M 161      20.744  -8.458  30.565  1.00 66.42           N  
ATOM   1291  CA  TYR M 161      20.981  -7.199  29.915  1.00 66.42           C  
ATOM   1292  CB  TYR M 161      21.337  -6.121  30.952  1.00 66.42           C  
ATOM   1293  CG  TYR M 161      21.899  -4.934  30.256  1.00 66.42           C  
ATOM   1294  CD1 TYR M 161      21.086  -3.960  29.722  1.00 66.42           C  
ATOM   1295  CD2 TYR M 161      23.260  -4.801  30.150  1.00 66.42           C  
ATOM   1296  CE1 TYR M 161      21.640  -2.869  29.088  1.00 66.42           C  
ATOM   1297  CE2 TYR M 161      23.818  -3.717  29.521  1.00 66.42           C  
ATOM   1298  CZ  TYR M 161      23.004  -2.747  28.989  1.00 66.42           C  
ATOM   1299  OH  TYR M 161      23.579  -1.632  28.343  1.00 66.42           O  
ATOM   1300  C   TYR M 161      22.119  -7.304  28.945  1.00 66.42           C  
ATOM   1301  O   TYR M 161      22.009  -6.876  27.796  1.00 66.42           O  
ATOM   1302  N   LEU M 162      23.241  -7.907  29.378  1.00109.90           N  
ATOM   1303  CA  LEU M 162      24.412  -7.994  28.551  1.00109.90           C  
ATOM   1304  CB  LEU M 162      25.586  -8.721  29.245  1.00109.90           C  
ATOM   1305  CG  LEU M 162      26.411  -7.881  30.242  1.00109.90           C  
ATOM   1306  CD1 LEU M 162      27.470  -7.039  29.522  1.00109.90           C  
ATOM   1307  CD2 LEU M 162      25.513  -7.008  31.130  1.00109.90           C  
ATOM   1308  C   LEU M 162      24.091  -8.772  27.322  1.00109.90           C  
ATOM   1309  O   LEU M 162      24.535  -8.425  26.229  1.00109.90           O  
ATOM   1310  N   GLU M 163      23.376  -9.897  27.475  1.00 82.35           N  
ATOM   1311  CA  GLU M 163      23.040 -10.668  26.318  1.00 82.35           C  
ATOM   1312  CB  GLU M 163      22.599 -12.093  26.694  1.00 82.35           C  
ATOM   1313  CG  GLU M 163      23.738 -12.927  27.288  1.00 82.35           C  
ATOM   1314  CD  GLU M 163      23.173 -14.242  27.817  0.99 82.35           C  
ATOM   1315  OE1 GLU M 163      21.925 -14.341  27.962  0.99 82.35           O  
ATOM   1316  OE2 GLU M 163      23.987 -15.164  28.089  0.99 82.35           O  
ATOM   1317  C   GLU M 163      21.936 -10.038  25.509  1.00 82.35           C  
ATOM   1318  O   GLU M 163      22.079  -9.857  24.301  1.00 82.35           O  
ATOM   1319  N   GLY M 164      20.779  -9.735  26.140  1.00 72.83           N  
ATOM   1320  CA  GLY M 164      19.670  -9.272  25.347  1.00 72.83           C  
ATOM   1321  C   GLY M 164      19.723  -7.849  24.863  1.00 72.83           C  
ATOM   1322  O   GLY M 164      19.891  -7.591  23.672  1.00 72.83           O  
ATOM   1323  N   THR M 165      19.632  -6.887  25.805  1.00 57.51           N  
ATOM   1324  CA  THR M 165      19.466  -5.491  25.489  1.00 57.51           C  
ATOM   1325  CB  THR M 165      19.089  -4.679  26.691  1.00 57.51           C  
ATOM   1326  OG1 THR M 165      17.890  -5.182  27.260  1.00 57.51           O  
ATOM   1327  CG2 THR M 165      18.892  -3.218  26.254  1.00 57.51           C  
ATOM   1328  C   THR M 165      20.700  -4.884  24.922  1.00 57.51           C  
ATOM   1329  O   THR M 165      20.649  -4.164  23.927  1.00 57.51           O  
ATOM   1330  N   CYS M 166      21.852  -5.178  25.541  1.00 51.10           N  
ATOM   1331  CA  CYS M 166      23.073  -4.543  25.150  0.96 51.10           C  
ATOM   1332  CB  CYS M 166      24.281  -5.067  25.958  0.96 51.10           C  
ATOM   1333  SG  CYS M 166      25.878  -4.379  25.428  0.96 51.10           S  
ATOM   1334  C   CYS M 166      23.326  -4.845  23.714  1.00 51.10           C  
ATOM   1335  O   CYS M 166      23.658  -3.956  22.931  1.00 51.10           O  
ATOM   1336  N   VAL M 167      23.177  -6.126  23.342  1.00 59.00           N  
ATOM   1337  CA  VAL M 167      23.431  -6.589  22.009  0.93 59.00           C  
ATOM   1338  CB  VAL M 167      23.327  -8.080  21.914  0.93 59.00           C  
ATOM   1339  CG1 VAL M 167      23.552  -8.503  20.453  0.93 59.00           C  
ATOM   1340  CG2 VAL M 167      24.315  -8.696  22.917  0.93 59.00           C  
ATOM   1341  C   VAL M 167      22.430  -6.042  21.043  1.00 59.00           C  
ATOM   1342  O   VAL M 167      22.793  -5.516  19.991  1.00 59.00           O  
ATOM   1343  N   GLU M 168      21.136  -6.116  21.401  1.00 87.18           N  
ATOM   1344  CA  GLU M 168      20.095  -5.785  20.473  0.93 87.18           C  
ATOM   1345  CB  GLU M 168      18.692  -5.854  21.109  0.93 87.18           C  
ATOM   1346  CG  GLU M 168      18.251  -7.268  21.489  0.88 87.18           C  
ATOM   1347  CD  GLU M 168      18.168  -8.083  20.207  0.84 87.18           C  
ATOM   1348  OE1 GLU M 168      17.846  -7.487  19.146  0.84 87.18           O  
ATOM   1349  OE2 GLU M 168      18.440  -9.312  20.269  0.84 87.18           O  
ATOM   1350  C   GLU M 168      20.292  -4.384  20.012  1.00 87.18           C  
ATOM   1351  O   GLU M 168      20.195  -4.093  18.822  1.00 87.18           O  
ATOM   1352  N   TRP M 169      20.574  -3.480  20.960  1.00 86.42           N  
ATOM   1353  CA  TRP M 169      20.730  -2.091  20.665  1.00 86.42           C  
ATOM   1354  CB  TRP M 169      20.655  -1.217  21.921  1.00 86.42           C  
ATOM   1355  CG  TRP M 169      19.242  -1.186  22.456  1.00 86.42           C  
ATOM   1356  CD2 TRP M 169      18.293  -0.155  22.145  1.00 86.42           C  
ATOM   1357  CD1 TRP M 169      18.597  -2.074  23.263  1.00 86.42           C  
ATOM   1358  NE1 TRP M 169      17.297  -1.668  23.466  1.00 86.42           N  
ATOM   1359  CE2 TRP M 169      17.101  -0.482  22.785  1.00 86.42           C  
ATOM   1360  CE3 TRP M 169      18.405   0.976  21.386  1.00 86.42           C  
ATOM   1361  CZ2 TRP M 169      15.997   0.317  22.673  1.00 86.42           C  
ATOM   1362  CZ3 TRP M 169      17.294   1.781  21.277  1.00 86.42           C  
ATOM   1363  CH2 TRP M 169      16.110   1.458  21.909  1.00 86.42           C  
ATOM   1364  C   TRP M 169      21.987  -1.821  19.909  1.00 86.42           C  
ATOM   1365  O   TRP M 169      22.003  -0.965  19.028  1.00 86.42           O  
ATOM   1366  N   LEU M 170      23.077  -2.542  20.228  1.00 60.55           N  
ATOM   1367  CA  LEU M 170      24.305  -2.273  19.546  1.00 60.55           C  
ATOM   1368  CB  LEU M 170      25.467  -3.154  20.043  1.00 60.55           C  
ATOM   1369  CG  LEU M 170      26.808  -2.826  19.368  1.00 60.55           C  
ATOM   1370  CD1 LEU M 170      27.133  -1.333  19.510  1.00 60.55           C  
ATOM   1371  CD2 LEU M 170      27.940  -3.713  19.914  1.00 60.55           C  
ATOM   1372  C   LEU M 170      24.049  -2.531  18.096  1.00 60.55           C  
ATOM   1373  O   LEU M 170      24.449  -1.752  17.232  1.00 60.55           O  
ATOM   1374  N   ARG M 171      23.313  -3.613  17.800  1.00113.36           N  
ATOM   1375  CA  ARG M 171      23.004  -3.950  16.441  0.93113.36           C  
ATOM   1376  CB  ARG M 171      22.104  -5.192  16.335  0.93113.36           C  
ATOM   1377  CG  ARG M 171      22.780  -6.490  16.775  0.93113.36           C  
ATOM   1378  CD  ARG M 171      21.923  -7.727  16.513  0.93113.36           C  
ATOM   1379  NE  ARG M 171      21.637  -7.775  15.051  0.93113.36           N  
ATOM   1380  CZ  ARG M 171      20.400  -8.164  14.631  0.93113.36           C  
ATOM   1381  NH1 ARG M 171      19.422  -8.398  15.556  0.93113.36           N  
ATOM   1382  NH2 ARG M 171      20.143  -8.317  13.299  0.93113.36           N  
ATOM   1383  C   ARG M 171      22.226  -2.821  15.850  1.00113.36           C  
ATOM   1384  O   ARG M 171      22.472  -2.404  14.719  1.00113.36           O  
ATOM   1385  N   ARG M 172      21.268  -2.287  16.624  1.00 98.50           N  
ATOM   1386  CA  ARG M 172      20.390  -1.252  16.167  1.00 98.50           C  
ATOM   1387  CB  ARG M 172      19.424  -0.845  17.283  1.00 98.50           C  
ATOM   1388  CG  ARG M 172      18.419   0.248  16.937  1.00 98.50           C  
ATOM   1389  CD  ARG M 172      17.617   0.645  18.174  1.00 98.50           C  
ATOM   1390  NE  ARG M 172      16.504   1.533  17.749  0.99 98.50           N  
ATOM   1391  CZ  ARG M 172      15.228   1.225  18.120  0.99 98.50           C  
ATOM   1392  NH1 ARG M 172      14.973   0.087  18.828  0.99 98.50           N  
ATOM   1393  NH2 ARG M 172      14.201   2.054  17.774  0.99 98.50           N  
ATOM   1394  C   ARG M 172      21.194  -0.043  15.805  1.00 98.50           C  
ATOM   1395  O   ARG M 172      20.987   0.553  14.748  1.00 98.50           O  
ATOM   1396  N   TYR M 173      22.150   0.340  16.673  1.00 76.77           N  
ATOM   1397  CA  TYR M 173      22.943   1.508  16.430  1.00 76.77           C  
ATOM   1398  CB  TYR M 173      23.928   1.854  17.569  1.00 76.77           C  
ATOM   1399  CG  TYR M 173      23.175   2.237  18.803  1.00 76.77           C  
ATOM   1400  CD1 TYR M 173      22.461   3.414  18.867  1.00 76.77           C  
ATOM   1401  CD2 TYR M 173      23.210   1.434  19.922  1.00 76.77           C  
ATOM   1402  CE1 TYR M 173      21.778   3.764  20.011  1.00 76.77           C  
ATOM   1403  CE2 TYR M 173      22.531   1.778  21.068  1.00 76.77           C  
ATOM   1404  CZ  TYR M 173      21.808   2.947  21.116  1.00 76.77           C  
ATOM   1405  OH  TYR M 173      21.111   3.299  22.291  1.00 76.77           O  
ATOM   1406  C   TYR M 173      23.757   1.286  15.195  1.00 76.77           C  
ATOM   1407  O   TYR M 173      23.913   2.182  14.368  1.00 76.77           O  
ATOM   1408  N   LEU M 174      24.295   0.066  15.028  1.00 55.01           N  
ATOM   1409  CA  LEU M 174      25.152  -0.206  13.909  1.00 55.01           C  
ATOM   1410  CB  LEU M 174      25.683  -1.651  13.927  1.00 55.01           C  
ATOM   1411  CG  LEU M 174      26.560  -1.944  15.163  1.00 55.01           C  
ATOM   1412  CD1 LEU M 174      27.121  -3.372  15.133  1.00 55.01           C  
ATOM   1413  CD2 LEU M 174      27.652  -0.877  15.340  1.00 55.01           C  
ATOM   1414  C   LEU M 174      24.396   0.009  12.635  1.00 55.01           C  
ATOM   1415  O   LEU M 174      24.923   0.584  11.683  1.00 55.01           O  
ATOM   1416  N   GLU M 175      23.132  -0.448  12.580  1.00 75.42           N  
ATOM   1417  CA  GLU M 175      22.335  -0.302  11.394  0.98 75.42           C  
ATOM   1418  CB  GLU M 175      20.957  -0.966  11.552  0.98 75.42           C  
ATOM   1419  CG  GLU M 175      21.049  -2.475  11.769  0.96 75.42           C  
ATOM   1420  CD  GLU M 175      19.696  -2.969  12.253  0.84 75.42           C  
ATOM   1421  OE1 GLU M 175      18.679  -2.677  11.571  0.84 75.42           O  
ATOM   1422  OE2 GLU M 175      19.664  -3.643  13.317  0.84 75.42           O  
ATOM   1423  C   GLU M 175      22.075   1.152  11.153  1.00 75.42           C  
ATOM   1424  O   GLU M 175      22.182   1.637  10.027  1.00 75.42           O  
ATOM   1425  N   ASN M 176      21.754   1.887  12.234  1.00106.39           N  
ATOM   1426  CA  ASN M 176      21.323   3.252  12.147  1.00106.39           C  
ATOM   1427  CB  ASN M 176      20.941   3.841  13.512  1.00106.39           C  
ATOM   1428  CG  ASN M 176      19.774   3.062  14.102  1.00106.39           C  
ATOM   1429  OD1 ASN M 176      19.658   2.958  15.321  1.00106.39           O  
ATOM   1430  ND2 ASN M 176      18.885   2.500  13.239  1.00106.39           N  
ATOM   1431  C   ASN M 176      22.386   4.142  11.583  1.00106.39           C  
ATOM   1432  O   ASN M 176      22.084   5.005  10.759  1.00106.39           O  
ATOM   1433  N   GLY M 177      23.653   3.988  12.014  1.00113.17           N  
ATOM   1434  CA  GLY M 177      24.657   4.864  11.483  1.00113.17           C  
ATOM   1435  C   GLY M 177      25.715   4.022  10.862  1.00113.17           C  
ATOM   1436  O   GLY M 177      26.889   4.095  11.222  1.00113.17           O  
ATOM   1437  N   LYS M 178      25.314   3.236   9.854  1.00151.09           N  
ATOM   1438  CA  LYS M 178      26.189   2.316   9.190  0.96151.09           C  
ATOM   1439  CB  LYS M 178      25.425   1.439   8.185  0.96151.09           C  
ATOM   1440  CG  LYS M 178      24.522   2.250   7.255  0.68151.09           C  
ATOM   1441  CD  LYS M 178      23.847   1.408   6.176  0.63151.09           C  
ATOM   1442  CE  LYS M 178      24.819   0.860   5.131  0.59151.09           C  
ATOM   1443  NZ  LYS M 178      25.482  -0.364   5.635  0.59151.09           N  
ATOM   1444  C   LYS M 178      27.282   3.051   8.482  1.00151.09           C  
ATOM   1445  O   LYS M 178      28.419   2.585   8.444  1.00151.09           O  
ATOM   1446  N   GLU M 179      26.977   4.233   7.919  1.00115.88           N  
ATOM   1447  CA  GLU M 179      27.949   4.909   7.111  1.00115.88           C  
ATOM   1448  CB  GLU M 179      27.449   6.301   6.698  1.00115.88           C  
ATOM   1449  CG  GLU M 179      26.158   6.257   5.889  0.98115.88           C  
ATOM   1450  CD  GLU M 179      25.719   7.691   5.635  0.84115.88           C  
ATOM   1451  OE1 GLU M 179      26.011   8.563   6.495  0.82115.88           O  
ATOM   1452  OE2 GLU M 179      25.087   7.935   4.573  0.82115.88           O  
ATOM   1453  C   GLU M 179      29.194   5.159   7.903  1.00115.88           C  
ATOM   1454  O   GLU M 179      30.271   4.678   7.552  1.00115.88           O  
ATOM   1455  N   THR M 180      29.066   5.916   9.006  1.00120.64           N  
ATOM   1456  CA  THR M 180      30.205   6.282   9.795  1.00120.64           C  
ATOM   1457  CB  THR M 180      29.844   7.305  10.821  1.00120.64           C  
ATOM   1458  OG1 THR M 180      29.262   8.435  10.193  1.00120.64           O  
ATOM   1459  CG2 THR M 180      31.118   7.720  11.569  1.00120.64           C  
ATOM   1460  C   THR M 180      30.743   5.110  10.552  1.00120.64           C  
ATOM   1461  O   THR M 180      31.927   4.783  10.471  1.00120.64           O  
ATOM   1462  N   LEU M 181      29.846   4.435  11.296  1.00 52.97           N  
ATOM   1463  CA  LEU M 181      30.210   3.345  12.150  1.00 52.97           C  
ATOM   1464  CB  LEU M 181      28.995   2.759  12.902  1.00 52.97           C  
ATOM   1465  CG  LEU M 181      28.313   3.777  13.844  1.00 52.97           C  
ATOM   1466  CD1 LEU M 181      27.121   3.162  14.599  1.00 52.97           C  
ATOM   1467  CD2 LEU M 181      29.335   4.434  14.785  1.00 52.97           C  
ATOM   1468  C   LEU M 181      30.831   2.250  11.292  1.00 52.97           C  
ATOM   1469  O   LEU M 181      31.653   1.466  11.842  1.00 52.97           O  
ATOM   1470  OXT LEU M 181      30.497   2.184  10.079  1.00 52.97           O  
TER    1471      LEU M 181                                                       
ATOM   1471  N   ASN P   1      21.739   1.811  24.830  1.00 53.42           N  
ATOM   1472  CA  ASN P   1      20.718   1.665  25.892  1.00 53.42           C  
ATOM   1473  CB  ASN P   1      19.695   0.599  25.471  1.00 53.42           C  
ATOM   1474  CG  ASN P   1      18.483   0.697  26.381  1.00 53.42           C  
ATOM   1475  OD1 ASN P   1      18.585   0.526  27.594  1.00 53.42           O  
ATOM   1476  ND2 ASN P   1      17.301   0.984  25.774  1.00 53.42           N  
ATOM   1477  C   ASN P   1      21.368   1.250  27.172  1.00 53.42           C  
ATOM   1478  O   ASN P   1      22.052   0.230  27.236  1.00 53.42           O  
ATOM   1479  N   LEU P   2      21.162   2.051  28.234  1.00 78.24           N  
ATOM   1480  CA  LEU P   2      21.778   1.797  29.507  1.00 78.24           C  
ATOM   1481  CB  LEU P   2      21.767   3.001  30.458  1.00 78.24           C  
ATOM   1482  CG  LEU P   2      22.743   4.118  30.061  1.00 78.24           C  
ATOM   1483  CD1 LEU P   2      22.674   5.283  31.057  1.00 78.24           C  
ATOM   1484  CD2 LEU P   2      24.173   3.573  29.907  1.00 78.24           C  
ATOM   1485  C   LEU P   2      21.070   0.694  30.214  1.00 78.24           C  
ATOM   1486  O   LEU P   2      19.927   0.366  29.900  1.00 78.24           O  
ATOM   1487  N   VAL P   3      21.770   0.069  31.185  1.00107.68           N  
ATOM   1488  CA  VAL P   3      21.145  -0.940  31.983  1.00107.68           C  
ATOM   1489  CB  VAL P   3      22.076  -1.662  32.917  1.00107.68           C  
ATOM   1490  CG1 VAL P   3      22.592  -0.668  33.970  1.00107.68           C  
ATOM   1491  CG2 VAL P   3      21.330  -2.869  33.512  1.00107.68           C  
ATOM   1492  C   VAL P   3      20.138  -0.199  32.800  1.00107.68           C  
ATOM   1493  O   VAL P   3      20.358   0.933  33.220  1.00107.68           O  
ATOM   1494  N   PRO P   4      19.004  -0.804  32.985  1.00 87.95           N  
ATOM   1495  CA  PRO P   4      17.967  -0.116  33.689  1.00 87.95           C  
ATOM   1496  CD  PRO P   4      18.469  -1.714  31.989  1.00 87.95           C  
ATOM   1497  CB  PRO P   4      16.697  -0.934  33.468  1.00 87.95           C  
ATOM   1498  CG  PRO P   4      16.938  -1.580  32.091  1.00 87.95           C  
ATOM   1499  C   PRO P   4      18.288   0.171  35.110  1.00 87.95           C  
ATOM   1500  O   PRO P   4      17.838   1.198  35.618  1.00 87.95           O  
ATOM   1501  N   MET P   5      19.050  -0.704  35.788  0.98104.84           N  
ATOM   1502  CA  MET P   5      19.314  -0.348  37.145  0.98104.84           C  
ATOM   1503  CB  MET P   5      18.261  -0.872  38.142  0.98104.84           C  
ATOM   1504  CG  MET P   5      18.478  -0.382  39.576  0.97104.84           C  
ATOM   1505  SD  MET P   5      16.985  -0.374  40.617  0.88104.84           S  
ATOM   1506  CE  MET P   5      16.786  -2.175  40.657  0.88104.84           C  
ATOM   1507  C   MET P   5      20.661  -0.846  37.516  0.98104.84           C  
ATOM   1508  O   MET P   5      21.088  -1.903  37.062  0.98104.84           O  
ATOM   1509  N   VAL P   6      21.380  -0.055  38.335  1.00 55.68           N  
ATOM   1510  CA  VAL P   6      22.677  -0.430  38.804  0.98 55.68           C  
ATOM   1511  CB  VAL P   6      23.733   0.593  38.512  0.98 55.68           C  
ATOM   1512  CG1 VAL P   6      25.031   0.165  39.216  1.00 55.68           C  
ATOM   1513  CG2 VAL P   6      23.870   0.732  36.985  1.00 55.68           C  
ATOM   1514  C   VAL P   6      22.563  -0.545  40.282  1.00 55.68           C  
ATOM   1515  O   VAL P   6      22.034   0.345  40.952  1.00 55.68           O  
ATOM   1516  N   ALA P   7      23.050  -1.677  40.820  1.00 67.12           N  
ATOM   1517  CA  ALA P   7      22.944  -1.928  42.217  1.00 67.12           C  
ATOM   1518  CB  ALA P   7      22.981  -3.419  42.582  1.00 67.12           C  
ATOM   1519  C   ALA P   7      24.037  -1.243  42.967  1.00 67.12           C  
ATOM   1520  O   ALA P   7      25.147  -1.089  42.467  1.00 67.12           O  
ATOM   1521  N   THR P   8      23.742  -0.836  44.220  1.00123.76           N  
ATOM   1522  CA  THR P   8      24.691  -0.163  45.051  0.88123.76           C  
ATOM   1523  CB  THR P   8      24.047   0.589  46.188  0.88123.76           C  
ATOM   1524  OG1 THR P   8      25.006   1.351  46.901  0.89123.76           O  
ATOM   1525  CG2 THR P   8      23.352  -0.404  47.125  0.88123.76           C  
ATOM   1526  C   THR P   8      25.636  -1.185  45.585  1.00123.76           C  
ATOM   1527  O   THR P   8      25.312  -2.366  45.701  1.00123.76           O  
ATOM   1528  N   VAL P   9      26.865  -0.736  45.890  1.00111.43           N  
ATOM   1529  CA  VAL P   9      27.889  -1.607  46.389  1.00111.43           C  
ATOM   1530  CB  VAL P   9      29.250  -0.969  46.389  1.00111.43           C  
ATOM   1531  CG1 VAL P   9      29.697  -0.783  44.933  1.00111.43           C  
ATOM   1532  CG2 VAL P   9      29.180   0.361  47.157  1.00111.43           C  
ATOM   1533  C   VAL P   9      27.534  -2.034  47.806  1.00111.43           C  
ATOM   1534  O   VAL P   9      28.374  -2.725  48.441  1.00111.43           O  
ATOM   1535  OXT VAL P   9      26.415  -1.688  48.268  1.00111.43           O  
TER    1536      VAL P   9                                                       
ATOM   1536  N   VAL A   4       1.686   2.034  34.403  1.00109.47           N  
ATOM   1537  CA  VAL A   4       1.327   0.601  34.479  1.00109.47           C  
ATOM   1538  CB  VAL A   4       2.075  -0.092  35.582  1.00109.47           C  
ATOM   1539  CG1 VAL A   4       3.548  -0.208  35.166  1.00109.47           C  
ATOM   1540  CG2 VAL A   4       1.876   0.699  36.885  1.00109.47           C  
ATOM   1541  C   VAL A   4      -0.134   0.333  34.610  1.00109.47           C  
ATOM   1542  O   VAL A   4      -0.751   0.573  35.648  1.00109.47           O  
ATOM   1543  N   GLU A   5      -0.712  -0.178  33.509  1.00 75.87           N  
ATOM   1544  CA  GLU A   5      -2.103  -0.503  33.392  1.00 75.87           C  
ATOM   1545  CB  GLU A   5      -2.488  -0.789  31.933  1.00 75.87           C  
ATOM   1546  CG  GLU A   5      -3.849  -1.466  31.762  1.00 75.87           C  
ATOM   1547  CD  GLU A   5      -3.840  -2.157  30.407  1.00 75.87           C  
ATOM   1548  OE1 GLU A   5      -2.983  -1.789  29.561  1.00 75.87           O  
ATOM   1549  OE2 GLU A   5      -4.679  -3.074  30.203  1.00 75.87           O  
ATOM   1550  C   GLU A   5      -2.363  -1.775  34.128  1.00 75.87           C  
ATOM   1551  O   GLU A   5      -1.544  -2.692  34.103  1.00 75.87           O  
ATOM   1552  N   GLN A   6      -3.517  -1.864  34.819  1.00 88.54           N  
ATOM   1553  CA  GLN A   6      -3.849  -3.124  35.409  1.00 88.54           C  
ATOM   1554  CB  GLN A   6      -3.524  -3.250  36.906  1.00 88.54           C  
ATOM   1555  CG  GLN A   6      -3.572  -4.704  37.385  1.00 88.54           C  
ATOM   1556  CD  GLN A   6      -2.941  -4.777  38.765  1.00 88.54           C  
ATOM   1557  OE1 GLN A   6      -2.667  -3.756  39.395  1.00 88.54           O  
ATOM   1558  NE2 GLN A   6      -2.697  -6.025  39.246  1.00 88.54           N  
ATOM   1559  C   GLN A   6      -5.311  -3.341  35.182  1.00 88.54           C  
ATOM   1560  O   GLN A   6      -6.131  -2.468  35.464  1.00 88.54           O  
ATOM   1561  N   SER A   7      -5.679  -4.519  34.639  1.00 55.80           N  
ATOM   1562  CA  SER A   7      -7.067  -4.739  34.344  1.00 55.80           C  
ATOM   1563  CB  SER A   7      -7.407  -4.415  32.879  1.00 55.80           C  
ATOM   1564  OG  SER A   7      -8.804  -4.526  32.657  1.00 55.80           O  
ATOM   1565  C   SER A   7      -7.372  -6.186  34.577  1.00 55.80           C  
ATOM   1566  O   SER A   7      -6.482  -7.031  34.463  1.00 55.80           O  
ATOM   1567  N   PRO A   8      -8.593  -6.534  34.913  1.00 74.45           N  
ATOM   1568  CA  PRO A   8      -9.691  -5.622  35.110  1.00 74.45           C  
ATOM   1569  CD  PRO A   8      -9.037  -7.908  34.767  1.00 74.45           C  
ATOM   1570  CB  PRO A   8     -10.962  -6.471  35.025  1.00 74.45           C  
ATOM   1571  CG  PRO A   8     -10.482  -7.907  35.293  1.00 74.45           C  
ATOM   1572  C   PRO A   8      -9.544  -4.935  36.429  1.00 74.45           C  
ATOM   1573  O   PRO A   8      -8.782  -5.409  37.271  1.00 74.45           O  
ATOM   1574  N   GLN A   9     -10.251  -3.803  36.616  1.00 60.10           N  
ATOM   1575  CA  GLN A   9     -10.145  -3.034  37.822  1.00 60.10           C  
ATOM   1576  CB  GLN A   9     -10.889  -1.689  37.688  1.00 60.10           C  
ATOM   1577  CG  GLN A   9     -10.638  -0.695  38.821  1.00 60.10           C  
ATOM   1578  CD  GLN A   9     -11.328   0.618  38.460  1.00 60.10           C  
ATOM   1579  OE1 GLN A   9     -11.025   1.245  37.444  1.00 60.10           O  
ATOM   1580  NE2 GLN A   9     -12.286   1.048  39.322  1.00 60.10           N  
ATOM   1581  C   GLN A   9     -10.703  -3.800  38.988  1.00 60.10           C  
ATOM   1582  O   GLN A   9     -10.052  -3.915  40.027  1.00 60.10           O  
ATOM   1583  N   SER A  10     -11.915  -4.380  38.844  1.00 98.52           N  
ATOM   1584  CA  SER A  10     -12.486  -5.083  39.960  1.00 98.52           C  
ATOM   1585  CB  SER A  10     -13.492  -4.252  40.773  1.00 98.52           C  
ATOM   1586  OG  SER A  10     -14.702  -4.100  40.046  1.00 98.52           O  
ATOM   1587  C   SER A  10     -13.259  -6.255  39.453  1.00 98.52           C  
ATOM   1588  O   SER A  10     -13.937  -6.168  38.430  1.00 98.52           O  
ATOM   1589  N   LEU A  11     -13.168  -7.404  40.154  1.00200.09           N  
ATOM   1590  CA  LEU A  11     -13.979  -8.507  39.742  1.00200.09           C  
ATOM   1591  CB  LEU A  11     -13.372  -9.395  38.625  1.00200.09           C  
ATOM   1592  CG  LEU A  11     -11.875  -9.752  38.731  1.00200.09           C  
ATOM   1593  CD1 LEU A  11     -10.986  -8.517  38.547  1.00200.09           C  
ATOM   1594  CD2 LEU A  11     -11.549 -10.529  40.004  1.00200.09           C  
ATOM   1595  C   LEU A  11     -14.369  -9.331  40.930  1.00200.09           C  
ATOM   1596  O   LEU A  11     -13.587  -9.543  41.857  1.00200.09           O  
ATOM   1597  N   HIS A  12     -15.639  -9.788  40.934  1.00 74.79           N  
ATOM   1598  CA  HIS A  12     -16.146 -10.636  41.977  1.00 74.79           C  
ATOM   1599  ND1 HIS A  12     -17.796  -7.883  42.047  1.00 74.79           N  
ATOM   1600  CG  HIS A  12     -17.917  -9.009  42.828  1.00 74.79           C  
ATOM   1601  CB  HIS A  12     -17.626 -10.391  42.332  1.00 74.79           C  
ATOM   1602  NE2 HIS A  12     -18.463  -7.198  44.056  1.00 74.79           N  
ATOM   1603  CD2 HIS A  12     -18.327  -8.573  44.051  1.00 74.79           C  
ATOM   1604  CE1 HIS A  12     -18.133  -6.829  42.830  1.00 74.79           C  
ATOM   1605  C   HIS A  12     -16.123 -12.002  41.390  1.00 74.79           C  
ATOM   1606  O   HIS A  12     -16.494 -12.185  40.231  1.00 74.79           O  
ATOM   1607  N   VAL A  13     -15.665 -13.002  42.164  1.00116.59           N  
ATOM   1608  CA  VAL A  13     -15.642 -14.325  41.618  1.00116.59           C  
ATOM   1609  CB  VAL A  13     -14.252 -14.790  41.282  1.00116.59           C  
ATOM   1610  CG1 VAL A  13     -14.343 -16.092  40.481  1.00116.59           C  
ATOM   1611  CG2 VAL A  13     -13.484 -13.661  40.590  1.00116.59           C  
ATOM   1612  C   VAL A  13     -16.130 -15.217  42.717  1.00116.59           C  
ATOM   1613  O   VAL A  13     -15.981 -14.894  43.895  1.00116.59           O  
ATOM   1614  N   GLN A  14     -16.733 -16.368  42.360  1.00 96.78           N  
ATOM   1615  CA  GLN A  14     -17.221 -17.278  43.356  1.00 96.78           C  
ATOM   1616  CB  GLN A  14     -18.153 -18.385  42.831  1.00 96.78           C  
ATOM   1617  CG  GLN A  14     -19.593 -17.923  42.626  1.00 96.78           C  
ATOM   1618  CD  GLN A  14     -19.579 -16.825  41.578  1.00 96.78           C  
ATOM   1619  OE1 GLN A  14     -19.557 -15.639  41.905  1.00 96.78           O  
ATOM   1620  NE2 GLN A  14     -19.582 -17.224  40.279  1.00 96.78           N  
ATOM   1621  C   GLN A  14     -16.057 -17.965  43.971  1.00 96.78           C  
ATOM   1622  O   GLN A  14     -14.953 -17.966  43.427  1.00 96.78           O  
ATOM   1623  N   GLU A  15     -16.276 -18.537  45.169  1.00 87.86           N  
ATOM   1624  CA  GLU A  15     -15.214 -19.274  45.772  1.00 87.86           C  
ATOM   1625  CB  GLU A  15     -15.457 -19.720  47.226  1.00 87.86           C  
ATOM   1626  CG  GLU A  15     -16.527 -20.800  47.371  1.00 87.86           C  
ATOM   1627  CD  GLU A  15     -16.517 -21.301  48.809  1.00 87.86           C  
ATOM   1628  OE1 GLU A  15     -15.575 -20.944  49.564  1.00 87.86           O  
ATOM   1629  OE2 GLU A  15     -17.459 -22.055  49.170  1.00 87.86           O  
ATOM   1630  C   GLU A  15     -15.075 -20.521  44.967  1.00 87.86           C  
ATOM   1631  O   GLU A  15     -16.047 -21.013  44.398  1.00 87.86           O  
ATOM   1632  N   GLY A  16     -13.840 -21.040  44.858  1.00 23.82           N  
ATOM   1633  CA  GLY A  16     -13.643 -22.274  44.157  1.00 23.82           C  
ATOM   1634  C   GLY A  16     -13.430 -22.002  42.700  1.00 23.82           C  
ATOM   1635  O   GLY A  16     -13.038 -22.901  41.958  1.00 23.82           O  
ATOM   1636  N   ASP A  17     -13.682 -20.758  42.243  1.00 44.56           N  
ATOM   1637  CA  ASP A  17     -13.492 -20.430  40.854  1.00 44.56           C  
ATOM   1638  CB  ASP A  17     -14.327 -19.230  40.363  1.00 44.56           C  
ATOM   1639  CG  ASP A  17     -15.757 -19.689  40.114  1.00 44.56           C  
ATOM   1640  OD1 ASP A  17     -15.932 -20.849  39.655  1.00 44.56           O  
ATOM   1641  OD2 ASP A  17     -16.692 -18.884  40.371  1.00 44.56           O  
ATOM   1642  C   ASP A  17     -12.056 -20.064  40.645  1.00 44.56           C  
ATOM   1643  O   ASP A  17     -11.274 -20.013  41.592  1.00 44.56           O  
ATOM   1644  N   SER A  18     -11.665 -19.830  39.371  1.00 44.63           N  
ATOM   1645  CA  SER A  18     -10.304 -19.453  39.112  1.00 44.63           C  
ATOM   1646  CB  SER A  18      -9.473 -20.578  38.466  1.00 44.63           C  
ATOM   1647  OG  SER A  18      -9.378 -21.689  39.345  1.00 44.63           O  
ATOM   1648  C   SER A  18     -10.287 -18.301  38.151  1.00 44.63           C  
ATOM   1649  O   SER A  18     -10.802 -18.401  37.038  1.00 44.63           O  
ATOM   1650  N   THR A  19      -9.684 -17.165  38.562  1.00 68.79           N  
ATOM   1651  CA  THR A  19      -9.555 -16.047  37.665  1.00 68.79           C  
ATOM   1652  CB  THR A  19      -9.999 -14.720  38.212  1.00 68.79           C  
ATOM   1653  OG1 THR A  19      -9.247 -14.394  39.371  1.00 68.79           O  
ATOM   1654  CG2 THR A  19     -11.502 -14.757  38.524  1.00 68.79           C  
ATOM   1655  C   THR A  19      -8.108 -15.877  37.345  1.00 68.79           C  
ATOM   1656  O   THR A  19      -7.254 -16.593  37.866  1.00 68.79           O  
ATOM   1657  N   ASN A  20      -7.807 -14.947  36.421  1.00103.19           N  
ATOM   1658  CA  ASN A  20      -6.444 -14.632  36.118  1.00103.19           C  
ATOM   1659  CB  ASN A  20      -5.787 -15.630  35.138  1.00103.19           C  
ATOM   1660  CG  ASN A  20      -6.589 -15.721  33.845  1.00103.19           C  
ATOM   1661  OD1 ASN A  20      -6.185 -15.182  32.817  1.00103.19           O  
ATOM   1662  ND2 ASN A  20      -7.756 -16.418  33.895  1.00103.19           N  
ATOM   1663  C   ASN A  20      -6.404 -13.244  35.543  1.00103.19           C  
ATOM   1664  O   ASN A  20      -6.551 -13.038  34.340  1.00103.19           O  
ATOM   1665  N   PHE A  21      -6.165 -12.239  36.405  1.00108.36           N  
ATOM   1666  CA  PHE A  21      -6.092 -10.875  35.966  1.00108.36           C  
ATOM   1667  CB  PHE A  21      -6.589  -9.842  36.998  1.00108.36           C  
ATOM   1668  CG  PHE A  21      -6.160 -10.270  38.355  1.00108.36           C  
ATOM   1669  CD1 PHE A  21      -6.953 -11.170  39.034  1.00108.36           C  
ATOM   1670  CD2 PHE A  21      -5.014  -9.794  38.950  1.00108.36           C  
ATOM   1671  CE1 PHE A  21      -6.616 -11.603  40.290  1.00108.36           C  
ATOM   1672  CE2 PHE A  21      -4.671 -10.225  40.210  1.00108.36           C  
ATOM   1673  CZ  PHE A  21      -5.469 -11.126  40.876  1.00108.36           C  
ATOM   1674  C   PHE A  21      -4.732 -10.567  35.415  1.00108.36           C  
ATOM   1675  O   PHE A  21      -3.853 -11.427  35.408  1.00108.36           O  
ATOM   1676  N   THR A  22      -4.556  -9.347  34.855  1.00 76.58           N  
ATOM   1677  CA  THR A  22      -3.331  -9.034  34.167  1.00 76.58           C  
ATOM   1678  CB  THR A  22      -3.522  -9.093  32.664  1.00 76.58           C  
ATOM   1679  OG1 THR A  22      -3.944 -10.389  32.272  1.00 76.58           O  
ATOM   1680  CG2 THR A  22      -2.218  -8.757  31.930  1.00 76.58           C  
ATOM   1681  C   THR A  22      -2.837  -7.654  34.523  1.00 76.58           C  
ATOM   1682  O   THR A  22      -3.580  -6.808  35.021  1.00 76.58           O  
ATOM   1683  N   CYS A  23      -1.519  -7.424  34.299  1.00 72.56           N  
ATOM   1684  CA  CYS A  23      -0.852  -6.164  34.478  1.00 72.56           C  
ATOM   1685  CB  CYS A  23       0.045  -6.143  35.733  1.00 72.56           C  
ATOM   1686  SG  CYS A  23       1.095  -4.665  35.849  1.00 72.56           S  
ATOM   1687  C   CYS A  23       0.054  -5.992  33.293  1.00 72.56           C  
ATOM   1688  O   CYS A  23       0.898  -6.847  33.030  1.00 72.56           O  
ATOM   1689  N   SER A  24      -0.078  -4.879  32.542  1.00 44.84           N  
ATOM   1690  CA  SER A  24       0.772  -4.711  31.396  1.00 44.84           C  
ATOM   1691  CB  SER A  24       0.009  -4.560  30.068  1.00 44.84           C  
ATOM   1692  OG  SER A  24      -0.696  -3.328  30.044  1.00 44.84           O  
ATOM   1693  C   SER A  24       1.560  -3.460  31.596  1.00 44.84           C  
ATOM   1694  O   SER A  24       1.109  -2.520  32.248  1.00 44.84           O  
ATOM   1695  N   PHE A  25       2.784  -3.428  31.040  1.00 78.98           N  
ATOM   1696  CA  PHE A  25       3.636  -2.291  31.206  1.00 78.98           C  
ATOM   1697  CB  PHE A  25       4.477  -2.390  32.490  1.00 78.98           C  
ATOM   1698  CG  PHE A  25       5.138  -3.728  32.472  1.00 78.98           C  
ATOM   1699  CD1 PHE A  25       6.342  -3.927  31.838  1.00 78.98           C  
ATOM   1700  CD2 PHE A  25       4.535  -4.797  33.094  1.00 78.98           C  
ATOM   1701  CE1 PHE A  25       6.934  -5.170  31.831  1.00 78.98           C  
ATOM   1702  CE2 PHE A  25       5.123  -6.040  33.089  1.00 78.98           C  
ATOM   1703  CZ  PHE A  25       6.326  -6.232  32.457  1.00 78.98           C  
ATOM   1704  C   PHE A  25       4.546  -2.176  30.031  1.00 78.98           C  
ATOM   1705  O   PHE A  25       4.701  -3.106  29.239  1.00 78.98           O  
ATOM   1706  N   PRO A  26       5.146  -1.020  29.900  1.00169.62           N  
ATOM   1707  CA  PRO A  26       6.054  -0.791  28.821  1.00169.62           C  
ATOM   1708  CD  PRO A  26       4.636   0.213  30.473  1.00169.62           C  
ATOM   1709  CB  PRO A  26       6.443   0.684  28.907  1.00169.62           C  
ATOM   1710  CG  PRO A  26       5.236   1.335  29.607  1.00169.62           C  
ATOM   1711  C   PRO A  26       7.195  -1.725  29.001  1.00169.62           C  
ATOM   1712  O   PRO A  26       7.785  -1.760  30.081  1.00169.62           O  
ATOM   1713  N   SER A  27       7.524  -2.482  27.949  1.00 51.80           N  
ATOM   1714  CA  SER A  27       8.590  -3.427  28.011  1.00 51.80           C  
ATOM   1715  CB  SER A  27       8.586  -4.393  26.813  1.00 51.80           C  
ATOM   1716  OG  SER A  27       8.722  -3.668  25.600  1.00 51.80           O  
ATOM   1717  C   SER A  27       9.871  -2.669  27.968  1.00 51.80           C  
ATOM   1718  O   SER A  27      10.934  -3.212  28.263  1.00 51.80           O  
ATOM   1719  N   SER A  28       9.805  -1.381  27.588  1.00 80.99           N  
ATOM   1720  CA  SER A  28      11.021  -0.657  27.417  1.00 80.99           C  
ATOM   1721  CB  SER A  28      10.824   0.703  26.722  1.00 80.99           C  
ATOM   1722  OG  SER A  28      12.073   1.355  26.556  1.00 80.99           O  
ATOM   1723  C   SER A  28      11.679  -0.428  28.749  1.00 80.99           C  
ATOM   1724  O   SER A  28      11.106   0.189  29.645  1.00 80.99           O  
ATOM   1725  N   ASN A  36      12.951  -0.882  28.851  1.00135.39           N  
ATOM   1726  CA  ASN A  36      13.810  -0.810  30.006  1.00135.39           C  
ATOM   1727  CB  ASN A  36      14.379   0.599  30.292  1.00135.39           C  
ATOM   1728  CG  ASN A  36      13.278   1.636  30.475  1.00135.39           C  
ATOM   1729  OD1 ASN A  36      12.862   1.924  31.595  1.00135.39           O  
ATOM   1730  ND2 ASN A  36      12.805   2.229  29.345  1.00135.39           N  
ATOM   1731  C   ASN A  36      13.204  -1.423  31.233  1.00135.39           C  
ATOM   1732  O   ASN A  36      13.150  -0.801  32.293  1.00135.39           O  
ATOM   1733  N   PHE A  37      12.764  -2.697  31.110  1.00100.57           N  
ATOM   1734  CA  PHE A  37      12.190  -3.455  32.191  1.00100.57           C  
ATOM   1735  CB  PHE A  37      11.310  -4.608  31.665  1.00100.57           C  
ATOM   1736  CG  PHE A  37      10.937  -5.530  32.777  1.00100.57           C  
ATOM   1737  CD1 PHE A  37       9.809  -5.330  33.541  1.00100.57           C  
ATOM   1738  CD2 PHE A  37      11.731  -6.620  33.051  1.00100.57           C  
ATOM   1739  CE1 PHE A  37       9.488  -6.202  34.556  1.00100.57           C  
ATOM   1740  CE2 PHE A  37      11.416  -7.494  34.064  1.00100.57           C  
ATOM   1741  CZ  PHE A  37      10.289  -7.287  34.823  1.00100.57           C  
ATOM   1742  C   PHE A  37      13.306  -4.058  32.999  1.00100.57           C  
ATOM   1743  O   PHE A  37      14.165  -4.750  32.460  1.00100.57           O  
ATOM   1744  N   TYR A  38      13.434  -3.651  34.279  1.00165.07           N  
ATOM   1745  CA  TYR A  38      14.378  -4.230  35.201  1.00165.07           C  
ATOM   1746  CB  TYR A  38      14.914  -3.167  36.179  1.00165.07           C  
ATOM   1747  CG  TYR A  38      16.048  -3.735  36.963  1.00165.07           C  
ATOM   1748  CD1 TYR A  38      17.335  -3.641  36.481  1.00165.07           C  
ATOM   1749  CD2 TYR A  38      15.832  -4.356  38.169  1.00165.07           C  
ATOM   1750  CE1 TYR A  38      18.392  -4.157  37.194  1.00165.07           C  
ATOM   1751  CE2 TYR A  38      16.884  -4.872  38.886  1.00165.07           C  
ATOM   1752  CZ  TYR A  38      18.166  -4.772  38.401  1.00165.07           C  
ATOM   1753  OH  TYR A  38      19.247  -5.299  39.139  1.00165.07           O  
ATOM   1754  C   TYR A  38      13.822  -5.384  35.998  1.00165.07           C  
ATOM   1755  O   TYR A  38      14.458  -6.430  36.111  1.00165.07           O  
ATOM   1756  N   ALA A  39      12.611  -5.210  36.582  1.00 70.55           N  
ATOM   1757  CA  ALA A  39      12.014  -6.192  37.452  1.00 70.55           C  
ATOM   1758  CB  ALA A  39      12.696  -6.300  38.826  1.00 70.55           C  
ATOM   1759  C   ALA A  39      10.581  -5.801  37.685  1.00 70.55           C  
ATOM   1760  O   ALA A  39      10.198  -4.660  37.427  1.00 70.55           O  
ATOM   1761  N   LEU A  40       9.755  -6.756  38.177  1.00 73.25           N  
ATOM   1762  CA  LEU A  40       8.349  -6.519  38.368  1.00 73.25           C  
ATOM   1763  CB  LEU A  40       7.486  -7.262  37.326  1.00 73.25           C  
ATOM   1764  CG  LEU A  40       5.985  -6.929  37.378  1.00 73.25           C  
ATOM   1765  CD1 LEU A  40       5.747  -5.448  37.042  1.00 73.25           C  
ATOM   1766  CD2 LEU A  40       5.171  -7.873  36.477  1.00 73.25           C  
ATOM   1767  C   LEU A  40       7.964  -7.020  39.727  1.00 73.25           C  
ATOM   1768  O   LEU A  40       8.615  -7.908  40.277  1.00 73.25           O  
ATOM   1769  N   HIS A  41       6.891  -6.449  40.317  1.00 75.19           N  
ATOM   1770  CA  HIS A  41       6.504  -6.857  41.641  1.00 75.19           C  
ATOM   1771  ND1 HIS A  41       8.760  -4.780  43.974  1.00 75.19           N  
ATOM   1772  CG  HIS A  41       8.246  -5.453  42.886  1.00 75.19           C  
ATOM   1773  CB  HIS A  41       6.794  -5.805  42.729  1.00 75.19           C  
ATOM   1774  NE2 HIS A  41      10.466  -5.166  42.605  1.00 75.19           N  
ATOM   1775  CD2 HIS A  41       9.303  -5.678  42.059  1.00 75.19           C  
ATOM   1776  CE1 HIS A  41      10.090  -4.638  43.754  1.00 75.19           C  
ATOM   1777  C   HIS A  41       5.022  -7.086  41.680  1.00 75.19           C  
ATOM   1778  O   HIS A  41       4.261  -6.489  40.919  1.00 75.19           O  
ATOM   1779  N   TRP A  42       4.588  -7.992  42.579  1.00 78.89           N  
ATOM   1780  CA  TRP A  42       3.202  -8.276  42.812  1.00 78.89           C  
ATOM   1781  CB  TRP A  42       2.796  -9.710  42.445  1.00 78.89           C  
ATOM   1782  CG  TRP A  42       2.588  -9.910  40.969  1.00 78.89           C  
ATOM   1783  CD2 TRP A  42       1.390  -9.481  40.314  1.00 78.89           C  
ATOM   1784  CD1 TRP A  42       3.387 -10.454  40.007  1.00 78.89           C  
ATOM   1785  NE1 TRP A  42       2.752 -10.394  38.788  1.00 78.89           N  
ATOM   1786  CE2 TRP A  42       1.522  -9.797  38.963  1.00 78.89           C  
ATOM   1787  CE3 TRP A  42       0.271  -8.872  40.802  1.00 78.89           C  
ATOM   1788  CZ2 TRP A  42       0.531  -9.501  38.072  1.00 78.89           C  
ATOM   1789  CZ3 TRP A  42      -0.728  -8.581  39.902  1.00 78.89           C  
ATOM   1790  CH2 TRP A  42      -0.601  -8.890  38.564  1.00 78.89           C  
ATOM   1791  C   TRP A  42       2.970  -8.121  44.278  1.00 78.89           C  
ATOM   1792  O   TRP A  42       3.825  -8.488  45.080  1.00 78.89           O  
ATOM   1793  N   TYR A  43       1.805  -7.559  44.670  1.00 68.03           N  
ATOM   1794  CA  TYR A  43       1.559  -7.348  46.069  1.00 68.03           C  
ATOM   1795  CB  TYR A  43       1.649  -5.870  46.485  1.00 68.03           C  
ATOM   1796  CG  TYR A  43       3.064  -5.400  46.478  1.00 68.03           C  
ATOM   1797  CD1 TYR A  43       3.835  -5.565  47.603  1.00 68.03           C  
ATOM   1798  CD2 TYR A  43       3.616  -4.790  45.372  1.00 68.03           C  
ATOM   1799  CE1 TYR A  43       5.137  -5.131  47.632  1.00 68.03           C  
ATOM   1800  CE2 TYR A  43       4.921  -4.353  45.395  1.00 68.03           C  
ATOM   1801  CZ  TYR A  43       5.682  -4.523  46.527  1.00 68.03           C  
ATOM   1802  OH  TYR A  43       7.020  -4.076  46.558  1.00 68.03           O  
ATOM   1803  C   TYR A  43       0.173  -7.781  46.438  1.00 68.03           C  
ATOM   1804  O   TYR A  43      -0.783  -7.589  45.687  1.00 68.03           O  
ATOM   1805  N   ARG A  44       0.039  -8.378  47.641  1.00122.93           N  
ATOM   1806  CA  ARG A  44      -1.252  -8.722  48.167  1.00122.93           C  
ATOM   1807  CB  ARG A  44      -1.252  -9.988  49.048  1.00122.93           C  
ATOM   1808  CG  ARG A  44      -0.323  -9.863  50.262  1.00122.93           C  
ATOM   1809  CD  ARG A  44      -0.421 -11.001  51.280  1.00122.93           C  
ATOM   1810  NE  ARG A  44      -1.698 -10.822  52.022  1.00122.93           N  
ATOM   1811  CZ  ARG A  44      -2.842 -11.391  51.545  1.00122.93           C  
ATOM   1812  NH1 ARG A  44      -2.798 -12.188  50.439  1.00122.93           N  
ATOM   1813  NH2 ARG A  44      -4.029 -11.165  52.178  1.00122.93           N  
ATOM   1814  C   ARG A  44      -1.603  -7.581  49.066  1.00122.93           C  
ATOM   1815  O   ARG A  44      -0.802  -7.179  49.908  1.00122.93           O  
ATOM   1816  N   TRP A  45      -2.800  -6.993  48.896  1.00 94.01           N  
ATOM   1817  CA  TRP A  45      -3.105  -5.870  49.735  1.00 94.01           C  
ATOM   1818  CB  TRP A  45      -3.083  -4.552  48.922  1.00 94.01           C  
ATOM   1819  CG  TRP A  45      -3.357  -3.290  49.698  1.00 94.01           C  
ATOM   1820  CD2 TRP A  45      -3.220  -1.952  49.179  1.00 94.01           C  
ATOM   1821  CD1 TRP A  45      -3.779  -3.152  50.984  1.00 94.01           C  
ATOM   1822  NE1 TRP A  45      -3.936  -1.825  51.290  1.00 94.01           N  
ATOM   1823  CE2 TRP A  45      -3.587  -1.075  50.199  1.00 94.01           C  
ATOM   1824  CE3 TRP A  45      -2.825  -1.498  47.957  1.00 94.01           C  
ATOM   1825  CZ2 TRP A  45      -3.565   0.277  50.014  1.00 94.01           C  
ATOM   1826  CZ3 TRP A  45      -2.799  -0.131  47.780  1.00 94.01           C  
ATOM   1827  CH2 TRP A  45      -3.161   0.740  48.785  1.00 94.01           C  
ATOM   1828  C   TRP A  45      -4.465  -6.061  50.345  1.00 94.01           C  
ATOM   1829  O   TRP A  45      -5.482  -5.797  49.707  1.00 94.01           O  
ATOM   1830  N   GLU A  46      -4.521  -6.494  51.624  1.00 73.96           N  
ATOM   1831  CA  GLU A  46      -5.792  -6.663  52.277  1.00 73.96           C  
ATOM   1832  CB  GLU A  46      -5.712  -7.359  53.647  1.00 73.96           C  
ATOM   1833  CG  GLU A  46      -5.279  -8.822  53.513  0.50 73.96           C  
ATOM   1834  CD  GLU A  46      -5.539  -9.533  54.830  0.50 73.96           C  
ATOM   1835  OE1 GLU A  46      -5.372  -8.885  55.898  0.50 73.96           O  
ATOM   1836  OE2 GLU A  46      -5.917 -10.734  54.784  0.50 73.96           O  
ATOM   1837  C   GLU A  46      -6.357  -5.287  52.438  1.00 73.96           C  
ATOM   1838  O   GLU A  46      -5.615  -4.327  52.630  1.00 73.96           O  
ATOM   1839  N   THR A  48      -7.698  -5.157  52.419  1.00131.47           N  
ATOM   1840  CA  THR A  48      -8.300  -3.861  52.252  1.00131.47           C  
ATOM   1841  CB  THR A  48      -9.794  -3.894  52.342  1.00131.47           C  
ATOM   1842  OG1 THR A  48     -10.328  -4.763  51.351  1.00131.47           O  
ATOM   1843  CG2 THR A  48     -10.310  -2.459  52.126  1.00131.47           C  
ATOM   1844  C   THR A  48      -7.816  -2.813  53.222  1.00131.47           C  
ATOM   1845  O   THR A  48      -7.334  -1.764  52.809  1.00131.47           O  
ATOM   1846  N   ALA A  49      -7.933  -3.038  54.531  1.00179.97           N  
ATOM   1847  CA  ALA A  49      -7.545  -2.054  55.507  1.00179.97           C  
ATOM   1848  CB  ALA A  49      -8.080  -2.400  56.906  1.00179.97           C  
ATOM   1849  C   ALA A  49      -6.064  -1.891  55.631  1.00179.97           C  
ATOM   1850  O   ALA A  49      -5.600  -0.809  55.981  1.00179.97           O  
ATOM   1851  N   LYS A  50      -5.295  -2.968  55.378  1.00115.68           N  
ATOM   1852  CA  LYS A  50      -3.924  -3.067  55.798  1.00115.68           C  
ATOM   1853  CB  LYS A  50      -3.654  -4.474  56.311  1.00115.68           C  
ATOM   1854  CG  LYS A  50      -4.524  -4.748  57.530  1.00115.68           C  
ATOM   1855  CD  LYS A  50      -4.566  -6.210  57.937  0.50115.68           C  
ATOM   1856  CE  LYS A  50      -4.667  -6.330  59.450  0.50115.68           C  
ATOM   1857  NZ  LYS A  50      -4.722  -7.747  59.853  0.50115.68           N  
ATOM   1858  C   LYS A  50      -2.881  -2.713  54.780  1.00115.68           C  
ATOM   1859  O   LYS A  50      -3.163  -2.193  53.708  1.00115.68           O  
ATOM   1860  N   SER A  51      -1.604  -2.946  55.166  1.00 92.93           N  
ATOM   1861  CA  SER A  51      -0.447  -2.619  54.377  1.00 92.93           C  
ATOM   1862  CB  SER A  51       0.824  -2.541  55.236  1.00 92.93           C  
ATOM   1863  OG  SER A  51       1.935  -2.206  54.428  1.00 92.93           O  
ATOM   1864  C   SER A  51      -0.246  -3.662  53.308  1.00 92.93           C  
ATOM   1865  O   SER A  51      -0.516  -4.840  53.513  1.00 92.93           O  
ATOM   1866  N   PRO A  52       0.241  -3.241  52.162  1.00158.75           N  
ATOM   1867  CA  PRO A  52       0.472  -4.146  51.066  1.00158.75           C  
ATOM   1868  CD  PRO A  52       0.009  -1.884  51.700  1.00158.75           C  
ATOM   1869  CB  PRO A  52       0.632  -3.273  49.816  1.00158.75           C  
ATOM   1870  CG  PRO A  52       0.738  -1.831  50.350  1.00158.75           C  
ATOM   1871  C   PRO A  52       1.644  -5.025  51.369  1.00158.75           C  
ATOM   1872  O   PRO A  52       2.521  -4.594  52.116  1.00158.75           O  
ATOM   1873  N   GLU A  53       1.674  -6.263  50.823  1.00 61.27           N  
ATOM   1874  CA  GLU A  53       2.767  -7.143  51.123  1.00 61.27           C  
ATOM   1875  CB  GLU A  53       2.380  -8.296  52.062  1.00 61.27           C  
ATOM   1876  CG  GLU A  53       3.584  -9.064  52.609  1.00 61.27           C  
ATOM   1877  CD  GLU A  53       3.068 -10.080  53.615  1.00 61.27           C  
ATOM   1878  OE1 GLU A  53       1.822 -10.258  53.686  1.00 61.27           O  
ATOM   1879  OE2 GLU A  53       3.910 -10.690  54.327  1.00 61.27           O  
ATOM   1880  C   GLU A  53       3.274  -7.739  49.844  1.00 61.27           C  
ATOM   1881  O   GLU A  53       2.494  -8.170  48.998  1.00 61.27           O  
ATOM   1882  N   ALA A  54       4.613  -7.796  49.683  1.00 66.30           N  
ATOM   1883  CA  ALA A  54       5.187  -8.263  48.450  1.00 66.30           C  
ATOM   1884  CB  ALA A  54       6.715  -8.091  48.379  1.00 66.30           C  
ATOM   1885  C   ALA A  54       4.898  -9.723  48.222  1.00 66.30           C  
ATOM   1886  O   ALA A  54       5.296 -10.571  49.019  1.00 66.30           O  
ATOM   1887  N   LEU A  55       4.123 -10.046  47.159  1.00184.35           N  
ATOM   1888  CA  LEU A  55       3.905 -11.415  46.756  1.00184.35           C  
ATOM   1889  CB  LEU A  55       2.729 -11.582  45.781  1.00184.35           C  
ATOM   1890  CG  LEU A  55       1.339 -11.711  46.409  1.00184.35           C  
ATOM   1891  CD1 LEU A  55       0.269 -11.814  45.312  1.00184.35           C  
ATOM   1892  CD2 LEU A  55       1.287 -12.930  47.348  1.00184.35           C  
ATOM   1893  C   LEU A  55       5.069 -12.015  46.024  1.00184.35           C  
ATOM   1894  O   LEU A  55       5.744 -12.914  46.527  1.00184.35           O  
ATOM   1895  N   PHE A  56       5.370 -11.473  44.819  1.00 91.54           N  
ATOM   1896  CA  PHE A  56       6.383 -12.071  43.991  1.00 91.54           C  
ATOM   1897  CB  PHE A  56       5.858 -12.841  42.756  1.00 91.54           C  
ATOM   1898  CG  PHE A  56       5.007 -14.002  43.162  1.00 91.54           C  
ATOM   1899  CD1 PHE A  56       5.515 -15.026  43.930  1.00 91.54           C  
ATOM   1900  CD2 PHE A  56       3.703 -14.096  42.725  1.00 91.54           C  
ATOM   1901  CE1 PHE A  56       4.728 -16.097  44.289  1.00 91.54           C  
ATOM   1902  CE2 PHE A  56       2.912 -15.164  43.079  1.00 91.54           C  
ATOM   1903  CZ  PHE A  56       3.422 -16.168  43.867  1.00 91.54           C  
ATOM   1904  C   PHE A  56       7.251 -10.984  43.435  1.00 91.54           C  
ATOM   1905  O   PHE A  56       6.864  -9.817  43.408  1.00 91.54           O  
ATOM   1906  N   VAL A  57       8.481 -11.361  43.017  1.00 65.24           N  
ATOM   1907  CA  VAL A  57       9.394 -10.470  42.356  1.00 65.24           C  
ATOM   1908  CB  VAL A  57      10.660 -10.239  43.137  1.00 65.24           C  
ATOM   1909  CG1 VAL A  57      11.579  -9.298  42.340  1.00 65.24           C  
ATOM   1910  CG2 VAL A  57      10.295  -9.701  44.531  1.00 65.24           C  
ATOM   1911  C   VAL A  57       9.767 -11.164  41.074  1.00 65.24           C  
ATOM   1912  O   VAL A  57      10.480 -12.167  41.105  1.00 65.24           O  
ATOM   1913  N   MET A  58       9.316 -10.637  39.909  1.00 86.67           N  
ATOM   1914  CA  MET A  58       9.548 -11.295  38.645  1.00 86.67           C  
ATOM   1915  CB  MET A  58       8.268 -11.397  37.794  1.00 86.67           C  
ATOM   1916  CG  MET A  58       7.182 -12.271  38.427  1.00 86.67           C  
ATOM   1917  SD  MET A  58       7.509 -14.061  38.393  1.00 86.67           S  
ATOM   1918  CE  MET A  58       6.739 -14.328  36.770  1.00 86.67           C  
ATOM   1919  C   MET A  58      10.533 -10.506  37.835  1.00 86.67           C  
ATOM   1920  O   MET A  58      10.278  -9.357  37.474  1.00 86.67           O  
ATOM   1921  N   THR A  59      11.760 -11.047  37.677  1.00111.66           N  
ATOM   1922  CA  THR A  59      12.756 -10.412  36.850  1.00111.66           C  
ATOM   1923  CB  THR A  59      14.119 -10.508  37.469  1.00111.66           C  
ATOM   1924  OG1 THR A  59      14.551 -11.860  37.521  1.00111.66           O  
ATOM   1925  CG2 THR A  59      14.020  -9.942  38.895  1.00111.66           C  
ATOM   1926  C   THR A  59      12.890 -10.893  35.424  1.00111.66           C  
ATOM   1927  O   THR A  59      12.832 -10.101  34.483  1.00111.66           O  
ATOM   1928  N   LEU A  60      13.058 -12.225  35.234  1.00 76.04           N  
ATOM   1929  CA  LEU A  60      13.471 -12.756  33.954  1.00 76.04           C  
ATOM   1930  CB  LEU A  60      14.399 -13.982  34.056  1.00 76.04           C  
ATOM   1931  CG  LEU A  60      15.749 -13.696  34.744  1.00 76.04           C  
ATOM   1932  CD1 LEU A  60      16.630 -14.956  34.789  1.00 76.04           C  
ATOM   1933  CD2 LEU A  60      16.463 -12.496  34.103  1.00 76.04           C  
ATOM   1934  C   LEU A  60      12.305 -13.153  33.114  1.00 76.04           C  
ATOM   1935  O   LEU A  60      11.213 -13.418  33.610  1.00 76.04           O  
ATOM   1936  N   ASN A  65      12.544 -13.218  31.789  1.00 54.63           N  
ATOM   1937  CA  ASN A  65      11.545 -13.541  30.816  1.00 54.63           C  
ATOM   1938  CB  ASN A  65      12.034 -13.253  29.382  1.00 54.63           C  
ATOM   1939  CG  ASN A  65      10.876 -13.349  28.402  1.00 54.63           C  
ATOM   1940  OD1 ASN A  65       9.797 -12.812  28.642  1.00 54.63           O  
ATOM   1941  ND2 ASN A  65      11.107 -14.050  27.260  1.00 54.63           N  
ATOM   1942  C   ASN A  65      11.225 -15.004  30.898  1.00 54.63           C  
ATOM   1943  O   ASN A  65      12.090 -15.828  31.186  1.00 54.63           O  
ATOM   1944  N   GLY A  66       9.934 -15.347  30.709  1.00 34.69           N  
ATOM   1945  CA  GLY A  66       9.497 -16.710  30.590  1.00 34.69           C  
ATOM   1946  C   GLY A  66       9.443 -17.384  31.923  1.00 34.69           C  
ATOM   1947  O   GLY A  66       8.911 -18.486  32.036  1.00 34.69           O  
ATOM   1948  N   ASP A  67       9.985 -16.756  32.979  1.00 61.16           N  
ATOM   1949  CA  ASP A  67       9.972 -17.432  34.244  1.00 61.16           C  
ATOM   1950  CB  ASP A  67      10.965 -16.835  35.252  1.00 61.16           C  
ATOM   1951  CG  ASP A  67      11.153 -17.842  36.372  1.00 61.16           C  
ATOM   1952  OD1 ASP A  67      11.318 -19.050  36.054  1.00 61.16           O  
ATOM   1953  OD2 ASP A  67      11.151 -17.419  37.557  1.00 61.16           O  
ATOM   1954  C   ASP A  67       8.595 -17.330  34.832  1.00 61.16           C  
ATOM   1955  O   ASP A  67       7.966 -16.275  34.759  1.00 61.16           O  
ATOM   1956  N   GLU A  68       8.083 -18.430  35.437  1.00 97.38           N  
ATOM   1957  CA  GLU A  68       6.778 -18.371  36.045  1.00 97.38           C  
ATOM   1958  CB  GLU A  68       5.752 -19.378  35.477  1.00 97.38           C  
ATOM   1959  CG  GLU A  68       5.205 -19.041  34.089  1.00 97.38           C  
ATOM   1960  CD  GLU A  68       4.210 -20.124  33.683  1.00 97.38           C  
ATOM   1961  OE1 GLU A  68       3.110 -20.183  34.295  1.00 97.38           O  
ATOM   1962  OE2 GLU A  68       4.538 -20.907  32.752  1.00 97.38           O  
ATOM   1963  C   GLU A  68       6.891 -18.710  37.499  1.00 97.38           C  
ATOM   1964  O   GLU A  68       6.976 -19.880  37.870  1.00 97.38           O  
ATOM   1965  N   LYS A  69       6.847 -17.690  38.374  1.00129.92           N  
ATOM   1966  CA  LYS A  69       6.930 -17.948  39.782  1.00129.92           C  
ATOM   1967  CB  LYS A  69       7.407 -16.748  40.612  1.00129.92           C  
ATOM   1968  CG  LYS A  69       8.902 -16.463  40.439  1.00129.92           C  
ATOM   1969  CD  LYS A  69       9.812 -17.597  40.926  1.00129.92           C  
ATOM   1970  CE  LYS A  69       9.917 -18.780  39.963  1.00129.92           C  
ATOM   1971  NZ  LYS A  69      11.018 -19.675  40.379  1.00129.92           N  
ATOM   1972  C   LYS A  69       5.577 -18.375  40.255  1.00129.92           C  
ATOM   1973  O   LYS A  69       4.556 -17.980  39.693  1.00129.92           O  
ATOM   1974  N   LYS A  70       5.548 -19.223  41.304  1.00 89.15           N  
ATOM   1975  CA  LYS A  70       4.306 -19.765  41.770  1.00 89.15           C  
ATOM   1976  CB  LYS A  70       4.093 -21.152  41.153  1.00 89.15           C  
ATOM   1977  CG  LYS A  70       2.840 -21.907  41.580  1.00 89.15           C  
ATOM   1978  CD  LYS A  70       2.701 -23.230  40.824  1.00 89.15           C  
ATOM   1979  CE  LYS A  70       1.652 -24.175  41.403  1.00 89.15           C  
ATOM   1980  NZ  LYS A  70       0.361 -23.980  40.711  1.00 89.15           N  
ATOM   1981  C   LYS A  70       4.391 -19.957  43.255  1.00 89.15           C  
ATOM   1982  O   LYS A  70       5.353 -20.539  43.757  1.00 89.15           O  
ATOM   1983  N   LYS A  72       3.376 -19.474  44.001  1.00 59.98           N  
ATOM   1984  CA  LYS A  72       3.351 -19.679  45.421  1.00 59.98           C  
ATOM   1985  CB  LYS A  72       3.623 -18.410  46.252  1.00 59.98           C  
ATOM   1986  CG  LYS A  72       3.555 -18.672  47.760  1.00 59.98           C  
ATOM   1987  CD  LYS A  72       3.946 -17.487  48.644  1.00 59.98           C  
ATOM   1988  CE  LYS A  72       3.802 -17.795  50.136  1.00 59.98           C  
ATOM   1989  NZ  LYS A  72       3.917 -16.553  50.933  1.00 59.98           N  
ATOM   1990  C   LYS A  72       1.976 -20.119  45.806  1.00 59.98           C  
ATOM   1991  O   LYS A  72       1.005 -19.388  45.618  1.00 59.98           O  
ATOM   1992  N   GLY A  74       1.863 -21.337  46.368  1.00 35.65           N  
ATOM   1993  CA  GLY A  74       0.598 -21.814  46.843  1.00 35.65           C  
ATOM   1994  C   GLY A  74      -0.375 -21.873  45.714  1.00 35.65           C  
ATOM   1995  O   GLY A  74      -0.088 -22.359  44.622  1.00 35.65           O  
ATOM   1996  N   ARG A  75      -1.579 -21.360  46.006  1.00175.63           N  
ATOM   1997  CA  ARG A  75      -2.732 -21.292  45.167  1.00175.63           C  
ATOM   1998  CB  ARG A  75      -3.949 -20.759  45.928  1.00175.63           C  
ATOM   1999  CG  ARG A  75      -3.778 -19.339  46.468  1.00175.63           C  
ATOM   2000  CD  ARG A  75      -4.631 -19.134  47.716  1.00175.63           C  
ATOM   2001  NE  ARG A  75      -5.869 -19.905  47.445  1.00175.63           N  
ATOM   2002  CZ  ARG A  75      -6.713 -20.296  48.439  1.00175.63           C  
ATOM   2003  NH1 ARG A  75      -6.548 -19.863  49.725  1.00175.63           N  
ATOM   2004  NH2 ARG A  75      -7.727 -21.141  48.106  1.00175.63           N  
ATOM   2005  C   ARG A  75      -2.473 -20.347  44.044  1.00175.63           C  
ATOM   2006  O   ARG A  75      -3.188 -20.377  43.043  1.00175.63           O  
ATOM   2007  N   ILE A  76      -1.489 -19.441  44.209  1.00 73.92           N  
ATOM   2008  CA  ILE A  76      -1.299 -18.412  43.229  1.00 73.92           C  
ATOM   2009  CB  ILE A  76      -1.331 -17.037  43.840  1.00 73.92           C  
ATOM   2010  CG1 ILE A  76      -2.683 -16.826  44.542  1.00 73.92           C  
ATOM   2011  CG2 ILE A  76      -1.060 -15.987  42.751  1.00 73.92           C  
ATOM   2012  CD1 ILE A  76      -2.742 -15.560  45.393  1.00 73.92           C  
ATOM   2013  C   ILE A  76       0.004 -18.582  42.506  1.00 73.92           C  
ATOM   2014  O   ILE A  76       0.956 -19.162  43.027  1.00 73.92           O  
ATOM   2015  N   SER A  77       0.038 -18.097  41.241  1.00 98.01           N  
ATOM   2016  CA  SER A  77       1.180 -18.179  40.375  1.00 98.01           C  
ATOM   2017  CB  SER A  77       1.024 -19.262  39.295  1.00 98.01           C  
ATOM   2018  OG  SER A  77       0.798 -20.532  39.887  1.00 98.01           O  
ATOM   2019  C   SER A  77       1.285 -16.875  39.638  1.00 98.01           C  
ATOM   2020  O   SER A  77       0.539 -15.934  39.908  1.00 98.01           O  
ATOM   2021  N   ALA A  78       2.264 -16.763  38.711  1.00 52.90           N  
ATOM   2022  CA  ALA A  78       2.379 -15.559  37.938  1.00 52.90           C  
ATOM   2023  CB  ALA A  78       2.966 -14.386  38.742  1.00 52.90           C  
ATOM   2024  C   ALA A  78       3.293 -15.832  36.781  1.00 52.90           C  
ATOM   2025  O   ALA A  78       4.186 -16.673  36.870  1.00 52.90           O  
ATOM   2026  N   THR A  79       3.091 -15.112  35.658  1.00128.11           N  
ATOM   2027  CA  THR A  79       3.906 -15.304  34.491  1.00128.11           C  
ATOM   2028  CB  THR A  79       3.121 -15.827  33.325  1.00128.11           C  
ATOM   2029  OG1 THR A  79       2.423 -17.002  33.702  1.00128.11           O  
ATOM   2030  CG2 THR A  79       4.096 -16.187  32.198  1.00128.11           C  
ATOM   2031  C   THR A  79       4.396 -13.944  34.114  1.00128.11           C  
ATOM   2032  O   THR A  79       3.937 -12.952  34.674  1.00128.11           O  
ATOM   2033  N   LEU A  80       5.375 -13.851  33.190  1.00164.41           N  
ATOM   2034  CA  LEU A  80       5.847 -12.539  32.857  1.00164.41           C  
ATOM   2035  CB  LEU A  80       6.979 -12.109  33.820  1.00164.41           C  
ATOM   2036  CG  LEU A  80       7.363 -10.615  33.834  1.00164.41           C  
ATOM   2037  CD1 LEU A  80       7.908 -10.139  32.490  1.00164.41           C  
ATOM   2038  CD2 LEU A  80       6.215  -9.742  34.362  1.00164.41           C  
ATOM   2039  C   LEU A  80       6.375 -12.605  31.451  1.00164.41           C  
ATOM   2040  O   LEU A  80       7.237 -13.433  31.160  1.00164.41           O  
ATOM   2041  N   ASN A  82       5.843 -11.781  30.517  1.00 93.34           N  
ATOM   2042  CA  ASN A  82       6.460 -11.753  29.217  1.00 93.34           C  
ATOM   2043  CB  ASN A  82       5.560 -12.090  28.017  1.00 93.34           C  
ATOM   2044  CG  ASN A  82       6.487 -12.394  26.838  1.00 93.34           C  
ATOM   2045  OD1 ASN A  82       7.265 -11.547  26.402  1.00 93.34           O  
ATOM   2046  ND2 ASN A  82       6.419 -13.646  26.315  1.00 93.34           N  
ATOM   2047  C   ASN A  82       6.988 -10.367  29.037  1.00 93.34           C  
ATOM   2048  O   ASN A  82       6.246  -9.402  28.862  1.00 93.34           O  
ATOM   2049  N   THR A  84       8.323 -10.262  29.084  1.00 83.99           N  
ATOM   2050  CA  THR A  84       9.066  -9.039  29.048  1.00 83.99           C  
ATOM   2051  CB  THR A  84      10.514  -9.261  29.351  1.00 83.99           C  
ATOM   2052  OG1 THR A  84      11.107 -10.057  28.334  1.00 83.99           O  
ATOM   2053  CG2 THR A  84      10.616  -9.980  30.710  1.00 83.99           C  
ATOM   2054  C   THR A  84       8.992  -8.387  27.700  1.00 83.99           C  
ATOM   2055  O   THR A  84       9.151  -7.173  27.599  1.00 83.99           O  
ATOM   2056  N   LYS A  85       8.874  -9.183  26.619  1.00191.88           N  
ATOM   2057  CA  LYS A  85       8.845  -8.639  25.286  1.00191.88           C  
ATOM   2058  CB  LYS A  85       8.985  -9.732  24.219  1.00191.88           C  
ATOM   2059  CG  LYS A  85      10.196 -10.641  24.441  1.00191.88           C  
ATOM   2060  CD  LYS A  85      11.507  -9.871  24.579  0.50191.88           C  
ATOM   2061  CE  LYS A  85      11.509  -8.548  23.815  0.50191.88           C  
ATOM   2062  NZ  LYS A  85      11.323  -8.802  22.370  0.50191.88           N  
ATOM   2063  C   LYS A  85       7.563  -7.908  24.995  1.00191.88           C  
ATOM   2064  O   LYS A  85       7.570  -6.794  24.473  1.00191.88           O  
ATOM   2065  N   GLU A  86       6.427  -8.566  25.278  1.00134.56           N  
ATOM   2066  CA  GLU A  86       5.100  -8.060  25.072  1.00134.56           C  
ATOM   2067  CB  GLU A  86       4.039  -9.162  25.015  1.00134.56           C  
ATOM   2068  CG  GLU A  86       4.281 -10.099  23.835  1.00134.56           C  
ATOM   2069  CD  GLU A  86       4.464  -9.224  22.604  1.00134.56           C  
ATOM   2070  OE1 GLU A  86       3.917  -8.089  22.594  1.00134.56           O  
ATOM   2071  OE2 GLU A  86       5.158  -9.680  21.657  1.00134.56           O  
ATOM   2072  C   GLU A  86       4.749  -7.102  26.165  1.00134.56           C  
ATOM   2073  O   GLU A  86       3.759  -6.381  26.071  1.00134.56           O  
ATOM   2074  N   GLY A  87       5.484  -7.154  27.288  1.00 57.19           N  
ATOM   2075  CA  GLY A  87       5.243  -6.229  28.357  1.00 57.19           C  
ATOM   2076  C   GLY A  87       3.995  -6.583  29.107  1.00 57.19           C  
ATOM   2077  O   GLY A  87       3.155  -5.716  29.332  1.00 57.19           O  
ATOM   2078  N   TYR A  88       3.805  -7.864  29.488  1.00170.76           N  
ATOM   2079  CA  TYR A  88       2.637  -8.181  30.263  1.00170.76           C  
ATOM   2080  CB  TYR A  88       1.482  -8.781  29.436  1.00170.76           C  
ATOM   2081  CG  TYR A  88       1.894 -10.090  28.849  1.00170.76           C  
ATOM   2082  CD1 TYR A  88       1.788 -11.244  29.591  1.00170.76           C  
ATOM   2083  CD2 TYR A  88       2.388 -10.167  27.566  1.00170.76           C  
ATOM   2084  CE1 TYR A  88       2.163 -12.454  29.059  1.00170.76           C  
ATOM   2085  CE2 TYR A  88       2.763 -11.376  27.028  1.00170.76           C  
ATOM   2086  CZ  TYR A  88       2.648 -12.523  27.776  1.00170.76           C  
ATOM   2087  OH  TYR A  88       3.029 -13.767  27.234  1.00170.76           O  
ATOM   2088  C   TYR A  88       2.982  -9.174  31.338  1.00170.76           C  
ATOM   2089  O   TYR A  88       4.042  -9.798  31.320  1.00170.76           O  
ATOM   2090  N   SER A  89       2.090  -9.297  32.349  1.00 70.51           N  
ATOM   2091  CA  SER A  89       2.263 -10.274  33.387  1.00 70.51           C  
ATOM   2092  CB  SER A  89       3.054  -9.745  34.599  1.00 70.51           C  
ATOM   2093  OG  SER A  89       3.091 -10.718  35.630  1.00 70.51           O  
ATOM   2094  C   SER A  89       0.895 -10.660  33.863  1.00 70.51           C  
ATOM   2095  O   SER A  89       0.040  -9.805  34.093  1.00 70.51           O  
ATOM   2096  N   TYR A  90       0.658 -11.976  34.038  1.00 98.82           N  
ATOM   2097  CA  TYR A  90      -0.626 -12.449  34.474  1.00 98.82           C  
ATOM   2098  CB  TYR A  90      -1.153 -13.680  33.716  1.00 98.82           C  
ATOM   2099  CG  TYR A  90      -1.254 -13.346  32.273  1.00 98.82           C  
ATOM   2100  CD1 TYR A  90      -2.284 -12.573  31.792  1.00 98.82           C  
ATOM   2101  CD2 TYR A  90      -0.314 -13.833  31.397  1.00 98.82           C  
ATOM   2102  CE1 TYR A  90      -2.368 -12.270  30.456  1.00 98.82           C  
ATOM   2103  CE2 TYR A  90      -0.394 -13.534  30.060  1.00 98.82           C  
ATOM   2104  CZ  TYR A  90      -1.418 -12.749  29.588  1.00 98.82           C  
ATOM   2105  OH  TYR A  90      -1.501 -12.437  28.216  1.00 98.82           O  
ATOM   2106  C   TYR A  90      -0.471 -12.931  35.876  1.00 98.82           C  
ATOM   2107  O   TYR A  90       0.575 -13.459  36.251  1.00 98.82           O  
ATOM   2108  N   LEU A  91      -1.501 -12.696  36.708  1.00 75.38           N  
ATOM   2109  CA  LEU A  91      -1.501 -13.265  38.021  1.00 75.38           C  
ATOM   2110  CB  LEU A  91      -1.732 -12.237  39.143  1.00 75.38           C  
ATOM   2111  CG  LEU A  91      -1.614 -12.817  40.566  1.00 75.38           C  
ATOM   2112  CD1 LEU A  91      -0.162 -13.206  40.892  1.00 75.38           C  
ATOM   2113  CD2 LEU A  91      -2.228 -11.875  41.615  1.00 75.38           C  
ATOM   2114  C   LEU A  91      -2.657 -14.219  38.024  1.00 75.38           C  
ATOM   2115  O   LEU A  91      -3.811 -13.810  37.906  1.00 75.38           O  
ATOM   2116  N   TYR A  92      -2.361 -15.526  38.152  1.00 78.59           N  
ATOM   2117  CA  TYR A  92      -3.352 -16.565  38.102  1.00 78.59           C  
ATOM   2118  CB  TYR A  92      -2.866 -17.857  37.415  1.00 78.59           C  
ATOM   2119  CG  TYR A  92      -2.609 -17.601  35.967  1.00 78.59           C  
ATOM   2120  CD1 TYR A  92      -3.638 -17.649  35.055  1.00 78.59           C  
ATOM   2121  CD2 TYR A  92      -1.335 -17.327  35.518  1.00 78.59           C  
ATOM   2122  CE1 TYR A  92      -3.406 -17.421  33.720  1.00 78.59           C  
ATOM   2123  CE2 TYR A  92      -1.097 -17.096  34.183  1.00 78.59           C  
ATOM   2124  CZ  TYR A  92      -2.134 -17.143  33.284  1.00 78.59           C  
ATOM   2125  OH  TYR A  92      -1.898 -16.909  31.914  1.00 78.59           O  
ATOM   2126  C   TYR A  92      -3.683 -16.968  39.497  1.00 78.59           C  
ATOM   2127  O   TYR A  92      -2.830 -16.930  40.383  1.00 78.59           O  
ATOM   2128  N   ILE A  93      -4.965 -17.304  39.731  1.00 55.69           N  
ATOM   2129  CA  ILE A  93      -5.371 -17.802  41.009  1.00 55.69           C  
ATOM   2130  CB  ILE A  93      -6.348 -16.900  41.708  1.00 55.69           C  
ATOM   2131  CG1 ILE A  93      -5.677 -15.554  42.046  1.00 55.69           C  
ATOM   2132  CG2 ILE A  93      -6.906 -17.649  42.929  1.00 55.69           C  
ATOM   2133  CD1 ILE A  93      -6.640 -14.483  42.559  1.00 55.69           C  
ATOM   2134  C   ILE A  93      -6.046 -19.117  40.772  1.00 55.69           C  
ATOM   2135  O   ILE A  93      -6.986 -19.218  39.983  1.00 55.69           O  
ATOM   2136  N   LYS A  94      -5.578 -20.165  41.477  1.00 68.03           N  
ATOM   2137  CA  LYS A  94      -6.133 -21.481  41.338  1.00 68.03           C  
ATOM   2138  CB  LYS A  94      -5.203 -22.588  41.860  1.00 68.03           C  
ATOM   2139  CG  LYS A  94      -5.656 -23.992  41.460  1.00 68.03           C  
ATOM   2140  CD  LYS A  94      -4.588 -25.067  41.655  1.00 68.03           C  
ATOM   2141  CE  LYS A  94      -5.084 -26.470  41.305  1.00 68.03           C  
ATOM   2142  NZ  LYS A  94      -3.967 -27.435  41.374  1.00 68.03           N  
ATOM   2143  C   LYS A  94      -7.395 -21.471  42.136  1.00 68.03           C  
ATOM   2144  O   LYS A  94      -8.012 -20.414  42.250  1.00 68.03           O  
ATOM   2145  N   GLY A  95      -7.820 -22.642  42.677  1.00 42.72           N  
ATOM   2146  CA  GLY A  95      -9.038 -22.732  43.439  1.00 42.72           C  
ATOM   2147  C   GLY A  95      -8.986 -21.644  44.464  1.00 42.72           C  
ATOM   2148  O   GLY A  95      -8.225 -21.705  45.429  1.00 42.72           O  
ATOM   2149  N   SER A  96      -9.824 -20.611  44.252  1.00 97.38           N  
ATOM   2150  CA  SER A  96      -9.782 -19.425  45.053  1.00 97.38           C  
ATOM   2151  CB  SER A  96     -10.285 -18.184  44.292  1.00 97.38           C  
ATOM   2152  OG  SER A  96     -10.107 -17.011  45.069  1.00 97.38           O  
ATOM   2153  C   SER A  96     -10.592 -19.586  46.303  1.00 97.38           C  
ATOM   2154  O   SER A  96     -11.478 -20.434  46.394  1.00 97.38           O  
ATOM   2155  N   GLN A  97     -10.277 -18.742  47.310  1.00 85.98           N  
ATOM   2156  CA  GLN A  97     -10.952 -18.745  48.579  1.00 85.98           C  
ATOM   2157  CB  GLN A  97     -10.133 -19.325  49.746  1.00 85.98           C  
ATOM   2158  CG  GLN A  97     -10.032 -20.848  49.749  1.00 85.98           C  
ATOM   2159  CD  GLN A  97     -11.267 -21.445  50.404  1.00 85.98           C  
ATOM   2160  OE1 GLN A  97     -12.058 -22.130  49.757  1.00 85.98           O  
ATOM   2161  NE2 GLN A  97     -11.431 -21.191  51.730  1.00 85.98           N  
ATOM   2162  C   GLN A  97     -11.232 -17.335  48.965  1.00 85.98           C  
ATOM   2163  O   GLN A  97     -10.745 -16.380  48.352  1.00 85.98           O  
ATOM   2164  N   PRO A  98     -12.033 -17.195  49.982  1.00 77.91           N  
ATOM   2165  CA  PRO A  98     -12.373 -15.897  50.492  1.00 77.91           C  
ATOM   2166  CD  PRO A  98     -13.044 -18.199  50.293  1.00 77.91           C  
ATOM   2167  CB  PRO A  98     -13.447 -16.150  51.548  1.00 77.91           C  
ATOM   2168  CG  PRO A  98     -14.135 -17.449  51.077  1.00 77.91           C  
ATOM   2169  C   PRO A  98     -11.162 -15.165  51.004  1.00 77.91           C  
ATOM   2170  O   PRO A  98     -11.132 -13.938  50.913  1.00 77.91           O  
ATOM   2171  N   GLU A  99     -10.148 -15.889  51.522  1.00 89.94           N  
ATOM   2172  CA  GLU A  99      -8.971 -15.289  52.098  1.00 89.94           C  
ATOM   2173  CB  GLU A  99      -7.968 -16.307  52.671  1.00 89.94           C  
ATOM   2174  CG  GLU A  99      -8.510 -17.103  53.856  1.00 89.94           C  
ATOM   2175  CD  GLU A  99      -9.428 -18.185  53.302  1.00 89.94           C  
ATOM   2176  OE1 GLU A  99      -8.909 -19.147  52.671  1.00 89.94           O  
ATOM   2177  OE2 GLU A  99     -10.662 -18.060  53.501  1.00 89.94           O  
ATOM   2178  C   GLU A  99      -8.237 -14.545  51.030  1.00 89.94           C  
ATOM   2179  O   GLU A  99      -7.583 -13.536  51.292  1.00 89.94           O  
ATOM   2180  N   ASP A 100      -8.337 -15.050  49.792  1.00 92.43           N  
ATOM   2181  CA  ASP A 100      -7.669 -14.552  48.626  1.00 92.43           C  
ATOM   2182  CB  ASP A 100      -7.898 -15.433  47.381  1.00 92.43           C  
ATOM   2183  CG  ASP A 100      -7.120 -16.726  47.573  1.00 92.43           C  
ATOM   2184  OD1 ASP A 100      -6.175 -16.717  48.406  1.00 92.43           O  
ATOM   2185  OD2 ASP A 100      -7.453 -17.734  46.894  1.00 92.43           O  
ATOM   2186  C   ASP A 100      -8.166 -13.183  48.278  1.00 92.43           C  
ATOM   2187  O   ASP A 100      -7.625 -12.553  47.375  1.00 92.43           O  
ATOM   2188  N   SER A 101      -9.270 -12.716  48.889  1.00 50.42           N  
ATOM   2189  CA  SER A 101      -9.780 -11.414  48.550  1.00 50.42           C  
ATOM   2190  CB  SER A 101     -11.058 -11.046  49.320  1.00 50.42           C  
ATOM   2191  OG  SER A 101     -12.089 -11.981  49.043  1.00 50.42           O  
ATOM   2192  C   SER A 101      -8.767 -10.373  48.912  1.00 50.42           C  
ATOM   2193  O   SER A 101      -8.122 -10.463  49.955  1.00 50.42           O  
ATOM   2194  N   ALA A 102      -8.598  -9.352  48.040  1.00 51.33           N  
ATOM   2195  CA  ALA A 102      -7.692  -8.275  48.324  1.00 51.33           C  
ATOM   2196  CB  ALA A 102      -6.318  -8.724  48.855  1.00 51.33           C  
ATOM   2197  C   ALA A 102      -7.423  -7.547  47.049  1.00 51.33           C  
ATOM   2198  O   ALA A 102      -7.745  -8.019  45.960  1.00 51.33           O  
ATOM   2199  N   THR A 103      -6.802  -6.361  47.162  1.00 51.54           N  
ATOM   2200  CA  THR A 103      -6.456  -5.599  46.003  1.00 51.54           C  
ATOM   2201  CB  THR A 103      -6.440  -4.119  46.254  1.00 51.54           C  
ATOM   2202  OG1 THR A 103      -7.710  -3.681  46.713  1.00 51.54           O  
ATOM   2203  CG2 THR A 103      -6.069  -3.407  44.944  1.00 51.54           C  
ATOM   2204  C   THR A 103      -5.063  -6.022  45.672  1.00 51.54           C  
ATOM   2205  O   THR A 103      -4.197  -6.068  46.546  1.00 51.54           O  
ATOM   2206  N   TYR A 104      -4.817  -6.360  44.392  1.00 74.58           N  
ATOM   2207  CA  TYR A 104      -3.519  -6.829  44.010  1.00 74.58           C  
ATOM   2208  CB  TYR A 104      -3.554  -8.102  43.154  1.00 74.58           C  
ATOM   2209  CG  TYR A 104      -4.009  -9.221  44.027  1.00 74.58           C  
ATOM   2210  CD1 TYR A 104      -5.346  -9.408  44.285  1.00 74.58           C  
ATOM   2211  CD2 TYR A 104      -3.087 -10.079  44.582  1.00 74.58           C  
ATOM   2212  CE1 TYR A 104      -5.757 -10.443  45.086  1.00 74.58           C  
ATOM   2213  CE2 TYR A 104      -3.491 -11.116  45.384  1.00 74.58           C  
ATOM   2214  CZ  TYR A 104      -4.827 -11.296  45.633  1.00 74.58           C  
ATOM   2215  OH  TYR A 104      -5.234 -12.363  46.459  1.00 74.58           O  
ATOM   2216  C   TYR A 104      -2.879  -5.760  43.190  1.00 74.58           C  
ATOM   2217  O   TYR A 104      -3.470  -5.263  42.231  1.00 74.58           O  
ATOM   2218  N   LEU A 105      -1.637  -5.389  43.568  1.00 80.03           N  
ATOM   2219  CA  LEU A 105      -0.909  -4.319  42.943  1.00 80.03           C  
ATOM   2220  CB  LEU A 105      -0.270  -3.347  43.947  1.00 80.03           C  
ATOM   2221  CG  LEU A 105      -1.266  -2.404  44.644  1.00 80.03           C  
ATOM   2222  CD1 LEU A 105      -0.546  -1.484  45.643  1.00 80.03           C  
ATOM   2223  CD2 LEU A 105      -2.078  -1.598  43.616  1.00 80.03           C  
ATOM   2224  C   LEU A 105       0.203  -4.861  42.099  1.00 80.03           C  
ATOM   2225  O   LEU A 105       0.619  -6.011  42.241  1.00 80.03           O  
ATOM   2226  N   CYS A 106       0.698  -4.008  41.178  1.00 72.68           N  
ATOM   2227  CA  CYS A 106       1.719  -4.359  40.234  1.00 72.68           C  
ATOM   2228  CB  CYS A 106       1.083  -4.650  38.858  1.00 72.68           C  
ATOM   2229  SG  CYS A 106       2.236  -4.997  37.502  1.00 72.68           S  
ATOM   2230  C   CYS A 106       2.637  -3.177  40.088  1.00 72.68           C  
ATOM   2231  O   CYS A 106       2.181  -2.070  39.806  1.00 72.68           O  
ATOM   2232  N   ALA A 107       3.965  -3.380  40.263  1.00 51.73           N  
ATOM   2233  CA  ALA A 107       4.870  -2.266  40.169  1.00 51.73           C  
ATOM   2234  CB  ALA A 107       5.449  -1.820  41.522  1.00 51.73           C  
ATOM   2235  C   ALA A 107       6.032  -2.633  39.299  1.00 51.73           C  
ATOM   2236  O   ALA A 107       6.466  -3.785  39.248  1.00 51.73           O  
ATOM   2237  N   ARG A 108       6.556  -1.618  38.580  1.00138.59           N  
ATOM   2238  CA  ARG A 108       7.695  -1.761  37.718  1.00138.59           C  
ATOM   2239  CB  ARG A 108       7.357  -1.593  36.234  1.00138.59           C  
ATOM   2240  CG  ARG A 108       8.546  -1.861  35.316  1.00138.59           C  
ATOM   2241  CD  ARG A 108       8.455  -1.033  34.042  1.00138.59           C  
ATOM   2242  NE  ARG A 108       8.382   0.375  34.513  1.00138.59           N  
ATOM   2243  CZ  ARG A 108       8.011   1.379  33.669  1.00138.59           C  
ATOM   2244  NH1 ARG A 108       7.744   1.107  32.358  1.00138.59           N  
ATOM   2245  NH2 ARG A 108       7.903   2.652  34.148  1.00138.59           N  
ATOM   2246  C   ARG A 108       8.632  -0.642  38.068  1.00138.59           C  
ATOM   2247  O   ARG A 108       8.214   0.353  38.654  1.00138.59           O  
ATOM   2248  N   ASN A 109       9.936  -0.763  37.731  1.00116.81           N  
ATOM   2249  CA  ASN A 109      10.845   0.276  38.142  1.00116.81           C  
ATOM   2250  CB  ASN A 109      12.264  -0.213  38.487  1.00116.81           C  
ATOM   2251  CG  ASN A 109      12.947  -0.681  37.214  1.00116.81           C  
ATOM   2252  OD1 ASN A 109      12.316  -1.248  36.324  1.00116.81           O  
ATOM   2253  ND2 ASN A 109      14.279  -0.428  37.125  1.00116.81           N  
ATOM   2254  C   ASN A 109      10.983   1.378  37.123  1.00116.81           C  
ATOM   2255  O   ASN A 109      10.917   1.121  35.926  1.00116.81           O  
ATOM   2256  N   THR A 110      10.959   2.664  37.568  1.00134.30           N  
ATOM   2257  CA  THR A 110      11.318   3.784  36.725  1.00134.30           C  
ATOM   2258  CB  THR A 110      10.416   4.970  36.912  1.00134.30           C  
ATOM   2259  OG1 THR A 110      10.510   5.483  38.232  1.00134.30           O  
ATOM   2260  CG2 THR A 110       8.979   4.508  36.633  1.00134.30           C  
ATOM   2261  C   THR A 110      12.727   4.243  36.922  1.00134.30           C  
ATOM   2262  O   THR A 110      13.484   4.469  35.981  1.00134.30           O  
ATOM   2263  N   GLY A 111      13.106   4.408  38.198  1.00140.17           N  
ATOM   2264  CA  GLY A 111      14.421   4.878  38.509  1.00140.17           C  
ATOM   2265  C   GLY A 111      15.093   3.708  39.037  1.00140.17           C  
ATOM   2266  O   GLY A 111      15.405   2.742  38.338  1.00140.17           O  
ATOM   2267  N   ASN A 124      15.446   3.963  40.286  1.00256.22           N  
ATOM   2268  CA  ASN A 124      15.705   3.094  41.347  1.00256.22           C  
ATOM   2269  CB  ASN A 124      16.786   3.604  42.318  1.00256.22           C  
ATOM   2270  CG  ASN A 124      18.164   3.664  41.665  1.00256.22           C  
ATOM   2271  OD1 ASN A 124      18.364   3.241  40.528  1.00256.22           O  
ATOM   2272  ND2 ASN A 124      19.154   4.202  42.426  1.00256.22           N  
ATOM   2273  C   ASN A 124      14.393   3.355  42.028  1.00256.22           C  
ATOM   2274  O   ASN A 124      14.338   3.778  43.180  1.00256.22           O  
ATOM   2275  N   GLN A 125      13.282   3.180  41.276  1.00121.92           N  
ATOM   2276  CA  GLN A 125      11.986   3.503  41.797  1.00121.92           C  
ATOM   2277  CB  GLN A 125      11.492   4.888  41.339  1.00121.92           C  
ATOM   2278  CG  GLN A 125      12.395   6.033  41.808  1.00121.92           C  
ATOM   2279  CD  GLN A 125      11.948   7.321  41.131  1.00121.92           C  
ATOM   2280  OE1 GLN A 125      10.949   7.926  41.515  1.00121.92           O  
ATOM   2281  NE2 GLN A 125      12.716   7.757  40.095  1.00121.92           N  
ATOM   2282  C   GLN A 125      11.036   2.483  41.271  1.00121.92           C  
ATOM   2283  O   GLN A 125      11.379   1.750  40.354  1.00121.92           O  
ATOM   2284  N   PHE A 126       9.837   2.363  41.869  1.00180.96           N  
ATOM   2285  CA  PHE A 126       8.847   1.457  41.359  1.00180.96           C  
ATOM   2286  CB  PHE A 126       8.637   0.203  42.227  1.00180.96           C  
ATOM   2287  CG  PHE A 126       9.677  -0.794  41.851  1.00180.96           C  
ATOM   2288  CD1 PHE A 126      10.942  -0.748  42.386  1.00180.96           C  
ATOM   2289  CD2 PHE A 126       9.372  -1.774  40.932  1.00180.96           C  
ATOM   2290  CE1 PHE A 126      11.884  -1.680  42.018  1.00180.96           C  
ATOM   2291  CE2 PHE A 126      10.307  -2.710  40.560  1.00180.96           C  
ATOM   2292  CZ  PHE A 126      11.567  -2.661  41.105  1.00180.96           C  
ATOM   2293  C   PHE A 126       7.538   2.170  41.269  1.00180.96           C  
ATOM   2294  O   PHE A 126       7.166   2.921  42.170  1.00180.96           O  
ATOM   2295  N   TYR A 127       6.798   1.948  40.161  1.00115.34           N  
ATOM   2296  CA  TYR A 127       5.537   2.609  40.031  1.00115.34           C  
ATOM   2297  CB  TYR A 127       5.463   3.621  38.871  1.00115.34           C  
ATOM   2298  CG  TYR A 127       6.188   4.836  39.358  1.00115.34           C  
ATOM   2299  CD1 TYR A 127       5.494   5.793  40.059  1.00115.34           C  
ATOM   2300  CD2 TYR A 127       7.537   5.030  39.154  1.00115.34           C  
ATOM   2301  CE1 TYR A 127       6.109   6.927  40.536  1.00115.34           C  
ATOM   2302  CE2 TYR A 127       8.162   6.164  39.631  1.00115.34           C  
ATOM   2303  CZ  TYR A 127       7.451   7.116  40.322  1.00115.34           C  
ATOM   2304  OH  TYR A 127       8.092   8.275  40.810  1.00115.34           O  
ATOM   2305  C   TYR A 127       4.430   1.605  39.964  1.00115.34           C  
ATOM   2306  O   TYR A 127       4.374   0.735  39.095  1.00115.34           O  
ATOM   2307  N   PHE A 128       3.504   1.728  40.931  1.00 88.99           N  
ATOM   2308  CA  PHE A 128       2.395   0.836  41.083  1.00 88.99           C  
ATOM   2309  CB  PHE A 128       1.680   0.959  42.439  1.00 88.99           C  
ATOM   2310  CG  PHE A 128       2.601   0.547  43.534  1.00 88.99           C  
ATOM   2311  CD1 PHE A 128       3.488   1.452  44.069  1.00 88.99           C  
ATOM   2312  CD2 PHE A 128       2.574  -0.737  44.033  1.00 88.99           C  
ATOM   2313  CE1 PHE A 128       4.335   1.082  45.084  1.00 88.99           C  
ATOM   2314  CE2 PHE A 128       3.421  -1.112  45.050  1.00 88.99           C  
ATOM   2315  CZ  PHE A 128       4.303  -0.201  45.576  1.00 88.99           C  
ATOM   2316  C   PHE A 128       1.360   1.162  40.056  1.00 88.99           C  
ATOM   2317  O   PHE A 128       1.228   2.306  39.623  1.00 88.99           O  
ATOM   2318  N   GLY A 129       0.597   0.136  39.630  1.00 36.08           N  
ATOM   2319  CA  GLY A 129      -0.465   0.347  38.688  1.00 36.08           C  
ATOM   2320  C   GLY A 129      -1.700   0.707  39.454  1.00 36.08           C  
ATOM   2321  O   GLY A 129      -1.675   0.849  40.675  1.00 36.08           O  
ATOM   2322  N   THR A 130      -2.839   0.804  38.744  1.00120.04           N  
ATOM   2323  CA  THR A 130      -4.071   1.230  39.345  1.00120.04           C  
ATOM   2324  CB  THR A 130      -5.214   1.265  38.372  1.00120.04           C  
ATOM   2325  OG1 THR A 130      -5.492  -0.036  37.877  1.00120.04           O  
ATOM   2326  CG2 THR A 130      -4.821   2.194  37.213  1.00120.04           C  
ATOM   2327  C   THR A 130      -4.403   0.286  40.457  1.00120.04           C  
ATOM   2328  O   THR A 130      -4.932   0.702  41.487  1.00120.04           O  
ATOM   2329  N   GLY A 131      -4.113  -1.018  40.272  1.00 41.63           N  
ATOM   2330  CA  GLY A 131      -4.373  -1.980  41.305  1.00 41.63           C  
ATOM   2331  C   GLY A 131      -5.668  -2.646  40.970  1.00 41.63           C  
ATOM   2332  O   GLY A 131      -6.628  -1.979  40.588  1.00 41.63           O  
ATOM   2333  N   THR A 132      -5.725  -3.988  41.134  1.00 79.22           N  
ATOM   2334  CA  THR A 132      -6.906  -4.731  40.793  1.00 79.22           C  
ATOM   2335  CB  THR A 132      -6.607  -5.922  39.928  1.00 79.22           C  
ATOM   2336  OG1 THR A 132      -6.005  -5.523  38.711  1.00 79.22           O  
ATOM   2337  CG2 THR A 132      -7.916  -6.661  39.635  1.00 79.22           C  
ATOM   2338  C   THR A 132      -7.524  -5.291  42.040  1.00 79.22           C  
ATOM   2339  O   THR A 132      -6.989  -6.223  42.638  1.00 79.22           O  
ATOM   2340  N   SER A 133      -8.693  -4.750  42.447  1.00 55.65           N  
ATOM   2341  CA  SER A 133      -9.365  -5.236  43.622  1.00 55.65           C  
ATOM   2342  CB  SER A 133     -10.401  -4.255  44.197  1.00 55.65           C  
ATOM   2343  OG  SER A 133     -11.011  -4.821  45.349  1.00 55.65           O  
ATOM   2344  C   SER A 133     -10.089  -6.500  43.267  1.00 55.65           C  
ATOM   2345  O   SER A 133     -10.691  -6.616  42.201  1.00 55.65           O  
ATOM   2346  N   LEU A 134     -10.060  -7.481  44.191  1.00 74.99           N  
ATOM   2347  CA  LEU A 134     -10.649  -8.770  43.970  1.00 74.99           C  
ATOM   2348  CB  LEU A 134      -9.561  -9.840  43.779  1.00 74.99           C  
ATOM   2349  CG  LEU A 134     -10.040 -11.301  43.817  1.00 74.99           C  
ATOM   2350  CD1 LEU A 134     -10.995 -11.646  42.668  1.00 74.99           C  
ATOM   2351  CD2 LEU A 134      -8.830 -12.243  43.906  1.00 74.99           C  
ATOM   2352  C   LEU A 134     -11.460  -9.170  45.164  1.00 74.99           C  
ATOM   2353  O   LEU A 134     -11.004  -9.072  46.303  1.00 74.99           O  
ATOM   2354  N   THR A 135     -12.700  -9.641  44.924  1.00122.20           N  
ATOM   2355  CA  THR A 135     -13.510 -10.079  46.021  1.00122.20           C  
ATOM   2356  CB  THR A 135     -14.732  -9.231  46.212  1.00122.20           C  
ATOM   2357  OG1 THR A 135     -15.265  -9.427  47.509  1.00122.20           O  
ATOM   2358  CG2 THR A 135     -15.767  -9.623  45.153  1.00122.20           C  
ATOM   2359  C   THR A 135     -13.933 -11.486  45.707  1.00122.20           C  
ATOM   2360  O   THR A 135     -14.242 -11.814  44.562  1.00122.20           O  
ATOM   2361  N   VAL A 136     -13.908 -12.377  46.720  1.00 53.60           N  
ATOM   2362  CA  VAL A 136     -14.313 -13.735  46.495  1.00 53.60           C  
ATOM   2363  CB  VAL A 136     -13.273 -14.737  46.893  1.00 53.60           C  
ATOM   2364  CG1 VAL A 136     -13.847 -16.145  46.681  1.00 53.60           C  
ATOM   2365  CG2 VAL A 136     -11.985 -14.454  46.101  1.00 53.60           C  
ATOM   2366  C   VAL A 136     -15.489 -13.983  47.371  1.00 53.60           C  
ATOM   2367  O   VAL A 136     -15.366 -14.022  48.594  1.00 53.60           O  
ATOM   2368  N   ILE A 137     -16.660 -14.227  46.759  1.00118.87           N  
ATOM   2369  CA  ILE A 137     -17.856 -14.379  47.528  1.00118.87           C  
ATOM   2370  CB  ILE A 137     -19.035 -13.721  46.874  1.00118.87           C  
ATOM   2371  CG1 ILE A 137     -19.247 -14.251  45.447  1.00118.87           C  
ATOM   2372  CG2 ILE A 137     -18.815 -12.206  46.947  1.00118.87           C  
ATOM   2373  CD1 ILE A 137     -20.528 -13.723  44.802  1.00118.87           C  
ATOM   2374  C   ILE A 137     -18.127 -15.822  47.743  1.00118.87           C  
ATOM   2375  O   ILE A 137     -18.132 -16.649  46.829  1.00118.87           O  
ATOM   2376  N   PRO A 138     -18.301 -16.127  48.992  1.00122.06           N  
ATOM   2377  CA  PRO A 138     -18.612 -17.477  49.339  1.00122.06           C  
ATOM   2378  CD  PRO A 138     -17.477 -15.491  50.007  1.00122.06           C  
ATOM   2379  CB  PRO A 138     -18.290 -17.628  50.820  1.00122.06           C  
ATOM   2380  CG  PRO A 138     -17.182 -16.586  51.042  1.00122.06           C  
ATOM   2381  C   PRO A 138     -20.043 -17.714  49.022  1.00122.06           C  
ATOM   2382  O   PRO A 138     -20.828 -17.878  49.992  1.00122.06           O  
ATOM   2383  OXT PRO A 138     -20.396 -17.725  47.813  1.00122.06           O  
TER    2384      PRO A 138                                                       
ATOM   2384  N   ALA B   1      10.676  -7.752  60.239  1.00101.85           N  
ATOM   2385  CA  ALA B   1      10.030  -6.421  60.197  1.00101.85           C  
ATOM   2386  CB  ALA B   1       8.498  -6.553  60.237  1.00101.85           C  
ATOM   2387  C   ALA B   1      10.469  -5.614  61.373  1.00101.85           C  
ATOM   2388  O   ALA B   1      10.999  -6.161  62.339  1.00101.85           O  
ATOM   2389  N   GLY B   2      10.254  -4.282  61.313  1.00115.04           N  
ATOM   2390  CA  GLY B   2       9.606  -3.739  60.155  1.00115.04           C  
ATOM   2391  C   GLY B   2       9.659  -2.241  60.196  1.00115.04           C  
ATOM   2392  O   GLY B   2      10.496  -1.639  60.869  1.00115.04           O  
ATOM   2393  N   VAL B   3       8.744  -1.603  59.438  1.00 56.60           N  
ATOM   2394  CA  VAL B   3       8.725  -0.174  59.327  1.00 56.60           C  
ATOM   2395  CB  VAL B   3       8.453   0.289  57.927  1.00 56.60           C  
ATOM   2396  CG1 VAL B   3       8.328   1.819  57.937  1.00 56.60           C  
ATOM   2397  CG2 VAL B   3       9.559  -0.248  56.999  1.00 56.60           C  
ATOM   2398  C   VAL B   3       7.642   0.403  60.193  1.00 56.60           C  
ATOM   2399  O   VAL B   3       6.452   0.228  59.926  1.00 56.60           O  
ATOM   2400  N   THR B   4       8.045   1.143  61.252  1.00 63.93           N  
ATOM   2401  CA  THR B   4       7.105   1.778  62.136  1.00 63.93           C  
ATOM   2402  CB  THR B   4       7.667   2.106  63.487  1.00 63.93           C  
ATOM   2403  OG1 THR B   4       8.071   0.924  64.156  1.00 63.93           O  
ATOM   2404  CG2 THR B   4       6.596   2.840  64.307  1.00 63.93           C  
ATOM   2405  C   THR B   4       6.721   3.091  61.534  1.00 63.93           C  
ATOM   2406  O   THR B   4       7.573   3.838  61.055  1.00 63.93           O  
ATOM   2407  N   GLN B   5       5.413   3.408  61.558  1.00 60.48           N  
ATOM   2408  CA  GLN B   5       4.964   4.647  60.999  1.00 60.48           C  
ATOM   2409  CB  GLN B   5       4.279   4.488  59.631  1.00 60.48           C  
ATOM   2410  CG  GLN B   5       3.792   5.795  59.005  1.00 60.48           C  
ATOM   2411  CD  GLN B   5       3.160   5.432  57.669  1.00 60.48           C  
ATOM   2412  OE1 GLN B   5       3.145   4.265  57.282  1.00 60.48           O  
ATOM   2413  NE2 GLN B   5       2.630   6.449  56.942  1.00 60.48           N  
ATOM   2414  C   GLN B   5       3.970   5.234  61.940  1.00 60.48           C  
ATOM   2415  O   GLN B   5       3.051   4.555  62.396  1.00 60.48           O  
ATOM   2416  N   THR B   6       4.134   6.533  62.252  1.00125.02           N  
ATOM   2417  CA  THR B   6       3.248   7.168  63.185  1.00125.02           C  
ATOM   2418  CB  THR B   6       3.945   7.427  64.484  1.00125.02           C  
ATOM   2419  OG1 THR B   6       4.530   6.226  64.962  1.00125.02           O  
ATOM   2420  CG2 THR B   6       2.918   7.915  65.510  1.00125.02           C  
ATOM   2421  C   THR B   6       2.891   8.500  62.600  1.00125.02           C  
ATOM   2422  O   THR B   6       3.711   9.062  61.867  1.00125.02           O  
ATOM   2423  N   PRO B   7       1.736   9.079  62.856  1.00 83.84           N  
ATOM   2424  CA  PRO B   7       0.659   8.508  63.639  1.00 83.84           C  
ATOM   2425  CD  PRO B   7       1.682  10.529  62.850  1.00 83.84           C  
ATOM   2426  CB  PRO B   7      -0.043   9.693  64.307  1.00 83.84           C  
ATOM   2427  CG  PRO B   7       0.295  10.886  63.402  1.00 83.84           C  
ATOM   2428  C   PRO B   7      -0.281   7.755  62.748  1.00 83.84           C  
ATOM   2429  O   PRO B   7      -0.215   7.939  61.536  1.00 83.84           O  
ATOM   2430  N   LYS B   8      -1.160   6.904  63.321  1.00 51.91           N  
ATOM   2431  CA  LYS B   8      -2.109   6.146  62.549  1.00 51.91           C  
ATOM   2432  CB  LYS B   8      -2.870   5.117  63.400  1.00 51.91           C  
ATOM   2433  CG  LYS B   8      -1.979   3.996  63.930  1.00 51.91           C  
ATOM   2434  CD  LYS B   8      -2.679   3.089  64.942  1.00 51.91           C  
ATOM   2435  CE  LYS B   8      -1.847   1.865  65.333  1.00 51.91           C  
ATOM   2436  NZ  LYS B   8      -2.642   0.960  66.193  1.00 51.91           N  
ATOM   2437  C   LYS B   8      -3.148   7.030  61.925  1.00 51.91           C  
ATOM   2438  O   LYS B   8      -3.364   6.970  60.715  1.00 51.91           O  
ATOM   2439  N   PHE B   9      -3.797   7.901  62.729  1.00 51.73           N  
ATOM   2440  CA  PHE B   9      -4.896   8.685  62.222  1.00 51.73           C  
ATOM   2441  CB  PHE B   9      -6.247   8.305  62.859  1.00 51.73           C  
ATOM   2442  CG  PHE B   9      -6.528   6.884  62.514  1.00 51.73           C  
ATOM   2443  CD1 PHE B   9      -7.044   6.553  61.282  1.00 51.73           C  
ATOM   2444  CD2 PHE B   9      -6.282   5.877  63.421  1.00 51.73           C  
ATOM   2445  CE1 PHE B   9      -7.305   5.243  60.961  1.00 51.73           C  
ATOM   2446  CE2 PHE B   9      -6.543   4.566  63.103  1.00 51.73           C  
ATOM   2447  CZ  PHE B   9      -7.055   4.245  61.870  1.00 51.73           C  
ATOM   2448  C   PHE B   9      -4.657  10.119  62.570  1.00 51.73           C  
ATOM   2449  O   PHE B   9      -3.964  10.419  63.541  1.00 51.73           O  
ATOM   2450  N   GLN B  10      -5.205  11.060  61.770  1.00 69.93           N  
ATOM   2451  CA  GLN B  10      -4.990  12.436  62.117  1.00 69.93           C  
ATOM   2452  CB  GLN B  10      -3.556  12.905  61.819  1.00 69.93           C  
ATOM   2453  CG  GLN B  10      -3.272  14.363  62.191  1.00 69.93           C  
ATOM   2454  CD  GLN B  10      -2.543  14.395  63.529  1.00 69.93           C  
ATOM   2455  OE1 GLN B  10      -3.154  14.353  64.595  1.00 69.93           O  
ATOM   2456  NE2 GLN B  10      -1.187  14.475  63.466  1.00 69.93           N  
ATOM   2457  C   GLN B  10      -5.914  13.307  61.323  1.00 69.93           C  
ATOM   2458  O   GLN B  10      -6.255  13.002  60.181  1.00 69.93           O  
ATOM   2459  N   VAL B  11      -6.359  14.428  61.928  1.00 52.34           N  
ATOM   2460  CA  VAL B  11      -7.169  15.367  61.208  1.00 52.34           C  
ATOM   2461  CB  VAL B  11      -8.577  15.486  61.714  1.00 52.34           C  
ATOM   2462  CG1 VAL B  11      -9.304  16.553  60.876  1.00 52.34           C  
ATOM   2463  CG2 VAL B  11      -9.234  14.094  61.653  1.00 52.34           C  
ATOM   2464  C   VAL B  11      -6.489  16.698  61.329  1.00 52.34           C  
ATOM   2465  O   VAL B  11      -5.937  17.030  62.377  1.00 52.34           O  
ATOM   2466  N   LEU B  12      -6.472  17.488  60.233  1.00117.09           N  
ATOM   2467  CA  LEU B  12      -5.812  18.764  60.281  1.00117.09           C  
ATOM   2468  CB  LEU B  12      -4.486  18.835  59.497  1.00117.09           C  
ATOM   2469  CG  LEU B  12      -3.319  18.022  60.093  1.00117.09           C  
ATOM   2470  CD1 LEU B  12      -2.866  18.578  61.450  1.00117.09           C  
ATOM   2471  CD2 LEU B  12      -3.650  16.529  60.139  1.00117.09           C  
ATOM   2472  C   LEU B  12      -6.694  19.821  59.705  1.00117.09           C  
ATOM   2473  O   LEU B  12      -7.559  19.558  58.870  1.00117.09           O  
ATOM   2474  N   LYS B  13      -6.488  21.069  60.168  1.00101.65           N  
ATOM   2475  CA  LYS B  13      -7.224  22.186  59.656  1.00101.65           C  
ATOM   2476  CB  LYS B  13      -7.479  23.296  60.691  1.00101.65           C  
ATOM   2477  CG  LYS B  13      -6.210  23.979  61.197  1.00101.65           C  
ATOM   2478  CD  LYS B  13      -6.481  25.286  61.945  1.00101.65           C  
ATOM   2479  CE  LYS B  13      -5.211  25.979  62.435  1.00101.65           C  
ATOM   2480  NZ  LYS B  13      -4.482  26.561  61.286  1.00101.65           N  
ATOM   2481  C   LYS B  13      -6.371  22.744  58.568  1.00101.65           C  
ATOM   2482  O   LYS B  13      -5.155  22.846  58.722  1.00101.65           O  
ATOM   2483  N   THR B  14      -7.000  23.145  57.448  1.00124.10           N  
ATOM   2484  CA  THR B  14      -6.286  23.556  56.275  1.00124.10           C  
ATOM   2485  CB  THR B  14      -7.176  24.109  55.200  1.00124.10           C  
ATOM   2486  OG1 THR B  14      -7.863  25.258  55.673  1.00124.10           O  
ATOM   2487  CG2 THR B  14      -8.186  23.026  54.785  1.00124.10           C  
ATOM   2488  C   THR B  14      -5.255  24.586  56.608  1.00124.10           C  
ATOM   2489  O   THR B  14      -5.471  25.477  57.429  1.00124.10           O  
ATOM   2490  N   GLY B  15      -4.070  24.442  55.978  1.00 28.25           N  
ATOM   2491  CA  GLY B  15      -2.997  25.383  56.137  1.00 28.25           C  
ATOM   2492  C   GLY B  15      -2.083  24.932  57.234  1.00 28.25           C  
ATOM   2493  O   GLY B  15      -0.990  25.470  57.399  1.00 28.25           O  
ATOM   2494  N   GLN B  16      -2.498  23.919  58.009  1.00 92.74           N  
ATOM   2495  CA  GLN B  16      -1.701  23.457  59.108  1.00 92.74           C  
ATOM   2496  CB  GLN B  16      -2.550  22.617  60.075  1.00 92.74           C  
ATOM   2497  CG  GLN B  16      -1.922  22.315  61.428  1.00 92.74           C  
ATOM   2498  CD  GLN B  16      -3.005  21.642  62.263  1.00 92.74           C  
ATOM   2499  OE1 GLN B  16      -4.155  21.526  61.840  1.00 92.74           O  
ATOM   2500  NE2 GLN B  16      -2.631  21.190  63.488  1.00 92.74           N  
ATOM   2501  C   GLN B  16      -0.606  22.605  58.541  1.00 92.74           C  
ATOM   2502  O   GLN B  16      -0.783  21.994  57.488  1.00 92.74           O  
ATOM   2503  N   SER B  17       0.565  22.553  59.220  1.00 52.06           N  
ATOM   2504  CA  SER B  17       1.676  21.767  58.746  1.00 52.06           C  
ATOM   2505  CB  SER B  17       3.044  22.475  58.840  1.00 52.06           C  
ATOM   2506  OG  SER B  17       3.459  22.577  60.195  1.00 52.06           O  
ATOM   2507  C   SER B  17       1.774  20.543  59.607  1.00 52.06           C  
ATOM   2508  O   SER B  17       1.217  20.499  60.704  1.00 52.06           O  
ATOM   2509  N   MET B  18       2.461  19.487  59.120  1.00 65.41           N  
ATOM   2510  CA  MET B  18       2.538  18.305  59.929  1.00 65.41           C  
ATOM   2511  CB  MET B  18       1.256  17.452  59.814  1.00 65.41           C  
ATOM   2512  CG  MET B  18       1.217  16.166  60.643  1.00 65.41           C  
ATOM   2513  SD  MET B  18      -0.348  15.249  60.492  1.00 65.41           S  
ATOM   2514  CE  MET B  18      -0.054  14.721  58.781  1.00 65.41           C  
ATOM   2515  C   MET B  18       3.697  17.469  59.490  1.00 65.41           C  
ATOM   2516  O   MET B  18       4.131  17.529  58.335  1.00 65.41           O  
ATOM   2517  N   THR B  19       4.242  16.666  60.425  1.00 56.94           N  
ATOM   2518  CA  THR B  19       5.333  15.793  60.102  1.00 56.94           C  
ATOM   2519  CB  THR B  19       6.546  15.994  60.970  1.00 56.94           C  
ATOM   2520  OG1 THR B  19       7.011  17.331  60.870  1.00 56.94           O  
ATOM   2521  CG2 THR B  19       7.650  15.021  60.522  1.00 56.94           C  
ATOM   2522  C   THR B  19       4.859  14.390  60.341  1.00 56.94           C  
ATOM   2523  O   THR B  19       4.420  14.047  61.438  1.00 56.94           O  
ATOM   2524  N   LEU B  20       4.923  13.542  59.298  1.00110.70           N  
ATOM   2525  CA  LEU B  20       4.578  12.161  59.436  1.00110.70           C  
ATOM   2526  CB  LEU B  20       3.958  11.473  58.200  1.00110.70           C  
ATOM   2527  CG  LEU B  20       2.475  11.783  57.906  1.00110.70           C  
ATOM   2528  CD1 LEU B  20       2.254  13.212  57.388  1.00110.70           C  
ATOM   2529  CD2 LEU B  20       1.878  10.706  56.986  1.00110.70           C  
ATOM   2530  C   LEU B  20       5.848  11.445  59.719  1.00110.70           C  
ATOM   2531  O   LEU B  20       6.831  11.580  58.991  1.00110.70           O  
ATOM   2532  N   GLN B  21       5.843  10.645  60.798  1.00135.33           N  
ATOM   2533  CA  GLN B  21       7.052  10.007  61.209  1.00135.33           C  
ATOM   2534  CB  GLN B  21       7.238  10.070  62.732  1.00135.33           C  
ATOM   2535  CG  GLN B  21       8.677   9.810  63.145  1.00135.33           C  
ATOM   2536  CD  GLN B  21       9.498  10.962  62.583  1.00135.33           C  
ATOM   2537  OE1 GLN B  21       9.036  12.100  62.535  1.00135.33           O  
ATOM   2538  NE2 GLN B  21      10.746  10.657  62.137  1.00135.33           N  
ATOM   2539  C   GLN B  21       7.022   8.568  60.791  1.00135.33           C  
ATOM   2540  O   GLN B  21       6.019   7.877  60.960  1.00135.33           O  
ATOM   2541  N   CYS B  22       8.141   8.106  60.192  1.00 92.12           N  
ATOM   2542  CA  CYS B  22       8.342   6.750  59.757  1.00 92.12           C  
ATOM   2543  CB  CYS B  22       8.216   6.585  58.226  1.00 92.12           C  
ATOM   2544  SG  CYS B  22       8.800   4.975  57.611  1.00 92.12           S  
ATOM   2545  C   CYS B  22       9.754   6.389  60.112  1.00 92.12           C  
ATOM   2546  O   CYS B  22      10.681   7.140  59.806  1.00 92.12           O  
ATOM   2547  N   ALA B  23       9.955   5.220  60.763  1.00 41.75           N  
ATOM   2548  CA  ALA B  23      11.274   4.806  61.165  1.00 41.75           C  
ATOM   2549  CB  ALA B  23      11.541   4.988  62.668  1.00 41.75           C  
ATOM   2550  C   ALA B  23      11.420   3.347  60.870  1.00 41.75           C  
ATOM   2551  O   ALA B  23      10.452   2.587  60.909  1.00 41.75           O  
ATOM   2552  N   GLN B  24      12.665   2.923  60.575  1.00187.23           N  
ATOM   2553  CA  GLN B  24      12.944   1.571  60.191  1.00187.23           C  
ATOM   2554  CB  GLN B  24      13.065   1.543  58.652  1.00187.23           C  
ATOM   2555  CG  GLN B  24      13.398   0.227  57.966  1.00187.23           C  
ATOM   2556  CD  GLN B  24      14.826   0.299  57.442  1.00187.23           C  
ATOM   2557  OE1 GLN B  24      15.470   1.348  57.438  1.00187.23           O  
ATOM   2558  NE2 GLN B  24      15.316  -0.871  56.965  1.00187.23           N  
ATOM   2559  C   GLN B  24      14.212   1.145  60.897  1.00187.23           C  
ATOM   2560  O   GLN B  24      15.126   1.943  61.086  1.00187.23           O  
ATOM   2561  N   ASP B  25      14.210  -0.091  61.441  1.00111.78           N  
ATOM   2562  CA  ASP B  25      15.262  -0.754  62.181  1.00111.78           C  
ATOM   2563  CB  ASP B  25      14.703  -1.747  63.211  1.00111.78           C  
ATOM   2564  CG  ASP B  25      13.931  -2.830  62.466  1.00111.78           C  
ATOM   2565  OD1 ASP B  25      12.888  -2.498  61.841  1.00111.78           O  
ATOM   2566  OD2 ASP B  25      14.381  -4.006  62.509  1.00111.78           O  
ATOM   2567  C   ASP B  25      16.284  -1.525  61.376  1.00111.78           C  
ATOM   2568  O   ASP B  25      17.340  -1.874  61.899  1.00111.78           O  
ATOM   2569  N   MET B  26      15.942  -1.909  60.136  1.00128.44           N  
ATOM   2570  CA  MET B  26      16.645  -2.836  59.279  1.00128.44           C  
ATOM   2571  CB  MET B  26      15.716  -3.422  58.205  1.00128.44           C  
ATOM   2572  CG  MET B  26      14.614  -4.285  58.831  1.00128.44           C  
ATOM   2573  SD  MET B  26      13.247  -4.727  57.718  1.00128.44           S  
ATOM   2574  CE  MET B  26      12.258  -3.248  58.084  1.00128.44           C  
ATOM   2575  C   MET B  26      17.934  -2.364  58.652  1.00128.44           C  
ATOM   2576  O   MET B  26      18.700  -3.196  58.169  1.00128.44           O  
ATOM   2577  N   ASN B  33      18.206  -1.048  58.579  1.00 98.98           N  
ATOM   2578  CA  ASN B  33      19.365  -0.563  57.874  1.00 98.98           C  
ATOM   2579  CB  ASN B  33      20.676  -1.302  58.207  1.00 98.98           C  
ATOM   2580  CG  ASN B  33      21.119  -0.865  59.596  1.00 98.98           C  
ATOM   2581  OD1 ASN B  33      22.197  -1.227  60.066  1.00 98.98           O  
ATOM   2582  ND2 ASN B  33      20.262  -0.054  60.268  1.00 98.98           N  
ATOM   2583  C   ASN B  33      19.121  -0.657  56.395  1.00 98.98           C  
ATOM   2584  O   ASN B  33      20.049  -0.812  55.606  1.00 98.98           O  
ATOM   2585  N   HIS B  34      17.843  -0.563  55.974  1.00 70.71           N  
ATOM   2586  CA  HIS B  34      17.542  -0.504  54.570  1.00 70.71           C  
ATOM   2587  ND1 HIS B  34      14.305  -2.554  54.111  1.00 70.71           N  
ATOM   2588  CG  HIS B  34      15.609  -2.155  54.306  1.00 70.71           C  
ATOM   2589  CB  HIS B  34      16.064  -0.731  54.191  1.00 70.71           C  
ATOM   2590  NE2 HIS B  34      15.468  -4.390  54.583  1.00 70.71           N  
ATOM   2591  CD2 HIS B  34      16.306  -3.289  54.592  1.00 70.71           C  
ATOM   2592  CE1 HIS B  34      14.277  -3.898  54.289  1.00 70.71           C  
ATOM   2593  C   HIS B  34      17.912   0.864  54.089  1.00 70.71           C  
ATOM   2594  O   HIS B  34      17.568   1.871  54.709  1.00 70.71           O  
ATOM   2595  N   GLU B  35      18.664   0.928  52.970  1.00 93.20           N  
ATOM   2596  CA  GLU B  35      19.077   2.197  52.444  1.00 93.20           C  
ATOM   2597  CB  GLU B  35      20.086   2.068  51.290  1.00 93.20           C  
ATOM   2598  CG  GLU B  35      21.515   1.801  51.755  1.00 93.20           C  
ATOM   2599  CD  GLU B  35      22.173   3.159  51.954  1.00 93.20           C  
ATOM   2600  OE1 GLU B  35      21.735   4.131  51.282  1.00 93.20           O  
ATOM   2601  OE2 GLU B  35      23.123   3.244  52.777  1.00 93.20           O  
ATOM   2602  C   GLU B  35      17.910   2.956  51.896  1.00 93.20           C  
ATOM   2603  O   GLU B  35      17.651   4.090  52.293  1.00 93.20           O  
ATOM   2604  N   TYR B  36      17.131   2.298  51.022  1.00 90.53           N  
ATOM   2605  CA  TYR B  36      16.098   2.942  50.257  1.00 90.53           C  
ATOM   2606  CB  TYR B  36      15.784   2.114  48.994  1.00 90.53           C  
ATOM   2607  CG  TYR B  36      14.902   2.849  48.046  1.00 90.53           C  
ATOM   2608  CD1 TYR B  36      13.532   2.798  48.155  1.00 90.53           C  
ATOM   2609  CD2 TYR B  36      15.465   3.581  47.025  1.00 90.53           C  
ATOM   2610  CE1 TYR B  36      12.736   3.477  47.262  1.00 90.53           C  
ATOM   2611  CE2 TYR B  36      14.675   4.261  46.130  1.00 90.53           C  
ATOM   2612  CZ  TYR B  36      13.308   4.210  46.248  1.00 90.53           C  
ATOM   2613  OH  TYR B  36      12.496   4.906  45.328  1.00 90.53           O  
ATOM   2614  C   TYR B  36      14.843   3.074  51.076  1.00 90.53           C  
ATOM   2615  O   TYR B  36      14.397   2.113  51.701  1.00 90.53           O  
ATOM   2616  N   MET B  37      14.261   4.298  51.131  1.00100.52           N  
ATOM   2617  CA  MET B  37      12.984   4.473  51.771  1.00100.52           C  
ATOM   2618  CB  MET B  37      13.042   4.847  53.262  1.00100.52           C  
ATOM   2619  CG  MET B  37      13.360   3.607  54.108  1.00100.52           C  
ATOM   2620  SD  MET B  37      13.225   3.788  55.911  1.00100.52           S  
ATOM   2621  CE  MET B  37      11.457   4.195  55.936  1.00100.52           C  
ATOM   2622  C   MET B  37      12.177   5.471  51.000  1.00100.52           C  
ATOM   2623  O   MET B  37      12.730   6.400  50.417  1.00100.52           O  
ATOM   2624  N   SER B  38      10.836   5.298  50.949  1.00 62.02           N  
ATOM   2625  CA  SER B  38      10.035   6.194  50.156  1.00 62.02           C  
ATOM   2626  CB  SER B  38       9.871   5.726  48.701  1.00 62.02           C  
ATOM   2627  OG  SER B  38       9.233   4.459  48.675  1.00 62.02           O  
ATOM   2628  C   SER B  38       8.648   6.320  50.721  1.00 62.02           C  
ATOM   2629  O   SER B  38       8.199   5.494  51.513  1.00 62.02           O  
ATOM   2630  N   TRP B  39       7.933   7.394  50.314  1.00 90.77           N  
ATOM   2631  CA  TRP B  39       6.574   7.605  50.734  1.00 90.77           C  
ATOM   2632  CB  TRP B  39       6.325   8.918  51.505  1.00 90.77           C  
ATOM   2633  CG  TRP B  39       6.858   8.951  52.921  1.00 90.77           C  
ATOM   2634  CD2 TRP B  39       6.053   8.755  54.095  1.00 90.77           C  
ATOM   2635  CD1 TRP B  39       8.131   9.175  53.358  1.00 90.77           C  
ATOM   2636  NE1 TRP B  39       8.170   9.122  54.733  1.00 90.77           N  
ATOM   2637  CE2 TRP B  39       6.899   8.867  55.200  1.00 90.77           C  
ATOM   2638  CE3 TRP B  39       4.720   8.503  54.249  1.00 90.77           C  
ATOM   2639  CZ2 TRP B  39       6.421   8.725  56.472  1.00 90.77           C  
ATOM   2640  CZ3 TRP B  39       4.242   8.365  55.534  1.00 90.77           C  
ATOM   2641  CH2 TRP B  39       5.077   8.472  56.627  1.00 90.77           C  
ATOM   2642  C   TRP B  39       5.688   7.634  49.527  1.00 90.77           C  
ATOM   2643  O   TRP B  39       6.001   8.273  48.525  1.00 90.77           O  
ATOM   2644  N   TYR B  40       4.540   6.926  49.614  1.00 75.54           N  
ATOM   2645  CA  TYR B  40       3.547   6.871  48.572  1.00 75.54           C  
ATOM   2646  CB  TYR B  40       3.252   5.452  48.039  1.00 75.54           C  
ATOM   2647  CG  TYR B  40       4.423   4.896  47.297  1.00 75.54           C  
ATOM   2648  CD1 TYR B  40       5.474   4.320  47.971  1.00 75.54           C  
ATOM   2649  CD2 TYR B  40       4.461   4.932  45.919  1.00 75.54           C  
ATOM   2650  CE1 TYR B  40       6.547   3.800  47.285  1.00 75.54           C  
ATOM   2651  CE2 TYR B  40       5.531   4.413  45.226  1.00 75.54           C  
ATOM   2652  CZ  TYR B  40       6.577   3.846  45.913  1.00 75.54           C  
ATOM   2653  OH  TYR B  40       7.681   3.308  45.217  1.00 75.54           O  
ATOM   2654  C   TYR B  40       2.266   7.327  49.202  1.00 75.54           C  
ATOM   2655  O   TYR B  40       2.098   7.226  50.416  1.00 75.54           O  
ATOM   2656  N   ARG B  41       1.338   7.869  48.387  1.00102.19           N  
ATOM   2657  CA  ARG B  41       0.064   8.296  48.900  1.00102.19           C  
ATOM   2658  CB  ARG B  41      -0.305   9.745  48.537  1.00102.19           C  
ATOM   2659  CG  ARG B  41      -0.476   9.968  47.035  1.00102.19           C  
ATOM   2660  CD  ARG B  41      -0.627  11.439  46.652  1.00102.19           C  
ATOM   2661  NE  ARG B  41      -1.668  12.029  47.541  1.00102.19           N  
ATOM   2662  CZ  ARG B  41      -2.133  13.288  47.304  1.00102.19           C  
ATOM   2663  NH1 ARG B  41      -1.744  13.956  46.180  1.00102.19           N  
ATOM   2664  NH2 ARG B  41      -2.984  13.881  48.191  1.00102.19           N  
ATOM   2665  C   ARG B  41      -0.963   7.408  48.262  1.00102.19           C  
ATOM   2666  O   ARG B  41      -0.663   6.693  47.306  1.00102.19           O  
ATOM   2667  N   GLN B  42      -2.197   7.398  48.810  1.00 75.81           N  
ATOM   2668  CA  GLN B  42      -3.259   6.571  48.297  1.00 75.81           C  
ATOM   2669  CB  GLN B  42      -3.682   5.481  49.299  1.00 75.81           C  
ATOM   2670  CG  GLN B  42      -4.967   4.723  48.945  1.00 75.81           C  
ATOM   2671  CD  GLN B  42      -4.694   3.763  47.798  1.00 75.81           C  
ATOM   2672  OE1 GLN B  42      -3.587   3.709  47.266  1.00 75.81           O  
ATOM   2673  NE2 GLN B  42      -5.735   2.984  47.401  1.00 75.81           N  
ATOM   2674  C   GLN B  42      -4.473   7.411  48.048  1.00 75.81           C  
ATOM   2675  O   GLN B  42      -4.950   8.116  48.937  1.00 75.81           O  
ATOM   2676  N   ASP B  43      -5.006   7.340  46.811  1.00 95.88           N  
ATOM   2677  CA  ASP B  43      -6.193   8.054  46.439  1.00 95.88           C  
ATOM   2678  CB  ASP B  43      -5.889   9.382  45.732  1.00 95.88           C  
ATOM   2679  CG  ASP B  43      -5.085  10.241  46.702  1.00 95.88           C  
ATOM   2680  OD1 ASP B  43      -3.873   9.940  46.871  1.00 95.88           O  
ATOM   2681  OD2 ASP B  43      -5.655  11.204  47.279  1.00 95.88           O  
ATOM   2682  C   ASP B  43      -6.901   7.158  45.466  1.00 95.88           C  
ATOM   2683  O   ASP B  43      -6.271   6.352  44.786  1.00 95.88           O  
ATOM   2684  N   PRO B  44      -8.192   7.247  45.379  1.00 80.32           N  
ATOM   2685  CA  PRO B  44      -8.923   6.359  44.510  1.00 80.32           C  
ATOM   2686  CD  PRO B  44      -8.984   7.691  46.514  1.00 80.32           C  
ATOM   2687  CB  PRO B  44     -10.389   6.516  44.911  1.00 80.32           C  
ATOM   2688  CG  PRO B  44     -10.328   6.957  46.387  1.00 80.32           C  
ATOM   2689  C   PRO B  44      -8.705   6.644  43.058  1.00 80.32           C  
ATOM   2690  O   PRO B  44      -8.689   7.810  42.668  1.00 80.32           O  
ATOM   2691  N   GLY B  45      -8.555   5.585  42.242  1.00 45.45           N  
ATOM   2692  CA  GLY B  45      -8.430   5.718  40.822  1.00 45.45           C  
ATOM   2693  C   GLY B  45      -6.988   5.611  40.444  1.00 45.45           C  
ATOM   2694  O   GLY B  45      -6.648   4.942  39.471  1.00 45.45           O  
ATOM   2695  N   MET B  46      -6.121   6.363  41.143  1.00 92.72           N  
ATOM   2696  CA  MET B  46      -4.695   6.356  40.965  1.00 92.72           C  
ATOM   2697  CB  MET B  46      -4.029   7.673  41.387  1.00 92.72           C  
ATOM   2698  CG  MET B  46      -4.367   8.834  40.450  1.00 92.72           C  
ATOM   2699  SD  MET B  46      -6.095   9.389  40.520  1.00 92.72           S  
ATOM   2700  CE  MET B  46      -5.918  10.138  42.162  1.00 92.72           C  
ATOM   2701  C   MET B  46      -3.990   5.241  41.679  1.00 92.72           C  
ATOM   2702  O   MET B  46      -2.893   4.851  41.288  1.00 92.72           O  
ATOM   2703  N   GLY B  47      -4.538   4.749  42.804  1.00 40.68           N  
ATOM   2704  CA  GLY B  47      -3.810   3.748  43.530  1.00 40.68           C  
ATOM   2705  C   GLY B  47      -2.669   4.432  44.220  1.00 40.68           C  
ATOM   2706  O   GLY B  47      -2.820   5.542  44.727  1.00 40.68           O  
ATOM   2707  N   LEU B  48      -1.482   3.787  44.267  1.00120.88           N  
ATOM   2708  CA  LEU B  48      -0.406   4.417  44.973  1.00120.88           C  
ATOM   2709  CB  LEU B  48       0.573   3.482  45.690  1.00120.88           C  
ATOM   2710  CG  LEU B  48      -0.082   2.685  46.818  1.00120.88           C  
ATOM   2711  CD1 LEU B  48      -0.999   1.610  46.233  1.00120.88           C  
ATOM   2712  CD2 LEU B  48       0.950   2.140  47.814  1.00120.88           C  
ATOM   2713  C   LEU B  48       0.424   5.232  44.041  1.00120.88           C  
ATOM   2714  O   LEU B  48       0.835   4.765  42.979  1.00120.88           O  
ATOM   2715  N   ARG B  49       0.686   6.492  44.447  1.00121.43           N  
ATOM   2716  CA  ARG B  49       1.530   7.404  43.723  1.00121.43           C  
ATOM   2717  CB  ARG B  49       0.830   8.719  43.330  1.00121.43           C  
ATOM   2718  CG  ARG B  49      -0.104   8.605  42.124  1.00121.43           C  
ATOM   2719  CD  ARG B  49      -0.966   9.854  41.913  1.00121.43           C  
ATOM   2720  NE  ARG B  49      -2.099   9.787  42.883  1.00121.43           N  
ATOM   2721  CZ  ARG B  49      -2.614  10.916  43.456  1.00121.43           C  
ATOM   2722  NH1 ARG B  49      -2.025  12.129  43.249  1.00121.43           N  
ATOM   2723  NH2 ARG B  49      -3.730  10.823  44.238  1.00121.43           N  
ATOM   2724  C   ARG B  49       2.672   7.756  44.644  1.00121.43           C  
ATOM   2725  O   ARG B  49       2.458   8.016  45.826  1.00121.43           O  
ATOM   2726  N   LEU B  50       3.919   7.786  44.122  1.00115.04           N  
ATOM   2727  CA  LEU B  50       5.089   7.988  44.952  1.00115.04           C  
ATOM   2728  CB  LEU B  50       6.356   7.360  44.349  1.00115.04           C  
ATOM   2729  CG  LEU B  50       7.646   7.698  45.114  1.00115.04           C  
ATOM   2730  CD1 LEU B  50       7.664   7.076  46.519  1.00115.04           C  
ATOM   2731  CD2 LEU B  50       8.882   7.337  44.279  1.00115.04           C  
ATOM   2732  C   LEU B  50       5.407   9.435  45.147  1.00115.04           C  
ATOM   2733  O   LEU B  50       5.558  10.162  44.176  1.00115.04           O  
ATOM   2734  N   ILE B  51       5.458   9.908  46.416  1.00102.71           N  
ATOM   2735  CA  ILE B  51       5.780  11.293  46.670  1.00102.71           C  
ATOM   2736  CB  ILE B  51       5.289  11.705  48.031  1.00102.71           C  
ATOM   2737  CG1 ILE B  51       3.776  11.440  48.139  1.00102.71           C  
ATOM   2738  CG2 ILE B  51       5.661  13.178  48.268  1.00102.71           C  
ATOM   2739  CD1 ILE B  51       3.251  11.483  49.574  1.00102.71           C  
ATOM   2740  C   ILE B  51       7.258  11.625  46.594  1.00102.71           C  
ATOM   2741  O   ILE B  51       7.706  12.279  45.653  1.00102.71           O  
ATOM   2742  N   HIS B  52       8.079  11.096  47.535  1.00 83.53           N  
ATOM   2743  CA  HIS B  52       9.483  11.435  47.611  1.00 83.53           C  
ATOM   2744  ND1 HIS B  52      10.334  14.729  47.409  1.00 83.53           N  
ATOM   2745  CG  HIS B  52       9.476  13.938  48.146  1.00 83.53           C  
ATOM   2746  CB  HIS B  52       9.816  12.552  48.624  1.00 83.53           C  
ATOM   2747  NE2 HIS B  52       8.467  15.906  47.685  1.00 83.53           N  
ATOM   2748  CD2 HIS B  52       8.342  14.674  48.305  1.00 83.53           C  
ATOM   2749  CE1 HIS B  52       9.680  15.892  47.160  1.00 83.53           C  
ATOM   2750  C   HIS B  52      10.205  10.203  48.064  1.00 83.53           C  
ATOM   2751  O   HIS B  52       9.713   9.472  48.923  1.00 83.53           O  
ATOM   2752  N   TYR B  53      11.407   9.942  47.503  1.00 93.52           N  
ATOM   2753  CA  TYR B  53      12.097   8.740  47.879  1.00 93.52           C  
ATOM   2754  CB  TYR B  53      12.137   7.662  46.771  1.00 93.52           C  
ATOM   2755  CG  TYR B  53      12.966   8.128  45.622  1.00 93.52           C  
ATOM   2756  CD1 TYR B  53      12.500   9.095  44.763  1.00 93.52           C  
ATOM   2757  CD2 TYR B  53      14.201   7.571  45.388  1.00 93.52           C  
ATOM   2758  CE1 TYR B  53      13.266   9.517  43.701  1.00 93.52           C  
ATOM   2759  CE2 TYR B  53      14.972   7.989  44.330  1.00 93.52           C  
ATOM   2760  CZ  TYR B  53      14.506   8.966  43.485  1.00 93.52           C  
ATOM   2761  OH  TYR B  53      15.289   9.401  42.396  1.00 93.52           O  
ATOM   2762  C   TYR B  53      13.499   9.067  48.307  1.00 93.52           C  
ATOM   2763  O   TYR B  53      14.021  10.139  48.007  1.00 93.52           O  
ATOM   2764  N   SER B  54      14.126   8.147  49.076  1.00 80.36           N  
ATOM   2765  CA  SER B  54      15.448   8.373  49.597  1.00 80.36           C  
ATOM   2766  CB  SER B  54      15.445   8.677  51.110  1.00 80.36           C  
ATOM   2767  OG  SER B  54      16.767   8.897  51.577  1.00 80.36           O  
ATOM   2768  C   SER B  54      16.301   7.152  49.376  1.00 80.36           C  
ATOM   2769  O   SER B  54      16.007   6.052  49.844  1.00 80.36           O  
ATOM   2770  N   VAL B  55      17.391   7.362  48.615  1.00 98.04           N  
ATOM   2771  CA  VAL B  55      18.390   6.407  48.206  1.00 98.04           C  
ATOM   2772  CB  VAL B  55      19.187   6.893  47.027  1.00 98.04           C  
ATOM   2773  CG1 VAL B  55      18.219   7.095  45.845  1.00 98.04           C  
ATOM   2774  CG2 VAL B  55      19.965   8.160  47.417  1.00 98.04           C  
ATOM   2775  C   VAL B  55      19.362   6.083  49.306  1.00 98.04           C  
ATOM   2776  O   VAL B  55      20.032   5.050  49.246  1.00 98.04           O  
ATOM   2777  N   GLY B  56      19.552   6.992  50.286  1.00 37.25           N  
ATOM   2778  CA  GLY B  56      20.506   6.718  51.328  1.00 37.25           C  
ATOM   2779  C   GLY B  56      20.534   7.888  52.263  1.00 37.25           C  
ATOM   2780  O   GLY B  56      19.821   8.870  52.070  1.00 37.25           O  
ATOM   2781  N   ALA B  57      21.373   7.815  53.316  1.00 48.40           N  
ATOM   2782  CA  ALA B  57      21.402   8.895  54.259  1.00 48.40           C  
ATOM   2783  CB  ALA B  57      22.228   8.595  55.524  1.00 48.40           C  
ATOM   2784  C   ALA B  57      21.999  10.100  53.611  1.00 48.40           C  
ATOM   2785  O   ALA B  57      23.096  10.045  53.055  1.00 48.40           O  
ATOM   2786  N   GLY B  58      21.284  11.238  53.700  1.00 30.78           N  
ATOM   2787  CA  GLY B  58      21.782  12.488  53.205  1.00 30.78           C  
ATOM   2788  C   GLY B  58      21.268  12.759  51.827  1.00 30.78           C  
ATOM   2789  O   GLY B  58      21.389  13.879  51.334  1.00 30.78           O  
ATOM   2790  N   ILE B  59      20.662  11.760  51.159  1.00 62.86           N  
ATOM   2791  CA  ILE B  59      20.219  12.045  49.827  1.00 62.86           C  
ATOM   2792  CB  ILE B  59      20.785  11.100  48.804  1.00 62.86           C  
ATOM   2793  CG1 ILE B  59      22.321  11.129  48.833  1.00 62.86           C  
ATOM   2794  CG2 ILE B  59      20.205  11.482  47.432  1.00 62.86           C  
ATOM   2795  CD1 ILE B  59      22.963  10.000  48.028  1.00 62.86           C  
ATOM   2796  C   ILE B  59      18.729  11.929  49.760  1.00 62.86           C  
ATOM   2797  O   ILE B  59      18.147  10.942  50.211  1.00 62.86           O  
ATOM   2798  N   THR B  60      18.078  12.973  49.201  1.00 46.54           N  
ATOM   2799  CA  THR B  60      16.653  12.978  49.015  1.00 46.54           C  
ATOM   2800  CB  THR B  60      15.929  14.032  49.809  1.00 46.54           C  
ATOM   2801  OG1 THR B  60      16.153  13.847  51.198  1.00 46.54           O  
ATOM   2802  CG2 THR B  60      14.423  13.945  49.494  1.00 46.54           C  
ATOM   2803  C   THR B  60      16.388  13.275  47.567  1.00 46.54           C  
ATOM   2804  O   THR B  60      17.088  14.076  46.948  1.00 46.54           O  
ATOM   2805  N   ASP B  61      15.365  12.609  46.985  1.00 76.80           N  
ATOM   2806  CA  ASP B  61      15.033  12.795  45.599  1.00 76.80           C  
ATOM   2807  CB  ASP B  61      15.588  11.679  44.695  1.00 76.80           C  
ATOM   2808  CG  ASP B  61      17.084  11.912  44.515  1.00 76.80           C  
ATOM   2809  OD1 ASP B  61      17.439  12.959  43.914  1.00 76.80           O  
ATOM   2810  OD2 ASP B  61      17.886  11.047  44.959  1.00 76.80           O  
ATOM   2811  C   ASP B  61      13.539  12.825  45.441  1.00 76.80           C  
ATOM   2812  O   ASP B  61      12.800  12.200  46.202  1.00 76.80           O  
ATOM   2813  N   GLN B  69      13.065  13.563  44.415  1.00 53.63           N  
ATOM   2814  CA  GLN B  69      11.666  13.768  44.151  1.00 53.63           C  
ATOM   2815  CB  GLN B  69      11.427  14.955  43.203  1.00 53.63           C  
ATOM   2816  CG  GLN B  69      11.936  16.286  43.763  1.00 53.63           C  
ATOM   2817  CD  GLN B  69      11.823  17.323  42.655  1.00 53.63           C  
ATOM   2818  OE1 GLN B  69      11.242  17.059  41.605  1.00 53.63           O  
ATOM   2819  NE2 GLN B  69      12.399  18.534  42.887  1.00 53.63           N  
ATOM   2820  C   GLN B  69      11.086  12.539  43.516  1.00 53.63           C  
ATOM   2821  O   GLN B  69      11.798  11.735  42.917  1.00 53.63           O  
ATOM   2822  N   GLY B  70       9.762  12.337  43.684  1.00 36.99           N  
ATOM   2823  CA  GLY B  70       9.116  11.197  43.103  1.00 36.99           C  
ATOM   2824  C   GLY B  70       8.214  11.647  42.014  1.00 36.99           C  
ATOM   2825  O   GLY B  70       8.323  12.753  41.489  1.00 36.99           O  
ATOM   2826  N   GLU B  71       7.272  10.764  41.657  1.00 96.06           N  
ATOM   2827  CA  GLU B  71       6.329  11.082  40.640  1.00 96.06           C  
ATOM   2828  CB  GLU B  71       5.338   9.938  40.338  1.00 96.06           C  
ATOM   2829  CG  GLU B  71       4.287  10.288  39.274  1.00 96.06           C  
ATOM   2830  CD  GLU B  71       3.299   9.131  39.158  1.00 96.06           C  
ATOM   2831  OE1 GLU B  71       3.447   8.150  39.934  1.00 96.06           O  
ATOM   2832  OE2 GLU B  71       2.383   9.212  38.296  1.00 96.06           O  
ATOM   2833  C   GLU B  71       5.503  12.169  41.164  1.00 96.06           C  
ATOM   2834  O   GLU B  71       5.195  13.130  40.460  1.00 96.06           O  
ATOM   2835  N   VAL B  72       5.139  12.037  42.444  1.00248.66           N  
ATOM   2836  CA  VAL B  72       4.186  12.985  42.874  1.00248.66           C  
ATOM   2837  CB  VAL B  72       2.882  12.347  43.267  1.00248.66           C  
ATOM   2838  CG1 VAL B  72       2.259  11.690  42.024  1.00248.66           C  
ATOM   2839  CG2 VAL B  72       3.117  11.380  44.439  1.00248.66           C  
ATOM   2840  C   VAL B  72       4.622  13.870  44.053  1.00248.66           C  
ATOM   2841  O   VAL B  72       3.931  13.927  45.069  1.00248.66           O  
ATOM   2842  N   PRO B  73       5.687  14.637  43.940  1.00142.04           N  
ATOM   2843  CA  PRO B  73       6.269  15.452  45.003  1.00142.04           C  
ATOM   2844  CD  PRO B  73       6.496  14.639  42.734  1.00142.04           C  
ATOM   2845  CB  PRO B  73       7.686  15.751  44.516  1.00142.04           C  
ATOM   2846  CG  PRO B  73       7.574  15.704  42.984  1.00142.04           C  
ATOM   2847  C   PRO B  73       5.637  16.755  45.467  1.00142.04           C  
ATOM   2848  O   PRO B  73       5.968  17.209  46.565  1.00142.04           O  
ATOM   2849  N   ASN B  74       4.766  17.412  44.677  1.00114.76           N  
ATOM   2850  CA  ASN B  74       4.360  18.751  45.038  1.00114.76           C  
ATOM   2851  CB  ASN B  74       3.454  19.424  43.986  1.00114.76           C  
ATOM   2852  CG  ASN B  74       2.155  18.635  43.864  1.00114.76           C  
ATOM   2853  OD1 ASN B  74       1.067  19.183  44.026  1.00114.76           O  
ATOM   2854  ND2 ASN B  74       2.265  17.313  43.565  1.00114.76           N  
ATOM   2855  C   ASN B  74       3.658  18.826  46.366  1.00114.76           C  
ATOM   2856  O   ASN B  74       2.728  18.074  46.654  1.00114.76           O  
ATOM   2857  N   GLY B  75       4.115  19.775  47.215  1.00 45.36           N  
ATOM   2858  CA  GLY B  75       3.481  20.097  48.467  1.00 45.36           C  
ATOM   2859  C   GLY B  75       4.088  19.370  49.632  1.00 45.36           C  
ATOM   2860  O   GLY B  75       3.813  19.718  50.780  1.00 45.36           O  
ATOM   2861  N   TYR B  76       4.944  18.360  49.400  1.00 99.52           N  
ATOM   2862  CA  TYR B  76       5.483  17.627  50.517  1.00 99.52           C  
ATOM   2863  CB  TYR B  76       5.260  16.105  50.426  1.00 99.52           C  
ATOM   2864  CG  TYR B  76       3.814  15.760  50.299  1.00 99.52           C  
ATOM   2865  CD1 TYR B  76       3.021  15.582  51.409  1.00 99.52           C  
ATOM   2866  CD2 TYR B  76       3.252  15.597  49.052  1.00 99.52           C  
ATOM   2867  CE1 TYR B  76       1.695  15.253  51.264  1.00 99.52           C  
ATOM   2868  CE2 TYR B  76       1.922  15.268  48.904  1.00 99.52           C  
ATOM   2869  CZ  TYR B  76       1.139  15.095  50.021  1.00 99.52           C  
ATOM   2870  OH  TYR B  76      -0.227  14.757  49.909  1.00 99.52           O  
ATOM   2871  C   TYR B  76       6.976  17.739  50.442  1.00 99.52           C  
ATOM   2872  O   TYR B  76       7.533  17.916  49.360  1.00 99.52           O  
ATOM   2873  N   ASN B  77       7.663  17.657  51.603  1.00 57.99           N  
ATOM   2874  CA  ASN B  77       9.102  17.665  51.623  1.00 57.99           C  
ATOM   2875  CB  ASN B  77       9.715  19.014  52.025  1.00 57.99           C  
ATOM   2876  CG  ASN B  77       9.335  19.272  53.474  1.00 57.99           C  
ATOM   2877  OD1 ASN B  77       8.213  18.996  53.896  1.00 57.99           O  
ATOM   2878  ND2 ASN B  77      10.301  19.808  54.264  1.00 57.99           N  
ATOM   2879  C   ASN B  77       9.525  16.671  52.665  1.00 57.99           C  
ATOM   2880  O   ASN B  77       8.714  16.262  53.493  1.00 57.99           O  
ATOM   2881  N   VAL B  78      10.804  16.235  52.644  1.00 53.34           N  
ATOM   2882  CA  VAL B  78      11.251  15.273  53.616  1.00 53.34           C  
ATOM   2883  CB  VAL B  78      11.044  13.854  53.181  1.00 53.34           C  
ATOM   2884  CG1 VAL B  78       9.534  13.586  53.045  1.00 53.34           C  
ATOM   2885  CG2 VAL B  78      11.827  13.642  51.877  1.00 53.34           C  
ATOM   2886  C   VAL B  78      12.725  15.450  53.833  1.00 53.34           C  
ATOM   2887  O   VAL B  78      13.369  16.263  53.169  1.00 53.34           O  
ATOM   2888  N   SER B  79      13.293  14.716  54.817  1.00 50.95           N  
ATOM   2889  CA  SER B  79      14.711  14.776  55.046  1.00 50.95           C  
ATOM   2890  CB  SER B  79      15.135  15.686  56.211  1.00 50.95           C  
ATOM   2891  OG  SER B  79      14.758  15.099  57.445  1.00 50.95           O  
ATOM   2892  C   SER B  79      15.172  13.400  55.418  1.00 50.95           C  
ATOM   2893  O   SER B  79      14.368  12.554  55.809  1.00 50.95           O  
ATOM   2894  N   ARG B  80      16.482  13.120  55.245  1.00155.13           N  
ATOM   2895  CA  ARG B  80      17.004  11.854  55.686  1.00155.13           C  
ATOM   2896  CB  ARG B  80      16.996  10.766  54.603  1.00155.13           C  
ATOM   2897  CG  ARG B  80      17.775   9.511  54.990  1.00155.13           C  
ATOM   2898  CD  ARG B  80      17.195   8.247  54.377  1.00155.13           C  
ATOM   2899  NE  ARG B  80      15.972   7.950  55.160  1.00155.13           N  
ATOM   2900  CZ  ARG B  80      15.730   6.665  55.544  1.00155.13           C  
ATOM   2901  NH1 ARG B  80      16.594   5.674  55.181  1.00155.13           N  
ATOM   2902  NH2 ARG B  80      14.631   6.385  56.300  1.00155.13           N  
ATOM   2903  C   ARG B  80      18.419  12.037  56.135  1.00155.13           C  
ATOM   2904  O   ARG B  80      19.361  11.705  55.420  1.00155.13           O  
ATOM   2905  N   SER B  81      18.602  12.563  57.358  1.00 85.85           N  
ATOM   2906  CA  SER B  81      19.915  12.740  57.905  1.00 85.85           C  
ATOM   2907  CB  SER B  81      19.938  13.709  59.096  1.00 85.85           C  
ATOM   2908  OG  SER B  81      19.620  15.020  58.653  1.00 85.85           O  
ATOM   2909  C   SER B  81      20.417  11.415  58.385  1.00 85.85           C  
ATOM   2910  O   SER B  81      21.621  11.223  58.556  1.00 85.85           O  
ATOM   2911  N   THR B  82      19.495  10.461  58.621  1.00 57.30           N  
ATOM   2912  CA  THR B  82      19.887   9.206  59.193  1.00 57.30           C  
ATOM   2913  CB  THR B  82      19.366   9.035  60.588  1.00 57.30           C  
ATOM   2914  OG1 THR B  82      17.947   8.976  60.569  1.00 57.30           O  
ATOM   2915  CG2 THR B  82      19.829  10.236  61.432  1.00 57.30           C  
ATOM   2916  C   THR B  82      19.307   8.077  58.397  1.00 57.30           C  
ATOM   2917  O   THR B  82      18.408   8.256  57.578  1.00 57.30           O  
ATOM   2918  N   THR B  83      19.851   6.867  58.626  1.00143.28           N  
ATOM   2919  CA  THR B  83      19.417   5.661  57.975  1.00143.28           C  
ATOM   2920  CB  THR B  83      20.283   4.480  58.301  1.00143.28           C  
ATOM   2921  OG1 THR B  83      20.312   4.265  59.705  1.00143.28           O  
ATOM   2922  CG2 THR B  83      21.700   4.732  57.776  1.00143.28           C  
ATOM   2923  C   THR B  83      18.021   5.287  58.400  1.00143.28           C  
ATOM   2924  O   THR B  83      17.245   4.773  57.597  1.00143.28           O  
ATOM   2925  N   GLU B  84      17.689   5.467  59.692  1.00158.87           N  
ATOM   2926  CA  GLU B  84      16.427   5.009  60.216  1.00158.87           C  
ATOM   2927  CB  GLU B  84      16.431   4.834  61.746  1.00158.87           C  
ATOM   2928  CG  GLU B  84      16.970   6.043  62.506  1.00158.87           C  
ATOM   2929  CD  GLU B  84      18.465   5.829  62.693  1.00158.87           C  
ATOM   2930  OE1 GLU B  84      18.831   4.893  63.455  1.00158.87           O  
ATOM   2931  OE2 GLU B  84      19.261   6.586  62.084  1.00158.87           O  
ATOM   2932  C   GLU B  84      15.212   5.817  59.844  1.00158.87           C  
ATOM   2933  O   GLU B  84      14.171   5.232  59.540  1.00158.87           O  
ATOM   2934  N   ASP B  85      15.285   7.166  59.839  1.00 76.84           N  
ATOM   2935  CA  ASP B  85      14.054   7.910  59.728  1.00 76.84           C  
ATOM   2936  CB  ASP B  85      13.873   8.921  60.872  1.00 76.84           C  
ATOM   2937  CG  ASP B  85      13.554   8.136  62.136  1.00 76.84           C  
ATOM   2938  OD1 ASP B  85      12.435   7.559  62.203  1.00 76.84           O  
ATOM   2939  OD2 ASP B  85      14.424   8.093  63.044  1.00 76.84           O  
ATOM   2940  C   ASP B  85      13.917   8.665  58.443  1.00 76.84           C  
ATOM   2941  O   ASP B  85      14.894   9.113  57.847  1.00 76.84           O  
ATOM   2942  N   PHE B  86      12.653   8.793  57.972  1.00116.72           N  
ATOM   2943  CA  PHE B  86      12.365   9.539  56.780  1.00116.72           C  
ATOM   2944  CB  PHE B  86      12.235   8.578  55.577  1.00116.72           C  
ATOM   2945  CG  PHE B  86      12.257   9.314  54.281  1.00116.72           C  
ATOM   2946  CD1 PHE B  86      13.375  10.018  53.895  1.00116.72           C  
ATOM   2947  CD2 PHE B  86      11.184   9.257  53.423  1.00116.72           C  
ATOM   2948  CE1 PHE B  86      13.408  10.687  52.694  1.00116.72           C  
ATOM   2949  CE2 PHE B  86      11.210   9.922  52.219  1.00116.72           C  
ATOM   2950  CZ  PHE B  86      12.322  10.643  51.853  1.00116.72           C  
ATOM   2951  C   PHE B  86      11.063  10.260  57.019  1.00116.72           C  
ATOM   2952  O   PHE B  86      10.000   9.776  56.624  1.00116.72           O  
ATOM   2953  N   PRO B  87      11.112  11.424  57.629  1.00 89.92           N  
ATOM   2954  CA  PRO B  87       9.927  12.173  57.967  1.00 89.92           C  
ATOM   2955  CD  PRO B  87      12.255  11.819  58.435  1.00 89.92           C  
ATOM   2956  CB  PRO B  87      10.346  13.180  59.042  1.00 89.92           C  
ATOM   2957  CG  PRO B  87      11.883  13.217  58.956  1.00 89.92           C  
ATOM   2958  C   PRO B  87       9.259  12.819  56.797  1.00 89.92           C  
ATOM   2959  O   PRO B  87       9.944  13.378  55.943  1.00 89.92           O  
ATOM   2960  N   LEU B  88       7.914  12.801  56.771  1.00 70.73           N  
ATOM   2961  CA  LEU B  88       7.184  13.396  55.689  1.00 70.73           C  
ATOM   2962  CB  LEU B  88       6.064  12.467  55.201  1.00 70.73           C  
ATOM   2963  CG  LEU B  88       5.237  13.031  54.037  1.00 70.73           C  
ATOM   2964  CD1 LEU B  88       6.118  13.254  52.797  1.00 70.73           C  
ATOM   2965  CD2 LEU B  88       4.012  12.150  53.749  1.00 70.73           C  
ATOM   2966  C   LEU B  88       6.546  14.643  56.214  1.00 70.73           C  
ATOM   2967  O   LEU B  88       5.637  14.581  57.035  1.00 70.73           O  
ATOM   2968  N   ARG B  89       6.972  15.825  55.737  1.00114.05           N  
ATOM   2969  CA  ARG B  89       6.394  17.011  56.294  1.00114.05           C  
ATOM   2970  CB  ARG B  89       7.430  18.076  56.676  1.00114.05           C  
ATOM   2971  CG  ARG B  89       6.844  19.145  57.593  1.00114.05           C  
ATOM   2972  CD  ARG B  89       7.887  20.097  58.166  1.00114.05           C  
ATOM   2973  NE  ARG B  89       7.215  20.878  59.238  1.00114.05           N  
ATOM   2974  CZ  ARG B  89       7.897  21.173  60.380  1.00114.05           C  
ATOM   2975  NH1 ARG B  89       9.211  20.827  60.492  1.00114.05           N  
ATOM   2976  NH2 ARG B  89       7.263  21.799  61.413  1.00114.05           N  
ATOM   2977  C   ARG B  89       5.478  17.615  55.282  1.00114.05           C  
ATOM   2978  O   ARG B  89       5.823  17.733  54.108  1.00114.05           O  
ATOM   2979  N   LEU B  90       4.262  17.994  55.728  1.00151.68           N  
ATOM   2980  CA  LEU B  90       3.334  18.633  54.836  1.00151.68           C  
ATOM   2981  CB  LEU B  90       1.841  18.360  55.122  1.00151.68           C  
ATOM   2982  CG  LEU B  90       1.405  16.890  55.268  1.00151.68           C  
ATOM   2983  CD1 LEU B  90       1.867  16.021  54.098  1.00151.68           C  
ATOM   2984  CD2 LEU B  90       1.785  16.324  56.637  1.00151.68           C  
ATOM   2985  C   LEU B  90       3.466  20.102  55.089  1.00151.68           C  
ATOM   2986  O   LEU B  90       2.953  20.611  56.086  1.00151.68           O  
ATOM   2987  N   LEU B  91       4.087  20.840  54.147  1.00104.77           N  
ATOM   2988  CA  LEU B  91       4.377  22.223  54.409  1.00104.77           C  
ATOM   2989  CB  LEU B  91       5.058  22.918  53.214  1.00104.77           C  
ATOM   2990  CG  LEU B  91       6.407  22.291  52.797  1.00104.77           C  
ATOM   2991  CD1 LEU B  91       7.454  22.370  53.919  1.00104.77           C  
ATOM   2992  CD2 LEU B  91       6.220  20.868  52.247  1.00104.77           C  
ATOM   2993  C   LEU B  91       3.120  22.979  54.726  1.00104.77           C  
ATOM   2994  O   LEU B  91       3.019  23.556  55.807  1.00104.77           O  
ATOM   2995  N   SER B  92       2.107  22.956  53.834  1.00 58.79           N  
ATOM   2996  CA  SER B  92       0.893  23.682  54.103  1.00 58.79           C  
ATOM   2997  CB  SER B  92       0.799  24.983  53.282  1.00 58.79           C  
ATOM   2998  OG  SER B  92      -0.432  25.648  53.526  1.00 58.79           O  
ATOM   2999  C   SER B  92      -0.235  22.799  53.674  1.00 58.79           C  
ATOM   3000  O   SER B  92      -0.412  22.543  52.485  1.00 58.79           O  
ATOM   3001  N   ALA B  93      -1.063  22.349  54.635  1.00 52.78           N  
ATOM   3002  CA  ALA B  93      -2.091  21.402  54.315  1.00 52.78           C  
ATOM   3003  CB  ALA B  93      -2.794  20.830  55.562  1.00 52.78           C  
ATOM   3004  C   ALA B  93      -3.132  22.007  53.426  1.00 52.78           C  
ATOM   3005  O   ALA B  93      -3.678  23.076  53.692  1.00 52.78           O  
ATOM   3006  N   ALA B  94      -3.443  21.281  52.335  1.00 46.16           N  
ATOM   3007  CA  ALA B  94      -4.467  21.661  51.410  1.00 46.16           C  
ATOM   3008  CB  ALA B  94      -3.972  21.761  49.960  1.00 46.16           C  
ATOM   3009  C   ALA B  94      -5.458  20.546  51.466  1.00 46.16           C  
ATOM   3010  O   ALA B  94      -5.108  19.402  51.758  1.00 46.16           O  
ATOM   3011  N   PRO B  95      -6.687  20.846  51.185  1.00 72.22           N  
ATOM   3012  CA  PRO B  95      -7.725  19.856  51.245  1.00 72.22           C  
ATOM   3013  CD  PRO B  95      -7.198  22.193  51.392  1.00 72.22           C  
ATOM   3014  CB  PRO B  95      -9.024  20.626  51.022  1.00 72.22           C  
ATOM   3015  CG  PRO B  95      -8.714  22.026  51.585  1.00 72.22           C  
ATOM   3016  C   PRO B  95      -7.462  18.756  50.263  1.00 72.22           C  
ATOM   3017  O   PRO B  95      -8.112  17.716  50.355  1.00 72.22           O  
ATOM   3018  N   SER B  96      -6.564  18.986  49.287  1.00 54.18           N  
ATOM   3019  CA  SER B  96      -6.176  18.003  48.311  1.00 54.18           C  
ATOM   3020  CB  SER B  96      -5.367  18.608  47.151  1.00 54.18           C  
ATOM   3021  OG  SER B  96      -4.133  19.121  47.632  1.00 54.18           O  
ATOM   3022  C   SER B  96      -5.292  16.981  48.963  1.00 54.18           C  
ATOM   3023  O   SER B  96      -5.088  15.894  48.426  1.00 54.18           O  
ATOM   3024  N   GLN B  97      -4.709  17.338  50.123  1.00125.31           N  
ATOM   3025  CA  GLN B  97      -3.813  16.512  50.887  1.00125.31           C  
ATOM   3026  CB  GLN B  97      -3.013  17.220  51.994  1.00125.31           C  
ATOM   3027  CG  GLN B  97      -1.801  18.003  51.489  1.00125.31           C  
ATOM   3028  CD  GLN B  97      -0.838  18.123  52.663  1.00125.31           C  
ATOM   3029  OE1 GLN B  97      -0.944  17.377  53.636  1.00125.31           O  
ATOM   3030  NE2 GLN B  97       0.142  19.060  52.573  1.00125.31           N  
ATOM   3031  C   GLN B  97      -4.493  15.354  51.548  1.00125.31           C  
ATOM   3032  O   GLN B  97      -3.795  14.455  52.007  1.00125.31           O  
ATOM   3033  N   THR B  98      -5.829  15.374  51.742  1.00136.97           N  
ATOM   3034  CA  THR B  98      -6.453  14.247  52.392  1.00136.97           C  
ATOM   3035  CB  THR B  98      -7.955  14.294  52.411  1.00136.97           C  
ATOM   3036  OG1 THR B  98      -8.474  14.246  51.090  1.00136.97           O  
ATOM   3037  CG2 THR B  98      -8.394  15.594  53.090  1.00136.97           C  
ATOM   3038  C   THR B  98      -6.087  13.003  51.644  1.00136.97           C  
ATOM   3039  O   THR B  98      -6.231  12.943  50.424  1.00136.97           O  
ATOM   3040  N   SER B  99      -5.583  11.973  52.361  1.00113.76           N  
ATOM   3041  CA  SER B  99      -5.187  10.760  51.694  1.00113.76           C  
ATOM   3042  CB  SER B  99      -3.942  10.904  50.798  1.00113.76           C  
ATOM   3043  OG  SER B  99      -4.261  11.521  49.564  1.00113.76           O  
ATOM   3044  C   SER B  99      -4.773   9.755  52.715  1.00113.76           C  
ATOM   3045  O   SER B  99      -4.884   9.980  53.919  1.00113.76           O  
ATOM   3046  N   VAL B 100      -4.303   8.589  52.218  1.00 59.55           N  
ATOM   3047  CA  VAL B 100      -3.738   7.557  53.040  1.00 59.55           C  
ATOM   3048  CB  VAL B 100      -4.289   6.186  52.762  1.00 59.55           C  
ATOM   3049  CG1 VAL B 100      -3.469   5.158  53.561  1.00 59.55           C  
ATOM   3050  CG2 VAL B 100      -5.788   6.178  53.104  1.00 59.55           C  
ATOM   3051  C   VAL B 100      -2.287   7.526  52.675  1.00 59.55           C  
ATOM   3052  O   VAL B 100      -1.937   7.559  51.497  1.00 59.55           O  
ATOM   3053  N   TYR B 101      -1.388   7.445  53.675  1.00 73.29           N  
ATOM   3054  CA  TYR B 101       0.008   7.511  53.346  1.00 73.29           C  
ATOM   3055  CB  TYR B 101       0.763   8.633  54.089  1.00 73.29           C  
ATOM   3056  CG  TYR B 101       0.308   9.990  53.651  1.00 73.29           C  
ATOM   3057  CD1 TYR B 101      -0.834  10.568  54.160  1.00 73.29           C  
ATOM   3058  CD2 TYR B 101       1.054  10.699  52.736  1.00 73.29           C  
ATOM   3059  CE1 TYR B 101      -1.231  11.823  53.757  1.00 73.29           C  
ATOM   3060  CE2 TYR B 101       0.665  11.953  52.328  1.00 73.29           C  
ATOM   3061  CZ  TYR B 101      -0.479  12.517  52.838  1.00 73.29           C  
ATOM   3062  OH  TYR B 101      -0.876  13.804  52.420  1.00 73.29           O  
ATOM   3063  C   TYR B 101       0.678   6.231  53.745  1.00 73.29           C  
ATOM   3064  O   TYR B 101       0.272   5.571  54.700  1.00 73.29           O  
ATOM   3065  N   PHE B 102       1.714   5.831  52.972  1.00 62.74           N  
ATOM   3066  CA  PHE B 102       2.478   4.663  53.314  1.00 62.74           C  
ATOM   3067  CB  PHE B 102       2.229   3.439  52.414  1.00 62.74           C  
ATOM   3068  CG  PHE B 102       0.889   2.874  52.739  1.00 62.74           C  
ATOM   3069  CD1 PHE B 102       0.727   1.976  53.772  1.00 62.74           C  
ATOM   3070  CD2 PHE B 102      -0.213   3.240  52.004  1.00 62.74           C  
ATOM   3071  CE1 PHE B 102      -0.513   1.454  54.064  1.00 62.74           C  
ATOM   3072  CE2 PHE B 102      -1.454   2.723  52.292  1.00 62.74           C  
ATOM   3073  CZ  PHE B 102      -1.609   1.828  53.324  1.00 62.74           C  
ATOM   3074  C   PHE B 102       3.936   4.992  53.197  1.00 62.74           C  
ATOM   3075  O   PHE B 102       4.351   5.801  52.368  1.00 62.74           O  
ATOM   3076  N   CYS B 103       4.751   4.363  54.065  1.00 57.91           N  
ATOM   3077  CA  CYS B 103       6.176   4.523  54.073  1.00 57.91           C  
ATOM   3078  CB  CYS B 103       6.689   4.944  55.460  1.00 57.91           C  
ATOM   3079  SG  CYS B 103       8.494   5.036  55.599  1.00 57.91           S  
ATOM   3080  C   CYS B 103       6.728   3.162  53.786  1.00 57.91           C  
ATOM   3081  O   CYS B 103       6.462   2.224  54.535  1.00 57.91           O  
ATOM   3082  N   ALA B 104       7.517   3.011  52.702  1.00 42.93           N  
ATOM   3083  CA  ALA B 104       8.022   1.705  52.369  1.00 42.93           C  
ATOM   3084  CB  ALA B 104       7.470   1.154  51.042  1.00 42.93           C  
ATOM   3085  C   ALA B 104       9.517   1.776  52.231  1.00 42.93           C  
ATOM   3086  O   ALA B 104      10.066   2.813  51.862  1.00 42.93           O  
ATOM   3087  N   SER B 105      10.223   0.662  52.540  1.00 51.71           N  
ATOM   3088  CA  SER B 105      11.660   0.655  52.441  1.00 51.71           C  
ATOM   3089  CB  SER B 105      12.373   0.738  53.801  1.00 51.71           C  
ATOM   3090  OG  SER B 105      12.147  -0.451  54.540  1.00 51.71           O  
ATOM   3091  C   SER B 105      12.106  -0.631  51.801  1.00 51.71           C  
ATOM   3092  O   SER B 105      11.309  -1.547  51.599  1.00 51.71           O  
ATOM   3093  N   SER B 106      13.407  -0.702  51.426  1.00 61.60           N  
ATOM   3094  CA  SER B 106      13.993  -1.892  50.854  1.00 61.60           C  
ATOM   3095  CB  SER B 106      13.892  -1.977  49.326  1.00 61.60           C  
ATOM   3096  OG  SER B 106      14.713  -0.983  48.739  1.00 61.60           O  
ATOM   3097  C   SER B 106      15.464  -1.875  51.185  1.00 61.60           C  
ATOM   3098  O   SER B 106      16.071  -0.811  51.286  1.00 61.60           O  
ATOM   3099  N   TYR B 107      16.092  -3.068  51.312  1.00162.74           N  
ATOM   3100  CA  TYR B 107      17.454  -3.166  51.775  1.00162.74           C  
ATOM   3101  CB  TYR B 107      17.918  -4.614  52.015  1.00162.74           C  
ATOM   3102  CG  TYR B 107      19.181  -4.534  52.804  1.00162.74           C  
ATOM   3103  CD1 TYR B 107      19.133  -4.270  54.155  1.00162.74           C  
ATOM   3104  CD2 TYR B 107      20.406  -4.726  52.209  1.00162.74           C  
ATOM   3105  CE1 TYR B 107      20.284  -4.193  54.905  1.00162.74           C  
ATOM   3106  CE2 TYR B 107      21.560  -4.651  52.952  1.00162.74           C  
ATOM   3107  CZ  TYR B 107      21.501  -4.384  54.298  1.00162.74           C  
ATOM   3108  OH  TYR B 107      22.690  -4.308  55.053  1.00162.74           O  
ATOM   3109  C   TYR B 107      18.463  -2.523  50.858  1.00162.74           C  
ATOM   3110  O   TYR B 107      19.324  -1.794  51.350  1.00162.74           O  
ATOM   3111  N   GLN B 108      18.412  -2.749  49.523  1.00167.78           N  
ATOM   3112  CA  GLN B 108      19.463  -2.194  48.693  1.00167.78           C  
ATOM   3113  CB  GLN B 108      20.286  -3.249  47.923  1.00167.78           C  
ATOM   3114  CG  GLN B 108      20.931  -4.341  48.780  1.00167.78           C  
ATOM   3115  CD  GLN B 108      19.947  -5.501  48.889  1.00167.78           C  
ATOM   3116  OE1 GLN B 108      18.737  -5.299  48.985  1.00167.78           O  
ATOM   3117  NE2 GLN B 108      20.476  -6.754  48.864  1.00167.78           N  
ATOM   3118  C   GLN B 108      18.922  -1.294  47.620  1.00167.78           C  
ATOM   3119  O   GLN B 108      18.010  -1.650  46.872  1.00167.78           O  
ATOM   3120  N   THR B 109      19.526  -0.092  47.495  1.00232.45           N  
ATOM   3121  CA  THR B 109      19.183   0.782  46.410  1.00232.45           C  
ATOM   3122  CB  THR B 109      19.906   2.106  46.426  1.00232.45           C  
ATOM   3123  OG1 THR B 109      19.219   3.042  45.608  1.00232.45           O  
ATOM   3124  CG2 THR B 109      21.335   1.925  45.887  1.00232.45           C  
ATOM   3125  C   THR B 109      19.670   0.005  45.261  1.00232.45           C  
ATOM   3126  O   THR B 109      19.225   0.090  44.135  1.00232.45           O  
ATOM   3127  N   GLY B 122      20.694  -0.790  45.457  1.00143.96           N  
ATOM   3128  CA  GLY B 122      21.018  -1.451  44.254  1.00143.96           C  
ATOM   3129  C   GLY B 122      20.049  -2.503  43.819  1.00143.96           C  
ATOM   3130  O   GLY B 122      19.798  -2.666  42.623  1.00143.96           O  
ATOM   3131  N   ALA B 123      19.506  -3.242  44.798  1.00 74.94           N  
ATOM   3132  CA  ALA B 123      18.769  -4.455  44.590  1.00 74.94           C  
ATOM   3133  CB  ALA B 123      18.647  -5.302  45.868  1.00 74.94           C  
ATOM   3134  C   ALA B 123      17.391  -4.291  44.023  1.00 74.94           C  
ATOM   3135  O   ALA B 123      16.836  -3.201  43.898  1.00 74.94           O  
ATOM   3136  N   SER B 124      16.868  -5.446  43.555  1.00 54.75           N  
ATOM   3137  CA  SER B 124      15.560  -5.642  43.003  1.00 54.75           C  
ATOM   3138  CB  SER B 124      15.469  -6.924  42.158  1.00 54.75           C  
ATOM   3139  OG  SER B 124      15.541  -8.067  42.998  1.00 54.75           O  
ATOM   3140  C   SER B 124      14.526  -5.798  44.086  1.00 54.75           C  
ATOM   3141  O   SER B 124      13.342  -5.583  43.831  1.00 54.75           O  
ATOM   3142  N   TYR B 125      14.957  -6.170  45.312  1.00162.31           N  
ATOM   3143  CA  TYR B 125      14.110  -6.566  46.412  1.00162.31           C  
ATOM   3144  CB  TYR B 125      14.810  -6.618  47.782  1.00162.31           C  
ATOM   3145  CG  TYR B 125      13.863  -7.385  48.635  1.00162.31           C  
ATOM   3146  CD1 TYR B 125      13.587  -8.695  48.317  1.00162.31           C  
ATOM   3147  CD2 TYR B 125      13.266  -6.829  49.740  1.00162.31           C  
ATOM   3148  CE1 TYR B 125      12.711  -9.437  49.075  1.00162.31           C  
ATOM   3149  CE2 TYR B 125      12.389  -7.565  50.501  1.00162.31           C  
ATOM   3150  CZ  TYR B 125      12.108  -8.867  50.170  1.00162.31           C  
ATOM   3151  OH  TYR B 125      11.205  -9.622  50.950  1.00162.31           O  
ATOM   3152  C   TYR B 125      12.848  -5.764  46.511  1.00162.31           C  
ATOM   3153  O   TYR B 125      12.785  -4.602  46.115  1.00162.31           O  
ATOM   3154  N   GLY B 126      11.771  -6.428  46.992  1.00 26.72           N  
ATOM   3155  CA  GLY B 126      10.469  -5.836  47.122  1.00 26.72           C  
ATOM   3156  C   GLY B 126      10.439  -4.952  48.329  1.00 26.72           C  
ATOM   3157  O   GLY B 126      11.334  -4.975  49.169  1.00 26.72           O  
ATOM   3158  N   TYR B 127       9.358  -4.160  48.447  1.00117.30           N  
ATOM   3159  CA  TYR B 127       9.207  -3.200  49.502  1.00117.30           C  
ATOM   3160  CB  TYR B 127       8.384  -1.968  49.069  1.00117.30           C  
ATOM   3161  CG  TYR B 127       9.159  -1.167  48.078  1.00117.30           C  
ATOM   3162  CD1 TYR B 127       9.222  -1.544  46.755  1.00117.30           C  
ATOM   3163  CD2 TYR B 127       9.836  -0.037  48.473  1.00117.30           C  
ATOM   3164  CE1 TYR B 127       9.944  -0.804  45.844  1.00117.30           C  
ATOM   3165  CE2 TYR B 127      10.556   0.704  47.568  1.00117.30           C  
ATOM   3166  CZ  TYR B 127      10.614   0.325  46.252  1.00117.30           C  
ATOM   3167  OH  TYR B 127      11.359   1.097  45.336  1.00117.30           O  
ATOM   3168  C   TYR B 127       8.449  -3.799  50.646  1.00117.30           C  
ATOM   3169  O   TYR B 127       7.407  -4.427  50.464  1.00117.30           O  
ATOM   3170  N   THR B 128       8.976  -3.614  51.873  1.00124.17           N  
ATOM   3171  CA  THR B 128       8.253  -4.011  53.046  1.00124.17           C  
ATOM   3172  CB  THR B 128       9.129  -4.567  54.133  1.00124.17           C  
ATOM   3173  OG1 THR B 128      10.077  -3.600  54.563  1.00124.17           O  
ATOM   3174  CG2 THR B 128       9.851  -5.809  53.582  1.00124.17           C  
ATOM   3175  C   THR B 128       7.626  -2.739  53.536  1.00124.17           C  
ATOM   3176  O   THR B 128       8.317  -1.815  53.960  1.00124.17           O  
ATOM   3177  N   PHE B 129       6.280  -2.664  53.478  1.00 86.60           N  
ATOM   3178  CA  PHE B 129       5.558  -1.447  53.749  1.00 86.60           C  
ATOM   3179  CB  PHE B 129       4.193  -1.386  53.045  1.00 86.60           C  
ATOM   3180  CG  PHE B 129       4.376  -1.289  51.572  1.00 86.60           C  
ATOM   3181  CD1 PHE B 129       4.746  -2.390  50.836  1.00 86.60           C  
ATOM   3182  CD2 PHE B 129       4.150  -0.097  50.924  1.00 86.60           C  
ATOM   3183  CE1 PHE B 129       4.907  -2.297  49.474  1.00 86.60           C  
ATOM   3184  CE2 PHE B 129       4.309   0.001  49.562  1.00 86.60           C  
ATOM   3185  CZ  PHE B 129       4.690  -1.100  48.834  1.00 86.60           C  
ATOM   3186  C   PHE B 129       5.287  -1.222  55.209  1.00 86.60           C  
ATOM   3187  O   PHE B 129       5.207  -2.152  56.010  1.00 86.60           O  
ATOM   3188  N   GLY B 130       5.128   0.074  55.569  1.00 27.12           N  
ATOM   3189  CA  GLY B 130       4.810   0.504  56.904  1.00 27.12           C  
ATOM   3190  C   GLY B 130       3.335   0.305  57.098  1.00 27.12           C  
ATOM   3191  O   GLY B 130       2.630  -0.123  56.186  1.00 27.12           O  
ATOM   3192  N   SER B 131       2.831   0.619  58.310  1.00 42.98           N  
ATOM   3193  CA  SER B 131       1.454   0.389  58.660  1.00 42.98           C  
ATOM   3194  CB  SER B 131       1.155   0.686  60.140  1.00 42.98           C  
ATOM   3195  OG  SER B 131      -0.214   0.438  60.424  1.00 42.98           O  
ATOM   3196  C   SER B 131       0.511   1.213  57.826  1.00 42.98           C  
ATOM   3197  O   SER B 131      -0.506   0.701  57.360  1.00 42.98           O  
ATOM   3198  N   GLY B 132       0.812   2.508  57.610  1.00 30.96           N  
ATOM   3199  CA  GLY B 132      -0.075   3.337  56.834  1.00 30.96           C  
ATOM   3200  C   GLY B 132      -0.835   4.250  57.753  1.00 30.96           C  
ATOM   3201  O   GLY B 132      -1.240   3.853  58.846  1.00 30.96           O  
ATOM   3202  N   THR B 133      -1.063   5.514  57.320  1.00 53.49           N  
ATOM   3203  CA  THR B 133      -1.757   6.446  58.171  1.00 53.49           C  
ATOM   3204  CB  THR B 133      -0.872   7.554  58.641  1.00 53.49           C  
ATOM   3205  OG1 THR B 133      -0.605   8.458  57.578  1.00 53.49           O  
ATOM   3206  CG2 THR B 133       0.447   6.907  59.097  1.00 53.49           C  
ATOM   3207  C   THR B 133      -2.864   7.095  57.390  1.00 53.49           C  
ATOM   3208  O   THR B 133      -2.749   7.299  56.183  1.00 53.49           O  
ATOM   3209  N   ARG B 134      -3.971   7.464  58.069  1.00122.57           N  
ATOM   3210  CA  ARG B 134      -5.079   8.076  57.386  1.00122.57           C  
ATOM   3211  CB  ARG B 134      -6.447   7.580  57.867  1.00122.57           C  
ATOM   3212  CG  ARG B 134      -6.683   6.085  57.669  1.00122.57           C  
ATOM   3213  CD  ARG B 134      -8.136   5.702  57.932  1.00122.57           C  
ATOM   3214  NE  ARG B 134      -8.933   6.352  56.858  1.00122.57           N  
ATOM   3215  CZ  ARG B 134      -9.968   5.689  56.267  1.00122.57           C  
ATOM   3216  NH1 ARG B 134     -10.317   4.439  56.693  1.00122.57           N  
ATOM   3217  NH2 ARG B 134     -10.647   6.284  55.241  1.00122.57           N  
ATOM   3218  C   ARG B 134      -5.052   9.534  57.717  1.00122.57           C  
ATOM   3219  O   ARG B 134      -4.991   9.906  58.888  1.00122.57           O  
ATOM   3220  N   LEU B 135      -5.098  10.412  56.693  1.00 66.36           N  
ATOM   3221  CA  LEU B 135      -5.069  11.811  57.011  1.00 66.36           C  
ATOM   3222  CB  LEU B 135      -3.782  12.518  56.537  1.00 66.36           C  
ATOM   3223  CG  LEU B 135      -3.647  13.981  57.009  1.00 66.36           C  
ATOM   3224  CD1 LEU B 135      -3.401  14.062  58.525  1.00 66.36           C  
ATOM   3225  CD2 LEU B 135      -2.588  14.746  56.196  1.00 66.36           C  
ATOM   3226  C   LEU B 135      -6.223  12.492  56.339  1.00 66.36           C  
ATOM   3227  O   LEU B 135      -6.462  12.303  55.147  1.00 66.36           O  
ATOM   3228  N   THR B 136      -6.979  13.306  57.104  1.00 97.37           N  
ATOM   3229  CA  THR B 136      -8.076  14.034  56.531  1.00 97.37           C  
ATOM   3230  CB  THR B 136      -9.402  13.643  57.115  1.00 97.37           C  
ATOM   3231  OG1 THR B 136      -9.627  12.253  56.928  1.00 97.37           O  
ATOM   3232  CG2 THR B 136     -10.508  14.450  56.416  1.00 97.37           C  
ATOM   3233  C   THR B 136      -7.850  15.489  56.819  1.00 97.37           C  
ATOM   3234  O   THR B 136      -7.601  15.873  57.960  1.00 97.37           O  
ATOM   3235  N   VAL B 137      -7.920  16.345  55.778  1.00 43.52           N  
ATOM   3236  CA  VAL B 137      -7.703  17.750  55.985  1.00 43.52           C  
ATOM   3237  CB  VAL B 137      -6.764  18.355  54.978  1.00 43.52           C  
ATOM   3238  CG1 VAL B 137      -6.678  19.873  55.213  1.00 43.52           C  
ATOM   3239  CG2 VAL B 137      -5.407  17.639  55.081  1.00 43.52           C  
ATOM   3240  C   VAL B 137      -9.022  18.423  55.814  1.00 43.52           C  
ATOM   3241  O   VAL B 137      -9.592  18.410  54.724  1.00 43.52           O  
ATOM   3242  N   VAL B 138      -9.537  19.046  56.892  1.00 82.87           N  
ATOM   3243  CA  VAL B 138     -10.820  19.682  56.814  1.00 82.87           C  
ATOM   3244  CB  VAL B 138     -11.657  19.475  58.036  1.00 82.87           C  
ATOM   3245  CG1 VAL B 138     -10.960  20.161  59.222  1.00 82.87           C  
ATOM   3246  CG2 VAL B 138     -13.065  20.018  57.738  1.00 82.87           C  
ATOM   3247  C   VAL B 138     -10.635  21.189  56.687  1.00 82.87           C  
ATOM   3248  O   VAL B 138      -9.630  21.719  57.231  1.00 82.87           O  
ATOM   3249  OXT VAL B 138     -11.519  21.834  56.063  1.00 82.87           O  
TER    3250      VAL B 138                                                       
END
