# Supplementary material for: Predicting T cell receptor functionality against mutant epitopes
Source: Cell Genom. 2024 Aug 15;4(9):100634. doi: 10.1016/j.xgen.2024.100634 (PMC11480844; doi:10.1016/j.xgen.2024.100634)
Supplement: Data S9. Structural models of the CMV dataset, related to STAR Methods, Structural modeling — PDB files containing the structural models of the 20 CMV TCRs, NLVPMVATV, and the HLA-B∗07:02 allele. [file mmc10.zip › structures_cmv/TCR81-14_NLVPMVATV.pdb]

ATOM      1  N   GLY M   1      32.992 -11.453   9.266  0.98 10.97           N  
ATOM      2  CA  GLY M   1      33.818 -10.825  10.321  1.00 10.97           C  
ATOM      3  C   GLY M   1      33.042 -10.657  11.584  1.00 10.97           C  
ATOM      4  O   GLY M   1      31.812 -10.633  11.576  1.00 10.97           O  
ATOM      5  N   SER M   2      33.765 -10.539  12.713  1.00 65.17           N  
ATOM      6  CA  SER M   2      33.142 -10.379  13.993  0.97 65.17           C  
ATOM      7  CB  SER M   2      34.076 -10.748  15.163  0.97 65.17           C  
ATOM      8  OG  SER M   2      33.417 -10.569  16.408  0.79 65.17           O  
ATOM      9  C   SER M   2      32.750  -8.943  14.143  1.00 65.17           C  
ATOM     10  O   SER M   2      33.200  -8.082  13.388  1.00 65.17           O  
ATOM     11  N   HIS M   3      31.862  -8.657  15.119  1.00 48.67           N  
ATOM     12  CA  HIS M   3      31.434  -7.308  15.361  1.00 48.67           C  
ATOM     13  ND1 HIS M   3      30.311  -5.813  12.539  1.00 48.67           N  
ATOM     14  CG  HIS M   3      30.041  -6.946  13.277  1.00 48.67           C  
ATOM     15  CB  HIS M   3      30.046  -6.987  14.779  1.00 48.67           C  
ATOM     16  NE2 HIS M   3      29.915  -7.443  11.079  1.00 48.67           N  
ATOM     17  CD2 HIS M   3      29.801  -7.930  12.370  1.00 48.67           C  
ATOM     18  CE1 HIS M   3      30.221  -6.168  11.232  1.00 48.67           C  
ATOM     19  C   HIS M   3      31.372  -7.114  16.843  1.00 48.67           C  
ATOM     20  O   HIS M   3      31.275  -8.080  17.599  1.00 48.67           O  
ATOM     21  N   SER M   4      31.444  -5.848  17.307  1.00 47.26           N  
ATOM     22  CA  SER M   4      31.445  -5.653  18.727  0.98 47.26           C  
ATOM     23  CB  SER M   4      32.861  -5.609  19.324  0.98 47.26           C  
ATOM     24  OG  SER M   4      33.579  -4.508  18.787  0.98 47.26           O  
ATOM     25  C   SER M   4      30.784  -4.359  19.086  1.00 47.26           C  
ATOM     26  O   SER M   4      30.645  -3.453  18.265  1.00 47.26           O  
ATOM     27  N   MET M   5      30.325  -4.279  20.352  1.00104.87           N  
ATOM     28  CA  MET M   5      29.765  -3.083  20.906  1.00104.87           C  
ATOM     29  CB  MET M   5      28.273  -3.195  21.253  1.00104.87           C  
ATOM     30  CG  MET M   5      27.622  -1.849  21.578  1.00104.87           C  
ATOM     31  SD  MET M   5      26.078  -1.960  22.530  1.00104.87           S  
ATOM     32  CE  MET M   5      25.416  -3.389  21.633  1.00104.87           C  
ATOM     33  C   MET M   5      30.460  -2.915  22.217  1.00104.87           C  
ATOM     34  O   MET M   5      30.464  -3.832  23.038  1.00104.87           O  
ATOM     35  N   ARG M   6      31.071  -1.738  22.452  1.00 82.20           N  
ATOM     36  CA  ARG M   6      31.768  -1.569  23.693  0.97 82.20           C  
ATOM     37  CB  ARG M   6      33.290  -1.730  23.558  0.97 82.20           C  
ATOM     38  CG  ARG M   6      33.704  -3.131  23.109  0.97 82.20           C  
ATOM     39  CD  ARG M   6      35.214  -3.313  22.964  0.97 82.20           C  
ATOM     40  NE  ARG M   6      35.440  -4.715  22.515  0.92 82.20           N  
ATOM     41  CZ  ARG M   6      36.573  -5.041  21.829  0.88 82.20           C  
ATOM     42  NH1 ARG M   6      37.507  -4.080  21.564  0.88 82.20           N  
ATOM     43  NH2 ARG M   6      36.764  -6.321  21.398  0.88 82.20           N  
ATOM     44  C   ARG M   6      31.523  -0.187  24.207  1.00 82.20           C  
ATOM     45  O   ARG M   6      31.324   0.753  23.438  1.00 82.20           O  
ATOM     46  N   TYR M   7      31.522  -0.042  25.547  1.00 80.47           N  
ATOM     47  CA  TYR M   7      31.361   1.246  26.157  1.00 80.47           C  
ATOM     48  CB  TYR M   7      30.139   1.372  27.087  1.00 80.47           C  
ATOM     49  CG  TYR M   7      28.887   1.411  26.275  1.00 80.47           C  
ATOM     50  CD1 TYR M   7      28.236   0.255  25.906  1.00 80.47           C  
ATOM     51  CD2 TYR M   7      28.362   2.621  25.884  1.00 80.47           C  
ATOM     52  CE1 TYR M   7      27.080   0.308  25.161  1.00 80.47           C  
ATOM     53  CE2 TYR M   7      27.208   2.681  25.139  1.00 80.47           C  
ATOM     54  CZ  TYR M   7      26.566   1.523  24.776  1.00 80.47           C  
ATOM     55  OH  TYR M   7      25.381   1.584  24.012  1.00 80.47           O  
ATOM     56  C   TYR M   7      32.574   1.492  27.002  1.00 80.47           C  
ATOM     57  O   TYR M   7      33.047   0.594  27.698  1.00 80.47           O  
ATOM     58  N   PHE M   8      33.118   2.727  26.950  1.00 56.39           N  
ATOM     59  CA  PHE M   8      34.299   3.039  27.709  1.00 56.39           C  
ATOM     60  CB  PHE M   8      35.457   3.563  26.841  1.00 56.39           C  
ATOM     61  CG  PHE M   8      35.847   2.482  25.891  1.00 56.39           C  
ATOM     62  CD1 PHE M   8      35.153   2.303  24.717  1.00 56.39           C  
ATOM     63  CD2 PHE M   8      36.906   1.648  26.171  1.00 56.39           C  
ATOM     64  CE1 PHE M   8      35.509   1.309  23.835  1.00 56.39           C  
ATOM     65  CE2 PHE M   8      37.266   0.652  25.293  1.00 56.39           C  
ATOM     66  CZ  PHE M   8      36.567   0.481  24.123  1.00 56.39           C  
ATOM     67  C   PHE M   8      33.957   4.134  28.674  1.00 56.39           C  
ATOM     68  O   PHE M   8      33.296   5.108  28.315  1.00 56.39           O  
ATOM     69  N   PHE M   9      34.408   4.007  29.941  1.00165.59           N  
ATOM     70  CA  PHE M   9      34.076   5.020  30.903  1.00165.59           C  
ATOM     71  CB  PHE M   9      33.162   4.509  32.030  1.00165.59           C  
ATOM     72  CG  PHE M   9      31.913   3.989  31.407  1.00165.59           C  
ATOM     73  CD1 PHE M   9      30.836   4.815  31.187  1.00165.59           C  
ATOM     74  CD2 PHE M   9      31.824   2.667  31.037  1.00165.59           C  
ATOM     75  CE1 PHE M   9      29.686   4.327  30.611  1.00165.59           C  
ATOM     76  CE2 PHE M   9      30.678   2.173  30.461  1.00165.59           C  
ATOM     77  CZ  PHE M   9      29.605   3.005  30.247  1.00165.59           C  
ATOM     78  C   PHE M   9      35.334   5.486  31.569  1.00165.59           C  
ATOM     79  O   PHE M   9      36.209   4.687  31.900  1.00165.59           O  
ATOM     80  N   THR M  10      35.456   6.814  31.772  1.00 40.30           N  
ATOM     81  CA  THR M  10      36.604   7.342  32.451  0.98 40.30           C  
ATOM     82  CB  THR M  10      37.578   8.013  31.528  0.98 40.30           C  
ATOM     83  OG1 THR M  10      38.024   7.095  30.541  0.98 40.30           O  
ATOM     84  CG2 THR M  10      38.773   8.524  32.352  0.98 40.30           C  
ATOM     85  C   THR M  10      36.121   8.377  33.420  1.00 40.30           C  
ATOM     86  O   THR M  10      35.376   9.285  33.052  1.00 40.30           O  
ATOM     87  N   SER M  11      36.539   8.263  34.696  1.00 87.40           N  
ATOM     88  CA  SER M  11      36.131   9.231  35.673  0.97 87.40           C  
ATOM     89  CB  SER M  11      35.178   8.626  36.722  0.97 87.40           C  
ATOM     90  OG  SER M  11      34.788   9.605  37.671  0.97 87.40           O  
ATOM     91  C   SER M  11      37.374   9.678  36.381  1.00 87.40           C  
ATOM     92  O   SER M  11      38.146   8.854  36.871  1.00 87.40           O  
ATOM     93  N   VAL M  12      37.602  11.008  36.457  1.00 39.10           N  
ATOM     94  CA  VAL M  12      38.791  11.502  37.096  1.00 39.10           C  
ATOM     95  CB  VAL M  12      39.679  12.281  36.170  1.00 39.10           C  
ATOM     96  CG1 VAL M  12      40.887  12.801  36.970  1.00 39.10           C  
ATOM     97  CG2 VAL M  12      40.054  11.384  34.978  1.00 39.10           C  
ATOM     98  C   VAL M  12      38.387  12.435  38.196  1.00 39.10           C  
ATOM     99  O   VAL M  12      37.568  13.332  38.000  1.00 39.10           O  
ATOM    100  N   SER M  13      38.983  12.244  39.390  1.00 87.50           N  
ATOM    101  CA  SER M  13      38.670  13.048  40.538  1.00 87.50           C  
ATOM    102  CB  SER M  13      39.218  12.476  41.856  1.00 87.50           C  
ATOM    103  OG  SER M  13      38.689  11.183  42.099  1.00 87.50           O  
ATOM    104  C   SER M  13      39.318  14.385  40.385  1.00 87.50           C  
ATOM    105  O   SER M  13      40.365  14.516  39.753  1.00 87.50           O  
ATOM    106  N   ARG M  14      38.686  15.424  40.965  1.00137.13           N  
ATOM    107  CA  ARG M  14      39.250  16.741  40.925  1.00137.13           C  
ATOM    108  CB  ARG M  14      38.415  17.669  40.027  1.00137.13           C  
ATOM    109  CG  ARG M  14      38.235  17.095  38.617  1.00137.13           C  
ATOM    110  CD  ARG M  14      37.047  17.678  37.846  0.99137.13           C  
ATOM    111  NE  ARG M  14      37.569  18.612  36.811  0.99137.13           N  
ATOM    112  CZ  ARG M  14      36.799  18.905  35.721  0.98137.13           C  
ATOM    113  NH1 ARG M  14      35.561  18.347  35.586  0.98137.13           N  
ATOM    114  NH2 ARG M  14      37.266  19.756  34.763  0.98137.13           N  
ATOM    115  C   ARG M  14      39.164  17.253  42.328  1.00137.13           C  
ATOM    116  O   ARG M  14      38.168  17.855  42.724  1.00137.13           O  
ATOM    117  N   PRO M  15      40.194  17.032  43.092  0.98164.56           N  
ATOM    118  CA  PRO M  15      40.248  17.406  44.476  0.98164.56           C  
ATOM    119  CD  PRO M  15      41.401  16.374  42.629  0.98164.56           C  
ATOM    120  CB  PRO M  15      41.520  16.756  45.021  0.98164.56           C  
ATOM    121  CG  PRO M  15      42.406  16.584  43.772  0.98164.56           C  
ATOM    122  C   PRO M  15      40.266  18.889  44.627  0.98164.56           C  
ATOM    123  O   PRO M  15      40.926  19.561  43.837  0.98164.56           O  
ATOM    124  N   GLY M  16      39.541  19.418  45.630  1.00 28.79           N  
ATOM    125  CA  GLY M  16      39.571  20.822  45.911  1.00 28.79           C  
ATOM    126  C   GLY M  16      38.824  21.543  44.843  1.00 28.79           C  
ATOM    127  O   GLY M  16      38.831  22.772  44.786  1.00 28.79           O  
ATOM    128  N   ARG M  17      38.145  20.792  43.966  1.00153.03           N  
ATOM    129  CA  ARG M  17      37.430  21.419  42.902  1.00153.03           C  
ATOM    130  CB  ARG M  17      38.156  21.348  41.547  1.00153.03           C  
ATOM    131  CG  ARG M  17      39.371  22.278  41.525  1.00153.03           C  
ATOM    132  CD  ARG M  17      40.395  21.992  40.428  1.00153.03           C  
ATOM    133  NE  ARG M  17      41.489  22.984  40.618  1.00153.03           N  
ATOM    134  CZ  ARG M  17      42.418  22.784  41.599  1.00153.03           C  
ATOM    135  NH1 ARG M  17      42.323  21.697  42.420  1.00153.03           N  
ATOM    136  NH2 ARG M  17      43.430  23.682  41.775  1.00153.03           N  
ATOM    137  C   ARG M  17      36.121  20.724  42.814  1.00153.03           C  
ATOM    138  O   ARG M  17      35.710  20.031  43.743  1.00153.03           O  
ATOM    139  N   GLY M  18      35.433  20.883  41.677  1.00 92.89           N  
ATOM    140  CA  GLY M  18      34.101  20.376  41.572  1.00 92.89           C  
ATOM    141  C   GLY M  18      34.101  18.883  41.477  1.00 92.89           C  
ATOM    142  O   GLY M  18      35.101  18.219  41.741  1.00 92.89           O  
ATOM    143  N   GLU M  19      32.929  18.323  41.107  1.00119.47           N  
ATOM    144  CA  GLU M  19      32.730  16.904  41.036  0.98119.47           C  
ATOM    145  CB  GLU M  19      31.260  16.487  40.817  0.98119.47           C  
ATOM    146  CG  GLU M  19      30.627  16.954  39.509  0.95119.47           C  
ATOM    147  CD  GLU M  19      29.197  16.433  39.502  0.92119.47           C  
ATOM    148  OE1 GLU M  19      28.893  15.536  40.333  0.92119.47           O  
ATOM    149  OE2 GLU M  19      28.390  16.921  38.668  0.92119.47           O  
ATOM    150  C   GLU M  19      33.591  16.352  39.944  1.00119.47           C  
ATOM    151  O   GLU M  19      34.034  17.077  39.056  1.00119.47           O  
ATOM    152  N   PRO M  20      33.877  15.076  40.028  1.00 94.97           N  
ATOM    153  CA  PRO M  20      34.767  14.396  39.124  1.00 94.97           C  
ATOM    154  CD  PRO M  20      33.179  14.158  40.915  1.00 94.97           C  
ATOM    155  CB  PRO M  20      34.834  12.955  39.628  1.00 94.97           C  
ATOM    156  CG  PRO M  20      33.494  12.760  40.360  1.00 94.97           C  
ATOM    157  C   PRO M  20      34.329  14.458  37.693  1.00 94.97           C  
ATOM    158  O   PRO M  20      33.128  14.493  37.428  1.00 94.97           O  
ATOM    159  N   ARG M  21      35.301  14.478  36.756  1.00 90.95           N  
ATOM    160  CA  ARG M  21      34.998  14.531  35.354  1.00 90.95           C  
ATOM    161  CB  ARG M  21      36.203  14.953  34.495  1.00 90.95           C  
ATOM    162  CG  ARG M  21      35.906  15.070  32.999  1.00 90.95           C  
ATOM    163  CD  ARG M  21      35.058  16.289  32.638  1.00 90.95           C  
ATOM    164  NE  ARG M  21      34.991  16.372  31.152  0.99 90.95           N  
ATOM    165  CZ  ARG M  21      36.015  16.957  30.466  0.99 90.95           C  
ATOM    166  NH1 ARG M  21      37.132  17.364  31.133  0.99 90.95           N  
ATOM    167  NH2 ARG M  21      35.928  17.138  29.117  0.99 90.95           N  
ATOM    168  C   ARG M  21      34.586  13.159  34.915  1.00 90.95           C  
ATOM    169  O   ARG M  21      35.227  12.169  35.266  1.00 90.95           O  
ATOM    170  N   PHE M  22      33.496  13.064  34.122  1.00 80.93           N  
ATOM    171  CA  PHE M  22      33.026  11.773  33.703  1.00 80.93           C  
ATOM    172  CB  PHE M  22      31.699  11.407  34.397  1.00 80.93           C  
ATOM    173  CG  PHE M  22      31.284  10.029  34.013  1.00 80.93           C  
ATOM    174  CD1 PHE M  22      31.903   8.934  34.569  1.00 80.93           C  
ATOM    175  CD2 PHE M  22      30.258   9.833  33.118  1.00 80.93           C  
ATOM    176  CE1 PHE M  22      31.516   7.661  34.224  1.00 80.93           C  
ATOM    177  CE2 PHE M  22      29.866   8.562  32.769  1.00 80.93           C  
ATOM    178  CZ  PHE M  22      30.498   7.474  33.320  1.00 80.93           C  
ATOM    179  C   PHE M  22      32.796  11.797  32.220  1.00 80.93           C  
ATOM    180  O   PHE M  22      32.020  12.606  31.713  1.00 80.93           O  
ATOM    181  N   ILE M  23      33.475  10.893  31.480  1.00 50.00           N  
ATOM    182  CA  ILE M  23      33.292  10.842  30.058  1.00 50.00           C  
ATOM    183  CB  ILE M  23      34.514  11.260  29.291  1.00 50.00           C  
ATOM    184  CG1 ILE M  23      34.871  12.716  29.637  1.00 50.00           C  
ATOM    185  CG2 ILE M  23      34.245  11.035  27.794  1.00 50.00           C  
ATOM    186  CD1 ILE M  23      36.249  13.151  29.142  1.00 50.00           C  
ATOM    187  C   ILE M  23      32.969   9.428  29.686  1.00 50.00           C  
ATOM    188  O   ILE M  23      33.665   8.493  30.083  1.00 50.00           O  
ATOM    189  N   ALA M  24      31.884   9.233  28.911  1.00 41.41           N  
ATOM    190  CA  ALA M  24      31.511   7.909  28.504  1.00 41.41           C  
ATOM    191  CB  ALA M  24      30.156   7.450  29.068  1.00 41.41           C  
ATOM    192  C   ALA M  24      31.392   7.910  27.016  1.00 41.41           C  
ATOM    193  O   ALA M  24      30.879   8.861  26.428  1.00 41.41           O  
ATOM    194  N   VAL M  25      31.875   6.832  26.366  1.00 72.57           N  
ATOM    195  CA  VAL M  25      31.795   6.782  24.935  0.98 72.57           C  
ATOM    196  CB  VAL M  25      33.121   6.943  24.258  0.98 72.57           C  
ATOM    197  CG1 VAL M  25      32.883   6.868  22.749  0.98 72.57           C  
ATOM    198  CG2 VAL M  25      33.791   8.241  24.719  0.98 72.57           C  
ATOM    199  C   VAL M  25      31.317   5.412  24.560  1.00 72.57           C  
ATOM    200  O   VAL M  25      31.559   4.442  25.278  1.00 72.57           O  
ATOM    201  N   GLY M  26      30.619   5.293  23.410  1.00 36.64           N  
ATOM    202  CA  GLY M  26      30.155   4.000  22.988  1.00 36.64           C  
ATOM    203  C   GLY M  26      30.664   3.764  21.603  1.00 36.64           C  
ATOM    204  O   GLY M  26      30.684   4.674  20.776  1.00 36.64           O  
ATOM    205  N   TYR M  27      31.080   2.512  21.313  1.00 78.90           N  
ATOM    206  CA  TYR M  27      31.619   2.206  20.020  1.00 78.90           C  
ATOM    207  CB  TYR M  27      33.128   1.884  20.014  1.00 78.90           C  
ATOM    208  CG  TYR M  27      33.945   3.114  20.217  0.99 78.90           C  
ATOM    209  CD1 TYR M  27      34.168   3.628  21.474  0.99 78.90           C  
ATOM    210  CD2 TYR M  27      34.511   3.744  19.131  0.99 78.90           C  
ATOM    211  CE1 TYR M  27      34.934   4.760  21.641  0.99 78.90           C  
ATOM    212  CE2 TYR M  27      35.277   4.874  19.292  0.99 78.90           C  
ATOM    213  CZ  TYR M  27      35.490   5.384  20.549  0.99 78.90           C  
ATOM    214  OH  TYR M  27      36.276   6.543  20.718  0.99 78.90           O  
ATOM    215  C   TYR M  27      30.977   0.981  19.463  1.00 78.90           C  
ATOM    216  O   TYR M  27      30.530   0.090  20.187  1.00 78.90           O  
ATOM    217  N   VAL M  28      30.887   0.949  18.121  1.00 69.49           N  
ATOM    218  CA  VAL M  28      30.473  -0.226  17.421  0.98 69.49           C  
ATOM    219  CB  VAL M  28      29.170  -0.058  16.696  0.98 69.49           C  
ATOM    220  CG1 VAL M  28      28.933  -1.297  15.817  0.98 69.49           C  
ATOM    221  CG2 VAL M  28      28.060   0.183  17.734  0.98 69.49           C  
ATOM    222  C   VAL M  28      31.534  -0.441  16.388  1.00 69.49           C  
ATOM    223  O   VAL M  28      31.623   0.316  15.425  1.00 69.49           O  
ATOM    224  N   ASP M  29      32.362  -1.489  16.560  1.00113.16           N  
ATOM    225  CA  ASP M  29      33.386  -1.825  15.605  1.00113.16           C  
ATOM    226  CB  ASP M  29      32.823  -2.492  14.342  1.00113.16           C  
ATOM    227  CG  ASP M  29      32.218  -3.826  14.742  1.00113.16           C  
ATOM    228  OD1 ASP M  29      32.929  -4.628  15.400  1.00113.16           O  
ATOM    229  OD2 ASP M  29      31.026  -4.053  14.407  1.00113.16           O  
ATOM    230  C   ASP M  29      34.166  -0.618  15.152  1.00113.16           C  
ATOM    231  O   ASP M  29      34.070  -0.206  13.998  1.00113.16           O  
ATOM    232  N   ASP M  30      34.931   0.003  16.064  1.00202.42           N  
ATOM    233  CA  ASP M  30      35.807   1.097  15.741  1.00202.42           C  
ATOM    234  CB  ASP M  30      36.820   0.747  14.638  1.00202.42           C  
ATOM    235  CG  ASP M  30      37.799  -0.272  15.203  1.00202.42           C  
ATOM    236  OD1 ASP M  30      37.738  -0.530  16.435  1.00202.42           O  
ATOM    237  OD2 ASP M  30      38.623  -0.802  14.412  1.00202.42           O  
ATOM    238  C   ASP M  30      35.049   2.310  15.296  1.00202.42           C  
ATOM    239  O   ASP M  30      35.647   3.245  14.765  1.00202.42           O  
ATOM    240  N   THR M  31      33.725   2.369  15.518  1.00150.07           N  
ATOM    241  CA  THR M  31      33.061   3.587  15.157  1.00150.07           C  
ATOM    242  CB  THR M  31      32.076   3.428  14.024  1.00150.07           C  
ATOM    243  OG1 THR M  31      31.772   4.693  13.463  1.00150.07           O  
ATOM    244  CG2 THR M  31      30.784   2.762  14.520  1.00150.07           C  
ATOM    245  C   THR M  31      32.362   4.070  16.395  1.00150.07           C  
ATOM    246  O   THR M  31      31.653   3.312  17.053  1.00150.07           O  
ATOM    247  N   GLN M  32      32.564   5.353  16.762  1.00 68.36           N  
ATOM    248  CA  GLN M  32      31.983   5.884  17.967  0.94 68.36           C  
ATOM    249  CB  GLN M  32      32.771   7.080  18.528  0.94 68.36           C  
ATOM    250  CG  GLN M  32      32.172   7.665  19.807  0.94 68.36           C  
ATOM    251  CD  GLN M  32      32.971   8.909  20.169  0.94 68.36           C  
ATOM    252  OE1 GLN M  32      33.820   9.361  19.402  0.94 68.36           O  
ATOM    253  NE2 GLN M  32      32.688   9.483  21.369  0.94 68.36           N  
ATOM    254  C   GLN M  32      30.614   6.397  17.650  1.00 68.36           C  
ATOM    255  O   GLN M  32      30.468   7.325  16.857  1.00 68.36           O  
ATOM    256  N   PHE M  33      29.572   5.727  18.189  1.00110.58           N  
ATOM    257  CA  PHE M  33      28.207   6.138  18.010  1.00110.58           C  
ATOM    258  CB  PHE M  33      27.198   4.974  17.889  1.00110.58           C  
ATOM    259  CG  PHE M  33      27.095   4.153  19.127  1.00110.58           C  
ATOM    260  CD1 PHE M  33      28.086   3.265  19.473  1.00110.58           C  
ATOM    261  CD2 PHE M  33      25.973   4.246  19.918  1.00110.58           C  
ATOM    262  CE1 PHE M  33      27.971   2.500  20.610  1.00110.58           C  
ATOM    263  CE2 PHE M  33      25.852   3.484  21.054  1.00110.58           C  
ATOM    264  CZ  PHE M  33      26.854   2.610  21.403  1.00110.58           C  
ATOM    265  C   PHE M  33      27.703   7.175  18.982  1.00110.58           C  
ATOM    266  O   PHE M  33      26.861   7.986  18.605  1.00110.58           O  
ATOM    267  N   VAL M  34      28.143   7.173  20.264  1.00 56.33           N  
ATOM    268  CA  VAL M  34      27.561   8.113  21.198  1.00 56.33           C  
ATOM    269  CB  VAL M  34      26.450   7.519  22.015  1.00 56.33           C  
ATOM    270  CG1 VAL M  34      25.294   7.134  21.078  1.00 56.33           C  
ATOM    271  CG2 VAL M  34      27.018   6.336  22.819  1.00 56.33           C  
ATOM    272  C   VAL M  34      28.588   8.593  22.178  1.00 56.33           C  
ATOM    273  O   VAL M  34      29.677   8.030  22.278  1.00 56.33           O  
ATOM    274  N   ARG M  35      28.269   9.686  22.916  0.98129.72           N  
ATOM    275  CA  ARG M  35      29.195  10.153  23.911  0.98129.72           C  
ATOM    276  CB  ARG M  35      30.200  11.208  23.437  0.98129.72           C  
ATOM    277  CG  ARG M  35      29.525  12.539  23.114  0.98129.72           C  
ATOM    278  CD  ARG M  35      30.456  13.734  23.316  0.98129.72           C  
ATOM    279  NE  ARG M  35      29.608  14.955  23.389  0.98129.72           N  
ATOM    280  CZ  ARG M  35      30.100  16.099  23.948  0.98129.72           C  
ATOM    281  NH1 ARG M  35      31.369  16.125  24.444  0.98129.72           N  
ATOM    282  NH2 ARG M  35      29.326  17.220  24.006  0.98129.72           N  
ATOM    283  C   ARG M  35      28.441  10.876  24.987  0.98129.72           C  
ATOM    284  O   ARG M  35      27.326  11.355  24.785  0.98129.72           O  
ATOM    285  N   PHE M  36      29.063  10.959  26.181  1.00 67.31           N  
ATOM    286  CA  PHE M  36      28.529  11.700  27.287  1.00 67.31           C  
ATOM    287  CB  PHE M  36      27.829  10.800  28.320  1.00 67.31           C  
ATOM    288  CG  PHE M  36      27.359  11.631  29.465  1.00 67.31           C  
ATOM    289  CD1 PHE M  36      26.163  12.308  29.406  1.00 67.31           C  
ATOM    290  CD2 PHE M  36      28.120  11.721  30.608  1.00 67.31           C  
ATOM    291  CE1 PHE M  36      25.737  13.068  30.472  1.00 67.31           C  
ATOM    292  CE2 PHE M  36      27.699  12.478  31.676  1.00 67.31           C  
ATOM    293  CZ  PHE M  36      26.505  13.154  31.608  1.00 67.31           C  
ATOM    294  C   PHE M  36      29.698  12.339  27.969  1.00 67.31           C  
ATOM    295  O   PHE M  36      30.704  11.682  28.235  1.00 67.31           O  
ATOM    296  N   ASP M  37      29.593  13.651  28.261  1.00 60.74           N  
ATOM    297  CA  ASP M  37      30.642  14.366  28.933  1.00 60.74           C  
ATOM    298  CB  ASP M  37      31.357  15.376  28.015  1.00 60.74           C  
ATOM    299  CG  ASP M  37      32.581  15.939  28.722  0.99 60.74           C  
ATOM    300  OD1 ASP M  37      32.637  15.878  29.979  0.99 60.74           O  
ATOM    301  OD2 ASP M  37      33.482  16.446  28.002  0.99 60.74           O  
ATOM    302  C   ASP M  37      30.000  15.132  30.050  1.00 60.74           C  
ATOM    303  O   ASP M  37      29.034  15.865  29.843  1.00 60.74           O  
ATOM    304  N   SER M  38      30.540  14.982  31.272  1.00 89.42           N  
ATOM    305  CA  SER M  38      30.006  15.621  32.442  1.00 89.42           C  
ATOM    306  CB  SER M  38      30.806  15.242  33.699  1.00 89.42           C  
ATOM    307  OG  SER M  38      30.402  16.042  34.797  1.00 89.42           O  
ATOM    308  C   SER M  38      30.094  17.110  32.297  1.00 89.42           C  
ATOM    309  O   SER M  38      29.252  17.838  32.821  1.00 89.42           O  
ATOM    310  N   ASP M  39      31.140  17.605  31.613  1.00 56.87           N  
ATOM    311  CA  ASP M  39      31.344  19.018  31.446  1.00 56.87           C  
ATOM    312  CB  ASP M  39      32.752  19.371  30.942  1.00 56.87           C  
ATOM    313  CG  ASP M  39      33.698  19.193  32.123  0.96 56.87           C  
ATOM    314  OD1 ASP M  39      33.189  19.094  33.272  0.96 56.87           O  
ATOM    315  OD2 ASP M  39      34.936  19.162  31.898  0.96 56.87           O  
ATOM    316  C   ASP M  39      30.334  19.623  30.519  1.00 56.87           C  
ATOM    317  O   ASP M  39      29.973  20.788  30.681  1.00 56.87           O  
ATOM    318  N   ALA M  40      29.847  18.854  29.524  1.00 38.77           N  
ATOM    319  CA  ALA M  40      28.972  19.391  28.515  1.00 38.77           C  
ATOM    320  CB  ALA M  40      28.528  18.348  27.474  1.00 38.77           C  
ATOM    321  C   ALA M  40      27.739  19.982  29.133  1.00 38.77           C  
ATOM    322  O   ALA M  40      27.248  19.532  30.166  1.00 38.77           O  
ATOM    323  N   ALA M  41      27.243  21.065  28.497  1.00 35.17           N  
ATOM    324  CA  ALA M  41      26.084  21.809  28.906  1.00 35.17           C  
ATOM    325  CB  ALA M  41      25.883  23.092  28.080  1.00 35.17           C  
ATOM    326  C   ALA M  41      24.830  20.996  28.769  1.00 35.17           C  
ATOM    327  O   ALA M  41      23.938  21.086  29.612  1.00 35.17           O  
ATOM    328  N   SER M  42      24.727  20.188  27.694  1.00 35.44           N  
ATOM    329  CA  SER M  42      23.522  19.462  27.399  1.00 35.44           C  
ATOM    330  CB  SER M  42      23.614  18.640  26.100  1.00 35.44           C  
ATOM    331  OG  SER M  42      24.551  17.585  26.252  1.00 35.44           O  
ATOM    332  C   SER M  42      23.194  18.513  28.508  1.00 35.44           C  
ATOM    333  O   SER M  42      22.033  18.386  28.894  1.00 35.44           O  
ATOM    334  N   GLN M  43      24.213  17.844  29.074  1.00 55.68           N  
ATOM    335  CA  GLN M  43      23.980  16.878  30.110  1.00 55.68           C  
ATOM    336  CB  GLN M  43      23.321  17.463  31.372  1.00 55.68           C  
ATOM    337  CG  GLN M  43      24.259  18.344  32.198  1.00 55.68           C  
ATOM    338  CD  GLN M  43      25.264  17.432  32.889  1.00 55.68           C  
ATOM    339  OE1 GLN M  43      24.890  16.474  33.564  1.00 55.68           O  
ATOM    340  NE2 GLN M  43      26.579  17.731  32.710  1.00 55.68           N  
ATOM    341  C   GLN M  43      23.099  15.796  29.579  1.00 55.68           C  
ATOM    342  O   GLN M  43      22.256  15.264  30.300  1.00 55.68           O  
ATOM    343  N   ARG M  44      23.277  15.438  28.291  1.00121.66           N  
ATOM    344  CA  ARG M  44      22.519  14.358  27.734  1.00121.66           C  
ATOM    345  CB  ARG M  44      21.343  14.804  26.851  1.00121.66           C  
ATOM    346  CG  ARG M  44      20.295  15.624  27.603  1.00121.66           C  
ATOM    347  CD  ARG M  44      18.934  15.641  26.908  1.00121.66           C  
ATOM    348  NE  ARG M  44      18.187  14.451  27.403  1.00121.66           N  
ATOM    349  CZ  ARG M  44      17.220  13.862  26.641  1.00121.66           C  
ATOM    350  NH1 ARG M  44      16.938  14.339  25.394  1.00121.66           N  
ATOM    351  NH2 ARG M  44      16.536  12.787  27.131  1.00121.66           N  
ATOM    352  C   ARG M  44      23.447  13.570  26.865  1.00121.66           C  
ATOM    353  O   ARG M  44      24.499  14.059  26.456  1.00121.66           O  
ATOM    354  N   MET M  45      23.084  12.303  26.583  1.00 73.31           N  
ATOM    355  CA  MET M  45      23.889  11.499  25.715  1.00 73.31           C  
ATOM    356  CB  MET M  45      23.450  10.025  25.661  1.00 73.31           C  
ATOM    357  CG  MET M  45      24.403   9.119  24.880  1.00 73.31           C  
ATOM    358  SD  MET M  45      25.954   8.724  25.743  1.00 73.31           S  
ATOM    359  CE  MET M  45      25.192   7.555  26.907  1.00 73.31           C  
ATOM    360  C   MET M  45      23.697  12.080  24.345  1.00 73.31           C  
ATOM    361  O   MET M  45      22.576  12.423  23.972  1.00 73.31           O  
ATOM    362  N   GLU M  46      24.789  12.208  23.561  1.00 71.78           N  
ATOM    363  CA  GLU M  46      24.684  12.832  22.269  1.00 71.78           C  
ATOM    364  CB  GLU M  46      25.562  14.088  22.128  1.00 71.78           C  
ATOM    365  CG  GLU M  46      25.136  15.226  23.059  1.00 71.78           C  
ATOM    366  CD  GLU M  46      26.071  16.403  22.832  1.00 71.78           C  
ATOM    367  OE1 GLU M  46      26.381  16.690  21.644  1.00 71.78           O  
ATOM    368  OE2 GLU M  46      26.491  17.031  23.838  1.00 71.78           O  
ATOM    369  C   GLU M  46      25.111  11.869  21.197  1.00 71.78           C  
ATOM    370  O   GLU M  46      25.927  10.978  21.430  1.00 71.78           O  
ATOM    371  N   PRO M  47      24.520  12.009  20.029  1.00108.14           N  
ATOM    372  CA  PRO M  47      24.842  11.178  18.893  1.00108.14           C  
ATOM    373  CD  PRO M  47      23.201  12.606  19.913  1.00108.14           C  
ATOM    374  CB  PRO M  47      23.637  11.261  17.952  1.00108.14           C  
ATOM    375  CG  PRO M  47      22.871  12.513  18.415  1.00108.14           C  
ATOM    376  C   PRO M  47      26.133  11.520  18.212  1.00108.14           C  
ATOM    377  O   PRO M  47      26.341  12.683  17.872  1.00108.14           O  
ATOM    378  N   ARG M  48      27.042  10.535  18.087  0.98203.54           N  
ATOM    379  CA  ARG M  48      28.272  10.606  17.347  0.98203.54           C  
ATOM    380  CB  ARG M  48      29.406   9.804  17.996  0.98203.54           C  
ATOM    381  CG  ARG M  48      29.860  10.443  19.311  0.98203.54           C  
ATOM    382  CD  ARG M  48      30.431  11.858  19.147  0.98203.54           C  
ATOM    383  NE  ARG M  48      29.288  12.794  18.940  0.98203.54           N  
ATOM    384  CZ  ARG M  48      29.278  14.020  19.541  0.98203.54           C  
ATOM    385  NH1 ARG M  48      30.314  14.399  20.342  0.98203.54           N  
ATOM    386  NH2 ARG M  48      28.227  14.869  19.348  0.98203.54           N  
ATOM    387  C   ARG M  48      28.137  10.205  15.903  0.98203.54           C  
ATOM    388  O   ARG M  48      28.898  10.685  15.067  0.98203.54           O  
ATOM    389  N   ALA M  49      27.213   9.273  15.568  1.00 52.21           N  
ATOM    390  CA  ALA M  49      27.143   8.791  14.211  1.00 52.21           C  
ATOM    391  CB  ALA M  49      27.507   7.303  14.076  1.00 52.21           C  
ATOM    392  C   ALA M  49      25.742   8.954  13.701  1.00 52.21           C  
ATOM    393  O   ALA M  49      24.769   8.757  14.422  1.00 52.21           O  
ATOM    394  N   PRO M  50      25.635   9.281  12.442  1.00136.40           N  
ATOM    395  CA  PRO M  50      24.380   9.586  11.800  1.00136.40           C  
ATOM    396  CD  PRO M  50      26.684   8.969  11.485  1.00136.40           C  
ATOM    397  CB  PRO M  50      24.735   9.837  10.336  1.00136.40           C  
ATOM    398  CG  PRO M  50      25.983   8.961  10.117  1.00136.40           C  
ATOM    399  C   PRO M  50      23.339   8.512  11.928  1.00136.40           C  
ATOM    400  O   PRO M  50      22.155   8.842  11.963  1.00136.40           O  
ATOM    401  N   TRP M  51      23.743   7.232  11.966  1.00101.28           N  
ATOM    402  CA  TRP M  51      22.832   6.122  12.036  1.00101.28           C  
ATOM    403  CB  TRP M  51      23.519   4.774  11.738  1.00101.28           C  
ATOM    404  CG  TRP M  51      24.857   4.566  12.406  1.00101.28           C  
ATOM    405  CD2 TRP M  51      25.070   3.883  13.651  1.00101.28           C  
ATOM    406  CD1 TRP M  51      26.090   4.939  11.955  1.00101.28           C  
ATOM    407  NE1 TRP M  51      27.057   4.537  12.842  1.00101.28           N  
ATOM    408  CE2 TRP M  51      26.445   3.883  13.890  1.00101.28           C  
ATOM    409  CE3 TRP M  51      24.195   3.299  14.520  1.00101.28           C  
ATOM    410  CZ2 TRP M  51      26.967   3.297  15.007  1.00101.28           C  
ATOM    411  CZ3 TRP M  51      24.725   2.713  15.648  1.00101.28           C  
ATOM    412  CH2 TRP M  51      26.084   2.712  15.887  1.00101.28           C  
ATOM    413  C   TRP M  51      22.106   6.085  13.348  1.00101.28           C  
ATOM    414  O   TRP M  51      21.000   5.552  13.427  1.00101.28           O  
ATOM    415  N   ILE M  52      22.734   6.593  14.423  1.00119.37           N  
ATOM    416  CA  ILE M  52      22.150   6.616  15.738  1.00119.37           C  
ATOM    417  CB  ILE M  52      23.110   6.968  16.841  1.00119.37           C  
ATOM    418  CG1 ILE M  52      22.522   6.532  18.194  1.00119.37           C  
ATOM    419  CG2 ILE M  52      23.405   8.473  16.779  1.00119.37           C  
ATOM    420  CD1 ILE M  52      22.375   5.017  18.331  1.00119.37           C  
ATOM    421  C   ILE M  52      20.994   7.569  15.789  1.00119.37           C  
ATOM    422  O   ILE M  52      20.079   7.400  16.592  1.00119.37           O  
ATOM    423  N   GLU M  53      21.035   8.627  14.960  1.00 65.58           N  
ATOM    424  CA  GLU M  53      20.046   9.670  14.961  1.00 65.58           C  
ATOM    425  CB  GLU M  53      20.364  10.802  13.970  1.00 65.58           C  
ATOM    426  CG  GLU M  53      21.557  11.647  14.428  1.00 65.58           C  
ATOM    427  CD  GLU M  53      21.810  12.737  13.398  0.92 65.58           C  
ATOM    428  OE1 GLU M  53      22.002  12.391  12.203  0.92 65.58           O  
ATOM    429  OE2 GLU M  53      21.809  13.933  13.795  0.92 65.58           O  
ATOM    430  C   GLU M  53      18.690   9.113  14.657  1.00 65.58           C  
ATOM    431  O   GLU M  53      17.681   9.682  15.067  1.00 65.58           O  
ATOM    432  N   GLN M  54      18.618   7.989  13.930  1.00126.85           N  
ATOM    433  CA  GLN M  54      17.345   7.434  13.575  1.00126.85           C  
ATOM    434  CB  GLN M  54      17.450   6.234  12.618  1.00126.85           C  
ATOM    435  CG  GLN M  54      18.234   5.038  13.148  1.00126.85           C  
ATOM    436  CD  GLN M  54      18.329   4.056  11.992  1.00126.85           C  
ATOM    437  OE1 GLN M  54      17.352   3.398  11.639  1.00126.85           O  
ATOM    438  NE2 GLN M  54      19.534   3.968  11.371  1.00126.85           N  
ATOM    439  C   GLN M  54      16.554   7.082  14.808  1.00126.85           C  
ATOM    440  O   GLN M  54      15.325   7.113  14.777  1.00126.85           O  
ATOM    441  N   GLU M  55      17.223   6.729  15.924  1.00 95.48           N  
ATOM    442  CA  GLU M  55      16.561   6.365  17.152  1.00 95.48           C  
ATOM    443  CB  GLU M  55      17.556   6.019  18.270  1.00 95.48           C  
ATOM    444  CG  GLU M  55      18.483   4.857  17.914  1.00 95.48           C  
ATOM    445  CD  GLU M  55      17.651   3.588  17.884  1.00 95.48           C  
ATOM    446  OE1 GLU M  55      16.673   3.508  18.672  1.00 95.48           O  
ATOM    447  OE2 GLU M  55      17.981   2.682  17.073  1.00 95.48           O  
ATOM    448  C   GLU M  55      15.739   7.524  17.640  1.00 95.48           C  
ATOM    449  O   GLU M  55      16.107   8.683  17.458  1.00 95.48           O  
ATOM    450  N   GLY M  56      14.593   7.221  18.293  1.00 34.24           N  
ATOM    451  CA  GLY M  56      13.674   8.222  18.763  1.00 34.24           C  
ATOM    452  C   GLY M  56      14.152   8.790  20.063  1.00 34.24           C  
ATOM    453  O   GLY M  56      15.166   8.388  20.632  1.00 34.24           O  
ATOM    454  N   PRO M  58      13.394   9.748  20.520  1.00166.06           N  
ATOM    455  CA  PRO M  58      13.702  10.436  21.742  1.00166.06           C  
ATOM    456  CD  PRO M  58      12.651  10.590  19.596  1.00166.06           C  
ATOM    457  CB  PRO M  58      12.775  11.647  21.781  1.00166.06           C  
ATOM    458  CG  PRO M  58      12.524  11.953  20.294  1.00166.06           C  
ATOM    459  C   PRO M  58      13.621   9.574  22.958  1.00166.06           C  
ATOM    460  O   PRO M  58      14.255   9.909  23.957  1.00166.06           O  
ATOM    461  N   GLU M  59      12.841   8.481  22.918  1.00143.29           N  
ATOM    462  CA  GLU M  59      12.747   7.644  24.077  1.00143.29           C  
ATOM    463  CB  GLU M  59      11.706   6.514  23.945  1.00143.29           C  
ATOM    464  CG  GLU M  59      11.900   5.594  22.738  0.95143.29           C  
ATOM    465  CD  GLU M  59      11.192   6.224  21.546  0.91143.29           C  
ATOM    466  OE1 GLU M  59       9.939   6.341  21.598  0.91143.29           O  
ATOM    467  OE2 GLU M  59      11.891   6.596  20.567  0.91143.29           O  
ATOM    468  C   GLU M  59      14.090   7.037  24.316  1.00143.29           C  
ATOM    469  O   GLU M  59      14.502   6.837  25.457  1.00143.29           O  
ATOM    470  N   TYR M  60      14.808   6.733  23.222  1.00 95.26           N  
ATOM    471  CA  TYR M  60      16.098   6.114  23.284  1.00 95.26           C  
ATOM    472  CB  TYR M  60      16.637   5.842  21.867  1.00 95.26           C  
ATOM    473  CG  TYR M  60      18.025   5.304  21.924  1.00 95.26           C  
ATOM    474  CD1 TYR M  60      18.261   3.979  22.211  1.00 95.26           C  
ATOM    475  CD2 TYR M  60      19.092   6.132  21.665  1.00 95.26           C  
ATOM    476  CE1 TYR M  60      19.547   3.492  22.251  1.00 95.26           C  
ATOM    477  CE2 TYR M  60      20.379   5.651  21.703  1.00 95.26           C  
ATOM    478  CZ  TYR M  60      20.608   4.329  21.996  1.00 95.26           C  
ATOM    479  OH  TYR M  60      21.928   3.832  22.035  1.00 95.26           O  
ATOM    480  C   TYR M  60      17.059   7.019  23.993  1.00 95.26           C  
ATOM    481  O   TYR M  60      17.820   6.572  24.850  1.00 95.26           O  
ATOM    482  N   TRP M  61      17.046   8.319  23.650  1.00 95.03           N  
ATOM    483  CA  TRP M  61      17.962   9.269  24.213  1.00 95.03           C  
ATOM    484  CB  TRP M  61      17.940  10.610  23.469  1.00 95.03           C  
ATOM    485  CG  TRP M  61      18.416  10.439  22.048  1.00 95.03           C  
ATOM    486  CD2 TRP M  61      19.767  10.102  21.696  1.00 95.03           C  
ATOM    487  CD1 TRP M  61      17.713  10.491  20.881  1.00 95.03           C  
ATOM    488  NE1 TRP M  61      18.543  10.211  19.821  1.00 95.03           N  
ATOM    489  CE2 TRP M  61      19.810   9.968  20.310  1.00 95.03           C  
ATOM    490  CE3 TRP M  61      20.878   9.912  22.468  1.00 95.03           C  
ATOM    491  CZ2 TRP M  61      20.971   9.639  19.669  1.00 95.03           C  
ATOM    492  CZ3 TRP M  61      22.049   9.589  21.818  1.00 95.03           C  
ATOM    493  CH2 TRP M  61      22.094   9.454  20.446  1.00 95.03           C  
ATOM    494  C   TRP M  61      17.673   9.489  25.654  1.00 95.03           C  
ATOM    495  O   TRP M  61      18.586   9.653  26.462  1.00 95.03           O  
ATOM    496  N   ASP M  62      16.384   9.520  26.020  1.00111.30           N  
ATOM    497  CA  ASP M  62      16.090   9.727  27.403  0.98111.30           C  
ATOM    498  CB  ASP M  62      14.580   9.768  27.685  0.98111.30           C  
ATOM    499  CG  ASP M  62      14.387  10.367  29.069  0.92111.30           C  
ATOM    500  OD1 ASP M  62      15.406  10.537  29.791  0.92111.30           O  
ATOM    501  OD2 ASP M  62      13.216  10.668  29.422  0.92111.30           O  
ATOM    502  C   ASP M  62      16.672   8.576  28.144  1.00111.30           C  
ATOM    503  O   ASP M  62      17.252   8.741  29.216  1.00111.30           O  
ATOM    504  N   GLY M  63      16.550   7.371  27.559  1.00 78.95           N  
ATOM    505  CA  GLY M  63      16.996   6.187  28.226  1.00 78.95           C  
ATOM    506  C   GLY M  63      18.464   6.189  28.467  1.00 78.95           C  
ATOM    507  O   GLY M  63      18.919   5.956  29.588  1.00 78.95           O  
ATOM    508  N   GLU M  64      19.240   6.481  27.415  1.00141.94           N  
ATOM    509  CA  GLU M  64      20.659   6.398  27.520  1.00141.94           C  
ATOM    510  CB  GLU M  64      21.362   6.655  26.179  1.00141.94           C  
ATOM    511  CG  GLU M  64      21.003   5.632  25.100  1.00141.94           C  
ATOM    512  CD  GLU M  64      21.476   4.264  25.568  1.00141.94           C  
ATOM    513  OE1 GLU M  64      22.600   4.181  26.129  1.00141.94           O  
ATOM    514  OE2 GLU M  64      20.716   3.281  25.371  1.00141.94           O  
ATOM    515  C   GLU M  64      21.134   7.439  28.476  1.00141.94           C  
ATOM    516  O   GLU M  64      22.110   7.235  29.197  1.00141.94           O  
ATOM    517  N   THR M  65      20.461   8.601  28.482  1.00 76.20           N  
ATOM    518  CA  THR M  65      20.850   9.688  29.327  1.00 76.20           C  
ATOM    519  CB  THR M  65      19.971  10.891  29.145  1.00 76.20           C  
ATOM    520  OG1 THR M  65      20.044  11.362  27.808  1.00 76.20           O  
ATOM    521  CG2 THR M  65      20.429  11.985  30.111  1.00 76.20           C  
ATOM    522  C   THR M  65      20.757   9.289  30.760  1.00 76.20           C  
ATOM    523  O   THR M  65      21.665   9.554  31.544  1.00 76.20           O  
ATOM    524  N   ARG M  66      19.645   8.648  31.145  1.00338.37           N  
ATOM    525  CA  ARG M  66      19.456   8.299  32.517  0.97338.37           C  
ATOM    526  CB  ARG M  66      18.095   7.695  32.727  0.97338.37           C  
ATOM    527  CG  ARG M  66      16.943   8.639  32.387  0.97338.37           C  
ATOM    528  CD  ARG M  66      16.686   9.706  33.452  0.97338.37           C  
ATOM    529  NE  ARG M  66      16.547   9.030  34.774  0.97338.37           N  
ATOM    530  CZ  ARG M  66      17.654   8.834  35.553  0.97338.37           C  
ATOM    531  NH1 ARG M  66      18.867   9.297  35.139  0.97338.37           N  
ATOM    532  NH2 ARG M  66      17.550   8.186  36.749  0.97338.37           N  
ATOM    533  C   ARG M  66      20.460   7.283  32.938  1.00338.37           C  
ATOM    534  O   ARG M  66      21.090   7.421  33.984  1.00338.37           O  
ATOM    535  N   LYS M  67      20.655   6.251  32.101  1.00123.83           N  
ATOM    536  CA  LYS M  67      21.512   5.151  32.416  1.00123.83           C  
ATOM    537  CB  LYS M  67      21.654   4.192  31.230  1.00123.83           C  
ATOM    538  CG  LYS M  67      20.321   3.831  30.592  1.00123.83           C  
ATOM    539  CD  LYS M  67      20.454   3.169  29.224  1.00123.83           C  
ATOM    540  CE  LYS M  67      19.109   2.814  28.598  1.00123.83           C  
ATOM    541  NZ  LYS M  67      19.322   2.071  27.342  1.00123.83           N  
ATOM    542  C   LYS M  67      22.890   5.689  32.622  1.00123.83           C  
ATOM    543  O   LYS M  67      23.586   5.300  33.557  1.00123.83           O  
ATOM    544  N   VAL M  68      23.326   6.603  31.738  1.00131.44           N  
ATOM    545  CA  VAL M  68      24.657   7.125  31.808  0.98131.44           C  
ATOM    546  CB  VAL M  68      25.048   7.958  30.616  0.98131.44           C  
ATOM    547  CG1 VAL M  68      24.205   9.238  30.568  0.98131.44           C  
ATOM    548  CG2 VAL M  68      26.560   8.214  30.690  0.98131.44           C  
ATOM    549  C   VAL M  68      24.824   7.918  33.064  1.00131.44           C  
ATOM    550  O   VAL M  68      25.909   7.934  33.644  1.00131.44           O  
ATOM    551  N   LYS M  69      23.763   8.629  33.492  1.00137.41           N  
ATOM    552  CA  LYS M  69      23.813   9.376  34.719  1.00137.41           C  
ATOM    553  CB  LYS M  69      22.563  10.238  34.979  1.00137.41           C  
ATOM    554  CG  LYS M  69      22.492  11.508  34.126  1.00137.41           C  
ATOM    555  CD  LYS M  69      21.191  12.293  34.311  1.00137.41           C  
ATOM    556  CE  LYS M  69      21.231  13.710  33.731  1.00137.41           C  
ATOM    557  NZ  LYS M  69      20.576  13.747  32.411  1.00137.41           N  
ATOM    558  C   LYS M  69      23.943   8.413  35.863  1.00137.41           C  
ATOM    559  O   LYS M  69      24.610   8.706  36.856  1.00137.41           O  
ATOM    560  N   ALA M  70      23.283   7.240  35.772  1.00139.03           N  
ATOM    561  CA  ALA M  70      23.384   6.297  36.842  1.00139.03           C  
ATOM    562  CB  ALA M  70      22.562   5.020  36.592  1.00139.03           C  
ATOM    563  C   ALA M  70      24.826   5.893  36.944  1.00139.03           C  
ATOM    564  O   ALA M  70      25.402   5.867  38.028  1.00139.03           O  
ATOM    565  N   HIS M  71      25.465   5.625  35.789  1.00120.67           N  
ATOM    566  CA  HIS M  71      26.833   5.188  35.731  0.98120.67           C  
ATOM    567  ND1 HIS M  71      25.508   3.479  33.283  0.98120.67           N  
ATOM    568  CG  HIS M  71      26.814   3.683  33.671  0.98120.67           C  
ATOM    569  CB  HIS M  71      27.334   4.945  34.296  0.98120.67           C  
ATOM    570  NE2 HIS M  71      26.615   1.616  32.786  0.98120.67           N  
ATOM    571  CD2 HIS M  71      27.475   2.536  33.358  0.98120.67           C  
ATOM    572  CE1 HIS M  71      25.445   2.228  32.762  0.98120.67           C  
ATOM    573  C   HIS M  71      27.723   6.236  36.323  1.00120.67           C  
ATOM    574  O   HIS M  71      28.691   5.930  37.018  1.00120.67           O  
ATOM    575  N   SER M  72      27.443   7.516  36.044  1.00129.33           N  
ATOM    576  CA  SER M  72      28.310   8.531  36.563  0.92129.33           C  
ATOM    577  CB  SER M  72      28.025   9.945  36.016  0.92129.33           C  
ATOM    578  OG  SER M  72      26.794  10.446  36.511  0.92129.33           O  
ATOM    579  C   SER M  72      28.193   8.558  38.058  1.00129.33           C  
ATOM    580  O   SER M  72      29.185   8.769  38.757  1.00129.33           O  
ATOM    581  N   GLN M  73      26.977   8.317  38.595  1.00142.94           N  
ATOM    582  CA  GLN M  73      26.789   8.374  40.017  1.00142.94           C  
ATOM    583  CB  GLN M  73      25.342   8.095  40.455  1.00142.94           C  
ATOM    584  CG  GLN M  73      24.371   9.214  40.083  1.00142.94           C  
ATOM    585  CD  GLN M  73      24.764  10.444  40.888  1.00142.94           C  
ATOM    586  OE1 GLN M  73      25.052  10.360  42.080  1.00142.94           O  
ATOM    587  NE2 GLN M  73      24.784  11.627  40.215  1.00142.94           N  
ATOM    588  C   GLN M  73      27.651   7.319  40.625  1.00142.94           C  
ATOM    589  O   GLN M  73      28.303   7.553  41.643  1.00142.94           O  
ATOM    590  N   THR M  74      27.697   6.133  39.988  1.00175.23           N  
ATOM    591  CA  THR M  74      28.417   5.031  40.553  1.00175.23           C  
ATOM    592  CB  THR M  74      28.200   3.733  39.821  1.00175.23           C  
ATOM    593  OG1 THR M  74      28.567   2.649  40.655  1.00175.23           O  
ATOM    594  CG2 THR M  74      29.061   3.694  38.551  1.00175.23           C  
ATOM    595  C   THR M  74      29.886   5.320  40.619  1.00175.23           C  
ATOM    596  O   THR M  74      30.542   5.001  41.607  1.00175.23           O  
ATOM    597  N   HIS M  75      30.450   5.935  39.568  1.00116.70           N  
ATOM    598  CA  HIS M  75      31.857   6.234  39.523  0.98116.70           C  
ATOM    599  ND1 HIS M  75      33.634   5.311  36.550  0.98116.70           N  
ATOM    600  CG  HIS M  75      32.447   5.665  37.151  0.98116.70           C  
ATOM    601  CB  HIS M  75      32.306   6.770  38.155  0.98116.70           C  
ATOM    602  NE2 HIS M  75      32.095   3.897  35.791  0.98116.70           N  
ATOM    603  CD2 HIS M  75      31.518   4.791  36.676  0.98116.70           C  
ATOM    604  CE1 HIS M  75      33.367   4.250  35.747  0.98116.70           C  
ATOM    605  C   HIS M  75      32.190   7.241  40.573  1.00116.70           C  
ATOM    606  O   HIS M  75      33.284   7.221  41.133  1.00116.70           O  
ATOM    607  N   ARG M  76      31.249   8.155  40.855  1.00118.01           N  
ATOM    608  CA  ARG M  76      31.436   9.206  41.812  1.00118.01           C  
ATOM    609  CB  ARG M  76      30.139  10.029  41.914  1.00118.01           C  
ATOM    610  CG  ARG M  76      30.140  11.254  42.826  1.00118.01           C  
ATOM    611  CD  ARG M  76      28.786  11.970  42.762  1.00118.01           C  
ATOM    612  NE  ARG M  76      28.782  13.082  43.749  1.00118.01           N  
ATOM    613  CZ  ARG M  76      27.594  13.652  44.105  1.00118.01           C  
ATOM    614  NH1 ARG M  76      26.428  13.194  43.561  1.00118.01           N  
ATOM    615  NH2 ARG M  76      27.566  14.673  45.010  1.00118.01           N  
ATOM    616  C   ARG M  76      31.742   8.578  43.142  1.00118.01           C  
ATOM    617  O   ARG M  76      32.696   8.969  43.812  1.00118.01           O  
ATOM    618  N   VAL M  77      30.941   7.578  43.557  1.00137.89           N  
ATOM    619  CA  VAL M  77      31.148   6.902  44.812  0.98137.89           C  
ATOM    620  CB  VAL M  77      30.002   6.030  45.250  0.98137.89           C  
ATOM    621  CG1 VAL M  77      28.775   6.922  45.467  0.98137.89           C  
ATOM    622  CG2 VAL M  77      29.777   4.906  44.231  0.98137.89           C  
ATOM    623  C   VAL M  77      32.379   6.035  44.756  1.00137.89           C  
ATOM    624  O   VAL M  77      33.117   5.937  45.735  1.00137.89           O  
ATOM    625  N   ASP M  78      32.655   5.404  43.596  1.00 98.65           N  
ATOM    626  CA  ASP M  78      33.723   4.444  43.466  1.00 98.65           C  
ATOM    627  CB  ASP M  78      33.951   3.982  42.012  1.00 98.65           C  
ATOM    628  CG  ASP M  78      32.807   3.090  41.562  1.00 98.65           C  
ATOM    629  OD1 ASP M  78      32.032   2.640  42.442  1.00 98.65           O  
ATOM    630  OD2 ASP M  78      32.693   2.839  40.334  1.00 98.65           O  
ATOM    631  C   ASP M  78      35.004   5.093  43.857  1.00 98.65           C  
ATOM    632  O   ASP M  78      35.852   4.477  44.499  1.00 98.65           O  
ATOM    633  N   LEU M  79      35.179   6.365  43.474  1.00 54.47           N  
ATOM    634  CA  LEU M  79      36.405   7.044  43.749  1.00 54.47           C  
ATOM    635  CB  LEU M  79      36.394   8.494  43.237  1.00 54.47           C  
ATOM    636  CG  LEU M  79      36.273   8.608  41.706  1.00 54.47           C  
ATOM    637  CD1 LEU M  79      36.264  10.078  41.258  1.00 54.47           C  
ATOM    638  CD2 LEU M  79      37.356   7.783  40.995  1.00 54.47           C  
ATOM    639  C   LEU M  79      36.586   7.094  45.231  1.00 54.47           C  
ATOM    640  O   LEU M  79      37.693   6.902  45.731  1.00 54.47           O  
ATOM    641  N   GLY M  80      35.496   7.366  45.973  1.00 56.21           N  
ATOM    642  CA  GLY M  80      35.572   7.471  47.402  1.00 56.21           C  
ATOM    643  C   GLY M  80      35.939   6.154  48.019  1.00 56.21           C  
ATOM    644  O   GLY M  80      36.796   6.094  48.899  1.00 56.21           O  
ATOM    645  N   THR M  81      35.298   5.058  47.572  1.00130.27           N  
ATOM    646  CA  THR M  81      35.522   3.778  48.182  1.00130.27           C  
ATOM    647  CB  THR M  81      34.619   2.705  47.642  1.00130.27           C  
ATOM    648  OG1 THR M  81      34.836   2.523  46.252  1.00130.27           O  
ATOM    649  CG2 THR M  81      33.159   3.110  47.899  1.00130.27           C  
ATOM    650  C   THR M  81      36.941   3.342  47.965  1.00130.27           C  
ATOM    651  O   THR M  81      37.604   2.882  48.893  1.00130.27           O  
ATOM    652  N   LEU M  82      37.449   3.500  46.730  1.00 57.14           N  
ATOM    653  CA  LEU M  82      38.773   3.068  46.373  1.00 57.14           C  
ATOM    654  CB  LEU M  82      39.063   3.249  44.871  1.00 57.14           C  
ATOM    655  CG  LEU M  82      38.257   2.280  43.984  1.00 57.14           C  
ATOM    656  CD1 LEU M  82      38.563   2.481  42.492  1.00 57.14           C  
ATOM    657  CD2 LEU M  82      38.480   0.825  44.425  1.00 57.14           C  
ATOM    658  C   LEU M  82      39.788   3.841  47.152  1.00 57.14           C  
ATOM    659  O   LEU M  82      40.808   3.292  47.567  1.00 57.14           O  
ATOM    660  N   ARG M  83      39.541   5.141  47.373  1.00 73.86           N  
ATOM    661  CA  ARG M  83      40.496   5.924  48.097  1.00 73.86           C  
ATOM    662  CB  ARG M  83      40.058   7.389  48.277  1.00 73.86           C  
ATOM    663  CG  ARG M  83      41.147   8.285  48.872  1.00 73.86           C  
ATOM    664  CD  ARG M  83      40.704   9.735  49.083  1.00 73.86           C  
ATOM    665  NE  ARG M  83      40.104   9.827  50.444  1.00 73.86           N  
ATOM    666  CZ  ARG M  83      38.891  10.428  50.625  1.00 73.86           C  
ATOM    667  NH1 ARG M  83      38.207  10.925  49.554  1.00 73.86           N  
ATOM    668  NH2 ARG M  83      38.361  10.530  51.879  1.00 73.86           N  
ATOM    669  C   ARG M  83      40.611   5.313  49.457  1.00 73.86           C  
ATOM    670  O   ARG M  83      41.704   5.201  50.009  1.00 73.86           O  
ATOM    671  N   GLY M  84      39.462   4.904  50.031  1.00 26.38           N  
ATOM    672  CA  GLY M  84      39.422   4.318  51.340  1.00 26.38           C  
ATOM    673  C   GLY M  84      40.140   3.000  51.365  1.00 26.38           C  
ATOM    674  O   GLY M  84      40.890   2.723  52.300  1.00 26.38           O  
ATOM    675  N   TYR M  85      39.944   2.144  50.340  1.00 69.21           N  
ATOM    676  CA  TYR M  85      40.555   0.845  50.402  1.00 69.21           C  
ATOM    677  CB  TYR M  85      40.274  -0.047  49.176  1.00 69.21           C  
ATOM    678  CG  TYR M  85      38.821  -0.373  49.108  1.00 69.21           C  
ATOM    679  CD1 TYR M  85      38.228  -1.143  50.080  1.00 69.21           C  
ATOM    680  CD2 TYR M  85      38.058   0.061  48.047  1.00 69.21           C  
ATOM    681  CE1 TYR M  85      36.890  -1.452  50.009  1.00 69.21           C  
ATOM    682  CE2 TYR M  85      36.720  -0.246  47.970  1.00 69.21           C  
ATOM    683  CZ  TYR M  85      36.133  -1.001  48.954  1.00 69.21           C  
ATOM    684  OH  TYR M  85      34.760  -1.319  48.879  1.00 69.21           O  
ATOM    685  C   TYR M  85      42.036   1.030  50.453  1.00 69.21           C  
ATOM    686  O   TYR M  85      42.729   0.432  51.274  1.00 69.21           O  
ATOM    687  N   TYR M  86      42.541   1.891  49.558  1.00 98.01           N  
ATOM    688  CA  TYR M  86      43.925   2.219  49.401  1.00 98.01           C  
ATOM    689  CB  TYR M  86      44.219   2.920  48.064  1.00 98.01           C  
ATOM    690  CG  TYR M  86      43.986   1.857  47.042  1.00 98.01           C  
ATOM    691  CD1 TYR M  86      44.953   0.908  46.798  1.00 98.01           C  
ATOM    692  CD2 TYR M  86      42.804   1.795  46.339  1.00 98.01           C  
ATOM    693  CE1 TYR M  86      44.750  -0.083  45.865  1.00 98.01           C  
ATOM    694  CE2 TYR M  86      42.596   0.806  45.405  1.00 98.01           C  
ATOM    695  CZ  TYR M  86      43.568  -0.136  45.167  1.00 98.01           C  
ATOM    696  OH  TYR M  86      43.353  -1.152  44.211  1.00 98.01           O  
ATOM    697  C   TYR M  86      44.417   3.029  50.566  1.00 98.01           C  
ATOM    698  O   TYR M  86      45.617   3.046  50.832  1.00 98.01           O  
ATOM    699  N   ASN M  87      43.507   3.752  51.256  1.00140.54           N  
ATOM    700  CA  ASN M  87      43.787   4.645  52.355  0.98140.54           C  
ATOM    701  CB  ASN M  87      44.314   3.998  53.668  0.98140.54           C  
ATOM    702  CG  ASN M  87      45.690   3.354  53.545  0.94140.54           C  
ATOM    703  OD1 ASN M  87      46.699   4.030  53.355  0.94140.54           O  
ATOM    704  ND2 ASN M  87      45.737   2.002  53.686  0.94140.54           N  
ATOM    705  C   ASN M  87      44.672   5.748  51.878  1.00140.54           C  
ATOM    706  O   ASN M  87      45.607   6.175  52.553  1.00140.54           O  
ATOM    707  N   GLN M  88      44.347   6.241  50.665  1.00 56.33           N  
ATOM    708  CA  GLN M  88      45.034   7.320  50.018  1.00 56.33           C  
ATOM    709  CB  GLN M  88      44.924   7.254  48.489  1.00 56.33           C  
ATOM    710  CG  GLN M  88      45.592   6.003  47.916  1.00 56.33           C  
ATOM    711  CD  GLN M  88      45.201   5.888  46.453  1.00 56.33           C  
ATOM    712  OE1 GLN M  88      44.045   6.094  46.089  1.00 56.33           O  
ATOM    713  NE2 GLN M  88      46.192   5.546  45.586  1.00 56.33           N  
ATOM    714  C   GLN M  88      44.427   8.611  50.478  1.00 56.33           C  
ATOM    715  O   GLN M  88      43.349   8.630  51.070  1.00 56.33           O  
ATOM    716  N   SER M  89      45.140   9.728  50.233  1.00 82.43           N  
ATOM    717  CA  SER M  89      44.682  11.022  50.651  1.00 82.43           C  
ATOM    718  CB  SER M  89      45.817  12.047  50.822  1.00 82.43           C  
ATOM    719  OG  SER M  89      45.285  13.296  51.239  1.00 82.43           O  
ATOM    720  C   SER M  89      43.726  11.573  49.639  1.00 82.43           C  
ATOM    721  O   SER M  89      43.661  11.123  48.495  1.00 82.43           O  
ATOM    722  N   GLU M  90      42.923  12.563  50.079  1.00104.91           N  
ATOM    723  CA  GLU M  90      41.960  13.231  49.253  0.98104.91           C  
ATOM    724  CB  GLU M  90      40.851  13.981  50.018  0.98104.91           C  
ATOM    725  CG  GLU M  90      41.310  15.126  50.916  0.97104.91           C  
ATOM    726  CD  GLU M  90      40.045  15.804  51.427  0.88104.91           C  
ATOM    727  OE1 GLU M  90      38.936  15.335  51.055  0.88104.91           O  
ATOM    728  OE2 GLU M  90      40.168  16.799  52.189  0.88104.91           O  
ATOM    729  C   GLU M  90      42.636  14.172  48.305  1.00104.91           C  
ATOM    730  O   GLU M  90      42.065  14.541  47.282  1.00104.91           O  
ATOM    731  N   ALA M  91      43.863  14.615  48.634  1.00 38.68           N  
ATOM    732  CA  ALA M  91      44.536  15.624  47.863  1.00 38.68           C  
ATOM    733  CB  ALA M  91      45.902  16.005  48.460  1.00 38.68           C  
ATOM    734  C   ALA M  91      44.778  15.215  46.435  1.00 38.68           C  
ATOM    735  O   ALA M  91      44.546  16.010  45.526  1.00 38.68           O  
ATOM    736  N   GLY M  92      45.228  13.973  46.173  1.00 27.53           N  
ATOM    737  CA  GLY M  92      45.598  13.627  44.823  1.00 27.53           C  
ATOM    738  C   GLY M  92      44.396  13.322  43.980  1.00 27.53           C  
ATOM    739  O   GLY M  92      43.286  13.150  44.480  1.00 27.53           O  
ATOM    740  N   SER M  93      44.624  13.230  42.649  1.00 42.37           N  
ATOM    741  CA  SER M  93      43.595  12.928  41.693  1.00 42.37           C  
ATOM    742  CB  SER M  93      43.684  13.770  40.411  1.00 42.37           C  
ATOM    743  OG  SER M  93      42.667  13.383  39.499  1.00 42.37           O  
ATOM    744  C   SER M  93      43.783  11.502  41.284  1.00 42.37           C  
ATOM    745  O   SER M  93      44.911  11.033  41.143  1.00 42.37           O  
ATOM    746  N   HIS M  94      42.670  10.765  41.086  1.00 57.65           N  
ATOM    747  CA  HIS M  94      42.795   9.380  40.730  1.00 57.65           C  
ATOM    748  ND1 HIS M  94      44.705   8.252  43.087  1.00 57.65           N  
ATOM    749  CG  HIS M  94      43.384   8.641  43.061  1.00 57.65           C  
ATOM    750  CB  HIS M  94      42.466   8.430  41.892  1.00 57.65           C  
ATOM    751  NE2 HIS M  94      44.290   9.219  45.045  1.00 57.65           N  
ATOM    752  CD2 HIS M  94      43.147   9.229  44.265  1.00 57.65           C  
ATOM    753  CE1 HIS M  94      45.198   8.622  44.296  1.00 57.65           C  
ATOM    754  C   HIS M  94      41.857   9.087  39.601  1.00 57.65           C  
ATOM    755  O   HIS M  94      40.938   9.858  39.328  1.00 57.65           O  
ATOM    756  N   THR M  95      42.079   7.955  38.897  1.00 50.96           N  
ATOM    757  CA  THR M  95      41.257   7.670  37.757  0.98 50.96           C  
ATOM    758  CB  THR M  95      42.002   7.788  36.459  0.98 50.96           C  
ATOM    759  OG1 THR M  95      42.551   9.091  36.326  0.98 50.96           O  
ATOM    760  CG2 THR M  95      41.027   7.507  35.304  0.98 50.96           C  
ATOM    761  C   THR M  95      40.723   6.275  37.826  1.00 50.96           C  
ATOM    762  O   THR M  95      41.416   5.333  38.210  1.00 50.96           O  
ATOM    763  N   VAL M  96      39.442   6.128  37.434  1.00 87.47           N  
ATOM    764  CA  VAL M  96      38.774   4.863  37.376  0.95 87.47           C  
ATOM    765  CB  VAL M  96      37.457   4.862  38.085  0.95 87.47           C  
ATOM    766  CG1 VAL M  96      36.822   3.498  37.848  0.95 87.47           C  
ATOM    767  CG2 VAL M  96      37.644   5.220  39.562  0.95 87.47           C  
ATOM    768  C   VAL M  96      38.418   4.657  35.936  1.00 87.47           C  
ATOM    769  O   VAL M  96      38.035   5.605  35.252  1.00 87.47           O  
ATOM    770  N   GLN M  97      38.545   3.412  35.430  1.00 56.00           N  
ATOM    771  CA  GLN M  97      38.186   3.162  34.061  1.00 56.00           C  
ATOM    772  CB  GLN M  97      39.401   2.968  33.138  1.00 56.00           C  
ATOM    773  CG  GLN M  97      40.204   4.260  32.962  1.00 56.00           C  
ATOM    774  CD  GLN M  97      41.455   3.961  32.152  1.00 56.00           C  
ATOM    775  OE1 GLN M  97      42.570   4.071  32.658  1.00 56.00           O  
ATOM    776  NE2 GLN M  97      41.271   3.578  30.860  1.00 56.00           N  
ATOM    777  C   GLN M  97      37.348   1.921  34.019  1.00 56.00           C  
ATOM    778  O   GLN M  97      37.553   0.993  34.799  1.00 56.00           O  
ATOM    779  N   ARG M  98      36.353   1.885  33.105  1.00153.82           N  
ATOM    780  CA  ARG M  98      35.482   0.745  33.012  1.00153.82           C  
ATOM    781  CB  ARG M  98      34.118   0.993  33.682  1.00153.82           C  
ATOM    782  CG  ARG M  98      33.230  -0.247  33.785  1.00153.82           C  
ATOM    783  CD  ARG M  98      31.755   0.073  34.045  1.00153.82           C  
ATOM    784  NE  ARG M  98      31.654   0.832  35.323  1.00153.82           N  
ATOM    785  CZ  ARG M  98      31.540   0.169  36.510  1.00153.82           C  
ATOM    786  NH1 ARG M  98      31.583  -1.193  36.543  1.00153.82           N  
ATOM    787  NH2 ARG M  98      31.386   0.871  37.670  1.00153.82           N  
ATOM    788  C   ARG M  98      35.211   0.493  31.561  1.00153.82           C  
ATOM    789  O   ARG M  98      35.114   1.432  30.771  1.00153.82           O  
ATOM    790  N   MET M  99      35.099  -0.794  31.164  1.00 57.52           N  
ATOM    791  CA  MET M  99      34.811  -1.105  29.792  1.00 57.52           C  
ATOM    792  CB  MET M  99      36.088  -1.289  28.952  1.00 57.52           C  
ATOM    793  CG  MET M  99      35.855  -1.624  27.477  1.00 57.52           C  
ATOM    794  SD  MET M  99      35.372  -3.349  27.159  1.00 57.52           S  
ATOM    795  CE  MET M  99      36.976  -4.051  27.642  1.00 57.52           C  
ATOM    796  C   MET M  99      34.036  -2.388  29.753  1.00 57.52           C  
ATOM    797  O   MET M  99      34.446  -3.385  30.346  1.00 57.52           O  
ATOM    798  N   TYR M 100      32.874  -2.392  29.064  1.00 85.77           N  
ATOM    799  CA  TYR M 100      32.127  -3.612  28.932  1.00 85.77           C  
ATOM    800  CB  TYR M 100      31.039  -3.830  30.005  1.00 85.77           C  
ATOM    801  CG  TYR M 100      29.992  -2.768  29.959  1.00 85.77           C  
ATOM    802  CD1 TYR M 100      28.999  -2.797  29.007  1.00 85.77           C  
ATOM    803  CD2 TYR M 100      29.984  -1.756  30.892  1.00 85.77           C  
ATOM    804  CE1 TYR M 100      28.026  -1.825  28.977  1.00 85.77           C  
ATOM    805  CE2 TYR M 100      29.014  -0.782  30.869  1.00 85.77           C  
ATOM    806  CZ  TYR M 100      28.033  -0.814  29.908  1.00 85.77           C  
ATOM    807  OH  TYR M 100      27.035   0.183  29.882  1.00 85.77           O  
ATOM    808  C   TYR M 100      31.500  -3.654  27.574  1.00 85.77           C  
ATOM    809  O   TYR M 100      31.393  -2.633  26.897  1.00 85.77           O  
ATOM    810  N   GLY M 101      31.090  -4.860  27.127  1.00 26.54           N  
ATOM    811  CA  GLY M 101      30.489  -4.965  25.830  1.00 26.54           C  
ATOM    812  C   GLY M 101      30.433  -6.408  25.445  1.00 26.54           C  
ATOM    813  O   GLY M 101      30.836  -7.286  26.206  1.00 26.54           O  
ATOM    814  N   CYS M 102      29.922  -6.683  24.228  1.00 47.40           N  
ATOM    815  CA  CYS M 102      29.777  -8.037  23.779  0.97 47.40           C  
ATOM    816  CB  CYS M 102      28.311  -8.512  23.828  0.97 47.40           C  
ATOM    817  SG  CYS M 102      27.190  -7.409  22.911  0.97 47.40           S  
ATOM    818  C   CYS M 102      30.259  -8.147  22.362  1.00 47.40           C  
ATOM    819  O   CYS M 102      30.318  -7.159  21.630  1.00 47.40           O  
ATOM    820  N   ASP M 103      30.640  -9.379  21.955  1.00 58.41           N  
ATOM    821  CA  ASP M 103      31.130  -9.648  20.629  1.00 58.41           C  
ATOM    822  CB  ASP M 103      32.505 -10.338  20.625  1.00 58.41           C  
ATOM    823  CG  ASP M 103      33.542  -9.361  21.157  1.00 58.41           C  
ATOM    824  OD1 ASP M 103      33.368  -8.133  20.938  1.00 58.41           O  
ATOM    825  OD2 ASP M 103      34.520  -9.833  21.795  1.00 58.41           O  
ATOM    826  C   ASP M 103      30.184 -10.605  19.964  1.00 58.41           C  
ATOM    827  O   ASP M 103      29.567 -11.440  20.622  1.00 58.41           O  
ATOM    828  N   VAL M 104      30.035 -10.488  18.627  1.00 33.36           N  
ATOM    829  CA  VAL M 104      29.197 -11.387  17.881  1.00 33.36           C  
ATOM    830  CB  VAL M 104      27.970 -10.732  17.316  1.00 33.36           C  
ATOM    831  CG1 VAL M 104      27.092 -10.248  18.483  0.82 33.36           C  
ATOM    832  CG2 VAL M 104      28.408  -9.609  16.360  0.82 33.36           C  
ATOM    833  C   VAL M 104      30.006 -11.883  16.721  1.00 33.36           C  
ATOM    834  O   VAL M 104      30.920 -11.201  16.263  1.00 33.36           O  
ATOM    835  N   GLY M 105      29.695 -13.099  16.224  1.00 21.36           N  
ATOM    836  CA  GLY M 105      30.432 -13.673  15.131  1.00 21.36           C  
ATOM    837  C   GLY M 105      29.782 -13.275  13.843  1.00 21.36           C  
ATOM    838  O   GLY M 105      28.933 -12.385  13.803  1.00 21.36           O  
ATOM    839  N   SER M 106      30.185 -13.945  12.743  1.00 66.01           N  
ATOM    840  CA  SER M 106      29.664 -13.661  11.437  0.98 66.01           C  
ATOM    841  CB  SER M 106      30.339 -14.490  10.329  0.98 66.01           C  
ATOM    842  OG  SER M 106      29.775 -14.161   9.068  0.98 66.01           O  
ATOM    843  C   SER M 106      28.207 -14.006  11.433  1.00 66.01           C  
ATOM    844  O   SER M 106      27.405 -13.351  10.768  1.00 66.01           O  
ATOM    845  N   ASP M 107      27.836 -15.062  12.182  1.00 75.09           N  
ATOM    846  CA  ASP M 107      26.473 -15.491  12.294  1.00 75.09           C  
ATOM    847  CB  ASP M 107      26.301 -16.884  12.932  1.00 75.09           C  
ATOM    848  CG  ASP M 107      26.886 -16.904  14.333  1.00 75.09           C  
ATOM    849  OD1 ASP M 107      27.435 -15.860  14.769  1.00 75.09           O  
ATOM    850  OD2 ASP M 107      26.803 -17.979  14.983  1.00 75.09           O  
ATOM    851  C   ASP M 107      25.714 -14.457  13.067  1.00 75.09           C  
ATOM    852  O   ASP M 107      24.490 -14.370  12.967  1.00 75.09           O  
ATOM    853  N   TRP M 108      26.439 -13.621  13.837  1.00106.49           N  
ATOM    854  CA  TRP M 108      25.840 -12.614  14.667  1.00106.49           C  
ATOM    855  CB  TRP M 108      24.711 -11.822  13.977  1.00106.49           C  
ATOM    856  CG  TRP M 108      25.196 -10.884  12.894  1.00106.49           C  
ATOM    857  CD2 TRP M 108      24.411  -9.818  12.335  1.00106.49           C  
ATOM    858  CD1 TRP M 108      26.410 -10.835  12.275  1.00106.49           C  
ATOM    859  NE1 TRP M 108      26.432  -9.806  11.363  1.00106.49           N  
ATOM    860  CE2 TRP M 108      25.210  -9.170  11.390  1.00106.49           C  
ATOM    861  CE3 TRP M 108      23.134  -9.408  12.588  1.00106.49           C  
ATOM    862  CZ2 TRP M 108      24.739  -8.100  10.684  1.00106.49           C  
ATOM    863  CZ3 TRP M 108      22.661  -8.330  11.871  1.00106.49           C  
ATOM    864  CH2 TRP M 108      23.450  -7.689  10.938  1.00106.49           C  
ATOM    865  C   TRP M 108      25.290 -13.227  15.919  1.00106.49           C  
ATOM    866  O   TRP M 108      24.443 -12.633  16.587  1.00106.49           O  
ATOM    867  N   ARG M 109      25.753 -14.445  16.264  1.00146.19           N  
ATOM    868  CA  ARG M 109      25.376 -15.048  17.512  0.98146.19           C  
ATOM    869  CB  ARG M 109      25.371 -16.587  17.485  0.98146.19           C  
ATOM    870  CG  ARG M 109      24.385 -17.139  16.454  0.80146.19           C  
ATOM    871  CD  ARG M 109      22.919 -16.827  16.764  0.80146.19           C  
ATOM    872  NE  ARG M 109      22.151 -17.060  15.509  0.76146.19           N  
ATOM    873  CZ  ARG M 109      21.680 -18.302  15.202  0.74146.19           C  
ATOM    874  NH1 ARG M 109      21.862 -19.336  16.073  0.74146.19           N  
ATOM    875  NH2 ARG M 109      21.025 -18.505  14.022  0.74146.19           N  
ATOM    876  C   ARG M 109      26.371 -14.589  18.540  1.00146.19           C  
ATOM    877  O   ARG M 109      27.475 -14.166  18.202  1.00146.19           O  
ATOM    878  N   PHE M 110      25.990 -14.659  19.833  1.00 86.56           N  
ATOM    879  CA  PHE M 110      26.793 -14.192  20.933  1.00 86.56           C  
ATOM    880  CB  PHE M 110      26.048 -14.403  22.266  1.00 86.56           C  
ATOM    881  CG  PHE M 110      26.951 -14.174  23.425  1.00 86.56           C  
ATOM    882  CD1 PHE M 110      27.247 -12.903  23.857  1.00 86.56           C  
ATOM    883  CD2 PHE M 110      27.482 -15.251  24.097  1.00 86.56           C  
ATOM    884  CE1 PHE M 110      28.076 -12.713  24.938  1.00 86.56           C  
ATOM    885  CE2 PHE M 110      28.311 -15.067  25.177  1.00 86.56           C  
ATOM    886  CZ  PHE M 110      28.611 -13.794  25.597  1.00 86.56           C  
ATOM    887  C   PHE M 110      28.106 -14.921  20.984  1.00 86.56           C  
ATOM    888  O   PHE M 110      28.155 -16.130  21.206  1.00 86.56           O  
ATOM    889  N   LEU M 111      29.202 -14.197  20.664  1.00132.91           N  
ATOM    890  CA  LEU M 111      30.544 -14.709  20.735  1.00132.91           C  
ATOM    891  CB  LEU M 111      31.487 -13.904  19.827  1.00132.91           C  
ATOM    892  CG  LEU M 111      32.910 -14.472  19.725  1.00132.91           C  
ATOM    893  CD1 LEU M 111      32.910 -15.848  19.044  1.00132.91           C  
ATOM    894  CD2 LEU M 111      33.850 -13.475  19.034  1.00132.91           C  
ATOM    895  C   LEU M 111      31.102 -14.667  22.130  1.00132.91           C  
ATOM    896  O   LEU M 111      31.530 -15.683  22.677  1.00132.91           O  
ATOM    897  N   ARG M 112      31.090 -13.469  22.760  1.00257.59           N  
ATOM    898  CA  ARG M 112      31.688 -13.363  24.062  0.97257.59           C  
ATOM    899  CB  ARG M 112      33.222 -13.366  24.060  0.97257.59           C  
ATOM    900  CG  ARG M 112      33.766 -13.668  25.453  0.97257.59           C  
ATOM    901  CD  ARG M 112      35.052 -12.929  25.810  0.94257.59           C  
ATOM    902  NE  ARG M 112      36.176 -13.493  25.021  0.72257.59           N  
ATOM    903  CZ  ARG M 112      37.403 -12.918  25.168  0.72257.59           C  
ATOM    904  NH1 ARG M 112      37.534 -11.824  25.975  0.72257.59           N  
ATOM    905  NH2 ARG M 112      38.487 -13.435  24.520  0.72257.59           N  
ATOM    906  C   ARG M 112      31.284 -12.060  24.685  1.00257.59           C  
ATOM    907  O   ARG M 112      30.778 -11.164  24.012  1.00257.59           O  
ATOM    908  N   GLY M 113      31.523 -11.925  26.009  1.00 45.58           N  
ATOM    909  CA  GLY M 113      31.157 -10.728  26.713  1.00 45.58           C  
ATOM    910  C   GLY M 113      32.232 -10.401  27.701  1.00 45.58           C  
ATOM    911  O   GLY M 113      32.885 -11.288  28.249  1.00 45.58           O  
ATOM    912  N   TYR M 114      32.441  -9.093  27.953  1.00112.32           N  
ATOM    913  CA  TYR M 114      33.462  -8.685  28.872  0.98112.32           C  
ATOM    914  CB  TYR M 114      34.805  -8.397  28.180  0.98112.32           C  
ATOM    915  CG  TYR M 114      34.464  -7.878  26.829  1.00112.32           C  
ATOM    916  CD1 TYR M 114      33.996  -6.601  26.630  1.00112.32           C  
ATOM    917  CD2 TYR M 114      34.620  -8.711  25.747  1.00112.32           C  
ATOM    918  CE1 TYR M 114      33.688  -6.169  25.362  1.00112.32           C  
ATOM    919  CE2 TYR M 114      34.315  -8.287  24.479  1.00112.32           C  
ATOM    920  CZ  TYR M 114      33.846  -7.012  24.287  1.00112.32           C  
ATOM    921  OH  TYR M 114      33.528  -6.570  22.987  1.00112.32           O  
ATOM    922  C   TYR M 114      33.036  -7.512  29.699  1.00112.32           C  
ATOM    923  O   TYR M 114      32.136  -6.755  29.336  1.00112.32           O  
ATOM    924  N   HIS M 115      33.665  -7.387  30.889  1.00 96.14           N  
ATOM    925  CA  HIS M 115      33.438  -6.302  31.800  1.00 96.14           C  
ATOM    926  ND1 HIS M 115      32.554  -5.032  34.763  1.00 96.14           N  
ATOM    927  CG  HIS M 115      31.890  -5.398  33.613  1.00 96.14           C  
ATOM    928  CB  HIS M 115      32.268  -6.572  32.760  1.00 96.14           C  
ATOM    929  NE2 HIS M 115      30.884  -3.588  34.507  1.00 96.14           N  
ATOM    930  CD2 HIS M 115      30.874  -4.504  33.472  1.00 96.14           C  
ATOM    931  CE1 HIS M 115      31.910  -3.945  35.257  1.00 96.14           C  
ATOM    932  C   HIS M 115      34.689  -6.185  32.628  1.00 96.14           C  
ATOM    933  O   HIS M 115      35.015  -7.099  33.386  1.00 96.14           O  
ATOM    934  N   GLN M 116      35.414  -5.048  32.517  1.00132.77           N  
ATOM    935  CA  GLN M 116      36.670  -4.892  33.207  0.97132.77           C  
ATOM    936  CB  GLN M 116      37.872  -4.912  32.250  0.97132.77           C  
ATOM    937  CG  GLN M 116      37.991  -6.206  31.447  0.97132.77           C  
ATOM    938  CD  GLN M 116      39.186  -6.069  30.517  0.94132.77           C  
ATOM    939  OE1 GLN M 116      39.780  -4.998  30.402  0.94132.77           O  
ATOM    940  NE2 GLN M 116      39.549  -7.184  29.830  0.94132.77           N  
ATOM    941  C   GLN M 116      36.697  -3.546  33.873  1.00132.77           C  
ATOM    942  O   GLN M 116      35.984  -2.623  33.480  1.00132.77           O  
ATOM    943  N   TYR M 117      37.540  -3.406  34.919  1.00163.75           N  
ATOM    944  CA  TYR M 117      37.571  -2.185  35.671  0.98163.75           C  
ATOM    945  CB  TYR M 117      36.681  -2.405  36.907  0.98163.75           C  
ATOM    946  CG  TYR M 117      36.291  -1.158  37.603  1.00163.75           C  
ATOM    947  CD1 TYR M 117      35.626  -0.152  36.947  1.00163.75           C  
ATOM    948  CD2 TYR M 117      36.518  -1.039  38.947  1.00163.75           C  
ATOM    949  CE1 TYR M 117      35.246   0.986  37.619  1.00163.75           C  
ATOM    950  CE2 TYR M 117      36.139   0.091  39.624  1.00163.75           C  
ATOM    951  CZ  TYR M 117      35.506   1.109  38.962  1.00163.75           C  
ATOM    952  OH  TYR M 117      35.119   2.269  39.666  1.00163.75           O  
ATOM    953  C   TYR M 117      39.007  -1.936  36.057  1.00163.75           C  
ATOM    954  O   TYR M 117      39.722  -2.869  36.418  1.00163.75           O  
ATOM    955  N   ALA M 118      39.480  -0.669  35.988  1.00 39.16           N  
ATOM    956  CA  ALA M 118      40.854  -0.404  36.328  1.00 39.16           C  
ATOM    957  CB  ALA M 118      41.755  -0.143  35.107  1.00 39.16           C  
ATOM    958  C   ALA M 118      40.915   0.818  37.189  1.00 39.16           C  
ATOM    959  O   ALA M 118      40.116   1.742  37.042  1.00 39.16           O  
ATOM    960  N   TYR M 119      41.881   0.840  38.131  1.00 71.78           N  
ATOM    961  CA  TYR M 119      42.035   1.970  38.999  1.00 71.78           C  
ATOM    962  CB  TYR M 119      41.831   1.591  40.479  1.00 71.78           C  
ATOM    963  CG  TYR M 119      41.934   2.799  41.344  1.00 71.78           C  
ATOM    964  CD1 TYR M 119      40.958   3.767  41.301  1.00 71.78           C  
ATOM    965  CD2 TYR M 119      42.981   2.947  42.224  1.00 71.78           C  
ATOM    966  CE1 TYR M 119      41.039   4.879  42.106  1.00 71.78           C  
ATOM    967  CE2 TYR M 119      43.068   4.056  43.033  1.00 71.78           C  
ATOM    968  CZ  TYR M 119      42.096   5.025  42.972  1.00 71.78           C  
ATOM    969  OH  TYR M 119      42.178   6.166  43.798  1.00 71.78           O  
ATOM    970  C   TYR M 119      43.432   2.476  38.811  1.00 71.78           C  
ATOM    971  O   TYR M 119      44.403   1.741  38.979  1.00 71.78           O  
ATOM    972  N   ASP M 120      43.560   3.765  38.447  1.00 60.17           N  
ATOM    973  CA  ASP M 120      44.840   4.382  38.249  1.00 60.17           C  
ATOM    974  CB  ASP M 120      45.676   4.468  39.537  1.00 60.17           C  
ATOM    975  CG  ASP M 120      45.034   5.514  40.434  1.00 60.17           C  
ATOM    976  OD1 ASP M 120      44.456   6.484  39.878  1.00 60.17           O  
ATOM    977  OD2 ASP M 120      45.109   5.357  41.682  1.00 60.17           O  
ATOM    978  C   ASP M 120      45.640   3.631  37.226  1.00 60.17           C  
ATOM    979  O   ASP M 120      46.862   3.538  37.337  1.00 60.17           O  
ATOM    980  N   GLY M 121      44.976   3.072  36.197  1.00 26.02           N  
ATOM    981  CA  GLY M 121      45.699   2.467  35.113  1.00 26.02           C  
ATOM    982  C   GLY M 121      46.027   1.029  35.391  1.00 26.02           C  
ATOM    983  O   GLY M 121      46.601   0.358  34.535  1.00 26.02           O  
ATOM    984  N   LYS M 122      45.681   0.500  36.580  1.00 79.50           N  
ATOM    985  CA  LYS M 122      46.007  -0.877  36.842  1.00 79.50           C  
ATOM    986  CB  LYS M 122      46.714  -1.105  38.187  1.00 79.50           C  
ATOM    987  CG  LYS M 122      48.133  -0.548  38.256  0.80 79.50           C  
ATOM    988  CD  LYS M 122      48.687  -0.508  39.681  0.77 79.50           C  
ATOM    989  CE  LYS M 122      50.162  -0.113  39.752  0.75 79.50           C  
ATOM    990  NZ  LYS M 122      50.994  -1.167  39.127  0.75 79.50           N  
ATOM    991  C   LYS M 122      44.728  -1.653  36.918  1.00 79.50           C  
ATOM    992  O   LYS M 122      43.726  -1.153  37.424  1.00 79.50           O  
ATOM    993  N   ASP M 123      44.735  -2.908  36.417  1.00119.87           N  
ATOM    994  CA  ASP M 123      43.546  -3.719  36.416  1.00119.87           C  
ATOM    995  CB  ASP M 123      43.688  -5.029  35.615  1.00119.87           C  
ATOM    996  CG  ASP M 123      44.805  -5.868  36.221  0.98119.87           C  
ATOM    997  OD1 ASP M 123      45.842  -5.276  36.622  0.98119.87           O  
ATOM    998  OD2 ASP M 123      44.636  -7.115  36.290  0.98119.87           O  
ATOM    999  C   ASP M 123      43.144  -4.054  37.820  1.00119.87           C  
ATOM   1000  O   ASP M 123      43.922  -4.636  38.573  1.00119.87           O  
ATOM   1001  N   TYR M 124      41.954  -3.563  38.234  1.00113.47           N  
ATOM   1002  CA  TYR M 124      41.356  -3.814  39.518  1.00113.47           C  
ATOM   1003  CB  TYR M 124      40.363  -2.684  39.841  1.00113.47           C  
ATOM   1004  CG  TYR M 124      39.849  -2.777  41.234  1.00113.47           C  
ATOM   1005  CD1 TYR M 124      40.600  -2.304  42.285  1.00113.47           C  
ATOM   1006  CD2 TYR M 124      38.607  -3.311  41.487  1.00113.47           C  
ATOM   1007  CE1 TYR M 124      40.124  -2.372  43.573  1.00113.47           C  
ATOM   1008  CE2 TYR M 124      38.125  -3.381  42.772  1.00113.47           C  
ATOM   1009  CZ  TYR M 124      38.885  -2.913  43.817  1.00113.47           C  
ATOM   1010  OH  TYR M 124      38.391  -2.984  45.137  1.00113.47           O  
ATOM   1011  C   TYR M 124      40.620  -5.130  39.587  1.00113.47           C  
ATOM   1012  O   TYR M 124      40.915  -5.982  40.424  1.00113.47           O  
ATOM   1013  N   ILE M 125      39.634  -5.331  38.680  1.00 65.86           N  
ATOM   1014  CA  ILE M 125      38.824  -6.522  38.700  1.00 65.86           C  
ATOM   1015  CB  ILE M 125      37.662  -6.436  39.647  1.00 65.86           C  
ATOM   1016  CG1 ILE M 125      37.024  -7.820  39.848  1.00 65.86           C  
ATOM   1017  CG2 ILE M 125      36.693  -5.365  39.120  1.00 65.86           C  
ATOM   1018  CD1 ILE M 125      36.040  -7.874  41.017  1.00 65.86           C  
ATOM   1019  C   ILE M 125      38.271  -6.728  37.322  1.00 65.86           C  
ATOM   1020  O   ILE M 125      38.095  -5.769  36.572  1.00 65.86           O  
ATOM   1021  N   ALA M 126      37.977  -7.993  36.949  1.00 40.66           N  
ATOM   1022  CA  ALA M 126      37.436  -8.231  35.639  1.00 40.66           C  
ATOM   1023  CB  ALA M 126      38.513  -8.487  34.571  1.00 40.66           C  
ATOM   1024  C   ALA M 126      36.564  -9.448  35.678  1.00 40.66           C  
ATOM   1025  O   ALA M 126      36.745 -10.337  36.508  1.00 40.66           O  
ATOM   1026  N   LEU M 127      35.570  -9.501  34.766  1.00 61.70           N  
ATOM   1027  CA  LEU M 127      34.681 -10.624  34.675  1.00 61.70           C  
ATOM   1028  CB  LEU M 127      33.334 -10.252  34.025  1.00 61.70           C  
ATOM   1029  CG  LEU M 127      32.308 -11.398  33.962  1.00 61.70           C  
ATOM   1030  CD1 LEU M 127      31.826 -11.790  35.368  1.00 61.70           C  
ATOM   1031  CD2 LEU M 127      31.150 -11.058  33.010  1.00 61.70           C  
ATOM   1032  C   LEU M 127      35.351 -11.630  33.789  1.00 61.70           C  
ATOM   1033  O   LEU M 127      35.875 -11.284  32.732  1.00 61.70           O  
ATOM   1034  N   LYS M 128      35.341 -12.915  34.196  1.00 60.91           N  
ATOM   1035  CA  LYS M 128      35.985 -13.944  33.430  0.98 60.91           C  
ATOM   1036  CB  LYS M 128      36.291 -15.222  34.230  0.98 60.91           C  
ATOM   1037  CG  LYS M 128      37.442 -15.029  35.223  0.98 60.91           C  
ATOM   1038  CD  LYS M 128      37.595 -16.165  36.236  0.97 60.91           C  
ATOM   1039  CE  LYS M 128      38.755 -15.954  37.212  0.95 60.91           C  
ATOM   1040  NZ  LYS M 128      38.838 -17.090  38.156  0.95 60.91           N  
ATOM   1041  C   LYS M 128      35.141 -14.278  32.237  1.00 60.91           C  
ATOM   1042  O   LYS M 128      34.001 -13.832  32.119  1.00 60.91           O  
ATOM   1043  N   GLU M 129      35.707 -15.076  31.307  1.00 79.37           N  
ATOM   1044  CA  GLU M 129      35.084 -15.406  30.053  1.00 79.37           C  
ATOM   1045  CB  GLU M 129      35.948 -16.328  29.177  1.00 79.37           C  
ATOM   1046  CG  GLU M 129      37.239 -15.672  28.688  0.98 79.37           C  
ATOM   1047  CD  GLU M 129      37.991 -16.689  27.842  0.89 79.37           C  
ATOM   1048  OE1 GLU M 129      37.353 -17.687  27.413  0.71 79.37           O  
ATOM   1049  OE2 GLU M 129      39.211 -16.477  27.609  0.71 79.37           O  
ATOM   1050  C   GLU M 129      33.789 -16.113  30.298  1.00 79.37           C  
ATOM   1051  O   GLU M 129      32.823 -15.926  29.560  1.00 79.37           O  
ATOM   1052  N   ASP M 130      33.744 -16.954  31.343  1.00 79.62           N  
ATOM   1053  CA  ASP M 130      32.570 -17.709  31.672  1.00 79.62           C  
ATOM   1054  CB  ASP M 130      32.830 -18.780  32.755  1.00 79.62           C  
ATOM   1055  CG  ASP M 130      33.376 -18.170  34.043  0.99 79.62           C  
ATOM   1056  OD1 ASP M 130      33.318 -16.926  34.213  0.99 79.62           O  
ATOM   1057  OD2 ASP M 130      33.880 -18.962  34.882  0.99 79.62           O  
ATOM   1058  C   ASP M 130      31.456 -16.782  32.075  1.00 79.62           C  
ATOM   1059  O   ASP M 130      30.283 -17.128  31.942  1.00 79.62           O  
ATOM   1060  N   LEU M 131      31.799 -15.576  32.572  1.00 80.24           N  
ATOM   1061  CA  LEU M 131      30.843 -14.592  33.000  1.00 80.24           C  
ATOM   1062  CB  LEU M 131      29.652 -14.457  32.033  1.00 80.24           C  
ATOM   1063  CG  LEU M 131      30.044 -14.053  30.600  1.00 80.24           C  
ATOM   1064  CD1 LEU M 131      28.803 -13.936  29.699  1.00 80.24           C  
ATOM   1065  CD2 LEU M 131      30.917 -12.790  30.586  1.00 80.24           C  
ATOM   1066  C   LEU M 131      30.287 -14.992  34.333  1.00 80.24           C  
ATOM   1067  O   LEU M 131      29.405 -14.323  34.870  1.00 80.24           O  
ATOM   1068  N   ARG M 132      30.736 -16.143  34.860  1.00104.26           N  
ATOM   1069  CA  ARG M 132      30.345 -16.636  36.151  1.00104.26           C  
ATOM   1070  CB  ARG M 132      30.431 -18.169  36.206  1.00104.26           C  
ATOM   1071  CG  ARG M 132      29.536 -18.794  35.129  1.00104.26           C  
ATOM   1072  CD  ARG M 132      29.730 -20.294  34.914  1.00104.26           C  
ATOM   1073  NE  ARG M 132      29.111 -20.634  33.599  0.97104.26           N  
ATOM   1074  CZ  ARG M 132      27.878 -21.217  33.527  0.94104.26           C  
ATOM   1075  NH1 ARG M 132      27.202 -21.543  34.666  0.94104.26           N  
ATOM   1076  NH2 ARG M 132      27.328 -21.487  32.307  0.94104.26           N  
ATOM   1077  C   ARG M 132      31.120 -16.033  37.296  1.00104.26           C  
ATOM   1078  O   ARG M 132      30.564 -15.835  38.376  1.00104.26           O  
ATOM   1079  N   SER M 133      32.426 -15.725  37.112  1.00 52.21           N  
ATOM   1080  CA  SER M 133      33.221 -15.338  38.253  1.00 52.21           C  
ATOM   1081  CB  SER M 133      34.180 -16.447  38.714  1.00 52.21           C  
ATOM   1082  OG  SER M 133      35.110 -16.745  37.680  1.00 52.21           O  
ATOM   1083  C   SER M 133      34.055 -14.128  37.958  1.00 52.21           C  
ATOM   1084  O   SER M 133      34.058 -13.606  36.844  1.00 52.21           O  
ATOM   1085  N   TRP M 134      34.794 -13.644  38.985  1.00 77.28           N  
ATOM   1086  CA  TRP M 134      35.559 -12.442  38.823  1.00 77.28           C  
ATOM   1087  CB  TRP M 134      35.102 -11.316  39.762  1.00 77.28           C  
ATOM   1088  CG  TRP M 134      33.668 -10.899  39.544  1.00 77.28           C  
ATOM   1089  CD2 TRP M 134      33.235  -9.923  38.585  1.00 77.28           C  
ATOM   1090  CD1 TRP M 134      32.545 -11.345  40.178  1.00 77.28           C  
ATOM   1091  NE1 TRP M 134      31.438 -10.707  39.674  1.00 77.28           N  
ATOM   1092  CE2 TRP M 134      31.846  -9.829  38.691  1.00 77.28           C  
ATOM   1093  CE3 TRP M 134      33.934  -9.167  37.687  1.00 77.28           C  
ATOM   1094  CZ2 TRP M 134      31.134  -8.973  37.901  1.00 77.28           C  
ATOM   1095  CZ3 TRP M 134      33.211  -8.307  36.890  1.00 77.28           C  
ATOM   1096  CH2 TRP M 134      31.838  -8.211  36.995  1.00 77.28           C  
ATOM   1097  C   TRP M 134      36.994 -12.706  39.145  1.00 77.28           C  
ATOM   1098  O   TRP M 134      37.334 -13.648  39.859  1.00 77.28           O  
ATOM   1099  N   THR M 135      37.888 -11.864  38.590  1.00118.01           N  
ATOM   1100  CA  THR M 135      39.277 -12.015  38.893  1.00118.01           C  
ATOM   1101  CB  THR M 135      40.127 -12.236  37.670  1.00118.01           C  
ATOM   1102  OG1 THR M 135      41.389 -12.757  38.050  1.00118.01           O  
ATOM   1103  CG2 THR M 135      40.302 -10.922  36.891  1.00118.01           C  
ATOM   1104  C   THR M 135      39.689 -10.765  39.615  1.00118.01           C  
ATOM   1105  O   THR M 135      39.442  -9.650  39.153  1.00118.01           O  
ATOM   1106  N   ALA M 136      40.313 -10.921  40.802  1.00 38.33           N  
ATOM   1107  CA  ALA M 136      40.661  -9.760  41.572  1.00 38.33           C  
ATOM   1108  CB  ALA M 136      40.215  -9.851  43.041  1.00 38.33           C  
ATOM   1109  C   ALA M 136      42.147  -9.591  41.569  1.00 38.33           C  
ATOM   1110  O   ALA M 136      42.898 -10.520  41.863  1.00 38.33           O  
ATOM   1111  N   ALA M 137      42.605  -8.375  41.214  1.00 41.50           N  
ATOM   1112  CA  ALA M 137      44.005  -8.073  41.157  1.00 41.50           C  
ATOM   1113  CB  ALA M 137      44.288  -6.685  40.556  1.00 41.50           C  
ATOM   1114  C   ALA M 137      44.615  -8.097  42.526  1.00 41.50           C  
ATOM   1115  O   ALA M 137      45.679  -8.685  42.721  1.00 41.50           O  
ATOM   1116  N   ASP M 138      43.953  -7.465  43.519  1.00 75.61           N  
ATOM   1117  CA  ASP M 138      44.549  -7.373  44.821  1.00 75.61           C  
ATOM   1118  CB  ASP M 138      45.271  -6.031  45.066  1.00 75.61           C  
ATOM   1119  CG  ASP M 138      44.291  -4.872  44.929  1.00 75.61           C  
ATOM   1120  OD1 ASP M 138      43.072  -5.126  44.737  1.00 75.61           O  
ATOM   1121  OD2 ASP M 138      44.759  -3.706  45.005  1.00 75.61           O  
ATOM   1122  C   ASP M 138      43.515  -7.578  45.885  1.00 75.61           C  
ATOM   1123  O   ASP M 138      42.380  -7.963  45.613  1.00 75.61           O  
ATOM   1124  N   MET M 139      43.920  -7.331  47.147  1.00136.64           N  
ATOM   1125  CA  MET M 139      43.088  -7.523  48.300  1.00136.64           C  
ATOM   1126  CB  MET M 139      43.827  -7.240  49.619  1.00136.64           C  
ATOM   1127  CG  MET M 139      45.008  -8.180  49.867  0.82136.64           C  
ATOM   1128  SD  MET M 139      44.561  -9.938  49.976  0.82136.64           S  
ATOM   1129  CE  MET M 139      43.614  -9.773  51.516  0.82136.64           C  
ATOM   1130  C   MET M 139      41.916  -6.595  48.234  1.00136.64           C  
ATOM   1131  O   MET M 139      40.806  -6.969  48.607  1.00136.64           O  
ATOM   1132  N   ALA M 140      42.135  -5.346  47.780  1.00 27.36           N  
ATOM   1133  CA  ALA M 140      41.060  -4.395  47.708  1.00 27.36           C  
ATOM   1134  CB  ALA M 140      41.522  -3.009  47.225  1.00 27.36           C  
ATOM   1135  C   ALA M 140      40.046  -4.900  46.729  1.00 27.36           C  
ATOM   1136  O   ALA M 140      38.843  -4.850  46.972  1.00 27.36           O  
ATOM   1137  N   ALA M 141      40.522  -5.433  45.593  1.00 38.15           N  
ATOM   1138  CA  ALA M 141      39.662  -5.933  44.561  1.00 38.15           C  
ATOM   1139  CB  ALA M 141      40.436  -6.477  43.347  1.00 38.15           C  
ATOM   1140  C   ALA M 141      38.863  -7.059  45.128  1.00 38.15           C  
ATOM   1141  O   ALA M 141      37.728  -7.292  44.719  1.00 38.15           O  
ATOM   1142  N   GLN M 142      39.467  -7.805  46.070  1.00 48.02           N  
ATOM   1143  CA  GLN M 142      38.850  -8.954  46.663  0.92 48.02           C  
ATOM   1144  CB  GLN M 142      39.779  -9.664  47.660  0.92 48.02           C  
ATOM   1145  CG  GLN M 142      39.301 -11.062  48.054  0.92 48.02           C  
ATOM   1146  CD  GLN M 142      39.555 -11.991  46.874  0.92 48.02           C  
ATOM   1147  OE1 GLN M 142      39.982 -11.558  45.806  0.74 48.02           O  
ATOM   1148  NE2 GLN M 142      39.286 -13.310  47.071  0.74 48.02           N  
ATOM   1149  C   GLN M 142      37.612  -8.533  47.393  1.00 48.02           C  
ATOM   1150  O   GLN M 142      36.603  -9.236  47.362  1.00 48.02           O  
ATOM   1151  N   THR M 143      37.645  -7.372  48.075  1.00108.97           N  
ATOM   1152  CA  THR M 143      36.489  -6.956  48.817  0.95108.97           C  
ATOM   1153  CB  THR M 143      36.705  -5.720  49.643  0.95108.97           C  
ATOM   1154  OG1 THR M 143      35.636  -5.572  50.565  0.95108.97           O  
ATOM   1155  CG2 THR M 143      36.776  -4.485  48.732  0.95108.97           C  
ATOM   1156  C   THR M 143      35.368  -6.708  47.861  1.00108.97           C  
ATOM   1157  O   THR M 143      34.221  -7.053  48.140  1.00108.97           O  
ATOM   1158  N   THR M 144      35.676  -6.106  46.699  1.00 46.62           N  
ATOM   1159  CA  THR M 144      34.676  -5.800  45.721  1.00 46.62           C  
ATOM   1160  CB  THR M 144      35.234  -5.044  44.554  1.00 46.62           C  
ATOM   1161  OG1 THR M 144      35.819  -3.828  44.997  1.00 46.62           O  
ATOM   1162  CG2 THR M 144      34.096  -4.751  43.563  1.00 46.62           C  
ATOM   1163  C   THR M 144      34.105  -7.081  45.212  1.00 46.62           C  
ATOM   1164  O   THR M 144      32.903  -7.199  44.982  1.00 46.62           O  
ATOM   1165  N   LYS M 145      34.972  -8.088  45.031  1.00 46.65           N  
ATOM   1166  CA  LYS M 145      34.554  -9.355  44.518  1.00 46.65           C  
ATOM   1167  CB  LYS M 145      35.729 -10.345  44.441  1.00 46.65           C  
ATOM   1168  CG  LYS M 145      35.354 -11.721  43.897  1.00 46.65           C  
ATOM   1169  CD  LYS M 145      36.560 -12.620  43.628  1.00 46.65           C  
ATOM   1170  CE  LYS M 145      36.172 -14.022  43.155  1.00 46.65           C  
ATOM   1171  NZ  LYS M 145      37.386 -14.840  42.947  1.00 46.65           N  
ATOM   1172  C   LYS M 145      33.542  -9.944  45.447  1.00 46.65           C  
ATOM   1173  O   LYS M 145      32.520 -10.467  45.006  1.00 46.65           O  
ATOM   1174  N   HIS M 146      33.796  -9.877  46.768  1.00 86.51           N  
ATOM   1175  CA  HIS M 146      32.888 -10.461  47.713  1.00 86.51           C  
ATOM   1176  ND1 HIS M 146      35.888 -10.992  49.341  1.00 86.51           N  
ATOM   1177  CG  HIS M 146      34.567 -11.370  49.377  1.00 86.51           C  
ATOM   1178  CB  HIS M 146      33.411 -10.437  49.162  1.00 86.51           C  
ATOM   1179  NE2 HIS M 146      35.866 -13.176  49.751  1.00 86.51           N  
ATOM   1180  CD2 HIS M 146      34.571 -12.708  49.628  1.00 86.51           C  
ATOM   1181  CE1 HIS M 146      36.624 -12.111  49.571  1.00 86.51           C  
ATOM   1182  C   HIS M 146      31.576  -9.741  47.687  1.00 86.51           C  
ATOM   1183  O   HIS M 146      30.520 -10.370  47.726  1.00 86.51           O  
ATOM   1184  N   LYS M 147      31.609  -8.399  47.620  1.00 73.34           N  
ATOM   1185  CA  LYS M 147      30.400  -7.625  47.643  0.98 73.34           C  
ATOM   1186  CB  LYS M 147      30.678  -6.115  47.597  0.98 73.34           C  
ATOM   1187  CG  LYS M 147      29.420  -5.261  47.751  0.98 73.34           C  
ATOM   1188  CD  LYS M 147      29.710  -3.778  47.984  0.98 73.34           C  
ATOM   1189  CE  LYS M 147      29.832  -2.968  46.692  0.95 73.34           C  
ATOM   1190  NZ  LYS M 147      29.987  -1.531  47.012  0.95 73.34           N  
ATOM   1191  C   LYS M 147      29.595  -7.969  46.433  1.00 73.34           C  
ATOM   1192  O   LYS M 147      28.372  -8.088  46.502  1.00 73.34           O  
ATOM   1193  N   TRP M 148      30.274  -8.119  45.282  1.00 87.54           N  
ATOM   1194  CA  TRP M 148      29.601  -8.393  44.046  1.00 87.54           C  
ATOM   1195  CB  TRP M 148      30.493  -8.188  42.807  1.00 87.54           C  
ATOM   1196  CG  TRP M 148      30.726  -6.718  42.543  1.00 87.54           C  
ATOM   1197  CD2 TRP M 148      31.559  -6.169  41.507  1.00 87.54           C  
ATOM   1198  CD1 TRP M 148      30.197  -5.653  43.211  1.00 87.54           C  
ATOM   1199  NE1 TRP M 148      30.643  -4.478  42.660  1.00 87.54           N  
ATOM   1200  CE2 TRP M 148      31.484  -4.781  41.611  1.00 87.54           C  
ATOM   1201  CE3 TRP M 148      32.323  -6.772  40.549  1.00 87.54           C  
ATOM   1202  CZ2 TRP M 148      32.172  -3.969  40.754  1.00 87.54           C  
ATOM   1203  CZ3 TRP M 148      33.018  -5.949  39.689  1.00 87.54           C  
ATOM   1204  CH2 TRP M 148      32.944  -4.575  39.789  1.00 87.54           C  
ATOM   1205  C   TRP M 148      29.018  -9.764  44.058  1.00 87.54           C  
ATOM   1206  O   TRP M 148      27.950  -9.993  43.491  1.00 87.54           O  
ATOM   1207  N   GLU M 149      29.717 -10.725  44.685  1.00 48.85           N  
ATOM   1208  CA  GLU M 149      29.223 -12.068  44.714  1.00 48.85           C  
ATOM   1209  CB  GLU M 149      30.217 -13.048  45.363  1.00 48.85           C  
ATOM   1210  CG  GLU M 149      31.447 -13.313  44.490  1.00 48.85           C  
ATOM   1211  CD  GLU M 149      32.405 -14.210  45.262  0.99 48.85           C  
ATOM   1212  OE1 GLU M 149      33.122 -13.677  46.150  0.99 48.85           O  
ATOM   1213  OE2 GLU M 149      32.437 -15.436  44.976  0.99 48.85           O  
ATOM   1214  C   GLU M 149      27.938 -12.110  45.488  1.00 48.85           C  
ATOM   1215  O   GLU M 149      26.981 -12.753  45.065  1.00 48.85           O  
ATOM   1216  N   ALA M 150      27.876 -11.414  46.641  1.00 33.60           N  
ATOM   1217  CA  ALA M 150      26.695 -11.409  47.464  1.00 33.60           C  
ATOM   1218  CB  ALA M 150      26.879 -10.611  48.766  1.00 33.60           C  
ATOM   1219  C   ALA M 150      25.579 -10.773  46.698  1.00 33.60           C  
ATOM   1220  O   ALA M 150      24.426 -11.195  46.773  1.00 33.60           O  
ATOM   1221  N   ALA M 151      25.921  -9.708  45.959  1.00 69.91           N  
ATOM   1222  CA  ALA M 151      25.040  -8.933  45.136  1.00 69.91           C  
ATOM   1223  CB  ALA M 151      25.724  -7.695  44.532  1.00 69.91           C  
ATOM   1224  C   ALA M 151      24.550  -9.780  44.001  1.00 69.91           C  
ATOM   1225  O   ALA M 151      23.469  -9.534  43.471  1.00 69.91           O  
ATOM   1226  N   HIS M 152      25.349 -10.787  43.584  1.00105.27           N  
ATOM   1227  CA  HIS M 152      25.034 -11.603  42.443  1.00105.27           C  
ATOM   1228  ND1 HIS M 152      22.604 -14.057  44.086  1.00105.27           N  
ATOM   1229  CG  HIS M 152      23.719 -13.465  43.534  1.00105.27           C  
ATOM   1230  CB  HIS M 152      23.685 -12.333  42.554  1.00105.27           C  
ATOM   1231  NE2 HIS M 152      24.368 -15.124  44.919  1.00105.27           N  
ATOM   1232  CD2 HIS M 152      24.787 -14.130  44.054  1.00105.27           C  
ATOM   1233  CE1 HIS M 152      23.050 -15.042  44.906  1.00105.27           C  
ATOM   1234  C   HIS M 152      25.006 -10.734  41.229  1.00105.27           C  
ATOM   1235  O   HIS M 152      24.108 -10.824  40.395  1.00105.27           O  
ATOM   1236  N   VAL M 153      26.023  -9.860  41.117  1.00 68.53           N  
ATOM   1237  CA  VAL M 153      26.180  -8.929  40.036  1.00 68.53           C  
ATOM   1238  CB  VAL M 153      27.323  -7.980  40.250  1.00 68.53           C  
ATOM   1239  CG1 VAL M 153      27.476  -7.094  39.001  1.00 68.53           C  
ATOM   1240  CG2 VAL M 153      27.074  -7.195  41.549  1.00 68.53           C  
ATOM   1241  C   VAL M 153      26.463  -9.652  38.754  1.00 68.53           C  
ATOM   1242  O   VAL M 153      26.012  -9.237  37.689  1.00 68.53           O  
ATOM   1243  N   ALA M 154      27.239 -10.747  38.822  1.00 40.79           N  
ATOM   1244  CA  ALA M 154      27.645 -11.458  37.641  1.00 40.79           C  
ATOM   1245  CB  ALA M 154      28.563 -12.653  37.951  1.00 40.79           C  
ATOM   1246  C   ALA M 154      26.443 -11.989  36.917  1.00 40.79           C  
ATOM   1247  O   ALA M 154      26.391 -11.944  35.689  1.00 40.79           O  
ATOM   1248  N   GLU M 155      25.440 -12.509  37.652  1.00109.10           N  
ATOM   1249  CA  GLU M 155      24.307 -13.104  37.005  0.97109.10           C  
ATOM   1250  CB  GLU M 155      23.310 -13.775  37.976  0.97109.10           C  
ATOM   1251  CG  GLU M 155      22.551 -12.821  38.904  0.95109.10           C  
ATOM   1252  CD  GLU M 155      21.624 -13.656  39.783  0.91109.10           C  
ATOM   1253  OE1 GLU M 155      21.934 -14.861  39.983  0.89109.10           O  
ATOM   1254  OE2 GLU M 155      20.599 -13.105  40.268  0.91109.10           O  
ATOM   1255  C   GLU M 155      23.559 -12.065  36.220  1.00109.10           C  
ATOM   1256  O   GLU M 155      23.111 -12.328  35.105  1.00109.10           O  
ATOM   1257  N   GLN M 156      23.397 -10.852  36.782  1.00 72.00           N  
ATOM   1258  CA  GLN M 156      22.666  -9.822  36.101  0.98 72.00           C  
ATOM   1259  CB  GLN M 156      22.507  -8.548  36.940  0.98 72.00           C  
ATOM   1260  CG  GLN M 156      21.740  -8.767  38.241  0.98 72.00           C  
ATOM   1261  CD  GLN M 156      21.457  -7.396  38.830  0.91 72.00           C  
ATOM   1262  OE1 GLN M 156      22.300  -6.500  38.795  0.91 72.00           O  
ATOM   1263  NE2 GLN M 156      20.222  -7.218  39.370  0.91 72.00           N  
ATOM   1264  C   GLN M 156      23.418  -9.427  34.869  1.00 72.00           C  
ATOM   1265  O   GLN M 156      22.828  -9.176  33.820  1.00 72.00           O  
ATOM   1266  N   LEU M 158      24.755  -9.357  34.984  1.00165.53           N  
ATOM   1267  CA  LEU M 158      25.629  -8.919  33.935  1.00165.53           C  
ATOM   1268  CB  LEU M 158      27.083  -8.927  34.432  1.00165.53           C  
ATOM   1269  CG  LEU M 158      28.104  -8.237  33.518  1.00165.53           C  
ATOM   1270  CD1 LEU M 158      27.998  -6.709  33.606  1.00165.53           C  
ATOM   1271  CD2 LEU M 158      29.520  -8.735  33.812  1.00165.53           C  
ATOM   1272  C   LEU M 158      25.541  -9.885  32.789  1.00165.53           C  
ATOM   1273  O   LEU M 158      25.496  -9.487  31.626  1.00165.53           O  
ATOM   1274  N   ARG M 159      25.502 -11.194  33.102  1.00 71.21           N  
ATOM   1275  CA  ARG M 159      25.481 -12.235  32.115  0.98 71.21           C  
ATOM   1276  CB  ARG M 159      25.436 -13.628  32.774  0.98 71.21           C  
ATOM   1277  CG  ARG M 159      25.545 -14.824  31.823  0.98 71.21           C  
ATOM   1278  CD  ARG M 159      25.491 -16.165  32.566  0.98 71.21           C  
ATOM   1279  NE  ARG M 159      25.602 -17.264  31.566  0.92 71.21           N  
ATOM   1280  CZ  ARG M 159      25.098 -18.500  31.858  0.91 71.21           C  
ATOM   1281  NH1 ARG M 159      24.484 -18.718  33.058  0.91 71.21           N  
ATOM   1282  NH2 ARG M 159      25.200 -19.513  30.951  0.91 71.21           N  
ATOM   1283  C   ARG M 159      24.250 -12.071  31.282  1.00 71.21           C  
ATOM   1284  O   ARG M 159      24.303 -12.178  30.057  1.00 71.21           O  
ATOM   1285  N   ALA M 160      23.109 -11.776  31.931  1.00 40.08           N  
ATOM   1286  CA  ALA M 160      21.865 -11.664  31.225  1.00 40.08           C  
ATOM   1287  CB  ALA M 160      20.680 -11.352  32.157  1.00 40.08           C  
ATOM   1288  C   ALA M 160      21.965 -10.550  30.227  1.00 40.08           C  
ATOM   1289  O   ALA M 160      21.520 -10.685  29.089  1.00 40.08           O  
ATOM   1290  N   TYR M 161      22.548  -9.411  30.641  1.00 97.10           N  
ATOM   1291  CA  TYR M 161      22.699  -8.259  29.794  1.00 97.10           C  
ATOM   1292  CB  TYR M 161      23.277  -7.066  30.582  1.00 97.10           C  
ATOM   1293  CG  TYR M 161      23.789  -6.041  29.627  1.00 97.10           C  
ATOM   1294  CD1 TYR M 161      22.945  -5.160  28.990  1.00 97.10           C  
ATOM   1295  CD2 TYR M 161      25.142  -5.958  29.382  1.00 97.10           C  
ATOM   1296  CE1 TYR M 161      23.446  -4.220  28.117  1.00 97.10           C  
ATOM   1297  CE2 TYR M 161      25.648  -5.022  28.512  1.00 97.10           C  
ATOM   1298  CZ  TYR M 161      24.798  -4.149  27.876  1.00 97.10           C  
ATOM   1299  OH  TYR M 161      25.313  -3.186  26.982  1.00 97.10           O  
ATOM   1300  C   TYR M 161      23.633  -8.541  28.658  1.00 97.10           C  
ATOM   1301  O   TYR M 161      23.321  -8.266  27.499  1.00 97.10           O  
ATOM   1302  N   LEU M 162      24.806  -9.126  28.963  1.00 62.54           N  
ATOM   1303  CA  LEU M 162      25.809  -9.321  27.959  1.00 62.54           C  
ATOM   1304  CB  LEU M 162      27.123  -9.896  28.511  1.00 62.54           C  
ATOM   1305  CG  LEU M 162      27.870  -8.925  29.443  1.00 62.54           C  
ATOM   1306  CD1 LEU M 162      29.174  -9.545  29.966  1.00 62.54           C  
ATOM   1307  CD2 LEU M 162      28.086  -7.559  28.773  1.00 62.54           C  
ATOM   1308  C   LEU M 162      25.317 -10.253  26.909  1.00 62.54           C  
ATOM   1309  O   LEU M 162      25.567 -10.042  25.723  1.00 62.54           O  
ATOM   1310  N   GLU M 163      24.673 -11.357  27.317  1.00 79.23           N  
ATOM   1311  CA  GLU M 163      24.193 -12.267  26.325  1.00 79.23           C  
ATOM   1312  CB  GLU M 163      23.830 -13.636  26.921  1.00 79.23           C  
ATOM   1313  CG  GLU M 163      25.052 -14.405  27.429  1.00 79.23           C  
ATOM   1314  CD  GLU M 163      24.555 -15.641  28.163  0.99 79.23           C  
ATOM   1315  OE1 GLU M 163      23.647 -15.485  29.022  0.99 79.23           O  
ATOM   1316  OE2 GLU M 163      25.076 -16.753  27.884  0.99 79.23           O  
ATOM   1317  C   GLU M 163      22.978 -11.734  25.624  1.00 79.23           C  
ATOM   1318  O   GLU M 163      22.915 -11.720  24.397  1.00 79.23           O  
ATOM   1319  N   GLY M 164      21.932 -11.351  26.384  1.00 86.46           N  
ATOM   1320  CA  GLY M 164      20.734 -10.949  25.698  1.00 86.46           C  
ATOM   1321  C   GLY M 164      20.675  -9.549  25.147  1.00 86.46           C  
ATOM   1322  O   GLY M 164      20.690  -9.335  23.935  1.00 86.46           O  
ATOM   1323  N   THR M 165      20.674  -8.550  26.055  1.00162.74           N  
ATOM   1324  CA  THR M 165      20.397  -7.182  25.697  1.00162.74           C  
ATOM   1325  CB  THR M 165      20.273  -6.283  26.893  1.00162.74           C  
ATOM   1326  OG1 THR M 165      19.238  -6.743  27.749  1.00162.74           O  
ATOM   1327  CG2 THR M 165      19.964  -4.856  26.405  1.00162.74           C  
ATOM   1328  C   THR M 165      21.480  -6.612  24.837  1.00162.74           C  
ATOM   1329  O   THR M 165      21.211  -5.970  23.823  1.00162.74           O  
ATOM   1330  N   CYS M 166      22.745  -6.857  25.215  1.00 62.77           N  
ATOM   1331  CA  CYS M 166      23.864  -6.269  24.534  0.97 62.77           C  
ATOM   1332  CB  CYS M 166      25.215  -6.724  25.124  0.97 62.77           C  
ATOM   1333  SG  CYS M 166      26.647  -5.997  24.272  0.97 62.77           S  
ATOM   1334  C   CYS M 166      23.859  -6.686  23.100  1.00 62.77           C  
ATOM   1335  O   CYS M 166      24.047  -5.863  22.206  1.00 62.77           O  
ATOM   1336  N   VAL M 167      23.659  -7.989  22.852  1.00 44.54           N  
ATOM   1337  CA  VAL M 167      23.670  -8.524  21.522  0.95 44.54           C  
ATOM   1338  CB  VAL M 167      23.581 -10.023  21.500  0.95 44.54           C  
ATOM   1339  CG1 VAL M 167      23.479 -10.489  20.036  0.95 44.54           C  
ATOM   1340  CG2 VAL M 167      24.789 -10.599  22.256  0.95 44.54           C  
ATOM   1341  C   VAL M 167      22.504  -8.006  20.744  1.00 44.54           C  
ATOM   1342  O   VAL M 167      22.650  -7.620  19.585  1.00 44.54           O  
ATOM   1343  N   GLU M 168      21.311  -7.953  21.371  1.00110.38           N  
ATOM   1344  CA  GLU M 168      20.147  -7.593  20.615  0.95110.38           C  
ATOM   1345  CB  GLU M 168      18.827  -7.639  21.419  0.95110.38           C  
ATOM   1346  CG  GLU M 168      18.737  -6.715  22.636  0.92110.38           C  
ATOM   1347  CD  GLU M 168      17.363  -6.930  23.263  0.89110.38           C  
ATOM   1348  OE1 GLU M 168      17.072  -8.087  23.671  0.89110.38           O  
ATOM   1349  OE2 GLU M 168      16.583  -5.943  23.337  0.89110.38           O  
ATOM   1350  C   GLU M 168      20.333  -6.229  20.024  1.00110.38           C  
ATOM   1351  O   GLU M 168      19.971  -6.002  18.871  1.00110.38           O  
ATOM   1352  N   TRP M 169      20.898  -5.280  20.790  1.00100.09           N  
ATOM   1353  CA  TRP M 169      21.105  -3.947  20.293  1.00100.09           C  
ATOM   1354  CB  TRP M 169      21.329  -2.917  21.409  1.00100.09           C  
ATOM   1355  CG  TRP M 169      20.030  -2.614  22.118  1.00100.09           C  
ATOM   1356  CD2 TRP M 169      19.131  -1.569  21.713  1.00100.09           C  
ATOM   1357  CD1 TRP M 169      19.445  -3.237  23.181  1.00100.09           C  
ATOM   1358  NE1 TRP M 169      18.231  -2.652  23.457  1.00100.09           N  
ATOM   1359  CE2 TRP M 169      18.027  -1.623  22.561  1.00100.09           C  
ATOM   1360  CE3 TRP M 169      19.219  -0.646  20.712  1.00100.09           C  
ATOM   1361  CZ2 TRP M 169      16.987  -0.748  22.420  1.00100.09           C  
ATOM   1362  CZ3 TRP M 169      18.172   0.239  20.575  1.00100.09           C  
ATOM   1363  CH2 TRP M 169      17.078   0.187  21.414  1.00100.09           C  
ATOM   1364  C   TRP M 169      22.196  -3.874  19.270  1.00100.09           C  
ATOM   1365  O   TRP M 169      22.090  -3.121  18.303  1.00100.09           O  
ATOM   1366  N   LEU M 170      23.276  -4.656  19.443  1.00 51.53           N  
ATOM   1367  CA  LEU M 170      24.360  -4.579  18.507  1.00 51.53           C  
ATOM   1368  CB  LEU M 170      25.485  -5.579  18.824  1.00 51.53           C  
ATOM   1369  CG  LEU M 170      26.645  -5.547  17.813  1.00 51.53           C  
ATOM   1370  CD1 LEU M 170      27.305  -4.162  17.754  1.00 51.53           C  
ATOM   1371  CD2 LEU M 170      27.656  -6.668  18.100  1.00 51.53           C  
ATOM   1372  C   LEU M 170      23.822  -4.914  17.157  1.00 51.53           C  
ATOM   1373  O   LEU M 170      24.122  -4.242  16.171  1.00 51.53           O  
ATOM   1374  N   ARG M 171      22.981  -5.955  17.083  1.00 98.18           N  
ATOM   1375  CA  ARG M 171      22.444  -6.349  15.817  0.95 98.18           C  
ATOM   1376  CB  ARG M 171      21.614  -7.640  15.892  0.95 98.18           C  
ATOM   1377  CG  ARG M 171      22.497  -8.860  16.164  0.95 98.18           C  
ATOM   1378  CD  ARG M 171      21.816 -10.207  15.924  0.95 98.18           C  
ATOM   1379  NE  ARG M 171      20.830 -10.427  17.014  0.95 98.18           N  
ATOM   1380  CZ  ARG M 171      20.737 -11.662  17.589  0.95 98.18           C  
ATOM   1381  NH1 ARG M 171      21.576 -12.663  17.192  0.95 98.18           N  
ATOM   1382  NH2 ARG M 171      19.809 -11.895  18.559  0.95 98.18           N  
ATOM   1383  C   ARG M 171      21.596  -5.244  15.278  1.00 98.18           C  
ATOM   1384  O   ARG M 171      21.613  -4.976  14.078  1.00 98.18           O  
ATOM   1385  N   ARG M 172      20.832  -4.562  16.150  1.00 73.19           N  
ATOM   1386  CA  ARG M 172      19.966  -3.522  15.676  1.00 73.19           C  
ATOM   1387  CB  ARG M 172      19.138  -2.879  16.799  1.00 73.19           C  
ATOM   1388  CG  ARG M 172      18.018  -1.978  16.277  1.00 73.19           C  
ATOM   1389  CD  ARG M 172      17.186  -1.324  17.382  1.00 73.19           C  
ATOM   1390  NE  ARG M 172      16.044  -0.632  16.722  0.99 73.19           N  
ATOM   1391  CZ  ARG M 172      15.321   0.310  17.395  0.99 73.19           C  
ATOM   1392  NH1 ARG M 172      15.662   0.660  18.668  0.99 73.19           N  
ATOM   1393  NH2 ARG M 172      14.254   0.905  16.788  0.99 73.19           N  
ATOM   1394  C   ARG M 172      20.796  -2.441  15.052  1.00 73.19           C  
ATOM   1395  O   ARG M 172      20.481  -1.950  13.969  1.00 73.19           O  
ATOM   1396  N   TYR M 173      21.900  -2.052  15.717  1.00 72.17           N  
ATOM   1397  CA  TYR M 173      22.727  -0.995  15.207  1.00 72.17           C  
ATOM   1398  CB  TYR M 173      23.908  -0.615  16.123  1.00 72.17           C  
ATOM   1399  CG  TYR M 173      23.398  -0.101  17.427  1.00 72.17           C  
ATOM   1400  CD1 TYR M 173      22.627   1.038  17.487  1.00 72.17           C  
ATOM   1401  CD2 TYR M 173      23.735  -0.734  18.602  1.00 72.17           C  
ATOM   1402  CE1 TYR M 173      22.169   1.514  18.694  1.00 72.17           C  
ATOM   1403  CE2 TYR M 173      23.281  -0.263  19.812  1.00 72.17           C  
ATOM   1404  CZ  TYR M 173      22.495   0.862  19.858  1.00 72.17           C  
ATOM   1405  OH  TYR M 173      22.027   1.349  21.097  1.00 72.17           O  
ATOM   1406  C   TYR M 173      23.330  -1.429  13.908  1.00 72.17           C  
ATOM   1407  O   TYR M 173      23.406  -0.653  12.957  1.00 72.17           O  
ATOM   1408  N   LEU M 174      23.762  -2.698  13.827  1.00 54.70           N  
ATOM   1409  CA  LEU M 174      24.442  -3.158  12.653  1.00 54.70           C  
ATOM   1410  CB  LEU M 174      24.825  -4.647  12.728  1.00 54.70           C  
ATOM   1411  CG  LEU M 174      25.883  -4.965  13.802  1.00 54.70           C  
ATOM   1412  CD1 LEU M 174      26.218  -6.466  13.828  1.00 54.70           C  
ATOM   1413  CD2 LEU M 174      27.136  -4.093  13.625  1.00 54.70           C  
ATOM   1414  C   LEU M 174      23.545  -2.992  11.468  1.00 54.70           C  
ATOM   1415  O   LEU M 174      23.983  -2.558  10.403  1.00 54.70           O  
ATOM   1416  N   GLU M 175      22.258  -3.347  11.612  1.00 49.25           N  
ATOM   1417  CA  GLU M 175      21.378  -3.228  10.489  0.98 49.25           C  
ATOM   1418  CB  GLU M 175      20.010  -3.886  10.720  0.98 49.25           C  
ATOM   1419  CG  GLU M 175      19.131  -3.847   9.472  0.97 49.25           C  
ATOM   1420  CD  GLU M 175      17.978  -4.815   9.678  0.89 49.25           C  
ATOM   1421  OE1 GLU M 175      18.122  -5.729  10.533  0.89 49.25           O  
ATOM   1422  OE2 GLU M 175      16.942  -4.656   8.979  0.89 49.25           O  
ATOM   1423  C   GLU M 175      21.154  -1.784  10.159  1.00 49.25           C  
ATOM   1424  O   GLU M 175      21.109  -1.409   8.989  1.00 49.25           O  
ATOM   1425  N   ASN M 176      21.026  -0.929  11.192  1.00 95.58           N  
ATOM   1426  CA  ASN M 176      20.700   0.454  10.991  1.00 95.58           C  
ATOM   1427  CB  ASN M 176      20.569   1.224  12.316  1.00 95.58           C  
ATOM   1428  CG  ASN M 176      19.373   0.674  13.082  1.00 95.58           C  
ATOM   1429  OD1 ASN M 176      19.331   0.733  14.310  1.00 95.58           O  
ATOM   1430  ND2 ASN M 176      18.371   0.124  12.344  1.00 95.58           N  
ATOM   1431  C   ASN M 176      21.753   1.149  10.183  1.00 95.58           C  
ATOM   1432  O   ASN M 176      21.423   1.906   9.271  1.00 95.58           O  
ATOM   1433  N   GLY M 177      23.049   0.931  10.484  1.00126.87           N  
ATOM   1434  CA  GLY M 177      24.045   1.635   9.725  1.00126.87           C  
ATOM   1435  C   GLY M 177      24.886   0.628   9.019  1.00126.87           C  
ATOM   1436  O   GLY M 177      26.109   0.599   9.148  1.00126.87           O  
ATOM   1437  N   LYS M 178      24.230  -0.190   8.189  1.00141.96           N  
ATOM   1438  CA  LYS M 178      24.904  -1.249   7.514  0.97141.96           C  
ATOM   1439  CB  LYS M 178      23.943  -2.115   6.693  0.97141.96           C  
ATOM   1440  CG  LYS M 178      24.657  -3.345   6.165  0.79141.96           C  
ATOM   1441  CD  LYS M 178      25.102  -4.269   7.296  0.76141.96           C  
ATOM   1442  CE  LYS M 178      26.287  -5.149   6.915  0.73141.96           C  
ATOM   1443  NZ  LYS M 178      27.509  -4.317   6.852  0.73141.96           N  
ATOM   1444  C   LYS M 178      25.926  -0.703   6.570  1.00141.96           C  
ATOM   1445  O   LYS M 178      27.035  -1.227   6.468  1.00141.96           O  
ATOM   1446  N   GLU M 179      25.592   0.385   5.860  1.00 96.41           N  
ATOM   1447  CA  GLU M 179      26.490   0.842   4.841  1.00 96.41           C  
ATOM   1448  CB  GLU M 179      25.981   2.112   4.145  1.00 96.41           C  
ATOM   1449  CG  GLU M 179      24.704   1.873   3.350  0.98 96.41           C  
ATOM   1450  CD  GLU M 179      25.065   0.935   2.212  0.89 96.41           C  
ATOM   1451  OE1 GLU M 179      26.279   0.631   2.057  0.88 96.41           O  
ATOM   1452  OE2 GLU M 179      24.132   0.509   1.483  0.88 96.41           O  
ATOM   1453  C   GLU M 179      27.814   1.195   5.435  1.00 96.41           C  
ATOM   1454  O   GLU M 179      28.856   0.722   4.981  1.00 96.41           O  
ATOM   1455  N   THR M 180      27.804   2.055   6.465  1.00113.66           N  
ATOM   1456  CA  THR M 180      29.037   2.509   7.036  1.00113.66           C  
ATOM   1457  CB  THR M 180      28.826   3.613   8.021  1.00113.66           C  
ATOM   1458  OG1 THR M 180      28.131   4.688   7.413  1.00113.66           O  
ATOM   1459  CG2 THR M 180      30.202   4.087   8.511  1.00113.66           C  
ATOM   1460  C   THR M 180      29.718   1.421   7.801  1.00113.66           C  
ATOM   1461  O   THR M 180      30.893   1.128   7.580  1.00113.66           O  
ATOM   1462  N   LEU M 181      28.972   0.771   8.715  1.00 47.93           N  
ATOM   1463  CA  LEU M 181      29.569  -0.202   9.582  1.00 47.93           C  
ATOM   1464  CB  LEU M 181      28.600  -0.700  10.671  1.00 47.93           C  
ATOM   1465  CG  LEU M 181      28.145   0.425  11.624  1.00 47.93           C  
ATOM   1466  CD1 LEU M 181      27.180  -0.094  12.703  1.00 47.93           C  
ATOM   1467  CD2 LEU M 181      29.348   1.178  12.215  1.00 47.93           C  
ATOM   1468  C   LEU M 181      30.036  -1.382   8.747  1.00 47.93           C  
ATOM   1469  O   LEU M 181      30.880  -2.167   9.258  1.00 47.93           O  
ATOM   1470  OXT LEU M 181      29.565  -1.509   7.586  1.00 47.93           O  
TER    1471      LEU M 181                                                       
ATOM   1471  N   ASN P   1      23.017   0.183  23.587  1.00 89.89           N  
ATOM   1472  CA  ASN P   1      22.182   0.266  24.806  1.00 89.89           C  
ATOM   1473  CB  ASN P   1      21.007  -0.723  24.678  1.00 89.89           C  
ATOM   1474  CG  ASN P   1      19.952  -0.410  25.730  1.00 89.89           C  
ATOM   1475  OD1 ASN P   1      20.214  -0.452  26.931  1.00 89.89           O  
ATOM   1476  ND2 ASN P   1      18.716  -0.092  25.262  1.00 89.89           N  
ATOM   1477  C   ASN P   1      22.992  -0.086  26.020  1.00 89.89           C  
ATOM   1478  O   ASN P   1      23.585  -1.159  26.104  1.00 89.89           O  
ATOM   1479  N   LEU P   2      23.029   0.829  27.004  1.00109.48           N  
ATOM   1480  CA  LEU P   2      23.798   0.679  28.208  1.00109.48           C  
ATOM   1481  CB  LEU P   2      23.920   1.992  29.003  1.00109.48           C  
ATOM   1482  CG  LEU P   2      24.730   3.089  28.287  1.00109.48           C  
ATOM   1483  CD1 LEU P   2      24.811   4.370  29.134  1.00109.48           C  
ATOM   1484  CD2 LEU P   2      26.121   2.573  27.890  1.00109.48           C  
ATOM   1485  C   LEU P   2      23.152  -0.319  29.125  1.00109.48           C  
ATOM   1486  O   LEU P   2      21.955  -0.589  29.036  1.00109.48           O  
ATOM   1487  N   VAL P   3      23.964  -0.919  30.024  1.00141.64           N  
ATOM   1488  CA  VAL P   3      23.441  -1.824  31.011  1.00141.64           C  
ATOM   1489  CB  VAL P   3      24.524  -2.563  31.749  1.00141.64           C  
ATOM   1490  CG1 VAL P   3      25.318  -1.547  32.589  1.00141.64           C  
ATOM   1491  CG2 VAL P   3      23.899  -3.708  32.566  1.00141.64           C  
ATOM   1492  C   VAL P   3      22.686  -0.983  31.990  1.00141.64           C  
ATOM   1493  O   VAL P   3      23.070   0.147  32.290  1.00141.64           O  
ATOM   1494  N   PRO P   4      21.587  -1.510  32.449  1.00138.10           N  
ATOM   1495  CA  PRO P   4      20.750  -0.783  33.364  1.00138.10           C  
ATOM   1496  CD  PRO P   4      20.812  -2.406  31.605  1.00138.10           C  
ATOM   1497  CB  PRO P   4      19.426  -1.540  33.404  1.00138.10           C  
ATOM   1498  CG  PRO P   4      19.344  -2.191  32.012  1.00138.10           C  
ATOM   1499  C   PRO P   4      21.349  -0.532  34.685  1.00138.10           C  
ATOM   1500  O   PRO P   4      20.971   0.455  35.314  1.00138.10           O  
ATOM   1501  N   MET P   5      22.271  -1.389  35.138  0.98155.42           N  
ATOM   1502  CA  MET P   5      22.726  -1.103  36.452  0.98155.42           C  
ATOM   1503  CB  MET P   5      22.083  -2.031  37.493  0.98155.42           C  
ATOM   1504  CG  MET P   5      22.531  -1.769  38.930  0.98155.42           C  
ATOM   1505  SD  MET P   5      21.757  -2.874  40.147  0.88155.42           S  
ATOM   1506  CE  MET P   5      20.086  -2.196  39.935  0.88155.42           C  
ATOM   1507  C   MET P   5      24.198  -1.323  36.529  0.98155.42           C  
ATOM   1508  O   MET P   5      24.721  -2.290  35.982  0.98155.42           O  
ATOM   1509  N   VAL P   6      24.923  -0.411  37.206  1.00150.71           N  
ATOM   1510  CA  VAL P   6      26.324  -0.651  37.394  0.98150.71           C  
ATOM   1511  CB  VAL P   6      27.210   0.369  36.751  0.98150.71           C  
ATOM   1512  CG1 VAL P   6      28.654   0.124  37.219  1.00150.71           C  
ATOM   1513  CG2 VAL P   6      27.038   0.249  35.231  1.00150.71           C  
ATOM   1514  C   VAL P   6      26.570  -0.587  38.861  1.00150.71           C  
ATOM   1515  O   VAL P   6      26.441   0.473  39.466  1.00150.71           O  
ATOM   1516  N   ALA P   7      26.956  -1.727  39.461  1.00 84.29           N  
ATOM   1517  CA  ALA P   7      27.179  -1.829  40.876  1.00 84.29           C  
ATOM   1518  CB  ALA P   7      27.252  -3.280  41.382  1.00 84.29           C  
ATOM   1519  C   ALA P   7      28.473  -1.155  41.218  1.00 84.29           C  
ATOM   1520  O   ALA P   7      29.416  -1.137  40.430  1.00 84.29           O  
ATOM   1521  N   THR P   8      28.534  -0.580  42.433  1.00147.01           N  
ATOM   1522  CA  THR P   8      29.671   0.133  42.943  0.92147.01           C  
ATOM   1523  CB  THR P   8      29.364   1.102  44.060  0.92147.01           C  
ATOM   1524  OG1 THR P   8      28.456   2.093  43.605  0.89147.01           O  
ATOM   1525  CG2 THR P   8      30.642   1.746  44.616  0.88147.01           C  
ATOM   1526  C   THR P   8      30.663  -0.847  43.443  1.00147.01           C  
ATOM   1527  O   THR P   8      30.324  -1.960  43.842  1.00147.01           O  
ATOM   1528  N   VAL P   9      31.943  -0.443  43.400  1.00119.77           N  
ATOM   1529  CA  VAL P   9      32.979  -1.289  43.894  1.00119.77           C  
ATOM   1530  CB  VAL P   9      34.352  -0.868  43.458  1.00119.77           C  
ATOM   1531  CG1 VAL P   9      34.481  -1.112  41.948  1.00119.77           C  
ATOM   1532  CG2 VAL P   9      34.558   0.605  43.843  1.00119.77           C  
ATOM   1533  C   VAL P   9      32.927  -1.247  45.411  1.00119.77           C  
ATOM   1534  O   VAL P   9      33.612  -2.096  46.039  1.00119.77           O  
ATOM   1535  OXT VAL P   9      32.200  -0.378  45.961  1.00119.77           O  
TER    1536      VAL P   9                                                       
ATOM   1536  N   LEU A  11      -9.736 -10.487  40.212  1.00 48.42           N  
ATOM   1537  CA  LEU A  11      -9.778 -11.953  40.006  1.00 48.42           C  
ATOM   1538  CB  LEU A  11      -8.388 -12.472  39.604  1.00 48.42           C  
ATOM   1539  CG  LEU A  11      -8.313 -14.001  39.452  1.00 48.42           C  
ATOM   1540  CD1 LEU A  11      -9.286 -14.516  38.382  1.00 48.42           C  
ATOM   1541  CD2 LEU A  11      -6.866 -14.451  39.198  1.00 48.42           C  
ATOM   1542  C   LEU A  11     -10.217 -12.662  41.240  1.00 48.42           C  
ATOM   1543  O   LEU A  11      -9.566 -12.588  42.281  1.00 48.42           O  
ATOM   1544  N   SER A  12     -11.355 -13.375  41.144  1.00 34.48           N  
ATOM   1545  CA  SER A  12     -11.860 -14.083  42.281  1.00 34.48           C  
ATOM   1546  CB  SER A  12     -13.384 -13.959  42.457  1.00 34.48           C  
ATOM   1547  OG  SER A  12     -13.803 -14.689  43.600  1.00 34.48           O  
ATOM   1548  C   SER A  12     -11.547 -15.522  42.056  1.00 34.48           C  
ATOM   1549  O   SER A  12     -11.727 -16.042  40.956  1.00 34.48           O  
ATOM   1550  N   VAL A  13     -11.042 -16.206  43.100  1.00104.75           N  
ATOM   1551  CA  VAL A  13     -10.701 -17.581  42.911  1.00104.75           C  
ATOM   1552  CB  VAL A  13      -9.231 -17.774  42.668  1.00104.75           C  
ATOM   1553  CG1 VAL A  13      -8.502 -17.790  44.022  1.00104.75           C  
ATOM   1554  CG2 VAL A  13      -9.017 -19.008  41.783  1.00104.75           C  
ATOM   1555  C   VAL A  13     -11.065 -18.301  44.171  1.00104.75           C  
ATOM   1556  O   VAL A  13     -11.112 -17.708  45.247  1.00104.75           O  
ATOM   1557  N   ARG A  14     -11.354 -19.611  44.061  1.00 61.05           N  
ATOM   1558  CA  ARG A  14     -11.729 -20.374  45.214  1.00 61.05           C  
ATOM   1559  CB  ARG A  14     -12.577 -21.610  44.870  1.00 61.05           C  
ATOM   1560  CG  ARG A  14     -13.880 -21.214  44.169  1.00 61.05           C  
ATOM   1561  CD  ARG A  14     -14.842 -22.367  43.881  1.00 61.05           C  
ATOM   1562  NE  ARG A  14     -16.027 -21.774  43.198  1.00 61.05           N  
ATOM   1563  CZ  ARG A  14     -17.262 -22.342  43.331  1.00 61.05           C  
ATOM   1564  NH1 ARG A  14     -17.423 -23.449  44.113  1.00 61.05           N  
ATOM   1565  NH2 ARG A  14     -18.336 -21.799  42.686  1.00 61.05           N  
ATOM   1566  C   ARG A  14     -10.478 -20.801  45.911  1.00 61.05           C  
ATOM   1567  O   ARG A  14      -9.416 -20.902  45.301  1.00 61.05           O  
ATOM   1568  N   GLU A  15     -10.569 -21.038  47.233  1.00 38.94           N  
ATOM   1569  CA  GLU A  15      -9.405 -21.419  47.974  1.00 38.94           C  
ATOM   1570  CB  GLU A  15      -9.644 -21.439  49.495  1.00 38.94           C  
ATOM   1571  CG  GLU A  15      -8.369 -21.604  50.323  1.00 38.94           C  
ATOM   1572  CD  GLU A  15      -8.759 -21.543  51.794  1.00 38.94           C  
ATOM   1573  OE1 GLU A  15      -8.855 -20.407  52.333  1.00 38.94           O  
ATOM   1574  OE2 GLU A  15      -8.974 -22.628  52.395  1.00 38.94           O  
ATOM   1575  C   GLU A  15      -8.993 -22.787  47.535  1.00 38.94           C  
ATOM   1576  O   GLU A  15      -9.828 -23.660  47.309  1.00 38.94           O  
ATOM   1577  N   GLY A  16      -7.670 -22.993  47.377  1.00 26.91           N  
ATOM   1578  CA  GLY A  16      -7.146 -24.277  47.008  1.00 26.91           C  
ATOM   1579  C   GLY A  16      -7.030 -24.356  45.517  1.00 26.91           C  
ATOM   1580  O   GLY A  16      -6.391 -25.266  44.991  1.00 26.91           O  
ATOM   1581  N   ASP A  17      -7.652 -23.407  44.792  1.00 49.16           N  
ATOM   1582  CA  ASP A  17      -7.586 -23.431  43.358  1.00 49.16           C  
ATOM   1583  CB  ASP A  17      -8.738 -22.671  42.671  1.00 49.16           C  
ATOM   1584  CG  ASP A  17     -10.023 -23.474  42.828  1.00 49.16           C  
ATOM   1585  OD1 ASP A  17      -9.925 -24.701  43.097  1.00 49.16           O  
ATOM   1586  OD2 ASP A  17     -11.119 -22.870  42.678  1.00 49.16           O  
ATOM   1587  C   ASP A  17      -6.315 -22.774  42.932  1.00 49.16           C  
ATOM   1588  O   ASP A  17      -5.690 -22.043  43.697  1.00 49.16           O  
ATOM   1589  N   SER A  18      -5.878 -23.049  41.687  1.00 36.86           N  
ATOM   1590  CA  SER A  18      -4.700 -22.407  41.187  1.00 36.86           C  
ATOM   1591  CB  SER A  18      -3.888 -23.269  40.203  1.00 36.86           C  
ATOM   1592  OG  SER A  18      -3.375 -24.412  40.873  1.00 36.86           O  
ATOM   1593  C   SER A  18      -5.136 -21.166  40.479  1.00 36.86           C  
ATOM   1594  O   SER A  18      -6.286 -21.049  40.059  1.00 36.86           O  
ATOM   1595  N   SER A  19      -4.220 -20.189  40.338  1.00 39.62           N  
ATOM   1596  CA  SER A  19      -4.595 -18.981  39.671  1.00 39.62           C  
ATOM   1597  CB  SER A  19      -5.060 -17.885  40.644  1.00 39.62           C  
ATOM   1598  OG  SER A  19      -5.417 -16.714  39.929  1.00 39.62           O  
ATOM   1599  C   SER A  19      -3.396 -18.464  38.944  1.00 39.62           C  
ATOM   1600  O   SER A  19      -2.258 -18.742  39.315  1.00 39.62           O  
ATOM   1601  N   VAL A  20      -3.634 -17.704  37.859  1.00 32.92           N  
ATOM   1602  CA  VAL A  20      -2.551 -17.139  37.112  1.00 32.92           C  
ATOM   1603  CB  VAL A  20      -2.400 -17.731  35.740  1.00 32.92           C  
ATOM   1604  CG1 VAL A  20      -2.039 -19.218  35.887  1.00 32.92           C  
ATOM   1605  CG2 VAL A  20      -3.699 -17.486  34.955  1.00 32.92           C  
ATOM   1606  C   VAL A  20      -2.841 -15.681  36.942  1.00 32.92           C  
ATOM   1607  O   VAL A  20      -3.973 -15.292  36.661  1.00 32.92           O  
ATOM   1608  N   ILE A  21      -1.806 -14.833  37.114  1.00 81.83           N  
ATOM   1609  CA  ILE A  21      -1.981 -13.416  36.977  1.00 81.83           C  
ATOM   1610  CB  ILE A  21      -1.605 -12.641  38.208  1.00 81.83           C  
ATOM   1611  CG1 ILE A  21      -2.498 -13.041  39.395  1.00 81.83           C  
ATOM   1612  CG2 ILE A  21      -1.685 -11.145  37.865  1.00 81.83           C  
ATOM   1613  CD1 ILE A  21      -2.271 -14.472  39.879  1.00 81.83           C  
ATOM   1614  C   ILE A  21      -1.081 -12.965  35.875  1.00 81.83           C  
ATOM   1615  O   ILE A  21       0.050 -13.435  35.753  1.00 81.83           O  
ATOM   1616  N   ASN A  22      -1.577 -12.035  35.035  1.00 62.66           N  
ATOM   1617  CA  ASN A  22      -0.815 -11.578  33.911  1.00 62.66           C  
ATOM   1618  CB  ASN A  22      -1.591 -11.636  32.584  1.00 62.66           C  
ATOM   1619  CG  ASN A  22      -1.861 -13.098  32.262  1.00 62.66           C  
ATOM   1620  OD1 ASN A  22      -2.853 -13.433  31.618  1.00 62.66           O  
ATOM   1621  ND2 ASN A  22      -0.953 -13.999  32.727  1.00 62.66           N  
ATOM   1622  C   ASN A  22      -0.446 -10.150  34.135  1.00 62.66           C  
ATOM   1623  O   ASN A  22      -1.113  -9.422  34.868  1.00 62.66           O  
ATOM   1624  N   CYS A  23       0.674  -9.726  33.521  1.00111.96           N  
ATOM   1625  CA  CYS A  23       1.132  -8.379  33.653  1.00111.96           C  
ATOM   1626  CB  CYS A  23       2.074  -8.205  34.844  1.00111.96           C  
ATOM   1627  SG  CYS A  23       3.540  -9.244  34.604  1.00111.96           S  
ATOM   1628  C   CYS A  23       1.956  -8.098  32.446  1.00111.96           C  
ATOM   1629  O   CYS A  23       2.640  -8.984  31.936  1.00111.96           O  
ATOM   1630  N   THR A  24       1.917  -6.848  31.951  1.00119.59           N  
ATOM   1631  CA  THR A  24       2.730  -6.573  30.809  1.00119.59           C  
ATOM   1632  CB  THR A  24       1.955  -6.178  29.584  1.00119.59           C  
ATOM   1633  OG1 THR A  24       2.769  -6.314  28.430  1.00119.59           O  
ATOM   1634  CG2 THR A  24       1.508  -4.715  29.726  1.00119.59           C  
ATOM   1635  C   THR A  24       3.634  -5.439  31.166  1.00119.59           C  
ATOM   1636  O   THR A  24       3.236  -4.494  31.844  1.00119.59           O  
ATOM   1637  N   TYR A  25       4.896  -5.512  30.708  1.00119.18           N  
ATOM   1638  CA  TYR A  25       5.845  -4.473  30.971  1.00119.18           C  
ATOM   1639  CB  TYR A  25       7.174  -4.936  31.613  1.00119.18           C  
ATOM   1640  CG  TYR A  25       7.812  -6.038  30.836  1.00119.18           C  
ATOM   1641  CD1 TYR A  25       7.457  -7.347  31.075  1.00119.18           C  
ATOM   1642  CD2 TYR A  25       8.773  -5.775  29.888  1.00119.18           C  
ATOM   1643  CE1 TYR A  25       8.043  -8.375  30.377  1.00119.18           C  
ATOM   1644  CE2 TYR A  25       9.364  -6.799  29.185  1.00119.18           C  
ATOM   1645  CZ  TYR A  25       8.999  -8.101  29.428  1.00119.18           C  
ATOM   1646  OH  TYR A  25       9.604  -9.154  28.708  1.00119.18           O  
ATOM   1647  C   TYR A  25       6.096  -3.770  29.677  1.00119.18           C  
ATOM   1648  O   TYR A  25       5.811  -4.298  28.604  1.00119.18           O  
ATOM   1649  N   THR A  26       6.520  -2.498  29.772  1.00101.70           N  
ATOM   1650  CA  THR A  26       6.675  -1.640  28.633  1.00101.70           C  
ATOM   1651  CB  THR A  26       6.932  -0.223  29.049  1.00101.70           C  
ATOM   1652  OG1 THR A  26       5.847   0.271  29.819  1.00101.70           O  
ATOM   1653  CG2 THR A  26       7.134   0.630  27.789  1.00101.70           C  
ATOM   1654  C   THR A  26       7.781  -1.989  27.671  1.00101.70           C  
ATOM   1655  O   THR A  26       7.522  -2.182  26.483  1.00101.70           O  
ATOM   1656  N   ASP A  27       9.038  -2.110  28.153  1.00105.09           N  
ATOM   1657  CA  ASP A  27      10.146  -2.183  27.230  1.00105.09           C  
ATOM   1658  CB  ASP A  27      11.283  -1.216  27.622  1.00105.09           C  
ATOM   1659  CG  ASP A  27      12.286  -1.082  26.484  1.00105.09           C  
ATOM   1660  OD1 ASP A  27      12.171  -1.833  25.480  1.00105.09           O  
ATOM   1661  OD2 ASP A  27      13.186  -0.209  26.607  1.00105.09           O  
ATOM   1662  C   ASP A  27      10.734  -3.559  27.163  1.00105.09           C  
ATOM   1663  O   ASP A  27      11.077  -4.165  28.175  1.00105.09           O  
ATOM   1664  N   SER A  28      10.897  -4.071  25.927  1.00132.82           N  
ATOM   1665  CA  SER A  28      11.407  -5.388  25.697  1.00132.82           C  
ATOM   1666  CB  SER A  28      11.283  -5.816  24.226  1.00132.82           C  
ATOM   1667  OG  SER A  28      11.691  -7.167  24.080  1.00132.82           O  
ATOM   1668  C   SER A  28      12.861  -5.465  26.085  1.00132.82           C  
ATOM   1669  O   SER A  28      13.349  -6.533  26.444  1.00132.82           O  
ATOM   1670  N   SER A  36      13.601  -4.339  26.037  1.00104.58           N  
ATOM   1671  CA  SER A  36      15.013  -4.358  26.313  1.00104.58           C  
ATOM   1672  CB  SER A  36      15.703  -3.009  26.036  1.00104.58           C  
ATOM   1673  OG  SER A  36      15.272  -2.028  26.967  1.00104.58           O  
ATOM   1674  C   SER A  36      15.277  -4.707  27.749  1.00104.58           C  
ATOM   1675  O   SER A  36      16.353  -5.203  28.078  1.00104.58           O  
ATOM   1676  N   SER A  37      14.304  -4.471  28.648  1.00107.40           N  
ATOM   1677  CA  SER A  37      14.533  -4.697  30.048  1.00107.40           C  
ATOM   1678  CB  SER A  37      13.287  -4.450  30.918  1.00107.40           C  
ATOM   1679  OG  SER A  37      12.253  -5.354  30.562  1.00107.40           O  
ATOM   1680  C   SER A  37      15.019  -6.090  30.304  1.00107.40           C  
ATOM   1681  O   SER A  37      14.380  -7.082  29.955  1.00107.40           O  
ATOM   1682  N   THR A  38      16.227  -6.166  30.895  1.00 65.85           N  
ATOM   1683  CA  THR A  38      16.875  -7.387  31.277  1.00 65.85           C  
ATOM   1684  CB  THR A  38      18.340  -7.200  31.535  1.00 65.85           C  
ATOM   1685  OG1 THR A  38      18.977  -6.684  30.375  1.00 65.85           O  
ATOM   1686  CG2 THR A  38      18.951  -8.561  31.912  1.00 65.85           C  
ATOM   1687  C   THR A  38      16.273  -7.956  32.535  1.00 65.85           C  
ATOM   1688  O   THR A  38      16.164  -9.175  32.669  1.00 65.85           O  
ATOM   1689  N   TYR A  39      15.847  -7.099  33.492  1.00151.92           N  
ATOM   1690  CA  TYR A  39      15.497  -7.633  34.789  1.00151.92           C  
ATOM   1691  CB  TYR A  39      16.133  -6.845  35.946  1.00151.92           C  
ATOM   1692  CG  TYR A  39      17.565  -6.596  35.623  1.00151.92           C  
ATOM   1693  CD1 TYR A  39      18.505  -7.599  35.660  1.00151.92           C  
ATOM   1694  CD2 TYR A  39      17.963  -5.321  35.291  1.00151.92           C  
ATOM   1695  CE1 TYR A  39      19.820  -7.328  35.356  1.00151.92           C  
ATOM   1696  CE2 TYR A  39      19.274  -5.045  34.988  1.00151.92           C  
ATOM   1697  CZ  TYR A  39      20.207  -6.052  35.020  1.00151.92           C  
ATOM   1698  OH  TYR A  39      21.555  -5.771  34.709  1.00151.92           O  
ATOM   1699  C   TYR A  39      14.013  -7.510  35.042  1.00151.92           C  
ATOM   1700  O   TYR A  39      13.447  -6.434  34.872  1.00151.92           O  
ATOM   1701  N   LEU A  40      13.348  -8.604  35.491  1.00 93.95           N  
ATOM   1702  CA  LEU A  40      11.922  -8.573  35.747  1.00 93.95           C  
ATOM   1703  CB  LEU A  40      11.115  -9.475  34.796  1.00 93.95           C  
ATOM   1704  CG  LEU A  40      11.217  -9.057  33.317  1.00 93.95           C  
ATOM   1705  CD1 LEU A  40      10.396  -9.988  32.414  1.00 93.95           C  
ATOM   1706  CD2 LEU A  40      10.867  -7.574  33.128  1.00 93.95           C  
ATOM   1707  C   LEU A  40      11.629  -9.047  37.155  1.00 93.95           C  
ATOM   1708  O   LEU A  40      12.366  -9.869  37.699  1.00 93.95           O  
ATOM   1709  N   TYR A  41      10.535  -8.531  37.789  1.00113.80           N  
ATOM   1710  CA  TYR A  41      10.223  -8.920  39.147  1.00113.80           C  
ATOM   1711  CB  TYR A  41      10.680  -7.903  40.207  1.00113.80           C  
ATOM   1712  CG  TYR A  41      12.070  -7.452  39.917  1.00113.80           C  
ATOM   1713  CD1 TYR A  41      13.165  -8.255  40.129  1.00113.80           C  
ATOM   1714  CD2 TYR A  41      12.264  -6.196  39.395  1.00113.80           C  
ATOM   1715  CE1 TYR A  41      14.432  -7.798  39.844  1.00113.80           C  
ATOM   1716  CE2 TYR A  41      13.526  -5.733  39.109  1.00113.80           C  
ATOM   1717  CZ  TYR A  41      14.616  -6.534  39.338  1.00113.80           C  
ATOM   1718  OH  TYR A  41      15.915  -6.065  39.047  1.00113.80           O  
ATOM   1719  C   TYR A  41       8.721  -8.982  39.345  1.00113.80           C  
ATOM   1720  O   TYR A  41       7.946  -8.443  38.556  1.00113.80           O  
ATOM   1721  N   TRP A  42       8.271  -9.661  40.429  1.00107.84           N  
ATOM   1722  CA  TRP A  42       6.878  -9.684  40.819  1.00107.84           C  
ATOM   1723  CB  TRP A  42       6.221 -11.075  40.865  1.00107.84           C  
ATOM   1724  CG  TRP A  42       5.703 -11.584  39.544  1.00107.84           C  
ATOM   1725  CD2 TRP A  42       4.373 -11.308  39.080  1.00107.84           C  
ATOM   1726  CD1 TRP A  42       6.295 -12.356  38.588  1.00107.84           C  
ATOM   1727  NE1 TRP A  42       5.412 -12.579  37.556  1.00107.84           N  
ATOM   1728  CE2 TRP A  42       4.225 -11.939  37.846  1.00107.84           C  
ATOM   1729  CE3 TRP A  42       3.357 -10.586  39.639  1.00107.84           C  
ATOM   1730  CZ2 TRP A  42       3.052 -11.860  37.151  1.00107.84           C  
ATOM   1731  CZ3 TRP A  42       2.176 -10.505  38.934  1.00107.84           C  
ATOM   1732  CH2 TRP A  42       2.027 -11.130  37.713  1.00107.84           C  
ATOM   1733  C   TRP A  42       6.772  -9.132  42.212  1.00107.84           C  
ATOM   1734  O   TRP A  42       7.574  -9.471  43.081  1.00107.84           O  
ATOM   1735  N   TYR A  43       5.758  -8.271  42.456  1.00 81.84           N  
ATOM   1736  CA  TYR A  43       5.559  -7.658  43.747  1.00 81.84           C  
ATOM   1737  CB  TYR A  43       5.693  -6.122  43.749  1.00 81.84           C  
ATOM   1738  CG  TYR A  43       7.129  -5.718  43.702  1.00 81.84           C  
ATOM   1739  CD1 TYR A  43       7.832  -5.557  44.875  1.00 81.84           C  
ATOM   1740  CD2 TYR A  43       7.773  -5.490  42.508  1.00 81.84           C  
ATOM   1741  CE1 TYR A  43       9.153  -5.178  44.860  1.00 81.84           C  
ATOM   1742  CE2 TYR A  43       9.095  -5.109  42.485  1.00 81.84           C  
ATOM   1743  CZ  TYR A  43       9.787  -4.951  43.663  1.00 81.84           C  
ATOM   1744  OH  TYR A  43      11.142  -4.561  43.641  1.00 81.84           O  
ATOM   1745  C   TYR A  43       4.169  -7.946  44.240  1.00 81.84           C  
ATOM   1746  O   TYR A  43       3.229  -8.085  43.459  1.00 81.84           O  
ATOM   1747  N   LYS A  44       4.018  -8.055  45.579  1.00 88.54           N  
ATOM   1748  CA  LYS A  44       2.746  -8.311  46.205  1.00 88.54           C  
ATOM   1749  CB  LYS A  44       2.752  -9.622  47.012  1.00 88.54           C  
ATOM   1750  CG  LYS A  44       1.407 -10.028  47.616  1.00 88.54           C  
ATOM   1751  CD  LYS A  44       1.397 -11.480  48.099  1.00 88.54           C  
ATOM   1752  CE  LYS A  44       0.113 -11.890  48.820  1.00 88.54           C  
ATOM   1753  NZ  LYS A  44       0.076 -11.271  50.162  1.00 88.54           N  
ATOM   1754  C   LYS A  44       2.478  -7.185  47.156  1.00 88.54           C  
ATOM   1755  O   LYS A  44       3.388  -6.716  47.838  1.00 88.54           O  
ATOM   1756  N   GLN A  45       1.217  -6.711  47.228  1.00 67.62           N  
ATOM   1757  CA  GLN A  45       0.937  -5.596  48.092  1.00 67.62           C  
ATOM   1758  CB  GLN A  45       0.604  -4.303  47.321  1.00 67.62           C  
ATOM   1759  CG  GLN A  45       0.307  -3.107  48.232  1.00 67.62           C  
ATOM   1760  CD  GLN A  45      -0.004  -1.896  47.361  1.00 67.62           C  
ATOM   1761  OE1 GLN A  45       0.145  -0.752  47.793  1.00 67.62           O  
ATOM   1762  NE2 GLN A  45      -0.453  -2.145  46.103  1.00 67.62           N  
ATOM   1763  C   GLN A  45      -0.242  -5.901  48.968  1.00 67.62           C  
ATOM   1764  O   GLN A  45      -1.280  -6.356  48.490  1.00 67.62           O  
ATOM   1765  N   GLU A  46      -0.103  -5.624  50.284  1.00 69.28           N  
ATOM   1766  CA  GLU A  46      -1.135  -5.863  51.261  1.00 69.28           C  
ATOM   1767  CB  GLU A  46      -0.713  -6.899  52.318  1.00 69.28           C  
ATOM   1768  CG  GLU A  46      -0.627  -8.320  51.757  0.83 69.28           C  
ATOM   1769  CD  GLU A  46      -0.205  -9.250  52.884  0.83 69.28           C  
ATOM   1770  OE1 GLU A  46       0.262  -8.730  53.933  0.83 69.28           O  
ATOM   1771  OE2 GLU A  46      -0.343 -10.490  52.714  0.83 69.28           O  
ATOM   1772  C   GLU A  46      -1.428  -4.555  51.953  1.00 69.28           C  
ATOM   1773  O   GLU A  46      -0.587  -3.658  51.970  1.00 69.28           O  
ATOM   1774  N   PRO A  48      -2.603  -4.424  52.534  1.00182.36           N  
ATOM   1775  CA  PRO A  48      -3.057  -3.165  53.074  1.00182.36           C  
ATOM   1776  CD  PRO A  48      -3.273  -5.549  53.171  1.00182.36           C  
ATOM   1777  CB  PRO A  48      -4.303  -3.486  53.899  1.00182.36           C  
ATOM   1778  CG  PRO A  48      -4.074  -4.942  54.335  1.00182.36           C  
ATOM   1779  C   PRO A  48      -2.082  -2.328  53.842  1.00182.36           C  
ATOM   1780  O   PRO A  48      -1.729  -1.278  53.324  1.00182.36           O  
ATOM   1781  N   GLY A  49      -1.689  -2.711  55.071  1.00139.91           N  
ATOM   1782  CA  GLY A  49      -0.748  -2.003  55.900  1.00139.91           C  
ATOM   1783  C   GLY A  49       0.673  -2.258  55.506  1.00139.91           C  
ATOM   1784  O   GLY A  49       1.541  -1.431  55.773  1.00139.91           O  
ATOM   1785  N   ALA A  50       0.947  -3.466  54.969  1.00 77.11           N  
ATOM   1786  CA  ALA A  50       2.285  -3.959  54.752  1.00 77.11           C  
ATOM   1787  CB  ALA A  50       2.289  -5.425  54.292  1.00 77.11           C  
ATOM   1788  C   ALA A  50       3.116  -3.200  53.756  1.00 77.11           C  
ATOM   1789  O   ALA A  50       4.218  -2.761  54.088  1.00 77.11           O  
ATOM   1790  N   GLY A  51       2.604  -2.965  52.531  1.00 42.48           N  
ATOM   1791  CA  GLY A  51       3.435  -2.351  51.529  1.00 42.48           C  
ATOM   1792  C   GLY A  51       3.853  -3.419  50.556  1.00 42.48           C  
ATOM   1793  O   GLY A  51       3.443  -4.574  50.672  1.00 42.48           O  
ATOM   1794  N   LEU A  52       4.673  -3.041  49.547  1.00 69.17           N  
ATOM   1795  CA  LEU A  52       5.083  -3.942  48.508  1.00 69.17           C  
ATOM   1796  CB  LEU A  52       5.706  -3.226  47.295  1.00 69.17           C  
ATOM   1797  CG  LEU A  52       4.708  -2.353  46.508  1.00 69.17           C  
ATOM   1798  CD1 LEU A  52       5.388  -1.665  45.314  1.00 69.17           C  
ATOM   1799  CD2 LEU A  52       3.474  -3.163  46.079  1.00 69.17           C  
ATOM   1800  C   LEU A  52       6.086  -4.922  49.030  1.00 69.17           C  
ATOM   1801  O   LEU A  52       7.021  -4.567  49.748  1.00 69.17           O  
ATOM   1802  N   GLN A  53       5.902  -6.205  48.661  1.00119.76           N  
ATOM   1803  CA  GLN A  53       6.810  -7.239  49.057  1.00119.76           C  
ATOM   1804  CB  GLN A  53       6.182  -8.209  50.070  1.00119.76           C  
ATOM   1805  CG  GLN A  53       4.904  -8.884  49.578  1.00119.76           C  
ATOM   1806  CD  GLN A  53       4.232  -9.506  50.795  1.00119.76           C  
ATOM   1807  OE1 GLN A  53       3.814  -8.803  51.714  1.00119.76           O  
ATOM   1808  NE2 GLN A  53       4.130 -10.862  50.806  1.00119.76           N  
ATOM   1809  C   GLN A  53       7.241  -7.948  47.809  1.00119.76           C  
ATOM   1810  O   GLN A  53       6.418  -8.274  46.956  1.00119.76           O  
ATOM   1811  N   LEU A  54       8.561  -8.199  47.677  1.00 94.26           N  
ATOM   1812  CA  LEU A  54       9.104  -8.783  46.480  1.00 94.26           C  
ATOM   1813  CB  LEU A  54      10.583  -8.420  46.244  1.00 94.26           C  
ATOM   1814  CG  LEU A  54      11.190  -9.031  44.965  1.00 94.26           C  
ATOM   1815  CD1 LEU A  54      10.491  -8.516  43.697  1.00 94.26           C  
ATOM   1816  CD2 LEU A  54      12.712  -8.825  44.923  1.00 94.26           C  
ATOM   1817  C   LEU A  54       9.004 -10.273  46.565  1.00 94.26           C  
ATOM   1818  O   LEU A  54       9.600 -10.900  47.439  1.00 94.26           O  
ATOM   1819  N   LEU A  55       8.140 -10.854  45.706  1.00211.90           N  
ATOM   1820  CA  LEU A  55       7.930 -12.272  45.590  1.00211.90           C  
ATOM   1821  CB  LEU A  55       6.671 -12.619  44.771  1.00211.90           C  
ATOM   1822  CG  LEU A  55       5.330 -12.094  45.308  1.00211.90           C  
ATOM   1823  CD1 LEU A  55       4.922 -12.803  46.606  1.00211.90           C  
ATOM   1824  CD2 LEU A  55       5.340 -10.563  45.423  1.00211.90           C  
ATOM   1825  C   LEU A  55       9.020 -12.985  44.822  1.00211.90           C  
ATOM   1826  O   LEU A  55       9.549 -13.993  45.288  1.00211.90           O  
ATOM   1827  N   THR A  56       9.362 -12.495  43.600  1.00 88.34           N  
ATOM   1828  CA  THR A  56      10.266 -13.240  42.746  1.00 88.34           C  
ATOM   1829  CB  THR A  56       9.581 -14.354  42.010  1.00 88.34           C  
ATOM   1830  OG1 THR A  56       8.527 -13.814  41.229  1.00 88.34           O  
ATOM   1831  CG2 THR A  56       9.028 -15.395  42.998  1.00 88.34           C  
ATOM   1832  C   THR A  56      10.844 -12.368  41.659  1.00 88.34           C  
ATOM   1833  O   THR A  56      10.365 -11.261  41.420  1.00 88.34           O  
ATOM   1834  N   TYR A  57      11.905 -12.868  40.966  1.00102.19           N  
ATOM   1835  CA  TYR A  57      12.502 -12.160  39.854  1.00102.19           C  
ATOM   1836  CB  TYR A  57      13.706 -11.264  40.216  1.00102.19           C  
ATOM   1837  CG  TYR A  57      14.828 -12.077  40.765  1.00102.19           C  
ATOM   1838  CD1 TYR A  57      14.864 -12.417  42.099  1.00102.19           C  
ATOM   1839  CD2 TYR A  57      15.856 -12.486  39.947  1.00102.19           C  
ATOM   1840  CE1 TYR A  57      15.907 -13.160  42.604  1.00102.19           C  
ATOM   1841  CE2 TYR A  57      16.900 -13.229  40.447  1.00102.19           C  
ATOM   1842  CZ  TYR A  57      16.926 -13.567  41.778  1.00102.19           C  
ATOM   1843  OH  TYR A  57      17.999 -14.329  42.290  1.00102.19           O  
ATOM   1844  C   TYR A  57      12.911 -13.131  38.774  1.00102.19           C  
ATOM   1845  O   TYR A  57      13.067 -14.325  39.029  1.00102.19           O  
ATOM   1846  N   ILE A  58      13.038 -12.637  37.513  1.00 98.81           N  
ATOM   1847  CA  ILE A  58      13.414 -13.461  36.383  1.00 98.81           C  
ATOM   1848  CB  ILE A  58      12.209 -14.086  35.736  1.00 98.81           C  
ATOM   1849  CG1 ILE A  58      12.606 -15.206  34.765  1.00 98.81           C  
ATOM   1850  CG2 ILE A  58      11.373 -12.962  35.104  1.00 98.81           C  
ATOM   1851  CD1 ILE A  58      11.421 -16.076  34.344  1.00 98.81           C  
ATOM   1852  C   ILE A  58      14.134 -12.605  35.356  1.00 98.81           C  
ATOM   1853  O   ILE A  58      13.885 -11.405  35.277  1.00 98.81           O  
ATOM   1854  N   PHE A  59      15.046 -13.194  34.535  1.00119.42           N  
ATOM   1855  CA  PHE A  59      15.799 -12.450  33.539  1.00119.42           C  
ATOM   1856  CB  PHE A  59      17.280 -12.857  33.466  1.00119.42           C  
ATOM   1857  CG  PHE A  59      17.883 -12.552  34.794  1.00119.42           C  
ATOM   1858  CD1 PHE A  59      18.121 -11.251  35.173  1.00119.42           C  
ATOM   1859  CD2 PHE A  59      18.223 -13.570  35.655  1.00119.42           C  
ATOM   1860  CE1 PHE A  59      18.680 -10.970  36.397  1.00119.42           C  
ATOM   1861  CE2 PHE A  59      18.783 -13.294  36.879  1.00119.42           C  
ATOM   1862  CZ  PHE A  59      19.011 -11.991  37.255  1.00119.42           C  
ATOM   1863  C   PHE A  59      15.193 -12.645  32.169  1.00119.42           C  
ATOM   1864  O   PHE A  59      14.563 -13.664  31.899  1.00119.42           O  
ATOM   1865  N   SER A  60      15.425 -11.674  31.249  1.00117.71           N  
ATOM   1866  CA  SER A  60      14.844 -11.639  29.926  1.00117.71           C  
ATOM   1867  CB  SER A  60      15.276 -10.402  29.117  1.00117.71           C  
ATOM   1868  OG  SER A  60      16.678 -10.426  28.884  1.00117.71           O  
ATOM   1869  C   SER A  60      15.248 -12.855  29.150  1.00117.71           C  
ATOM   1870  O   SER A  60      14.597 -13.211  28.168  1.00117.71           O  
ATOM   1871  N   ASN A  65      16.367 -13.483  29.545  1.00 85.15           N  
ATOM   1872  CA  ASN A  65      16.889 -14.676  28.938  1.00 85.15           C  
ATOM   1873  CB  ASN A  65      18.370 -14.922  29.286  1.00 85.15           C  
ATOM   1874  CG  ASN A  65      18.517 -14.965  30.799  1.00 85.15           C  
ATOM   1875  OD1 ASN A  65      18.789 -13.950  31.437  1.00 85.15           O  
ATOM   1876  ND2 ASN A  65      18.314 -16.168  31.396  1.00 85.15           N  
ATOM   1877  C   ASN A  65      16.093 -15.907  29.300  1.00 85.15           C  
ATOM   1878  O   ASN A  65      16.145 -16.891  28.563  1.00 85.15           O  
ATOM   1879  N   MET A  66      15.367 -15.914  30.443  1.00124.04           N  
ATOM   1880  CA  MET A  66      14.735 -17.127  30.918  1.00124.04           C  
ATOM   1881  CB  MET A  66      14.826 -17.313  32.443  1.00124.04           C  
ATOM   1882  CG  MET A  66      16.257 -17.391  32.974  1.00124.04           C  
ATOM   1883  SD  MET A  66      16.398 -17.903  34.714  1.00124.04           S  
ATOM   1884  CE  MET A  66      15.303 -16.617  35.378  1.00124.04           C  
ATOM   1885  C   MET A  66      13.273 -17.197  30.576  1.00124.04           C  
ATOM   1886  O   MET A  66      12.611 -16.187  30.348  1.00124.04           O  
ATOM   1887  N   ASP A  67      12.787 -18.446  30.393  1.00 98.65           N  
ATOM   1888  CA  ASP A  67      11.419 -18.805  30.129  1.00 98.65           C  
ATOM   1889  CB  ASP A  67      11.341 -20.153  29.401  1.00 98.65           C  
ATOM   1890  CG  ASP A  67      12.016 -19.966  28.050  1.00 98.65           C  
ATOM   1891  OD1 ASP A  67      11.519 -19.134  27.245  1.00 98.65           O  
ATOM   1892  OD2 ASP A  67      13.054 -20.640  27.815  1.00 98.65           O  
ATOM   1893  C   ASP A  67      10.556 -18.922  31.356  1.00 98.65           C  
ATOM   1894  O   ASP A  67       9.399 -18.508  31.341  1.00 98.65           O  
ATOM   1895  N   MET A  68      11.063 -19.532  32.450  1.00136.79           N  
ATOM   1896  CA  MET A  68      10.182 -19.726  33.569  1.00136.79           C  
ATOM   1897  CB  MET A  68       9.241 -20.931  33.417  1.00136.79           C  
ATOM   1898  CG  MET A  68       9.982 -22.269  33.438  1.00136.79           C  
ATOM   1899  SD  MET A  68       8.918 -23.731  33.263  1.00136.79           S  
ATOM   1900  CE  MET A  68      10.301 -24.904  33.191  1.00136.79           C  
ATOM   1901  C   MET A  68      10.992 -19.981  34.792  1.00136.79           C  
ATOM   1902  O   MET A  68      12.121 -20.465  34.728  1.00136.79           O  
ATOM   1903  N   LYS A  69      10.410 -19.654  35.958  1.00 95.26           N  
ATOM   1904  CA  LYS A  69      11.111 -19.862  37.180  1.00 95.26           C  
ATOM   1905  CB  LYS A  69      11.700 -18.550  37.727  1.00 95.26           C  
ATOM   1906  CG  LYS A  69      12.683 -18.714  38.885  1.00 95.26           C  
ATOM   1907  CD  LYS A  69      13.398 -17.410  39.247  1.00 95.26           C  
ATOM   1908  CE  LYS A  69      14.395 -17.538  40.400  1.00 95.26           C  
ATOM   1909  NZ  LYS A  69      14.937 -16.207  40.758  1.00 95.26           N  
ATOM   1910  C   LYS A  69      10.107 -20.333  38.181  1.00 95.26           C  
ATOM   1911  O   LYS A  69       9.072 -19.697  38.376  1.00 95.26           O  
ATOM   1912  N   GLN A  70      10.361 -21.490  38.822  1.00246.16           N  
ATOM   1913  CA  GLN A  70       9.472 -21.884  39.872  1.00246.16           C  
ATOM   1914  CB  GLN A  70       8.561 -23.087  39.540  1.00246.16           C  
ATOM   1915  CG  GLN A  70       9.274 -24.412  39.268  1.00246.16           C  
ATOM   1916  CD  GLN A  70       9.957 -24.302  37.916  1.00246.16           C  
ATOM   1917  OE1 GLN A  70      11.126 -23.930  37.828  1.00246.16           O  
ATOM   1918  NE2 GLN A  70       9.207 -24.627  36.830  1.00246.16           N  
ATOM   1919  C   GLN A  70      10.326 -22.218  41.043  1.00246.16           C  
ATOM   1920  O   GLN A  70      10.358 -23.346  41.532  1.00246.16           O  
ATOM   1921  N   ASP A  72      11.035 -21.208  41.560  1.00 94.77           N  
ATOM   1922  CA  ASP A  72      11.872 -21.516  42.667  1.00 94.77           C  
ATOM   1923  CB  ASP A  72      12.988 -20.479  42.909  1.00 94.77           C  
ATOM   1924  CG  ASP A  72      12.364 -19.108  43.133  1.00 94.77           C  
ATOM   1925  OD1 ASP A  72      11.566 -18.667  42.263  1.00 94.77           O  
ATOM   1926  OD2 ASP A  72      12.659 -18.493  44.190  1.00 94.77           O  
ATOM   1927  C   ASP A  72      11.002 -21.619  43.879  1.00 94.77           C  
ATOM   1928  O   ASP A  72      10.472 -20.629  44.383  1.00 94.77           O  
ATOM   1929  N   GLN A  74      10.803 -22.864  44.347  1.00114.05           N  
ATOM   1930  CA  GLN A  74      10.092 -23.142  45.562  1.00114.05           C  
ATOM   1931  CB  GLN A  74      10.725 -22.486  46.807  1.00114.05           C  
ATOM   1932  CG  GLN A  74       9.969 -22.779  48.108  1.00114.05           C  
ATOM   1933  CD  GLN A  74      10.532 -21.904  49.219  1.00114.05           C  
ATOM   1934  OE1 GLN A  74      10.808 -20.722  49.018  1.00114.05           O  
ATOM   1935  NE2 GLN A  74      10.704 -22.498  50.429  1.00114.05           N  
ATOM   1936  C   GLN A  74       8.667 -22.696  45.523  1.00114.05           C  
ATOM   1937  O   GLN A  74       8.266 -21.806  44.775  1.00114.05           O  
ATOM   1938  N   ARG A  75       7.852 -23.380  46.349  1.00231.32           N  
ATOM   1939  CA  ARG A  75       6.503 -22.988  46.591  1.00231.32           C  
ATOM   1940  CB  ARG A  75       6.320 -21.528  47.044  1.00231.32           C  
ATOM   1941  CG  ARG A  75       6.451 -21.302  48.547  1.00231.32           C  
ATOM   1942  CD  ARG A  75       5.129 -20.949  49.242  1.00231.32           C  
ATOM   1943  NE  ARG A  75       4.440 -22.214  49.627  1.00231.32           N  
ATOM   1944  CZ  ARG A  75       3.491 -22.201  50.609  1.00231.32           C  
ATOM   1945  NH1 ARG A  75       3.178 -21.032  51.241  1.00231.32           N  
ATOM   1946  NH2 ARG A  75       2.856 -23.356  50.964  1.00231.32           N  
ATOM   1947  C   ARG A  75       5.629 -23.169  45.412  1.00231.32           C  
ATOM   1948  O   ARG A  75       5.953 -23.774  44.393  1.00231.32           O  
ATOM   1949  N   LEU A  76       4.438 -22.609  45.620  1.00 98.05           N  
ATOM   1950  CA  LEU A  76       3.294 -22.542  44.783  1.00 98.05           C  
ATOM   1951  CB  LEU A  76       2.130 -21.872  45.532  1.00 98.05           C  
ATOM   1952  CG  LEU A  76       1.781 -22.566  46.865  1.00 98.05           C  
ATOM   1953  CD1 LEU A  76       0.633 -21.854  47.601  1.00 98.05           C  
ATOM   1954  CD2 LEU A  76       1.509 -24.064  46.660  1.00 98.05           C  
ATOM   1955  C   LEU A  76       3.624 -21.665  43.621  1.00 98.05           C  
ATOM   1956  O   LEU A  76       2.936 -21.710  42.602  1.00 98.05           O  
ATOM   1957  N   THR A  77       4.653 -20.804  43.775  1.00 74.80           N  
ATOM   1958  CA  THR A  77       4.927 -19.791  42.796  1.00 74.80           C  
ATOM   1959  CB  THR A  77       5.665 -18.623  43.381  1.00 74.80           C  
ATOM   1960  OG1 THR A  77       4.926 -18.068  44.459  1.00 74.80           O  
ATOM   1961  CG2 THR A  77       5.864 -17.567  42.283  1.00 74.80           C  
ATOM   1962  C   THR A  77       5.732 -20.288  41.629  1.00 74.80           C  
ATOM   1963  O   THR A  77       6.827 -20.833  41.768  1.00 74.80           O  
ATOM   1964  N   VAL A  78       5.169 -20.073  40.419  1.00 58.32           N  
ATOM   1965  CA  VAL A  78       5.788 -20.398  39.164  1.00 58.32           C  
ATOM   1966  CB  VAL A  78       5.108 -21.529  38.444  1.00 58.32           C  
ATOM   1967  CG1 VAL A  78       5.748 -21.693  37.055  1.00 58.32           C  
ATOM   1968  CG2 VAL A  78       5.198 -22.792  39.318  1.00 58.32           C  
ATOM   1969  C   VAL A  78       5.637 -19.170  38.313  1.00 58.32           C  
ATOM   1970  O   VAL A  78       4.615 -18.495  38.386  1.00 58.32           O  
ATOM   1971  N   LEU A  79       6.656 -18.828  37.495  1.00105.34           N  
ATOM   1972  CA  LEU A  79       6.567 -17.643  36.678  1.00105.34           C  
ATOM   1973  CB  LEU A  79       7.547 -16.534  37.069  1.00105.34           C  
ATOM   1974  CG  LEU A  79       7.510 -16.042  38.514  1.00105.34           C  
ATOM   1975  CD1 LEU A  79       7.790 -17.181  39.507  1.00105.34           C  
ATOM   1976  CD2 LEU A  79       8.511 -14.887  38.662  1.00105.34           C  
ATOM   1977  C   LEU A  79       7.088 -17.964  35.318  1.00105.34           C  
ATOM   1978  O   LEU A  79       8.066 -18.695  35.181  1.00105.34           O  
ATOM   1979  N   LEU A  80       6.466 -17.384  34.274  1.00127.98           N  
ATOM   1980  CA  LEU A  80       6.973 -17.564  32.945  1.00127.98           C  
ATOM   1981  CB  LEU A  80       6.111 -18.487  32.058  1.00127.98           C  
ATOM   1982  CG  LEU A  80       4.612 -18.125  31.969  1.00127.98           C  
ATOM   1983  CD1 LEU A  80       4.369 -16.789  31.247  1.00127.98           C  
ATOM   1984  CD2 LEU A  80       3.812 -19.277  31.341  1.00127.98           C  
ATOM   1985  C   LEU A  80       7.052 -16.219  32.301  1.00127.98           C  
ATOM   1986  O   LEU A  80       6.296 -15.307  32.636  1.00127.98           O  
ATOM   1987  N   ASN A  82       7.993 -16.064  31.352  1.00 66.03           N  
ATOM   1988  CA  ASN A  82       8.185 -14.797  30.718  1.00 66.03           C  
ATOM   1989  CB  ASN A  82       9.561 -14.187  31.043  1.00 66.03           C  
ATOM   1990  CG  ASN A  82       9.688 -12.825  30.375  1.00 66.03           C  
ATOM   1991  OD1 ASN A  82       8.762 -12.342  29.725  1.00 66.03           O  
ATOM   1992  ND2 ASN A  82      10.878 -12.186  30.531  1.00 66.03           N  
ATOM   1993  C   ASN A  82       8.129 -14.968  29.239  1.00 66.03           C  
ATOM   1994  O   ASN A  82       8.855 -15.776  28.659  1.00 66.03           O  
ATOM   1995  N   LYS A  84       7.237 -14.197  28.593  1.00160.49           N  
ATOM   1996  CA  LYS A  84       7.208 -14.150  27.169  1.00160.49           C  
ATOM   1997  CB  LYS A  84       5.780 -14.087  26.610  1.00160.49           C  
ATOM   1998  CG  LYS A  84       5.706 -14.032  25.088  1.00160.49           C  
ATOM   1999  CD  LYS A  84       6.145 -15.297  24.362  1.00160.49           C  
ATOM   2000  CE  LYS A  84       6.031 -15.153  22.846  1.00160.49           C  
ATOM   2001  NZ  LYS A  84       6.845 -14.006  22.384  1.00160.49           N  
ATOM   2002  C   LYS A  84       7.903 -12.854  26.892  1.00160.49           C  
ATOM   2003  O   LYS A  84       7.432 -11.786  27.277  1.00160.49           O  
ATOM   2004  N   LYS A  85       9.011 -12.907  26.140  1.00137.76           N  
ATOM   2005  CA  LYS A  85       9.895 -11.794  25.920  1.00137.76           C  
ATOM   2006  CB  LYS A  85      11.059 -12.153  24.983  1.00137.76           C  
ATOM   2007  CG  LYS A  85      12.238 -11.182  25.071  1.00137.76           C  
ATOM   2008  CD  LYS A  85      13.518 -11.724  24.432  0.83137.76           C  
ATOM   2009  CE  LYS A  85      14.766 -10.905  24.769  0.83137.76           C  
ATOM   2010  NZ  LYS A  85      14.575  -9.499  24.351  0.83137.76           N  
ATOM   2011  C   LYS A  85       9.122 -10.651  25.320  1.00137.76           C  
ATOM   2012  O   LYS A  85       9.622  -9.532  25.225  1.00137.76           O  
ATOM   2013  N   ASP A  86       7.904 -10.937  24.836  1.00202.19           N  
ATOM   2014  CA  ASP A  86       6.987 -10.020  24.221  1.00202.19           C  
ATOM   2015  CB  ASP A  86       5.843 -10.666  23.410  1.00202.19           C  
ATOM   2016  CG  ASP A  86       4.817 -11.346  24.304  1.00202.19           C  
ATOM   2017  OD1 ASP A  86       5.023 -11.418  25.545  1.00202.19           O  
ATOM   2018  OD2 ASP A  86       3.798 -11.820  23.737  1.00202.19           O  
ATOM   2019  C   ASP A  86       6.386  -9.075  25.228  1.00202.19           C  
ATOM   2020  O   ASP A  86       5.342  -8.489  24.952  1.00202.19           O  
ATOM   2021  N   LYS A  87       6.947  -8.995  26.454  1.00158.03           N  
ATOM   2022  CA  LYS A  87       6.471  -8.110  27.490  1.00158.03           C  
ATOM   2023  CB  LYS A  87       6.075  -6.735  26.930  1.00158.03           C  
ATOM   2024  CG  LYS A  87       7.297  -5.981  26.399  1.00158.03           C  
ATOM   2025  CD  LYS A  87       6.966  -4.874  25.403  1.00158.03           C  
ATOM   2026  CE  LYS A  87       6.961  -5.344  23.947  1.00158.03           C  
ATOM   2027  NZ  LYS A  87       8.348  -5.413  23.434  1.00158.03           N  
ATOM   2028  C   LYS A  87       5.314  -8.710  28.233  1.00158.03           C  
ATOM   2029  O   LYS A  87       4.622  -8.021  28.983  1.00158.03           O  
ATOM   2030  N   HIS A  88       5.120 -10.036  28.101  1.00 62.36           N  
ATOM   2031  CA  HIS A  88       4.083 -10.706  28.831  1.00 62.36           C  
ATOM   2032  ND1 HIS A  88       2.256 -13.626  29.250  1.00 62.36           N  
ATOM   2033  CG  HIS A  88       2.179 -12.381  28.670  1.00 62.36           C  
ATOM   2034  CB  HIS A  88       3.314 -11.713  27.959  1.00 62.36           C  
ATOM   2035  NE2 HIS A  88       0.187 -12.891  29.595  1.00 62.36           N  
ATOM   2036  CD2 HIS A  88       0.908 -11.946  28.890  1.00 62.36           C  
ATOM   2037  CE1 HIS A  88       1.037 -13.883  29.788  1.00 62.36           C  
ATOM   2038  C   HIS A  88       4.727 -11.462  29.961  1.00 62.36           C  
ATOM   2039  O   HIS A  88       5.717 -12.167  29.766  1.00 62.36           O  
ATOM   2040  N   LEU A  89       4.186 -11.316  31.192  1.00 81.42           N  
ATOM   2041  CA  LEU A  89       4.769 -11.997  32.317  1.00 81.42           C  
ATOM   2042  CB  LEU A  89       5.558 -11.035  33.227  1.00 81.42           C  
ATOM   2043  CG  LEU A  89       6.411 -11.705  34.316  1.00 81.42           C  
ATOM   2044  CD1 LEU A  89       7.488 -12.609  33.695  1.00 81.42           C  
ATOM   2045  CD2 LEU A  89       7.020 -10.653  35.256  1.00 81.42           C  
ATOM   2046  C   LEU A  89       3.643 -12.631  33.090  1.00 81.42           C  
ATOM   2047  O   LEU A  89       2.558 -12.060  33.192  1.00 81.42           O  
ATOM   2048  N   SER A  90       3.860 -13.847  33.647  1.00 51.12           N  
ATOM   2049  CA  SER A  90       2.786 -14.509  34.340  1.00 51.12           C  
ATOM   2050  CB  SER A  90       2.222 -15.723  33.585  1.00 51.12           C  
ATOM   2051  OG  SER A  90       1.618 -15.305  32.370  1.00 51.12           O  
ATOM   2052  C   SER A  90       3.252 -15.017  35.667  1.00 51.12           C  
ATOM   2053  O   SER A  90       4.415 -15.378  35.847  1.00 51.12           O  
ATOM   2054  N   LEU A  91       2.321 -15.041  36.645  1.00124.17           N  
ATOM   2055  CA  LEU A  91       2.617 -15.558  37.947  1.00124.17           C  
ATOM   2056  CB  LEU A  91       2.451 -14.500  39.062  1.00124.17           C  
ATOM   2057  CG  LEU A  91       3.063 -14.861  40.436  1.00124.17           C  
ATOM   2058  CD1 LEU A  91       2.713 -13.806  41.500  1.00124.17           C  
ATOM   2059  CD2 LEU A  91       2.712 -16.285  40.885  1.00124.17           C  
ATOM   2060  C   LEU A  91       1.611 -16.643  38.177  1.00124.17           C  
ATOM   2061  O   LEU A  91       0.404 -16.404  38.136  1.00124.17           O  
ATOM   2062  N   ARG A  92       2.085 -17.879  38.415  1.00137.95           N  
ATOM   2063  CA  ARG A  92       1.167 -18.955  38.642  1.00137.95           C  
ATOM   2064  CB  ARG A  92       1.495 -20.256  37.896  1.00137.95           C  
ATOM   2065  CG  ARG A  92       0.464 -21.348  38.189  1.00137.95           C  
ATOM   2066  CD  ARG A  92       0.866 -22.736  37.702  1.00137.95           C  
ATOM   2067  NE  ARG A  92       1.424 -23.496  38.856  1.00137.95           N  
ATOM   2068  CZ  ARG A  92       0.600 -24.253  39.638  1.00137.95           C  
ATOM   2069  NH1 ARG A  92      -0.749 -24.232  39.430  1.00137.95           N  
ATOM   2070  NH2 ARG A  92       1.126 -25.050  40.610  1.00137.95           N  
ATOM   2071  C   ARG A  92       1.215 -19.287  40.098  1.00137.95           C  
ATOM   2072  O   ARG A  92       2.276 -19.587  40.645  1.00137.95           O  
ATOM   2073  N   ILE A  93       0.044 -19.245  40.762  1.00111.59           N  
ATOM   2074  CA  ILE A  93      -0.022 -19.520  42.169  1.00111.59           C  
ATOM   2075  CB  ILE A  93      -0.782 -18.469  42.933  1.00111.59           C  
ATOM   2076  CG1 ILE A  93      -0.078 -17.105  42.841  1.00111.59           C  
ATOM   2077  CG2 ILE A  93      -0.977 -18.967  44.375  1.00111.59           C  
ATOM   2078  CD1 ILE A  93       1.308 -17.084  43.484  1.00111.59           C  
ATOM   2079  C   ILE A  93      -0.772 -20.798  42.364  1.00111.59           C  
ATOM   2080  O   ILE A  93      -1.949 -20.900  42.022  1.00111.59           O  
ATOM   2081  N   ALA A  94      -0.087 -21.819  42.911  1.00 52.90           N  
ATOM   2082  CA  ALA A  94      -0.720 -23.070  43.212  1.00 52.90           C  
ATOM   2083  CB  ALA A  94       0.251 -24.261  43.223  1.00 52.90           C  
ATOM   2084  C   ALA A  94      -1.281 -22.958  44.594  1.00 52.90           C  
ATOM   2085  O   ALA A  94      -0.893 -22.059  45.336  1.00 52.90           O  
ATOM   2086  N   ASP A  95      -2.229 -23.857  44.949  1.00 65.89           N  
ATOM   2087  CA  ASP A  95      -2.807 -23.957  46.269  1.00 65.89           C  
ATOM   2088  CB  ASP A  95      -1.885 -24.670  47.282  1.00 65.89           C  
ATOM   2089  CG  ASP A  95      -2.589 -24.823  48.633  1.00 65.89           C  
ATOM   2090  OD1 ASP A  95      -3.755 -24.368  48.779  1.00 65.89           O  
ATOM   2091  OD2 ASP A  95      -1.948 -25.404  49.549  1.00 65.89           O  
ATOM   2092  C   ASP A  95      -3.116 -22.593  46.801  1.00 65.89           C  
ATOM   2093  O   ASP A  95      -2.561 -22.188  47.821  1.00 65.89           O  
ATOM   2094  N   THR A  96      -4.002 -21.839  46.125  1.00138.01           N  
ATOM   2095  CA  THR A  96      -4.264 -20.516  46.607  1.00138.01           C  
ATOM   2096  CB  THR A  96      -5.191 -19.691  45.764  1.00138.01           C  
ATOM   2097  OG1 THR A  96      -6.404 -20.387  45.536  1.00138.01           O  
ATOM   2098  CG2 THR A  96      -4.500 -19.329  44.449  1.00138.01           C  
ATOM   2099  C   THR A  96      -4.849 -20.573  47.973  1.00138.01           C  
ATOM   2100  O   THR A  96      -5.634 -21.459  48.309  1.00138.01           O  
ATOM   2101  N   GLN A  97      -4.446 -19.596  48.805  1.00 59.19           N  
ATOM   2102  CA  GLN A  97      -4.916 -19.527  50.151  1.00 59.19           C  
ATOM   2103  CB  GLN A  97      -3.816 -19.786  51.190  1.00 59.19           C  
ATOM   2104  CG  GLN A  97      -3.281 -21.217  51.118  1.00 59.19           C  
ATOM   2105  CD  GLN A  97      -2.202 -21.382  52.174  1.00 59.19           C  
ATOM   2106  OE1 GLN A  97      -2.360 -20.958  53.317  1.00 59.19           O  
ATOM   2107  NE2 GLN A  97      -1.066 -22.015  51.778  1.00 59.19           N  
ATOM   2108  C   GLN A  97      -5.470 -18.154  50.378  1.00 59.19           C  
ATOM   2109  O   GLN A  97      -5.366 -17.274  49.525  1.00 59.19           O  
ATOM   2110  N   THR A  98      -6.106 -17.959  51.549  1.00101.60           N  
ATOM   2111  CA  THR A  98      -6.723 -16.715  51.909  1.00101.60           C  
ATOM   2112  CB  THR A  98      -7.468 -16.782  53.211  1.00101.60           C  
ATOM   2113  OG1 THR A  98      -8.198 -15.582  53.420  1.00101.60           O  
ATOM   2114  CG2 THR A  98      -6.459 -16.998  54.351  1.00101.60           C  
ATOM   2115  C   THR A  98      -5.675 -15.651  52.041  1.00101.60           C  
ATOM   2116  O   THR A  98      -5.898 -14.502  51.664  1.00101.60           O  
ATOM   2117  N   GLY A  99      -4.493 -16.024  52.567  1.00 42.66           N  
ATOM   2118  CA  GLY A  99      -3.408 -15.118  52.831  1.00 42.66           C  
ATOM   2119  C   GLY A  99      -2.956 -14.471  51.559  1.00 42.66           C  
ATOM   2120  O   GLY A  99      -2.478 -13.338  51.565  1.00 42.66           O  
ATOM   2121  N   ASP A 100      -3.083 -15.199  50.438  1.00 84.96           N  
ATOM   2122  CA  ASP A 100      -2.629 -14.788  49.139  1.00 84.96           C  
ATOM   2123  CB  ASP A 100      -2.844 -15.877  48.074  1.00 84.96           C  
ATOM   2124  CG  ASP A 100      -1.930 -17.051  48.406  1.00 84.96           C  
ATOM   2125  OD1 ASP A 100      -1.002 -16.874  49.240  1.00 84.96           O  
ATOM   2126  OD2 ASP A 100      -2.156 -18.149  47.829  1.00 84.96           O  
ATOM   2127  C   ASP A 100      -3.367 -13.559  48.692  1.00 84.96           C  
ATOM   2128  O   ASP A 100      -2.905 -12.875  47.781  1.00 84.96           O  
ATOM   2129  N   SER A 101      -4.553 -13.267  49.267  1.00 52.88           N  
ATOM   2130  CA  SER A 101      -5.307 -12.124  48.825  1.00 52.88           C  
ATOM   2131  CB  SER A 101      -6.574 -11.861  49.657  1.00 52.88           C  
ATOM   2132  OG  SER A 101      -7.486 -12.941  49.510  1.00 52.88           O  
ATOM   2133  C   SER A 101      -4.438 -10.910  48.905  1.00 52.88           C  
ATOM   2134  O   SER A 101      -3.876 -10.592  49.952  1.00 52.88           O  
ATOM   2135  N   ALA A 102      -4.297 -10.207  47.763  1.00 45.92           N  
ATOM   2136  CA  ALA A 102      -3.477  -9.035  47.708  1.00 45.92           C  
ATOM   2137  CB  ALA A 102      -2.014  -9.280  48.109  1.00 45.92           C  
ATOM   2138  C   ALA A 102      -3.477  -8.567  46.291  1.00 45.92           C  
ATOM   2139  O   ALA A 102      -4.081  -9.182  45.413  1.00 45.92           O  
ATOM   2140  N   ILE A 103      -2.800  -7.436  46.038  1.00 62.18           N  
ATOM   2141  CA  ILE A 103      -2.735  -6.907  44.709  1.00 62.18           C  
ATOM   2142  CB  ILE A 103      -2.921  -5.416  44.651  1.00 62.18           C  
ATOM   2143  CG1 ILE A 103      -4.274  -5.029  45.271  1.00 62.18           C  
ATOM   2144  CG2 ILE A 103      -2.786  -4.970  43.184  1.00 62.18           C  
ATOM   2145  CD1 ILE A 103      -4.430  -3.528  45.517  1.00 62.18           C  
ATOM   2146  C   ILE A 103      -1.361  -7.222  44.209  1.00 62.18           C  
ATOM   2147  O   ILE A 103      -0.375  -7.007  44.910  1.00 62.18           O  
ATOM   2148  N   TYR A 104      -1.262  -7.758  42.977  1.00 73.44           N  
ATOM   2149  CA  TYR A 104       0.016  -8.161  42.463  1.00 73.44           C  
ATOM   2150  CB  TYR A 104       0.021  -9.598  41.912  1.00 73.44           C  
ATOM   2151  CG  TYR A 104      -0.234 -10.550  43.030  1.00 73.44           C  
ATOM   2152  CD1 TYR A 104      -1.514 -10.778  43.481  1.00 73.44           C  
ATOM   2153  CD2 TYR A 104       0.810 -11.227  43.618  1.00 73.44           C  
ATOM   2154  CE1 TYR A 104      -1.748 -11.662  44.508  1.00 73.44           C  
ATOM   2155  CE2 TYR A 104       0.583 -12.113  44.645  1.00 73.44           C  
ATOM   2156  CZ  TYR A 104      -0.698 -12.331  45.091  1.00 73.44           C  
ATOM   2157  OH  TYR A 104      -0.937 -13.239  46.144  1.00 73.44           O  
ATOM   2158  C   TYR A 104       0.383  -7.277  41.312  1.00 73.44           C  
ATOM   2159  O   TYR A 104      -0.466  -6.936  40.489  1.00 73.44           O  
ATOM   2160  N   PHE A 105       1.672  -6.866  41.246  1.00 96.05           N  
ATOM   2161  CA  PHE A 105       2.112  -6.033  40.159  1.00 96.05           C  
ATOM   2162  CB  PHE A 105       2.515  -4.597  40.556  1.00 96.05           C  
ATOM   2163  CG  PHE A 105       1.541  -3.949  41.482  1.00 96.05           C  
ATOM   2164  CD1 PHE A 105       0.361  -3.392  41.050  1.00 96.05           C  
ATOM   2165  CD2 PHE A 105       1.832  -3.902  42.825  1.00 96.05           C  
ATOM   2166  CE1 PHE A 105      -0.503  -2.799  41.941  1.00 96.05           C  
ATOM   2167  CE2 PHE A 105       0.973  -3.311  43.718  1.00 96.05           C  
ATOM   2168  CZ  PHE A 105      -0.201  -2.754  43.279  1.00 96.05           C  
ATOM   2169  C   PHE A 105       3.427  -6.591  39.678  1.00 96.05           C  
ATOM   2170  O   PHE A 105       4.199  -7.144  40.461  1.00 96.05           O  
ATOM   2171  N   CYS A 106       3.717  -6.455  38.365  1.00114.31           N  
ATOM   2172  CA  CYS A 106       5.011  -6.821  37.852  1.00114.31           C  
ATOM   2173  CB  CYS A 106       5.001  -7.396  36.433  1.00114.31           C  
ATOM   2174  SG  CYS A 106       4.488  -9.124  36.381  1.00114.31           S  
ATOM   2175  C   CYS A 106       5.779  -5.539  37.765  1.00114.31           C  
ATOM   2176  O   CYS A 106       5.197  -4.489  37.501  1.00114.31           O  
ATOM   2177  N   ALA A 107       7.108  -5.590  37.994  1.00 80.79           N  
ATOM   2178  CA  ALA A 107       7.922  -4.407  37.962  1.00 80.79           C  
ATOM   2179  CB  ALA A 107       8.439  -4.019  39.352  1.00 80.79           C  
ATOM   2180  C   ALA A 107       9.113  -4.727  37.117  1.00 80.79           C  
ATOM   2181  O   ALA A 107       9.487  -5.890  36.987  1.00 80.79           O  
ATOM   2182  N   GLU A 108       9.729  -3.689  36.514  1.00165.84           N  
ATOM   2183  CA  GLU A 108      10.845  -3.866  35.621  1.00165.84           C  
ATOM   2184  CB  GLU A 108      10.380  -3.745  34.160  1.00165.84           C  
ATOM   2185  CG  GLU A 108      11.488  -3.599  33.120  1.00165.84           C  
ATOM   2186  CD  GLU A 108      10.818  -3.115  31.839  1.00165.84           C  
ATOM   2187  OE1 GLU A 108       9.817  -3.752  31.420  1.00165.84           O  
ATOM   2188  OE2 GLU A 108      11.286  -2.093  31.270  1.00165.84           O  
ATOM   2189  C   GLU A 108      11.813  -2.737  35.849  1.00165.84           C  
ATOM   2190  O   GLU A 108      11.409  -1.673  36.304  1.00165.84           O  
ATOM   2191  N   ARG A 109      13.123  -2.938  35.558  1.00221.75           N  
ATOM   2192  CA  ARG A 109      14.078  -1.856  35.650  1.00221.75           C  
ATOM   2193  CB  ARG A 109      15.501  -2.282  36.062  1.00221.75           C  
ATOM   2194  CG  ARG A 109      15.622  -2.696  37.530  1.00221.75           C  
ATOM   2195  CD  ARG A 109      17.069  -2.897  37.985  1.00221.75           C  
ATOM   2196  NE  ARG A 109      17.729  -1.560  37.978  1.00221.75           N  
ATOM   2197  CZ  ARG A 109      17.645  -0.749  39.075  1.00221.75           C  
ATOM   2198  NH1 ARG A 109      16.967  -1.170  40.182  1.00221.75           N  
ATOM   2199  NH2 ARG A 109      18.242   0.478  39.066  1.00221.75           N  
ATOM   2200  C   ARG A 109      14.165  -1.251  34.275  1.00221.75           C  
ATOM   2201  O   ARG A 109      14.642  -1.897  33.342  1.00221.75           O  
ATOM   2202  N   SER A 110      13.675   0.002  34.129  1.00329.15           N  
ATOM   2203  CA  SER A 110      13.627   0.705  32.872  1.00329.15           C  
ATOM   2204  CB  SER A 110      12.916   2.066  33.006  1.00329.15           C  
ATOM   2205  OG  SER A 110      13.103   2.850  31.835  1.00329.15           O  
ATOM   2206  C   SER A 110      15.000   0.996  32.392  1.00329.15           C  
ATOM   2207  O   SER A 110      15.413   0.617  31.300  1.00329.15           O  
ATOM   2208  N   GLU A 111      15.733   1.708  33.238  1.00551.62           N  
ATOM   2209  CA  GLU A 111      17.056   2.140  33.017  1.00551.62           C  
ATOM   2210  CB  GLU A 111      17.918   1.099  32.307  1.00551.62           C  
ATOM   2211  CG  GLU A 111      19.356   1.572  32.183  1.00551.62           C  
ATOM   2212  CD  GLU A 111      19.994   0.863  31.004  1.00551.62           C  
ATOM   2213  OE1 GLU A 111      19.275   0.113  30.290  1.00551.62           O  
ATOM   2214  OE2 GLU A 111      21.221   1.064  30.808  1.00551.62           O  
ATOM   2215  C   GLU A 111      17.025   3.277  32.123  1.00551.62           C  
ATOM   2216  O   GLU A 111      17.692   4.250  32.447  1.00551.62           O  
ATOM   2217  N   GLY A 112      16.146   3.221  31.098  1.00 58.61           N  
ATOM   2218  CA  GLY A 112      16.013   4.278  30.151  1.00 58.61           C  
ATOM   2219  C   GLY A 112      15.498   5.507  30.828  1.00 58.61           C  
ATOM   2220  O   GLY A 112      16.086   6.583  30.749  1.00 58.61           O  
ATOM   2221  N   GLN A 122      14.381   5.372  31.544  1.00137.60           N  
ATOM   2222  CA  GLN A 122      13.878   6.516  32.240  1.00137.60           C  
ATOM   2223  CB  GLN A 122      12.357   6.435  32.443  1.00137.60           C  
ATOM   2224  CG  GLN A 122      11.568   6.315  31.139  1.00137.60           C  
ATOM   2225  CD  GLN A 122      10.149   5.892  31.493  1.00137.60           C  
ATOM   2226  OE1 GLN A 122       9.208   6.678  31.398  1.00137.60           O  
ATOM   2227  NE2 GLN A 122       9.991   4.611  31.924  1.00137.60           N  
ATOM   2228  C   GLN A 122      14.486   6.384  33.596  1.00137.60           C  
ATOM   2229  O   GLN A 122      13.795   6.290  34.605  1.00137.60           O  
ATOM   2230  N   GLY A 123      15.824   6.377  33.625  1.00 83.36           N  
ATOM   2231  CA  GLY A 123      16.639   6.172  34.786  1.00 83.36           C  
ATOM   2232  C   GLY A 123      16.623   4.685  34.930  1.00 83.36           C  
ATOM   2233  O   GLY A 123      15.704   4.062  34.412  1.00 83.36           O  
ATOM   2234  N   GLY A 124      17.636   4.077  35.580  1.00309.14           N  
ATOM   2235  CA  GLY A 124      17.601   2.689  35.902  1.00309.14           C  
ATOM   2236  C   GLY A 124      16.707   2.832  37.055  1.00309.14           C  
ATOM   2237  O   GLY A 124      17.132   3.376  38.070  1.00309.14           O  
ATOM   2238  N   LYS A 125      15.437   2.428  36.881  1.00220.45           N  
ATOM   2239  CA  LYS A 125      14.434   2.629  37.881  1.00220.45           C  
ATOM   2240  CB  LYS A 125      13.577   3.889  37.671  1.00220.45           C  
ATOM   2241  CG  LYS A 125      14.346   5.202  37.799  1.00220.45           C  
ATOM   2242  CD  LYS A 125      13.551   6.421  37.326  1.00220.45           C  
ATOM   2243  CE  LYS A 125      14.402   7.680  37.148  1.00220.45           C  
ATOM   2244  NZ  LYS A 125      13.635   8.717  36.422  1.00220.45           N  
ATOM   2245  C   LYS A 125      13.475   1.470  37.824  1.00220.45           C  
ATOM   2246  O   LYS A 125      13.642   0.561  37.019  1.00220.45           O  
ATOM   2247  N   LEU A 126      12.436   1.453  38.689  1.00220.34           N  
ATOM   2248  CA  LEU A 126      11.506   0.349  38.687  1.00220.34           C  
ATOM   2249  CB  LEU A 126      11.296  -0.203  40.112  1.00220.34           C  
ATOM   2250  CG  LEU A 126      10.430  -1.469  40.214  1.00220.34           C  
ATOM   2251  CD1 LEU A 126       8.951  -1.179  39.920  1.00220.34           C  
ATOM   2252  CD2 LEU A 126      11.020  -2.599  39.353  1.00220.34           C  
ATOM   2253  C   LEU A 126      10.174   0.799  38.120  1.00220.34           C  
ATOM   2254  O   LEU A 126       9.600   1.783  38.583  1.00220.34           O  
ATOM   2255  N   ILE A 127       9.632   0.065  37.110  1.00190.93           N  
ATOM   2256  CA  ILE A 127       8.392   0.419  36.459  1.00190.93           C  
ATOM   2257  CB  ILE A 127       8.571   0.687  34.980  1.00190.93           C  
ATOM   2258  CG1 ILE A 127       7.327   1.348  34.354  1.00190.93           C  
ATOM   2259  CG2 ILE A 127       9.022  -0.610  34.288  1.00190.93           C  
ATOM   2260  CD1 ILE A 127       6.076   0.471  34.311  1.00190.93           C  
ATOM   2261  C   ILE A 127       7.401  -0.682  36.668  1.00190.93           C  
ATOM   2262  O   ILE A 127       7.618  -1.833  36.291  1.00190.93           O  
ATOM   2263  N   PHE A 128       6.255  -0.332  37.279  1.00 95.56           N  
ATOM   2264  CA  PHE A 128       5.257  -1.310  37.589  1.00 95.56           C  
ATOM   2265  CB  PHE A 128       4.487  -1.005  38.889  1.00 95.56           C  
ATOM   2266  CG  PHE A 128       5.414  -1.054  40.057  1.00 95.56           C  
ATOM   2267  CD1 PHE A 128       5.681  -2.243  40.692  1.00 95.56           C  
ATOM   2268  CD2 PHE A 128       6.010   0.094  40.528  1.00 95.56           C  
ATOM   2269  CE1 PHE A 128       6.531  -2.289  41.773  1.00 95.56           C  
ATOM   2270  CE2 PHE A 128       6.860   0.055  41.608  1.00 95.56           C  
ATOM   2271  CZ  PHE A 128       7.121  -1.139  42.235  1.00 95.56           C  
ATOM   2272  C   PHE A 128       4.229  -1.316  36.508  1.00 95.56           C  
ATOM   2273  O   PHE A 128       3.952  -0.292  35.886  1.00 95.56           O  
ATOM   2274  N   GLY A 129       3.646  -2.500  36.249  1.00 33.62           N  
ATOM   2275  CA  GLY A 129       2.599  -2.608  35.279  1.00 33.62           C  
ATOM   2276  C   GLY A 129       1.295  -2.564  36.012  1.00 33.62           C  
ATOM   2277  O   GLY A 129       1.253  -2.355  37.223  1.00 33.62           O  
ATOM   2278  N   GLN A 130       0.189  -2.796  35.278  1.00 86.43           N  
ATOM   2279  CA  GLN A 130      -1.125  -2.779  35.852  1.00 86.43           C  
ATOM   2280  CB  GLN A 130      -2.239  -2.971  34.809  1.00 86.43           C  
ATOM   2281  CG  GLN A 130      -3.651  -2.958  35.398  1.00 86.43           C  
ATOM   2282  CD  GLN A 130      -4.625  -3.248  34.265  1.00 86.43           C  
ATOM   2283  OE1 GLN A 130      -5.840  -3.250  34.456  1.00 86.43           O  
ATOM   2284  NE2 GLN A 130      -4.077  -3.504  33.048  1.00 86.43           N  
ATOM   2285  C   GLN A 130      -1.220  -3.927  36.805  1.00 86.43           C  
ATOM   2286  O   GLN A 130      -0.806  -5.043  36.497  1.00 86.43           O  
ATOM   2287  N   GLY A 131      -1.783  -3.670  38.001  1.00 30.52           N  
ATOM   2288  CA  GLY A 131      -1.875  -4.689  39.008  1.00 30.52           C  
ATOM   2289  C   GLY A 131      -3.125  -5.488  38.829  1.00 30.52           C  
ATOM   2290  O   GLY A 131      -3.981  -5.170  38.005  1.00 30.52           O  
ATOM   2291  N   THR A 132      -3.243  -6.578  39.616  1.00 49.67           N  
ATOM   2292  CA  THR A 132      -4.418  -7.395  39.580  1.00 49.67           C  
ATOM   2293  CB  THR A 132      -4.189  -8.718  38.907  1.00 49.67           C  
ATOM   2294  OG1 THR A 132      -3.738  -8.515  37.576  1.00 49.67           O  
ATOM   2295  CG2 THR A 132      -5.506  -9.512  38.901  1.00 49.67           C  
ATOM   2296  C   THR A 132      -4.801  -7.671  40.998  1.00 49.67           C  
ATOM   2297  O   THR A 132      -3.994  -8.170  41.781  1.00 49.67           O  
ATOM   2298  N   GLU A 133      -6.049  -7.335  41.378  1.00 86.30           N  
ATOM   2299  CA  GLU A 133      -6.458  -7.611  42.721  1.00 86.30           C  
ATOM   2300  CB  GLU A 133      -7.576  -6.691  43.240  1.00 86.30           C  
ATOM   2301  CG  GLU A 133      -7.058  -5.301  43.602  1.00 86.30           C  
ATOM   2302  CD  GLU A 133      -8.220  -4.457  44.103  1.00 86.30           C  
ATOM   2303  OE1 GLU A 133      -9.219  -4.316  43.347  1.00 86.30           O  
ATOM   2304  OE2 GLU A 133      -8.123  -3.941  45.248  1.00 86.30           O  
ATOM   2305  C   GLU A 133      -6.942  -9.014  42.760  1.00 86.30           C  
ATOM   2306  O   GLU A 133      -7.761  -9.430  41.943  1.00 86.30           O  
ATOM   2307  N   LEU A 134      -6.433  -9.788  43.731  1.00 60.01           N  
ATOM   2308  CA  LEU A 134      -6.835 -11.152  43.825  1.00 60.01           C  
ATOM   2309  CB  LEU A 134      -5.644 -12.128  43.844  1.00 60.01           C  
ATOM   2310  CG  LEU A 134      -6.045 -13.613  43.942  1.00 60.01           C  
ATOM   2311  CD1 LEU A 134      -6.855 -14.063  42.715  1.00 60.01           C  
ATOM   2312  CD2 LEU A 134      -4.816 -14.501  44.203  1.00 60.01           C  
ATOM   2313  C   LEU A 134      -7.579 -11.310  45.106  1.00 60.01           C  
ATOM   2314  O   LEU A 134      -7.117 -10.878  46.161  1.00 60.01           O  
ATOM   2315  N   SER A 135      -8.781 -11.916  45.035  1.00 80.23           N  
ATOM   2316  CA  SER A 135      -9.535 -12.163  46.227  1.00 80.23           C  
ATOM   2317  CB  SER A 135     -10.908 -11.464  46.247  1.00 80.23           C  
ATOM   2318  OG  SER A 135     -10.740 -10.053  46.249  1.00 80.23           O  
ATOM   2319  C   SER A 135      -9.785 -13.633  46.264  1.00 80.23           C  
ATOM   2320  O   SER A 135     -10.331 -14.202  45.320  1.00 80.23           O  
ATOM   2321  N   VAL A 136      -9.385 -14.295  47.365  1.00 45.18           N  
ATOM   2322  CA  VAL A 136      -9.592 -15.710  47.418  1.00 45.18           C  
ATOM   2323  CB  VAL A 136      -8.394 -16.464  47.918  1.00 45.18           C  
ATOM   2324  CG1 VAL A 136      -8.742 -17.960  47.973  1.00 45.18           C  
ATOM   2325  CG2 VAL A 136      -7.195 -16.138  47.009  1.00 45.18           C  
ATOM   2326  C   VAL A 136     -10.720 -15.956  48.357  1.00 45.18           C  
ATOM   2327  O   VAL A 136     -10.598 -15.765  49.566  1.00 45.18           O  
ATOM   2328  N   LYS A 137     -11.864 -16.403  47.812  1.00 64.16           N  
ATOM   2329  CA  LYS A 137     -12.985 -16.645  48.661  1.00 64.16           C  
ATOM   2330  CB  LYS A 137     -14.323 -16.718  47.905  1.00 64.16           C  
ATOM   2331  CG  LYS A 137     -14.706 -15.375  47.273  1.00 64.16           C  
ATOM   2332  CD  LYS A 137     -15.849 -15.457  46.262  1.00 64.16           C  
ATOM   2333  CE  LYS A 137     -17.234 -15.271  46.885  1.00 64.16           C  
ATOM   2334  NZ  LYS A 137     -18.274 -15.367  45.837  1.00 64.16           N  
ATOM   2335  C   LYS A 137     -12.732 -17.937  49.356  1.00 64.16           C  
ATOM   2336  O   LYS A 137     -12.181 -18.880  48.791  1.00 64.16           O  
ATOM   2337  N   PRO A 138     -13.110 -17.979  50.597  1.00 58.49           N  
ATOM   2338  CA  PRO A 138     -12.914 -19.165  51.374  1.00 58.49           C  
ATOM   2339  CD  PRO A 138     -13.165 -16.786  51.423  1.00 58.49           C  
ATOM   2340  CB  PRO A 138     -12.999 -18.735  52.842  1.00 58.49           C  
ATOM   2341  CG  PRO A 138     -13.591 -17.314  52.801  1.00 58.49           C  
ATOM   2342  C   PRO A 138     -13.939 -20.162  50.960  1.00 58.49           C  
ATOM   2343  O   PRO A 138     -15.151 -19.856  51.109  1.00 58.49           O  
ATOM   2344  OXT PRO A 138     -13.541 -21.251  50.469  1.00 58.49           O  
TER    2345      PRO A 138                                                       
ATOM   2345  N   VAL B   3      13.130   1.807  55.400  1.00 41.01           N  
ATOM   2346  CA  VAL B   3      12.886   3.165  54.867  1.00 41.01           C  
ATOM   2347  CB  VAL B   3      12.575   3.103  53.401  1.00 41.01           C  
ATOM   2348  CG1 VAL B   3      12.298   4.528  52.894  1.00 41.01           C  
ATOM   2349  CG2 VAL B   3      13.741   2.397  52.686  1.00 41.01           C  
ATOM   2350  C   VAL B   3      11.716   3.734  55.586  1.00 41.01           C  
ATOM   2351  O   VAL B   3      10.624   3.168  55.559  1.00 41.01           O  
ATOM   2352  N   SER B   4      11.926   4.881  56.255  1.00 39.39           N  
ATOM   2353  CA  SER B   4      10.866   5.444  57.033  1.00 39.39           C  
ATOM   2354  CB  SER B   4      11.318   5.918  58.423  1.00 39.39           C  
ATOM   2355  OG  SER B   4      10.219   6.464  59.138  1.00 39.39           O  
ATOM   2356  C   SER B   4      10.326   6.627  56.305  1.00 39.39           C  
ATOM   2357  O   SER B   4      11.070   7.412  55.717  1.00 39.39           O  
ATOM   2358  N   GLN B   5       8.988   6.761  56.319  1.00 53.72           N  
ATOM   2359  CA  GLN B   5       8.370   7.871  55.667  1.00 53.72           C  
ATOM   2360  CB  GLN B   5       7.401   7.467  54.540  1.00 53.72           C  
ATOM   2361  CG  GLN B   5       8.081   6.758  53.368  1.00 53.72           C  
ATOM   2362  CD  GLN B   5       7.013   6.416  52.338  1.00 53.72           C  
ATOM   2363  OE1 GLN B   5       7.050   5.355  51.715  1.00 53.72           O  
ATOM   2364  NE2 GLN B   5       6.037   7.342  52.144  1.00 53.72           N  
ATOM   2365  C   GLN B   5       7.557   8.594  56.685  1.00 53.72           C  
ATOM   2366  O   GLN B   5       6.862   7.978  57.490  1.00 53.72           O  
ATOM   2367  N   HIS B   6       7.652   9.937  56.701  1.00131.22           N  
ATOM   2368  CA  HIS B   6       6.832  10.687  57.605  1.00131.22           C  
ATOM   2369  ND1 HIS B   6       6.594  10.004  60.840  1.00131.22           N  
ATOM   2370  CG  HIS B   6       7.608  10.210  59.932  1.00131.22           C  
ATOM   2371  CB  HIS B   6       7.550  11.233  58.847  1.00131.22           C  
ATOM   2372  NE2 HIS B   6       8.178   8.517  61.301  1.00131.22           N  
ATOM   2373  CD2 HIS B   6       8.569   9.297  60.228  1.00131.22           C  
ATOM   2374  CE1 HIS B   6       6.986   8.978  61.636  1.00131.22           C  
ATOM   2375  C   HIS B   6       6.279  11.854  56.876  1.00131.22           C  
ATOM   2376  O   HIS B   6       6.961  12.481  56.066  1.00131.22           O  
ATOM   2377  N   PRO B   7       5.038  12.155  57.148  1.00 85.76           N  
ATOM   2378  CA  PRO B   7       4.231  11.367  58.047  1.00 85.76           C  
ATOM   2379  CD  PRO B   7       4.616  13.546  57.130  1.00 85.76           C  
ATOM   2380  CB  PRO B   7       3.224  12.330  58.678  1.00 85.76           C  
ATOM   2381  CG  PRO B   7       3.200  13.534  57.726  1.00 85.76           C  
ATOM   2382  C   PRO B   7       3.560  10.247  57.312  1.00 85.76           C  
ATOM   2383  O   PRO B   7       3.601  10.228  56.083  1.00 85.76           O  
ATOM   2384  N   SER B   8       2.971   9.289  58.055  1.00 48.57           N  
ATOM   2385  CA  SER B   8       2.258   8.181  57.486  1.00 48.57           C  
ATOM   2386  CB  SER B   8       1.967   7.074  58.513  1.00 48.57           C  
ATOM   2387  OG  SER B   8       3.185   6.510  58.974  1.00 48.57           O  
ATOM   2388  C   SER B   8       0.939   8.636  56.939  1.00 48.57           C  
ATOM   2389  O   SER B   8       0.494   8.162  55.894  1.00 48.57           O  
ATOM   2390  N   TRP B   9       0.251   9.557  57.641  1.00 67.20           N  
ATOM   2391  CA  TRP B   9      -1.026   9.966  57.136  1.00 67.20           C  
ATOM   2392  CB  TRP B   9      -2.192   9.282  57.872  1.00 67.20           C  
ATOM   2393  CG  TRP B   9      -2.163   7.776  57.695  1.00 67.20           C  
ATOM   2394  CD2 TRP B   9      -2.979   7.030  56.777  1.00 67.20           C  
ATOM   2395  CD1 TRP B   9      -1.385   6.861  58.344  1.00 67.20           C  
ATOM   2396  NE1 TRP B   9      -1.656   5.596  57.881  1.00 67.20           N  
ATOM   2397  CE2 TRP B   9      -2.637   5.684  56.917  1.00 67.20           C  
ATOM   2398  CE3 TRP B   9      -3.933   7.431  55.886  1.00 67.20           C  
ATOM   2399  CZ2 TRP B   9      -3.248   4.717  56.170  1.00 67.20           C  
ATOM   2400  CZ3 TRP B   9      -4.547   6.452  55.136  1.00 67.20           C  
ATOM   2401  CH2 TRP B   9      -4.212   5.122  55.274  1.00 67.20           C  
ATOM   2402  C   TRP B   9      -1.109  11.448  57.294  1.00 67.20           C  
ATOM   2403  O   TRP B   9      -0.553  12.007  58.238  1.00 67.20           O  
ATOM   2404  N   VAL B  10      -1.770  12.137  56.341  1.00103.12           N  
ATOM   2405  CA  VAL B  10      -1.846  13.561  56.458  1.00103.12           C  
ATOM   2406  CB  VAL B  10      -0.673  14.255  55.831  1.00103.12           C  
ATOM   2407  CG1 VAL B  10      -0.603  13.849  54.351  1.00103.12           C  
ATOM   2408  CG2 VAL B  10      -0.815  15.770  56.057  1.00103.12           C  
ATOM   2409  C   VAL B  10      -3.092  14.058  55.793  1.00103.12           C  
ATOM   2410  O   VAL B  10      -3.556  13.504  54.798  1.00103.12           O  
ATOM   2411  N   ILE B  11      -3.677  15.127  56.368  1.00 41.59           N  
ATOM   2412  CA  ILE B  11      -4.832  15.768  55.811  1.00 41.59           C  
ATOM   2413  CB  ILE B  11      -6.048  15.697  56.691  1.00 41.59           C  
ATOM   2414  CG1 ILE B  11      -6.479  14.235  56.900  1.00 41.59           C  
ATOM   2415  CG2 ILE B  11      -7.141  16.579  56.065  1.00 41.59           C  
ATOM   2416  CD1 ILE B  11      -7.540  14.060  57.986  1.00 41.59           C  
ATOM   2417  C   ILE B  11      -4.456  17.207  55.686  1.00 41.59           C  
ATOM   2418  O   ILE B  11      -3.906  17.787  56.620  1.00 41.59           O  
ATOM   2419  N   CYS B  12      -4.714  17.830  54.521  1.00 46.84           N  
ATOM   2420  CA  CYS B  12      -4.303  19.198  54.418  1.00 46.84           C  
ATOM   2421  CB  CYS B  12      -2.958  19.371  53.690  1.00 46.84           C  
ATOM   2422  SG  CYS B  12      -2.964  18.659  52.019  1.00 46.84           S  
ATOM   2423  C   CYS B  12      -5.333  20.000  53.696  1.00 46.84           C  
ATOM   2424  O   CYS B  12      -6.076  19.495  52.856  1.00 46.84           O  
ATOM   2425  N   LYS B  13      -5.398  21.301  54.041  1.00 79.21           N  
ATOM   2426  CA  LYS B  13      -6.312  22.209  53.420  1.00 79.21           C  
ATOM   2427  CB  LYS B  13      -6.450  23.534  54.183  1.00 79.21           C  
ATOM   2428  CG  LYS B  13      -7.587  24.425  53.687  1.00 79.21           C  
ATOM   2429  CD  LYS B  13      -7.877  25.582  54.640  1.00 79.21           C  
ATOM   2430  CE  LYS B  13      -8.108  25.124  56.080  1.00 79.21           C  
ATOM   2431  NZ  LYS B  13      -8.182  26.297  56.979  1.00 79.21           N  
ATOM   2432  C   LYS B  13      -5.742  22.519  52.081  1.00 79.21           C  
ATOM   2433  O   LYS B  13      -4.535  22.708  51.942  1.00 79.21           O  
ATOM   2434  N   SER B  14      -6.603  22.602  51.052  1.00 37.12           N  
ATOM   2435  CA  SER B  14      -6.091  22.829  49.737  1.00 37.12           C  
ATOM   2436  CB  SER B  14      -7.177  22.849  48.647  1.00 37.12           C  
ATOM   2437  OG  SER B  14      -8.097  23.903  48.891  1.00 37.12           O  
ATOM   2438  C   SER B  14      -5.377  24.139  49.719  1.00 37.12           C  
ATOM   2439  O   SER B  14      -5.744  25.078  50.425  1.00 37.12           O  
ATOM   2440  N   GLY B  15      -4.305  24.206  48.903  1.00 23.94           N  
ATOM   2441  CA  GLY B  15      -3.533  25.404  48.743  1.00 23.94           C  
ATOM   2442  C   GLY B  15      -2.301  25.331  49.594  1.00 23.94           C  
ATOM   2443  O   GLY B  15      -1.350  26.080  49.373  1.00 23.94           O  
ATOM   2444  N   THR B  16      -2.266  24.417  50.582  1.00 29.78           N  
ATOM   2445  CA  THR B  16      -1.124  24.350  51.452  1.00 29.78           C  
ATOM   2446  CB  THR B  16      -1.442  23.811  52.817  1.00 29.78           C  
ATOM   2447  OG1 THR B  16      -1.892  22.468  52.723  1.00 29.78           O  
ATOM   2448  CG2 THR B  16      -2.530  24.691  53.455  1.00 29.78           C  
ATOM   2449  C   THR B  16      -0.100  23.440  50.850  1.00 29.78           C  
ATOM   2450  O   THR B  16      -0.355  22.766  49.853  1.00 29.78           O  
ATOM   2451  N   SER B  17       1.108  23.415  51.455  1.00 32.51           N  
ATOM   2452  CA  SER B  17       2.168  22.578  50.970  1.00 32.51           C  
ATOM   2453  CB  SER B  17       3.502  23.324  50.800  1.00 32.51           C  
ATOM   2454  OG  SER B  17       3.370  24.342  49.819  1.00 32.51           O  
ATOM   2455  C   SER B  17       2.394  21.498  51.986  1.00 32.51           C  
ATOM   2456  O   SER B  17       2.462  21.764  53.185  1.00 32.51           O  
ATOM   2457  N   VAL B  18       2.516  20.237  51.521  1.00 95.04           N  
ATOM   2458  CA  VAL B  18       2.719  19.138  52.423  1.00 95.04           C  
ATOM   2459  CB  VAL B  18       1.744  18.013  52.216  1.00 95.04           C  
ATOM   2460  CG1 VAL B  18       1.925  17.460  50.792  1.00 95.04           C  
ATOM   2461  CG2 VAL B  18       1.959  16.966  53.321  1.00 95.04           C  
ATOM   2462  C   VAL B  18       4.098  18.599  52.200  1.00 95.04           C  
ATOM   2463  O   VAL B  18       4.561  18.495  51.065  1.00 95.04           O  
ATOM   2464  N   LYS B  19       4.803  18.244  53.293  1.00103.52           N  
ATOM   2465  CA  LYS B  19       6.142  17.758  53.128  1.00103.52           C  
ATOM   2466  CB  LYS B  19       7.168  18.499  54.001  1.00103.52           C  
ATOM   2467  CG  LYS B  19       8.616  18.165  53.644  1.00103.52           C  
ATOM   2468  CD  LYS B  19       9.622  19.188  54.165  1.00103.52           C  
ATOM   2469  CE  LYS B  19       9.743  20.429  53.279  1.00103.52           C  
ATOM   2470  NZ  LYS B  19       8.488  21.212  53.329  1.00103.52           N  
ATOM   2471  C   LYS B  19       6.170  16.305  53.484  1.00103.52           C  
ATOM   2472  O   LYS B  19       5.602  15.885  54.492  1.00103.52           O  
ATOM   2473  N   ILE B  20       6.821  15.487  52.632  1.00 48.29           N  
ATOM   2474  CA  ILE B  20       6.912  14.085  52.912  1.00 48.29           C  
ATOM   2475  CB  ILE B  20       6.236  13.220  51.886  1.00 48.29           C  
ATOM   2476  CG1 ILE B  20       4.735  13.553  51.820  1.00 48.29           C  
ATOM   2477  CG2 ILE B  20       6.512  11.749  52.242  1.00 48.29           C  
ATOM   2478  CD1 ILE B  20       4.023  12.909  50.632  1.00 48.29           C  
ATOM   2479  C   ILE B  20       8.363  13.738  52.931  1.00 48.29           C  
ATOM   2480  O   ILE B  20       9.115  14.090  52.024  1.00 48.29           O  
ATOM   2481  N   GLU B  21       8.797  13.020  53.981  1.00 72.74           N  
ATOM   2482  CA  GLU B  21      10.191  12.725  54.118  1.00 72.74           C  
ATOM   2483  CB  GLU B  21      10.706  12.992  55.536  1.00 72.74           C  
ATOM   2484  CG  GLU B  21      10.524  14.434  56.000  1.00 72.74           C  
ATOM   2485  CD  GLU B  21      10.659  14.418  57.513  1.00 72.74           C  
ATOM   2486  OE1 GLU B  21      11.531  13.662  58.019  1.00 72.74           O  
ATOM   2487  OE2 GLU B  21       9.885  15.148  58.186  1.00 72.74           O  
ATOM   2488  C   GLU B  21      10.389  11.263  53.905  1.00 72.74           C  
ATOM   2489  O   GLU B  21       9.545  10.446  54.271  1.00 72.74           O  
ATOM   2490  N   CYS B  22      11.525  10.906  53.280  1.00 59.72           N  
ATOM   2491  CA  CYS B  22      11.880   9.532  53.097  1.00 59.72           C  
ATOM   2492  CB  CYS B  22      11.874   9.118  51.617  1.00 59.72           C  
ATOM   2493  SG  CYS B  22      12.306   7.378  51.345  1.00 59.72           S  
ATOM   2494  C   CYS B  22      13.267   9.415  53.641  1.00 59.72           C  
ATOM   2495  O   CYS B  22      14.204  10.018  53.116  1.00 59.72           O  
ATOM   2496  N   ARG B  23      13.434   8.628  54.721  1.00150.28           N  
ATOM   2497  CA  ARG B  23      14.715   8.595  55.358  1.00150.28           C  
ATOM   2498  CB  ARG B  23      14.686   9.293  56.734  1.00150.28           C  
ATOM   2499  CG  ARG B  23      16.050   9.428  57.407  1.00150.28           C  
ATOM   2500  CD  ARG B  23      16.031  10.174  58.747  1.00150.28           C  
ATOM   2501  NE  ARG B  23      15.827  11.629  58.479  1.00150.28           N  
ATOM   2502  CZ  ARG B  23      14.591  12.199  58.580  1.00150.28           C  
ATOM   2503  NH1 ARG B  23      13.513  11.457  58.964  1.00150.28           N  
ATOM   2504  NH2 ARG B  23      14.437  13.529  58.309  1.00150.28           N  
ATOM   2505  C   ARG B  23      15.131   7.176  55.566  1.00150.28           C  
ATOM   2506  O   ARG B  23      14.308   6.293  55.799  1.00150.28           O  
ATOM   2507  N   SER B  24      16.449   6.930  55.454  1.00 98.36           N  
ATOM   2508  CA  SER B  24      16.990   5.618  55.642  1.00 98.36           C  
ATOM   2509  CB  SER B  24      18.333   5.422  54.923  1.00 98.36           C  
ATOM   2510  OG  SER B  24      18.199   5.719  53.542  1.00 98.36           O  
ATOM   2511  C   SER B  24      17.269   5.447  57.101  1.00 98.36           C  
ATOM   2512  O   SER B  24      17.630   6.406  57.780  1.00 98.36           O  
ATOM   2513  N   LEU B  25      17.115   4.213  57.622  1.00 73.57           N  
ATOM   2514  CA  LEU B  25      17.413   3.991  59.008  1.00 73.57           C  
ATOM   2515  CB  LEU B  25      16.162   3.747  59.872  1.00 73.57           C  
ATOM   2516  CG  LEU B  25      15.246   4.977  60.005  1.00 73.57           C  
ATOM   2517  CD1 LEU B  25      14.023   4.670  60.880  1.00 73.57           C  
ATOM   2518  CD2 LEU B  25      16.026   6.204  60.500  1.00 73.57           C  
ATOM   2519  C   LEU B  25      18.271   2.775  59.123  1.00 73.57           C  
ATOM   2520  O   LEU B  25      17.937   1.706  58.613  1.00 73.57           O  
ATOM   2521  N   ASP B  26      19.400   2.925  59.836  1.00116.63           N  
ATOM   2522  CA  ASP B  26      20.309   1.855  60.104  1.00116.63           C  
ATOM   2523  CB  ASP B  26      19.679   0.777  61.006  1.00116.63           C  
ATOM   2524  CG  ASP B  26      20.785   0.016  61.725  1.00116.63           C  
ATOM   2525  OD1 ASP B  26      21.779  -0.386  61.065  1.00116.63           O  
ATOM   2526  OD2 ASP B  26      20.651  -0.155  62.965  1.00116.63           O  
ATOM   2527  C   ASP B  26      20.802   1.222  58.831  1.00116.63           C  
ATOM   2528  O   ASP B  26      20.873  -0.001  58.731  1.00116.63           O  
ATOM   2529  N   PHE B  27      21.123   2.039  57.804  1.00 98.36           N  
ATOM   2530  CA  PHE B  27      21.765   1.541  56.610  1.00 98.36           C  
ATOM   2531  CB  PHE B  27      20.947   0.521  55.788  1.00 98.36           C  
ATOM   2532  CG  PHE B  27      19.773   1.170  55.140  1.00 98.36           C  
ATOM   2533  CD1 PHE B  27      19.914   1.815  53.934  1.00 98.36           C  
ATOM   2534  CD2 PHE B  27      18.529   1.116  55.724  1.00 98.36           C  
ATOM   2535  CE1 PHE B  27      18.834   2.408  53.324  1.00 98.36           C  
ATOM   2536  CE2 PHE B  27      17.445   1.708  55.120  1.00 98.36           C  
ATOM   2537  CZ  PHE B  27      17.596   2.356  53.917  1.00 98.36           C  
ATOM   2538  C   PHE B  27      22.043   2.740  55.765  1.00 98.36           C  
ATOM   2539  O   PHE B  27      21.460   3.800  55.981  1.00 98.36           O  
ATOM   2540  N   GLN B  33      22.957   2.613  54.783  1.00 90.54           N  
ATOM   2541  CA  GLN B  33      23.267   3.740  53.951  1.00 90.54           C  
ATOM   2542  CB  GLN B  33      24.732   3.795  53.483  1.00 90.54           C  
ATOM   2543  CG  GLN B  33      25.755   3.865  54.617  1.00 90.54           C  
ATOM   2544  CD  GLN B  33      25.964   2.453  55.143  1.00 90.54           C  
ATOM   2545  OE1 GLN B  33      25.332   1.503  54.682  1.00 90.54           O  
ATOM   2546  NE2 GLN B  33      26.881   2.306  56.136  1.00 90.54           N  
ATOM   2547  C   GLN B  33      22.445   3.609  52.704  1.00 90.54           C  
ATOM   2548  O   GLN B  33      22.286   2.510  52.178  1.00 90.54           O  
ATOM   2549  N   ALA B  34      21.898   4.734  52.192  1.00107.41           N  
ATOM   2550  CA  ALA B  34      21.084   4.657  51.003  1.00107.41           C  
ATOM   2551  CB  ALA B  34      19.668   5.225  51.187  1.00107.41           C  
ATOM   2552  C   ALA B  34      21.735   5.458  49.910  1.00107.41           C  
ATOM   2553  O   ALA B  34      22.454   6.405  50.203  1.00107.41           O  
ATOM   2554  N   THR B  35      21.727   4.977  48.644  1.00132.35           N  
ATOM   2555  CA  THR B  35      22.167   5.833  47.567  1.00132.35           C  
ATOM   2556  CB  THR B  35      23.042   5.125  46.577  1.00132.35           C  
ATOM   2557  OG1 THR B  35      22.320   4.092  45.928  1.00132.35           O  
ATOM   2558  CG2 THR B  35      24.248   4.535  47.330  1.00132.35           C  
ATOM   2559  C   THR B  35      21.074   6.531  46.793  1.00132.35           C  
ATOM   2560  O   THR B  35      20.889   7.744  46.880  1.00132.35           O  
ATOM   2561  N   THR B  36      20.241   5.734  46.078  1.00130.51           N  
ATOM   2562  CA  THR B  36      19.249   6.280  45.192  1.00130.51           C  
ATOM   2563  CB  THR B  36      19.224   5.624  43.842  1.00130.51           C  
ATOM   2564  OG1 THR B  36      20.492   5.745  43.216  1.00130.51           O  
ATOM   2565  CG2 THR B  36      18.140   6.302  42.985  1.00130.51           C  
ATOM   2566  C   THR B  36      17.905   6.041  45.819  1.00130.51           C  
ATOM   2567  O   THR B  36      17.692   5.055  46.525  1.00130.51           O  
ATOM   2568  N   MET B  37      16.958   6.973  45.597  1.00 83.82           N  
ATOM   2569  CA  MET B  37      15.645   6.826  46.153  1.00 83.82           C  
ATOM   2570  CB  MET B  37      15.344   7.801  47.302  1.00 83.82           C  
ATOM   2571  CG  MET B  37      16.128   7.490  48.577  1.00 83.82           C  
ATOM   2572  SD  MET B  37      15.804   8.625  49.958  1.00 83.82           S  
ATOM   2573  CE  MET B  37      16.865   7.743  51.138  1.00 83.82           C  
ATOM   2574  C   MET B  37      14.662   7.096  45.060  1.00 83.82           C  
ATOM   2575  O   MET B  37      14.988   7.775  44.088  1.00 83.82           O  
ATOM   2576  N   PHE B  38      13.434   6.545  45.184  1.00170.35           N  
ATOM   2577  CA  PHE B  38      12.444   6.735  44.160  1.00170.35           C  
ATOM   2578  CB  PHE B  38      12.136   5.448  43.379  1.00170.35           C  
ATOM   2579  CG  PHE B  38      13.369   5.007  42.672  1.00170.35           C  
ATOM   2580  CD1 PHE B  38      14.272   4.185  43.304  1.00170.35           C  
ATOM   2581  CD2 PHE B  38      13.624   5.411  41.383  1.00170.35           C  
ATOM   2582  CE1 PHE B  38      15.409   3.775  42.652  1.00170.35           C  
ATOM   2583  CE2 PHE B  38      14.762   4.998  40.731  1.00170.35           C  
ATOM   2584  CZ  PHE B  38      15.661   4.179  41.366  1.00170.35           C  
ATOM   2585  C   PHE B  38      11.145   7.119  44.813  1.00170.35           C  
ATOM   2586  O   PHE B  38      10.852   6.699  45.932  1.00170.35           O  
ATOM   2587  N   TRP B  39      10.325   7.935  44.113  1.00 85.43           N  
ATOM   2588  CA  TRP B  39       9.044   8.335  44.635  1.00 85.43           C  
ATOM   2589  CB  TRP B  39       8.897   9.855  44.818  1.00 85.43           C  
ATOM   2590  CG  TRP B  39       9.713  10.402  45.963  1.00 85.43           C  
ATOM   2591  CD2 TRP B  39       9.286  10.346  47.331  1.00 85.43           C  
ATOM   2592  CD1 TRP B  39      10.939  11.000  45.962  1.00 85.43           C  
ATOM   2593  NE1 TRP B  39      11.303  11.322  47.249  1.00 85.43           N  
ATOM   2594  CE2 TRP B  39      10.295  10.923  48.101  1.00 85.43           C  
ATOM   2595  CE3 TRP B  39       8.148   9.849  47.898  1.00 85.43           C  
ATOM   2596  CZ2 TRP B  39      10.177  11.013  49.459  1.00 85.43           C  
ATOM   2597  CZ3 TRP B  39       8.031   9.944  49.267  1.00 85.43           C  
ATOM   2598  CH2 TRP B  39       9.028  10.514  50.031  1.00 85.43           C  
ATOM   2599  C   TRP B  39       7.971   7.890  43.686  1.00 85.43           C  
ATOM   2600  O   TRP B  39       8.036   8.158  42.486  1.00 85.43           O  
ATOM   2601  N   TYR B  40       6.930   7.219  44.224  1.00177.37           N  
ATOM   2602  CA  TYR B  40       5.864   6.685  43.420  1.00177.37           C  
ATOM   2603  CB  TYR B  40       5.729   5.152  43.500  1.00177.37           C  
ATOM   2604  CG  TYR B  40       6.900   4.471  42.881  1.00177.37           C  
ATOM   2605  CD1 TYR B  40       8.009   4.162  43.633  1.00177.37           C  
ATOM   2606  CD2 TYR B  40       6.883   4.129  41.548  1.00177.37           C  
ATOM   2607  CE1 TYR B  40       9.088   3.527  43.063  1.00177.37           C  
ATOM   2608  CE2 TYR B  40       7.958   3.494  40.973  1.00177.37           C  
ATOM   2609  CZ  TYR B  40       9.063   3.191  41.731  1.00177.37           C  
ATOM   2610  OH  TYR B  40      10.167   2.539  41.144  1.00177.37           O  
ATOM   2611  C   TYR B  40       4.559   7.177  43.954  1.00177.37           C  
ATOM   2612  O   TYR B  40       4.438   7.509  45.132  1.00177.37           O  
ATOM   2613  N   ARG B  41       3.543   7.261  43.072  1.00205.04           N  
ATOM   2614  CA  ARG B  41       2.238   7.591  43.553  1.00205.04           C  
ATOM   2615  CB  ARG B  41       1.718   8.987  43.172  1.00205.04           C  
ATOM   2616  CG  ARG B  41       1.690   9.334  41.690  1.00205.04           C  
ATOM   2617  CD  ARG B  41       1.277  10.791  41.493  1.00205.04           C  
ATOM   2618  NE  ARG B  41       1.333  11.106  40.042  1.00205.04           N  
ATOM   2619  CZ  ARG B  41       0.821  12.293  39.608  1.00205.04           C  
ATOM   2620  NH1 ARG B  41       0.237  13.148  40.497  1.00205.04           N  
ATOM   2621  NH2 ARG B  41       0.890  12.631  38.289  1.00205.04           N  
ATOM   2622  C   ARG B  41       1.303   6.513  43.134  1.00205.04           C  
ATOM   2623  O   ARG B  41       1.460   5.900  42.078  1.00205.04           O  
ATOM   2624  N   GLN B  42       0.327   6.211  44.007  1.00 88.63           N  
ATOM   2625  CA  GLN B  42      -0.570   5.149  43.694  1.00 88.63           C  
ATOM   2626  CB  GLN B  42      -0.376   3.923  44.600  1.00 88.63           C  
ATOM   2627  CG  GLN B  42      -1.320   2.764  44.280  1.00 88.63           C  
ATOM   2628  CD  GLN B  42      -0.947   1.593  45.176  1.00 88.63           C  
ATOM   2629  OE1 GLN B  42      -1.169   0.436  44.822  1.00 88.63           O  
ATOM   2630  NE2 GLN B  42      -0.361   1.893  46.368  1.00 88.63           N  
ATOM   2631  C   GLN B  42      -1.968   5.636  43.876  1.00 88.63           C  
ATOM   2632  O   GLN B  42      -2.390   5.971  44.981  1.00 88.63           O  
ATOM   2633  N   PHE B  43      -2.725   5.674  42.765  1.00162.72           N  
ATOM   2634  CA  PHE B  43      -4.097   6.077  42.777  1.00162.72           C  
ATOM   2635  CB  PHE B  43      -4.562   6.589  41.405  1.00162.72           C  
ATOM   2636  CG  PHE B  43      -3.838   7.877  41.208  1.00162.72           C  
ATOM   2637  CD1 PHE B  43      -2.550   7.893  40.723  1.00162.72           C  
ATOM   2638  CD2 PHE B  43      -4.438   9.071  41.538  1.00162.72           C  
ATOM   2639  CE1 PHE B  43      -1.880   9.082  40.551  1.00162.72           C  
ATOM   2640  CE2 PHE B  43      -3.774  10.261  41.367  1.00162.72           C  
ATOM   2641  CZ  PHE B  43      -2.493  10.269  40.871  1.00162.72           C  
ATOM   2642  C   PHE B  43      -4.865   4.865  43.179  1.00162.72           C  
ATOM   2643  O   PHE B  43      -4.375   3.747  43.024  1.00162.72           O  
ATOM   2644  N   PRO B  44      -6.062   5.064  43.663  1.00115.39           N  
ATOM   2645  CA  PRO B  44      -6.837   4.036  44.297  1.00115.39           C  
ATOM   2646  CD  PRO B  44      -6.839   6.258  43.378  1.00115.39           C  
ATOM   2647  CB  PRO B  44      -8.269   4.568  44.361  1.00115.39           C  
ATOM   2648  CG  PRO B  44      -8.116   6.094  44.217  1.00115.39           C  
ATOM   2649  C   PRO B  44      -6.781   2.672  43.681  1.00115.39           C  
ATOM   2650  O   PRO B  44      -6.474   1.734  44.414  1.00115.39           O  
ATOM   2651  N   LYS B  45      -7.132   2.494  42.394  1.00185.85           N  
ATOM   2652  CA  LYS B  45      -7.131   1.127  41.963  1.00185.85           C  
ATOM   2653  CB  LYS B  45      -8.125   0.948  40.809  1.00185.85           C  
ATOM   2654  CG  LYS B  45      -8.616  -0.482  40.614  1.00185.85           C  
ATOM   2655  CD  LYS B  45      -9.900  -0.543  39.780  1.00185.85           C  
ATOM   2656  CE  LYS B  45     -10.421  -1.963  39.537  1.00185.85           C  
ATOM   2657  NZ  LYS B  45     -11.007  -2.506  40.784  1.00185.85           N  
ATOM   2658  C   LYS B  45      -5.818   0.487  41.568  1.00185.85           C  
ATOM   2659  O   LYS B  45      -4.998   0.100  42.398  1.00185.85           O  
ATOM   2660  N   GLN B  46      -5.537   0.551  40.247  1.00188.14           N  
ATOM   2661  CA  GLN B  46      -4.558  -0.252  39.548  1.00188.14           C  
ATOM   2662  CB  GLN B  46      -4.794  -0.332  38.028  1.00188.14           C  
ATOM   2663  CG  GLN B  46      -5.620  -1.545  37.581  1.00188.14           C  
ATOM   2664  CD  GLN B  46      -6.815  -1.763  38.500  1.00188.14           C  
ATOM   2665  OE1 GLN B  46      -7.954  -1.505  38.119  1.00188.14           O  
ATOM   2666  NE2 GLN B  46      -6.566  -2.275  39.735  1.00188.14           N  
ATOM   2667  C   GLN B  46      -3.095  -0.034  39.762  1.00188.14           C  
ATOM   2668  O   GLN B  46      -2.370  -1.026  39.711  1.00188.14           O  
ATOM   2669  N   SER B  47      -2.548   1.187  39.946  1.00 93.76           N  
ATOM   2670  CA  SER B  47      -1.120   1.026  39.968  1.00 93.76           C  
ATOM   2671  CB  SER B  47      -0.547   0.663  38.578  1.00 93.76           C  
ATOM   2672  OG  SER B  47       0.785   0.166  38.670  1.00 93.76           O  
ATOM   2673  C   SER B  47      -0.336   2.200  40.469  1.00 93.76           C  
ATOM   2674  O   SER B  47      -0.836   3.303  40.681  1.00 93.76           O  
ATOM   2675  N   LEU B  48       0.972   1.920  40.643  1.00 95.41           N  
ATOM   2676  CA  LEU B  48       2.007   2.786  41.110  1.00 95.41           C  
ATOM   2677  CB  LEU B  48       3.142   2.007  41.795  1.00 95.41           C  
ATOM   2678  CG  LEU B  48       2.756   1.382  43.146  1.00 95.41           C  
ATOM   2679  CD1 LEU B  48       3.831   0.398  43.629  1.00 95.41           C  
ATOM   2680  CD2 LEU B  48       2.489   2.475  44.192  1.00 95.41           C  
ATOM   2681  C   LEU B  48       2.625   3.452  39.928  1.00 95.41           C  
ATOM   2682  O   LEU B  48       3.079   2.798  38.989  1.00 95.41           O  
ATOM   2683  N   MET B  49       2.661   4.795  39.961  1.00100.23           N  
ATOM   2684  CA  MET B  49       3.254   5.512  38.878  1.00100.23           C  
ATOM   2685  CB  MET B  49       2.331   6.587  38.279  1.00100.23           C  
ATOM   2686  CG  MET B  49       0.921   6.085  37.947  1.00100.23           C  
ATOM   2687  SD  MET B  49       0.824   4.484  37.091  1.00100.23           S  
ATOM   2688  CE  MET B  49       2.239   4.770  35.999  1.00100.23           C  
ATOM   2689  C   MET B  49       4.449   6.219  39.444  1.00100.23           C  
ATOM   2690  O   MET B  49       4.363   6.868  40.487  1.00100.23           O  
ATOM   2691  N   LEU B  50       5.606   6.092  38.766  1.00112.68           N  
ATOM   2692  CA  LEU B  50       6.837   6.683  39.220  1.00112.68           C  
ATOM   2693  CB  LEU B  50       8.058   6.066  38.509  1.00112.68           C  
ATOM   2694  CG  LEU B  50       9.426   6.634  38.930  1.00112.68           C  
ATOM   2695  CD1 LEU B  50       9.723   6.356  40.411  1.00112.68           C  
ATOM   2696  CD2 LEU B  50      10.542   6.127  37.999  1.00112.68           C  
ATOM   2697  C   LEU B  50       6.834   8.151  38.927  1.00112.68           C  
ATOM   2698  O   LEU B  50       6.530   8.563  37.809  1.00112.68           O  
ATOM   2699  N   MET B  51       7.016   8.981  39.978  1.00 98.34           N  
ATOM   2700  CA  MET B  51       7.172  10.405  39.852  1.00 98.34           C  
ATOM   2701  CB  MET B  51       6.732  11.138  41.124  1.00 98.34           C  
ATOM   2702  CG  MET B  51       5.243  10.931  41.405  1.00 98.34           C  
ATOM   2703  SD  MET B  51       4.636  11.745  42.910  1.00 98.34           S  
ATOM   2704  CE  MET B  51       5.505  10.616  44.036  1.00 98.34           C  
ATOM   2705  C   MET B  51       8.569  10.842  39.515  1.00 98.34           C  
ATOM   2706  O   MET B  51       8.766  11.681  38.637  1.00 98.34           O  
ATOM   2707  N   ALA B  52       9.588  10.274  40.203  1.00 81.08           N  
ATOM   2708  CA  ALA B  52      10.917  10.785  39.998  1.00 81.08           C  
ATOM   2709  CB  ALA B  52      11.115  12.203  40.561  1.00 81.08           C  
ATOM   2710  C   ALA B  52      11.937   9.907  40.666  1.00 81.08           C  
ATOM   2711  O   ALA B  52      11.622   9.116  41.555  1.00 81.08           O  
ATOM   2712  N   THR B  53      13.212  10.035  40.228  1.00192.53           N  
ATOM   2713  CA  THR B  53      14.290   9.298  40.831  1.00192.53           C  
ATOM   2714  CB  THR B  53      15.137   8.513  39.878  1.00192.53           C  
ATOM   2715  OG1 THR B  53      15.879   7.540  40.593  1.00192.53           O  
ATOM   2716  CG2 THR B  53      16.124   9.472  39.201  1.00192.53           C  
ATOM   2717  C   THR B  53      15.185  10.320  41.443  1.00192.53           C  
ATOM   2718  O   THR B  53      15.299  11.434  40.933  1.00192.53           O  
ATOM   2719  N   SER B  54      15.837   9.973  42.573  1.00 91.58           N  
ATOM   2720  CA  SER B  54      16.645  10.966  43.214  1.00 91.58           C  
ATOM   2721  CB  SER B  54      15.952  11.583  44.440  1.00 91.58           C  
ATOM   2722  OG  SER B  54      16.786  12.562  45.041  1.00 91.58           O  
ATOM   2723  C   SER B  54      17.944  10.383  43.685  1.00 91.58           C  
ATOM   2724  O   SER B  54      17.982   9.480  44.520  1.00 91.58           O  
ATOM   2725  N   ASN B  55      19.057  10.946  43.176  1.00110.22           N  
ATOM   2726  CA  ASN B  55      20.374  10.559  43.581  1.00110.22           C  
ATOM   2727  CB  ASN B  55      21.379  10.491  42.418  1.00110.22           C  
ATOM   2728  CG  ASN B  55      20.993   9.340  41.501  1.00110.22           C  
ATOM   2729  OD1 ASN B  55      20.609   9.545  40.350  1.00110.22           O  
ATOM   2730  ND2 ASN B  55      21.098   8.091  42.023  1.00110.22           N  
ATOM   2731  C   ASN B  55      20.835  11.667  44.471  1.00110.22           C  
ATOM   2732  O   ASN B  55      20.330  12.786  44.389  1.00110.22           O  
ATOM   2733  N   GLU B  56      21.788  11.380  45.374  1.00105.20           N  
ATOM   2734  CA  GLU B  56      22.249  12.411  46.264  1.00105.20           C  
ATOM   2735  CB  GLU B  56      23.147  11.863  47.390  1.00105.20           C  
ATOM   2736  CG  GLU B  56      23.716  12.930  48.330  1.00105.20           C  
ATOM   2737  CD  GLU B  56      24.988  13.490  47.705  1.00105.20           C  
ATOM   2738  OE1 GLU B  56      25.693  12.722  46.997  1.00105.20           O  
ATOM   2739  OE2 GLU B  56      25.268  14.699  47.927  1.00105.20           O  
ATOM   2740  C   GLU B  56      23.051  13.413  45.485  1.00105.20           C  
ATOM   2741  O   GLU B  56      23.856  13.047  44.631  1.00105.20           O  
ATOM   2742  N   GLY B  57      22.838  14.717  45.776  1.00 50.85           N  
ATOM   2743  CA  GLY B  57      23.596  15.797  45.198  1.00 50.85           C  
ATOM   2744  C   GLY B  57      23.141  16.121  43.806  1.00 50.85           C  
ATOM   2745  O   GLY B  57      23.896  16.717  43.038  1.00 50.85           O  
ATOM   2746  N   SER B  58      21.902  15.754  43.427  1.00 59.72           N  
ATOM   2747  CA  SER B  58      21.502  16.056  42.082  1.00 59.72           C  
ATOM   2748  CB  SER B  58      21.651  14.863  41.123  1.00 59.72           C  
ATOM   2749  OG  SER B  58      23.019  14.502  41.002  1.00 59.72           O  
ATOM   2750  C   SER B  58      20.064  16.452  42.065  1.00 59.72           C  
ATOM   2751  O   SER B  58      19.352  16.315  43.058  1.00 59.72           O  
ATOM   2752  N   LYS B  59      19.618  17.003  40.918  1.00214.37           N  
ATOM   2753  CA  LYS B  59      18.242  17.361  40.751  1.00214.37           C  
ATOM   2754  CB  LYS B  59      17.980  18.271  39.538  1.00214.37           C  
ATOM   2755  CG  LYS B  59      18.752  19.592  39.559  1.00214.37           C  
ATOM   2756  CD  LYS B  59      20.254  19.431  39.308  1.00214.37           C  
ATOM   2757  CE  LYS B  59      21.107  19.463  40.577  1.00214.37           C  
ATOM   2758  NZ  LYS B  59      21.147  20.836  41.127  1.00214.37           N  
ATOM   2759  C   LYS B  59      17.545  16.073  40.473  1.00214.37           C  
ATOM   2760  O   LYS B  59      18.091  15.191  39.812  1.00214.37           O  
ATOM   2761  N   ALA B  60      16.311  15.923  40.974  1.00 38.49           N  
ATOM   2762  CA  ALA B  60      15.627  14.689  40.750  1.00 38.49           C  
ATOM   2763  CB  ALA B  60      14.302  14.574  41.524  1.00 38.49           C  
ATOM   2764  C   ALA B  60      15.314  14.595  39.298  1.00 38.49           C  
ATOM   2765  O   ALA B  60      15.123  15.608  38.625  1.00 38.49           O  
ATOM   2766  N   THR B  61      15.291  13.364  38.753  1.00134.08           N  
ATOM   2767  CA  THR B  61      14.894  13.299  37.384  1.00134.08           C  
ATOM   2768  CB  THR B  61      15.755  12.437  36.491  1.00134.08           C  
ATOM   2769  OG1 THR B  61      15.481  12.753  35.136  1.00134.08           O  
ATOM   2770  CG2 THR B  61      15.503  10.943  36.733  1.00134.08           C  
ATOM   2771  C   THR B  61      13.469  12.844  37.398  1.00134.08           C  
ATOM   2772  O   THR B  61      13.130  11.738  37.817  1.00134.08           O  
ATOM   2773  N   TYR B  62      12.583  13.754  36.966  1.00 74.66           N  
ATOM   2774  CA  TYR B  62      11.164  13.557  36.990  1.00 74.66           C  
ATOM   2775  CB  TYR B  62      10.358  14.870  36.997  1.00 74.66           C  
ATOM   2776  CG  TYR B  62      10.660  15.640  38.238  1.00 74.66           C  
ATOM   2777  CD1 TYR B  62      11.773  16.445  38.308  1.00 74.66           C  
ATOM   2778  CD2 TYR B  62       9.821  15.567  39.328  1.00 74.66           C  
ATOM   2779  CE1 TYR B  62      12.051  17.162  39.448  1.00 74.66           C  
ATOM   2780  CE2 TYR B  62      10.096  16.281  40.471  1.00 74.66           C  
ATOM   2781  CZ  TYR B  62      11.212  17.081  40.532  1.00 74.66           C  
ATOM   2782  OH  TYR B  62      11.499  17.817  41.702  1.00 74.66           O  
ATOM   2783  C   TYR B  62      10.741  12.825  35.758  1.00 74.66           C  
ATOM   2784  O   TYR B  62      11.415  12.868  34.731  1.00 74.66           O  
ATOM   2785  N   GLU B  68       9.630  12.071  35.869  1.00 77.71           N  
ATOM   2786  CA  GLU B  68       9.053  11.374  34.754  1.00 77.71           C  
ATOM   2787  CB  GLU B  68       8.071  10.268  35.174  1.00 77.71           C  
ATOM   2788  CG  GLU B  68       8.712   9.173  36.032  1.00 77.71           C  
ATOM   2789  CD  GLU B  68       9.744   8.440  35.187  1.00 77.71           C  
ATOM   2790  OE1 GLU B  68       9.434   8.141  34.004  1.00 77.71           O  
ATOM   2791  OE2 GLU B  68      10.858   8.174  35.714  1.00 77.71           O  
ATOM   2792  C   GLU B  68       8.275  12.388  33.969  1.00 77.71           C  
ATOM   2793  O   GLU B  68       7.917  13.442  34.490  1.00 77.71           O  
ATOM   2794  N   GLN B  69       8.003  12.109  32.678  1.00120.54           N  
ATOM   2795  CA  GLN B  69       7.291  13.070  31.883  1.00120.54           C  
ATOM   2796  CB  GLN B  69       7.365  12.782  30.371  1.00120.54           C  
ATOM   2797  CG  GLN B  69       6.926  13.951  29.482  1.00120.54           C  
ATOM   2798  CD  GLN B  69       5.421  14.124  29.593  1.00120.54           C  
ATOM   2799  OE1 GLN B  69       4.660  13.169  29.451  1.00120.54           O  
ATOM   2800  NE2 GLN B  69       4.974  15.381  29.862  1.00120.54           N  
ATOM   2801  C   GLN B  69       5.859  13.047  32.304  1.00120.54           C  
ATOM   2802  O   GLN B  69       5.274  11.984  32.509  1.00120.54           O  
ATOM   2803  N   GLY B  70       5.258  14.244  32.437  1.00 30.84           N  
ATOM   2804  CA  GLY B  70       3.878  14.348  32.812  1.00 30.84           C  
ATOM   2805  C   GLY B  70       3.774  14.846  34.219  1.00 30.84           C  
ATOM   2806  O   GLY B  70       2.749  15.410  34.598  1.00 30.84           O  
ATOM   2807  N   VAL B  71       4.834  14.671  35.033  1.00111.10           N  
ATOM   2808  CA  VAL B  71       4.747  15.133  36.389  1.00111.10           C  
ATOM   2809  CB  VAL B  71       5.425  14.231  37.381  1.00111.10           C  
ATOM   2810  CG1 VAL B  71       4.686  12.882  37.399  1.00111.10           C  
ATOM   2811  CG2 VAL B  71       6.914  14.119  37.015  1.00111.10           C  
ATOM   2812  C   VAL B  71       5.407  16.474  36.461  1.00111.10           C  
ATOM   2813  O   VAL B  71       6.540  16.648  36.013  1.00111.10           O  
ATOM   2814  N   GLU B  72       4.690  17.461  37.037  1.00101.92           N  
ATOM   2815  CA  GLU B  72       5.175  18.810  37.131  1.00101.92           C  
ATOM   2816  CB  GLU B  72       4.116  19.808  37.629  1.00101.92           C  
ATOM   2817  CG  GLU B  72       3.119  20.224  36.552  1.00101.92           C  
ATOM   2818  CD  GLU B  72       3.829  21.249  35.680  1.00101.92           C  
ATOM   2819  OE1 GLU B  72       4.932  21.705  36.087  1.00101.92           O  
ATOM   2820  OE2 GLU B  72       3.281  21.589  34.598  1.00101.92           O  
ATOM   2821  C   GLU B  72       6.318  18.887  38.085  1.00101.92           C  
ATOM   2822  O   GLU B  72       6.301  18.301  39.167  1.00101.92           O  
ATOM   2823  N   LYS B  73       7.363  19.621  37.663  1.00 82.00           N  
ATOM   2824  CA  LYS B  73       8.535  19.859  38.449  1.00 82.00           C  
ATOM   2825  CB  LYS B  73       9.614  20.587  37.631  1.00 82.00           C  
ATOM   2826  CG  LYS B  73      11.006  20.589  38.259  1.00 82.00           C  
ATOM   2827  CD  LYS B  73      12.070  21.111  37.295  1.00 82.00           C  
ATOM   2828  CE  LYS B  73      13.507  20.895  37.770  1.00 82.00           C  
ATOM   2829  NZ  LYS B  73      14.008  19.593  37.272  1.00 82.00           N  
ATOM   2830  C   LYS B  73       8.160  20.753  39.595  1.00 82.00           C  
ATOM   2831  O   LYS B  73       8.605  20.561  40.725  1.00 82.00           O  
ATOM   2832  N   ASP B  74       7.333  21.778  39.309  1.00 54.95           N  
ATOM   2833  CA  ASP B  74       6.941  22.763  40.281  1.00 54.95           C  
ATOM   2834  CB  ASP B  74       6.150  23.923  39.655  1.00 54.95           C  
ATOM   2835  CG  ASP B  74       7.096  24.714  38.765  1.00 54.95           C  
ATOM   2836  OD1 ASP B  74       8.331  24.483  38.862  1.00 54.95           O  
ATOM   2837  OD2 ASP B  74       6.597  25.563  37.979  1.00 54.95           O  
ATOM   2838  C   ASP B  74       6.061  22.166  41.337  1.00 54.95           C  
ATOM   2839  O   ASP B  74       6.206  22.466  42.522  1.00 54.95           O  
ATOM   2840  N   LYS B  75       5.114  21.306  40.926  1.00106.72           N  
ATOM   2841  CA  LYS B  75       4.150  20.756  41.833  1.00106.72           C  
ATOM   2842  CB  LYS B  75       3.161  19.841  41.098  1.00106.72           C  
ATOM   2843  CG  LYS B  75       1.877  19.549  41.866  1.00106.72           C  
ATOM   2844  CD  LYS B  75       0.805  18.922  40.977  1.00106.72           C  
ATOM   2845  CE  LYS B  75      -0.577  18.876  41.624  1.00106.72           C  
ATOM   2846  NZ  LYS B  75      -1.225  20.201  41.521  1.00106.72           N  
ATOM   2847  C   LYS B  75       4.847  19.930  42.868  1.00106.72           C  
ATOM   2848  O   LYS B  75       4.569  20.061  44.061  1.00106.72           O  
ATOM   2849  N   PHE B  76       5.786  19.064  42.437  1.00 75.98           N  
ATOM   2850  CA  PHE B  76       6.435  18.193  43.374  1.00 75.98           C  
ATOM   2851  CB  PHE B  76       6.374  16.719  42.939  1.00 75.98           C  
ATOM   2852  CG  PHE B  76       4.941  16.348  42.747  1.00 75.98           C  
ATOM   2853  CD1 PHE B  76       4.163  15.918  43.798  1.00 75.98           C  
ATOM   2854  CD2 PHE B  76       4.372  16.433  41.496  1.00 75.98           C  
ATOM   2855  CE1 PHE B  76       2.843  15.580  43.602  1.00 75.98           C  
ATOM   2856  CE2 PHE B  76       3.055  16.096  41.293  1.00 75.98           C  
ATOM   2857  CZ  PHE B  76       2.286  15.667  42.349  1.00 75.98           C  
ATOM   2858  C   PHE B  76       7.888  18.555  43.422  1.00 75.98           C  
ATOM   2859  O   PHE B  76       8.627  18.340  42.461  1.00 75.98           O  
ATOM   2860  N   LEU B  77       8.351  19.080  44.573  1.00 94.65           N  
ATOM   2861  CA  LEU B  77       9.728  19.462  44.681  1.00 94.65           C  
ATOM   2862  CB  LEU B  77       9.931  20.781  45.445  1.00 94.65           C  
ATOM   2863  CG  LEU B  77       9.107  21.951  44.872  1.00 94.65           C  
ATOM   2864  CD1 LEU B  77       9.441  22.214  43.396  1.00 94.65           C  
ATOM   2865  CD2 LEU B  77       7.603  21.750  45.116  1.00 94.65           C  
ATOM   2866  C   LEU B  77      10.416  18.387  45.460  1.00 94.65           C  
ATOM   2867  O   LEU B  77       9.939  17.984  46.519  1.00 94.65           O  
ATOM   2868  N   ILE B  78      11.548  17.872  44.935  1.00 97.45           N  
ATOM   2869  CA  ILE B  78      12.256  16.840  45.637  1.00 97.45           C  
ATOM   2870  CB  ILE B  78      12.371  15.527  44.903  1.00 97.45           C  
ATOM   2871  CG1 ILE B  78      11.007  14.842  44.702  1.00 97.45           C  
ATOM   2872  CG2 ILE B  78      13.369  14.655  45.681  1.00 97.45           C  
ATOM   2873  CD1 ILE B  78      10.169  15.407  43.562  1.00 97.45           C  
ATOM   2874  C   ILE B  78      13.662  17.289  45.865  1.00 97.45           C  
ATOM   2875  O   ILE B  78      14.343  17.737  44.943  1.00 97.45           O  
ATOM   2876  N   ASN B  79      14.133  17.171  47.121  1.00 40.33           N  
ATOM   2877  CA  ASN B  79      15.486  17.532  47.431  1.00 40.33           C  
ATOM   2878  CB  ASN B  79      15.598  18.675  48.455  1.00 40.33           C  
ATOM   2879  CG  ASN B  79      14.989  18.205  49.768  1.00 40.33           C  
ATOM   2880  OD1 ASN B  79      14.034  17.430  49.784  1.00 40.33           O  
ATOM   2881  ND2 ASN B  79      15.555  18.688  50.907  1.00 40.33           N  
ATOM   2882  C   ASN B  79      16.140  16.326  48.027  1.00 40.33           C  
ATOM   2883  O   ASN B  79      15.507  15.564  48.756  1.00 40.33           O  
ATOM   2884  N   HIS B  80      17.425  16.098  47.687  1.00 82.38           N  
ATOM   2885  CA  HIS B  80      18.138  14.977  48.233  1.00 82.38           C  
ATOM   2886  ND1 HIS B  80      17.920  11.483  47.977  1.00 82.38           N  
ATOM   2887  CG  HIS B  80      18.770  12.550  47.779  1.00 82.38           C  
ATOM   2888  CB  HIS B  80      18.337  13.860  47.196  1.00 82.38           C  
ATOM   2889  NE2 HIS B  80      19.929  10.830  48.668  1.00 82.38           N  
ATOM   2890  CD2 HIS B  80      19.992  12.134  48.208  1.00 82.38           C  
ATOM   2891  CE1 HIS B  80      18.665  10.483  48.509  1.00 82.38           C  
ATOM   2892  C   HIS B  80      19.501  15.478  48.612  1.00 82.38           C  
ATOM   2893  O   HIS B  80      20.491  15.162  47.953  1.00 82.38           O  
ATOM   2894  N   ALA B  81      19.563  16.314  49.668  1.00 51.39           N  
ATOM   2895  CA  ALA B  81      20.775  16.915  50.162  1.00 51.39           C  
ATOM   2896  CB  ALA B  81      20.499  18.034  51.181  1.00 51.39           C  
ATOM   2897  C   ALA B  81      21.688  15.932  50.829  1.00 51.39           C  
ATOM   2898  O   ALA B  81      22.903  15.974  50.639  1.00 51.39           O  
ATOM   2899  N   SER B  82      21.121  15.014  51.633  1.00103.82           N  
ATOM   2900  CA  SER B  82      21.925  14.144  52.443  1.00103.82           C  
ATOM   2901  CB  SER B  82      21.453  14.149  53.907  1.00103.82           C  
ATOM   2902  OG  SER B  82      22.216  13.246  54.688  1.00103.82           O  
ATOM   2903  C   SER B  82      21.816  12.737  51.945  1.00103.82           C  
ATOM   2904  O   SER B  82      20.948  12.401  51.143  1.00103.82           O  
ATOM   2905  N   LEU B  83      22.752  11.886  52.408  1.00128.19           N  
ATOM   2906  CA  LEU B  83      22.811  10.491  52.070  1.00128.19           C  
ATOM   2907  CB  LEU B  83      24.074   9.801  52.610  1.00128.19           C  
ATOM   2908  CG  LEU B  83      25.376  10.355  52.003  1.00128.19           C  
ATOM   2909  CD1 LEU B  83      25.595  11.827  52.391  1.00128.19           C  
ATOM   2910  CD2 LEU B  83      26.577   9.460  52.348  1.00128.19           C  
ATOM   2911  C   LEU B  83      21.615   9.803  52.682  1.00128.19           C  
ATOM   2912  O   LEU B  83      21.229   8.715  52.261  1.00128.19           O  
ATOM   2913  N   THR B  84      21.114  10.339  53.811  1.00103.55           N  
ATOM   2914  CA  THR B  84      19.994   9.784  54.530  1.00103.55           C  
ATOM   2915  CB  THR B  84      20.079  10.076  55.995  1.00103.55           C  
ATOM   2916  OG1 THR B  84      21.307   9.584  56.510  1.00103.55           O  
ATOM   2917  CG2 THR B  84      18.910   9.373  56.701  1.00103.55           C  
ATOM   2918  C   THR B  84      18.614  10.187  54.070  1.00103.55           C  
ATOM   2919  O   THR B  84      17.679   9.392  54.183  1.00103.55           O  
ATOM   2920  N   LEU B  85      18.411  11.425  53.569  1.00170.80           N  
ATOM   2921  CA  LEU B  85      17.032  11.824  53.468  1.00170.80           C  
ATOM   2922  CB  LEU B  85      16.730  12.884  54.549  1.00170.80           C  
ATOM   2923  CG  LEU B  85      15.249  13.166  54.862  1.00170.80           C  
ATOM   2924  CD1 LEU B  85      14.509  13.810  53.694  1.00170.80           C  
ATOM   2925  CD2 LEU B  85      14.548  11.907  55.387  1.00170.80           C  
ATOM   2926  C   LEU B  85      16.688  12.382  52.117  1.00170.80           C  
ATOM   2927  O   LEU B  85      17.492  13.050  51.468  1.00170.80           O  
ATOM   2928  N   SER B  86      15.450  12.087  51.661  1.00 56.28           N  
ATOM   2929  CA  SER B  86      14.911  12.616  50.443  1.00 56.28           C  
ATOM   2930  CB  SER B  86      14.639  11.547  49.369  1.00 56.28           C  
ATOM   2931  OG  SER B  86      14.102  12.150  48.200  1.00 56.28           O  
ATOM   2932  C   SER B  86      13.592  13.201  50.834  1.00 56.28           C  
ATOM   2933  O   SER B  86      12.873  12.614  51.642  1.00 56.28           O  
ATOM   2934  N   THR B  87      13.241  14.383  50.290  1.00 50.11           N  
ATOM   2935  CA  THR B  87      12.002  14.977  50.697  1.00 50.11           C  
ATOM   2936  CB  THR B  87      12.171  16.260  51.456  1.00 50.11           C  
ATOM   2937  OG1 THR B  87      12.926  16.034  52.637  1.00 50.11           O  
ATOM   2938  CG2 THR B  87      10.782  16.813  51.812  1.00 50.11           C  
ATOM   2939  C   THR B  87      11.182  15.271  49.490  1.00 50.11           C  
ATOM   2940  O   THR B  87      11.704  15.584  48.422  1.00 50.11           O  
ATOM   2941  N   LEU B  88       9.850  15.149  49.640  1.00110.43           N  
ATOM   2942  CA  LEU B  88       8.963  15.425  48.553  1.00110.43           C  
ATOM   2943  CB  LEU B  88       8.151  14.175  48.147  1.00110.43           C  
ATOM   2944  CG  LEU B  88       7.303  14.275  46.862  1.00110.43           C  
ATOM   2945  CD1 LEU B  88       6.567  12.952  46.606  1.00110.43           C  
ATOM   2946  CD2 LEU B  88       6.334  15.464  46.877  1.00110.43           C  
ATOM   2947  C   LEU B  88       8.033  16.495  49.041  1.00110.43           C  
ATOM   2948  O   LEU B  88       7.413  16.362  50.095  1.00110.43           O  
ATOM   2949  N   THR B  89       7.921  17.606  48.286  1.00 42.81           N  
ATOM   2950  CA  THR B  89       7.055  18.659  48.727  1.00 42.81           C  
ATOM   2951  CB  THR B  89       7.752  19.980  48.877  1.00 42.81           C  
ATOM   2952  OG1 THR B  89       8.820  19.862  49.807  1.00 42.81           O  
ATOM   2953  CG2 THR B  89       6.736  21.020  49.377  1.00 42.81           C  
ATOM   2954  C   THR B  89       5.966  18.823  47.720  1.00 42.81           C  
ATOM   2955  O   THR B  89       6.218  19.077  46.542  1.00 42.81           O  
ATOM   2956  N   VAL B  90       4.706  18.674  48.173  1.00 43.58           N  
ATOM   2957  CA  VAL B  90       3.595  18.844  47.286  1.00 43.58           C  
ATOM   2958  CB  VAL B  90       2.413  17.994  47.658  1.00 43.58           C  
ATOM   2959  CG1 VAL B  90       1.262  18.287  46.682  1.00 43.58           C  
ATOM   2960  CG2 VAL B  90       2.852  16.520  47.681  1.00 43.58           C  
ATOM   2961  C   VAL B  90       3.187  20.269  47.431  1.00 43.58           C  
ATOM   2962  O   VAL B  90       2.642  20.667  48.459  1.00 43.58           O  
ATOM   2963  N   THR B  91       3.451  21.084  46.393  1.00 40.14           N  
ATOM   2964  CA  THR B  91       3.126  22.475  46.480  1.00 40.14           C  
ATOM   2965  CB  THR B  91       4.030  23.349  45.658  1.00 40.14           C  
ATOM   2966  OG1 THR B  91       5.378  23.180  46.071  1.00 40.14           O  
ATOM   2967  CG2 THR B  91       3.601  24.815  45.840  1.00 40.14           C  
ATOM   2968  C   THR B  91       1.731  22.670  45.981  1.00 40.14           C  
ATOM   2969  O   THR B  91       1.243  21.898  45.158  1.00 40.14           O  
ATOM   2970  N   SER B  92       1.053  23.714  46.505  1.00 95.52           N  
ATOM   2971  CA  SER B  92      -0.272  24.093  46.097  1.00 95.52           C  
ATOM   2972  CB  SER B  92      -0.313  24.797  44.726  1.00 95.52           C  
ATOM   2973  OG  SER B  92       0.126  23.924  43.695  1.00 95.52           O  
ATOM   2974  C   SER B  92      -1.145  22.880  46.051  1.00 95.52           C  
ATOM   2975  O   SER B  92      -1.835  22.643  45.062  1.00 95.52           O  
ATOM   2976  N   ALA B  93      -1.160  22.093  47.143  1.00 42.27           N  
ATOM   2977  CA  ALA B  93      -1.892  20.859  47.148  1.00 42.27           C  
ATOM   2978  CB  ALA B  93      -1.801  20.099  48.485  1.00 42.27           C  
ATOM   2979  C   ALA B  93      -3.342  21.110  46.866  1.00 42.27           C  
ATOM   2980  O   ALA B  93      -3.941  22.054  47.380  1.00 42.27           O  
ATOM   2981  N   HIS B  94      -3.936  20.237  46.024  1.00 52.37           N  
ATOM   2982  CA  HIS B  94      -5.323  20.327  45.652  1.00 52.37           C  
ATOM   2983  ND1 HIS B  94      -5.450  23.173  43.937  1.00 52.37           N  
ATOM   2984  CG  HIS B  94      -4.900  21.927  43.731  1.00 52.37           C  
ATOM   2985  CB  HIS B  94      -5.537  20.641  44.163  1.00 52.37           C  
ATOM   2986  NE2 HIS B  94      -3.526  23.495  42.869  1.00 52.37           N  
ATOM   2987  CD2 HIS B  94      -3.726  22.142  43.078  1.00 52.37           C  
ATOM   2988  CE1 HIS B  94      -4.587  24.073  43.402  1.00 52.37           C  
ATOM   2989  C   HIS B  94      -5.922  18.973  45.888  1.00 52.37           C  
ATOM   2990  O   HIS B  94      -5.209  18.004  46.140  1.00 52.37           O  
ATOM   2991  N   PRO B  95      -7.223  18.872  45.808  1.00 66.22           N  
ATOM   2992  CA  PRO B  95      -7.873  17.616  46.071  1.00 66.22           C  
ATOM   2993  CD  PRO B  95      -8.090  20.003  46.096  1.00 66.22           C  
ATOM   2994  CB  PRO B  95      -9.367  17.929  46.114  1.00 66.22           C  
ATOM   2995  CG  PRO B  95      -9.410  19.391  46.598  1.00 66.22           C  
ATOM   2996  C   PRO B  95      -7.495  16.529  45.113  1.00 66.22           C  
ATOM   2997  O   PRO B  95      -7.553  15.361  45.494  1.00 66.22           O  
ATOM   2998  N   GLU B  96      -7.105  16.883  43.876  1.00 58.75           N  
ATOM   2999  CA  GLU B  96      -6.748  15.910  42.881  1.00 58.75           C  
ATOM   3000  CB  GLU B  96      -6.429  16.517  41.502  1.00 58.75           C  
ATOM   3001  CG  GLU B  96      -5.162  17.373  41.487  1.00 58.75           C  
ATOM   3002  CD  GLU B  96      -4.783  17.636  40.036  1.00 58.75           C  
ATOM   3003  OE1 GLU B  96      -5.467  18.468  39.383  1.00 58.75           O  
ATOM   3004  OE2 GLU B  96      -3.802  17.004  39.561  1.00 58.75           O  
ATOM   3005  C   GLU B  96      -5.504  15.215  43.337  1.00 58.75           C  
ATOM   3006  O   GLU B  96      -5.244  14.075  42.960  1.00 58.75           O  
ATOM   3007  N   ASP B  97      -4.688  15.929  44.132  1.00 76.82           N  
ATOM   3008  CA  ASP B  97      -3.415  15.496  44.639  1.00 76.82           C  
ATOM   3009  CB  ASP B  97      -2.643  16.622  45.344  1.00 76.82           C  
ATOM   3010  CG  ASP B  97      -2.185  17.586  44.262  1.00 76.82           C  
ATOM   3011  OD1 ASP B  97      -2.125  17.149  43.083  1.00 76.82           O  
ATOM   3012  OD2 ASP B  97      -1.892  18.766  44.594  1.00 76.82           O  
ATOM   3013  C   ASP B  97      -3.569  14.374  45.613  1.00 76.82           C  
ATOM   3014  O   ASP B  97      -2.592  13.692  45.911  1.00 76.82           O  
ATOM   3015  N   SER B  98      -4.766  14.186  46.195  1.00 48.03           N  
ATOM   3016  CA  SER B  98      -4.905  13.140  47.167  1.00 48.03           C  
ATOM   3017  CB  SER B  98      -6.342  12.990  47.695  1.00 48.03           C  
ATOM   3018  OG  SER B  98      -6.743  14.179  48.359  1.00 48.03           O  
ATOM   3019  C   SER B  98      -4.505  11.835  46.551  1.00 48.03           C  
ATOM   3020  O   SER B  98      -5.015  11.440  45.504  1.00 48.03           O  
ATOM   3021  N   SER B  99      -3.547  11.136  47.196  1.00117.42           N  
ATOM   3022  CA  SER B  99      -3.152   9.841  46.721  1.00117.42           C  
ATOM   3023  CB  SER B  99      -2.450   9.816  45.340  1.00117.42           C  
ATOM   3024  OG  SER B  99      -1.128  10.322  45.404  1.00117.42           O  
ATOM   3025  C   SER B  99      -2.264   9.220  47.754  1.00117.42           C  
ATOM   3026  O   SER B  99      -2.037   9.791  48.819  1.00117.42           O  
ATOM   3027  N   PHE B 100      -1.772   7.999  47.467  1.00 86.01           N  
ATOM   3028  CA  PHE B 100      -0.941   7.271  48.382  1.00 86.01           C  
ATOM   3029  CB  PHE B 100      -1.368   5.791  48.420  1.00 86.01           C  
ATOM   3030  CG  PHE B 100      -0.648   5.029  49.477  1.00 86.01           C  
ATOM   3031  CD1 PHE B 100      -0.955   5.218  50.805  1.00 86.01           C  
ATOM   3032  CD2 PHE B 100       0.302   4.092  49.138  1.00 86.01           C  
ATOM   3033  CE1 PHE B 100      -0.302   4.506  51.782  1.00 86.01           C  
ATOM   3034  CE2 PHE B 100       0.958   3.377  50.111  1.00 86.01           C  
ATOM   3035  CZ  PHE B 100       0.658   3.585  51.436  1.00 86.01           C  
ATOM   3036  C   PHE B 100       0.460   7.367  47.850  1.00 86.01           C  
ATOM   3037  O   PHE B 100       0.763   6.807  46.799  1.00 86.01           O  
ATOM   3038  N   TYR B 101       1.363   8.069  48.572  1.00 90.63           N  
ATOM   3039  CA  TYR B 101       2.703   8.270  48.082  1.00 90.63           C  
ATOM   3040  CB  TYR B 101       3.264   9.675  48.362  1.00 90.63           C  
ATOM   3041  CG  TYR B 101       2.493  10.665  47.555  1.00 90.63           C  
ATOM   3042  CD1 TYR B 101       1.326  11.216  48.036  1.00 90.63           C  
ATOM   3043  CD2 TYR B 101       2.943  11.046  46.312  1.00 90.63           C  
ATOM   3044  CE1 TYR B 101       0.622  12.130  47.287  1.00 90.63           C  
ATOM   3045  CE2 TYR B 101       2.243  11.959  45.559  1.00 90.63           C  
ATOM   3046  CZ  TYR B 101       1.080  12.503  46.045  1.00 90.63           C  
ATOM   3047  OH  TYR B 101       0.363  13.440  45.270  1.00 90.63           O  
ATOM   3048  C   TYR B 101       3.636   7.294  48.726  1.00 90.63           C  
ATOM   3049  O   TYR B 101       3.685   7.180  49.951  1.00 90.63           O  
ATOM   3050  N   ILE B 102       4.432   6.586  47.893  1.00 54.62           N  
ATOM   3051  CA  ILE B 102       5.316   5.569  48.392  1.00 54.62           C  
ATOM   3052  CB  ILE B 102       5.032   4.221  47.793  1.00 54.62           C  
ATOM   3053  CG1 ILE B 102       3.591   3.791  48.116  1.00 54.62           C  
ATOM   3054  CG2 ILE B 102       6.097   3.233  48.295  1.00 54.62           C  
ATOM   3055  CD1 ILE B 102       3.108   2.595  47.296  1.00 54.62           C  
ATOM   3056  C   ILE B 102       6.728   5.922  48.038  1.00 54.62           C  
ATOM   3057  O   ILE B 102       7.005   6.430  46.953  1.00 54.62           O  
ATOM   3058  N   CYS B 103       7.663   5.668  48.978  1.00 50.03           N  
ATOM   3059  CA  CYS B 103       9.051   5.946  48.751  1.00 50.03           C  
ATOM   3060  CB  CYS B 103       9.722   6.805  49.839  1.00 50.03           C  
ATOM   3061  SG  CYS B 103      11.503   6.990  49.520  1.00 50.03           S  
ATOM   3062  C   CYS B 103       9.783   4.650  48.742  1.00 50.03           C  
ATOM   3063  O   CYS B 103       9.415   3.705  49.440  1.00 50.03           O  
ATOM   3064  N   SER B 104      10.850   4.575  47.926  1.00 61.87           N  
ATOM   3065  CA  SER B 104      11.590   3.354  47.880  1.00 61.87           C  
ATOM   3066  CB  SER B 104      11.221   2.455  46.688  1.00 61.87           C  
ATOM   3067  OG  SER B 104      11.583   3.088  45.469  1.00 61.87           O  
ATOM   3068  C   SER B 104      13.041   3.683  47.743  1.00 61.87           C  
ATOM   3069  O   SER B 104      13.402   4.759  47.265  1.00 61.87           O  
ATOM   3070  N   ALA B 105      13.922   2.761  48.190  1.00 92.15           N  
ATOM   3071  CA  ALA B 105      15.324   3.033  48.046  1.00 92.15           C  
ATOM   3072  CB  ALA B 105      15.978   3.590  49.323  1.00 92.15           C  
ATOM   3073  C   ALA B 105      16.044   1.757  47.707  1.00 92.15           C  
ATOM   3074  O   ALA B 105      15.773   0.700  48.279  1.00 92.15           O  
ATOM   3075  N   PRO B 106      16.876   1.857  46.690  1.00178.45           N  
ATOM   3076  CA  PRO B 106      17.741   0.770  46.288  1.00178.45           C  
ATOM   3077  CD  PRO B 106      16.411   2.597  45.528  1.00178.45           C  
ATOM   3078  CB  PRO B 106      17.613   0.643  44.776  1.00178.45           C  
ATOM   3079  CG  PRO B 106      17.233   2.062  44.344  1.00178.45           C  
ATOM   3080  C   PRO B 106      19.149   1.022  46.677  1.00178.45           C  
ATOM   3081  O   PRO B 106      19.572   2.175  46.616  1.00178.45           O  
ATOM   3082  N   VAL B 107      19.914  -0.038  46.992  1.00147.45           N  
ATOM   3083  CA  VAL B 107      21.284   0.193  47.301  1.00147.45           C  
ATOM   3084  CB  VAL B 107      22.003  -1.020  47.762  1.00147.45           C  
ATOM   3085  CG1 VAL B 107      23.463  -0.594  47.903  1.00147.45           C  
ATOM   3086  CG2 VAL B 107      21.366  -1.535  49.065  1.00147.45           C  
ATOM   3087  C   VAL B 107      21.932   0.622  46.043  1.00147.45           C  
ATOM   3088  O   VAL B 107      22.730   1.558  45.983  1.00147.45           O  
ATOM   3089  N   GLY B 108      21.555  -0.094  44.984  1.00276.31           N  
ATOM   3090  CA  GLY B 108      22.073   0.159  43.704  1.00276.31           C  
ATOM   3091  C   GLY B 108      23.516   0.021  43.732  1.00276.31           C  
ATOM   3092  O   GLY B 108      24.076  -1.065  43.665  1.00276.31           O  
ATOM   3093  N   GLY B 109      24.145   1.179  43.776  1.00190.35           N  
ATOM   3094  CA  GLY B 109      25.539   1.234  43.640  1.00190.35           C  
ATOM   3095  C   GLY B 109      26.213   0.603  44.773  1.00190.35           C  
ATOM   3096  O   GLY B 109      27.058  -0.234  44.524  1.00190.35           O  
ATOM   3097  N   GLY B 110      25.819   0.918  46.019  1.00 37.40           N  
ATOM   3098  CA  GLY B 110      26.554   0.481  47.170  1.00 37.40           C  
ATOM   3099  C   GLY B 110      26.331  -0.979  47.417  1.00 37.40           C  
ATOM   3100  O   GLY B 110      25.686  -1.671  46.630  1.00 37.40           O  
ATOM   3101  N   GLY B 122      26.874  -1.475  48.550  1.00 39.32           N  
ATOM   3102  CA  GLY B 122      26.786  -2.867  48.901  1.00 39.32           C  
ATOM   3103  C   GLY B 122      25.569  -3.083  49.741  1.00 39.32           C  
ATOM   3104  O   GLY B 122      24.646  -2.274  49.699  1.00 39.32           O  
ATOM   3105  N   PHE B 123      25.531  -4.214  50.490  1.00137.19           N  
ATOM   3106  CA  PHE B 123      24.443  -4.569  51.368  1.00137.19           C  
ATOM   3107  CB  PHE B 123      23.728  -3.347  52.014  1.00137.19           C  
ATOM   3108  CG  PHE B 123      22.646  -3.733  52.966  1.00137.19           C  
ATOM   3109  CD1 PHE B 123      22.940  -4.174  54.237  1.00137.19           C  
ATOM   3110  CD2 PHE B 123      21.327  -3.631  52.588  1.00137.19           C  
ATOM   3111  CE1 PHE B 123      21.934  -4.523  55.106  1.00137.19           C  
ATOM   3112  CE2 PHE B 123      20.317  -3.977  53.453  1.00137.19           C  
ATOM   3113  CZ  PHE B 123      20.619  -4.425  54.717  1.00137.19           C  
ATOM   3114  C   PHE B 123      23.510  -5.442  50.572  1.00137.19           C  
ATOM   3115  O   PHE B 123      23.797  -5.767  49.421  1.00137.19           O  
ATOM   3116  N   THR B 124      22.377  -5.870  51.166  1.00 52.69           N  
ATOM   3117  CA  THR B 124      21.465  -6.756  50.498  1.00 52.69           C  
ATOM   3118  CB  THR B 124      20.269  -7.111  51.334  1.00 52.69           C  
ATOM   3119  OG1 THR B 124      20.681  -7.726  52.546  1.00 52.69           O  
ATOM   3120  CG2 THR B 124      19.374  -8.072  50.533  1.00 52.69           C  
ATOM   3121  C   THR B 124      20.971  -6.088  49.260  1.00 52.69           C  
ATOM   3122  O   THR B 124      20.469  -4.966  49.296  1.00 52.69           O  
ATOM   3123  N   ASP B 125      21.085  -6.802  48.123  1.00125.44           N  
ATOM   3124  CA  ASP B 125      20.725  -6.253  46.849  1.00125.44           C  
ATOM   3125  CB  ASP B 125      21.450  -6.948  45.675  1.00125.44           C  
ATOM   3126  CG  ASP B 125      21.144  -8.448  45.662  1.00125.44           C  
ATOM   3127  OD1 ASP B 125      20.819  -9.008  46.743  1.00125.44           O  
ATOM   3128  OD2 ASP B 125      21.227  -9.052  44.560  1.00125.44           O  
ATOM   3129  C   ASP B 125      19.243  -6.333  46.643  1.00125.44           C  
ATOM   3130  O   ASP B 125      18.734  -7.189  45.921  1.00125.44           O  
ATOM   3131  N   THR B 126      18.489  -5.419  47.279  1.00122.12           N  
ATOM   3132  CA  THR B 126      17.077  -5.431  47.049  1.00122.12           C  
ATOM   3133  CB  THR B 126      16.316  -6.221  48.074  1.00122.12           C  
ATOM   3134  OG1 THR B 126      14.953  -6.343  47.695  1.00122.12           O  
ATOM   3135  CG2 THR B 126      16.432  -5.506  49.431  1.00122.12           C  
ATOM   3136  C   THR B 126      16.590  -4.022  47.133  1.00122.12           C  
ATOM   3137  O   THR B 126      17.151  -3.203  47.859  1.00122.12           O  
ATOM   3138  N   GLN B 127      15.536  -3.690  46.365  1.00110.95           N  
ATOM   3139  CA  GLN B 127      14.957  -2.385  46.493  1.00110.95           C  
ATOM   3140  CB  GLN B 127      14.202  -1.901  45.243  1.00110.95           C  
ATOM   3141  CG  GLN B 127      13.600  -0.503  45.405  1.00110.95           C  
ATOM   3142  CD  GLN B 127      13.089  -0.049  44.045  1.00110.95           C  
ATOM   3143  OE1 GLN B 127      13.783  -0.177  43.037  1.00110.95           O  
ATOM   3144  NE2 GLN B 127      11.843   0.493  44.009  1.00110.95           N  
ATOM   3145  C   GLN B 127      13.980  -2.520  47.623  1.00110.95           C  
ATOM   3146  O   GLN B 127      13.292  -3.535  47.723  1.00110.95           O  
ATOM   3147  N   TYR B 128      13.904  -1.520  48.528  1.00176.08           N  
ATOM   3148  CA  TYR B 128      13.026  -1.677  49.650  1.00176.08           C  
ATOM   3149  CB  TYR B 128      13.748  -1.700  51.008  1.00176.08           C  
ATOM   3150  CG  TYR B 128      12.754  -2.136  52.029  1.00176.08           C  
ATOM   3151  CD1 TYR B 128      12.409  -3.465  52.126  1.00176.08           C  
ATOM   3152  CD2 TYR B 128      12.175  -1.233  52.891  1.00176.08           C  
ATOM   3153  CE1 TYR B 128      11.497  -3.890  53.062  1.00176.08           C  
ATOM   3154  CE2 TYR B 128      11.262  -1.654  53.829  1.00176.08           C  
ATOM   3155  CZ  TYR B 128      10.920  -2.982  53.915  1.00176.08           C  
ATOM   3156  OH  TYR B 128       9.981  -3.412  54.877  1.00176.08           O  
ATOM   3157  C   TYR B 128      12.086  -0.530  49.643  1.00176.08           C  
ATOM   3158  O   TYR B 128      12.422   0.583  49.241  1.00176.08           O  
ATOM   3159  N   PHE B 129      10.853  -0.792  50.089  1.00 84.55           N  
ATOM   3160  CA  PHE B 129       9.868   0.232  50.028  1.00 84.55           C  
ATOM   3161  CB  PHE B 129       8.616  -0.218  49.264  1.00 84.55           C  
ATOM   3162  CG  PHE B 129       9.060  -0.537  47.877  1.00 84.55           C  
ATOM   3163  CD1 PHE B 129       9.737  -1.707  47.619  1.00 84.55           C  
ATOM   3164  CD2 PHE B 129       8.793   0.324  46.837  1.00 84.55           C  
ATOM   3165  CE1 PHE B 129      10.148  -2.012  46.343  1.00 84.55           C  
ATOM   3166  CE2 PHE B 129       9.202   0.023  45.559  1.00 84.55           C  
ATOM   3167  CZ  PHE B 129       9.882  -1.146  45.312  1.00 84.55           C  
ATOM   3168  C   PHE B 129       9.458   0.558  51.418  1.00 84.55           C  
ATOM   3169  O   PHE B 129       9.434  -0.298  52.299  1.00 84.55           O  
ATOM   3170  N   GLY B 130       9.154   1.842  51.655  1.00 37.98           N  
ATOM   3171  CA  GLY B 130       8.711   2.211  52.960  1.00 37.98           C  
ATOM   3172  C   GLY B 130       7.237   2.007  52.986  1.00 37.98           C  
ATOM   3173  O   GLY B 130       6.617   1.678  51.976  1.00 37.98           O  
ATOM   3174  N   PRO B 131       6.661   2.166  54.139  1.00 93.44           N  
ATOM   3175  CA  PRO B 131       5.234   2.139  54.218  1.00 93.44           C  
ATOM   3176  CD  PRO B 131       7.288   1.790  55.394  1.00 93.44           C  
ATOM   3177  CB  PRO B 131       4.888   1.944  55.696  1.00 93.44           C  
ATOM   3178  CG  PRO B 131       6.223   2.149  56.442  1.00 93.44           C  
ATOM   3179  C   PRO B 131       4.861   3.463  53.640  1.00 93.44           C  
ATOM   3180  O   PRO B 131       5.538   4.441  53.942  1.00 93.44           O  
ATOM   3181  N   GLY B 132       3.779   3.544  52.852  1.00 51.17           N  
ATOM   3182  CA  GLY B 132       3.471   4.759  52.166  1.00 51.17           C  
ATOM   3183  C   GLY B 132       2.899   5.774  53.097  1.00 51.17           C  
ATOM   3184  O   GLY B 132       2.830   5.580  54.311  1.00 51.17           O  
ATOM   3185  N   THR B 133       2.523   6.928  52.509  1.00 57.14           N  
ATOM   3186  CA  THR B 133       1.917   8.009  53.224  1.00 57.14           C  
ATOM   3187  CB  THR B 133       2.705   9.284  53.130  1.00 57.14           C  
ATOM   3188  OG1 THR B 133       4.005   9.102  53.669  1.00 57.14           O  
ATOM   3189  CG2 THR B 133       1.962  10.393  53.889  1.00 57.14           C  
ATOM   3190  C   THR B 133       0.603   8.266  52.556  1.00 57.14           C  
ATOM   3191  O   THR B 133       0.539   8.420  51.337  1.00 57.14           O  
ATOM   3192  N   ARG B 134      -0.499   8.318  53.328  1.00116.64           N  
ATOM   3193  CA  ARG B 134      -1.714   8.589  52.628  1.00116.64           C  
ATOM   3194  CB  ARG B 134      -2.943   7.769  53.042  1.00116.64           C  
ATOM   3195  CG  ARG B 134      -4.161   8.171  52.209  1.00116.64           C  
ATOM   3196  CD  ARG B 134      -5.254   7.111  52.120  1.00116.64           C  
ATOM   3197  NE  ARG B 134      -4.730   6.032  51.235  1.00116.64           N  
ATOM   3198  CZ  ARG B 134      -4.948   6.067  49.886  1.00116.64           C  
ATOM   3199  NH1 ARG B 134      -5.673   7.080  49.327  1.00116.64           N  
ATOM   3200  NH2 ARG B 134      -4.433   5.082  49.094  1.00116.64           N  
ATOM   3201  C   ARG B 134      -2.027  10.033  52.792  1.00116.64           C  
ATOM   3202  O   ARG B 134      -2.054  10.567  53.901  1.00116.64           O  
ATOM   3203  N   LEU B 135      -2.255  10.699  51.647  1.00 65.08           N  
ATOM   3204  CA  LEU B 135      -2.503  12.104  51.645  1.00 65.08           C  
ATOM   3205  CB  LEU B 135      -1.580  12.855  50.667  1.00 65.08           C  
ATOM   3206  CG  LEU B 135      -1.844  14.367  50.551  1.00 65.08           C  
ATOM   3207  CD1 LEU B 135      -1.632  15.092  51.887  1.00 65.08           C  
ATOM   3208  CD2 LEU B 135      -1.013  14.979  49.412  1.00 65.08           C  
ATOM   3209  C   LEU B 135      -3.910  12.351  51.217  1.00 65.08           C  
ATOM   3210  O   LEU B 135      -4.377  11.823  50.209  1.00 65.08           O  
ATOM   3211  N   THR B 136      -4.630  13.163  52.012  1.00 36.21           N  
ATOM   3212  CA  THR B 136      -5.963  13.534  51.657  1.00 36.21           C  
ATOM   3213  CB  THR B 136      -7.002  13.020  52.609  1.00 36.21           C  
ATOM   3214  OG1 THR B 136      -6.947  11.602  52.671  1.00 36.21           O  
ATOM   3215  CG2 THR B 136      -8.387  13.476  52.118  1.00 36.21           C  
ATOM   3216  C   THR B 136      -6.005  15.023  51.707  1.00 36.21           C  
ATOM   3217  O   THR B 136      -5.628  15.631  52.709  1.00 36.21           O  
ATOM   3218  N   VAL B 137      -6.457  15.654  50.609  1.00 32.63           N  
ATOM   3219  CA  VAL B 137      -6.528  17.083  50.591  1.00 32.63           C  
ATOM   3220  CB  VAL B 137      -5.934  17.696  49.358  1.00 32.63           C  
ATOM   3221  CG1 VAL B 137      -6.098  19.223  49.443  1.00 32.63           C  
ATOM   3222  CG2 VAL B 137      -4.474  17.228  49.234  1.00 32.63           C  
ATOM   3223  C   VAL B 137      -7.977  17.434  50.603  1.00 32.63           C  
ATOM   3224  O   VAL B 137      -8.758  16.926  49.800  1.00 32.63           O  
ATOM   3225  N   LEU B 138      -8.379  18.314  51.536  1.00 62.65           N  
ATOM   3226  CA  LEU B 138      -9.759  18.685  51.603  1.00 62.65           C  
ATOM   3227  CB  LEU B 138     -10.393  18.395  52.973  1.00 62.65           C  
ATOM   3228  CG  LEU B 138     -10.497  16.887  53.274  1.00 62.65           C  
ATOM   3229  CD1 LEU B 138      -9.109  16.231  53.339  1.00 62.65           C  
ATOM   3230  CD2 LEU B 138     -11.343  16.622  54.529  1.00 62.65           C  
ATOM   3231  C   LEU B 138      -9.848  20.182  51.340  1.00 62.65           C  
ATOM   3232  O   LEU B 138      -9.070  20.948  51.969  1.00 62.65           O  
ATOM   3233  OXT LEU B 138     -10.697  20.579  50.498  1.00 62.65           O  
TER    3234      LEU B 138                                                       
END
