# Supplementary material for: Predicting T cell receptor functionality against mutant epitopes
Source: Cell Genom. 2024 Aug 15;4(9):100634. doi: 10.1016/j.xgen.2024.100634 (PMC11480844; doi:10.1016/j.xgen.2024.100634)
Supplement: Data S9. Structural models of the CMV dataset, related to STAR Methods, Structural modeling — PDB files containing the structural models of the 20 CMV TCRs, NLVPMVATV, and the HLA-B∗07:02 allele. [file mmc10.zip › structures_cmv/TCR82-14_NLVPMVATV.pdb]

ATOM      1  N   GLY M   1      53.023   7.958   7.495  0.95  6.51           N  
ATOM      2  CA  GLY M   1      51.639   8.479   7.459  1.00  6.51           C  
ATOM      3  C   GLY M   1      50.807   7.740   8.450  1.00  6.51           C  
ATOM      4  O   GLY M   1      51.327   7.054   9.328  1.00  6.51           O  
ATOM      5  N   SER M   2      49.473   7.873   8.333  1.00 73.15           N  
ATOM      6  CA  SER M   2      48.593   7.200   9.235  0.96 73.15           C  
ATOM      7  CB  SER M   2      47.197   7.841   9.327  0.96 73.15           C  
ATOM      8  OG  SER M   2      47.304   9.163   9.834  0.87 73.15           O  
ATOM      9  C   SER M   2      48.414   5.799   8.750  1.00 73.15           C  
ATOM     10  O   SER M   2      48.761   5.473   7.616  1.00 73.15           O  
ATOM     11  N   HIS M   3      47.881   4.925   9.628  1.00 42.46           N  
ATOM     12  CA  HIS M   3      47.650   3.559   9.256  1.00 42.46           C  
ATOM     13  ND1 HIS M   3      50.384   2.310   7.780  1.00 42.46           N  
ATOM     14  CG  HIS M   3      50.067   2.833   9.016  1.00 42.46           C  
ATOM     15  CB  HIS M   3      48.759   2.594   9.711  1.00 42.46           C  
ATOM     16  NE2 HIS M   3      52.144   3.502   8.436  1.00 42.46           N  
ATOM     17  CD2 HIS M   3      51.154   3.558   9.400  1.00 42.46           C  
ATOM     18  CE1 HIS M   3      51.637   2.742   7.482  1.00 42.46           C  
ATOM     19  C   HIS M   3      46.373   3.118   9.896  1.00 42.46           C  
ATOM     20  O   HIS M   3      45.887   3.738  10.841  1.00 42.46           O  
ATOM     21  N   SER M   4      45.780   2.023   9.381  1.00 41.22           N  
ATOM     22  CA  SER M   4      44.536   1.590   9.942  0.98 41.22           C  
ATOM     23  CB  SER M   4      43.319   2.060   9.131  0.98 41.22           C  
ATOM     24  OG  SER M   4      43.318   1.434   7.856  0.98 41.22           O  
ATOM     25  C   SER M   4      44.478   0.100   9.942  1.00 41.22           C  
ATOM     26  O   SER M   4      45.194  -0.571   9.199  1.00 41.22           O  
ATOM     27  N   MET M   5      43.623  -0.453  10.824  1.00 65.69           N  
ATOM     28  CA  MET M   5      43.380  -1.863  10.829  1.00 65.69           C  
ATOM     29  CB  MET M   5      43.892  -2.574  12.090  1.00 65.69           C  
ATOM     30  CG  MET M   5      43.807  -4.096  12.000  1.00 65.69           C  
ATOM     31  SD  MET M   5      44.622  -4.966  13.370  1.00 65.69           S  
ATOM     32  CE  MET M   5      43.466  -4.366  14.635  1.00 65.69           C  
ATOM     33  C   MET M   5      41.892  -1.999  10.770  1.00 65.69           C  
ATOM     34  O   MET M   5      41.177  -1.334  11.519  1.00 65.69           O  
ATOM     35  N   ARG M   6      41.379  -2.846   9.856  1.00116.72           N  
ATOM     36  CA  ARG M   6      39.953  -2.957   9.744  0.96116.72           C  
ATOM     37  CB  ARG M   6      39.368  -2.160   8.567  0.96116.72           C  
ATOM     38  CG  ARG M   6      39.498  -0.646   8.727  0.96116.72           C  
ATOM     39  CD  ARG M   6      38.724   0.142   7.669  0.96116.72           C  
ATOM     40  NE  ARG M   6      38.834   1.586   8.016  0.88116.72           N  
ATOM     41  CZ  ARG M   6      39.857   2.340   7.519  0.82116.72           C  
ATOM     42  NH1 ARG M   6      40.761   1.783   6.664  0.82116.72           N  
ATOM     43  NH2 ARG M   6      39.966   3.654   7.875  0.82116.72           N  
ATOM     44  C   ARG M   6      39.572  -4.384   9.517  1.00116.72           C  
ATOM     45  O   ARG M   6      40.301  -5.151   8.890  1.00116.72           O  
ATOM     46  N   TYR M   7      38.391  -4.769  10.042  1.00141.15           N  
ATOM     47  CA  TYR M   7      37.868  -6.087   9.830  1.00141.15           C  
ATOM     48  CB  TYR M   7      37.659  -6.913  11.111  1.00141.15           C  
ATOM     49  CG  TYR M   7      38.979  -7.382  11.621  1.00141.15           C  
ATOM     50  CD1 TYR M   7      39.739  -6.617  12.475  1.00141.15           C  
ATOM     51  CD2 TYR M   7      39.455  -8.614  11.238  1.00141.15           C  
ATOM     52  CE1 TYR M   7      40.952  -7.077  12.933  1.00141.15           C  
ATOM     53  CE2 TYR M   7      40.666  -9.079  11.691  1.00141.15           C  
ATOM     54  CZ  TYR M   7      41.415  -8.311  12.547  1.00141.15           C  
ATOM     55  OH  TYR M   7      42.658  -8.782  13.019  1.00141.15           O  
ATOM     56  C   TYR M   7      36.529  -5.932   9.179  1.00141.15           C  
ATOM     57  O   TYR M   7      35.756  -5.044   9.537  1.00141.15           O  
ATOM     58  N   PHE M   8      36.233  -6.788   8.176  1.00 74.43           N  
ATOM     59  CA  PHE M   8      34.978  -6.704   7.483  1.00 74.43           C  
ATOM     60  CB  PHE M   8      35.135  -6.477   5.967  1.00 74.43           C  
ATOM     61  CG  PHE M   8      35.880  -5.204   5.740  1.00 74.43           C  
ATOM     62  CD1 PHE M   8      37.255  -5.199   5.740  1.00 74.43           C  
ATOM     63  CD2 PHE M   8      35.219  -4.021   5.516  1.00 74.43           C  
ATOM     64  CE1 PHE M   8      37.956  -4.033   5.530  1.00 74.43           C  
ATOM     65  CE2 PHE M   8      35.915  -2.853   5.305  1.00 74.43           C  
ATOM     66  CZ  PHE M   8      37.288  -2.856   5.308  1.00 74.43           C  
ATOM     67  C   PHE M   8      34.305  -8.034   7.635  1.00 74.43           C  
ATOM     68  O   PHE M   8      34.944  -9.075   7.484  1.00 74.43           O  
ATOM     69  N   PHE M   9      32.990  -8.040   7.943  1.00148.18           N  
ATOM     70  CA  PHE M   9      32.326  -9.301   8.111  1.00148.18           C  
ATOM     71  CB  PHE M   9      31.895  -9.586   9.561  1.00148.18           C  
ATOM     72  CG  PHE M   9      33.076  -9.453  10.458  1.00148.18           C  
ATOM     73  CD1 PHE M   9      33.957 -10.490  10.646  1.00148.18           C  
ATOM     74  CD2 PHE M   9      33.304  -8.267  11.110  1.00148.18           C  
ATOM     75  CE1 PHE M   9      35.042 -10.345  11.479  1.00148.18           C  
ATOM     76  CE2 PHE M   9      34.384  -8.119  11.946  1.00148.18           C  
ATOM     77  CZ  PHE M   9      35.259  -9.159  12.134  1.00148.18           C  
ATOM     78  C   PHE M   9      31.046  -9.267   7.334  1.00148.18           C  
ATOM     79  O   PHE M   9      30.310  -8.282   7.372  1.00148.18           O  
ATOM     80  N   THR M  10      30.746 -10.351   6.590  1.00133.63           N  
ATOM     81  CA  THR M  10      29.476 -10.405   5.927  0.98133.63           C  
ATOM     82  CB  THR M  10      29.506 -10.201   4.441  0.98133.63           C  
ATOM     83  OG1 THR M  10      30.420 -11.100   3.840  0.98133.63           O  
ATOM     84  CG2 THR M  10      29.862  -8.746   4.121  0.98133.63           C  
ATOM     85  C   THR M  10      28.863 -11.742   6.159  1.00133.63           C  
ATOM     86  O   THR M  10      29.529 -12.774   6.095  1.00133.63           O  
ATOM     87  N   SER M  11      27.550 -11.738   6.458  1.00 47.38           N  
ATOM     88  CA  SER M  11      26.833 -12.965   6.605  0.96 47.38           C  
ATOM     89  CB  SER M  11      26.346 -13.238   8.042  0.96 47.38           C  
ATOM     90  OG  SER M  11      27.453 -13.446   8.907  0.96 47.38           O  
ATOM     91  C   SER M  11      25.630 -12.849   5.732  1.00 47.38           C  
ATOM     92  O   SER M  11      24.965 -11.809   5.705  1.00 47.38           O  
ATOM     93  N   VAL M  12      25.328 -13.913   4.965  1.00 40.24           N  
ATOM     94  CA  VAL M  12      24.174 -13.880   4.122  1.00 40.24           C  
ATOM     95  CB  VAL M  12      24.507 -13.977   2.664  1.00 40.24           C  
ATOM     96  CG1 VAL M  12      23.200 -13.942   1.854  1.00 40.24           C  
ATOM     97  CG2 VAL M  12      25.493 -12.846   2.322  1.00 40.24           C  
ATOM     98  C   VAL M  12      23.342 -15.065   4.487  1.00 40.24           C  
ATOM     99  O   VAL M  12      23.842 -16.188   4.561  1.00 40.24           O  
ATOM    100  N   SER M  13      22.039 -14.839   4.724  1.00 79.21           N  
ATOM    101  CA  SER M  13      21.174 -15.915   5.110  1.00 79.21           C  
ATOM    102  CB  SER M  13      19.800 -15.449   5.617  1.00 79.21           C  
ATOM    103  OG  SER M  13      19.943 -14.631   6.762  1.00 79.21           O  
ATOM    104  C   SER M  13      20.911 -16.754   3.908  1.00 79.21           C  
ATOM    105  O   SER M  13      20.951 -16.277   2.778  1.00 79.21           O  
ATOM    106  N   ARG M  14      20.659 -18.056   4.135  1.00170.05           N  
ATOM    107  CA  ARG M  14      20.326 -18.946   3.061  1.00170.05           C  
ATOM    108  CB  ARG M  14      21.375 -20.051   2.852  1.00170.05           C  
ATOM    109  CG  ARG M  14      22.735 -19.585   2.328  1.00170.05           C  
ATOM    110  CD  ARG M  14      23.796 -20.689   2.396  0.99170.05           C  
ATOM    111  NE  ARG M  14      24.990 -20.235   1.630  0.99170.05           N  
ATOM    112  CZ  ARG M  14      26.199 -20.840   1.823  0.97170.05           C  
ATOM    113  NH1 ARG M  14      26.351 -21.780   2.801  0.97170.05           N  
ATOM    114  NH2 ARG M  14      27.260 -20.504   1.034  0.97170.05           N  
ATOM    115  C   ARG M  14      19.084 -19.659   3.486  1.00170.05           C  
ATOM    116  O   ARG M  14      19.142 -20.614   4.261  1.00170.05           O  
ATOM    117  N   PRO M  15      17.955 -19.228   3.010  0.98136.44           N  
ATOM    118  CA  PRO M  15      16.762 -19.934   3.380  0.98136.44           C  
ATOM    119  CD  PRO M  15      17.716 -17.800   2.880  0.98136.44           C  
ATOM    120  CB  PRO M  15      15.603 -18.972   3.128  0.98136.44           C  
ATOM    121  CG  PRO M  15      16.249 -17.586   3.290  0.98136.44           C  
ATOM    122  C   PRO M  15      16.676 -21.201   2.592  0.98136.44           C  
ATOM    123  O   PRO M  15      17.085 -21.206   1.432  0.98136.44           O  
ATOM    124  N   GLY M  16      16.160 -22.288   3.196  1.00 51.19           N  
ATOM    125  CA  GLY M  16      15.987 -23.517   2.474  1.00 51.19           C  
ATOM    126  C   GLY M  16      17.262 -24.296   2.534  1.00 51.19           C  
ATOM    127  O   GLY M  16      17.295 -25.482   2.210  1.00 51.19           O  
ATOM    128  N   ARG M  17      18.351 -23.638   2.965  1.00327.43           N  
ATOM    129  CA  ARG M  17      19.628 -24.275   3.078  1.00327.43           C  
ATOM    130  CB  ARG M  17      20.725 -23.685   2.168  1.00327.43           C  
ATOM    131  CG  ARG M  17      20.635 -24.077   0.690  1.00327.43           C  
ATOM    132  CD  ARG M  17      19.433 -23.485  -0.048  1.00327.43           C  
ATOM    133  NE  ARG M  17      19.434 -22.015   0.193  1.00327.43           N  
ATOM    134  CZ  ARG M  17      20.160 -21.177  -0.601  1.00327.43           C  
ATOM    135  NH1 ARG M  17      20.935 -21.684  -1.605  1.00327.43           N  
ATOM    136  NH2 ARG M  17      20.103 -19.830  -0.389  1.00327.43           N  
ATOM    137  C   ARG M  17      20.057 -24.046   4.486  1.00327.43           C  
ATOM    138  O   ARG M  17      19.310 -23.509   5.302  1.00327.43           O  
ATOM    139  N   GLY M  18      21.287 -24.465   4.804  1.00113.08           N  
ATOM    140  CA  GLY M  18      21.794 -24.391   6.138  1.00113.08           C  
ATOM    141  C   GLY M  18      21.912 -22.978   6.620  1.00113.08           C  
ATOM    142  O   GLY M  18      21.206 -22.069   6.186  1.00113.08           O  
ATOM    143  N   GLU M  19      22.836 -22.795   7.581  1.00124.04           N  
ATOM    144  CA  GLU M  19      23.109 -21.553   8.237  0.98124.04           C  
ATOM    145  CB  GLU M  19      24.065 -21.731   9.427  0.98124.04           C  
ATOM    146  CG  GLU M  19      25.315 -22.538   9.075  0.93124.04           C  
ATOM    147  CD  GLU M  19      26.025 -22.895  10.370  0.88124.04           C  
ATOM    148  OE1 GLU M  19      26.597 -21.972  11.008  0.88124.04           O  
ATOM    149  OE2 GLU M  19      26.002 -24.099  10.742  0.88124.04           O  
ATOM    150  C   GLU M  19      23.688 -20.592   7.248  1.00124.04           C  
ATOM    151  O   GLU M  19      24.080 -20.961   6.142  1.00124.04           O  
ATOM    152  N   PRO M  20      23.707 -19.345   7.632  1.00 71.89           N  
ATOM    153  CA  PRO M  20      24.152 -18.311   6.740  1.00 71.89           C  
ATOM    154  CD  PRO M  20      22.727 -18.849   8.587  1.00 71.89           C  
ATOM    155  CB  PRO M  20      23.773 -16.994   7.411  1.00 71.89           C  
ATOM    156  CG  PRO M  20      22.531 -17.363   8.242  1.00 71.89           C  
ATOM    157  C   PRO M  20      25.596 -18.418   6.385  1.00 71.89           C  
ATOM    158  O   PRO M  20      26.375 -18.962   7.166  1.00 71.89           O  
ATOM    159  N   ARG M  21      25.967 -17.938   5.183  1.00 75.37           N  
ATOM    160  CA  ARG M  21      27.345 -17.980   4.811  1.00 75.37           C  
ATOM    161  CB  ARG M  21      27.590 -17.855   3.300  1.00 75.37           C  
ATOM    162  CG  ARG M  21      29.074 -17.907   2.934  1.00 75.37           C  
ATOM    163  CD  ARG M  21      29.332 -17.968   1.429  1.00 75.37           C  
ATOM    164  NE  ARG M  21      30.808 -18.007   1.229  0.99 75.37           N  
ATOM    165  CZ  ARG M  21      31.319 -18.464   0.048  0.99 75.37           C  
ATOM    166  NH1 ARG M  21      30.479 -18.923  -0.920  0.99 75.37           N  
ATOM    167  NH2 ARG M  21      32.665 -18.457  -0.175  0.99 75.37           N  
ATOM    168  C   ARG M  21      28.006 -16.830   5.500  1.00 75.37           C  
ATOM    169  O   ARG M  21      27.465 -15.726   5.546  1.00 75.37           O  
ATOM    170  N   PHE M  22      29.204 -17.069   6.065  1.00 97.26           N  
ATOM    171  CA  PHE M  22      29.885 -16.053   6.812  1.00 97.26           C  
ATOM    172  CB  PHE M  22      29.959 -16.443   8.304  1.00 97.26           C  
ATOM    173  CG  PHE M  22      30.861 -15.550   9.083  1.00 97.26           C  
ATOM    174  CD1 PHE M  22      30.492 -14.275   9.434  1.00 97.26           C  
ATOM    175  CD2 PHE M  22      32.083 -16.021   9.500  1.00 97.26           C  
ATOM    176  CE1 PHE M  22      31.342 -13.479  10.167  1.00 97.26           C  
ATOM    177  CE2 PHE M  22      32.935 -15.228  10.232  1.00 97.26           C  
ATOM    178  CZ  PHE M  22      32.568 -13.949  10.566  1.00 97.26           C  
ATOM    179  C   PHE M  22      31.274 -15.904   6.272  1.00 97.26           C  
ATOM    180  O   PHE M  22      31.995 -16.887   6.113  1.00 97.26           O  
ATOM    181  N   ILE M  23      31.677 -14.653   5.956  1.00 39.70           N  
ATOM    182  CA  ILE M  23      33.002 -14.419   5.459  1.00 39.70           C  
ATOM    183  CB  ILE M  23      33.036 -14.030   4.010  1.00 39.70           C  
ATOM    184  CG1 ILE M  23      32.466 -15.160   3.135  1.00 39.70           C  
ATOM    185  CG2 ILE M  23      34.483 -13.649   3.656  1.00 39.70           C  
ATOM    186  CD1 ILE M  23      32.179 -14.727   1.699  1.00 39.70           C  
ATOM    187  C   ILE M  23      33.588 -13.279   6.232  1.00 39.70           C  
ATOM    188  O   ILE M  23      32.950 -12.240   6.403  1.00 39.70           O  
ATOM    189  N   ALA M  24      34.831 -13.447   6.726  1.00 31.09           N  
ATOM    190  CA  ALA M  24      35.454 -12.393   7.472  1.00 31.09           C  
ATOM    191  CB  ALA M  24      35.696 -12.739   8.950  1.00 31.09           C  
ATOM    192  C   ALA M  24      36.790 -12.132   6.861  1.00 31.09           C  
ATOM    193  O   ALA M  24      37.472 -13.052   6.412  1.00 31.09           O  
ATOM    194  N   VAL M  25      37.191 -10.847   6.815  1.00 30.92           N  
ATOM    195  CA  VAL M  25      38.467 -10.509   6.259  0.98 30.92           C  
ATOM    196  CB  VAL M  25      38.373  -9.956   4.867  0.98 30.92           C  
ATOM    197  CG1 VAL M  25      37.803 -11.046   3.944  0.98 30.92           C  
ATOM    198  CG2 VAL M  25      37.524  -8.675   4.913  0.98 30.92           C  
ATOM    199  C   VAL M  25      39.071  -9.450   7.126  1.00 30.92           C  
ATOM    200  O   VAL M  25      38.359  -8.665   7.752  1.00 30.92           O  
ATOM    201  N   GLY M  26      40.417  -9.407   7.194  1.00 23.69           N  
ATOM    202  CA  GLY M  26      41.061  -8.408   8.000  1.00 23.69           C  
ATOM    203  C   GLY M  26      42.069  -7.710   7.143  1.00 23.69           C  
ATOM    204  O   GLY M  26      42.714  -8.327   6.298  1.00 23.69           O  
ATOM    205  N   TYR M  27      42.228  -6.386   7.347  1.00 81.99           N  
ATOM    206  CA  TYR M  27      43.152  -5.636   6.546  1.00 81.99           C  
ATOM    207  CB  TYR M  27      42.492  -4.672   5.543  1.00 81.99           C  
ATOM    208  CG  TYR M  27      41.806  -5.394   4.438  0.99 81.99           C  
ATOM    209  CD1 TYR M  27      40.547  -5.920   4.608  0.99 81.99           C  
ATOM    210  CD2 TYR M  27      42.421  -5.515   3.213  0.99 81.99           C  
ATOM    211  CE1 TYR M  27      39.923  -6.574   3.571  0.99 81.99           C  
ATOM    212  CE2 TYR M  27      41.802  -6.166   2.172  0.99 81.99           C  
ATOM    213  CZ  TYR M  27      40.548  -6.696   2.352  0.99 81.99           C  
ATOM    214  OH  TYR M  27      39.901  -7.366   1.292  0.99 81.99           O  
ATOM    215  C   TYR M  27      43.942  -4.711   7.409  1.00 81.99           C  
ATOM    216  O   TYR M  27      43.463  -4.207   8.425  1.00 81.99           O  
ATOM    217  N   VAL M  28      45.209  -4.494   7.019  1.00151.23           N  
ATOM    218  CA  VAL M  28      45.992  -3.438   7.583  0.98151.23           C  
ATOM    219  CB  VAL M  28      47.322  -3.861   8.139  0.98151.23           C  
ATOM    220  CG1 VAL M  28      47.093  -4.613   9.454  0.98151.23           C  
ATOM    221  CG2 VAL M  28      48.025  -4.745   7.103  0.98151.23           C  
ATOM    222  C   VAL M  28      46.216  -2.542   6.417  1.00151.23           C  
ATOM    223  O   VAL M  28      46.814  -2.951   5.422  1.00151.23           O  
ATOM    224  N   ASP M  29      45.738  -1.286   6.506  1.00117.51           N  
ATOM    225  CA  ASP M  29      45.830  -0.442   5.354  1.00117.51           C  
ATOM    226  CB  ASP M  29      47.275  -0.153   4.919  1.00117.51           C  
ATOM    227  CG  ASP M  29      47.922   0.742   5.964  1.00117.51           C  
ATOM    228  OD1 ASP M  29      47.216   1.164   6.920  1.00117.51           O  
ATOM    229  OD2 ASP M  29      49.141   1.018   5.812  1.00117.51           O  
ATOM    230  C   ASP M  29      45.138  -1.161   4.230  1.00117.51           C  
ATOM    231  O   ASP M  29      44.054  -1.709   4.398  1.00117.51           O  
ATOM    232  N   ASP M  30      45.752  -1.129   3.032  1.00 73.19           N  
ATOM    233  CA  ASP M  30      45.242  -1.754   1.841  1.00 73.19           C  
ATOM    234  CB  ASP M  30      45.869  -1.207   0.549  1.00 73.19           C  
ATOM    235  CG  ASP M  30      45.256   0.167   0.310  1.00 73.19           C  
ATOM    236  OD1 ASP M  30      44.314   0.529   1.065  1.00 73.19           O  
ATOM    237  OD2 ASP M  30      45.714   0.867  -0.631  1.00 73.19           O  
ATOM    238  C   ASP M  30      45.393  -3.252   1.840  1.00 73.19           C  
ATOM    239  O   ASP M  30      44.678  -3.929   1.102  1.00 73.19           O  
ATOM    240  N   THR M  31      46.335  -3.815   2.628  1.00 64.97           N  
ATOM    241  CA  THR M  31      46.642  -5.222   2.520  1.00 64.97           C  
ATOM    242  CB  THR M  31      48.054  -5.532   2.912  1.00 64.97           C  
ATOM    243  OG1 THR M  31      48.963  -4.780   2.124  1.00 64.97           O  
ATOM    244  CG2 THR M  31      48.297  -7.035   2.702  1.00 64.97           C  
ATOM    245  C   THR M  31      45.774  -6.067   3.408  1.00 64.97           C  
ATOM    246  O   THR M  31      45.530  -5.730   4.566  1.00 64.97           O  
ATOM    247  N   GLN M  32      45.312  -7.223   2.873  1.00 69.25           N  
ATOM    248  CA  GLN M  32      44.477  -8.151   3.593  0.91 69.25           C  
ATOM    249  CB  GLN M  32      43.484  -8.904   2.693  0.91 69.25           C  
ATOM    250  CG  GLN M  32      42.604  -9.893   3.457  0.91 69.25           C  
ATOM    251  CD  GLN M  32      41.790 -10.677   2.438  0.91 69.25           C  
ATOM    252  OE1 GLN M  32      41.880 -10.437   1.235  0.91 69.25           O  
ATOM    253  NE2 GLN M  32      40.976 -11.646   2.930  0.91 69.25           N  
ATOM    254  C   GLN M  32      45.359  -9.202   4.197  1.00 69.25           C  
ATOM    255  O   GLN M  32      46.070  -9.902   3.477  1.00 69.25           O  
ATOM    256  N   PHE M  33      45.412  -9.253   5.546  1.00120.12           N  
ATOM    257  CA  PHE M  33      46.180 -10.223   6.279  1.00120.12           C  
ATOM    258  CB  PHE M  33      46.875  -9.656   7.536  1.00120.12           C  
ATOM    259  CG  PHE M  33      45.912  -9.115   8.531  1.00120.12           C  
ATOM    260  CD1 PHE M  33      45.269  -7.919   8.312  1.00120.12           C  
ATOM    261  CD2 PHE M  33      45.687  -9.789   9.709  1.00120.12           C  
ATOM    262  CE1 PHE M  33      44.393  -7.416   9.244  1.00120.12           C  
ATOM    263  CE2 PHE M  33      44.814  -9.291  10.646  1.00120.12           C  
ATOM    264  CZ  PHE M  33      44.162  -8.105  10.411  1.00120.12           C  
ATOM    265  C   PHE M  33      45.515 -11.544   6.582  1.00120.12           C  
ATOM    266  O   PHE M  33      46.215 -12.548   6.680  1.00120.12           O  
ATOM    267  N   VAL M  34      44.181 -11.608   6.808  1.00 55.14           N  
ATOM    268  CA  VAL M  34      43.608 -12.884   7.176  1.00 55.14           C  
ATOM    269  CB  VAL M  34      43.486 -13.083   8.658  1.00 55.14           C  
ATOM    270  CG1 VAL M  34      44.895 -13.121   9.269  1.00 55.14           C  
ATOM    271  CG2 VAL M  34      42.585 -11.970   9.224  1.00 55.14           C  
ATOM    272  C   VAL M  34      42.224 -13.017   6.626  1.00 55.14           C  
ATOM    273  O   VAL M  34      41.619 -12.040   6.189  1.00 55.14           O  
ATOM    274  N   ARG M  35      41.695 -14.263   6.607  0.98107.94           N  
ATOM    275  CA  ARG M  35      40.350 -14.451   6.141  0.98107.94           C  
ATOM    276  CB  ARG M  35      40.234 -14.556   4.608  0.98107.94           C  
ATOM    277  CG  ARG M  35      41.008 -15.705   3.958  0.98107.94           C  
ATOM    278  CD  ARG M  35      40.320 -17.067   4.058  0.98107.94           C  
ATOM    279  NE  ARG M  35      41.022 -17.979   3.111  0.98107.94           N  
ATOM    280  CZ  ARG M  35      40.347 -19.017   2.536  0.98107.94           C  
ATOM    281  NH1 ARG M  35      39.048 -19.259   2.875  0.98107.94           N  
ATOM    282  NH2 ARG M  35      40.968 -19.805   1.609  0.98107.94           N  
ATOM    283  C   ARG M  35      39.765 -15.680   6.764  0.98107.94           C  
ATOM    284  O   ARG M  35      40.478 -16.551   7.261  0.98107.94           O  
ATOM    285  N   PHE M  36      38.417 -15.739   6.799  1.00 73.89           N  
ATOM    286  CA  PHE M  36      37.722 -16.880   7.317  1.00 73.89           C  
ATOM    287  CB  PHE M  36      37.244 -16.676   8.765  1.00 73.89           C  
ATOM    288  CG  PHE M  36      36.704 -17.972   9.256  1.00 73.89           C  
ATOM    289  CD1 PHE M  36      37.561 -18.955   9.692  1.00 73.89           C  
ATOM    290  CD2 PHE M  36      35.349 -18.200   9.292  1.00 73.89           C  
ATOM    291  CE1 PHE M  36      37.075 -20.156  10.151  1.00 73.89           C  
ATOM    292  CE2 PHE M  36      34.857 -19.399   9.752  1.00 73.89           C  
ATOM    293  CZ  PHE M  36      35.721 -20.379  10.179  1.00 73.89           C  
ATOM    294  C   PHE M  36      36.516 -17.069   6.448  1.00 73.89           C  
ATOM    295  O   PHE M  36      35.827 -16.104   6.117  1.00 73.89           O  
ATOM    296  N   ASP M  37      36.241 -18.325   6.039  1.00 48.75           N  
ATOM    297  CA  ASP M  37      35.104 -18.621   5.210  1.00 48.75           C  
ATOM    298  CB  ASP M  37      35.498 -19.038   3.778  1.00 48.75           C  
ATOM    299  CG  ASP M  37      34.250 -19.142   2.911  0.99 48.75           C  
ATOM    300  OD1 ASP M  37      33.123 -19.106   3.474  0.99 48.75           O  
ATOM    301  OD2 ASP M  37      34.410 -19.263   1.667  0.99 48.75           O  
ATOM    302  C   ASP M  37      34.393 -19.778   5.845  1.00 48.75           C  
ATOM    303  O   ASP M  37      34.988 -20.824   6.096  1.00 48.75           O  
ATOM    304  N   SER M  38      33.086 -19.616   6.126  1.00 34.78           N  
ATOM    305  CA  SER M  38      32.336 -20.653   6.779  1.00 34.78           C  
ATOM    306  CB  SER M  38      30.897 -20.227   7.121  1.00 34.78           C  
ATOM    307  OG  SER M  38      30.161 -19.987   5.931  1.00 34.78           O  
ATOM    308  C   SER M  38      32.250 -21.850   5.883  1.00 34.78           C  
ATOM    309  O   SER M  38      32.190 -22.983   6.357  1.00 34.78           O  
ATOM    310  N   ASP M  39      32.214 -21.625   4.557  1.00 52.00           N  
ATOM    311  CA  ASP M  39      32.107 -22.685   3.593  1.00 52.00           C  
ATOM    312  CB  ASP M  39      31.811 -22.176   2.173  1.00 52.00           C  
ATOM    313  CG  ASP M  39      30.353 -21.739   2.148  0.94 52.00           C  
ATOM    314  OD1 ASP M  39      29.585 -22.202   3.034  0.94 52.00           O  
ATOM    315  OD2 ASP M  39      29.985 -20.940   1.247  0.94 52.00           O  
ATOM    316  C   ASP M  39      33.358 -23.512   3.543  1.00 52.00           C  
ATOM    317  O   ASP M  39      33.290 -24.717   3.305  1.00 52.00           O  
ATOM    318  N   ALA M  40      34.535 -22.891   3.766  1.00 34.93           N  
ATOM    319  CA  ALA M  40      35.796 -23.574   3.622  1.00 34.93           C  
ATOM    320  CB  ALA M  40      37.017 -22.652   3.794  1.00 34.93           C  
ATOM    321  C   ALA M  40      35.921 -24.695   4.612  1.00 34.93           C  
ATOM    322  O   ALA M  40      35.331 -24.679   5.690  1.00 34.93           O  
ATOM    323  N   ALA M  41      36.686 -25.732   4.206  1.00 39.50           N  
ATOM    324  CA  ALA M  41      36.946 -26.941   4.940  1.00 39.50           C  
ATOM    325  CB  ALA M  41      37.687 -27.993   4.096  1.00 39.50           C  
ATOM    326  C   ALA M  41      37.771 -26.709   6.177  1.00 39.50           C  
ATOM    327  O   ALA M  41      37.526 -27.335   7.207  1.00 39.50           O  
ATOM    328  N   SER M  42      38.773 -25.808   6.112  1.00 39.62           N  
ATOM    329  CA  SER M  42      39.716 -25.646   7.190  1.00 39.62           C  
ATOM    330  CB  SER M  42      40.783 -24.571   6.910  1.00 39.62           C  
ATOM    331  OG  SER M  42      40.191 -23.281   6.903  1.00 39.62           O  
ATOM    332  C   SER M  42      39.027 -25.250   8.459  1.00 39.62           C  
ATOM    333  O   SER M  42      39.390 -25.719   9.537  1.00 39.62           O  
ATOM    334  N   GLN M  43      38.000 -24.387   8.368  1.00 56.71           N  
ATOM    335  CA  GLN M  43      37.307 -23.937   9.542  1.00 56.71           C  
ATOM    336  CB  GLN M  43      36.631 -25.074  10.330  1.00 56.71           C  
ATOM    337  CG  GLN M  43      35.548 -25.808   9.539  1.00 56.71           C  
ATOM    338  CD  GLN M  43      34.440 -24.817   9.217  1.00 56.71           C  
ATOM    339  OE1 GLN M  43      34.694 -23.717   8.728  1.00 56.71           O  
ATOM    340  NE2 GLN M  43      33.173 -25.215   9.501  1.00 56.71           N  
ATOM    341  C   GLN M  43      38.291 -23.277  10.453  1.00 56.71           C  
ATOM    342  O   GLN M  43      38.204 -23.415  11.673  1.00 56.71           O  
ATOM    343  N   ARG M  44      39.262 -22.536   9.884  1.00130.06           N  
ATOM    344  CA  ARG M  44      40.200 -21.846  10.718  1.00130.06           C  
ATOM    345  CB  ARG M  44      41.530 -22.592  10.894  1.00130.06           C  
ATOM    346  CG  ARG M  44      41.395 -23.874  11.715  1.00130.06           C  
ATOM    347  CD  ARG M  44      42.743 -24.473  12.112  1.00130.06           C  
ATOM    348  NE  ARG M  44      43.519 -23.400  12.798  1.00130.06           N  
ATOM    349  CZ  ARG M  44      43.415 -23.214  14.145  1.00130.06           C  
ATOM    350  NH1 ARG M  44      42.632 -24.041  14.899  1.00130.06           N  
ATOM    351  NH2 ARG M  44      44.096 -22.193  14.744  1.00130.06           N  
ATOM    352  C   ARG M  44      40.508 -20.531  10.077  1.00130.06           C  
ATOM    353  O   ARG M  44      40.335 -20.361   8.871  1.00130.06           O  
ATOM    354  N   MET M  45      40.947 -19.547  10.886  1.00 70.71           N  
ATOM    355  CA  MET M  45      41.340 -18.299  10.305  1.00 70.71           C  
ATOM    356  CB  MET M  45      41.700 -17.218  11.342  1.00 70.71           C  
ATOM    357  CG  MET M  45      42.121 -15.884  10.719  1.00 70.71           C  
ATOM    358  SD  MET M  45      40.764 -14.906  10.004  1.00 70.71           S  
ATOM    359  CE  MET M  45      40.210 -14.237  11.598  1.00 70.71           C  
ATOM    360  C   MET M  45      42.587 -18.617   9.538  1.00 70.71           C  
ATOM    361  O   MET M  45      43.416 -19.391  10.010  1.00 70.71           O  
ATOM    362  N   GLU M  46      42.747 -18.046   8.323  1.00 66.70           N  
ATOM    363  CA  GLU M  46      43.905 -18.367   7.530  1.00 66.70           C  
ATOM    364  CB  GLU M  46      43.587 -19.076   6.201  1.00 66.70           C  
ATOM    365  CG  GLU M  46      42.985 -20.473   6.365  1.00 66.70           C  
ATOM    366  CD  GLU M  46      42.815 -21.063   4.972  1.00 66.70           C  
ATOM    367  OE1 GLU M  46      43.856 -21.292   4.298  1.00 66.70           O  
ATOM    368  OE2 GLU M  46      41.647 -21.288   4.557  1.00 66.70           O  
ATOM    369  C   GLU M  46      44.633 -17.108   7.169  1.00 66.70           C  
ATOM    370  O   GLU M  46      44.040 -16.036   7.043  1.00 66.70           O  
ATOM    371  N   PRO M  47      45.932 -17.222   7.045  1.00103.02           N  
ATOM    372  CA  PRO M  47      46.763 -16.097   6.700  1.00103.02           C  
ATOM    373  CD  PRO M  47      46.677 -18.263   7.731  1.00103.02           C  
ATOM    374  CB  PRO M  47      48.162 -16.425   7.220  1.00103.02           C  
ATOM    375  CG  PRO M  47      48.148 -17.951   7.413  1.00103.02           C  
ATOM    376  C   PRO M  47      46.753 -15.739   5.244  1.00103.02           C  
ATOM    377  O   PRO M  47      46.922 -16.622   4.405  1.00103.02           O  
ATOM    378  N   ARG M  48      46.474 -14.460   4.936  0.98187.70           N  
ATOM    379  CA  ARG M  48      46.556 -13.855   3.637  0.98187.70           C  
ATOM    380  CB  ARG M  48      45.500 -12.767   3.409  0.98187.70           C  
ATOM    381  CG  ARG M  48      44.097 -13.359   3.240  0.98187.70           C  
ATOM    382  CD  ARG M  48      43.951 -14.261   2.008  0.98187.70           C  
ATOM    383  NE  ARG M  48      44.402 -15.632   2.382  0.98187.70           N  
ATOM    384  CZ  ARG M  48      44.232 -16.681   1.522  0.98187.70           C  
ATOM    385  NH1 ARG M  48      43.686 -16.480   0.287  0.98187.70           N  
ATOM    386  NH2 ARG M  48      44.617 -17.935   1.900  0.98187.70           N  
ATOM    387  C   ARG M  48      47.921 -13.303   3.317  0.98187.70           C  
ATOM    388  O   ARG M  48      48.285 -13.227   2.147  0.98187.70           O  
ATOM    389  N   ALA M  49      48.693 -12.848   4.332  1.00 47.57           N  
ATOM    390  CA  ALA M  49      49.955 -12.211   4.049  1.00 47.57           C  
ATOM    391  CB  ALA M  49      49.984 -10.717   4.415  1.00 47.57           C  
ATOM    392  C   ALA M  49      51.044 -12.877   4.834  1.00 47.57           C  
ATOM    393  O   ALA M  49      50.837 -13.405   5.922  1.00 47.57           O  
ATOM    394  N   PRO M  50      52.216 -12.855   4.264  1.00 99.59           N  
ATOM    395  CA  PRO M  50      53.383 -13.498   4.812  1.00 99.59           C  
ATOM    396  CD  PRO M  50      52.552 -11.855   3.266  1.00 99.59           C  
ATOM    397  CB  PRO M  50      54.508 -13.167   3.835  1.00 99.59           C  
ATOM    398  CG  PRO M  50      54.088 -11.800   3.264  1.00 99.59           C  
ATOM    399  C   PRO M  50      53.754 -13.077   6.207  1.00 99.59           C  
ATOM    400  O   PRO M  50      54.167 -13.935   6.984  1.00 99.59           O  
ATOM    401  N   TRP M  51      53.620 -11.780   6.549  1.00 92.87           N  
ATOM    402  CA  TRP M  51      54.049 -11.264   7.821  1.00 92.87           C  
ATOM    403  CB  TRP M  51      54.039  -9.719   7.879  1.00 92.87           C  
ATOM    404  CG  TRP M  51      52.811  -9.038   7.322  1.00 92.87           C  
ATOM    405  CD2 TRP M  51      51.629  -8.703   8.072  1.00 92.87           C  
ATOM    406  CD1 TRP M  51      52.596  -8.594   6.051  1.00 92.87           C  
ATOM    407  NE1 TRP M  51      51.358  -8.008   5.957  1.00 92.87           N  
ATOM    408  CE2 TRP M  51      50.752  -8.067   7.191  1.00 92.87           C  
ATOM    409  CE3 TRP M  51      51.306  -8.906   9.380  1.00 92.87           C  
ATOM    410  CZ2 TRP M  51      49.531  -7.623   7.612  1.00 92.87           C  
ATOM    411  CZ3 TRP M  51      50.072  -8.458   9.798  1.00 92.87           C  
ATOM    412  CH2 TRP M  51      49.202  -7.829   8.931  1.00 92.87           C  
ATOM    413  C   TRP M  51      53.261 -11.846   8.959  1.00 92.87           C  
ATOM    414  O   TRP M  51      53.788 -11.974  10.063  1.00 92.87           O  
ATOM    415  N   ILE M  52      51.970 -12.159   8.737  1.00105.61           N  
ATOM    416  CA  ILE M  52      51.084 -12.713   9.731  1.00105.61           C  
ATOM    417  CB  ILE M  52      49.639 -12.732   9.310  1.00105.61           C  
ATOM    418  CG1 ILE M  52      48.732 -12.936  10.534  1.00105.61           C  
ATOM    419  CG2 ILE M  52      49.456 -13.825   8.247  1.00105.61           C  
ATOM    420  CD1 ILE M  52      48.748 -11.755  11.502  1.00105.61           C  
ATOM    421  C   ILE M  52      51.469 -14.117  10.103  1.00105.61           C  
ATOM    422  O   ILE M  52      51.277 -14.541  11.241  1.00105.61           O  
ATOM    423  N   GLU M  53      52.011 -14.881   9.139  1.00 60.46           N  
ATOM    424  CA  GLU M  53      52.308 -16.281   9.275  1.00 60.46           C  
ATOM    425  CB  GLU M  53      52.941 -16.849   7.995  1.00 60.46           C  
ATOM    426  CG  GLU M  53      51.966 -16.832   6.813  1.00 60.46           C  
ATOM    427  CD  GLU M  53      52.755 -17.026   5.528  0.88 60.46           C  
ATOM    428  OE1 GLU M  53      54.011 -17.059   5.608  0.88 60.46           O  
ATOM    429  OE2 GLU M  53      52.115 -17.133   4.447  0.88 60.46           O  
ATOM    430  C   GLU M  53      53.241 -16.490  10.427  1.00 60.46           C  
ATOM    431  O   GLU M  53      53.282 -17.570  11.015  1.00 60.46           O  
ATOM    432  N   GLN M  54      54.022 -15.455  10.775  1.00 49.56           N  
ATOM    433  CA  GLN M  54      54.982 -15.517  11.837  1.00 49.56           C  
ATOM    434  CB  GLN M  54      55.687 -14.163  12.035  1.00 49.56           C  
ATOM    435  CG  GLN M  54      56.432 -13.700  10.781  1.00 49.56           C  
ATOM    436  CD  GLN M  54      57.003 -12.310  11.029  1.00 49.56           C  
ATOM    437  OE1 GLN M  54      56.944 -11.789  12.140  1.00 49.56           O  
ATOM    438  NE2 GLN M  54      57.570 -11.692   9.959  1.00 49.56           N  
ATOM    439  C   GLN M  54      54.278 -15.862  13.119  1.00 49.56           C  
ATOM    440  O   GLN M  54      54.833 -16.563  13.961  1.00 49.56           O  
ATOM    441  N   GLU M  55      53.028 -15.389  13.295  1.00103.68           N  
ATOM    442  CA  GLU M  55      52.284 -15.580  14.513  1.00103.68           C  
ATOM    443  CB  GLU M  55      50.831 -15.082  14.402  1.00103.68           C  
ATOM    444  CG  GLU M  55      50.711 -13.621  13.965  1.00103.68           C  
ATOM    445  CD  GLU M  55      51.304 -12.735  15.047  1.00103.68           C  
ATOM    446  OE1 GLU M  55      51.449 -13.216  16.202  1.00103.68           O  
ATOM    447  OE2 GLU M  55      51.620 -11.559  14.730  1.00103.68           O  
ATOM    448  C   GLU M  55      52.216 -17.044  14.836  1.00103.68           C  
ATOM    449  O   GLU M  55      52.147 -17.892  13.947  1.00103.68           O  
ATOM    450  N   GLY M  56      52.230 -17.365  16.150  1.00 43.54           N  
ATOM    451  CA  GLY M  56      52.224 -18.724  16.619  1.00 43.54           C  
ATOM    452  C   GLY M  56      50.824 -19.258  16.626  1.00 43.54           C  
ATOM    453  O   GLY M  56      49.854 -18.575  16.307  1.00 43.54           O  
ATOM    454  N   PRO M  58      50.739 -20.508  17.005  1.00120.30           N  
ATOM    455  CA  PRO M  58      49.487 -21.214  17.039  1.00120.30           C  
ATOM    456  CD  PRO M  58      51.865 -21.407  16.814  1.00120.30           C  
ATOM    457  CB  PRO M  58      49.846 -22.682  17.265  1.00120.30           C  
ATOM    458  CG  PRO M  58      51.252 -22.808  16.652  1.00120.30           C  
ATOM    459  C   PRO M  58      48.519 -20.669  18.039  1.00120.30           C  
ATOM    460  O   PRO M  58      47.321 -20.900  17.886  1.00120.30           O  
ATOM    461  N   GLU M  59      49.004 -19.966  19.077  1.00 95.52           N  
ATOM    462  CA  GLU M  59      48.112 -19.434  20.063  1.00 95.52           C  
ATOM    463  CB  GLU M  59      48.851 -18.625  21.144  1.00 95.52           C  
ATOM    464  CG  GLU M  59      49.885 -19.427  21.936  0.93 95.52           C  
ATOM    465  CD  GLU M  59      49.152 -20.475  22.757  0.87 95.52           C  
ATOM    466  OE1 GLU M  59      48.527 -21.378  22.141  0.87 95.52           O  
ATOM    467  OE2 GLU M  59      49.210 -20.388  24.013  0.87 95.52           O  
ATOM    468  C   GLU M  59      47.233 -18.459  19.353  1.00 95.52           C  
ATOM    469  O   GLU M  59      46.021 -18.417  19.560  1.00 95.52           O  
ATOM    470  N   TYR M  60      47.854 -17.663  18.467  1.00 62.96           N  
ATOM    471  CA  TYR M  60      47.190 -16.623  17.742  1.00 62.96           C  
ATOM    472  CB  TYR M  60      48.179 -15.885  16.815  1.00 62.96           C  
ATOM    473  CG  TYR M  60      47.488 -14.821  16.028  1.00 62.96           C  
ATOM    474  CD1 TYR M  60      47.264 -13.573  16.566  1.00 62.96           C  
ATOM    475  CD2 TYR M  60      47.073 -15.069  14.739  1.00 62.96           C  
ATOM    476  CE1 TYR M  60      46.640 -12.592  15.831  1.00 62.96           C  
ATOM    477  CE2 TYR M  60      46.448 -14.093  13.999  1.00 62.96           C  
ATOM    478  CZ  TYR M  60      46.223 -12.853  14.549  1.00 62.96           C  
ATOM    479  OH  TYR M  60      45.580 -11.851  13.791  1.00 62.96           O  
ATOM    480  C   TYR M  60      46.128 -17.218  16.877  1.00 62.96           C  
ATOM    481  O   TYR M  60      44.986 -16.764  16.885  1.00 62.96           O  
ATOM    482  N   TRP M  61      46.474 -18.280  16.128  1.00 57.19           N  
ATOM    483  CA  TRP M  61      45.548 -18.849  15.194  1.00 57.19           C  
ATOM    484  CB  TRP M  61      46.158 -19.982  14.353  1.00 57.19           C  
ATOM    485  CG  TRP M  61      47.262 -19.498  13.446  1.00 57.19           C  
ATOM    486  CD2 TRP M  61      47.053 -18.552  12.389  1.00 57.19           C  
ATOM    487  CD1 TRP M  61      48.598 -19.768  13.468  1.00 57.19           C  
ATOM    488  NE1 TRP M  61      49.237 -19.047  12.485  1.00 57.19           N  
ATOM    489  CE2 TRP M  61      48.297 -18.293  11.815  1.00 57.19           C  
ATOM    490  CE3 TRP M  61      45.917 -17.941  11.940  1.00 57.19           C  
ATOM    491  CZ2 TRP M  61      48.424 -17.411  10.779  1.00 57.19           C  
ATOM    492  CZ3 TRP M  61      46.045 -17.062  10.888  1.00 57.19           C  
ATOM    493  CH2 TRP M  61      47.275 -16.800  10.322  1.00 57.19           C  
ATOM    494  C   TRP M  61      44.373 -19.408  15.920  1.00 57.19           C  
ATOM    495  O   TRP M  61      43.230 -19.217  15.509  1.00 57.19           O  
ATOM    496  N   ASP M  62      44.628 -20.125  17.027  1.00 26.94           N  
ATOM    497  CA  ASP M  62      43.557 -20.752  17.739  0.98 26.94           C  
ATOM    498  CB  ASP M  62      44.045 -21.560  18.952  0.98 26.94           C  
ATOM    499  CG  ASP M  62      44.789 -22.782  18.438  0.88 26.94           C  
ATOM    500  OD1 ASP M  62      44.694 -23.067  17.213  0.88 26.94           O  
ATOM    501  OD2 ASP M  62      45.464 -23.451  19.266  0.88 26.94           O  
ATOM    502  C   ASP M  62      42.634 -19.698  18.254  1.00 26.94           C  
ATOM    503  O   ASP M  62      41.416 -19.815  18.131  1.00 26.94           O  
ATOM    504  N   GLY M  63      43.199 -18.625  18.835  1.00 22.70           N  
ATOM    505  CA  GLY M  63      42.384 -17.606  19.427  1.00 22.70           C  
ATOM    506  C   GLY M  63      41.559 -16.923  18.384  1.00 22.70           C  
ATOM    507  O   GLY M  63      40.371 -16.679  18.584  1.00 22.70           O  
ATOM    508  N   GLU M  64      42.171 -16.594  17.234  1.00 97.28           N  
ATOM    509  CA  GLU M  64      41.460 -15.872  16.222  1.00 97.28           C  
ATOM    510  CB  GLU M  64      42.358 -15.428  15.060  1.00 97.28           C  
ATOM    511  CG  GLU M  64      43.419 -14.423  15.510  1.00 97.28           C  
ATOM    512  CD  GLU M  64      42.697 -13.254  16.167  1.00 97.28           C  
ATOM    513  OE1 GLU M  64      41.490 -13.062  15.867  1.00 97.28           O  
ATOM    514  OE2 GLU M  64      43.337 -12.536  16.979  1.00 97.28           O  
ATOM    515  C   GLU M  64      40.357 -16.723  15.681  1.00 97.28           C  
ATOM    516  O   GLU M  64      39.273 -16.226  15.381  1.00 97.28           O  
ATOM    517  N   THR M  65      40.604 -18.038  15.538  1.00 35.05           N  
ATOM    518  CA  THR M  65      39.614 -18.914  14.984  1.00 35.05           C  
ATOM    519  CB  THR M  65      40.096 -20.330  14.859  1.00 35.05           C  
ATOM    520  OG1 THR M  65      41.242 -20.384  14.023  1.00 35.05           O  
ATOM    521  CG2 THR M  65      38.966 -21.192  14.267  1.00 35.05           C  
ATOM    522  C   THR M  65      38.409 -18.934  15.871  1.00 35.05           C  
ATOM    523  O   THR M  65      37.277 -18.847  15.398  1.00 35.05           O  
ATOM    524  N   ARG M  66      38.627 -19.040  17.193  1.00105.49           N  
ATOM    525  CA  ARG M  66      37.532 -19.141  18.110  0.96105.49           C  
ATOM    526  CB  ARG M  66      38.000 -19.295  19.563  0.96105.49           C  
ATOM    527  CG  ARG M  66      38.827 -20.560  19.784  0.96105.49           C  
ATOM    528  CD  ARG M  66      39.214 -20.792  21.242  0.96105.49           C  
ATOM    529  NE  ARG M  66      40.048 -19.637  21.675  0.96105.49           N  
ATOM    530  CZ  ARG M  66      40.791 -19.723  22.817  0.96105.49           C  
ATOM    531  NH1 ARG M  66      40.819 -20.888  23.528  0.96105.49           N  
ATOM    532  NH2 ARG M  66      41.509 -18.645  23.245  0.96105.49           N  
ATOM    533  C   ARG M  66      36.702 -17.898  18.039  1.00105.49           C  
ATOM    534  O   ARG M  66      35.477 -17.969  17.956  1.00105.49           O  
ATOM    535  N   LYS M  67      37.352 -16.721  18.048  1.00 56.96           N  
ATOM    536  CA  LYS M  67      36.634 -15.479  18.064  1.00 56.96           C  
ATOM    537  CB  LYS M  67      37.560 -14.255  18.114  1.00 56.96           C  
ATOM    538  CG  LYS M  67      38.476 -14.220  19.336  1.00 56.96           C  
ATOM    539  CD  LYS M  67      39.599 -13.194  19.193  1.00 56.96           C  
ATOM    540  CE  LYS M  67      40.727 -13.378  20.203  1.00 56.96           C  
ATOM    541  NZ  LYS M  67      41.788 -12.378  19.962  1.00 56.96           N  
ATOM    542  C   LYS M  67      35.833 -15.342  16.809  1.00 56.96           C  
ATOM    543  O   LYS M  67      34.671 -14.941  16.841  1.00 56.96           O  
ATOM    544  N   VAL M  68      36.435 -15.694  15.659  1.00 68.90           N  
ATOM    545  CA  VAL M  68      35.789 -15.508  14.390  0.98 68.90           C  
ATOM    546  CB  VAL M  68      36.622 -15.973  13.233  0.98 68.90           C  
ATOM    547  CG1 VAL M  68      35.807 -15.788  11.950  0.98 68.90           C  
ATOM    548  CG2 VAL M  68      37.941 -15.199  13.218  0.98 68.90           C  
ATOM    549  C   VAL M  68      34.538 -16.322  14.353  1.00 68.90           C  
ATOM    550  O   VAL M  68      33.526 -15.895  13.802  1.00 68.90           O  
ATOM    551  N   LYS M  69      34.590 -17.542  14.914  1.00117.24           N  
ATOM    552  CA  LYS M  69      33.443 -18.403  14.911  1.00117.24           C  
ATOM    553  CB  LYS M  69      33.717 -19.754  15.592  1.00117.24           C  
ATOM    554  CG  LYS M  69      34.710 -20.650  14.852  1.00117.24           C  
ATOM    555  CD  LYS M  69      34.216 -21.114  13.482  1.00117.24           C  
ATOM    556  CE  LYS M  69      35.146 -22.124  12.808  1.00117.24           C  
ATOM    557  NZ  LYS M  69      35.158 -23.389  13.577  1.00117.24           N  
ATOM    558  C   LYS M  69      32.353 -17.752  15.706  1.00117.24           C  
ATOM    559  O   LYS M  69      31.188 -17.771  15.314  1.00117.24           O  
ATOM    560  N   ALA M  70      32.714 -17.156  16.857  1.00 37.66           N  
ATOM    561  CA  ALA M  70      31.763 -16.530  17.734  1.00 37.66           C  
ATOM    562  CB  ALA M  70      32.414 -15.960  19.006  1.00 37.66           C  
ATOM    563  C   ALA M  70      31.117 -15.389  17.015  1.00 37.66           C  
ATOM    564  O   ALA M  70      29.925 -15.131  17.187  1.00 37.66           O  
ATOM    565  N   HIS M  71      31.899 -14.656  16.202  1.00 61.10           N  
ATOM    566  CA  HIS M  71      31.339 -13.554  15.476  0.98 61.10           C  
ATOM    567  ND1 HIS M  71      34.178 -12.328  16.300  0.98 61.10           N  
ATOM    568  CG  HIS M  71      33.305 -11.913  15.320  0.98 61.10           C  
ATOM    569  CB  HIS M  71      32.360 -12.820  14.583  0.98 61.10           C  
ATOM    570  NE2 HIS M  71      34.498 -10.141  16.051  0.98 61.10           N  
ATOM    571  CD2 HIS M  71      33.514 -10.574  15.180  0.98 61.10           C  
ATOM    572  CE1 HIS M  71      34.866 -11.228  16.702  0.98 61.10           C  
ATOM    573  C   HIS M  71      30.285 -14.099  14.569  1.00 61.10           C  
ATOM    574  O   HIS M  71      29.201 -13.533  14.445  1.00 61.10           O  
ATOM    575  N   SER M  72      30.578 -15.240  13.923  1.00 79.84           N  
ATOM    576  CA  SER M  72      29.672 -15.805  12.967  0.88 79.84           C  
ATOM    577  CB  SER M  72      30.221 -17.088  12.325  0.88 79.84           C  
ATOM    578  OG  SER M  72      29.269 -17.620  11.418  0.88 79.84           O  
ATOM    579  C   SER M  72      28.379 -16.163  13.626  1.00 79.84           C  
ATOM    580  O   SER M  72      27.308 -15.926  13.072  1.00 79.84           O  
ATOM    581  N   GLN M  73      28.445 -16.753  14.832  1.00 92.14           N  
ATOM    582  CA  GLN M  73      27.258 -17.190  15.510  1.00 92.14           C  
ATOM    583  CB  GLN M  73      27.583 -17.966  16.798  1.00 92.14           C  
ATOM    584  CG  GLN M  73      28.376 -19.251  16.540  1.00 92.14           C  
ATOM    585  CD  GLN M  73      27.451 -20.261  15.877  1.00 92.14           C  
ATOM    586  OE1 GLN M  73      26.252 -20.293  16.150  1.00 92.14           O  
ATOM    587  NE2 GLN M  73      28.020 -21.112  14.981  1.00 92.14           N  
ATOM    588  C   GLN M  73      26.420 -16.005  15.878  1.00 92.14           C  
ATOM    589  O   GLN M  73      25.195 -16.034  15.759  1.00 92.14           O  
ATOM    590  N   THR M  74      27.062 -14.914  16.327  1.00 49.67           N  
ATOM    591  CA  THR M  74      26.320 -13.764  16.748  1.00 49.67           C  
ATOM    592  CB  THR M  74      27.210 -12.666  17.247  1.00 49.67           C  
ATOM    593  OG1 THR M  74      28.027 -13.153  18.300  1.00 49.67           O  
ATOM    594  CG2 THR M  74      26.331 -11.519  17.767  1.00 49.67           C  
ATOM    595  C   THR M  74      25.553 -13.244  15.570  1.00 49.67           C  
ATOM    596  O   THR M  74      24.384 -12.882  15.694  1.00 49.67           O  
ATOM    597  N   HIS M  75      26.195 -13.216  14.385  1.00 68.75           N  
ATOM    598  CA  HIS M  75      25.586 -12.715  13.184  0.98 68.75           C  
ATOM    599  ND1 HIS M  75      28.697 -11.547  11.298  0.98 68.75           N  
ATOM    600  CG  HIS M  75      27.578 -11.625  12.096  0.98 68.75           C  
ATOM    601  CB  HIS M  75      26.536 -12.693  11.978  0.98 68.75           C  
ATOM    602  NE2 HIS M  75      28.787  -9.816  12.690  0.98 68.75           N  
ATOM    603  CD2 HIS M  75      27.648 -10.559  12.941  0.98 68.75           C  
ATOM    604  CE1 HIS M  75      29.383 -10.447  11.696  0.98 68.75           C  
ATOM    605  C   HIS M  75      24.412 -13.561  12.814  1.00 68.75           C  
ATOM    606  O   HIS M  75      23.415 -13.052  12.305  1.00 68.75           O  
ATOM    607  N   ARG M  76      24.503 -14.883  13.034  1.00129.43           N  
ATOM    608  CA  ARG M  76      23.400 -15.731  12.692  1.00129.43           C  
ATOM    609  CB  ARG M  76      23.664 -17.225  12.960  1.00129.43           C  
ATOM    610  CG  ARG M  76      22.437 -18.103  12.693  1.00129.43           C  
ATOM    611  CD  ARG M  76      22.739 -19.594  12.519  1.00129.43           C  
ATOM    612  NE  ARG M  76      23.545 -20.062  13.680  1.00129.43           N  
ATOM    613  CZ  ARG M  76      23.750 -21.401  13.846  1.00129.43           C  
ATOM    614  NH1 ARG M  76      23.175 -22.288  12.982  1.00129.43           N  
ATOM    615  NH2 ARG M  76      24.526 -21.863  14.869  1.00129.43           N  
ATOM    616  C   ARG M  76      22.219 -15.306  13.505  1.00129.43           C  
ATOM    617  O   ARG M  76      21.103 -15.227  12.993  1.00129.43           O  
ATOM    618  N   VAL M  77      22.440 -15.007  14.800  1.00 42.06           N  
ATOM    619  CA  VAL M  77      21.380 -14.583  15.669  0.98 42.06           C  
ATOM    620  CB  VAL M  77      21.846 -14.326  17.072  0.98 42.06           C  
ATOM    621  CG1 VAL M  77      20.673 -13.746  17.880  0.98 42.06           C  
ATOM    622  CG2 VAL M  77      22.418 -15.633  17.648  0.98 42.06           C  
ATOM    623  C   VAL M  77      20.825 -13.292  15.154  1.00 42.06           C  
ATOM    624  O   VAL M  77      19.611 -13.099  15.116  1.00 42.06           O  
ATOM    625  N   ASP M  78      21.710 -12.382  14.707  1.00 49.81           N  
ATOM    626  CA  ASP M  78      21.296 -11.078  14.270  1.00 49.81           C  
ATOM    627  CB  ASP M  78      22.459 -10.214  13.751  1.00 49.81           C  
ATOM    628  CG  ASP M  78      23.308  -9.785  14.936  1.00 49.81           C  
ATOM    629  OD1 ASP M  78      22.838  -9.966  16.091  1.00 49.81           O  
ATOM    630  OD2 ASP M  78      24.433  -9.266  14.705  1.00 49.81           O  
ATOM    631  C   ASP M  78      20.332 -11.206  13.130  1.00 49.81           C  
ATOM    632  O   ASP M  78      19.336 -10.486  13.076  1.00 49.81           O  
ATOM    633  N   LEU M  79      20.588 -12.134  12.194  1.00 49.07           N  
ATOM    634  CA  LEU M  79      19.757 -12.263  11.031  1.00 49.07           C  
ATOM    635  CB  LEU M  79      20.238 -13.398  10.109  1.00 49.07           C  
ATOM    636  CG  LEU M  79      21.603 -13.120   9.453  1.00 49.07           C  
ATOM    637  CD1 LEU M  79      22.048 -14.281   8.552  1.00 49.07           C  
ATOM    638  CD2 LEU M  79      21.575 -11.789   8.688  1.00 49.07           C  
ATOM    639  C   LEU M  79      18.361 -12.590  11.459  1.00 49.07           C  
ATOM    640  O   LEU M  79      17.397 -12.045  10.924  1.00 49.07           O  
ATOM    641  N   GLY M  80      18.215 -13.505  12.434  1.00 25.44           N  
ATOM    642  CA  GLY M  80      16.908 -13.891  12.884  1.00 25.44           C  
ATOM    643  C   GLY M  80      16.223 -12.725  13.530  1.00 25.44           C  
ATOM    644  O   GLY M  80      15.040 -12.481  13.299  1.00 25.44           O  
ATOM    645  N   THR M  81      16.962 -11.971  14.365  1.00 42.97           N  
ATOM    646  CA  THR M  81      16.396 -10.885  15.114  1.00 42.97           C  
ATOM    647  CB  THR M  81      17.399 -10.263  16.040  1.00 42.97           C  
ATOM    648  OG1 THR M  81      17.969 -11.254  16.881  1.00 42.97           O  
ATOM    649  CG2 THR M  81      16.676  -9.221  16.906  1.00 42.97           C  
ATOM    650  C   THR M  81      15.931  -9.817  14.171  1.00 42.97           C  
ATOM    651  O   THR M  81      14.842  -9.261  14.325  1.00 42.97           O  
ATOM    652  N   LEU M  82      16.756  -9.512  13.152  1.00 55.33           N  
ATOM    653  CA  LEU M  82      16.491  -8.465  12.207  1.00 55.33           C  
ATOM    654  CB  LEU M  82      17.679  -8.233  11.258  1.00 55.33           C  
ATOM    655  CG  LEU M  82      18.910  -7.664  11.990  1.00 55.33           C  
ATOM    656  CD1 LEU M  82      20.087  -7.447  11.029  1.00 55.33           C  
ATOM    657  CD2 LEU M  82      18.552  -6.383  12.763  1.00 55.33           C  
ATOM    658  C   LEU M  82      15.276  -8.792  11.399  1.00 55.33           C  
ATOM    659  O   LEU M  82      14.488  -7.900  11.086  1.00 55.33           O  
ATOM    660  N   ARG M  83      15.079 -10.076  11.040  1.00125.06           N  
ATOM    661  CA  ARG M  83      13.919 -10.414  10.264  1.00125.06           C  
ATOM    662  CB  ARG M  83      13.734 -11.924  10.001  1.00125.06           C  
ATOM    663  CG  ARG M  83      14.552 -12.504   8.848  1.00125.06           C  
ATOM    664  CD  ARG M  83      14.297 -13.999   8.611  1.00125.06           C  
ATOM    665  NE  ARG M  83      12.825 -14.217   8.482  1.00125.06           N  
ATOM    666  CZ  ARG M  83      12.154 -14.937   9.430  1.00125.06           C  
ATOM    667  NH1 ARG M  83      12.836 -15.483  10.479  1.00125.06           N  
ATOM    668  NH2 ARG M  83      10.806 -15.124   9.328  1.00125.06           N  
ATOM    669  C   ARG M  83      12.728 -10.001  11.064  1.00125.06           C  
ATOM    670  O   ARG M  83      11.771  -9.449  10.525  1.00125.06           O  
ATOM    671  N   GLY M  84      12.769 -10.265  12.382  1.00 24.42           N  
ATOM    672  CA  GLY M  84      11.678  -9.959  13.261  1.00 24.42           C  
ATOM    673  C   GLY M  84      11.435  -8.478  13.342  1.00 24.42           C  
ATOM    674  O   GLY M  84      10.285  -8.042  13.320  1.00 24.42           O  
ATOM    675  N   TYR M  85      12.500  -7.655  13.433  1.00 73.70           N  
ATOM    676  CA  TYR M  85      12.277  -6.243  13.599  1.00 73.70           C  
ATOM    677  CB  TYR M  85      13.564  -5.394  13.644  1.00 73.70           C  
ATOM    678  CG  TYR M  85      14.341  -5.684  14.880  1.00 73.70           C  
ATOM    679  CD1 TYR M  85      13.820  -5.392  16.119  1.00 73.70           C  
ATOM    680  CD2 TYR M  85      15.612  -6.203  14.796  1.00 73.70           C  
ATOM    681  CE1 TYR M  85      14.544  -5.644  17.259  1.00 73.70           C  
ATOM    682  CE2 TYR M  85      16.340  -6.457  15.933  1.00 73.70           C  
ATOM    683  CZ  TYR M  85      15.803  -6.186  17.167  1.00 73.70           C  
ATOM    684  OH  TYR M  85      16.551  -6.449  18.335  1.00 73.70           O  
ATOM    685  C   TYR M  85      11.532  -5.734  12.409  1.00 73.70           C  
ATOM    686  O   TYR M  85      10.573  -4.974  12.534  1.00 73.70           O  
ATOM    687  N   TYR M  86      12.001  -6.133  11.218  1.00 99.10           N  
ATOM    688  CA  TYR M  86      11.465  -5.761   9.944  1.00 99.10           C  
ATOM    689  CB  TYR M  86      12.452  -5.993   8.785  1.00 99.10           C  
ATOM    690  CG  TYR M  86      13.526  -4.976   9.001  1.00 99.10           C  
ATOM    691  CD1 TYR M  86      13.372  -3.685   8.544  1.00 99.10           C  
ATOM    692  CD2 TYR M  86      14.682  -5.304   9.673  1.00 99.10           C  
ATOM    693  CE1 TYR M  86      14.349  -2.737   8.749  1.00 99.10           C  
ATOM    694  CE2 TYR M  86      15.663  -4.362   9.880  1.00 99.10           C  
ATOM    695  CZ  TYR M  86      15.501  -3.077   9.416  1.00 99.10           C  
ATOM    696  OH  TYR M  86      16.506  -2.111   9.631  1.00 99.10           O  
ATOM    697  C   TYR M  86      10.155  -6.438   9.671  1.00 99.10           C  
ATOM    698  O   TYR M  86       9.362  -5.931   8.882  1.00 99.10           O  
ATOM    699  N   ASN M  87       9.914  -7.619  10.283  1.00137.12           N  
ATOM    700  CA  ASN M  87       8.774  -8.475  10.055  0.98137.12           C  
ATOM    701  CB  ASN M  87       7.384  -7.957  10.521  0.98137.12           C  
ATOM    702  CG  ASN M  87       6.900  -6.707   9.790  0.91137.12           C  
ATOM    703  OD1 ASN M  87       7.167  -5.589  10.224  0.91137.12           O  
ATOM    704  ND2 ASN M  87       6.147  -6.889   8.672  0.91137.12           N  
ATOM    705  C   ASN M  87       8.758  -8.898   8.621  1.00137.12           C  
ATOM    706  O   ASN M  87       7.730  -8.905   7.945  1.00137.12           O  
ATOM    707  N   GLN M  88       9.959  -9.280   8.138  1.00 54.71           N  
ATOM    708  CA  GLN M  88      10.178  -9.742   6.801  1.00 54.71           C  
ATOM    709  CB  GLN M  88      11.611  -9.480   6.318  1.00 54.71           C  
ATOM    710  CG  GLN M  88      11.937  -7.986   6.258  1.00 54.71           C  
ATOM    711  CD  GLN M  88      13.403  -7.818   5.891  1.00 54.71           C  
ATOM    712  OE1 GLN M  88      14.266  -8.521   6.412  1.00 54.71           O  
ATOM    713  NE2 GLN M  88      13.695  -6.861   4.969  1.00 54.71           N  
ATOM    714  C   GLN M  88       9.937 -11.217   6.779  1.00 54.71           C  
ATOM    715  O   GLN M  88       9.895 -11.868   7.822  1.00 54.71           O  
ATOM    716  N   SER M  89       9.750 -11.777   5.567  1.00 31.76           N  
ATOM    717  CA  SER M  89       9.480 -13.179   5.432  1.00 31.76           C  
ATOM    718  CB  SER M  89       8.849 -13.564   4.082  1.00 31.76           C  
ATOM    719  OG  SER M  89       9.773 -13.336   3.029  1.00 31.76           O  
ATOM    720  C   SER M  89      10.757 -13.947   5.558  1.00 31.76           C  
ATOM    721  O   SER M  89      11.851 -13.420   5.374  1.00 31.76           O  
ATOM    722  N   GLU M  90      10.616 -15.236   5.917  1.00117.99           N  
ATOM    723  CA  GLU M  90      11.689 -16.171   6.080  0.98117.99           C  
ATOM    724  CB  GLU M  90      11.256 -17.422   6.861  0.98117.99           C  
ATOM    725  CG  GLU M  90      10.017 -18.115   6.304  0.96117.99           C  
ATOM    726  CD  GLU M  90       9.474 -18.999   7.414  0.82117.99           C  
ATOM    727  OE1 GLU M  90       8.979 -18.433   8.425  0.82117.99           O  
ATOM    728  OE2 GLU M  90       9.550 -20.249   7.272  0.82117.99           O  
ATOM    729  C   GLU M  90      12.257 -16.551   4.747  1.00117.99           C  
ATOM    730  O   GLU M  90      13.407 -16.973   4.647  1.00117.99           O  
ATOM    731  N   ALA M  91      11.443 -16.432   3.684  1.00 36.78           N  
ATOM    732  CA  ALA M  91      11.817 -16.862   2.367  1.00 36.78           C  
ATOM    733  CB  ALA M  91      10.678 -16.673   1.352  1.00 36.78           C  
ATOM    734  C   ALA M  91      13.012 -16.127   1.822  1.00 36.78           C  
ATOM    735  O   ALA M  91      13.891 -16.747   1.228  1.00 36.78           O  
ATOM    736  N   GLY M  92      13.096 -14.795   2.012  1.00 28.52           N  
ATOM    737  CA  GLY M  92      14.135 -14.039   1.360  1.00 28.52           C  
ATOM    738  C   GLY M  92      15.466 -14.202   2.027  1.00 28.52           C  
ATOM    739  O   GLY M  92      15.572 -14.628   3.176  1.00 28.52           O  
ATOM    740  N   SER M  93      16.529 -13.825   1.281  1.00 38.67           N  
ATOM    741  CA  SER M  93      17.876 -13.870   1.770  1.00 38.67           C  
ATOM    742  CB  SER M  93      18.900 -14.318   0.713  1.00 38.67           C  
ATOM    743  OG  SER M  93      20.204 -14.327   1.273  1.00 38.67           O  
ATOM    744  C   SER M  93      18.222 -12.468   2.155  1.00 38.67           C  
ATOM    745  O   SER M  93      17.814 -11.515   1.494  1.00 38.67           O  
ATOM    746  N   HIS M  94      18.972 -12.303   3.264  1.00 60.69           N  
ATOM    747  CA  HIS M  94      19.306 -10.979   3.698  1.00 60.69           C  
ATOM    748  ND1 HIS M  94      16.422  -9.332   3.941  1.00 60.69           N  
ATOM    749  CG  HIS M  94      17.010 -10.433   4.521  1.00 60.69           C  
ATOM    750  CB  HIS M  94      18.459 -10.510   4.885  1.00 60.69           C  
ATOM    751  NE2 HIS M  94      14.827 -10.866   4.158  1.00 60.69           N  
ATOM    752  CD2 HIS M  94      16.022 -11.362   4.648  1.00 60.69           C  
ATOM    753  CE1 HIS M  94      15.117  -9.645   3.746  1.00 60.69           C  
ATOM    754  C   HIS M  94      20.736 -10.972   4.127  1.00 60.69           C  
ATOM    755  O   HIS M  94      21.326 -12.022   4.373  1.00 60.69           O  
ATOM    756  N   THR M  95      21.339  -9.771   4.211  1.00136.42           N  
ATOM    757  CA  THR M  95      22.722  -9.691   4.584  0.98136.42           C  
ATOM    758  CB  THR M  95      23.640  -9.191   3.509  0.98136.42           C  
ATOM    759  OG1 THR M  95      23.138  -7.981   2.964  0.98136.42           O  
ATOM    760  CG2 THR M  95      23.823 -10.258   2.430  0.98136.42           C  
ATOM    761  C   THR M  95      22.937  -8.775   5.737  1.00136.42           C  
ATOM    762  O   THR M  95      22.258  -7.761   5.901  1.00136.42           O  
ATOM    763  N   VAL M  96      23.922  -9.153   6.579  1.00 59.73           N  
ATOM    764  CA  VAL M  96      24.354  -8.307   7.647  0.93 59.73           C  
ATOM    765  CB  VAL M  96      24.237  -8.939   9.003  0.93 59.73           C  
ATOM    766  CG1 VAL M  96      22.747  -9.158   9.313  0.93 59.73           C  
ATOM    767  CG2 VAL M  96      25.065 -10.236   9.012  0.93 59.73           C  
ATOM    768  C   VAL M  96      25.805  -8.051   7.392  1.00 59.73           C  
ATOM    769  O   VAL M  96      26.516  -8.922   6.895  1.00 59.73           O  
ATOM    770  N   GLN M  97      26.276  -6.824   7.688  1.00106.25           N  
ATOM    771  CA  GLN M  97      27.655  -6.505   7.467  1.00106.25           C  
ATOM    772  CB  GLN M  97      27.917  -5.624   6.229  1.00106.25           C  
ATOM    773  CG  GLN M  97      27.533  -6.265   4.890  1.00106.25           C  
ATOM    774  CD  GLN M  97      26.076  -5.933   4.605  1.00106.25           C  
ATOM    775  OE1 GLN M  97      25.537  -6.286   3.557  1.00106.25           O  
ATOM    776  NE2 GLN M  97      25.422  -5.226   5.564  1.00106.25           N  
ATOM    777  C   GLN M  97      28.119  -5.737   8.661  1.00106.25           C  
ATOM    778  O   GLN M  97      27.397  -4.879   9.168  1.00106.25           O  
ATOM    779  N   ARG M  98      29.339  -6.045   9.149  1.00 86.08           N  
ATOM    780  CA  ARG M  98      29.857  -5.355  10.293  1.00 86.08           C  
ATOM    781  CB  ARG M  98      29.899  -6.243  11.550  1.00 86.08           C  
ATOM    782  CG  ARG M  98      30.217  -5.487  12.841  1.00 86.08           C  
ATOM    783  CD  ARG M  98      30.577  -6.398  14.019  1.00 86.08           C  
ATOM    784  NE  ARG M  98      29.459  -7.364  14.219  1.00 86.08           N  
ATOM    785  CZ  ARG M  98      28.393  -7.032  15.004  1.00 86.08           C  
ATOM    786  NH1 ARG M  98      28.307  -5.784  15.546  1.00 86.08           N  
ATOM    787  NH2 ARG M  98      27.410  -7.943  15.255  1.00 86.08           N  
ATOM    788  C   ARG M  98      31.267  -4.978   9.980  1.00 86.08           C  
ATOM    789  O   ARG M  98      32.013  -5.764   9.400  1.00 86.08           O  
ATOM    790  N   MET M  99      31.663  -3.741  10.338  1.00122.51           N  
ATOM    791  CA  MET M  99      33.020  -3.338  10.129  1.00122.51           C  
ATOM    792  CB  MET M  99      33.233  -2.298   9.023  1.00122.51           C  
ATOM    793  CG  MET M  99      34.693  -1.841   8.990  1.00122.51           C  
ATOM    794  SD  MET M  99      34.961  -0.194   8.280  1.00122.51           S  
ATOM    795  CE  MET M  99      33.968   0.677   9.528  1.00122.51           C  
ATOM    796  C   MET M  99      33.478  -2.637  11.362  1.00122.51           C  
ATOM    797  O   MET M  99      32.757  -1.813  11.921  1.00122.51           O  
ATOM    798  N   TYR M 100      34.692  -2.972  11.838  1.00 85.05           N  
ATOM    799  CA  TYR M 100      35.240  -2.238  12.938  1.00 85.05           C  
ATOM    800  CB  TYR M 100      34.907  -2.795  14.338  1.00 85.05           C  
ATOM    801  CG  TYR M 100      35.440  -4.174  14.534  1.00 85.05           C  
ATOM    802  CD1 TYR M 100      36.771  -4.391  14.814  1.00 85.05           C  
ATOM    803  CD2 TYR M 100      34.594  -5.255  14.471  1.00 85.05           C  
ATOM    804  CE1 TYR M 100      37.252  -5.666  15.006  1.00 85.05           C  
ATOM    805  CE2 TYR M 100      35.068  -6.533  14.663  1.00 85.05           C  
ATOM    806  CZ  TYR M 100      36.399  -6.740  14.933  1.00 85.05           C  
ATOM    807  OH  TYR M 100      36.889  -8.049  15.133  1.00 85.05           O  
ATOM    808  C   TYR M 100      36.721  -2.180  12.758  1.00 85.05           C  
ATOM    809  O   TYR M 100      37.299  -2.978  12.020  1.00 85.05           O  
ATOM    810  N   GLY M 101      37.375  -1.202  13.416  1.00 24.90           N  
ATOM    811  CA  GLY M 101      38.799  -1.094  13.290  1.00 24.90           C  
ATOM    812  C   GLY M 101      39.227   0.195  13.913  1.00 24.90           C  
ATOM    813  O   GLY M 101      38.412   0.926  14.476  1.00 24.90           O  
ATOM    814  N   CYS M 102      40.540   0.496  13.841  1.00 56.57           N  
ATOM    815  CA  CYS M 102      41.024   1.728  14.391  0.96 56.57           C  
ATOM    816  CB  CYS M 102      41.576   1.615  15.822  0.96 56.57           C  
ATOM    817  SG  CYS M 102      42.618   0.154  16.067  0.96 56.57           S  
ATOM    818  C   CYS M 102      42.084   2.304  13.508  1.00 56.57           C  
ATOM    819  O   CYS M 102      42.675   1.616  12.676  1.00 56.57           O  
ATOM    820  N   ASP M 103      42.315   3.625  13.664  1.00 61.17           N  
ATOM    821  CA  ASP M 103      43.287   4.334  12.884  1.00 61.17           C  
ATOM    822  CB  ASP M 103      42.708   5.554  12.144  1.00 61.17           C  
ATOM    823  CG  ASP M 103      41.734   5.065  11.088  1.00 61.17           C  
ATOM    824  OD1 ASP M 103      41.932   3.927  10.579  1.00 61.17           O  
ATOM    825  OD2 ASP M 103      40.771   5.814  10.777  1.00 61.17           O  
ATOM    826  C   ASP M 103      44.324   4.875  13.816  1.00 61.17           C  
ATOM    827  O   ASP M 103      44.030   5.222  14.959  1.00 61.17           O  
ATOM    828  N   VAL M 104      45.585   4.936  13.344  1.00 39.43           N  
ATOM    829  CA  VAL M 104      46.651   5.505  14.118  1.00 39.43           C  
ATOM    830  CB  VAL M 104      47.730   4.523  14.480  1.00 39.43           C  
ATOM    831  CG1 VAL M 104      47.140   3.466  15.429  0.76 39.43           C  
ATOM    832  CG2 VAL M 104      48.311   3.938  13.182  0.98 39.43           C  
ATOM    833  C   VAL M 104      47.270   6.570  13.266  1.00 39.43           C  
ATOM    834  O   VAL M 104      47.241   6.490  12.039  1.00 39.43           O  
ATOM    835  N   GLY M 105      47.834   7.615  13.904  1.00 22.32           N  
ATOM    836  CA  GLY M 105      48.421   8.699  13.167  1.00 22.32           C  
ATOM    837  C   GLY M 105      49.847   8.353  12.867  1.00 22.32           C  
ATOM    838  O   GLY M 105      50.281   7.218  13.057  1.00 22.32           O  
ATOM    839  N   SER M 106      50.611   9.348  12.371  1.00 70.91           N  
ATOM    840  CA  SER M 106      51.997   9.155  12.047  0.98 70.91           C  
ATOM    841  CB  SER M 106      52.651  10.400  11.422  0.98 70.91           C  
ATOM    842  OG  SER M 106      52.076  10.671  10.152  0.98 70.91           O  
ATOM    843  C   SER M 106      52.707   8.869  13.328  1.00 70.91           C  
ATOM    844  O   SER M 106      53.684   8.124  13.368  1.00 70.91           O  
ATOM    845  N   ASP M 107      52.192   9.468  14.413  1.00 88.57           N  
ATOM    846  CA  ASP M 107      52.684   9.328  15.749  1.00 88.57           C  
ATOM    847  CB  ASP M 107      52.031  10.345  16.706  1.00 88.57           C  
ATOM    848  CG  ASP M 107      50.515  10.250  16.589  1.00 88.57           C  
ATOM    849  OD1 ASP M 107      50.006   9.200  16.119  1.00 88.57           O  
ATOM    850  OD2 ASP M 107      49.843  11.251  16.948  1.00 88.57           O  
ATOM    851  C   ASP M 107      52.449   7.915  16.194  1.00 88.57           C  
ATOM    852  O   ASP M 107      53.048   7.456  17.166  1.00 88.57           O  
ATOM    853  N   TRP M 108      51.558   7.190  15.490  1.00103.49           N  
ATOM    854  CA  TRP M 108      51.210   5.833  15.808  1.00103.49           C  
ATOM    855  CB  TRP M 108      52.398   4.871  16.008  1.00103.49           C  
ATOM    856  CG  TRP M 108      53.036   4.379  14.729  1.00103.49           C  
ATOM    857  CD2 TRP M 108      53.677   3.095  14.613  1.00103.49           C  
ATOM    858  CD1 TRP M 108      53.096   4.955  13.497  1.00103.49           C  
ATOM    859  NE1 TRP M 108      53.739   4.115  12.614  1.00103.49           N  
ATOM    860  CE2 TRP M 108      54.098   2.969  13.290  1.00103.49           C  
ATOM    861  CE3 TRP M 108      53.886   2.107  15.529  1.00103.49           C  
ATOM    862  CZ2 TRP M 108      54.738   1.836  12.863  1.00103.49           C  
ATOM    863  CZ3 TRP M 108      54.541   0.973  15.101  1.00103.49           C  
ATOM    864  CH2 TRP M 108      54.957   0.842  13.793  1.00103.49           C  
ATOM    865  C   TRP M 108      50.372   5.793  17.040  1.00103.49           C  
ATOM    866  O   TRP M 108      50.187   4.729  17.633  1.00103.49           O  
ATOM    867  N   ARG M 109      49.840   6.953  17.464  1.00124.05           N  
ATOM    868  CA  ARG M 109      48.939   6.931  18.577  0.98124.05           C  
ATOM    869  CB  ARG M 109      49.046   8.129  19.541  0.98124.05           C  
ATOM    870  CG  ARG M 109      48.872   9.519  18.930  0.79124.05           C  
ATOM    871  CD  ARG M 109      48.799  10.607  20.006  0.81124.05           C  
ATOM    872  NE  ARG M 109      48.933  11.938  19.352  0.88124.05           N  
ATOM    873  CZ  ARG M 109      50.118  12.613  19.441  0.67124.05           C  
ATOM    874  NH1 ARG M 109      51.149  12.081  20.158  0.87124.05           N  
ATOM    875  NH2 ARG M 109      50.269  13.822  18.825  0.76124.05           N  
ATOM    876  C   ARG M 109      47.543   6.808  18.042  1.00124.05           C  
ATOM    877  O   ARG M 109      47.302   7.025  16.856  1.00124.05           O  
ATOM    878  N   PHE M 110      46.592   6.425  18.919  1.00 90.66           N  
ATOM    879  CA  PHE M 110      45.221   6.171  18.562  1.00 90.66           C  
ATOM    880  CB  PHE M 110      44.422   5.702  19.792  1.00 90.66           C  
ATOM    881  CG  PHE M 110      42.966   5.651  19.492  1.00 90.66           C  
ATOM    882  CD1 PHE M 110      42.424   4.614  18.772  1.00 90.66           C  
ATOM    883  CD2 PHE M 110      42.137   6.642  19.967  1.00 90.66           C  
ATOM    884  CE1 PHE M 110      41.074   4.580  18.514  1.00 90.66           C  
ATOM    885  CE2 PHE M 110      40.787   6.614  19.714  1.00 90.66           C  
ATOM    886  CZ  PHE M 110      40.256   5.580  18.984  1.00 90.66           C  
ATOM    887  C   PHE M 110      44.565   7.402  18.008  1.00 90.66           C  
ATOM    888  O   PHE M 110      44.356   8.383  18.723  1.00 90.66           O  
ATOM    889  N   LEU M 111      44.306   7.403  16.679  1.00135.98           N  
ATOM    890  CA  LEU M 111      43.593   8.464  16.019  1.00135.98           C  
ATOM    891  CB  LEU M 111      43.858   8.515  14.504  1.00135.98           C  
ATOM    892  CG  LEU M 111      45.287   8.952  14.138  1.00135.98           C  
ATOM    893  CD1 LEU M 111      45.485   8.978  12.616  1.00135.98           C  
ATOM    894  CD2 LEU M 111      45.643  10.292  14.801  1.00135.98           C  
ATOM    895  C   LEU M 111      42.102   8.382  16.189  1.00135.98           C  
ATOM    896  O   LEU M 111      41.470   9.326  16.660  1.00135.98           O  
ATOM    897  N   ARG M 112      41.501   7.225  15.826  1.00121.07           N  
ATOM    898  CA  ARG M 112      40.065   7.112  15.851  0.95121.07           C  
ATOM    899  CB  ARG M 112      39.348   7.598  14.578  0.95121.07           C  
ATOM    900  CG  ARG M 112      39.485   9.079  14.239  0.95121.07           C  
ATOM    901  CD  ARG M 112      38.508   9.515  13.143  0.90121.07           C  
ATOM    902  NE  ARG M 112      38.685   8.592  11.986  0.84121.07           N  
ATOM    903  CZ  ARG M 112      39.515   8.925  10.955  0.84121.07           C  
ATOM    904  NH1 ARG M 112      40.185  10.113  10.974  0.84121.07           N  
ATOM    905  NH2 ARG M 112      39.666   8.071   9.900  0.84121.07           N  
ATOM    906  C   ARG M 112      39.705   5.662  15.890  1.00121.07           C  
ATOM    907  O   ARG M 112      40.530   4.794  15.614  1.00121.07           O  
ATOM    908  N   GLY M 113      38.427   5.374  16.213  1.00 33.31           N  
ATOM    909  CA  GLY M 113      37.956   4.021  16.243  1.00 33.31           C  
ATOM    910  C   GLY M 113      36.594   4.007  15.625  1.00 33.31           C  
ATOM    911  O   GLY M 113      35.884   5.011  15.645  1.00 33.31           O  
ATOM    912  N   TYR M 114      36.205   2.864  15.026  1.00176.91           N  
ATOM    913  CA  TYR M 114      34.904   2.771  14.433  0.98176.91           C  
ATOM    914  CB  TYR M 114      34.882   3.230  12.965  0.98176.91           C  
ATOM    915  CG  TYR M 114      36.239   2.928  12.439  1.00176.91           C  
ATOM    916  CD1 TYR M 114      36.607   1.660  12.067  1.00176.91           C  
ATOM    917  CD2 TYR M 114      37.151   3.952  12.328  1.00176.91           C  
ATOM    918  CE1 TYR M 114      37.876   1.418  11.598  1.00176.91           C  
ATOM    919  CE2 TYR M 114      38.419   3.716  11.860  1.00176.91           C  
ATOM    920  CZ  TYR M 114      38.780   2.445  11.488  1.00176.91           C  
ATOM    921  OH  TYR M 114      40.079   2.185  11.005  1.00176.91           O  
ATOM    922  C   TYR M 114      34.343   1.392  14.575  1.00176.91           C  
ATOM    923  O   TYR M 114      35.071   0.407  14.697  1.00176.91           O  
ATOM    924  N   HIS M 115      32.997   1.319  14.618  1.00 74.93           N  
ATOM    925  CA  HIS M 115      32.257   0.092  14.682  1.00 74.93           C  
ATOM    926  ND1 HIS M 115      29.867  -1.767  16.264  1.00 74.93           N  
ATOM    927  CG  HIS M 115      31.239  -1.657  16.241  1.00 74.93           C  
ATOM    928  CB  HIS M 115      31.972  -0.352  16.129  1.00 74.93           C  
ATOM    929  NE2 HIS M 115      30.673  -3.830  16.456  1.00 74.93           N  
ATOM    930  CD2 HIS M 115      31.717  -2.926  16.358  1.00 74.93           C  
ATOM    931  CE1 HIS M 115      29.583  -3.087  16.395  1.00 74.93           C  
ATOM    932  C   HIS M 115      30.938   0.396  14.037  1.00 74.93           C  
ATOM    933  O   HIS M 115      30.146   1.159  14.588  1.00 74.93           O  
ATOM    934  N   GLN M 116      30.658  -0.196  12.856  1.00122.74           N  
ATOM    935  CA  GLN M 116      29.438   0.127  12.164  0.96122.74           C  
ATOM    936  CB  GLN M 116      29.680   0.945  10.887  0.96122.74           C  
ATOM    937  CG  GLN M 116      30.350   2.293  11.153  0.96122.74           C  
ATOM    938  CD  GLN M 116      30.663   2.944   9.815  0.91122.74           C  
ATOM    939  OE1 GLN M 116      30.439   2.355   8.760  0.91122.74           O  
ATOM    940  NE2 GLN M 116      31.201   4.191   9.857  0.91122.74           N  
ATOM    941  C   GLN M 116      28.777  -1.146  11.728  1.00122.74           C  
ATOM    942  O   GLN M 116      29.433  -2.165  11.517  1.00122.74           O  
ATOM    943  N   TYR M 117      27.436  -1.109  11.582  1.00122.62           N  
ATOM    944  CA  TYR M 117      26.701  -2.287  11.218  0.98122.62           C  
ATOM    945  CB  TYR M 117      26.001  -2.866  12.465  0.98122.62           C  
ATOM    946  CG  TYR M 117      25.413  -4.214  12.230  1.00122.62           C  
ATOM    947  CD1 TYR M 117      26.180  -5.246  11.744  1.00122.62           C  
ATOM    948  CD2 TYR M 117      24.107  -4.472  12.568  1.00122.62           C  
ATOM    949  CE1 TYR M 117      25.639  -6.496  11.554  1.00122.62           C  
ATOM    950  CE2 TYR M 117      23.561  -5.720  12.383  1.00122.62           C  
ATOM    951  CZ  TYR M 117      24.327  -6.736  11.870  1.00122.62           C  
ATOM    952  OH  TYR M 117      23.767  -8.017  11.681  1.00122.62           O  
ATOM    953  C   TYR M 117      25.692  -1.913  10.167  1.00122.62           C  
ATOM    954  O   TYR M 117      25.141  -0.813  10.176  1.00122.62           O  
ATOM    955  N   ALA M 118      25.436  -2.822   9.204  1.00 49.02           N  
ATOM    956  CA  ALA M 118      24.492  -2.510   8.157  1.00 49.02           C  
ATOM    957  CB  ALA M 118      25.157  -2.159   6.814  1.00 49.02           C  
ATOM    958  C   ALA M 118      23.623  -3.704   7.919  1.00 49.02           C  
ATOM    959  O   ALA M 118      24.075  -4.845   8.015  1.00 49.02           O  
ATOM    960  N   TYR M 119      22.336  -3.473   7.600  1.00 91.57           N  
ATOM    961  CA  TYR M 119      21.428  -4.550   7.332  1.00 91.57           C  
ATOM    962  CB  TYR M 119      20.179  -4.520   8.229  1.00 91.57           C  
ATOM    963  CG  TYR M 119      19.293  -5.670   7.887  1.00 91.57           C  
ATOM    964  CD1 TYR M 119      19.686  -6.958   8.151  1.00 91.57           C  
ATOM    965  CD2 TYR M 119      18.049  -5.457   7.332  1.00 91.57           C  
ATOM    966  CE1 TYR M 119      18.867  -8.021   7.847  1.00 91.57           C  
ATOM    967  CE2 TYR M 119      17.224  -6.515   7.027  1.00 91.57           C  
ATOM    968  CZ  TYR M 119      17.634  -7.802   7.283  1.00 91.57           C  
ATOM    969  OH  TYR M 119      16.794  -8.894   6.974  1.00 91.57           O  
ATOM    970  C   TYR M 119      21.011  -4.380   5.923  1.00 91.57           C  
ATOM    971  O   TYR M 119      20.563  -3.301   5.528  1.00 91.57           O  
ATOM    972  N   ASP M 120      21.105  -5.470   5.138  1.00228.99           N  
ATOM    973  CA  ASP M 120      20.956  -5.289   3.736  1.00228.99           C  
ATOM    974  CB  ASP M 120      19.569  -4.756   3.333  1.00228.99           C  
ATOM    975  CG  ASP M 120      18.554  -5.868   3.592  1.00228.99           C  
ATOM    976  OD1 ASP M 120      18.700  -6.969   2.998  1.00228.99           O  
ATOM    977  OD2 ASP M 120      17.608  -5.624   4.389  1.00228.99           O  
ATOM    978  C   ASP M 120      22.040  -4.287   3.464  1.00228.99           C  
ATOM    979  O   ASP M 120      23.074  -4.266   4.116  1.00228.99           O  
ATOM    980  N   GLY M 121      21.890  -3.444   2.465  1.00157.27           N  
ATOM    981  CA  GLY M 121      22.863  -2.444   2.140  1.00157.27           C  
ATOM    982  C   GLY M 121      22.883  -1.250   3.062  1.00157.27           C  
ATOM    983  O   GLY M 121      23.831  -0.467   3.003  1.00157.27           O  
ATOM    984  N   LYS M 122      21.791  -1.002   3.823  1.00255.82           N  
ATOM    985  CA  LYS M 122      21.608   0.219   4.579  1.00255.82           C  
ATOM    986  CB  LYS M 122      20.127   0.528   4.859  1.00255.82           C  
ATOM    987  CG  LYS M 122      19.343   0.969   3.623  0.94255.82           C  
ATOM    988  CD  LYS M 122      19.798   2.317   3.059  0.90255.82           C  
ATOM    989  CE  LYS M 122      19.193   3.516   3.793  0.63255.82           C  
ATOM    990  NZ  LYS M 122      19.703   3.580   5.182  0.88255.82           N  
ATOM    991  C   LYS M 122      22.308   0.249   5.910  1.00255.82           C  
ATOM    992  O   LYS M 122      22.539  -0.777   6.546  1.00255.82           O  
ATOM    993  N   ASP M 123      22.651   1.481   6.367  1.00 72.99           N  
ATOM    994  CA  ASP M 123      23.323   1.693   7.623  1.00 72.99           C  
ATOM    995  CB  ASP M 123      23.903   3.110   7.767  1.00 72.99           C  
ATOM    996  CG  ASP M 123      25.077   3.233   6.806  0.98 72.99           C  
ATOM    997  OD1 ASP M 123      26.112   2.556   7.044  0.98 72.99           O  
ATOM    998  OD2 ASP M 123      24.953   4.010   5.822  0.98 72.99           O  
ATOM    999  C   ASP M 123      22.335   1.492   8.731  1.00 72.99           C  
ATOM   1000  O   ASP M 123      21.334   2.199   8.808  1.00 72.99           O  
ATOM   1001  N   TYR M 124      22.541   0.431   9.541  1.00103.54           N  
ATOM   1002  CA  TYR M 124      21.704   0.123  10.666  1.00103.54           C  
ATOM   1003  CB  TYR M 124      21.864  -1.359  11.048  1.00103.54           C  
ATOM   1004  CG  TYR M 124      20.854  -1.752  12.068  1.00103.54           C  
ATOM   1005  CD1 TYR M 124      19.568  -2.055  11.685  1.00103.54           C  
ATOM   1006  CD2 TYR M 124      21.193  -1.842  13.398  1.00103.54           C  
ATOM   1007  CE1 TYR M 124      18.628  -2.432  12.614  1.00103.54           C  
ATOM   1008  CE2 TYR M 124      20.256  -2.217  14.333  1.00103.54           C  
ATOM   1009  CZ  TYR M 124      18.973  -2.514  13.942  1.00103.54           C  
ATOM   1010  OH  TYR M 124      18.011  -2.901  14.899  1.00103.54           O  
ATOM   1011  C   TYR M 124      22.035   0.958  11.873  1.00103.54           C  
ATOM   1012  O   TYR M 124      21.192   1.692  12.387  1.00103.54           O  
ATOM   1013  N   ILE M 125      23.303   0.886  12.341  1.00 62.50           N  
ATOM   1014  CA  ILE M 125      23.702   1.590  13.530  1.00 62.50           C  
ATOM   1015  CB  ILE M 125      23.435   0.818  14.789  1.00 62.50           C  
ATOM   1016  CG1 ILE M 125      23.612   1.718  16.023  1.00 62.50           C  
ATOM   1017  CG2 ILE M 125      24.340  -0.426  14.781  1.00 62.50           C  
ATOM   1018  CD1 ILE M 125      23.071   1.105  17.314  1.00 62.50           C  
ATOM   1019  C   ILE M 125      25.179   1.815  13.459  1.00 62.50           C  
ATOM   1020  O   ILE M 125      25.897   1.036  12.834  1.00 62.50           O  
ATOM   1021  N   ALA M 126      25.682   2.890  14.100  1.00 37.85           N  
ATOM   1022  CA  ALA M 126      27.100   3.109  14.065  1.00 37.85           C  
ATOM   1023  CB  ALA M 126      27.548   4.051  12.934  1.00 37.85           C  
ATOM   1024  C   ALA M 126      27.530   3.739  15.353  1.00 37.85           C  
ATOM   1025  O   ALA M 126      26.778   4.481  15.983  1.00 37.85           O  
ATOM   1026  N   LEU M 127      28.771   3.429  15.782  1.00 50.94           N  
ATOM   1027  CA  LEU M 127      29.317   4.010  16.974  1.00 50.94           C  
ATOM   1028  CB  LEU M 127      30.485   3.191  17.557  1.00 50.94           C  
ATOM   1029  CG  LEU M 127      31.089   3.765  18.851  1.00 50.94           C  
ATOM   1030  CD1 LEU M 127      30.065   3.743  19.999  1.00 50.94           C  
ATOM   1031  CD2 LEU M 127      32.401   3.049  19.213  1.00 50.94           C  
ATOM   1032  C   LEU M 127      29.836   5.355  16.577  1.00 50.94           C  
ATOM   1033  O   LEU M 127      30.401   5.517  15.497  1.00 50.94           O  
ATOM   1034  N   LYS M 128      29.647   6.363  17.448  1.00 74.89           N  
ATOM   1035  CA  LYS M 128      30.068   7.705  17.166  0.98 74.89           C  
ATOM   1036  CB  LYS M 128      29.331   8.748  18.027  0.98 74.89           C  
ATOM   1037  CG  LYS M 128      27.825   8.755  17.743  0.98 74.89           C  
ATOM   1038  CD  LYS M 128      26.973   9.491  18.780  0.96 74.89           C  
ATOM   1039  CE  LYS M 128      26.461  10.850  18.303  0.93 74.89           C  
ATOM   1040  NZ  LYS M 128      25.486  11.394  19.276  0.93 74.89           N  
ATOM   1041  C   LYS M 128      31.542   7.797  17.419  1.00 74.89           C  
ATOM   1042  O   LYS M 128      32.147   6.878  17.967  1.00 74.89           O  
ATOM   1043  N   GLU M 129      32.159   8.920  16.998  1.00 73.57           N  
ATOM   1044  CA  GLU M 129      33.579   9.108  17.110  1.00 73.57           C  
ATOM   1045  CB  GLU M 129      34.086  10.428  16.505  1.00 73.57           C  
ATOM   1046  CG  GLU M 129      34.069  10.457  14.977  0.97 73.57           C  
ATOM   1047  CD  GLU M 129      34.713  11.765  14.547  0.83 73.57           C  
ATOM   1048  OE1 GLU M 129      35.828  12.061  15.052  0.81 73.57           O  
ATOM   1049  OE2 GLU M 129      34.100  12.486  13.716  0.81 73.57           O  
ATOM   1050  C   GLU M 129      33.993   9.093  18.548  1.00 73.57           C  
ATOM   1051  O   GLU M 129      35.076   8.613  18.878  1.00 73.57           O  
ATOM   1052  N   ASP M 130      33.142   9.622  19.446  1.00 89.39           N  
ATOM   1053  CA  ASP M 130      33.469   9.687  20.843  1.00 89.39           C  
ATOM   1054  CB  ASP M 130      32.471  10.517  21.684  1.00 89.39           C  
ATOM   1055  CG  ASP M 130      31.077   9.908  21.651  0.99 89.39           C  
ATOM   1056  OD1 ASP M 130      30.877   8.889  20.940  0.99 89.39           O  
ATOM   1057  OD2 ASP M 130      30.184  10.467  22.344  0.99 89.39           O  
ATOM   1058  C   ASP M 130      33.586   8.293  21.393  1.00 89.39           C  
ATOM   1059  O   ASP M 130      34.225   8.081  22.423  1.00 89.39           O  
ATOM   1060  N   LEU M 131      32.954   7.309  20.723  1.00 84.03           N  
ATOM   1061  CA  LEU M 131      32.996   5.927  21.125  1.00 84.03           C  
ATOM   1062  CB  LEU M 131      34.408   5.471  21.541  1.00 84.03           C  
ATOM   1063  CG  LEU M 131      35.441   5.526  20.398  1.00 84.03           C  
ATOM   1064  CD1 LEU M 131      36.827   5.054  20.871  1.00 84.03           C  
ATOM   1065  CD2 LEU M 131      34.942   4.766  19.157  1.00 84.03           C  
ATOM   1066  C   LEU M 131      32.088   5.748  22.301  1.00 84.03           C  
ATOM   1067  O   LEU M 131      31.968   4.648  22.839  1.00 84.03           O  
ATOM   1068  N   ARG M 132      31.495   6.862  22.766  1.00180.09           N  
ATOM   1069  CA  ARG M 132      30.535   6.924  23.834  1.00180.09           C  
ATOM   1070  CB  ARG M 132      30.459   8.331  24.444  1.00180.09           C  
ATOM   1071  CG  ARG M 132      31.815   8.853  24.914  1.00180.09           C  
ATOM   1072  CD  ARG M 132      32.236   8.343  26.287  1.00180.09           C  
ATOM   1073  NE  ARG M 132      33.596   8.888  26.547  0.96180.09           N  
ATOM   1074  CZ  ARG M 132      33.895   9.383  27.780  0.91180.09           C  
ATOM   1075  NH1 ARG M 132      32.934   9.399  28.747  0.91180.09           N  
ATOM   1076  NH2 ARG M 132      35.147   9.858  28.046  0.91180.09           N  
ATOM   1077  C   ARG M 132      29.132   6.585  23.405  1.00180.09           C  
ATOM   1078  O   ARG M 132      28.392   5.956  24.160  1.00180.09           O  
ATOM   1079  N   SER M 133      28.717   7.004  22.185  1.00103.17           N  
ATOM   1080  CA  SER M 133      27.317   6.934  21.843  1.00103.17           C  
ATOM   1081  CB  SER M 133      26.666   8.317  21.660  1.00103.17           C  
ATOM   1082  OG  SER M 133      26.765   9.083  22.848  1.00103.17           O  
ATOM   1083  C   SER M 133      27.103   6.240  20.536  1.00103.17           C  
ATOM   1084  O   SER M 133      28.048   5.856  19.848  1.00103.17           O  
ATOM   1085  N   TRP M 134      25.811   6.072  20.169  1.00 71.55           N  
ATOM   1086  CA  TRP M 134      25.458   5.358  18.977  1.00 71.55           C  
ATOM   1087  CB  TRP M 134      24.727   4.039  19.284  1.00 71.55           C  
ATOM   1088  CG  TRP M 134      25.529   3.089  20.141  1.00 71.55           C  
ATOM   1089  CD2 TRP M 134      26.499   2.157  19.639  1.00 71.55           C  
ATOM   1090  CD1 TRP M 134      25.510   2.934  21.496  1.00 71.55           C  
ATOM   1091  NE1 TRP M 134      26.411   1.966  21.873  1.00 71.55           N  
ATOM   1092  CE2 TRP M 134      27.027   1.480  20.739  1.00 71.55           C  
ATOM   1093  CE3 TRP M 134      26.921   1.893  18.369  1.00 71.55           C  
ATOM   1094  CZ2 TRP M 134      27.988   0.522  20.583  1.00 71.55           C  
ATOM   1095  CZ3 TRP M 134      27.885   0.922  18.214  1.00 71.55           C  
ATOM   1096  CH2 TRP M 134      28.409   0.251  19.300  1.00 71.55           C  
ATOM   1097  C   TRP M 134      24.505   6.181  18.166  1.00 71.55           C  
ATOM   1098  O   TRP M 134      23.780   7.027  18.689  1.00 71.55           O  
ATOM   1099  N   THR M 135      24.506   5.952  16.836  1.00 36.37           N  
ATOM   1100  CA  THR M 135      23.579   6.613  15.965  1.00 36.37           C  
ATOM   1101  CB  THR M 135      24.244   7.377  14.857  1.00 36.37           C  
ATOM   1102  OG1 THR M 135      25.117   8.360  15.395  1.00 36.37           O  
ATOM   1103  CG2 THR M 135      23.157   8.047  14.000  1.00 36.37           C  
ATOM   1104  C   THR M 135      22.752   5.533  15.336  1.00 36.37           C  
ATOM   1105  O   THR M 135      23.286   4.618  14.710  1.00 36.37           O  
ATOM   1106  N   ALA M 136      21.415   5.610  15.490  1.00 33.77           N  
ATOM   1107  CA  ALA M 136      20.574   4.591  14.930  1.00 33.77           C  
ATOM   1108  CB  ALA M 136      19.503   4.073  15.906  1.00 33.77           C  
ATOM   1109  C   ALA M 136      19.868   5.177  13.751  1.00 33.77           C  
ATOM   1110  O   ALA M 136      19.306   6.268  13.825  1.00 33.77           O  
ATOM   1111  N   ALA M 137      19.921   4.466  12.607  1.00 45.16           N  
ATOM   1112  CA  ALA M 137      19.303   4.930  11.398  1.00 45.16           C  
ATOM   1113  CB  ALA M 137      19.663   4.074  10.173  1.00 45.16           C  
ATOM   1114  C   ALA M 137      17.807   4.932  11.507  1.00 45.16           C  
ATOM   1115  O   ALA M 137      17.161   5.904  11.118  1.00 45.16           O  
ATOM   1116  N   ASP M 138      17.211   3.844  12.041  1.00 69.36           N  
ATOM   1117  CA  ASP M 138      15.777   3.763  12.064  1.00 69.36           C  
ATOM   1118  CB  ASP M 138      15.198   2.858  10.956  1.00 69.36           C  
ATOM   1119  CG  ASP M 138      15.738   1.439  11.096  1.00 69.36           C  
ATOM   1120  OD1 ASP M 138      16.467   1.168  12.087  1.00 69.36           O  
ATOM   1121  OD2 ASP M 138      15.435   0.608  10.198  1.00 69.36           O  
ATOM   1122  C   ASP M 138      15.300   3.277  13.397  1.00 69.36           C  
ATOM   1123  O   ASP M 138      16.063   3.169  14.355  1.00 69.36           O  
ATOM   1124  N   MET M 139      13.984   3.000  13.480  1.00 64.25           N  
ATOM   1125  CA  MET M 139      13.336   2.589  14.692  1.00 64.25           C  
ATOM   1126  CB  MET M 139      11.814   2.480  14.522  1.00 64.25           C  
ATOM   1127  CG  MET M 139      11.179   3.830  14.188  0.98 64.25           C  
ATOM   1128  SD  MET M 139      11.395   5.086  15.484  0.74 64.25           S  
ATOM   1129  CE  MET M 139      10.863   6.482  14.453  0.98 64.25           C  
ATOM   1130  C   MET M 139      13.858   1.262  15.152  1.00 64.25           C  
ATOM   1131  O   MET M 139      14.070   1.060  16.346  1.00 64.25           O  
ATOM   1132  N   ALA M 140      14.077   0.313  14.222  1.00 26.77           N  
ATOM   1133  CA  ALA M 140      14.545  -0.986  14.616  1.00 26.77           C  
ATOM   1134  CB  ALA M 140      14.707  -1.940  13.418  1.00 26.77           C  
ATOM   1135  C   ALA M 140      15.892  -0.824  15.244  1.00 26.77           C  
ATOM   1136  O   ALA M 140      16.190  -1.420  16.279  1.00 26.77           O  
ATOM   1137  N   ALA M 141      16.731   0.026  14.629  1.00 32.96           N  
ATOM   1138  CA  ALA M 141      18.069   0.272  15.081  1.00 32.96           C  
ATOM   1139  CB  ALA M 141      18.821   1.281  14.195  1.00 32.96           C  
ATOM   1140  C   ALA M 141      17.989   0.853  16.451  1.00 32.96           C  
ATOM   1141  O   ALA M 141      18.837   0.582  17.300  1.00 32.96           O  
ATOM   1142  N   GLN M 142      16.957   1.678  16.699  1.00124.64           N  
ATOM   1143  CA  GLN M 142      16.819   2.313  17.975  0.88124.64           C  
ATOM   1144  CB  GLN M 142      15.587   3.230  18.067  0.88124.64           C  
ATOM   1145  CG  GLN M 142      15.791   4.602  17.426  0.88124.64           C  
ATOM   1146  CD  GLN M 142      16.669   5.434  18.355  0.88124.64           C  
ATOM   1147  OE1 GLN M 142      17.696   4.970  18.847  0.87124.64           O  
ATOM   1148  NE2 GLN M 142      16.251   6.702  18.611  0.87124.64           N  
ATOM   1149  C   GLN M 142      16.688   1.263  19.033  1.00124.64           C  
ATOM   1150  O   GLN M 142      17.262   1.392  20.111  1.00124.64           O  
ATOM   1151  N   THR M 143      15.947   0.176  18.753  1.00 27.98           N  
ATOM   1152  CA  THR M 143      15.768  -0.829  19.759  0.93 27.98           C  
ATOM   1153  CB  THR M 143      14.941  -1.988  19.281  0.93 27.98           C  
ATOM   1154  OG1 THR M 143      13.658  -1.540  18.870  0.93 27.98           O  
ATOM   1155  CG2 THR M 143      14.805  -3.009  20.424  0.93 27.98           C  
ATOM   1156  C   THR M 143      17.114  -1.367  20.131  1.00 27.98           C  
ATOM   1157  O   THR M 143      17.417  -1.540  21.310  1.00 27.98           O  
ATOM   1158  N   THR M 144      17.969  -1.629  19.126  1.00 33.83           N  
ATOM   1159  CA  THR M 144      19.267  -2.187  19.379  1.00 33.83           C  
ATOM   1160  CB  THR M 144      20.038  -2.452  18.122  1.00 33.83           C  
ATOM   1161  OG1 THR M 144      19.330  -3.360  17.291  1.00 33.83           O  
ATOM   1162  CG2 THR M 144      21.410  -3.033  18.503  1.00 33.83           C  
ATOM   1163  C   THR M 144      20.072  -1.230  20.197  1.00 33.83           C  
ATOM   1164  O   THR M 144      20.790  -1.623  21.114  1.00 33.83           O  
ATOM   1165  N   LYS M 145      19.955   0.067  19.882  1.00139.90           N  
ATOM   1166  CA  LYS M 145      20.712   1.108  20.510  1.00139.90           C  
ATOM   1167  CB  LYS M 145      20.351   2.446  19.827  1.00139.90           C  
ATOM   1168  CG  LYS M 145      21.025   3.728  20.310  1.00139.90           C  
ATOM   1169  CD  LYS M 145      20.455   4.313  21.597  1.00139.90           C  
ATOM   1170  CE  LYS M 145      20.970   5.726  21.880  1.00139.90           C  
ATOM   1171  NZ  LYS M 145      20.618   6.632  20.762  1.00139.90           N  
ATOM   1172  C   LYS M 145      20.419   1.116  21.983  1.00139.90           C  
ATOM   1173  O   LYS M 145      21.336   1.209  22.797  1.00139.90           O  
ATOM   1174  N   HIS M 146      19.137   0.989  22.372  1.00 84.97           N  
ATOM   1175  CA  HIS M 146      18.803   1.016  23.767  1.00 84.97           C  
ATOM   1176  ND1 HIS M 146      15.888   2.228  22.231  1.00 84.97           N  
ATOM   1177  CG  HIS M 146      16.655   2.278  23.373  1.00 84.97           C  
ATOM   1178  CB  HIS M 146      17.285   1.073  24.017  1.00 84.97           C  
ATOM   1179  NE2 HIS M 146      16.003   4.368  22.823  1.00 84.97           N  
ATOM   1180  CD2 HIS M 146      16.716   3.593  23.722  1.00 84.97           C  
ATOM   1181  CE1 HIS M 146      15.524   3.504  21.948  1.00 84.97           C  
ATOM   1182  C   HIS M 146      19.372  -0.197  24.439  1.00 84.97           C  
ATOM   1183  O   HIS M 146      19.900  -0.109  25.546  1.00 84.97           O  
ATOM   1184  N   LYS M 147      19.289  -1.372  23.782  1.00 67.50           N  
ATOM   1185  CA  LYS M 147      19.778  -2.578  24.389  0.98 67.50           C  
ATOM   1186  CB  LYS M 147      19.565  -3.838  23.532  0.98 67.50           C  
ATOM   1187  CG  LYS M 147      18.107  -4.287  23.426  0.98 67.50           C  
ATOM   1188  CD  LYS M 147      17.905  -5.462  22.467  0.98 67.50           C  
ATOM   1189  CE  LYS M 147      18.480  -6.776  23.001  0.93 67.50           C  
ATOM   1190  NZ  LYS M 147      18.182  -7.883  22.066  0.93 67.50           N  
ATOM   1191  C   LYS M 147      21.251  -2.465  24.613  1.00 67.50           C  
ATOM   1192  O   LYS M 147      21.757  -2.827  25.674  1.00 67.50           O  
ATOM   1193  N   TRP M 148      21.981  -1.950  23.611  1.00 64.90           N  
ATOM   1194  CA  TRP M 148      23.404  -1.837  23.721  1.00 64.90           C  
ATOM   1195  CB  TRP M 148      24.083  -1.439  22.398  1.00 64.90           C  
ATOM   1196  CG  TRP M 148      24.064  -2.582  21.410  1.00 64.90           C  
ATOM   1197  CD2 TRP M 148      24.634  -2.554  20.094  1.00 64.90           C  
ATOM   1198  CD1 TRP M 148      23.533  -3.829  21.574  1.00 64.90           C  
ATOM   1199  NE1 TRP M 148      23.736  -4.579  20.442  1.00 64.90           N  
ATOM   1200  CE2 TRP M 148      24.412  -3.807  19.521  1.00 64.90           C  
ATOM   1201  CE3 TRP M 148      25.291  -1.567  19.417  1.00 64.90           C  
ATOM   1202  CZ2 TRP M 148      24.846  -4.095  18.259  1.00 64.90           C  
ATOM   1203  CZ3 TRP M 148      25.722  -1.861  18.142  1.00 64.90           C  
ATOM   1204  CH2 TRP M 148      25.505  -3.098  17.574  1.00 64.90           C  
ATOM   1205  C   TRP M 148      23.745  -0.863  24.804  1.00 64.90           C  
ATOM   1206  O   TRP M 148      24.741  -1.032  25.507  1.00 64.90           O  
ATOM   1207  N   GLU M 149      22.931   0.196  24.963  1.00 47.20           N  
ATOM   1208  CA  GLU M 149      23.201   1.176  25.973  1.00 47.20           C  
ATOM   1209  CB  GLU M 149      22.187   2.332  25.980  1.00 47.20           C  
ATOM   1210  CG  GLU M 149      22.294   3.279  24.786  1.00 47.20           C  
ATOM   1211  CD  GLU M 149      21.219   4.339  24.972  0.99 47.20           C  
ATOM   1212  OE1 GLU M 149      20.115   3.974  25.460  0.99 47.20           O  
ATOM   1213  OE2 GLU M 149      21.479   5.523  24.630  0.99 47.20           O  
ATOM   1214  C   GLU M 149      23.120   0.540  27.328  1.00 47.20           C  
ATOM   1215  O   GLU M 149      23.978   0.772  28.177  1.00 47.20           O  
ATOM   1216  N   ALA M 150      22.090  -0.296  27.563  1.00 32.26           N  
ATOM   1217  CA  ALA M 150      21.909  -0.893  28.857  1.00 32.26           C  
ATOM   1218  CB  ALA M 150      20.674  -1.808  28.915  1.00 32.26           C  
ATOM   1219  C   ALA M 150      23.104  -1.741  29.148  1.00 32.26           C  
ATOM   1220  O   ALA M 150      23.619  -1.754  30.264  1.00 32.26           O  
ATOM   1221  N   ALA M 151      23.558  -2.470  28.115  1.00 64.67           N  
ATOM   1222  CA  ALA M 151      24.667  -3.378  28.132  1.00 64.67           C  
ATOM   1223  CB  ALA M 151      24.800  -4.178  26.825  1.00 64.67           C  
ATOM   1224  C   ALA M 151      25.954  -2.650  28.352  1.00 64.67           C  
ATOM   1225  O   ALA M 151      26.907  -3.224  28.871  1.00 64.67           O  
ATOM   1226  N   HIS M 152      26.033  -1.371  27.947  1.00 75.76           N  
ATOM   1227  CA  HIS M 152      27.268  -0.644  28.027  1.00 75.76           C  
ATOM   1228  ND1 HIS M 152      26.758   1.505  30.353  1.00 75.76           N  
ATOM   1229  CG  HIS M 152      26.981   0.147  30.411  1.00 75.76           C  
ATOM   1230  CB  HIS M 152      27.860  -0.597  29.448  1.00 75.76           C  
ATOM   1231  NE2 HIS M 152      25.588   0.745  32.083  1.00 75.76           N  
ATOM   1232  CD2 HIS M 152      26.259  -0.301  31.474  1.00 75.76           C  
ATOM   1233  CE1 HIS M 152      25.918   1.808  31.374  1.00 75.76           C  
ATOM   1234  C   HIS M 152      28.258  -1.280  27.100  1.00 75.76           C  
ATOM   1235  O   HIS M 152      29.441  -1.420  27.406  1.00 75.76           O  
ATOM   1236  N   VAL M 153      27.771  -1.657  25.904  1.00 52.60           N  
ATOM   1237  CA  VAL M 153      28.564  -2.271  24.875  1.00 52.60           C  
ATOM   1238  CB  VAL M 153      27.761  -2.670  23.673  1.00 52.60           C  
ATOM   1239  CG1 VAL M 153      28.729  -3.203  22.603  1.00 52.60           C  
ATOM   1240  CG2 VAL M 153      26.695  -3.689  24.108  1.00 52.60           C  
ATOM   1241  C   VAL M 153      29.609  -1.305  24.407  1.00 52.60           C  
ATOM   1242  O   VAL M 153      30.726  -1.699  24.075  1.00 52.60           O  
ATOM   1243  N   ALA M 154      29.272  -0.005  24.369  1.00 42.85           N  
ATOM   1244  CA  ALA M 154      30.167   0.995  23.857  1.00 42.85           C  
ATOM   1245  CB  ALA M 154      29.569   2.411  23.910  1.00 42.85           C  
ATOM   1246  C   ALA M 154      31.428   1.008  24.665  1.00 42.85           C  
ATOM   1247  O   ALA M 154      32.515   1.176  24.114  1.00 42.85           O  
ATOM   1248  N   GLU M 155      31.323   0.839  25.996  1.00 52.98           N  
ATOM   1249  CA  GLU M 155      32.483   0.899  26.839  0.96 52.98           C  
ATOM   1250  CB  GLU M 155      32.131   0.743  28.327  0.96 52.98           C  
ATOM   1251  CG  GLU M 155      31.307   1.905  28.881  0.93 52.98           C  
ATOM   1252  CD  GLU M 155      30.868   1.522  30.284  0.87 52.98           C  
ATOM   1253  OE1 GLU M 155      30.371   0.375  30.449  0.87 52.98           O  
ATOM   1254  OE2 GLU M 155      31.030   2.362  31.208  0.84 52.98           O  
ATOM   1255  C   GLU M 155      33.432  -0.207  26.487  1.00 52.98           C  
ATOM   1256  O   GLU M 155      34.639   0.014  26.402  1.00 52.98           O  
ATOM   1257  N   GLN M 156      32.914  -1.429  26.269  1.00 99.60           N  
ATOM   1258  CA  GLN M 156      33.742  -2.550  25.939  0.98 99.60           C  
ATOM   1259  CB  GLN M 156      32.912  -3.844  25.846  0.98 99.60           C  
ATOM   1260  CG  GLN M 156      33.699  -5.090  25.446  0.98 99.60           C  
ATOM   1261  CD  GLN M 156      33.449  -5.337  23.966  0.87 99.60           C  
ATOM   1262  OE1 GLN M 156      34.227  -6.010  23.292  0.87 99.60           O  
ATOM   1263  NE2 GLN M 156      32.320  -4.786  23.447  0.87 99.60           N  
ATOM   1264  C   GLN M 156      34.434  -2.295  24.628  1.00 99.60           C  
ATOM   1265  O   GLN M 156      35.625  -2.574  24.488  1.00 99.60           O  
ATOM   1266  N   LEU M 158      33.712  -1.742  23.634  1.00 51.06           N  
ATOM   1267  CA  LEU M 158      34.281  -1.483  22.336  1.00 51.06           C  
ATOM   1268  CB  LEU M 158      33.257  -0.965  21.309  1.00 51.06           C  
ATOM   1269  CG  LEU M 158      32.154  -1.972  20.934  1.00 51.06           C  
ATOM   1270  CD1 LEU M 158      31.196  -1.369  19.895  1.00 51.06           C  
ATOM   1271  CD2 LEU M 158      32.744  -3.319  20.484  1.00 51.06           C  
ATOM   1272  C   LEU M 158      35.344  -0.437  22.451  1.00 51.06           C  
ATOM   1273  O   LEU M 158      36.393  -0.528  21.814  1.00 51.06           O  
ATOM   1274  N   ARG M 159      35.100   0.591  23.280  1.00 64.42           N  
ATOM   1275  CA  ARG M 159      36.030   1.673  23.413  0.98 64.42           C  
ATOM   1276  CB  ARG M 159      35.539   2.726  24.422  0.98 64.42           C  
ATOM   1277  CG  ARG M 159      36.461   3.936  24.577  0.98 64.42           C  
ATOM   1278  CD  ARG M 159      35.958   4.946  25.611  0.98 64.42           C  
ATOM   1279  NE  ARG M 159      36.939   6.065  25.661  0.88 64.42           N  
ATOM   1280  CZ  ARG M 159      36.843   7.015  26.636  0.87 64.42           C  
ATOM   1281  NH1 ARG M 159      35.867   6.922  27.586  0.87 64.42           N  
ATOM   1282  NH2 ARG M 159      37.721   8.059  26.665  0.87 64.42           N  
ATOM   1283  C   ARG M 159      37.328   1.119  23.914  1.00 64.42           C  
ATOM   1284  O   ARG M 159      38.395   1.488  23.425  1.00 64.42           O  
ATOM   1285  N   ALA M 160      37.267   0.196  24.894  1.00 30.11           N  
ATOM   1286  CA  ALA M 160      38.465  -0.349  25.467  1.00 30.11           C  
ATOM   1287  CB  ALA M 160      38.182  -1.364  26.585  1.00 30.11           C  
ATOM   1288  C   ALA M 160      39.240  -1.068  24.405  1.00 30.11           C  
ATOM   1289  O   ALA M 160      40.456  -0.917  24.309  1.00 30.11           O  
ATOM   1290  N   TYR M 161      38.547  -1.870  23.577  1.00 73.17           N  
ATOM   1291  CA  TYR M 161      39.177  -2.634  22.535  1.00 73.17           C  
ATOM   1292  CB  TYR M 161      38.146  -3.541  21.828  1.00 73.17           C  
ATOM   1293  CG  TYR M 161      38.694  -4.083  20.552  1.00 73.17           C  
ATOM   1294  CD1 TYR M 161      39.556  -5.156  20.532  1.00 73.17           C  
ATOM   1295  CD2 TYR M 161      38.314  -3.510  19.360  1.00 73.17           C  
ATOM   1296  CE1 TYR M 161      40.040  -5.640  19.337  1.00 73.17           C  
ATOM   1297  CE2 TYR M 161      38.790  -3.989  18.166  1.00 73.17           C  
ATOM   1298  CZ  TYR M 161      39.662  -5.050  18.154  1.00 73.17           C  
ATOM   1299  OH  TYR M 161      40.148  -5.532  16.921  1.00 73.17           O  
ATOM   1300  C   TYR M 161      39.793  -1.723  21.515  1.00 73.17           C  
ATOM   1301  O   TYR M 161      40.959  -1.880  21.154  1.00 73.17           O  
ATOM   1302  N   LEU M 162      39.032  -0.717  21.046  1.00 50.48           N  
ATOM   1303  CA  LEU M 162      39.503   0.139  19.993  1.00 50.48           C  
ATOM   1304  CB  LEU M 162      38.436   1.141  19.515  1.00 50.48           C  
ATOM   1305  CG  LEU M 162      37.214   0.465  18.863  1.00 50.48           C  
ATOM   1306  CD1 LEU M 162      36.188   1.501  18.376  1.00 50.48           C  
ATOM   1307  CD2 LEU M 162      37.643  -0.511  17.756  1.00 50.48           C  
ATOM   1308  C   LEU M 162      40.686   0.924  20.453  1.00 50.48           C  
ATOM   1309  O   LEU M 162      41.651   1.106  19.715  1.00 50.48           O  
ATOM   1310  N   GLU M 163      40.626   1.476  21.673  1.00 85.25           N  
ATOM   1311  CA  GLU M 163      41.765   2.224  22.093  1.00 85.25           C  
ATOM   1312  CB  GLU M 163      41.463   3.108  23.316  1.00 85.25           C  
ATOM   1313  CG  GLU M 163      40.482   4.235  22.976  1.00 85.25           C  
ATOM   1314  CD  GLU M 163      40.192   5.044  24.233  0.99 85.25           C  
ATOM   1315  OE1 GLU M 163      40.989   5.965  24.552  0.99 85.25           O  
ATOM   1316  OE2 GLU M 163      39.160   4.751  24.893  0.99 85.25           O  
ATOM   1317  C   GLU M 163      42.913   1.310  22.411  1.00 85.25           C  
ATOM   1318  O   GLU M 163      44.027   1.540  21.950  1.00 85.25           O  
ATOM   1319  N   GLY M 164      42.707   0.279  23.258  1.00 83.52           N  
ATOM   1320  CA  GLY M 164      43.853  -0.516  23.619  1.00 83.52           C  
ATOM   1321  C   GLY M 164      44.321  -1.565  22.647  1.00 83.52           C  
ATOM   1322  O   GLY M 164      45.347  -1.415  21.985  1.00 83.52           O  
ATOM   1323  N   THR M 165      43.511  -2.632  22.486  1.00 57.34           N  
ATOM   1324  CA  THR M 165      43.960  -3.811  21.796  1.00 57.34           C  
ATOM   1325  CB  THR M 165      43.001  -4.958  21.934  1.00 57.34           C  
ATOM   1326  OG1 THR M 165      42.836  -5.293  23.304  1.00 57.34           O  
ATOM   1327  CG2 THR M 165      43.554  -6.164  21.157  1.00 57.34           C  
ATOM   1328  C   THR M 165      44.174  -3.578  20.342  1.00 57.34           C  
ATOM   1329  O   THR M 165      45.220  -3.928  19.797  1.00 57.34           O  
ATOM   1330  N   CYS M 166      43.198  -2.958  19.660  1.00109.60           N  
ATOM   1331  CA  CYS M 166      43.369  -2.904  18.244  0.96109.60           C  
ATOM   1332  CB  CYS M 166      42.126  -2.485  17.443  0.96109.60           C  
ATOM   1333  SG  CYS M 166      41.656  -0.751  17.603  0.96109.60           S  
ATOM   1334  C   CYS M 166      44.554  -2.070  17.873  1.00109.60           C  
ATOM   1335  O   CYS M 166      45.286  -2.430  16.954  1.00109.60           O  
ATOM   1336  N   VAL M 167      44.790  -0.938  18.566  1.00120.56           N  
ATOM   1337  CA  VAL M 167      45.919  -0.124  18.207  0.93120.56           C  
ATOM   1338  CB  VAL M 167      45.994   1.207  18.903  0.93120.56           C  
ATOM   1339  CG1 VAL M 167      44.737   2.011  18.548  0.93120.56           C  
ATOM   1340  CG2 VAL M 167      46.223   1.002  20.404  0.93120.56           C  
ATOM   1341  C   VAL M 167      47.180  -0.861  18.520  1.00120.56           C  
ATOM   1342  O   VAL M 167      48.160  -0.769  17.784  1.00120.56           O  
ATOM   1343  N   GLU M 168      47.183  -1.614  19.633  1.00 98.14           N  
ATOM   1344  CA  GLU M 168      48.354  -2.308  20.080  0.93 98.14           C  
ATOM   1345  CB  GLU M 168      48.047  -3.128  21.342  0.93 98.14           C  
ATOM   1346  CG  GLU M 168      49.230  -3.907  21.906  0.88 98.14           C  
ATOM   1347  CD  GLU M 168      48.657  -4.875  22.932  0.84 98.14           C  
ATOM   1348  OE1 GLU M 168      47.673  -5.580  22.581  0.84 98.14           O  
ATOM   1349  OE2 GLU M 168      49.190  -4.931  24.072  0.84 98.14           O  
ATOM   1350  C   GLU M 168      48.794  -3.276  19.027  1.00 98.14           C  
ATOM   1351  O   GLU M 168      49.961  -3.293  18.636  1.00 98.14           O  
ATOM   1352  N   TRP M 169      47.859  -4.108  18.530  1.00 85.33           N  
ATOM   1353  CA  TRP M 169      48.183  -5.097  17.547  1.00 85.33           C  
ATOM   1354  CB  TRP M 169      47.118  -6.199  17.402  1.00 85.33           C  
ATOM   1355  CG  TRP M 169      47.160  -7.178  18.557  1.00 85.33           C  
ATOM   1356  CD2 TRP M 169      47.825  -8.453  18.511  1.00 85.33           C  
ATOM   1357  CD1 TRP M 169      46.629  -7.066  19.808  1.00 85.33           C  
ATOM   1358  NE1 TRP M 169      46.926  -8.188  20.548  1.00 85.33           N  
ATOM   1359  CE2 TRP M 169      47.661  -9.050  19.759  1.00 85.33           C  
ATOM   1360  CE3 TRP M 169      48.519  -9.074  17.511  1.00 85.33           C  
ATOM   1361  CZ2 TRP M 169      48.191 -10.282  20.028  1.00 85.33           C  
ATOM   1362  CZ3 TRP M 169      49.047 -10.317  17.783  1.00 85.33           C  
ATOM   1363  CH2 TRP M 169      48.888 -10.908  19.018  1.00 85.33           C  
ATOM   1364  C   TRP M 169      48.483  -4.466  16.227  1.00 85.33           C  
ATOM   1365  O   TRP M 169      49.304  -4.976  15.467  1.00 85.33           O  
ATOM   1366  N   LEU M 170      47.820  -3.345  15.899  1.00 62.24           N  
ATOM   1367  CA  LEU M 170      48.097  -2.732  14.634  1.00 62.24           C  
ATOM   1368  CB  LEU M 170      47.260  -1.470  14.368  1.00 62.24           C  
ATOM   1369  CG  LEU M 170      47.626  -0.773  13.045  1.00 62.24           C  
ATOM   1370  CD1 LEU M 170      47.534  -1.736  11.853  1.00 62.24           C  
ATOM   1371  CD2 LEU M 170      46.779   0.490  12.831  1.00 62.24           C  
ATOM   1372  C   LEU M 170      49.543  -2.352  14.615  1.00 62.24           C  
ATOM   1373  O   LEU M 170      50.224  -2.529  13.605  1.00 62.24           O  
ATOM   1374  N   ARG M 171      50.056  -1.834  15.746  1.00119.10           N  
ATOM   1375  CA  ARG M 171      51.434  -1.439  15.811  0.93119.10           C  
ATOM   1376  CB  ARG M 171      51.862  -0.926  17.201  0.93119.10           C  
ATOM   1377  CG  ARG M 171      51.234   0.397  17.643  0.93119.10           C  
ATOM   1378  CD  ARG M 171      51.895   0.973  18.900  0.93119.10           C  
ATOM   1379  NE  ARG M 171      51.236   2.273  19.203  0.93119.10           N  
ATOM   1380  CZ  ARG M 171      50.166   2.318  20.049  0.93119.10           C  
ATOM   1381  NH1 ARG M 171      49.743   1.181  20.675  0.93119.10           N  
ATOM   1382  NH2 ARG M 171      49.523   3.501  20.274  0.93119.10           N  
ATOM   1383  C   ARG M 171      52.276  -2.648  15.567  1.00119.10           C  
ATOM   1384  O   ARG M 171      53.243  -2.602  14.808  1.00119.10           O  
ATOM   1385  N   ARG M 172      51.911  -3.775  16.204  1.00119.56           N  
ATOM   1386  CA  ARG M 172      52.684  -4.977  16.096  1.00119.56           C  
ATOM   1387  CB  ARG M 172      52.087  -6.124  16.925  1.00119.56           C  
ATOM   1388  CG  ARG M 172      52.812  -7.460  16.766  1.00119.56           C  
ATOM   1389  CD  ARG M 172      52.180  -8.565  17.611  1.00119.56           C  
ATOM   1390  NE  ARG M 172      52.794  -9.855  17.201  0.99119.56           N  
ATOM   1391  CZ  ARG M 172      52.883 -10.885  18.091  0.99119.56           C  
ATOM   1392  NH1 ARG M 172      52.493 -10.706  19.387  0.99119.56           N  
ATOM   1393  NH2 ARG M 172      53.367 -12.094  17.683  0.99119.56           N  
ATOM   1394  C   ARG M 172      52.715  -5.419  14.669  1.00119.56           C  
ATOM   1395  O   ARG M 172      53.769  -5.782  14.148  1.00119.56           O  
ATOM   1396  N   TYR M 173      51.556  -5.382  13.990  1.00 80.26           N  
ATOM   1397  CA  TYR M 173      51.512  -5.819  12.626  1.00 80.26           C  
ATOM   1398  CB  TYR M 173      50.107  -5.789  11.988  1.00 80.26           C  
ATOM   1399  CG  TYR M 173      49.219  -6.776  12.671  1.00 80.26           C  
ATOM   1400  CD1 TYR M 173      49.533  -8.115  12.682  1.00 80.26           C  
ATOM   1401  CD2 TYR M 173      48.045  -6.370  13.265  1.00 80.26           C  
ATOM   1402  CE1 TYR M 173      48.707  -9.029  13.296  1.00 80.26           C  
ATOM   1403  CE2 TYR M 173      47.214  -7.279  13.879  1.00 80.26           C  
ATOM   1404  CZ  TYR M 173      47.549  -8.611  13.903  1.00 80.26           C  
ATOM   1405  OH  TYR M 173      46.700  -9.547  14.534  1.00 80.26           O  
ATOM   1406  C   TYR M 173      52.367  -4.908  11.809  1.00 80.26           C  
ATOM   1407  O   TYR M 173      53.058  -5.339  10.891  1.00 80.26           O  
ATOM   1408  N   LEU M 174      52.339  -3.601  12.095  1.00 59.15           N  
ATOM   1409  CA  LEU M 174      53.115  -2.724  11.272  1.00 59.15           C  
ATOM   1410  CB  LEU M 174      52.923  -1.242  11.635  1.00 59.15           C  
ATOM   1411  CG  LEU M 174      51.489  -0.737  11.377  1.00 59.15           C  
ATOM   1412  CD1 LEU M 174      51.346   0.746  11.752  1.00 59.15           C  
ATOM   1413  CD2 LEU M 174      51.036  -1.029   9.937  1.00 59.15           C  
ATOM   1414  C   LEU M 174      54.565  -3.068  11.405  1.00 59.15           C  
ATOM   1415  O   LEU M 174      55.283  -3.127  10.409  1.00 59.15           O  
ATOM   1416  N   GLU M 175      55.040  -3.320  12.641  1.00113.29           N  
ATOM   1417  CA  GLU M 175      56.439  -3.590  12.807  0.98113.29           C  
ATOM   1418  CB  GLU M 175      56.854  -3.744  14.276  0.98113.29           C  
ATOM   1419  CG  GLU M 175      58.371  -3.765  14.449  0.96113.29           C  
ATOM   1420  CD  GLU M 175      58.879  -2.358  14.163  0.84113.29           C  
ATOM   1421  OE1 GLU M 175      58.453  -1.417  14.885  0.84113.29           O  
ATOM   1422  OE2 GLU M 175      59.693  -2.203  13.214  0.84113.29           O  
ATOM   1423  C   GLU M 175      56.798  -4.856  12.096  1.00113.29           C  
ATOM   1424  O   GLU M 175      57.757  -4.886  11.327  1.00113.29           O  
ATOM   1425  N   ASN M 176      56.023  -5.939  12.304  1.00184.52           N  
ATOM   1426  CA  ASN M 176      56.365  -7.149  11.617  1.00184.52           C  
ATOM   1427  CB  ASN M 176      55.867  -8.428  12.314  1.00184.52           C  
ATOM   1428  CG  ASN M 176      56.627  -8.603  13.620  1.00184.52           C  
ATOM   1429  OD1 ASN M 176      57.789  -8.217  13.737  1.00184.52           O  
ATOM   1430  ND2 ASN M 176      55.952  -9.208  14.635  1.00184.52           N  
ATOM   1431  C   ASN M 176      55.656  -7.076  10.307  1.00184.52           C  
ATOM   1432  O   ASN M 176      54.454  -7.318  10.232  1.00184.52           O  
ATOM   1433  N   GLY M 177      56.387  -6.833   9.210  1.00 70.80           N  
ATOM   1434  CA  GLY M 177      55.691  -6.620   7.975  1.00 70.80           C  
ATOM   1435  C   GLY M 177      55.947  -5.212   7.560  1.00 70.80           C  
ATOM   1436  O   GLY M 177      55.356  -4.700   6.611  1.00 70.80           O  
ATOM   1437  N   LYS M 178      56.890  -4.564   8.259  1.00156.19           N  
ATOM   1438  CA  LYS M 178      57.233  -3.192   8.043  0.96156.19           C  
ATOM   1439  CB  LYS M 178      58.369  -2.767   8.988  0.96156.19           C  
ATOM   1440  CG  LYS M 178      59.629  -3.620   8.823  0.93156.19           C  
ATOM   1441  CD  LYS M 178      60.780  -3.222   9.746  0.88156.19           C  
ATOM   1442  CE  LYS M 178      60.783  -1.743  10.135  0.78156.19           C  
ATOM   1443  NZ  LYS M 178      60.821  -0.903   8.922  0.84156.19           N  
ATOM   1444  C   LYS M 178      57.670  -2.986   6.626  1.00156.19           C  
ATOM   1445  O   LYS M 178      57.331  -1.978   6.011  1.00156.19           O  
ATOM   1446  N   GLU M 179      58.435  -3.929   6.053  1.00 88.93           N  
ATOM   1447  CA  GLU M 179      58.900  -3.659   4.723  1.00 88.93           C  
ATOM   1448  CB  GLU M 179      59.831  -4.752   4.185  1.00 88.93           C  
ATOM   1449  CG  GLU M 179      61.176  -4.785   4.911  0.98 88.93           C  
ATOM   1450  CD  GLU M 179      61.950  -3.533   4.517  0.84 88.93           C  
ATOM   1451  OE1 GLU M 179      61.348  -2.426   4.540  0.82 88.93           O  
ATOM   1452  OE2 GLU M 179      63.157  -3.669   4.184  0.82 88.93           O  
ATOM   1453  C   GLU M 179      57.744  -3.536   3.780  1.00 88.93           C  
ATOM   1454  O   GLU M 179      57.637  -2.553   3.047  1.00 88.93           O  
ATOM   1455  N   THR M 180      56.842  -4.536   3.767  1.00 44.21           N  
ATOM   1456  CA  THR M 180      55.752  -4.489   2.835  1.00 44.21           C  
ATOM   1457  CB  THR M 180      54.985  -5.778   2.767  1.00 44.21           C  
ATOM   1458  OG1 THR M 180      54.373  -6.057   4.018  1.00 44.21           O  
ATOM   1459  CG2 THR M 180      55.955  -6.910   2.387  1.00 44.21           C  
ATOM   1460  C   THR M 180      54.779  -3.411   3.200  1.00 44.21           C  
ATOM   1461  O   THR M 180      54.427  -2.573   2.370  1.00 44.21           O  
ATOM   1462  N   LEU M 181      54.339  -3.383   4.476  1.00 39.55           N  
ATOM   1463  CA  LEU M 181      53.347  -2.432   4.883  1.00 39.55           C  
ATOM   1464  CB  LEU M 181      52.840  -2.642   6.324  1.00 39.55           C  
ATOM   1465  CG  LEU M 181      52.069  -3.964   6.523  1.00 39.55           C  
ATOM   1466  CD1 LEU M 181      51.587  -4.120   7.975  1.00 39.55           C  
ATOM   1467  CD2 LEU M 181      50.927  -4.107   5.504  1.00 39.55           C  
ATOM   1468  C   LEU M 181      53.931  -1.029   4.782  1.00 39.55           C  
ATOM   1469  O   LEU M 181      53.160  -0.059   5.019  1.00 39.55           O  
ATOM   1470  OXT LEU M 181      55.143  -0.905   4.462  1.00 39.55           O  
TER    1471      LEU M 181                                                       
ATOM   1471  N   ASN P   1      43.969  -8.445  15.404  1.00 50.14           N  
ATOM   1472  CA  ASN P   1      43.412  -9.172  16.566  1.00 50.14           C  
ATOM   1473  CB  ASN P   1      44.234  -8.825  17.822  1.00 50.14           C  
ATOM   1474  CG  ASN P   1      43.897  -9.822  18.921  1.00 50.14           C  
ATOM   1475  OD1 ASN P   1      42.755  -9.922  19.363  1.00 50.14           O  
ATOM   1476  ND2 ASN P   1      44.922 -10.593  19.371  1.00 50.14           N  
ATOM   1477  C   ASN P   1      41.976  -8.785  16.757  1.00 50.14           C  
ATOM   1478  O   ASN P   1      41.656  -7.622  16.992  1.00 50.14           O  
ATOM   1479  N   LEU P   2      41.071  -9.778  16.664  1.00 64.95           N  
ATOM   1480  CA  LEU P   2      39.650  -9.573  16.713  1.00 64.95           C  
ATOM   1481  CB  LEU P   2      38.860 -10.840  16.349  1.00 64.95           C  
ATOM   1482  CG  LEU P   2      39.070 -11.302  14.897  1.00 64.95           C  
ATOM   1483  CD1 LEU P   2      38.260 -12.572  14.599  1.00 64.95           C  
ATOM   1484  CD2 LEU P   2      38.770 -10.168  13.904  1.00 64.95           C  
ATOM   1485  C   LEU P   2      39.234  -9.196  18.097  1.00 64.95           C  
ATOM   1486  O   LEU P   2      39.906  -9.523  19.073  1.00 64.95           O  
ATOM   1487  N   VAL P   3      38.099  -8.468  18.199  1.00135.03           N  
ATOM   1488  CA  VAL P   3      37.549  -8.104  19.470  1.00135.03           C  
ATOM   1489  CB  VAL P   3      36.303  -7.274  19.387  1.00135.03           C  
ATOM   1490  CG1 VAL P   3      36.603  -5.971  18.650  1.00135.03           C  
ATOM   1491  CG2 VAL P   3      35.217  -8.107  18.701  1.00135.03           C  
ATOM   1492  C   VAL P   3      37.132  -9.390  20.094  1.00135.03           C  
ATOM   1493  O   VAL P   3      36.741 -10.330  19.402  1.00135.03           O  
ATOM   1494  N   PRO P   4      37.220  -9.468  21.388  1.00 88.49           N  
ATOM   1495  CA  PRO P   4      36.881 -10.701  22.033  1.00 88.49           C  
ATOM   1496  CD  PRO P   4      38.251  -8.741  22.111  1.00 88.49           C  
ATOM   1497  CB  PRO P   4      37.376 -10.563  23.465  1.00 88.49           C  
ATOM   1498  CG  PRO P   4      38.580  -9.613  23.333  1.00 88.49           C  
ATOM   1499  C   PRO P   4      35.450 -11.110  21.894  1.00 88.49           C  
ATOM   1500  O   PRO P   4      35.189 -12.310  21.967  1.00 88.49           O  
ATOM   1501  N   MET P   5      34.505 -10.166  21.720  0.98145.91           N  
ATOM   1502  CA  MET P   5      33.133 -10.581  21.588  0.98145.91           C  
ATOM   1503  CB  MET P   5      32.472 -10.836  22.958  0.98145.91           C  
ATOM   1504  CG  MET P   5      32.153  -9.552  23.728  0.97145.91           C  
ATOM   1505  SD  MET P   5      32.102  -9.701  25.544  0.88145.91           S  
ATOM   1506  CE  MET P   5      30.877 -11.028  25.669  0.88145.91           C  
ATOM   1507  C   MET P   5      32.381  -9.483  20.905  0.98145.91           C  
ATOM   1508  O   MET P   5      32.742  -8.316  21.029  0.98145.91           O  
ATOM   1509  N   VAL P   6      31.318  -9.835  20.148  1.00126.70           N  
ATOM   1510  CA  VAL P   6      30.508  -8.840  19.496  0.98126.70           C  
ATOM   1511  CB  VAL P   6      30.479  -8.954  18.001  0.98126.70           C  
ATOM   1512  CG1 VAL P   6      31.845  -8.527  17.448  1.00126.70           C  
ATOM   1513  CG2 VAL P   6      30.117 -10.400  17.633  1.00126.70           C  
ATOM   1514  C   VAL P   6      29.107  -8.950  20.004  1.00126.70           C  
ATOM   1515  O   VAL P   6      28.644 -10.039  20.339  1.00126.70           O  
ATOM   1516  N   ALA P   7      28.409  -7.794  20.094  1.00 61.89           N  
ATOM   1517  CA  ALA P   7      27.080  -7.747  20.638  1.00 61.89           C  
ATOM   1518  CB  ALA P   7      26.712  -6.375  21.225  1.00 61.89           C  
ATOM   1519  C   ALA P   7      26.065  -8.074  19.595  1.00 61.89           C  
ATOM   1520  O   ALA P   7      26.208  -7.711  18.429  1.00 61.89           O  
ATOM   1521  N   THR P   8      24.983  -8.760  20.019  1.00101.62           N  
ATOM   1522  CA  THR P   8      23.923  -9.111  19.122  0.88101.62           C  
ATOM   1523  CB  THR P   8      23.114 -10.292  19.584  0.88101.62           C  
ATOM   1524  OG1 THR P   8      22.194 -10.691  18.578  0.89101.62           O  
ATOM   1525  CG2 THR P   8      22.363  -9.911  20.868  0.88101.62           C  
ATOM   1526  C   THR P   8      23.022  -7.922  19.032  1.00101.62           C  
ATOM   1527  O   THR P   8      23.015  -7.068  19.917  1.00101.62           O  
ATOM   1528  N   VAL P   9      22.244  -7.825  17.937  1.00104.29           N  
ATOM   1529  CA  VAL P   9      21.379  -6.693  17.776  1.00104.29           C  
ATOM   1530  CB  VAL P   9      21.217  -6.254  16.350  1.00104.29           C  
ATOM   1531  CG1 VAL P   9      22.547  -5.667  15.861  1.00104.29           C  
ATOM   1532  CG2 VAL P   9      20.737  -7.455  15.520  1.00104.29           C  
ATOM   1533  C   VAL P   9      19.989  -7.009  18.309  1.00104.29           C  
ATOM   1534  O   VAL P   9      19.271  -6.036  18.674  1.00104.29           O  
ATOM   1535  OXT VAL P   9      19.621  -8.213  18.349  1.00104.29           O  
TER    1536      VAL P   9                                                       
ATOM   1536  N   THR A   5      40.628 -15.401  38.547  1.00 66.63           N  
ATOM   1537  CA  THR A   5      40.324 -14.610  39.761  1.00 66.63           C  
ATOM   1538  CB  THR A   5      38.882 -14.200  39.770  1.00 66.63           C  
ATOM   1539  OG1 THR A   5      38.047 -15.348  39.816  1.00 66.63           O  
ATOM   1540  CG2 THR A   5      38.594 -13.387  38.498  1.00 66.63           C  
ATOM   1541  C   THR A   5      40.581 -15.408  40.992  1.00 66.63           C  
ATOM   1542  O   THR A   5      40.552 -16.638  40.967  1.00 66.63           O  
ATOM   1543  N   THR A   6      40.869 -14.714  42.107  1.00 49.95           N  
ATOM   1544  CA  THR A   6      41.108 -15.405  43.334  1.00 49.95           C  
ATOM   1545  CB  THR A   6      42.536 -15.332  43.792  1.00 49.95           C  
ATOM   1546  OG1 THR A   6      42.900 -13.982  44.042  1.00 49.95           O  
ATOM   1547  CG2 THR A   6      43.441 -15.929  42.700  1.00 49.95           C  
ATOM   1548  C   THR A   6      40.279 -14.740  44.380  1.00 49.95           C  
ATOM   1549  O   THR A   6      40.062 -13.529  44.342  1.00 49.95           O  
ATOM   1550  N   GLN A   7      39.767 -15.539  45.333  1.00120.71           N  
ATOM   1551  CA  GLN A   7      38.995 -15.005  46.411  1.00120.71           C  
ATOM   1552  CB  GLN A   7      37.520 -14.779  46.024  1.00120.71           C  
ATOM   1553  CG  GLN A   7      36.809 -16.018  45.482  1.00120.71           C  
ATOM   1554  CD  GLN A   7      35.500 -15.555  44.855  1.00120.71           C  
ATOM   1555  OE1 GLN A   7      34.894 -16.265  44.056  1.00120.71           O  
ATOM   1556  NE2 GLN A   7      35.056 -14.322  45.219  1.00120.71           N  
ATOM   1557  C   GLN A   7      39.132 -15.946  47.569  1.00120.71           C  
ATOM   1558  O   GLN A   7      39.435 -17.120  47.395  1.00120.71           O  
ATOM   1559  N   PRO A   8      38.949 -15.431  48.758  1.00148.23           N  
ATOM   1560  CA  PRO A   8      39.083 -16.204  49.964  1.00148.23           C  
ATOM   1561  CD  PRO A   8      38.217 -14.193  48.970  1.00148.23           C  
ATOM   1562  CB  PRO A   8      38.703 -15.253  51.097  1.00148.23           C  
ATOM   1563  CG  PRO A   8      37.725 -14.271  50.425  1.00148.23           C  
ATOM   1564  C   PRO A   8      38.167 -17.384  49.903  1.00148.23           C  
ATOM   1565  O   PRO A   8      37.080 -17.277  49.341  1.00148.23           O  
ATOM   1566  N   ASN A   9      38.596 -18.526  50.471  1.00 37.93           N  
ATOM   1567  CA  ASN A   9      37.812 -19.723  50.419  1.00 37.93           C  
ATOM   1568  CB  ASN A   9      38.533 -20.939  51.022  1.00 37.93           C  
ATOM   1569  CG  ASN A   9      37.783 -22.184  50.572  1.00 37.93           C  
ATOM   1570  OD1 ASN A   9      36.568 -22.288  50.731  1.00 37.93           O  
ATOM   1571  ND2 ASN A   9      38.528 -23.154  49.979  1.00 37.93           N  
ATOM   1572  C   ASN A   9      36.541 -19.520  51.184  1.00 37.93           C  
ATOM   1573  O   ASN A   9      35.482 -19.971  50.751  1.00 37.93           O  
ATOM   1574  N   SER A  10      36.604 -18.849  52.353  1.00 83.47           N  
ATOM   1575  CA  SER A  10      35.404 -18.662  53.122  1.00 83.47           C  
ATOM   1576  CB  SER A  10      35.180 -19.726  54.211  1.00 83.47           C  
ATOM   1577  OG  SER A  10      34.901 -20.986  53.625  1.00 83.47           O  
ATOM   1578  C   SER A  10      35.469 -17.350  53.838  1.00 83.47           C  
ATOM   1579  O   SER A  10      36.530 -16.742  53.965  1.00 83.47           O  
ATOM   1580  N   MET A  11      34.298 -16.875  54.313  1.00 54.46           N  
ATOM   1581  CA  MET A  11      34.228 -15.636  55.033  1.00 54.46           C  
ATOM   1582  CB  MET A  11      34.044 -14.424  54.102  1.00 54.46           C  
ATOM   1583  CG  MET A  11      34.093 -13.070  54.809  1.00 54.46           C  
ATOM   1584  SD  MET A  11      34.176 -11.647  53.678  1.00 54.46           S  
ATOM   1585  CE  MET A  11      35.939 -11.843  53.283  1.00 54.46           C  
ATOM   1586  C   MET A  11      33.036 -15.714  55.938  1.00 54.46           C  
ATOM   1587  O   MET A  11      32.092 -16.455  55.670  1.00 54.46           O  
ATOM   1588  N   GLU A  12      33.052 -14.961  57.057  1.00112.40           N  
ATOM   1589  CA  GLU A  12      31.918 -15.014  57.935  1.00112.40           C  
ATOM   1590  CB  GLU A  12      32.157 -15.841  59.207  1.00112.40           C  
ATOM   1591  CG  GLU A  12      33.328 -15.359  60.058  1.00112.40           C  
ATOM   1592  CD  GLU A  12      33.446 -16.338  61.212  1.00112.40           C  
ATOM   1593  OE1 GLU A  12      34.163 -17.359  61.036  1.00112.40           O  
ATOM   1594  OE2 GLU A  12      32.815 -16.093  62.274  1.00112.40           O  
ATOM   1595  C   GLU A  12      31.535 -13.622  58.328  1.00112.40           C  
ATOM   1596  O   GLU A  12      32.358 -12.709  58.324  1.00112.40           O  
ATOM   1597  N   SER A  13      30.238 -13.425  58.644  1.00 35.28           N  
ATOM   1598  CA  SER A  13      29.766 -12.131  59.043  1.00 35.28           C  
ATOM   1599  CB  SER A  13      29.370 -11.233  57.860  1.00 35.28           C  
ATOM   1600  OG  SER A  13      28.253 -11.786  57.181  1.00 35.28           O  
ATOM   1601  C   SER A  13      28.546 -12.325  59.887  1.00 35.28           C  
ATOM   1602  O   SER A  13      28.006 -13.426  59.987  1.00 35.28           O  
ATOM   1603  N   ASN A  14      28.097 -11.238  60.542  1.00 43.90           N  
ATOM   1604  CA  ASN A  14      26.936 -11.289  61.380  1.00 43.90           C  
ATOM   1605  CB  ASN A  14      27.050 -10.405  62.631  1.00 43.90           C  
ATOM   1606  CG  ASN A  14      28.135 -10.980  63.528  1.00 43.90           C  
ATOM   1607  OD1 ASN A  14      28.039 -12.115  63.990  1.00 43.90           O  
ATOM   1608  ND2 ASN A  14      29.204 -10.177  63.779  1.00 43.90           N  
ATOM   1609  C   ASN A  14      25.779 -10.767  60.591  1.00 43.90           C  
ATOM   1610  O   ASN A  14      25.945  -9.984  59.657  1.00 43.90           O  
ATOM   1611  N   GLU A  15      24.562 -11.190  60.973  1.00 47.96           N  
ATOM   1612  CA  GLU A  15      23.364 -10.772  60.309  1.00 47.96           C  
ATOM   1613  CB  GLU A  15      22.106 -11.458  60.873  1.00 47.96           C  
ATOM   1614  CG  GLU A  15      21.897 -11.187  62.366  1.00 47.96           C  
ATOM   1615  CD  GLU A  15      20.702 -11.999  62.845  1.00 47.96           C  
ATOM   1616  OE1 GLU A  15      20.663 -13.224  62.552  1.00 47.96           O  
ATOM   1617  OE2 GLU A  15      19.811 -11.406  63.510  1.00 47.96           O  
ATOM   1618  C   GLU A  15      23.204  -9.295  60.502  1.00 47.96           C  
ATOM   1619  O   GLU A  15      23.699  -8.716  61.467  1.00 47.96           O  
ATOM   1620  N   GLU A  16      22.515  -8.654  59.542  1.00 72.09           N  
ATOM   1621  CA  GLU A  16      22.212  -7.251  59.553  1.00 72.09           C  
ATOM   1622  CB  GLU A  16      21.439  -6.826  60.810  1.00 72.09           C  
ATOM   1623  CG  GLU A  16      20.045  -7.449  60.878  1.00 72.09           C  
ATOM   1624  CD  GLU A  16      19.444  -7.085  62.223  1.00 72.09           C  
ATOM   1625  OE1 GLU A  16      19.699  -5.949  62.700  1.00 72.09           O  
ATOM   1626  OE2 GLU A  16      18.725  -7.947  62.795  1.00 72.09           O  
ATOM   1627  C   GLU A  16      23.463  -6.438  59.467  1.00 72.09           C  
ATOM   1628  O   GLU A  16      23.470  -5.271  59.857  1.00 72.09           O  
ATOM   1629  N   GLU A  17      24.554  -7.006  58.918  1.00 44.66           N  
ATOM   1630  CA  GLU A  17      25.743  -6.214  58.767  1.00 44.66           C  
ATOM   1631  CB  GLU A  17      26.947  -6.711  59.588  1.00 44.66           C  
ATOM   1632  CG  GLU A  17      26.794  -6.493  61.096  1.00 44.66           C  
ATOM   1633  CD  GLU A  17      28.044  -7.023  61.789  1.00 44.66           C  
ATOM   1634  OE1 GLU A  17      28.749  -7.869  61.179  1.00 44.66           O  
ATOM   1635  OE2 GLU A  17      28.308  -6.587  62.941  1.00 44.66           O  
ATOM   1636  C   GLU A  17      26.126  -6.258  57.319  1.00 44.66           C  
ATOM   1637  O   GLU A  17      25.824  -7.222  56.618  1.00 44.66           O  
ATOM   1638  N   PRO A  18      26.756  -5.218  56.840  1.00126.80           N  
ATOM   1639  CA  PRO A  18      27.162  -5.217  55.460  1.00126.80           C  
ATOM   1640  CD  PRO A  18      26.420  -3.879  57.302  1.00126.80           C  
ATOM   1641  CB  PRO A  18      27.483  -3.766  55.115  1.00126.80           C  
ATOM   1642  CG  PRO A  18      26.582  -2.966  56.073  1.00126.80           C  
ATOM   1643  C   PRO A  18      28.300  -6.166  55.263  1.00126.80           C  
ATOM   1644  O   PRO A  18      29.099  -6.333  56.181  1.00126.80           O  
ATOM   1645  N   VAL A  19      28.396  -6.798  54.075  1.00 42.94           N  
ATOM   1646  CA  VAL A  19      29.451  -7.744  53.854  1.00 42.94           C  
ATOM   1647  CB  VAL A  19      28.940  -9.119  53.530  1.00 42.94           C  
ATOM   1648  CG1 VAL A  19      30.136 -10.042  53.246  1.00 42.94           C  
ATOM   1649  CG2 VAL A  19      28.049  -9.593  54.689  1.00 42.94           C  
ATOM   1650  C   VAL A  19      30.267  -7.288  52.685  1.00 42.94           C  
ATOM   1651  O   VAL A  19      29.731  -6.803  51.689  1.00 42.94           O  
ATOM   1652  N   HIS A  20      31.606  -7.424  52.788  1.00 58.75           N  
ATOM   1653  CA  HIS A  20      32.469  -7.047  51.704  1.00 58.75           C  
ATOM   1654  ND1 HIS A  20      32.160  -4.374  53.429  1.00 58.75           N  
ATOM   1655  CG  HIS A  20      33.012  -4.667  52.389  1.00 58.75           C  
ATOM   1656  CB  HIS A  20      33.554  -6.035  52.106  1.00 58.75           C  
ATOM   1657  NE2 HIS A  20      32.527  -2.465  52.351  1.00 58.75           N  
ATOM   1658  CD2 HIS A  20      33.227  -3.490  51.740  1.00 58.75           C  
ATOM   1659  CE1 HIS A  20      31.902  -3.044  53.359  1.00 58.75           C  
ATOM   1660  C   HIS A  20      33.181  -8.281  51.243  1.00 58.75           C  
ATOM   1661  O   HIS A  20      34.056  -8.798  51.933  1.00 58.75           O  
ATOM   1662  N   LEU A  21      32.828  -8.780  50.041  1.00 70.27           N  
ATOM   1663  CA  LEU A  21      33.453  -9.963  49.520  1.00 70.27           C  
ATOM   1664  CB  LEU A  21      32.458 -10.860  48.763  1.00 70.27           C  
ATOM   1665  CG  LEU A  21      31.360 -11.470  49.655  1.00 70.27           C  
ATOM   1666  CD1 LEU A  21      30.334 -12.248  48.817  1.00 70.27           C  
ATOM   1667  CD2 LEU A  21      31.966 -12.337  50.770  1.00 70.27           C  
ATOM   1668  C   LEU A  21      34.485  -9.515  48.530  1.00 70.27           C  
ATOM   1669  O   LEU A  21      34.152  -8.948  47.490  1.00 70.27           O  
ATOM   1670  N   PRO A  22      35.735  -9.750  48.843  1.00 80.36           N  
ATOM   1671  CA  PRO A  22      36.827  -9.346  47.990  1.00 80.36           C  
ATOM   1672  CD  PRO A  22      36.143  -9.846  50.235  1.00 80.36           C  
ATOM   1673  CB  PRO A  22      38.046  -9.190  48.903  1.00 80.36           C  
ATOM   1674  CG  PRO A  22      37.674  -9.961  50.180  1.00 80.36           C  
ATOM   1675  C   PRO A  22      37.084 -10.277  46.845  1.00 80.36           C  
ATOM   1676  O   PRO A  22      36.724 -11.451  46.926  1.00 80.36           O  
ATOM   1677  N   CYS A  23      37.705  -9.757  45.764  1.00 57.10           N  
ATOM   1678  CA  CYS A  23      38.065 -10.553  44.623  1.00 57.10           C  
ATOM   1679  CB  CYS A  23      36.936 -10.656  43.580  1.00 57.10           C  
ATOM   1680  SG  CYS A  23      37.451 -11.458  42.034  1.00 57.10           S  
ATOM   1681  C   CYS A  23      39.241  -9.901  43.964  1.00 57.10           C  
ATOM   1682  O   CYS A  23      39.306  -8.676  43.859  1.00 57.10           O  
ATOM   1683  N   ASN A  24      40.213 -10.717  43.500  1.00 64.71           N  
ATOM   1684  CA  ASN A  24      41.376 -10.168  42.861  1.00 64.71           C  
ATOM   1685  CB  ASN A  24      42.696 -10.520  43.568  1.00 64.71           C  
ATOM   1686  CG  ASN A  24      42.737  -9.774  44.894  1.00 64.71           C  
ATOM   1687  OD1 ASN A  24      42.463  -8.577  44.957  1.00 64.71           O  
ATOM   1688  ND2 ASN A  24      43.083 -10.502  45.988  1.00 64.71           N  
ATOM   1689  C   ASN A  24      41.467 -10.718  41.471  1.00 64.71           C  
ATOM   1690  O   ASN A  24      41.223 -11.896  41.228  1.00 64.71           O  
ATOM   1691  N   HIS A  25      41.796  -9.830  40.513  1.00129.36           N  
ATOM   1692  CA  HIS A  25      41.987 -10.185  39.137  1.00129.36           C  
ATOM   1693  ND1 HIS A  25      40.000  -7.593  38.397  1.00129.36           N  
ATOM   1694  CG  HIS A  25      39.824  -8.907  38.769  1.00129.36           C  
ATOM   1695  CB  HIS A  25      40.689 -10.051  38.321  1.00129.36           C  
ATOM   1696  NE2 HIS A  25      38.233  -7.636  39.747  1.00129.36           N  
ATOM   1697  CD2 HIS A  25      38.740  -8.913  39.596  1.00129.36           C  
ATOM   1698  CE1 HIS A  25      39.022  -6.876  39.008  1.00129.36           C  
ATOM   1699  C   HIS A  25      43.014  -9.237  38.580  1.00129.36           C  
ATOM   1700  O   HIS A  25      42.673  -8.230  37.962  1.00129.36           O  
ATOM   1701  N   SER A  26      44.309  -9.564  38.772  1.00116.58           N  
ATOM   1702  CA  SER A  26      45.417  -8.723  38.394  1.00116.58           C  
ATOM   1703  CB  SER A  26      46.760  -9.251  38.927  1.00116.58           C  
ATOM   1704  OG  SER A  26      47.817  -8.391  38.528  1.00116.58           O  
ATOM   1705  C   SER A  26      45.571  -8.585  36.901  1.00116.58           C  
ATOM   1706  O   SER A  26      45.854  -7.499  36.397  1.00116.58           O  
ATOM   1707  N   THR A  27      45.386  -9.689  36.160  1.00165.21           N  
ATOM   1708  CA  THR A  27      45.607  -9.796  34.737  1.00165.21           C  
ATOM   1709  CB  THR A  27      45.595 -11.218  34.250  1.00165.21           C  
ATOM   1710  OG1 THR A  27      44.317 -11.804  34.453  1.00165.21           O  
ATOM   1711  CG2 THR A  27      46.668 -12.007  35.018  1.00165.21           C  
ATOM   1712  C   THR A  27      44.588  -9.042  33.920  1.00165.21           C  
ATOM   1713  O   THR A  27      44.797  -8.824  32.729  1.00165.21           O  
ATOM   1714  N   ILE A  28      43.438  -8.683  34.515  1.00193.41           N  
ATOM   1715  CA  ILE A  28      42.295  -8.103  33.842  1.00193.41           C  
ATOM   1716  CB  ILE A  28      41.347  -7.395  34.769  1.00193.41           C  
ATOM   1717  CG1 ILE A  28      40.011  -7.137  34.057  1.00193.41           C  
ATOM   1718  CG2 ILE A  28      42.029  -6.115  35.278  1.00193.41           C  
ATOM   1719  CD1 ILE A  28      38.894  -6.695  35.000  1.00193.41           C  
ATOM   1720  C   ILE A  28      42.618  -7.161  32.714  1.00193.41           C  
ATOM   1721  O   ILE A  28      43.543  -6.352  32.778  1.00193.41           O  
ATOM   1722  N   SER A  29      41.844  -7.298  31.608  1.00133.36           N  
ATOM   1723  CA  SER A  29      41.952  -6.462  30.443  1.00133.36           C  
ATOM   1724  CB  SER A  29      41.748  -7.226  29.124  1.00133.36           C  
ATOM   1725  OG  SER A  29      42.758  -8.211  28.968  1.00133.36           O  
ATOM   1726  C   SER A  29      40.864  -5.436  30.499  1.00133.36           C  
ATOM   1727  O   SER A  29      39.960  -5.496  31.330  1.00133.36           O  
ATOM   1728  N   GLY A  36      40.933  -4.465  29.575  1.00 54.89           N  
ATOM   1729  CA  GLY A  36      40.014  -3.368  29.505  1.00 54.89           C  
ATOM   1730  C   GLY A  36      38.645  -3.839  29.159  1.00 54.89           C  
ATOM   1731  O   GLY A  36      37.653  -3.257  29.591  1.00 54.89           O  
ATOM   1732  N   THR A  37      38.568  -4.861  28.296  1.00153.55           N  
ATOM   1733  CA  THR A  37      37.330  -5.394  27.812  1.00153.55           C  
ATOM   1734  CB  THR A  37      37.552  -6.365  26.693  1.00153.55           C  
ATOM   1735  OG1 THR A  37      36.306  -6.830  26.204  1.00153.55           O  
ATOM   1736  CG2 THR A  37      38.395  -7.542  27.213  1.00153.55           C  
ATOM   1737  C   THR A  37      36.564  -6.119  28.876  1.00153.55           C  
ATOM   1738  O   THR A  37      35.340  -6.009  28.921  1.00153.55           O  
ATOM   1739  N   ASP A  38      37.267  -6.847  29.774  1.00134.22           N  
ATOM   1740  CA  ASP A  38      36.708  -7.782  30.713  1.00134.22           C  
ATOM   1741  CB  ASP A  38      37.766  -8.396  31.648  1.00134.22           C  
ATOM   1742  CG  ASP A  38      38.709  -9.231  30.799  1.00134.22           C  
ATOM   1743  OD1 ASP A  38      38.442  -9.357  29.573  1.00134.22           O  
ATOM   1744  OD2 ASP A  38      39.713  -9.754  31.358  1.00134.22           O  
ATOM   1745  C   ASP A  38      35.646  -7.198  31.581  1.00134.22           C  
ATOM   1746  O   ASP A  38      35.682  -6.033  31.987  1.00134.22           O  
ATOM   1747  N   TYR A  39      34.662  -8.075  31.883  1.00155.60           N  
ATOM   1748  CA  TYR A  39      33.545  -7.785  32.720  1.00155.60           C  
ATOM   1749  CB  TYR A  39      32.166  -8.132  32.120  1.00155.60           C  
ATOM   1750  CG  TYR A  39      31.844  -7.160  31.036  1.00155.60           C  
ATOM   1751  CD1 TYR A  39      32.280  -7.366  29.747  1.00155.60           C  
ATOM   1752  CD2 TYR A  39      31.097  -6.037  31.313  1.00155.60           C  
ATOM   1753  CE1 TYR A  39      31.977  -6.465  28.753  1.00155.60           C  
ATOM   1754  CE2 TYR A  39      30.791  -5.133  30.324  1.00155.60           C  
ATOM   1755  CZ  TYR A  39      31.237  -5.343  29.043  1.00155.60           C  
ATOM   1756  OH  TYR A  39      30.927  -4.417  28.024  1.00155.60           O  
ATOM   1757  C   TYR A  39      33.686  -8.610  33.951  1.00155.60           C  
ATOM   1758  O   TYR A  39      34.146  -9.752  33.899  1.00155.60           O  
ATOM   1759  N   ILE A  40      33.313  -8.018  35.105  1.00159.16           N  
ATOM   1760  CA  ILE A  40      33.388  -8.734  36.338  1.00159.16           C  
ATOM   1761  CB  ILE A  40      33.963  -7.944  37.485  1.00159.16           C  
ATOM   1762  CG1 ILE A  40      35.460  -7.659  37.269  1.00159.16           C  
ATOM   1763  CG2 ILE A  40      33.675  -8.713  38.785  1.00159.16           C  
ATOM   1764  CD1 ILE A  40      35.751  -6.672  36.144  1.00159.16           C  
ATOM   1765  C   ILE A  40      31.988  -9.100  36.693  1.00159.16           C  
ATOM   1766  O   ILE A  40      31.116  -8.243  36.819  1.00159.16           O  
ATOM   1767  N   HIS A  41      31.741 -10.413  36.847  1.00100.20           N  
ATOM   1768  CA  HIS A  41      30.420 -10.893  37.120  1.00100.20           C  
ATOM   1769  ND1 HIS A  41      28.585 -11.115  34.120  1.00100.20           N  
ATOM   1770  CG  HIS A  41      29.795 -11.407  34.709  1.00100.20           C  
ATOM   1771  CB  HIS A  41      29.945 -11.944  36.102  1.00100.20           C  
ATOM   1772  NE2 HIS A  41      30.153 -10.645  32.616  1.00100.20           N  
ATOM   1773  CD2 HIS A  41      30.743 -11.112  33.778  1.00100.20           C  
ATOM   1774  CE1 HIS A  41      28.858 -10.665  32.870  1.00100.20           C  
ATOM   1775  C   HIS A  41      30.427 -11.581  38.452  1.00100.20           C  
ATOM   1776  O   HIS A  41      31.438 -12.152  38.859  1.00100.20           O  
ATOM   1777  N   TRP A  42      29.292 -11.512  39.182  1.00 86.27           N  
ATOM   1778  CA  TRP A  42      29.194 -12.214  40.431  1.00 86.27           C  
ATOM   1779  CB  TRP A  42      29.119 -11.293  41.661  1.00 86.27           C  
ATOM   1780  CG  TRP A  42      30.423 -10.605  41.991  1.00 86.27           C  
ATOM   1781  CD2 TRP A  42      31.334 -11.060  43.006  1.00 86.27           C  
ATOM   1782  CD1 TRP A  42      30.976  -9.484  41.449  1.00 86.27           C  
ATOM   1783  NE1 TRP A  42      32.180  -9.212  42.057  1.00 86.27           N  
ATOM   1784  CE2 TRP A  42      32.411 -10.174  43.017  1.00 86.27           C  
ATOM   1785  CE3 TRP A  42      31.279 -12.128  43.854  1.00 86.27           C  
ATOM   1786  CZ2 TRP A  42      33.454 -10.345  43.884  1.00 86.27           C  
ATOM   1787  CZ3 TRP A  42      32.331 -12.295  44.728  1.00 86.27           C  
ATOM   1788  CH2 TRP A  42      33.397 -11.420  44.742  1.00 86.27           C  
ATOM   1789  C   TRP A  42      27.949 -13.050  40.414  1.00 86.27           C  
ATOM   1790  O   TRP A  42      26.873 -12.587  40.036  1.00 86.27           O  
ATOM   1791  N   TYR A  43      28.085 -14.327  40.825  1.00 91.97           N  
ATOM   1792  CA  TYR A  43      26.990 -15.254  40.920  1.00 91.97           C  
ATOM   1793  CB  TYR A  43      27.054 -16.436  39.930  1.00 91.97           C  
ATOM   1794  CG  TYR A  43      26.688 -15.983  38.556  1.00 91.97           C  
ATOM   1795  CD1 TYR A  43      27.571 -15.270  37.780  1.00 91.97           C  
ATOM   1796  CD2 TYR A  43      25.452 -16.295  38.032  1.00 91.97           C  
ATOM   1797  CE1 TYR A  43      27.223 -14.867  36.511  1.00 91.97           C  
ATOM   1798  CE2 TYR A  43      25.098 -15.895  36.765  1.00 91.97           C  
ATOM   1799  CZ  TYR A  43      25.984 -15.174  36.002  1.00 91.97           C  
ATOM   1800  OH  TYR A  43      25.625 -14.760  34.702  1.00 91.97           O  
ATOM   1801  C   TYR A  43      27.063 -15.860  42.284  1.00 91.97           C  
ATOM   1802  O   TYR A  43      28.126 -15.893  42.901  1.00 91.97           O  
ATOM   1803  N   ARG A  44      25.916 -16.329  42.815  1.00103.94           N  
ATOM   1804  CA  ARG A  44      25.962 -16.958  44.105  1.00103.94           C  
ATOM   1805  CB  ARG A  44      25.373 -16.119  45.254  1.00103.94           C  
ATOM   1806  CG  ARG A  44      23.888 -15.797  45.089  1.00103.94           C  
ATOM   1807  CD  ARG A  44      23.313 -14.974  46.244  1.00103.94           C  
ATOM   1808  NE  ARG A  44      21.874 -14.734  45.947  1.00103.94           N  
ATOM   1809  CZ  ARG A  44      21.073 -14.131  46.871  1.00103.94           C  
ATOM   1810  NH1 ARG A  44      21.575 -13.775  48.091  1.00103.94           N  
ATOM   1811  NH2 ARG A  44      19.771 -13.865  46.562  1.00103.94           N  
ATOM   1812  C   ARG A  44      25.159 -18.213  44.030  1.00103.94           C  
ATOM   1813  O   ARG A  44      24.325 -18.380  43.140  1.00103.94           O  
ATOM   1814  N   GLN A  45      25.427 -19.170  44.941  1.00134.46           N  
ATOM   1815  CA  GLN A  45      24.604 -20.344  44.924  1.00134.46           C  
ATOM   1816  CB  GLN A  45      25.231 -21.587  44.263  1.00134.46           C  
ATOM   1817  CG  GLN A  45      26.406 -22.195  45.018  1.00134.46           C  
ATOM   1818  CD  GLN A  45      26.846 -23.432  44.244  1.00134.46           C  
ATOM   1819  OE1 GLN A  45      27.959 -23.918  44.424  1.00134.46           O  
ATOM   1820  NE2 GLN A  45      25.953 -23.959  43.361  1.00134.46           N  
ATOM   1821  C   GLN A  45      24.229 -20.702  46.328  1.00134.46           C  
ATOM   1822  O   GLN A  45      25.077 -20.906  47.195  1.00134.46           O  
ATOM   1823  N   LEU A  46      22.909 -20.799  46.568  1.00131.15           N  
ATOM   1824  CA  LEU A  46      22.356 -21.138  47.849  1.00131.15           C  
ATOM   1825  CB  LEU A  46      20.862 -20.784  47.952  1.00131.15           C  
ATOM   1826  CG  LEU A  46      20.581 -19.270  47.891  1.00131.15           C  
ATOM   1827  CD1 LEU A  46      20.921 -18.675  46.516  1.00131.15           C  
ATOM   1828  CD2 LEU A  46      19.144 -18.960  48.329  1.00131.15           C  
ATOM   1829  C   LEU A  46      22.533 -22.620  48.043  1.00131.15           C  
ATOM   1830  O   LEU A  46      22.803 -23.343  47.083  1.00131.15           O  
ATOM   1831  N   PRO A  48      22.374 -23.104  49.254  1.00190.86           N  
ATOM   1832  CA  PRO A  48      22.690 -24.461  49.616  1.00190.86           C  
ATOM   1833  CD  PRO A  48      21.781 -22.360  50.353  1.00190.86           C  
ATOM   1834  CB  PRO A  48      22.087 -24.677  51.004  1.00190.86           C  
ATOM   1835  CG  PRO A  48      21.972 -23.258  51.588  1.00190.86           C  
ATOM   1836  C   PRO A  48      22.338 -25.547  48.651  1.00190.86           C  
ATOM   1837  O   PRO A  48      23.262 -26.141  48.110  1.00190.86           O  
ATOM   1838  N   SER A  49      21.061 -25.847  48.367  1.00177.98           N  
ATOM   1839  CA  SER A  49      20.896 -26.927  47.435  1.00177.98           C  
ATOM   1840  CB  SER A  49      19.967 -28.035  47.951  1.00177.98           C  
ATOM   1841  OG  SER A  49      19.853 -29.061  46.978  1.00177.98           O  
ATOM   1842  C   SER A  49      20.265 -26.329  46.231  1.00177.98           C  
ATOM   1843  O   SER A  49      19.129 -26.643  45.880  1.00177.98           O  
ATOM   1844  N   GLN A  50      21.026 -25.469  45.532  1.00121.19           N  
ATOM   1845  CA  GLN A  50      20.427 -24.812  44.417  1.00121.19           C  
ATOM   1846  CB  GLN A  50      19.780 -23.493  44.831  1.00121.19           C  
ATOM   1847  CG  GLN A  50      18.715 -23.750  45.895  1.00121.19           C  
ATOM   1848  CD  GLN A  50      18.175 -22.417  46.363  1.00121.19           C  
ATOM   1849  OE1 GLN A  50      18.259 -21.416  45.654  1.00121.19           O  
ATOM   1850  NE2 GLN A  50      17.608 -22.401  47.596  1.00121.19           N  
ATOM   1851  C   GLN A  50      21.500 -24.547  43.413  1.00121.19           C  
ATOM   1852  O   GLN A  50      22.686 -24.676  43.713  1.00121.19           O  
ATOM   1853  N   GLY A  51      21.100 -24.204  42.173  1.00 32.77           N  
ATOM   1854  CA  GLY A  51      22.066 -23.920  41.150  1.00 32.77           C  
ATOM   1855  C   GLY A  51      22.477 -22.494  41.330  1.00 32.77           C  
ATOM   1856  O   GLY A  51      21.895 -21.765  42.126  1.00 32.77           O  
ATOM   1857  N   PRO A  52      23.467 -22.074  40.588  1.00158.88           N  
ATOM   1858  CA  PRO A  52      23.933 -20.725  40.734  1.00158.88           C  
ATOM   1859  CD  PRO A  52      24.540 -22.965  40.189  1.00158.88           C  
ATOM   1860  CB  PRO A  52      25.336 -20.683  40.118  1.00158.88           C  
ATOM   1861  CG  PRO A  52      25.507 -22.048  39.428  1.00158.88           C  
ATOM   1862  C   PRO A  52      22.969 -19.744  40.156  1.00158.88           C  
ATOM   1863  O   PRO A  52      22.193 -20.114  39.278  1.00158.88           O  
ATOM   1864  N   GLU A  53      22.985 -18.495  40.663  1.00 59.74           N  
ATOM   1865  CA  GLU A  53      22.122 -17.461  40.168  1.00 59.74           C  
ATOM   1866  CB  GLU A  53      20.973 -17.102  41.125  1.00 59.74           C  
ATOM   1867  CG  GLU A  53      21.446 -16.618  42.497  1.00 59.74           C  
ATOM   1868  CD  GLU A  53      20.219 -16.184  43.285  1.00 59.74           C  
ATOM   1869  OE1 GLU A  53      19.517 -15.246  42.818  1.00 59.74           O  
ATOM   1870  OE2 GLU A  53      19.963 -16.783  44.364  1.00 59.74           O  
ATOM   1871  C   GLU A  53      22.958 -16.226  39.995  1.00 59.74           C  
ATOM   1872  O   GLU A  53      24.006 -16.084  40.623  1.00 59.74           O  
ATOM   1873  N   TYR A  54      22.492 -15.295  39.135  1.00123.06           N  
ATOM   1874  CA  TYR A  54      23.203 -14.088  38.791  1.00123.06           C  
ATOM   1875  CB  TYR A  54      22.755 -13.573  37.411  1.00123.06           C  
ATOM   1876  CG  TYR A  54      23.219 -12.177  37.183  1.00123.06           C  
ATOM   1877  CD1 TYR A  54      24.473 -11.908  36.682  1.00123.06           C  
ATOM   1878  CD2 TYR A  54      22.375 -11.130  37.465  1.00123.06           C  
ATOM   1879  CE1 TYR A  54      24.873 -10.608  36.468  1.00123.06           C  
ATOM   1880  CE2 TYR A  54      22.768  -9.831  37.254  1.00123.06           C  
ATOM   1881  CZ  TYR A  54      24.022  -9.568  36.759  1.00123.06           C  
ATOM   1882  OH  TYR A  54      24.423  -8.232  36.543  1.00123.06           O  
ATOM   1883  C   TYR A  54      22.939 -12.994  39.792  1.00123.06           C  
ATOM   1884  O   TYR A  54      21.787 -12.640  40.033  1.00123.06           O  
ATOM   1885  N   VAL A  55      23.997 -12.511  40.494  1.00100.58           N  
ATOM   1886  CA  VAL A  55      23.883 -11.385  41.389  1.00100.58           C  
ATOM   1887  CB  VAL A  55      24.881 -11.436  42.504  1.00100.58           C  
ATOM   1888  CG1 VAL A  55      24.682 -10.199  43.397  1.00100.58           C  
ATOM   1889  CG2 VAL A  55      24.707 -12.777  43.238  1.00100.58           C  
ATOM   1890  C   VAL A  55      24.030 -10.040  40.715  1.00100.58           C  
ATOM   1891  O   VAL A  55      23.150  -9.186  40.823  1.00100.58           O  
ATOM   1892  N   ILE A  56      25.175  -9.807  40.017  1.00 97.18           N  
ATOM   1893  CA  ILE A  56      25.441  -8.524  39.408  1.00 97.18           C  
ATOM   1894  CB  ILE A  56      25.677  -7.450  40.434  1.00 97.18           C  
ATOM   1895  CG1 ILE A  56      25.703  -6.056  39.790  1.00 97.18           C  
ATOM   1896  CG2 ILE A  56      26.956  -7.814  41.206  1.00 97.18           C  
ATOM   1897  CD1 ILE A  56      25.617  -4.920  40.810  1.00 97.18           C  
ATOM   1898  C   ILE A  56      26.681  -8.620  38.548  1.00 97.18           C  
ATOM   1899  O   ILE A  56      27.446  -9.576  38.662  1.00 97.18           O  
ATOM   1900  N   HIS A  57      26.914  -7.631  37.649  1.00108.69           N  
ATOM   1901  CA  HIS A  57      28.116  -7.643  36.841  1.00108.69           C  
ATOM   1902  ND1 HIS A  57      25.899  -7.514  34.395  1.00108.69           N  
ATOM   1903  CG  HIS A  57      27.264  -7.693  34.448  1.00108.69           C  
ATOM   1904  CB  HIS A  57      27.984  -8.439  35.530  1.00108.69           C  
ATOM   1905  NE2 HIS A  57      26.738  -6.497  32.605  1.00108.69           N  
ATOM   1906  CD2 HIS A  57      27.761  -7.063  33.345  1.00108.69           C  
ATOM   1907  CE1 HIS A  57      25.640  -6.795  33.275  1.00108.69           C  
ATOM   1908  C   HIS A  57      28.429  -6.224  36.448  1.00108.69           C  
ATOM   1909  O   HIS A  57      27.527  -5.392  36.390  1.00108.69           O  
ATOM   1910  N   GLY A  58      29.717  -5.898  36.167  1.00102.32           N  
ATOM   1911  CA  GLY A  58      30.024  -4.544  35.769  1.00102.32           C  
ATOM   1912  C   GLY A  58      31.388  -4.444  35.144  1.00102.32           C  
ATOM   1913  O   GLY A  58      32.233  -5.326  35.301  1.00102.32           O  
ATOM   1914  N   LEU A  59      31.573  -3.442  34.251  1.00163.34           N  
ATOM   1915  CA  LEU A  59      32.885  -3.213  33.706  1.00163.34           C  
ATOM   1916  CB  LEU A  59      32.817  -2.469  32.360  1.00163.34           C  
ATOM   1917  CG  LEU A  59      34.176  -2.311  31.654  1.00163.34           C  
ATOM   1918  CD1 LEU A  59      34.664  -3.653  31.090  1.00163.34           C  
ATOM   1919  CD2 LEU A  59      34.146  -1.195  30.599  1.00163.34           C  
ATOM   1920  C   LEU A  59      33.761  -2.366  34.600  1.00163.34           C  
ATOM   1921  O   LEU A  59      34.608  -2.871  35.332  1.00163.34           O  
ATOM   1922  N   THR A  66      33.615  -1.015  34.477  1.00100.99           N  
ATOM   1923  CA  THR A  66      34.343  -0.054  35.273  1.00100.99           C  
ATOM   1924  CB  THR A  66      34.862   1.087  34.445  1.00100.99           C  
ATOM   1925  OG1 THR A  66      33.786   1.784  33.834  1.00100.99           O  
ATOM   1926  CG2 THR A  66      35.810   0.527  33.371  1.00100.99           C  
ATOM   1927  C   THR A  66      33.585   0.553  36.416  1.00100.99           C  
ATOM   1928  O   THR A  66      33.986   0.488  37.576  1.00100.99           O  
ATOM   1929  N   SER A  67      32.408   1.126  36.088  1.00 51.20           N  
ATOM   1930  CA  SER A  67      31.700   1.958  37.018  1.00 51.20           C  
ATOM   1931  CB  SER A  67      30.581   2.792  36.372  1.00 51.20           C  
ATOM   1932  OG  SER A  67      29.592   1.937  35.818  1.00 51.20           O  
ATOM   1933  C   SER A  67      31.087   1.111  38.069  1.00 51.20           C  
ATOM   1934  O   SER A  67      30.815  -0.068  37.853  1.00 51.20           O  
ATOM   1935  N   ASN A  68      30.863   1.713  39.252  1.00 47.19           N  
ATOM   1936  CA  ASN A  68      30.266   0.975  40.319  1.00 47.19           C  
ATOM   1937  CB  ASN A  68      30.275   1.720  41.665  1.00 47.19           C  
ATOM   1938  CG  ASN A  68      31.711   1.761  42.170  1.00 47.19           C  
ATOM   1939  OD1 ASN A  68      32.603   2.298  41.515  1.00 47.19           O  
ATOM   1940  ND2 ASN A  68      31.944   1.170  43.370  1.00 47.19           N  
ATOM   1941  C   ASN A  68      28.849   0.716  39.934  1.00 47.19           C  
ATOM   1942  O   ASN A  68      28.140   1.616  39.483  1.00 47.19           O  
ATOM   1943  N   VAL A  69      28.403  -0.544  40.099  1.00 40.67           N  
ATOM   1944  CA  VAL A  69      27.056  -0.888  39.750  1.00 40.67           C  
ATOM   1945  CB  VAL A  69      26.938  -2.178  38.988  1.00 40.67           C  
ATOM   1946  CG1 VAL A  69      25.449  -2.455  38.721  1.00 40.67           C  
ATOM   1947  CG2 VAL A  69      27.790  -2.075  37.712  1.00 40.67           C  
ATOM   1948  C   VAL A  69      26.316  -1.059  41.033  1.00 40.67           C  
ATOM   1949  O   VAL A  69      26.745  -1.805  41.914  1.00 40.67           O  
ATOM   1950  N   ASN A  70      25.168  -0.367  41.164  1.00 57.60           N  
ATOM   1951  CA  ASN A  70      24.443  -0.415  42.397  1.00 57.60           C  
ATOM   1952  CB  ASN A  70      24.093   0.975  42.958  1.00 57.60           C  
ATOM   1953  CG  ASN A  70      25.381   1.652  43.402  1.00 57.60           C  
ATOM   1954  OD1 ASN A  70      26.108   2.227  42.594  1.00 57.60           O  
ATOM   1955  ND2 ASN A  70      25.668   1.590  44.730  1.00 57.60           N  
ATOM   1956  C   ASN A  70      23.146  -1.127  42.193  1.00 57.60           C  
ATOM   1957  O   ASN A  70      22.563  -1.107  41.111  1.00 57.60           O  
ATOM   1958  N   ASN A  72      22.687  -1.801  43.267  1.00125.73           N  
ATOM   1959  CA  ASN A  72      21.457  -2.537  43.307  1.00125.73           C  
ATOM   1960  CB  ASN A  72      21.668  -4.037  43.037  1.00125.73           C  
ATOM   1961  CG  ASN A  72      20.332  -4.729  42.802  1.00125.73           C  
ATOM   1962  OD1 ASN A  72      19.269  -4.117  42.871  1.00125.73           O  
ATOM   1963  ND2 ASN A  72      20.390  -6.057  42.517  1.00125.73           N  
ATOM   1964  C   ASN A  72      20.989  -2.403  44.723  1.00125.73           C  
ATOM   1965  O   ASN A  72      21.775  -2.077  45.612  1.00125.73           O  
ATOM   1966  N   ARG A  74      19.694  -2.640  44.992  1.00130.96           N  
ATOM   1967  CA  ARG A  74      19.247  -2.458  46.338  1.00130.96           C  
ATOM   1968  CB  ARG A  74      17.746  -2.754  46.492  1.00130.96           C  
ATOM   1969  CG  ARG A  74      16.851  -1.711  45.820  1.00130.96           C  
ATOM   1970  CD  ARG A  74      15.353  -1.995  45.955  1.00130.96           C  
ATOM   1971  NE  ARG A  74      15.002  -3.079  44.995  1.00130.96           N  
ATOM   1972  CZ  ARG A  74      14.525  -2.755  43.757  1.00130.96           C  
ATOM   1973  NH1 ARG A  74      14.374  -1.444  43.405  1.00130.96           N  
ATOM   1974  NH2 ARG A  74      14.181  -3.742  42.879  1.00130.96           N  
ATOM   1975  C   ARG A  74      19.994  -3.384  47.256  1.00130.96           C  
ATOM   1976  O   ARG A  74      20.571  -2.941  48.249  1.00130.96           O  
ATOM   1977  N   MET A  75      19.977  -4.702  46.964  1.00126.23           N  
ATOM   1978  CA  MET A  75      20.622  -5.679  47.804  1.00126.23           C  
ATOM   1979  CB  MET A  75      20.134  -7.116  47.542  1.00126.23           C  
ATOM   1980  CG  MET A  75      20.657  -7.747  46.250  1.00126.23           C  
ATOM   1981  SD  MET A  75      20.120  -9.464  45.991  1.00126.23           S  
ATOM   1982  CE  MET A  75      20.920 -10.081  47.501  1.00126.23           C  
ATOM   1983  C   MET A  75      22.123  -5.685  47.698  1.00126.23           C  
ATOM   1984  O   MET A  75      22.806  -5.777  48.720  1.00126.23           O  
ATOM   1985  N   ALA A  76      22.680  -5.590  46.465  1.00 48.64           N  
ATOM   1986  CA  ALA A  76      24.108  -5.737  46.337  1.00 48.64           C  
ATOM   1987  CB  ALA A  76      24.530  -7.107  45.779  1.00 48.64           C  
ATOM   1988  C   ALA A  76      24.659  -4.709  45.402  1.00 48.64           C  
ATOM   1989  O   ALA A  76      24.030  -4.340  44.411  1.00 48.64           O  
ATOM   1990  N   SER A  77      25.888  -4.241  45.702  1.00 33.99           N  
ATOM   1991  CA  SER A  77      26.541  -3.252  44.896  1.00 33.99           C  
ATOM   1992  CB  SER A  77      26.756  -1.914  45.625  1.00 33.99           C  
ATOM   1993  OG  SER A  77      25.505  -1.320  45.933  1.00 33.99           O  
ATOM   1994  C   SER A  77      27.889  -3.788  44.538  1.00 33.99           C  
ATOM   1995  O   SER A  77      28.431  -4.659  45.218  1.00 33.99           O  
ATOM   1996  N   LEU A  78      28.457  -3.286  43.426  1.00 56.31           N  
ATOM   1997  CA  LEU A  78      29.734  -3.753  42.983  1.00 56.31           C  
ATOM   1998  CB  LEU A  78      29.664  -4.396  41.585  1.00 56.31           C  
ATOM   1999  CG  LEU A  78      31.011  -4.910  41.053  1.00 56.31           C  
ATOM   2000  CD1 LEU A  78      31.576  -6.023  41.945  1.00 56.31           C  
ATOM   2001  CD2 LEU A  78      30.899  -5.334  39.579  1.00 56.31           C  
ATOM   2002  C   LEU A  78      30.673  -2.591  42.903  1.00 56.31           C  
ATOM   2003  O   LEU A  78      30.395  -1.595  42.235  1.00 56.31           O  
ATOM   2004  N   ALA A  79      31.826  -2.694  43.591  1.00 36.95           N  
ATOM   2005  CA  ALA A  79      32.789  -1.633  43.539  1.00 36.95           C  
ATOM   2006  CB  ALA A  79      33.266  -1.169  44.924  1.00 36.95           C  
ATOM   2007  C   ALA A  79      33.988  -2.167  42.824  1.00 36.95           C  
ATOM   2008  O   ALA A  79      34.451  -3.269  43.107  1.00 36.95           O  
ATOM   2009  N   ILE A  80      34.524  -1.383  41.868  1.00 40.68           N  
ATOM   2010  CA  ILE A  80      35.662  -1.846  41.130  1.00 40.68           C  
ATOM   2011  CB  ILE A  80      35.397  -1.990  39.660  1.00 40.68           C  
ATOM   2012  CG1 ILE A  80      34.282  -3.023  39.425  1.00 40.68           C  
ATOM   2013  CG2 ILE A  80      36.721  -2.353  38.968  1.00 40.68           C  
ATOM   2014  CD1 ILE A  80      33.710  -3.005  38.008  1.00 40.68           C  
ATOM   2015  C   ILE A  80      36.767  -0.851  41.297  1.00 40.68           C  
ATOM   2016  O   ILE A  80      36.546   0.357  41.224  1.00 40.68           O  
ATOM   2017  N   ALA A  82      38.000  -1.349  41.525  1.00 43.51           N  
ATOM   2018  CA  ALA A  82      39.134  -0.494  41.720  1.00 43.51           C  
ATOM   2019  CB  ALA A  82      40.417  -1.256  42.099  1.00 43.51           C  
ATOM   2020  C   ALA A  82      39.390   0.236  40.436  1.00 43.51           C  
ATOM   2021  O   ALA A  82      39.069  -0.256  39.356  1.00 43.51           O  
ATOM   2022  N   GLU A  84      39.972   1.450  40.529  1.00 41.77           N  
ATOM   2023  CA  GLU A  84      40.214   2.253  39.362  1.00 41.77           C  
ATOM   2024  CB  GLU A  84      40.851   3.615  39.684  1.00 41.77           C  
ATOM   2025  CG  GLU A  84      41.009   4.511  38.453  1.00 41.77           C  
ATOM   2026  CD  GLU A  84      41.546   5.860  38.909  1.00 41.77           C  
ATOM   2027  OE1 GLU A  84      41.227   6.267  40.057  1.00 41.77           O  
ATOM   2028  OE2 GLU A  84      42.283   6.501  38.112  1.00 41.77           O  
ATOM   2029  C   GLU A  84      41.149   1.494  38.482  1.00 41.77           C  
ATOM   2030  O   GLU A  84      41.012   1.478  37.260  1.00 41.77           O  
ATOM   2031  N   ASP A  85      42.128   0.839  39.119  1.00154.96           N  
ATOM   2032  CA  ASP A  85      43.119   0.011  38.505  1.00154.96           C  
ATOM   2033  CB  ASP A  85      44.126  -0.422  39.570  1.00154.96           C  
ATOM   2034  CG  ASP A  85      44.941  -1.559  39.029  1.00154.96           C  
ATOM   2035  OD1 ASP A  85      45.582  -1.429  37.954  1.00154.96           O  
ATOM   2036  OD2 ASP A  85      44.920  -2.601  39.729  1.00154.96           O  
ATOM   2037  C   ASP A  85      42.430  -1.188  37.911  1.00154.96           C  
ATOM   2038  O   ASP A  85      42.881  -1.759  36.919  1.00154.96           O  
ATOM   2039  N   ARG A  86      41.308  -1.597  38.531  1.00143.65           N  
ATOM   2040  CA  ARG A  86      40.482  -2.688  38.089  1.00143.65           C  
ATOM   2041  CB  ARG A  86      39.978  -2.517  36.645  1.00143.65           C  
ATOM   2042  CG  ARG A  86      38.961  -1.374  36.553  1.00143.65           C  
ATOM   2043  CD  ARG A  86      38.391  -1.114  35.159  1.00143.65           C  
ATOM   2044  NE  ARG A  86      37.621  -2.321  34.752  1.00143.65           N  
ATOM   2045  CZ  ARG A  86      38.093  -3.103  33.739  1.00143.65           C  
ATOM   2046  NH1 ARG A  86      39.255  -2.765  33.109  1.00143.65           N  
ATOM   2047  NH2 ARG A  86      37.400  -4.211  33.349  1.00143.65           N  
ATOM   2048  C   ARG A  86      41.151  -4.015  38.272  1.00143.65           C  
ATOM   2049  O   ARG A  86      40.729  -5.019  37.697  1.00143.65           O  
ATOM   2050  N   LYS A  87      42.229  -4.056  39.075  1.00173.18           N  
ATOM   2051  CA  LYS A  87      42.829  -5.313  39.424  1.00173.18           C  
ATOM   2052  CB  LYS A  87      44.279  -5.246  39.926  1.00173.18           C  
ATOM   2053  CG  LYS A  87      45.310  -5.457  38.811  1.00173.18           C  
ATOM   2054  CD  LYS A  87      45.303  -4.414  37.696  1.00173.18           C  
ATOM   2055  CE  LYS A  87      46.268  -4.740  36.553  1.00173.18           C  
ATOM   2056  NZ  LYS A  87      47.666  -4.610  37.019  1.00173.18           N  
ATOM   2057  C   LYS A  87      42.003  -6.014  40.449  1.00173.18           C  
ATOM   2058  O   LYS A  87      42.074  -7.243  40.544  1.00173.18           O  
ATOM   2059  N   SER A  88      41.238  -5.292  41.287  1.00 90.13           N  
ATOM   2060  CA  SER A  88      40.501  -5.975  42.316  1.00 90.13           C  
ATOM   2061  CB  SER A  88      41.155  -5.811  43.699  1.00 90.13           C  
ATOM   2062  OG  SER A  88      40.408  -6.493  44.691  1.00 90.13           O  
ATOM   2063  C   SER A  88      39.112  -5.410  42.385  1.00 90.13           C  
ATOM   2064  O   SER A  88      38.845  -4.323  41.868  1.00 90.13           O  
ATOM   2065  N   SER A  89      38.176  -6.154  43.016  1.00 47.52           N  
ATOM   2066  CA  SER A  89      36.824  -5.675  43.106  1.00 47.52           C  
ATOM   2067  CB  SER A  89      35.955  -6.098  41.907  1.00 47.52           C  
ATOM   2068  OG  SER A  89      35.896  -7.514  41.818  1.00 47.52           O  
ATOM   2069  C   SER A  89      36.190  -6.216  44.350  1.00 47.52           C  
ATOM   2070  O   SER A  89      36.695  -7.155  44.965  1.00 47.52           O  
ATOM   2071  N   THR A  90      35.062  -5.603  44.772  1.00 44.56           N  
ATOM   2072  CA  THR A  90      34.393  -6.072  45.950  1.00 44.56           C  
ATOM   2073  CB  THR A  90      34.603  -5.176  47.138  1.00 44.56           C  
ATOM   2074  OG1 THR A  90      35.990  -5.059  47.419  1.00 44.56           O  
ATOM   2075  CG2 THR A  90      33.868  -5.775  48.350  1.00 44.56           C  
ATOM   2076  C   THR A  90      32.919  -6.134  45.687  1.00 44.56           C  
ATOM   2077  O   THR A  90      32.341  -5.247  45.064  1.00 44.56           O  
ATOM   2078  N   LEU A  91      32.277  -7.219  46.170  1.00 57.19           N  
ATOM   2079  CA  LEU A  91      30.854  -7.371  46.066  1.00 57.19           C  
ATOM   2080  CB  LEU A  91      30.436  -8.830  45.825  1.00 57.19           C  
ATOM   2081  CG  LEU A  91      28.916  -9.049  45.713  1.00 57.19           C  
ATOM   2082  CD1 LEU A  91      28.319  -8.284  44.519  1.00 57.19           C  
ATOM   2083  CD2 LEU A  91      28.583 -10.549  45.686  1.00 57.19           C  
ATOM   2084  C   LEU A  91      30.337  -6.954  47.404  1.00 57.19           C  
ATOM   2085  O   LEU A  91      30.758  -7.487  48.428  1.00 57.19           O  
ATOM   2086  N   ILE A  92      29.409  -5.975  47.440  1.00 58.06           N  
ATOM   2087  CA  ILE A  92      28.990  -5.509  48.732  1.00 58.06           C  
ATOM   2088  CB  ILE A  92      29.187  -4.030  48.925  1.00 58.06           C  
ATOM   2089  CG1 ILE A  92      30.681  -3.675  48.814  1.00 58.06           C  
ATOM   2090  CG2 ILE A  92      28.564  -3.631  50.274  1.00 58.06           C  
ATOM   2091  CD1 ILE A  92      30.955  -2.173  48.741  1.00 58.06           C  
ATOM   2092  C   ILE A  92      27.543  -5.807  48.968  1.00 58.06           C  
ATOM   2093  O   ILE A  92      26.670  -5.409  48.200  1.00 58.06           O  
ATOM   2094  N   LEU A  93      27.269  -6.535  50.070  1.00 59.20           N  
ATOM   2095  CA  LEU A  93      25.924  -6.825  50.481  1.00 59.20           C  
ATOM   2096  CB  LEU A  93      25.769  -8.231  51.081  1.00 59.20           C  
ATOM   2097  CG  LEU A  93      26.133  -9.363  50.104  1.00 59.20           C  
ATOM   2098  CD1 LEU A  93      25.953 -10.741  50.759  1.00 59.20           C  
ATOM   2099  CD2 LEU A  93      25.371  -9.228  48.775  1.00 59.20           C  
ATOM   2100  C   LEU A  93      25.641  -5.847  51.576  1.00 59.20           C  
ATOM   2101  O   LEU A  93      26.312  -5.838  52.605  1.00 59.20           O  
ATOM   2102  N   HIS A  94      24.627  -4.988  51.368  1.00 64.00           N  
ATOM   2103  CA  HIS A  94      24.337  -3.929  52.288  1.00 64.00           C  
ATOM   2104  ND1 HIS A  94      24.824  -1.249  50.561  1.00 64.00           N  
ATOM   2105  CG  HIS A  94      23.871  -2.242  50.510  1.00 64.00           C  
ATOM   2106  CB  HIS A  94      23.315  -2.929  51.724  1.00 64.00           C  
ATOM   2107  NE2 HIS A  94      24.398  -1.606  48.409  1.00 64.00           N  
ATOM   2108  CD2 HIS A  94      23.621  -2.446  49.186  1.00 64.00           C  
ATOM   2109  CE1 HIS A  94      25.105  -0.907  49.279  1.00 64.00           C  
ATOM   2110  C   HIS A  94      23.868  -4.450  53.610  1.00 64.00           C  
ATOM   2111  O   HIS A  94      24.252  -3.907  54.643  1.00 64.00           O  
ATOM   2112  N   ARG A  95      23.001  -5.484  53.640  1.00124.24           N  
ATOM   2113  CA  ARG A  95      22.591  -5.989  54.921  1.00124.24           C  
ATOM   2114  CB  ARG A  95      21.208  -5.499  55.371  1.00124.24           C  
ATOM   2115  CG  ARG A  95      20.774  -6.134  56.692  1.00124.24           C  
ATOM   2116  CD  ARG A  95      19.337  -5.819  57.100  1.00124.24           C  
ATOM   2117  NE  ARG A  95      19.312  -4.425  57.617  1.00124.24           N  
ATOM   2118  CZ  ARG A  95      18.411  -4.090  58.587  1.00124.24           C  
ATOM   2119  NH1 ARG A  95      17.556  -5.036  59.072  1.00124.24           N  
ATOM   2120  NH2 ARG A  95      18.378  -2.817  59.078  1.00124.24           N  
ATOM   2121  C   ARG A  95      22.506  -7.479  54.836  1.00124.24           C  
ATOM   2122  O   ARG A  95      21.568  -8.031  54.264  1.00124.24           O  
ATOM   2123  N   ALA A  96      23.469  -8.170  55.467  1.00 47.72           N  
ATOM   2124  CA  ALA A  96      23.517  -9.595  55.397  1.00 47.72           C  
ATOM   2125  CB  ALA A  96      24.822 -10.187  55.958  1.00 47.72           C  
ATOM   2126  C   ALA A  96      22.385 -10.195  56.167  1.00 47.72           C  
ATOM   2127  O   ALA A  96      21.971  -9.689  57.203  1.00 47.72           O  
ATOM   2128  N   THR A  97      21.860 -11.320  55.651  1.00106.52           N  
ATOM   2129  CA  THR A  97      20.786 -12.036  56.269  1.00106.52           C  
ATOM   2130  CB  THR A  97      19.511 -11.897  55.499  1.00106.52           C  
ATOM   2131  OG1 THR A  97      18.504 -12.721  56.063  1.00106.52           O  
ATOM   2132  CG2 THR A  97      19.764 -12.262  54.029  1.00106.52           C  
ATOM   2133  C   THR A  97      21.186 -13.479  56.274  1.00106.52           C  
ATOM   2134  O   THR A  97      22.144 -13.864  55.614  1.00106.52           O  
ATOM   2135  N   LEU A  98      20.455 -14.317  57.030  1.00 42.34           N  
ATOM   2136  CA  LEU A  98      20.766 -15.718  57.111  1.00 42.34           C  
ATOM   2137  CB  LEU A  98      19.809 -16.487  58.042  1.00 42.34           C  
ATOM   2138  CG  LEU A  98      19.901 -16.052  59.517  1.00 42.34           C  
ATOM   2139  CD1 LEU A  98      18.932 -16.852  60.402  1.00 42.34           C  
ATOM   2140  CD2 LEU A  98      21.349 -16.113  60.025  1.00 42.34           C  
ATOM   2141  C   LEU A  98      20.619 -16.290  55.737  1.00 42.34           C  
ATOM   2142  O   LEU A  98      21.366 -17.180  55.330  1.00 42.34           O  
ATOM   2143  N   ARG A  99      19.646 -15.764  54.979  1.00102.32           N  
ATOM   2144  CA  ARG A  99      19.339 -16.242  53.665  1.00102.32           C  
ATOM   2145  CB  ARG A  99      18.165 -15.496  53.012  1.00102.32           C  
ATOM   2146  CG  ARG A  99      17.755 -16.107  51.672  1.00102.32           C  
ATOM   2147  CD  ARG A  99      16.832 -15.224  50.834  1.00102.32           C  
ATOM   2148  NE  ARG A  99      16.500 -15.989  49.600  1.00102.32           N  
ATOM   2149  CZ  ARG A  99      17.349 -16.005  48.532  1.00102.32           C  
ATOM   2150  NH1 ARG A  99      18.548 -15.354  48.595  1.00102.32           N  
ATOM   2151  NH2 ARG A  99      16.999 -16.680  47.398  1.00102.32           N  
ATOM   2152  C   ARG A  99      20.518 -16.057  52.761  1.00102.32           C  
ATOM   2153  O   ARG A  99      20.716 -16.844  51.839  1.00102.32           O  
ATOM   2154  N   ASP A 100      21.316 -14.996  52.972  1.00182.43           N  
ATOM   2155  CA  ASP A 100      22.406 -14.700  52.084  1.00182.43           C  
ATOM   2156  CB  ASP A 100      22.962 -13.268  52.151  1.00182.43           C  
ATOM   2157  CG  ASP A 100      23.667 -12.971  53.450  1.00182.43           C  
ATOM   2158  OD1 ASP A 100      24.193 -13.893  54.128  1.00182.43           O  
ATOM   2159  OD2 ASP A 100      23.704 -11.762  53.771  1.00182.43           O  
ATOM   2160  C   ASP A 100      23.525 -15.692  52.193  1.00182.43           C  
ATOM   2161  O   ASP A 100      24.449 -15.643  51.385  1.00182.43           O  
ATOM   2162  N   ALA A 101      23.545 -16.549  53.235  1.00 55.89           N  
ATOM   2163  CA  ALA A 101      24.630 -17.486  53.333  1.00 55.89           C  
ATOM   2164  CB  ALA A 101      24.495 -18.454  54.522  1.00 55.89           C  
ATOM   2165  C   ALA A 101      24.659 -18.289  52.069  1.00 55.89           C  
ATOM   2166  O   ALA A 101      23.647 -18.846  51.647  1.00 55.89           O  
ATOM   2167  N   ALA A 102      25.841 -18.358  51.419  1.00 53.30           N  
ATOM   2168  CA  ALA A 102      25.929 -19.084  50.184  1.00 53.30           C  
ATOM   2169  CB  ALA A 102      24.954 -18.587  49.101  1.00 53.30           C  
ATOM   2170  C   ALA A 102      27.312 -18.912  49.638  1.00 53.30           C  
ATOM   2171  O   ALA A 102      28.164 -18.272  50.251  1.00 53.30           O  
ATOM   2172  N   VAL A 103      27.573 -19.510  48.460  1.00 54.46           N  
ATOM   2173  CA  VAL A 103      28.863 -19.400  47.849  1.00 54.46           C  
ATOM   2174  CB  VAL A 103      29.291 -20.654  47.141  1.00 54.46           C  
ATOM   2175  CG1 VAL A 103      30.671 -20.415  46.506  1.00 54.46           C  
ATOM   2176  CG2 VAL A 103      29.254 -21.818  48.148  1.00 54.46           C  
ATOM   2177  C   VAL A 103      28.774 -18.305  46.831  1.00 54.46           C  
ATOM   2178  O   VAL A 103      27.841 -18.267  46.030  1.00 54.46           O  
ATOM   2179  N   TYR A 104      29.750 -17.372  46.846  1.00152.67           N  
ATOM   2180  CA  TYR A 104      29.735 -16.279  45.918  1.00152.67           C  
ATOM   2181  CB  TYR A 104      29.873 -14.893  46.574  1.00152.67           C  
ATOM   2182  CG  TYR A 104      28.647 -14.628  47.381  1.00152.67           C  
ATOM   2183  CD1 TYR A 104      28.572 -15.001  48.701  1.00152.67           C  
ATOM   2184  CD2 TYR A 104      27.562 -14.004  46.813  1.00152.67           C  
ATOM   2185  CE1 TYR A 104      27.437 -14.757  49.438  1.00152.67           C  
ATOM   2186  CE2 TYR A 104      26.424 -13.758  47.544  1.00152.67           C  
ATOM   2187  CZ  TYR A 104      26.363 -14.127  48.862  1.00152.67           C  
ATOM   2188  OH  TYR A 104      25.200 -13.874  49.618  1.00152.67           O  
ATOM   2189  C   TYR A 104      30.898 -16.449  44.995  1.00152.67           C  
ATOM   2190  O   TYR A 104      32.020 -16.704  45.429  1.00152.67           O  
ATOM   2191  N   TYR A 105      30.649 -16.301  43.677  1.00 92.04           N  
ATOM   2192  CA  TYR A 105      31.695 -16.520  42.722  1.00 92.04           C  
ATOM   2193  CB  TYR A 105      31.324 -17.529  41.614  1.00 92.04           C  
ATOM   2194  CG  TYR A 105      31.011 -18.870  42.197  1.00 92.04           C  
ATOM   2195  CD1 TYR A 105      31.999 -19.806  42.395  1.00 92.04           C  
ATOM   2196  CD2 TYR A 105      29.721 -19.197  42.543  1.00 92.04           C  
ATOM   2197  CE1 TYR A 105      31.706 -21.041  42.924  1.00 92.04           C  
ATOM   2198  CE2 TYR A 105      29.422 -20.431  43.073  1.00 92.04           C  
ATOM   2199  CZ  TYR A 105      30.416 -21.358  43.270  1.00 92.04           C  
ATOM   2200  OH  TYR A 105      30.119 -22.627  43.815  1.00 92.04           O  
ATOM   2201  C   TYR A 105      31.984 -15.231  42.015  1.00 92.04           C  
ATOM   2202  O   TYR A 105      31.077 -14.507  41.605  1.00 92.04           O  
ATOM   2203  N   CYS A 106      33.289 -14.919  41.884  1.00 66.24           N  
ATOM   2204  CA  CYS A 106      33.789 -13.775  41.177  1.00 66.24           C  
ATOM   2205  CB  CYS A 106      34.931 -13.087  41.941  1.00 66.24           C  
ATOM   2206  SG  CYS A 106      35.703 -11.720  41.033  1.00 66.24           S  
ATOM   2207  C   CYS A 106      34.349 -14.321  39.904  1.00 66.24           C  
ATOM   2208  O   CYS A 106      35.242 -15.166  39.915  1.00 66.24           O  
ATOM   2209  N   ILE A 107      33.840 -13.849  38.756  1.00144.71           N  
ATOM   2210  CA  ILE A 107      34.263 -14.434  37.519  1.00144.71           C  
ATOM   2211  CB  ILE A 107      33.133 -15.125  36.812  1.00144.71           C  
ATOM   2212  CG1 ILE A 107      32.577 -16.268  37.674  1.00144.71           C  
ATOM   2213  CG2 ILE A 107      33.618 -15.563  35.420  1.00144.71           C  
ATOM   2214  CD1 ILE A 107      31.235 -16.802  37.175  1.00144.71           C  
ATOM   2215  C   ILE A 107      34.715 -13.353  36.594  1.00144.71           C  
ATOM   2216  O   ILE A 107      34.150 -12.258  36.574  1.00144.71           O  
ATOM   2217  N   LEU A 108      35.784 -13.654  35.823  1.00246.00           N  
ATOM   2218  CA  LEU A 108      36.231 -12.774  34.785  1.00246.00           C  
ATOM   2219  CB  LEU A 108      37.733 -12.446  34.778  1.00246.00           C  
ATOM   2220  CG  LEU A 108      38.144 -11.483  35.902  1.00246.00           C  
ATOM   2221  CD1 LEU A 108      39.610 -11.057  35.756  1.00246.00           C  
ATOM   2222  CD2 LEU A 108      37.190 -10.281  35.989  1.00246.00           C  
ATOM   2223  C   LEU A 108      35.896 -13.453  33.487  1.00246.00           C  
ATOM   2224  O   LEU A 108      36.111 -14.653  33.335  1.00246.00           O  
ATOM   2225  N   ASP A 109      35.367 -12.690  32.508  1.00314.23           N  
ATOM   2226  CA  ASP A 109      34.811 -13.279  31.312  1.00314.23           C  
ATOM   2227  CB  ASP A 109      33.367 -12.784  31.084  1.00314.23           C  
ATOM   2228  CG  ASP A 109      32.623 -13.708  30.128  1.00314.23           C  
ATOM   2229  OD1 ASP A 109      32.895 -14.934  30.155  1.00314.23           O  
ATOM   2230  OD2 ASP A 109      31.780 -13.193  29.345  1.00314.23           O  
ATOM   2231  C   ASP A 109      35.610 -12.978  30.059  1.00314.23           C  
ATOM   2232  O   ASP A 109      36.778 -13.349  29.920  1.00314.23           O  
ATOM   2233  N   ASN A 110      34.890 -12.448  29.039  1.00487.29           N  
ATOM   2234  CA  ASN A 110      35.414 -11.884  27.822  1.00487.29           C  
ATOM   2235  CB  ASN A 110      36.901 -12.132  27.508  1.00487.29           C  
ATOM   2236  CG  ASN A 110      37.286 -11.042  26.533  1.00487.29           C  
ATOM   2237  OD1 ASN A 110      36.430 -10.269  26.107  1.00487.29           O  
ATOM   2238  ND2 ASN A 110      38.596 -10.969  26.174  1.00487.29           N  
ATOM   2239  C   ASN A 110      34.667 -12.374  26.643  1.00487.29           C  
ATOM   2240  O   ASN A 110      34.223 -11.614  25.777  1.00487.29           O  
ATOM   2241  N   ASN A 111      34.587 -13.699  26.539  1.00245.97           N  
ATOM   2242  CA  ASN A 111      33.924 -14.190  25.388  1.00245.97           C  
ATOM   2243  CB  ASN A 111      34.823 -15.134  24.576  1.00245.97           C  
ATOM   2244  CG  ASN A 111      35.180 -16.325  25.462  1.00245.97           C  
ATOM   2245  OD1 ASN A 111      35.147 -16.245  26.689  1.00245.97           O  
ATOM   2246  ND2 ASN A 111      35.540 -17.469  24.822  1.00245.97           N  
ATOM   2247  C   ASN A 111      32.746 -14.975  25.815  1.00245.97           C  
ATOM   2248  O   ASN A 111      32.346 -15.910  25.125  1.00245.97           O  
ATOM   2249  N   ASN A 124      32.123 -14.562  26.931  1.00247.86           N  
ATOM   2250  CA  ASN A 124      30.979 -15.254  27.431  1.00247.86           C  
ATOM   2251  CB  ASN A 124      29.902 -15.433  26.345  1.00247.86           C  
ATOM   2252  CG  ASN A 124      29.530 -14.062  25.794  1.00247.86           C  
ATOM   2253  OD1 ASN A 124      29.658 -13.807  24.597  1.00247.86           O  
ATOM   2254  ND2 ASN A 124      29.061 -13.152  26.687  1.00247.86           N  
ATOM   2255  C   ASN A 124      31.402 -16.628  27.851  1.00247.86           C  
ATOM   2256  O   ASN A 124      30.576 -17.536  27.918  1.00247.86           O  
ATOM   2257  N   ASP A 125      32.700 -16.822  28.157  1.00300.51           N  
ATOM   2258  CA  ASP A 125      33.112 -18.136  28.565  1.00300.51           C  
ATOM   2259  CB  ASP A 125      34.640 -18.387  28.550  1.00300.51           C  
ATOM   2260  CG  ASP A 125      35.392 -17.480  29.504  1.00300.51           C  
ATOM   2261  OD1 ASP A 125      34.963 -16.315  29.693  1.00300.51           O  
ATOM   2262  OD2 ASP A 125      36.428 -17.943  30.052  1.00300.51           O  
ATOM   2263  C   ASP A 125      32.513 -18.446  29.904  1.00300.51           C  
ATOM   2264  O   ASP A 125      32.173 -19.596  30.184  1.00300.51           O  
ATOM   2265  N   MET A 126      32.345 -17.420  30.762  1.00230.01           N  
ATOM   2266  CA  MET A 126      31.712 -17.575  32.042  1.00230.01           C  
ATOM   2267  CB  MET A 126      30.185 -17.729  31.959  1.00230.01           C  
ATOM   2268  CG  MET A 126      29.498 -16.512  31.334  1.00230.01           C  
ATOM   2269  SD  MET A 126      29.887 -14.928  32.142  1.00230.01           S  
ATOM   2270  CE  MET A 126      29.088 -15.308  33.726  1.00230.01           C  
ATOM   2271  C   MET A 126      32.277 -18.746  32.806  1.00230.01           C  
ATOM   2272  O   MET A 126      31.569 -19.716  33.082  1.00230.01           O  
ATOM   2273  N   ARG A 127      33.578 -18.685  33.146  1.00187.55           N  
ATOM   2274  CA  ARG A 127      34.207 -19.731  33.912  1.00187.55           C  
ATOM   2275  CB  ARG A 127      35.706 -19.864  33.622  1.00187.55           C  
ATOM   2276  CG  ARG A 127      35.995 -20.265  32.179  1.00187.55           C  
ATOM   2277  CD  ARG A 127      35.541 -21.687  31.854  1.00187.55           C  
ATOM   2278  NE  ARG A 127      36.087 -22.020  30.513  1.00187.55           N  
ATOM   2279  CZ  ARG A 127      35.355 -21.783  29.387  1.00187.55           C  
ATOM   2280  NH1 ARG A 127      34.080 -21.308  29.475  1.00187.55           N  
ATOM   2281  NH2 ARG A 127      35.908 -22.024  28.166  1.00187.55           N  
ATOM   2282  C   ARG A 127      34.070 -19.407  35.373  1.00187.55           C  
ATOM   2283  O   ARG A 127      34.153 -18.246  35.769  1.00187.55           O  
ATOM   2284  N   PHE A 128      33.878 -20.442  36.222  1.00131.80           N  
ATOM   2285  CA  PHE A 128      33.677 -20.261  37.638  1.00131.80           C  
ATOM   2286  CB  PHE A 128      32.517 -21.104  38.207  1.00131.80           C  
ATOM   2287  CG  PHE A 128      31.200 -20.584  37.750  1.00131.80           C  
ATOM   2288  CD1 PHE A 128      30.736 -20.834  36.477  1.00131.80           C  
ATOM   2289  CD2 PHE A 128      30.410 -19.867  38.618  1.00131.80           C  
ATOM   2290  CE1 PHE A 128      29.513 -20.351  36.072  1.00131.80           C  
ATOM   2291  CE2 PHE A 128      29.188 -19.384  38.217  1.00131.80           C  
ATOM   2292  CZ  PHE A 128      28.734 -19.627  36.943  1.00131.80           C  
ATOM   2293  C   PHE A 128      34.885 -20.757  38.383  1.00131.80           C  
ATOM   2294  O   PHE A 128      35.577 -21.669  37.934  1.00131.80           O  
ATOM   2295  N   GLY A 129      35.179 -20.132  39.547  1.00 40.42           N  
ATOM   2296  CA  GLY A 129      36.244 -20.568  40.410  1.00 40.42           C  
ATOM   2297  C   GLY A 129      35.607 -21.263  41.574  1.00 40.42           C  
ATOM   2298  O   GLY A 129      34.436 -21.627  41.518  1.00 40.42           O  
ATOM   2299  N   ALA A 130      36.384 -21.483  42.656  1.00 38.94           N  
ATOM   2300  CA  ALA A 130      35.911 -22.099  43.867  1.00 38.94           C  
ATOM   2301  CB  ALA A 130      37.042 -22.367  44.873  1.00 38.94           C  
ATOM   2302  C   ALA A 130      34.918 -21.190  44.536  1.00 38.94           C  
ATOM   2303  O   ALA A 130      33.922 -21.646  45.096  1.00 38.94           O  
ATOM   2304  N   GLY A 131      35.184 -19.869  44.525  1.00 24.22           N  
ATOM   2305  CA  GLY A 131      34.272 -18.925  45.111  1.00 24.22           C  
ATOM   2306  C   GLY A 131      34.533 -18.807  46.581  1.00 24.22           C  
ATOM   2307  O   GLY A 131      35.496 -19.367  47.103  1.00 24.22           O  
ATOM   2308  N   THR A 132      33.664 -18.046  47.283  1.00 41.14           N  
ATOM   2309  CA  THR A 132      33.824 -17.848  48.695  1.00 41.14           C  
ATOM   2310  CB  THR A 132      34.014 -16.405  49.061  1.00 41.14           C  
ATOM   2311  OG1 THR A 132      35.140 -15.871  48.381  1.00 41.14           O  
ATOM   2312  CG2 THR A 132      34.226 -16.306  50.580  1.00 41.14           C  
ATOM   2313  C   THR A 132      32.571 -18.305  49.378  1.00 41.14           C  
ATOM   2314  O   THR A 132      31.465 -17.943  48.978  1.00 41.14           O  
ATOM   2315  N   ARG A 133      32.717 -19.121  50.443  1.00 86.18           N  
ATOM   2316  CA  ARG A 133      31.566 -19.553  51.183  1.00 86.18           C  
ATOM   2317  CB  ARG A 133      31.741 -20.880  51.937  1.00 86.18           C  
ATOM   2318  CG  ARG A 133      31.493 -22.113  51.077  1.00 86.18           C  
ATOM   2319  CD  ARG A 133      31.618 -23.426  51.851  1.00 86.18           C  
ATOM   2320  NE  ARG A 133      31.066 -24.504  50.985  1.00 86.18           N  
ATOM   2321  CZ  ARG A 133      29.731 -24.788  51.036  1.00 86.18           C  
ATOM   2322  NH1 ARG A 133      28.916 -24.083  51.873  1.00 86.18           N  
ATOM   2323  NH2 ARG A 133      29.210 -25.775  50.250  1.00 86.18           N  
ATOM   2324  C   ARG A 133      31.305 -18.519  52.224  1.00 86.18           C  
ATOM   2325  O   ARG A 133      32.159 -18.221  53.057  1.00 86.18           O  
ATOM   2326  N   LEU A 134      30.087 -17.956  52.201  1.00137.65           N  
ATOM   2327  CA  LEU A 134      29.727 -16.910  53.109  1.00137.65           C  
ATOM   2328  CB  LEU A 134      28.828 -15.859  52.424  1.00137.65           C  
ATOM   2329  CG  LEU A 134      28.570 -14.546  53.194  1.00137.65           C  
ATOM   2330  CD1 LEU A 134      27.926 -14.770  54.566  1.00137.65           C  
ATOM   2331  CD2 LEU A 134      29.829 -13.673  53.242  1.00137.65           C  
ATOM   2332  C   LEU A 134      28.904 -17.528  54.193  1.00137.65           C  
ATOM   2333  O   LEU A 134      27.846 -18.101  53.934  1.00137.65           O  
ATOM   2334  N   THR A 135      29.372 -17.424  55.451  1.00 45.39           N  
ATOM   2335  CA  THR A 135      28.602 -17.949  56.539  1.00 45.39           C  
ATOM   2336  CB  THR A 135      29.410 -18.759  57.510  1.00 45.39           C  
ATOM   2337  OG1 THR A 135      30.013 -19.859  56.845  1.00 45.39           O  
ATOM   2338  CG2 THR A 135      28.485 -19.251  58.637  1.00 45.39           C  
ATOM   2339  C   THR A 135      28.087 -16.768  57.287  1.00 45.39           C  
ATOM   2340  O   THR A 135      28.828 -15.829  57.570  1.00 45.39           O  
ATOM   2341  N   VAL A 136      26.779 -16.762  57.599  1.00 49.37           N  
ATOM   2342  CA  VAL A 136      26.265 -15.653  58.344  1.00 49.37           C  
ATOM   2343  CB  VAL A 136      25.111 -14.964  57.683  1.00 49.37           C  
ATOM   2344  CG1 VAL A 136      24.496 -13.950  58.663  1.00 49.37           C  
ATOM   2345  CG2 VAL A 136      25.646 -14.318  56.398  1.00 49.37           C  
ATOM   2346  C   VAL A 136      25.793 -16.182  59.650  1.00 49.37           C  
ATOM   2347  O   VAL A 136      24.943 -17.070  59.701  1.00 49.37           O  
ATOM   2348  N   LYS A 137      26.339 -15.652  60.760  1.00158.57           N  
ATOM   2349  CA  LYS A 137      25.864 -16.164  62.006  1.00158.57           C  
ATOM   2350  CB  LYS A 137      26.942 -16.560  63.041  1.00158.57           C  
ATOM   2351  CG  LYS A 137      27.901 -15.464  63.509  1.00158.57           C  
ATOM   2352  CD  LYS A 137      28.942 -15.026  62.480  1.00158.57           C  
ATOM   2353  CE  LYS A 137      29.994 -14.094  63.090  1.00158.57           C  
ATOM   2354  NZ  LYS A 137      31.151 -13.953  62.181  1.00158.57           N  
ATOM   2355  C   LYS A 137      24.931 -15.172  62.612  1.00158.57           C  
ATOM   2356  O   LYS A 137      25.064 -13.958  62.463  1.00158.57           O  
ATOM   2357  N   PRO A 138      23.949 -15.719  63.268  1.00 55.92           N  
ATOM   2358  CA  PRO A 138      22.946 -14.915  63.905  1.00 55.92           C  
ATOM   2359  CD  PRO A 138      23.429 -17.010  62.857  1.00 55.92           C  
ATOM   2360  CB  PRO A 138      21.691 -15.788  64.000  1.00 55.92           C  
ATOM   2361  CG  PRO A 138      22.191 -17.219  63.740  1.00 55.92           C  
ATOM   2362  C   PRO A 138      23.444 -14.444  65.225  1.00 55.92           C  
ATOM   2363  O   PRO A 138      24.626 -14.733  65.553  1.00 55.92           O  
ATOM   2364  OXT PRO A 138      22.655 -13.777  65.946  1.00 55.92           O  
TER    2365      PRO A 138                                                       
ATOM   2365  N   GLY B   2      11.288 -22.270  33.564  1.00 11.29           N  
ATOM   2366  CA  GLY B   2      12.759 -22.123  33.625  1.00 11.29           C  
ATOM   2367  C   GLY B   2      13.417 -23.283  32.957  1.00 11.29           C  
ATOM   2368  O   GLY B   2      12.763 -24.061  32.264  1.00 11.29           O  
ATOM   2369  N   VAL B   3      14.741 -23.429  33.150  1.00 30.53           N  
ATOM   2370  CA  VAL B   3      15.438 -24.517  32.533  1.00 30.53           C  
ATOM   2371  CB  VAL B   3      16.929 -24.361  32.543  1.00 30.53           C  
ATOM   2372  CG1 VAL B   3      17.560 -25.643  31.978  1.00 30.53           C  
ATOM   2373  CG2 VAL B   3      17.295 -23.094  31.751  1.00 30.53           C  
ATOM   2374  C   VAL B   3      15.106 -25.757  33.291  1.00 30.53           C  
ATOM   2375  O   VAL B   3      14.964 -25.728  34.513  1.00 30.53           O  
ATOM   2376  N   SER B   4      14.956 -26.890  32.576  1.00 37.84           N  
ATOM   2377  CA  SER B   4      14.624 -28.102  33.263  1.00 37.84           C  
ATOM   2378  CB  SER B   4      13.225 -28.642  32.925  1.00 37.84           C  
ATOM   2379  OG  SER B   4      13.176 -29.059  31.570  1.00 37.84           O  
ATOM   2380  C   SER B   4      15.609 -29.161  32.878  1.00 37.84           C  
ATOM   2381  O   SER B   4      16.095 -29.198  31.749  1.00 37.84           O  
ATOM   2382  N   GLN B   5      15.944 -30.048  33.839  1.00 62.44           N  
ATOM   2383  CA  GLN B   5      16.838 -31.130  33.546  1.00 62.44           C  
ATOM   2384  CB  GLN B   5      18.233 -31.045  34.197  1.00 62.44           C  
ATOM   2385  CG  GLN B   5      19.157 -29.971  33.623  1.00 62.44           C  
ATOM   2386  CD  GLN B   5      20.571 -30.297  34.093  1.00 62.44           C  
ATOM   2387  OE1 GLN B   5      21.073 -31.397  33.866  1.00 62.44           O  
ATOM   2388  NE2 GLN B   5      21.238 -29.321  34.765  1.00 62.44           N  
ATOM   2389  C   GLN B   5      16.235 -32.391  34.068  1.00 62.44           C  
ATOM   2390  O   GLN B   5      15.473 -32.383  35.035  1.00 62.44           O  
ATOM   2391  N   SER B   6      16.556 -33.516  33.402  1.00 88.88           N  
ATOM   2392  CA  SER B   6      16.099 -34.801  33.839  1.00 88.88           C  
ATOM   2393  CB  SER B   6      14.935 -35.355  33.000  1.00 88.88           C  
ATOM   2394  OG  SER B   6      13.834 -34.459  33.027  1.00 88.88           O  
ATOM   2395  C   SER B   6      17.244 -35.734  33.613  1.00 88.88           C  
ATOM   2396  O   SER B   6      18.024 -35.530  32.684  1.00 88.88           O  
ATOM   2397  N   PRO B   7      17.404 -36.745  34.424  1.00 76.50           N  
ATOM   2398  CA  PRO B   7      16.580 -36.993  35.577  1.00 76.50           C  
ATOM   2399  CD  PRO B   7      18.117 -37.934  33.992  1.00 76.50           C  
ATOM   2400  CB  PRO B   7      16.725 -38.483  35.885  1.00 76.50           C  
ATOM   2401  CG  PRO B   7      18.039 -38.886  35.194  1.00 76.50           C  
ATOM   2402  C   PRO B   7      17.070 -36.138  36.702  1.00 76.50           C  
ATOM   2403  O   PRO B   7      18.196 -35.650  36.632  1.00 76.50           O  
ATOM   2404  N   ARG B   8      16.238 -35.929  37.738  1.00119.37           N  
ATOM   2405  CA  ARG B   8      16.630 -35.147  38.874  1.00119.37           C  
ATOM   2406  CB  ARG B   8      15.466 -34.962  39.862  1.00119.37           C  
ATOM   2407  CG  ARG B   8      15.791 -34.088  41.073  1.00119.37           C  
ATOM   2408  CD  ARG B   8      14.662 -34.062  42.105  1.00119.37           C  
ATOM   2409  NE  ARG B   8      15.075 -33.157  43.213  1.00119.37           N  
ATOM   2410  CZ  ARG B   8      14.826 -31.818  43.118  1.00119.37           C  
ATOM   2411  NH1 ARG B   8      14.221 -31.314  42.003  1.00119.37           N  
ATOM   2412  NH2 ARG B   8      15.183 -30.983  44.136  1.00119.37           N  
ATOM   2413  C   ARG B   8      17.735 -35.860  39.594  1.00119.37           C  
ATOM   2414  O   ARG B   8      18.724 -35.248  39.997  1.00119.37           O  
ATOM   2415  N   TYR B   9      17.591 -37.189  39.780  1.00 49.69           N  
ATOM   2416  CA  TYR B   9      18.593 -37.968  40.457  1.00 49.69           C  
ATOM   2417  CB  TYR B   9      18.158 -38.526  41.823  1.00 49.69           C  
ATOM   2418  CG  TYR B   9      18.023 -37.413  42.799  1.00 49.69           C  
ATOM   2419  CD1 TYR B   9      16.879 -36.653  42.844  1.00 49.69           C  
ATOM   2420  CD2 TYR B   9      19.043 -37.145  43.683  1.00 49.69           C  
ATOM   2421  CE1 TYR B   9      16.760 -35.628  43.753  1.00 49.69           C  
ATOM   2422  CE2 TYR B   9      18.930 -36.123  44.594  1.00 49.69           C  
ATOM   2423  CZ  TYR B   9      17.785 -35.363  44.629  1.00 49.69           C  
ATOM   2424  OH  TYR B   9      17.663 -34.313  45.563  1.00 49.69           O  
ATOM   2425  C   TYR B   9      18.859 -39.173  39.621  1.00 49.69           C  
ATOM   2426  O   TYR B   9      17.982 -39.643  38.898  1.00 49.69           O  
ATOM   2427  N   LYS B  10      20.097 -39.699  39.681  1.00122.70           N  
ATOM   2428  CA  LYS B  10      20.352 -40.889  38.930  1.00122.70           C  
ATOM   2429  CB  LYS B  10      20.832 -40.624  37.496  1.00122.70           C  
ATOM   2430  CG  LYS B  10      21.000 -41.913  36.694  1.00122.70           C  
ATOM   2431  CD  LYS B  10      19.687 -42.682  36.541  1.00122.70           C  
ATOM   2432  CE  LYS B  10      19.789 -43.891  35.614  1.00122.70           C  
ATOM   2433  NZ  LYS B  10      19.915 -43.431  34.215  1.00122.70           N  
ATOM   2434  C   LYS B  10      21.414 -41.679  39.617  1.00122.70           C  
ATOM   2435  O   LYS B  10      22.428 -41.139  40.060  1.00122.70           O  
ATOM   2436  N   VAL B  11      21.189 -43.001  39.730  1.00 97.83           N  
ATOM   2437  CA  VAL B  11      22.188 -43.858  40.289  1.00 97.83           C  
ATOM   2438  CB  VAL B  11      21.679 -44.731  41.406  1.00 97.83           C  
ATOM   2439  CG1 VAL B  11      20.661 -45.744  40.850  1.00 97.83           C  
ATOM   2440  CG2 VAL B  11      22.885 -45.369  42.114  1.00 97.83           C  
ATOM   2441  C   VAL B  11      22.631 -44.721  39.152  1.00 97.83           C  
ATOM   2442  O   VAL B  11      21.810 -45.262  38.413  1.00 97.83           O  
ATOM   2443  N   THR B  12      23.956 -44.845  38.949  1.00 46.62           N  
ATOM   2444  CA  THR B  12      24.397 -45.625  37.829  1.00 46.62           C  
ATOM   2445  CB  THR B  12      24.998 -44.793  36.732  1.00 46.62           C  
ATOM   2446  OG1 THR B  12      24.043 -43.862  36.244  1.00 46.62           O  
ATOM   2447  CG2 THR B  12      25.468 -45.722  35.600  1.00 46.62           C  
ATOM   2448  C   THR B  12      25.444 -46.584  38.286  1.00 46.62           C  
ATOM   2449  O   THR B  12      26.249 -46.273  39.162  1.00 46.62           O  
ATOM   2450  N   LYS B  13      25.438 -47.799  37.697  1.00123.17           N  
ATOM   2451  CA  LYS B  13      26.426 -48.789  38.016  1.00123.17           C  
ATOM   2452  CB  LYS B  13      26.080 -50.212  37.551  1.00123.17           C  
ATOM   2453  CG  LYS B  13      24.894 -50.835  38.277  1.00123.17           C  
ATOM   2454  CD  LYS B  13      24.376 -52.106  37.603  1.00123.17           C  
ATOM   2455  CE  LYS B  13      25.147 -53.369  37.993  1.00123.17           C  
ATOM   2456  NZ  LYS B  13      26.551 -53.278  37.535  1.00123.17           N  
ATOM   2457  C   LYS B  13      27.656 -48.411  37.274  1.00123.17           C  
ATOM   2458  O   LYS B  13      27.592 -47.998  36.118  1.00123.17           O  
ATOM   2459  N   ARG B  14      28.826 -48.571  37.911  1.00123.65           N  
ATOM   2460  CA  ARG B  14      30.010 -48.177  37.220  1.00123.65           C  
ATOM   2461  CB  ARG B  14      31.291 -48.321  38.053  1.00123.65           C  
ATOM   2462  CG  ARG B  14      32.549 -47.852  37.322  1.00123.65           C  
ATOM   2463  CD  ARG B  14      33.833 -48.284  38.028  1.00123.65           C  
ATOM   2464  NE  ARG B  14      33.832 -49.773  38.027  1.00123.65           N  
ATOM   2465  CZ  ARG B  14      34.575 -50.473  38.932  1.00123.65           C  
ATOM   2466  NH1 ARG B  14      35.327 -49.817  39.864  1.00123.65           N  
ATOM   2467  NH2 ARG B  14      34.564 -51.837  38.901  1.00123.65           N  
ATOM   2468  C   ARG B  14      30.140 -49.046  36.015  1.00123.65           C  
ATOM   2469  O   ARG B  14      29.937 -50.258  36.080  1.00123.65           O  
ATOM   2470  N   GLY B  15      30.486 -48.421  34.872  1.00 42.79           N  
ATOM   2471  CA  GLY B  15      30.683 -49.143  33.651  1.00 42.79           C  
ATOM   2472  C   GLY B  15      29.517 -48.943  32.727  1.00 42.79           C  
ATOM   2473  O   GLY B  15      29.634 -49.202  31.530  1.00 42.79           O  
ATOM   2474  N   GLN B  16      28.362 -48.479  33.242  1.00 67.45           N  
ATOM   2475  CA  GLN B  16      27.224 -48.296  32.381  1.00 67.45           C  
ATOM   2476  CB  GLN B  16      25.859 -48.446  33.072  1.00 67.45           C  
ATOM   2477  CG  GLN B  16      25.533 -49.864  33.531  1.00 67.45           C  
ATOM   2478  CD  GLN B  16      24.067 -49.864  33.938  1.00 67.45           C  
ATOM   2479  OE1 GLN B  16      23.603 -48.961  34.633  1.00 67.45           O  
ATOM   2480  NE2 GLN B  16      23.311 -50.896  33.478  1.00 67.45           N  
ATOM   2481  C   GLN B  16      27.240 -46.912  31.817  1.00 67.45           C  
ATOM   2482  O   GLN B  16      27.898 -46.015  32.342  1.00 67.45           O  
ATOM   2483  N   ASP B  17      26.520 -46.726  30.691  1.00 47.48           N  
ATOM   2484  CA  ASP B  17      26.397 -45.444  30.059  1.00 47.48           C  
ATOM   2485  CB  ASP B  17      26.055 -45.553  28.565  1.00 47.48           C  
ATOM   2486  CG  ASP B  17      27.220 -46.228  27.857  1.00 47.48           C  
ATOM   2487  OD1 ASP B  17      28.368 -46.138  28.372  1.00 47.48           O  
ATOM   2488  OD2 ASP B  17      26.976 -46.853  26.789  1.00 47.48           O  
ATOM   2489  C   ASP B  17      25.261 -44.718  30.717  1.00 47.48           C  
ATOM   2490  O   ASP B  17      24.338 -45.342  31.239  1.00 47.48           O  
ATOM   2491  N   VAL B  18      25.299 -43.367  30.710  1.00 45.80           N  
ATOM   2492  CA  VAL B  18      24.224 -42.610  31.291  1.00 45.80           C  
ATOM   2493  CB  VAL B  18      24.555 -42.035  32.640  1.00 45.80           C  
ATOM   2494  CG1 VAL B  18      24.822 -43.192  33.618  1.00 45.80           C  
ATOM   2495  CG2 VAL B  18      25.738 -41.064  32.487  1.00 45.80           C  
ATOM   2496  C   VAL B  18      23.927 -41.459  30.377  1.00 45.80           C  
ATOM   2497  O   VAL B  18      24.814 -40.950  29.694  1.00 45.80           O  
ATOM   2498  N   ALA B  19      22.647 -41.027  30.326  1.00 41.26           N  
ATOM   2499  CA  ALA B  19      22.303 -39.907  29.498  1.00 41.26           C  
ATOM   2500  CB  ALA B  19      21.357 -40.271  28.341  1.00 41.26           C  
ATOM   2501  C   ALA B  19      21.599 -38.895  30.352  1.00 41.26           C  
ATOM   2502  O   ALA B  19      20.663 -39.224  31.081  1.00 41.26           O  
ATOM   2503  N   LEU B  20      22.042 -37.625  30.269  1.00117.67           N  
ATOM   2504  CA  LEU B  20      21.466 -36.527  31.000  1.00117.67           C  
ATOM   2505  CB  LEU B  20      22.527 -35.581  31.592  1.00117.67           C  
ATOM   2506  CG  LEU B  20      23.404 -36.164  32.716  1.00117.67           C  
ATOM   2507  CD1 LEU B  20      22.657 -36.222  34.051  1.00117.67           C  
ATOM   2508  CD2 LEU B  20      23.988 -37.523  32.323  1.00117.67           C  
ATOM   2509  C   LEU B  20      20.744 -35.698  29.985  1.00117.67           C  
ATOM   2510  O   LEU B  20      21.189 -35.596  28.844  1.00117.67           O  
ATOM   2511  N   ARG B  21      19.608 -35.079  30.372  1.00123.79           N  
ATOM   2512  CA  ARG B  21      18.871 -34.285  29.427  1.00123.79           C  
ATOM   2513  CB  ARG B  21      17.450 -34.802  29.154  1.00123.79           C  
ATOM   2514  CG  ARG B  21      16.620 -33.804  28.346  1.00123.79           C  
ATOM   2515  CD  ARG B  21      15.120 -34.099  28.339  1.00123.79           C  
ATOM   2516  NE  ARG B  21      14.886 -35.210  27.380  1.00123.79           N  
ATOM   2517  CZ  ARG B  21      13.738 -35.243  26.641  1.00123.79           C  
ATOM   2518  NH1 ARG B  21      12.813 -34.247  26.766  1.00123.79           N  
ATOM   2519  NH2 ARG B  21      13.517 -36.271  25.771  1.00123.79           N  
ATOM   2520  C   ARG B  21      18.688 -32.899  29.959  1.00123.79           C  
ATOM   2521  O   ARG B  21      18.523 -32.693  31.160  1.00123.79           O  
ATOM   2522  N   CYS B  22      18.725 -31.895  29.057  1.00 65.43           N  
ATOM   2523  CA  CYS B  22      18.482 -30.544  29.474  1.00 65.43           C  
ATOM   2524  CB  CYS B  22      19.743 -29.653  29.516  1.00 65.43           C  
ATOM   2525  SG  CYS B  22      19.347 -27.916  29.891  1.00 65.43           S  
ATOM   2526  C   CYS B  22      17.520 -29.914  28.517  1.00 65.43           C  
ATOM   2527  O   CYS B  22      17.669 -30.024  27.301  1.00 65.43           O  
ATOM   2528  N   ASP B  23      16.485 -29.242  29.064  1.00 82.33           N  
ATOM   2529  CA  ASP B  23      15.517 -28.549  28.263  1.00 82.33           C  
ATOM   2530  CB  ASP B  23      14.064 -28.909  28.615  1.00 82.33           C  
ATOM   2531  CG  ASP B  23      13.819 -30.367  28.262  1.00 82.33           C  
ATOM   2532  OD1 ASP B  23      14.693 -30.972  27.586  1.00 82.33           O  
ATOM   2533  OD2 ASP B  23      12.754 -30.898  28.673  1.00 82.33           O  
ATOM   2534  C   ASP B  23      15.679 -27.101  28.603  1.00 82.33           C  
ATOM   2535  O   ASP B  23      15.288 -26.667  29.686  1.00 82.33           O  
ATOM   2536  N   PRO B  24      16.249 -26.342  27.713  1.00 93.87           N  
ATOM   2537  CA  PRO B  24      16.471 -24.943  27.966  1.00 93.87           C  
ATOM   2538  CD  PRO B  24      17.189 -26.877  26.744  1.00 93.87           C  
ATOM   2539  CB  PRO B  24      17.607 -24.517  27.032  1.00 93.87           C  
ATOM   2540  CG  PRO B  24      17.693 -25.640  25.986  1.00 93.87           C  
ATOM   2541  C   PRO B  24      15.225 -24.143  27.777  1.00 93.87           C  
ATOM   2542  O   PRO B  24      14.251 -24.658  27.233  1.00 93.87           O  
ATOM   2543  N   ILE B  25      15.234 -22.879  28.240  1.00 76.90           N  
ATOM   2544  CA  ILE B  25      14.102 -22.022  28.060  1.00 76.90           C  
ATOM   2545  CB  ILE B  25      14.327 -20.637  28.597  1.00 76.90           C  
ATOM   2546  CG1 ILE B  25      14.624 -20.690  30.106  1.00 76.90           C  
ATOM   2547  CG2 ILE B  25      13.101 -19.780  28.243  1.00 76.90           C  
ATOM   2548  CD1 ILE B  25      15.183 -19.384  30.672  1.00 76.90           C  
ATOM   2549  C   ILE B  25      13.903 -21.921  26.581  1.00 76.90           C  
ATOM   2550  O   ILE B  25      14.862 -21.756  25.828  1.00 76.90           O  
ATOM   2551  N   SER B  26      12.642 -22.035  26.123  1.00 93.86           N  
ATOM   2552  CA  SER B  26      12.380 -22.039  24.713  1.00 93.86           C  
ATOM   2553  CB  SER B  26      10.893 -22.197  24.349  1.00 93.86           C  
ATOM   2554  OG  SER B  26      10.429 -23.486  24.721  1.00 93.86           O  
ATOM   2555  C   SER B  26      12.847 -20.761  24.102  1.00 93.86           C  
ATOM   2556  O   SER B  26      12.673 -19.678  24.658  1.00 93.86           O  
ATOM   2557  N   GLY B  33      13.482 -20.887  22.920  1.00 40.48           N  
ATOM   2558  CA  GLY B  33      13.908 -19.754  22.154  1.00 40.48           C  
ATOM   2559  C   GLY B  33      15.338 -19.410  22.458  1.00 40.48           C  
ATOM   2560  O   GLY B  33      15.986 -18.736  21.659  1.00 40.48           O  
ATOM   2561  N   HIS B  34      15.883 -19.869  23.604  1.00 95.37           N  
ATOM   2562  CA  HIS B  34      17.228 -19.497  23.958  1.00 95.37           C  
ATOM   2563  ND1 HIS B  34      15.809 -18.470  26.456  1.00 95.37           N  
ATOM   2564  CG  HIS B  34      17.092 -18.968  26.435  1.00 95.37           C  
ATOM   2565  CB  HIS B  34      17.622 -19.901  25.389  1.00 95.37           C  
ATOM   2566  NE2 HIS B  34      16.845 -17.625  28.231  1.00 95.37           N  
ATOM   2567  CD2 HIS B  34      17.711 -18.442  27.527  1.00 95.37           C  
ATOM   2568  CE1 HIS B  34      15.716 -17.673  27.550  1.00 95.37           C  
ATOM   2569  C   HIS B  34      18.209 -20.136  23.024  1.00 95.37           C  
ATOM   2570  O   HIS B  34      18.178 -21.343  22.794  1.00 95.37           O  
ATOM   2571  N   VAL B  35      19.083 -19.299  22.429  1.00122.77           N  
ATOM   2572  CA  VAL B  35      20.104 -19.724  21.510  1.00122.77           C  
ATOM   2573  CB  VAL B  35      20.636 -18.590  20.679  1.00122.77           C  
ATOM   2574  CG1 VAL B  35      21.448 -17.631  21.566  1.00122.77           C  
ATOM   2575  CG2 VAL B  35      21.426 -19.190  19.507  1.00122.77           C  
ATOM   2576  C   VAL B  35      21.274 -20.394  22.197  1.00122.77           C  
ATOM   2577  O   VAL B  35      21.755 -21.425  21.731  1.00122.77           O  
ATOM   2578  N   SER B  36      21.769 -19.824  23.320  1.00112.95           N  
ATOM   2579  CA  SER B  36      22.967 -20.314  23.966  1.00112.95           C  
ATOM   2580  CB  SER B  36      23.725 -19.178  24.671  1.00112.95           C  
ATOM   2581  OG  SER B  36      24.871 -19.686  25.325  1.00112.95           O  
ATOM   2582  C   SER B  36      22.643 -21.350  25.006  1.00112.95           C  
ATOM   2583  O   SER B  36      21.617 -21.265  25.679  1.00112.95           O  
ATOM   2584  N   LEU B  37      23.530 -22.362  25.164  1.00136.80           N  
ATOM   2585  CA  LEU B  37      23.317 -23.388  26.158  1.00136.80           C  
ATOM   2586  CB  LEU B  37      22.568 -24.617  25.587  1.00136.80           C  
ATOM   2587  CG  LEU B  37      22.137 -25.708  26.598  1.00136.80           C  
ATOM   2588  CD1 LEU B  37      21.261 -26.763  25.907  1.00136.80           C  
ATOM   2589  CD2 LEU B  37      23.326 -26.366  27.312  1.00136.80           C  
ATOM   2590  C   LEU B  37      24.658 -23.814  26.703  1.00136.80           C  
ATOM   2591  O   LEU B  37      25.577 -24.115  25.941  1.00136.80           O  
ATOM   2592  N   TYR B  38      24.791 -23.878  28.051  1.00138.53           N  
ATOM   2593  CA  TYR B  38      26.040 -24.220  28.692  1.00138.53           C  
ATOM   2594  CB  TYR B  38      26.527 -23.177  29.723  1.00138.53           C  
ATOM   2595  CG  TYR B  38      26.786 -21.829  29.137  1.00138.53           C  
ATOM   2596  CD1 TYR B  38      25.746 -20.968  28.865  1.00138.53           C  
ATOM   2597  CD2 TYR B  38      28.074 -21.410  28.895  1.00138.53           C  
ATOM   2598  CE1 TYR B  38      25.985 -19.718  28.342  1.00138.53           C  
ATOM   2599  CE2 TYR B  38      28.319 -20.162  28.373  1.00138.53           C  
ATOM   2600  CZ  TYR B  38      27.273 -19.314  28.092  1.00138.53           C  
ATOM   2601  OH  TYR B  38      27.522 -18.032  27.557  1.00138.53           O  
ATOM   2602  C   TYR B  38      25.835 -25.443  29.555  1.00138.53           C  
ATOM   2603  O   TYR B  38      24.758 -25.651  30.115  1.00138.53           O  
ATOM   2604  N   TRP B  39      26.883 -26.292  29.682  1.00 87.43           N  
ATOM   2605  CA  TRP B  39      26.860 -27.448  30.544  1.00 87.43           C  
ATOM   2606  CB  TRP B  39      27.132 -28.780  29.820  1.00 87.43           C  
ATOM   2607  CG  TRP B  39      25.990 -29.307  28.989  1.00 87.43           C  
ATOM   2608  CD2 TRP B  39      24.954 -30.147  29.521  1.00 87.43           C  
ATOM   2609  CD1 TRP B  39      25.707 -29.134  27.665  1.00 87.43           C  
ATOM   2610  NE1 TRP B  39      24.558 -29.816  27.339  1.00 87.43           N  
ATOM   2611  CE2 TRP B  39      24.085 -30.445  28.473  1.00 87.43           C  
ATOM   2612  CE3 TRP B  39      24.749 -30.634  30.780  1.00 87.43           C  
ATOM   2613  CZ2 TRP B  39      22.990 -31.238  28.668  1.00 87.43           C  
ATOM   2614  CZ3 TRP B  39      23.641 -31.430  30.975  1.00 87.43           C  
ATOM   2615  CH2 TRP B  39      22.781 -31.726  29.940  1.00 87.43           C  
ATOM   2616  C   TRP B  39      27.963 -27.296  31.548  1.00 87.43           C  
ATOM   2617  O   TRP B  39      29.080 -26.922  31.196  1.00 87.43           O  
ATOM   2618  N   TYR B  40      27.667 -27.584  32.834  1.00 69.48           N  
ATOM   2619  CA  TYR B  40      28.651 -27.494  33.880  1.00 69.48           C  
ATOM   2620  CB  TYR B  40      28.408 -26.348  34.878  1.00 69.48           C  
ATOM   2621  CG  TYR B  40      28.576 -25.034  34.199  1.00 69.48           C  
ATOM   2622  CD1 TYR B  40      27.537 -24.455  33.505  1.00 69.48           C  
ATOM   2623  CD2 TYR B  40      29.779 -24.371  34.275  1.00 69.48           C  
ATOM   2624  CE1 TYR B  40      27.703 -23.237  32.888  1.00 69.48           C  
ATOM   2625  CE2 TYR B  40      29.950 -23.154  33.660  1.00 69.48           C  
ATOM   2626  CZ  TYR B  40      28.910 -22.583  32.968  1.00 69.48           C  
ATOM   2627  OH  TYR B  40      29.086 -21.333  32.338  1.00 69.48           O  
ATOM   2628  C   TYR B  40      28.555 -28.737  34.713  1.00 69.48           C  
ATOM   2629  O   TYR B  40      27.535 -29.425  34.713  1.00 69.48           O  
ATOM   2630  N   ARG B  41      29.647 -29.064  35.434  1.00236.01           N  
ATOM   2631  CA  ARG B  41      29.648 -30.171  36.350  1.00236.01           C  
ATOM   2632  CB  ARG B  41      30.646 -31.281  35.989  1.00236.01           C  
ATOM   2633  CG  ARG B  41      30.678 -32.396  37.031  1.00236.01           C  
ATOM   2634  CD  ARG B  41      31.940 -33.257  36.995  1.00236.01           C  
ATOM   2635  NE  ARG B  41      31.907 -34.074  35.756  1.00236.01           N  
ATOM   2636  CZ  ARG B  41      32.457 -33.592  34.607  1.00236.01           C  
ATOM   2637  NH1 ARG B  41      33.042 -32.359  34.597  1.00236.01           N  
ATOM   2638  NH2 ARG B  41      32.430 -34.348  33.472  1.00236.01           N  
ATOM   2639  C   ARG B  41      30.096 -29.634  37.669  1.00236.01           C  
ATOM   2640  O   ARG B  41      31.004 -28.807  37.722  1.00236.01           O  
ATOM   2641  N   GLN B  42      29.477 -30.076  38.782  1.00 69.21           N  
ATOM   2642  CA  GLN B  42      29.921 -29.520  40.027  1.00 69.21           C  
ATOM   2643  CB  GLN B  42      28.947 -28.475  40.601  1.00 69.21           C  
ATOM   2644  CG  GLN B  42      29.494 -27.767  41.840  1.00 69.21           C  
ATOM   2645  CD  GLN B  42      28.462 -26.758  42.321  1.00 69.21           C  
ATOM   2646  OE1 GLN B  42      27.593 -26.320  41.568  1.00 69.21           O  
ATOM   2647  NE2 GLN B  42      28.563 -26.378  43.620  1.00 69.21           N  
ATOM   2648  C   GLN B  42      30.116 -30.604  41.045  1.00 69.21           C  
ATOM   2649  O   GLN B  42      29.225 -31.412  41.306  1.00 69.21           O  
ATOM   2650  N   ALA B  43      31.333 -30.648  41.629  1.00 49.30           N  
ATOM   2651  CA  ALA B  43      31.694 -31.580  42.660  1.00 49.30           C  
ATOM   2652  CB  ALA B  43      33.170 -32.010  42.617  1.00 49.30           C  
ATOM   2653  C   ALA B  43      31.456 -30.930  43.990  1.00 49.30           C  
ATOM   2654  O   ALA B  43      31.231 -29.724  44.081  1.00 49.30           O  
ATOM   2655  N   LEU B  44      31.503 -31.731  45.073  1.00 90.15           N  
ATOM   2656  CA  LEU B  44      31.260 -31.188  46.376  1.00 90.15           C  
ATOM   2657  CB  LEU B  44      31.215 -32.243  47.497  1.00 90.15           C  
ATOM   2658  CG  LEU B  44      30.036 -33.228  47.399  1.00 90.15           C  
ATOM   2659  CD1 LEU B  44      28.692 -32.516  47.614  1.00 90.15           C  
ATOM   2660  CD2 LEU B  44      30.087 -34.036  46.094  1.00 90.15           C  
ATOM   2661  C   LEU B  44      32.369 -30.247  46.732  1.00 90.15           C  
ATOM   2662  O   LEU B  44      33.545 -30.535  46.515  1.00 90.15           O  
ATOM   2663  N   GLY B  45      31.993 -29.068  47.268  1.00 32.87           N  
ATOM   2664  CA  GLY B  45      32.931 -28.107  47.775  1.00 32.87           C  
ATOM   2665  C   GLY B  45      33.607 -27.395  46.651  1.00 32.87           C  
ATOM   2666  O   GLY B  45      34.485 -26.565  46.884  1.00 32.87           O  
ATOM   2667  N   GLN B  46      33.212 -27.683  45.398  1.00 54.99           N  
ATOM   2668  CA  GLN B  46      33.882 -27.032  44.312  1.00 54.99           C  
ATOM   2669  CB  GLN B  46      34.581 -27.999  43.344  1.00 54.99           C  
ATOM   2670  CG  GLN B  46      35.740 -28.744  44.009  1.00 54.99           C  
ATOM   2671  CD  GLN B  46      36.421 -29.601  42.958  1.00 54.99           C  
ATOM   2672  OE1 GLN B  46      37.631 -29.507  42.756  1.00 54.99           O  
ATOM   2673  NE2 GLN B  46      35.631 -30.464  42.266  1.00 54.99           N  
ATOM   2674  C   GLN B  46      32.877 -26.239  43.544  1.00 54.99           C  
ATOM   2675  O   GLN B  46      31.671 -26.406  43.712  1.00 54.99           O  
ATOM   2676  N   GLY B  47      33.371 -25.314  42.698  1.00 45.33           N  
ATOM   2677  CA  GLY B  47      32.501 -24.469  41.928  1.00 45.33           C  
ATOM   2678  C   GLY B  47      32.125 -25.202  40.682  1.00 45.33           C  
ATOM   2679  O   GLY B  47      32.637 -26.286  40.413  1.00 45.33           O  
ATOM   2680  N   PRO B  48      31.255 -24.623  39.895  1.00 92.43           N  
ATOM   2681  CA  PRO B  48      30.833 -25.270  38.686  1.00 92.43           C  
ATOM   2682  CD  PRO B  48      30.231 -23.733  40.423  1.00 92.43           C  
ATOM   2683  CB  PRO B  48      29.652 -24.452  38.171  1.00 92.43           C  
ATOM   2684  CG  PRO B  48      29.043 -23.851  39.453  1.00 92.43           C  
ATOM   2685  C   PRO B  48      31.979 -25.370  37.730  1.00 92.43           C  
ATOM   2686  O   PRO B  48      32.788 -24.444  37.666  1.00 92.43           O  
ATOM   2687  N   GLU B  49      32.062 -26.489  36.985  1.00108.92           N  
ATOM   2688  CA  GLU B  49      33.113 -26.707  36.032  1.00108.92           C  
ATOM   2689  CB  GLU B  49      33.679 -28.133  36.063  1.00108.92           C  
ATOM   2690  CG  GLU B  49      34.370 -28.545  37.356  1.00108.92           C  
ATOM   2691  CD  GLU B  49      34.542 -30.054  37.287  1.00108.92           C  
ATOM   2692  OE1 GLU B  49      34.972 -30.555  36.213  1.00108.92           O  
ATOM   2693  OE2 GLU B  49      34.226 -30.729  38.302  1.00108.92           O  
ATOM   2694  C   GLU B  49      32.485 -26.629  34.676  1.00108.92           C  
ATOM   2695  O   GLU B  49      31.537 -27.353  34.386  1.00108.92           O  
ATOM   2696  N   PHE B  50      33.025 -25.767  33.796  1.00115.98           N  
ATOM   2697  CA  PHE B  50      32.510 -25.611  32.456  1.00115.98           C  
ATOM   2698  CB  PHE B  50      33.169 -24.408  31.745  1.00115.98           C  
ATOM   2699  CG  PHE B  50      32.907 -24.428  30.275  1.00115.98           C  
ATOM   2700  CD1 PHE B  50      31.741 -23.921  29.747  1.00115.98           C  
ATOM   2701  CD2 PHE B  50      33.852 -24.948  29.415  1.00115.98           C  
ATOM   2702  CE1 PHE B  50      31.524 -23.942  28.388  1.00115.98           C  
ATOM   2703  CE2 PHE B  50      33.640 -24.970  28.057  1.00115.98           C  
ATOM   2704  CZ  PHE B  50      32.470 -24.468  27.540  1.00115.98           C  
ATOM   2705  C   PHE B  50      32.809 -26.837  31.645  1.00115.98           C  
ATOM   2706  O   PHE B  50      33.969 -27.223  31.511  1.00115.98           O  
ATOM   2707  N   LEU B  51      31.756 -27.570  31.209  1.00116.69           N  
ATOM   2708  CA  LEU B  51      31.954 -28.684  30.313  1.00116.69           C  
ATOM   2709  CB  LEU B  51      30.879 -29.767  30.502  1.00116.69           C  
ATOM   2710  CG  LEU B  51      30.909 -30.381  31.912  1.00116.69           C  
ATOM   2711  CD1 LEU B  51      29.867 -31.498  32.073  1.00116.69           C  
ATOM   2712  CD2 LEU B  51      32.330 -30.827  32.283  1.00116.69           C  
ATOM   2713  C   LEU B  51      31.980 -28.332  28.847  1.00116.69           C  
ATOM   2714  O   LEU B  51      32.976 -28.558  28.155  1.00116.69           O  
ATOM   2715  N   THR B  52      30.868 -27.728  28.351  1.00110.07           N  
ATOM   2716  CA  THR B  52      30.695 -27.500  26.935  1.00110.07           C  
ATOM   2717  CB  THR B  52      30.061 -28.693  26.259  1.00110.07           C  
ATOM   2718  OG1 THR B  52      30.903 -29.823  26.383  1.00110.07           O  
ATOM   2719  CG2 THR B  52      29.804 -28.423  24.774  1.00110.07           C  
ATOM   2720  C   THR B  52      29.767 -26.335  26.744  1.00110.07           C  
ATOM   2721  O   THR B  52      29.022 -25.971  27.649  1.00110.07           O  
ATOM   2722  N   TYR B  53      29.791 -25.719  25.539  1.00116.92           N  
ATOM   2723  CA  TYR B  53      28.987 -24.570  25.239  1.00116.92           C  
ATOM   2724  CB  TYR B  53      29.867 -23.306  25.240  1.00116.92           C  
ATOM   2725  CG  TYR B  53      29.125 -22.107  24.774  1.00116.92           C  
ATOM   2726  CD1 TYR B  53      28.221 -21.472  25.591  1.00116.92           C  
ATOM   2727  CD2 TYR B  53      29.370 -21.598  23.521  1.00116.92           C  
ATOM   2728  CE1 TYR B  53      27.557 -20.359  25.146  1.00116.92           C  
ATOM   2729  CE2 TYR B  53      28.704 -20.482  23.073  1.00116.92           C  
ATOM   2730  CZ  TYR B  53      27.797 -19.858  23.893  1.00116.92           C  
ATOM   2731  OH  TYR B  53      27.106 -18.710  23.454  1.00116.92           O  
ATOM   2732  C   TYR B  53      28.385 -24.747  23.878  1.00116.92           C  
ATOM   2733  O   TYR B  53      29.030 -25.279  22.975  1.00116.92           O  
ATOM   2734  N   PHE B  54      27.120 -24.308  23.692  1.00 97.48           N  
ATOM   2735  CA  PHE B  54      26.497 -24.452  22.405  1.00 97.48           C  
ATOM   2736  CB  PHE B  54      25.333 -25.465  22.367  1.00 97.48           C  
ATOM   2737  CG  PHE B  54      25.840 -26.869  22.388  1.00 97.48           C  
ATOM   2738  CD1 PHE B  54      26.137 -27.510  23.569  1.00 97.48           C  
ATOM   2739  CD2 PHE B  54      25.997 -27.557  21.207  1.00 97.48           C  
ATOM   2740  CE1 PHE B  54      26.597 -28.808  23.564  1.00 97.48           C  
ATOM   2741  CE2 PHE B  54      26.456 -28.853  21.195  1.00 97.48           C  
ATOM   2742  CZ  PHE B  54      26.755 -29.483  22.378  1.00 97.48           C  
ATOM   2743  C   PHE B  54      25.897 -23.155  21.969  1.00 97.48           C  
ATOM   2744  O   PHE B  54      25.321 -22.402  22.754  1.00 97.48           O  
ATOM   2745  N   ASN B  55      26.056 -22.862  20.668  1.00103.50           N  
ATOM   2746  CA  ASN B  55      25.357 -21.777  20.059  1.00103.50           C  
ATOM   2747  CB  ASN B  55      26.233 -20.837  19.218  1.00103.50           C  
ATOM   2748  CG  ASN B  55      26.971 -19.908  20.161  1.00103.50           C  
ATOM   2749  OD1 ASN B  55      26.368 -19.319  21.059  1.00103.50           O  
ATOM   2750  ND2 ASN B  55      28.306 -19.766  19.952  1.00103.50           N  
ATOM   2751  C   ASN B  55      24.457 -22.473  19.109  1.00103.50           C  
ATOM   2752  O   ASN B  55      24.953 -23.087  18.163  1.00103.50           O  
ATOM   2753  N   TYR B  56      23.123 -22.403  19.317  1.00153.98           N  
ATOM   2754  CA  TYR B  56      22.332 -23.164  18.398  1.00153.98           C  
ATOM   2755  CB  TYR B  56      22.531 -22.800  16.910  1.00153.98           C  
ATOM   2756  CG  TYR B  56      21.900 -21.483  16.606  1.00153.98           C  
ATOM   2757  CD1 TYR B  56      20.560 -21.409  16.297  1.00153.98           C  
ATOM   2758  CD2 TYR B  56      22.640 -20.322  16.618  1.00153.98           C  
ATOM   2759  CE1 TYR B  56      19.968 -20.202  16.005  1.00153.98           C  
ATOM   2760  CE2 TYR B  56      22.054 -19.112  16.326  1.00153.98           C  
ATOM   2761  CZ  TYR B  56      20.714 -19.050  16.026  1.00153.98           C  
ATOM   2762  OH  TYR B  56      20.112 -17.808  15.727  1.00153.98           O  
ATOM   2763  C   TYR B  56      22.735 -24.595  18.558  1.00153.98           C  
ATOM   2764  O   TYR B  56      23.028 -25.061  19.657  1.00153.98           O  
ATOM   2765  N   GLU B  57      22.632 -25.347  17.453  1.00129.62           N  
ATOM   2766  CA  GLU B  57      23.007 -26.728  17.382  1.00129.62           C  
ATOM   2767  CB  GLU B  57      22.654 -27.379  16.030  1.00129.62           C  
ATOM   2768  CG  GLU B  57      23.600 -27.013  14.878  1.00129.62           C  
ATOM   2769  CD  GLU B  57      23.397 -25.565  14.455  1.00129.62           C  
ATOM   2770  OE1 GLU B  57      22.221 -25.127  14.347  1.00129.62           O  
ATOM   2771  OE2 GLU B  57      24.426 -24.879  14.215  1.00129.62           O  
ATOM   2772  C   GLU B  57      24.499 -26.903  17.539  1.00129.62           C  
ATOM   2773  O   GLU B  57      24.942 -27.951  18.006  1.00129.62           O  
ATOM   2774  N   ALA B  58      25.323 -25.917  17.119  1.00 64.59           N  
ATOM   2775  CA  ALA B  58      26.757 -26.107  17.091  1.00 64.59           C  
ATOM   2776  CB  ALA B  58      27.477 -25.147  16.129  1.00 64.59           C  
ATOM   2777  C   ALA B  58      27.399 -25.946  18.433  1.00 64.59           C  
ATOM   2778  O   ALA B  58      27.089 -25.031  19.194  1.00 64.59           O  
ATOM   2779  N   GLN B  59      28.360 -26.849  18.728  1.00 75.76           N  
ATOM   2780  CA  GLN B  59      29.115 -26.822  19.948  1.00 75.76           C  
ATOM   2781  CB  GLN B  59      29.509 -28.238  20.418  1.00 75.76           C  
ATOM   2782  CG  GLN B  59      30.316 -28.292  21.715  1.00 75.76           C  
ATOM   2783  CD  GLN B  59      30.606 -29.760  22.008  1.00 75.76           C  
ATOM   2784  OE1 GLN B  59      30.042 -30.648  21.373  1.00 75.76           O  
ATOM   2785  NE2 GLN B  59      31.509 -30.021  22.989  1.00 75.76           N  
ATOM   2786  C   GLN B  59      30.372 -26.064  19.647  1.00 75.76           C  
ATOM   2787  O   GLN B  59      31.247 -26.545  18.926  1.00 75.76           O  
ATOM   2788  N   GLN B  60      30.443 -24.811  20.135  1.00106.23           N  
ATOM   2789  CA  GLN B  60      31.563 -23.940  19.914  1.00106.23           C  
ATOM   2790  CB  GLN B  60      31.209 -22.477  20.231  1.00106.23           C  
ATOM   2791  CG  GLN B  60      32.189 -21.457  19.651  1.00106.23           C  
ATOM   2792  CD  GLN B  60      31.897 -21.356  18.160  1.00106.23           C  
ATOM   2793  OE1 GLN B  60      32.189 -22.271  17.392  1.00106.23           O  
ATOM   2794  NE2 GLN B  60      31.292 -20.213  17.738  1.00106.23           N  
ATOM   2795  C   GLN B  60      32.745 -24.307  20.765  1.00106.23           C  
ATOM   2796  O   GLN B  60      33.870 -24.362  20.267  1.00106.23           O  
ATOM   2797  N   ASP B  61      32.520 -24.579  22.072  1.00 92.32           N  
ATOM   2798  CA  ASP B  61      33.620 -24.761  22.990  1.00 92.32           C  
ATOM   2799  CB  ASP B  61      33.791 -23.559  23.934  1.00 92.32           C  
ATOM   2800  CG  ASP B  61      34.976 -23.791  24.862  1.00 92.32           C  
ATOM   2801  OD1 ASP B  61      35.761 -24.753  24.634  1.00 92.32           O  
ATOM   2802  OD2 ASP B  61      35.111 -22.995  25.826  1.00 92.32           O  
ATOM   2803  C   ASP B  61      33.431 -25.971  23.872  1.00 92.32           C  
ATOM   2804  O   ASP B  61      32.655 -25.940  24.829  1.00 92.32           O  
ATOM   2805  N   LYS B  68      34.106 -27.084  23.515  1.00184.23           N  
ATOM   2806  CA  LYS B  68      34.204 -28.335  24.221  1.00184.23           C  
ATOM   2807  CB  LYS B  68      34.360 -29.533  23.267  1.00184.23           C  
ATOM   2808  CG  LYS B  68      35.561 -29.466  22.326  1.00184.23           C  
ATOM   2809  CD  LYS B  68      35.653 -30.688  21.408  1.00184.23           C  
ATOM   2810  CE  LYS B  68      35.563 -32.032  22.137  1.00184.23           C  
ATOM   2811  NZ  LYS B  68      35.262 -33.106  21.162  1.00184.23           N  
ATOM   2812  C   LYS B  68      35.291 -28.344  25.263  1.00184.23           C  
ATOM   2813  O   LYS B  68      35.347 -29.256  26.091  1.00184.23           O  
ATOM   2814  N   SER B  69      36.237 -27.387  25.215  1.00207.76           N  
ATOM   2815  CA  SER B  69      37.348 -27.434  26.126  1.00207.76           C  
ATOM   2816  CB  SER B  69      38.258 -26.204  26.017  1.00207.76           C  
ATOM   2817  OG  SER B  69      38.714 -26.059  24.683  1.00207.76           O  
ATOM   2818  C   SER B  69      36.806 -27.419  27.512  1.00207.76           C  
ATOM   2819  O   SER B  69      36.551 -26.362  28.071  1.00207.76           O  
ATOM   2820  N   GLY B  70      36.778 -28.578  28.179  1.00205.32           N  
ATOM   2821  CA  GLY B  70      36.124 -28.672  29.446  1.00205.32           C  
ATOM   2822  C   GLY B  70      35.618 -30.069  29.574  1.00205.32           C  
ATOM   2823  O   GLY B  70      35.345 -30.532  30.680  1.00205.32           O  
ATOM   2824  N   LEU B  71      35.476 -30.792  28.447  1.00 89.20           N  
ATOM   2825  CA  LEU B  71      35.081 -32.167  28.558  1.00 89.20           C  
ATOM   2826  CB  LEU B  71      34.727 -32.813  27.206  1.00 89.20           C  
ATOM   2827  CG  LEU B  71      33.542 -32.145  26.482  1.00 89.20           C  
ATOM   2828  CD1 LEU B  71      33.243 -32.850  25.149  1.00 89.20           C  
ATOM   2829  CD2 LEU B  71      32.306 -32.028  27.390  1.00 89.20           C  
ATOM   2830  C   LEU B  71      36.271 -32.891  29.114  1.00 89.20           C  
ATOM   2831  O   LEU B  71      37.381 -32.775  28.600  1.00 89.20           O  
ATOM   2832  N   PRO B  72      36.060 -33.640  30.158  1.00141.25           N  
ATOM   2833  CA  PRO B  72      37.136 -34.343  30.807  1.00141.25           C  
ATOM   2834  CD  PRO B  72      34.960 -33.356  31.067  1.00141.25           C  
ATOM   2835  CB  PRO B  72      36.536 -34.891  32.102  1.00141.25           C  
ATOM   2836  CG  PRO B  72      35.407 -33.899  32.434  1.00141.25           C  
ATOM   2837  C   PRO B  72      37.763 -35.384  29.947  1.00141.25           C  
ATOM   2838  O   PRO B  72      38.923 -35.726  30.180  1.00141.25           O  
ATOM   2839  N   ASN B  73      37.019 -35.925  28.967  1.00 83.50           N  
ATOM   2840  CA  ASN B  73      37.593 -36.961  28.160  1.00 83.50           C  
ATOM   2841  CB  ASN B  73      37.928 -38.230  28.964  1.00 83.50           C  
ATOM   2842  CG  ASN B  73      36.687 -38.662  29.730  1.00 83.50           C  
ATOM   2843  OD1 ASN B  73      35.637 -38.931  29.150  1.00 83.50           O  
ATOM   2844  ND2 ASN B  73      36.807 -38.721  31.082  1.00 83.50           N  
ATOM   2845  C   ASN B  73      36.650 -37.296  27.047  1.00 83.50           C  
ATOM   2846  O   ASN B  73      35.642 -36.625  26.833  1.00 83.50           O  
ATOM   2847  N   ASP B  74      37.001 -38.350  26.291  1.00116.33           N  
ATOM   2848  CA  ASP B  74      36.273 -38.835  25.154  1.00116.33           C  
ATOM   2849  CB  ASP B  74      37.020 -39.947  24.403  1.00116.33           C  
ATOM   2850  CG  ASP B  74      36.306 -40.155  23.079  1.00116.33           C  
ATOM   2851  OD1 ASP B  74      35.417 -39.325  22.750  1.00116.33           O  
ATOM   2852  OD2 ASP B  74      36.637 -41.146  22.377  1.00116.33           O  
ATOM   2853  C   ASP B  74      34.953 -39.394  25.591  1.00116.33           C  
ATOM   2854  O   ASP B  74      33.981 -39.390  24.838  1.00116.33           O  
ATOM   2855  N   ARG B  75      34.882 -39.891  26.835  1.00119.99           N  
ATOM   2856  CA  ARG B  75      33.700 -40.535  27.330  1.00119.99           C  
ATOM   2857  CB  ARG B  75      33.844 -41.066  28.768  1.00119.99           C  
ATOM   2858  CG  ARG B  75      34.780 -42.273  28.850  1.00119.99           C  
ATOM   2859  CD  ARG B  75      34.783 -42.997  30.199  1.00119.99           C  
ATOM   2860  NE  ARG B  75      35.425 -42.107  31.206  1.00119.99           N  
ATOM   2861  CZ  ARG B  75      34.665 -41.292  31.997  1.00119.99           C  
ATOM   2862  NH1 ARG B  75      33.305 -41.302  31.885  1.00119.99           N  
ATOM   2863  NH2 ARG B  75      35.267 -40.475  32.910  1.00119.99           N  
ATOM   2864  C   ARG B  75      32.543 -39.585  27.293  1.00119.99           C  
ATOM   2865  O   ARG B  75      31.402 -40.020  27.143  1.00119.99           O  
ATOM   2866  N   PHE B  76      32.793 -38.269  27.458  1.00 70.59           N  
ATOM   2867  CA  PHE B  76      31.712 -37.320  27.472  1.00 70.59           C  
ATOM   2868  CB  PHE B  76      32.032 -36.057  28.292  1.00 70.59           C  
ATOM   2869  CG  PHE B  76      32.161 -36.445  29.726  1.00 70.59           C  
ATOM   2870  CD1 PHE B  76      33.299 -37.068  30.185  1.00 70.59           C  
ATOM   2871  CD2 PHE B  76      31.151 -36.166  30.616  1.00 70.59           C  
ATOM   2872  CE1 PHE B  76      33.418 -37.425  31.508  1.00 70.59           C  
ATOM   2873  CE2 PHE B  76      31.265 -36.520  31.941  1.00 70.59           C  
ATOM   2874  CZ  PHE B  76      32.402 -37.146  32.390  1.00 70.59           C  
ATOM   2875  C   PHE B  76      31.405 -36.853  26.077  1.00 70.59           C  
ATOM   2876  O   PHE B  76      32.297 -36.445  25.334  1.00 70.59           O  
ATOM   2877  N   SER B  77      30.111 -36.908  25.688  1.00 88.86           N  
ATOM   2878  CA  SER B  77      29.684 -36.429  24.402  1.00 88.86           C  
ATOM   2879  CB  SER B  77      29.318 -37.535  23.398  1.00 88.86           C  
ATOM   2880  OG  SER B  77      30.478 -38.251  23.010  1.00 88.86           O  
ATOM   2881  C   SER B  77      28.431 -35.646  24.619  1.00 88.86           C  
ATOM   2882  O   SER B  77      27.596 -36.008  25.446  1.00 88.86           O  
ATOM   2883  N   ALA B  78      28.267 -34.540  23.869  1.00 42.00           N  
ATOM   2884  CA  ALA B  78      27.085 -33.749  24.033  1.00 42.00           C  
ATOM   2885  CB  ALA B  78      27.339 -32.416  24.756  1.00 42.00           C  
ATOM   2886  C   ALA B  78      26.562 -33.414  22.678  1.00 42.00           C  
ATOM   2887  O   ALA B  78      27.319 -33.298  21.715  1.00 42.00           O  
ATOM   2888  N   GLU B  79      25.226 -33.260  22.580  1.00 62.71           N  
ATOM   2889  CA  GLU B  79      24.615 -32.956  21.321  1.00 62.71           C  
ATOM   2890  CB  GLU B  79      24.017 -34.189  20.624  1.00 62.71           C  
ATOM   2891  CG  GLU B  79      22.893 -34.843  21.434  1.00 62.71           C  
ATOM   2892  CD  GLU B  79      22.227 -35.904  20.566  1.00 62.71           C  
ATOM   2893  OE1 GLU B  79      22.947 -36.535  19.749  1.00 62.71           O  
ATOM   2894  OE2 GLU B  79      20.988 -36.096  20.706  1.00 62.71           O  
ATOM   2895  C   GLU B  79      23.463 -32.042  21.573  1.00 62.71           C  
ATOM   2896  O   GLU B  79      22.988 -31.905  22.699  1.00 62.71           O  
ATOM   2897  N   ARG B  80      23.032 -31.345  20.504  1.00127.29           N  
ATOM   2898  CA  ARG B  80      21.874 -30.502  20.534  1.00127.29           C  
ATOM   2899  CB  ARG B  80      22.275 -29.093  21.010  1.00127.29           C  
ATOM   2900  CG  ARG B  80      21.145 -28.148  21.410  1.00127.29           C  
ATOM   2901  CD  ARG B  80      21.681 -26.783  21.855  1.00127.29           C  
ATOM   2902  NE  ARG B  80      20.545 -25.993  22.402  1.00127.29           N  
ATOM   2903  CZ  ARG B  80      20.725 -24.676  22.721  1.00127.29           C  
ATOM   2904  NH1 ARG B  80      21.928 -24.075  22.486  1.00127.29           N  
ATOM   2905  NH2 ARG B  80      19.701 -23.961  23.270  1.00127.29           N  
ATOM   2906  C   ARG B  80      21.438 -30.414  19.093  1.00127.29           C  
ATOM   2907  O   ARG B  80      21.622 -29.373  18.464  1.00127.29           O  
ATOM   2908  N   PRO B  81      20.842 -31.449  18.540  1.00151.70           N  
ATOM   2909  CA  PRO B  81      20.534 -31.450  17.132  1.00151.70           C  
ATOM   2910  CD  PRO B  81      20.984 -32.800  19.060  1.00151.70           C  
ATOM   2911  CB  PRO B  81      20.081 -32.870  16.801  1.00151.70           C  
ATOM   2912  CG  PRO B  81      20.814 -33.730  17.845  1.00151.70           C  
ATOM   2913  C   PRO B  81      19.591 -30.390  16.669  1.00151.70           C  
ATOM   2914  O   PRO B  81      19.820 -29.801  15.614  1.00151.70           O  
ATOM   2915  N   GLU B  82      18.511 -30.167  17.428  1.00115.29           N  
ATOM   2916  CA  GLU B  82      17.499 -29.200  17.132  1.00115.29           C  
ATOM   2917  CB  GLU B  82      16.205 -29.451  17.920  1.00115.29           C  
ATOM   2918  CG  GLU B  82      15.564 -30.792  17.564  1.00115.29           C  
ATOM   2919  CD  GLU B  82      15.367 -30.798  16.059  1.00115.29           C  
ATOM   2920  OE1 GLU B  82      15.098 -29.702  15.500  1.00115.29           O  
ATOM   2921  OE2 GLU B  82      15.493 -31.891  15.442  1.00115.29           O  
ATOM   2922  C   GLU B  82      17.991 -27.827  17.465  1.00115.29           C  
ATOM   2923  O   GLU B  82      17.478 -26.836  16.948  1.00115.29           O  
ATOM   2924  N   GLY B  83      18.973 -27.721  18.379  1.00 48.17           N  
ATOM   2925  CA  GLY B  83      19.385 -26.419  18.813  1.00 48.17           C  
ATOM   2926  C   GLY B  83      18.499 -26.081  19.971  1.00 48.17           C  
ATOM   2927  O   GLY B  83      18.393 -24.926  20.381  1.00 48.17           O  
ATOM   2928  N   SER B  84      17.834 -27.109  20.533  1.00118.69           N  
ATOM   2929  CA  SER B  84      16.931 -26.932  21.634  1.00118.69           C  
ATOM   2930  CB  SER B  84      15.464 -27.238  21.264  1.00118.69           C  
ATOM   2931  OG  SER B  84      15.345 -28.524  20.673  1.00118.69           O  
ATOM   2932  C   SER B  84      17.375 -27.838  22.743  1.00118.69           C  
ATOM   2933  O   SER B  84      18.296 -27.510  23.491  1.00118.69           O  
ATOM   2934  N   ILE B  85      16.710 -28.997  22.897  1.00142.11           N  
ATOM   2935  CA  ILE B  85      17.049 -29.910  23.946  1.00142.11           C  
ATOM   2936  CB  ILE B  85      16.161 -31.114  24.038  1.00142.11           C  
ATOM   2937  CG1 ILE B  85      16.345 -31.791  25.400  1.00142.11           C  
ATOM   2938  CG2 ILE B  85      16.479 -32.055  22.865  1.00142.11           C  
ATOM   2939  CD1 ILE B  85      15.290 -32.856  25.672  1.00142.11           C  
ATOM   2940  C   ILE B  85      18.440 -30.400  23.716  1.00142.11           C  
ATOM   2941  O   ILE B  85      18.858 -30.610  22.578  1.00142.11           O  
ATOM   2942  N   SER B  86      19.214 -30.548  24.810  1.00 50.25           N  
ATOM   2943  CA  SER B  86      20.559 -31.013  24.667  1.00 50.25           C  
ATOM   2944  CB  SER B  86      21.617 -29.974  25.082  1.00 50.25           C  
ATOM   2945  OG  SER B  86      22.919 -30.512  24.910  1.00 50.25           O  
ATOM   2946  C   SER B  86      20.728 -32.208  25.541  1.00 50.25           C  
ATOM   2947  O   SER B  86      20.123 -32.307  26.610  1.00 50.25           O  
ATOM   2948  N   THR B  87      21.555 -33.167  25.083  1.00 41.52           N  
ATOM   2949  CA  THR B  87      21.770 -34.357  25.846  1.00 41.52           C  
ATOM   2950  CB  THR B  87      21.323 -35.601  25.132  1.00 41.52           C  
ATOM   2951  OG1 THR B  87      19.939 -35.518  24.822  1.00 41.52           O  
ATOM   2952  CG2 THR B  87      21.590 -36.819  26.032  1.00 41.52           C  
ATOM   2953  C   THR B  87      23.234 -34.488  26.100  1.00 41.52           C  
ATOM   2954  O   THR B  87      24.061 -34.247  25.220  1.00 41.52           O  
ATOM   2955  N   LEU B  88      23.595 -34.850  27.346  1.00 59.65           N  
ATOM   2956  CA  LEU B  88      24.967 -35.083  27.673  1.00 59.65           C  
ATOM   2957  CB  LEU B  88      25.434 -34.303  28.914  1.00 59.65           C  
ATOM   2958  CG  LEU B  88      26.908 -34.538  29.286  1.00 59.65           C  
ATOM   2959  CD1 LEU B  88      27.853 -34.056  28.172  1.00 59.65           C  
ATOM   2960  CD2 LEU B  88      27.232 -33.922  30.656  1.00 59.65           C  
ATOM   2961  C   LEU B  88      25.056 -36.545  27.977  1.00 59.65           C  
ATOM   2962  O   LEU B  88      24.372 -37.037  28.873  1.00 59.65           O  
ATOM   2963  N   THR B  89      25.900 -37.279  27.228  1.00 35.62           N  
ATOM   2964  CA  THR B  89      25.983 -38.699  27.419  1.00 35.62           C  
ATOM   2965  CB  THR B  89      25.790 -39.474  26.149  1.00 35.62           C  
ATOM   2966  OG1 THR B  89      24.521 -39.177  25.584  1.00 35.62           O  
ATOM   2967  CG2 THR B  89      25.891 -40.976  26.468  1.00 35.62           C  
ATOM   2968  C   THR B  89      27.343 -39.029  27.939  1.00 35.62           C  
ATOM   2969  O   THR B  89      28.348 -38.479  27.490  1.00 35.62           O  
ATOM   2970  N   ILE B  90      27.399 -39.937  28.933  1.00 46.83           N  
ATOM   2971  CA  ILE B  90      28.662 -40.326  29.489  1.00 46.83           C  
ATOM   2972  CB  ILE B  90      28.747 -40.068  30.965  1.00 46.83           C  
ATOM   2973  CG1 ILE B  90      28.510 -38.580  31.270  1.00 46.83           C  
ATOM   2974  CG2 ILE B  90      30.108 -40.580  31.462  1.00 46.83           C  
ATOM   2975  CD1 ILE B  90      28.254 -38.308  32.751  1.00 46.83           C  
ATOM   2976  C   ILE B  90      28.794 -41.805  29.304  1.00 46.83           C  
ATOM   2977  O   ILE B  90      27.964 -42.578  29.784  1.00 46.83           O  
ATOM   2978  N   GLN B  91      29.851 -42.247  28.595  1.00 48.57           N  
ATOM   2979  CA  GLN B  91      30.027 -43.654  28.386  1.00 48.57           C  
ATOM   2980  CB  GLN B  91      30.621 -44.004  27.009  1.00 48.57           C  
ATOM   2981  CG  GLN B  91      29.704 -43.623  25.844  1.00 48.57           C  
ATOM   2982  CD  GLN B  91      30.391 -44.013  24.540  1.00 48.57           C  
ATOM   2983  OE1 GLN B  91      30.461 -45.190  24.189  1.00 48.57           O  
ATOM   2984  NE2 GLN B  91      30.909 -43.000  23.802  1.00 48.57           N  
ATOM   2985  C   GLN B  91      30.955 -44.183  29.436  1.00 48.57           C  
ATOM   2986  O   GLN B  91      31.834 -43.467  29.912  1.00 48.57           O  
ATOM   2987  N   ARG B  92      30.755 -45.459  29.829  1.00146.55           N  
ATOM   2988  CA  ARG B  92      31.610 -46.136  30.766  1.00146.55           C  
ATOM   2989  CB  ARG B  92      32.960 -46.535  30.140  1.00146.55           C  
ATOM   2990  CG  ARG B  92      32.807 -47.621  29.071  1.00146.55           C  
ATOM   2991  CD  ARG B  92      34.075 -47.933  28.268  1.00146.55           C  
ATOM   2992  NE  ARG B  92      34.227 -46.897  27.205  1.00146.55           N  
ATOM   2993  CZ  ARG B  92      34.977 -45.778  27.421  1.00146.55           C  
ATOM   2994  NH1 ARG B  92      35.598 -45.595  28.622  1.00146.55           N  
ATOM   2995  NH2 ARG B  92      35.115 -44.848  26.429  1.00146.55           N  
ATOM   2996  C   ARG B  92      31.846 -45.277  31.968  1.00146.55           C  
ATOM   2997  O   ARG B  92      32.976 -44.883  32.251  1.00146.55           O  
ATOM   2998  N   THR B  93      30.771 -44.990  32.726  1.00 50.24           N  
ATOM   2999  CA  THR B  93      30.848 -44.118  33.862  1.00 50.24           C  
ATOM   3000  CB  THR B  93      29.533 -43.950  34.572  1.00 50.24           C  
ATOM   3001  OG1 THR B  93      29.068 -45.204  35.050  1.00 50.24           O  
ATOM   3002  CG2 THR B  93      28.512 -43.346  33.594  1.00 50.24           C  
ATOM   3003  C   THR B  93      31.834 -44.641  34.858  1.00 50.24           C  
ATOM   3004  O   THR B  93      32.042 -45.846  34.991  1.00 50.24           O  
ATOM   3005  N   GLU B  94      32.483 -43.698  35.570  1.00 78.24           N  
ATOM   3006  CA  GLU B  94      33.454 -43.985  36.586  1.00 78.24           C  
ATOM   3007  CB  GLU B  94      34.857 -43.462  36.235  1.00 78.24           C  
ATOM   3008  CG  GLU B  94      35.473 -44.166  35.025  1.00 78.24           C  
ATOM   3009  CD  GLU B  94      36.728 -43.412  34.609  1.00 78.24           C  
ATOM   3010  OE1 GLU B  94      37.459 -42.922  35.511  1.00 78.24           O  
ATOM   3011  OE2 GLU B  94      36.975 -43.322  33.376  1.00 78.24           O  
ATOM   3012  C   GLU B  94      33.000 -43.251  37.813  1.00 78.24           C  
ATOM   3013  O   GLU B  94      32.171 -42.347  37.734  1.00 78.24           O  
ATOM   3014  N   GLN B  95      33.546 -43.617  38.988  1.00 98.89           N  
ATOM   3015  CA  GLN B  95      33.150 -43.011  40.232  1.00 98.89           C  
ATOM   3016  CB  GLN B  95      33.838 -43.621  41.462  1.00 98.89           C  
ATOM   3017  CG  GLN B  95      33.296 -45.004  41.827  1.00 98.89           C  
ATOM   3018  CD  GLN B  95      33.714 -45.986  40.745  1.00 98.89           C  
ATOM   3019  OE1 GLN B  95      34.901 -46.206  40.510  1.00 98.89           O  
ATOM   3020  NE2 GLN B  95      32.707 -46.594  40.065  1.00 98.89           N  
ATOM   3021  C   GLN B  95      33.462 -41.547  40.197  1.00 98.89           C  
ATOM   3022  O   GLN B  95      32.742 -40.736  40.776  1.00 98.89           O  
ATOM   3023  N   ARG B  96      34.545 -41.175  39.498  1.00126.16           N  
ATOM   3024  CA  ARG B  96      35.007 -39.818  39.396  1.00126.16           C  
ATOM   3025  CB  ARG B  96      36.256 -39.704  38.507  1.00126.16           C  
ATOM   3026  CG  ARG B  96      36.007 -40.237  37.095  1.00126.16           C  
ATOM   3027  CD  ARG B  96      37.243 -40.269  36.197  1.00126.16           C  
ATOM   3028  NE  ARG B  96      37.544 -38.869  35.803  1.00126.16           N  
ATOM   3029  CZ  ARG B  96      38.181 -38.633  34.621  1.00126.16           C  
ATOM   3030  NH1 ARG B  96      38.519 -39.678  33.811  1.00126.16           N  
ATOM   3031  NH2 ARG B  96      38.476 -37.353  34.253  1.00126.16           N  
ATOM   3032  C   ARG B  96      33.933 -38.985  38.768  1.00126.16           C  
ATOM   3033  O   ARG B  96      33.866 -37.777  38.990  1.00126.16           O  
ATOM   3034  N   ASP B  97      33.090 -39.608  37.928  1.00 62.41           N  
ATOM   3035  CA  ASP B  97      32.038 -38.948  37.205  1.00 62.41           C  
ATOM   3036  CB  ASP B  97      31.342 -39.875  36.193  1.00 62.41           C  
ATOM   3037  CG  ASP B  97      32.328 -40.153  35.068  1.00 62.41           C  
ATOM   3038  OD1 ASP B  97      33.410 -39.507  35.056  1.00 62.41           O  
ATOM   3039  OD2 ASP B  97      32.010 -41.012  34.201  1.00 62.41           O  
ATOM   3040  C   ASP B  97      30.985 -38.410  38.129  1.00 62.41           C  
ATOM   3041  O   ASP B  97      30.260 -37.488  37.759  1.00 62.41           O  
ATOM   3042  N   SER B  98      30.831 -38.986  39.336  1.00 48.27           N  
ATOM   3043  CA  SER B  98      29.780 -38.548  40.215  1.00 48.27           C  
ATOM   3044  CB  SER B  98      29.806 -39.245  41.584  1.00 48.27           C  
ATOM   3045  OG  SER B  98      29.616 -40.644  41.421  1.00 48.27           O  
ATOM   3046  C   SER B  98      29.902 -37.075  40.446  1.00 48.27           C  
ATOM   3047  O   SER B  98      30.981 -36.558  40.728  1.00 48.27           O  
ATOM   3048  N   ALA B  99      28.766 -36.356  40.314  1.00 46.29           N  
ATOM   3049  CA  ALA B  99      28.760 -34.939  40.518  1.00 46.29           C  
ATOM   3050  CB  ALA B  99      29.775 -34.186  39.640  1.00 46.29           C  
ATOM   3051  C   ALA B  99      27.400 -34.446  40.145  1.00 46.29           C  
ATOM   3052  O   ALA B  99      26.539 -35.218  39.725  1.00 46.29           O  
ATOM   3053  N   MET B 100      27.166 -33.132  40.332  1.00178.28           N  
ATOM   3054  CA  MET B 100      25.923 -32.544  39.933  1.00178.28           C  
ATOM   3055  CB  MET B 100      25.451 -31.371  40.805  1.00178.28           C  
ATOM   3056  CG  MET B 100      24.838 -31.779  42.136  1.00178.28           C  
ATOM   3057  SD  MET B 100      23.265 -32.672  41.976  1.00178.28           S  
ATOM   3058  CE  MET B 100      22.230 -31.198  41.775  1.00178.28           C  
ATOM   3059  C   MET B 100      26.161 -31.936  38.596  1.00178.28           C  
ATOM   3060  O   MET B 100      27.103 -31.168  38.411  1.00178.28           O  
ATOM   3061  N   TYR B 101      25.289 -32.247  37.624  1.00 80.50           N  
ATOM   3062  CA  TYR B 101      25.477 -31.685  36.322  1.00 80.50           C  
ATOM   3063  CB  TYR B 101      25.282 -32.694  35.177  1.00 80.50           C  
ATOM   3064  CG  TYR B 101      26.429 -33.641  35.247  1.00 80.50           C  
ATOM   3065  CD1 TYR B 101      26.443 -34.670  36.162  1.00 80.50           C  
ATOM   3066  CD2 TYR B 101      27.494 -33.495  34.391  1.00 80.50           C  
ATOM   3067  CE1 TYR B 101      27.509 -35.537  36.222  1.00 80.50           C  
ATOM   3068  CE2 TYR B 101      28.561 -34.359  34.446  1.00 80.50           C  
ATOM   3069  CZ  TYR B 101      28.572 -35.381  35.363  1.00 80.50           C  
ATOM   3070  OH  TYR B 101      29.672 -36.263  35.416  1.00 80.50           O  
ATOM   3071  C   TYR B 101      24.454 -30.611  36.170  1.00 80.50           C  
ATOM   3072  O   TYR B 101      23.277 -30.819  36.453  1.00 80.50           O  
ATOM   3073  N   ARG B 102      24.895 -29.411  35.735  1.00 85.72           N  
ATOM   3074  CA  ARG B 102      23.971 -28.316  35.649  1.00 85.72           C  
ATOM   3075  CB  ARG B 102      24.322 -27.192  36.636  1.00 85.72           C  
ATOM   3076  CG  ARG B 102      24.465 -27.709  38.073  1.00 85.72           C  
ATOM   3077  CD  ARG B 102      24.816 -26.627  39.095  1.00 85.72           C  
ATOM   3078  NE  ARG B 102      25.191 -27.306  40.368  1.00 85.72           N  
ATOM   3079  CZ  ARG B 102      24.241 -27.615  41.298  1.00 85.72           C  
ATOM   3080  NH1 ARG B 102      22.925 -27.355  41.048  1.00 85.72           N  
ATOM   3081  NH2 ARG B 102      24.612 -28.177  42.485  1.00 85.72           N  
ATOM   3082  C   ARG B 102      23.983 -27.748  34.255  1.00 85.72           C  
ATOM   3083  O   ARG B 102      25.025 -27.701  33.608  1.00 85.72           O  
ATOM   3084  N   CYS B 103      22.811 -27.318  33.731  1.00113.98           N  
ATOM   3085  CA  CYS B 103      22.785 -26.716  32.427  1.00113.98           C  
ATOM   3086  CB  CYS B 103      21.959 -27.478  31.366  1.00113.98           C  
ATOM   3087  SG  CYS B 103      20.180 -27.552  31.710  1.00113.98           S  
ATOM   3088  C   CYS B 103      22.247 -25.331  32.573  1.00113.98           C  
ATOM   3089  O   CYS B 103      21.447 -25.041  33.462  1.00113.98           O  
ATOM   3090  N   ALA B 104      22.707 -24.418  31.703  1.00 46.72           N  
ATOM   3091  CA  ALA B 104      22.265 -23.064  31.812  1.00 46.72           C  
ATOM   3092  CB  ALA B 104      23.312 -22.121  32.430  1.00 46.72           C  
ATOM   3093  C   ALA B 104      21.994 -22.574  30.430  1.00 46.72           C  
ATOM   3094  O   ALA B 104      22.435 -23.175  29.452  1.00 46.72           O  
ATOM   3095  N   SER B 105      21.217 -21.479  30.318  1.00 90.70           N  
ATOM   3096  CA  SER B 105      20.920 -20.925  29.032  1.00 90.70           C  
ATOM   3097  CB  SER B 105      19.488 -21.209  28.545  1.00 90.70           C  
ATOM   3098  OG  SER B 105      19.289 -22.598  28.344  1.00 90.70           O  
ATOM   3099  C   SER B 105      21.013 -19.437  29.147  1.00 90.70           C  
ATOM   3100  O   SER B 105      20.905 -18.880  30.241  1.00 90.70           O  
ATOM   3101  N   SER B 106      21.236 -18.762  28.002  1.00 93.36           N  
ATOM   3102  CA  SER B 106      21.299 -17.330  27.935  1.00 93.36           C  
ATOM   3103  CB  SER B 106      22.741 -16.792  27.864  1.00 93.36           C  
ATOM   3104  OG  SER B 106      22.739 -15.374  27.801  1.00 93.36           O  
ATOM   3105  C   SER B 106      20.610 -16.957  26.657  1.00 93.36           C  
ATOM   3106  O   SER B 106      20.546 -17.765  25.732  1.00 93.36           O  
ATOM   3107  N   LEU B 107      20.073 -15.723  26.556  1.00108.79           N  
ATOM   3108  CA  LEU B 107      19.346 -15.361  25.369  1.00108.79           C  
ATOM   3109  CB  LEU B 107      18.780 -13.929  25.403  1.00108.79           C  
ATOM   3110  CG  LEU B 107      17.675 -13.713  26.453  1.00108.79           C  
ATOM   3111  CD1 LEU B 107      18.217 -13.866  27.882  1.00108.79           C  
ATOM   3112  CD2 LEU B 107      16.947 -12.378  26.225  1.00108.79           C  
ATOM   3113  C   LEU B 107      20.250 -15.447  24.174  1.00108.79           C  
ATOM   3114  O   LEU B 107      19.880 -16.043  23.164  1.00108.79           O  
ATOM   3115  N   ALA B 108      21.469 -14.874  24.254  1.00 77.50           N  
ATOM   3116  CA  ALA B 108      22.338 -14.923  23.109  1.00 77.50           C  
ATOM   3117  CB  ALA B 108      22.100 -13.773  22.115  1.00 77.50           C  
ATOM   3118  C   ALA B 108      23.742 -14.805  23.595  1.00 77.50           C  
ATOM   3119  O   ALA B 108      23.978 -14.554  24.774  1.00 77.50           O  
ATOM   3120  N   PRO B 109      24.674 -15.086  22.726  1.00131.20           N  
ATOM   3121  CA  PRO B 109      26.064 -14.908  23.044  0.75131.20           C  
ATOM   3122  CD  PRO B 109      24.472 -16.150  21.757  1.00131.20           C  
ATOM   3123  CB  PRO B 109      26.821 -15.985  22.269  1.00131.20           C  
ATOM   3124  CG  PRO B 109      25.858 -16.384  21.139  1.00131.20           C  
ATOM   3125  C   PRO B 109      26.463 -13.536  22.622  1.00131.20           C  
ATOM   3126  O   PRO B 109      25.749 -12.926  21.828  1.00131.20           O  
ATOM   3127  N   GLY B 110      27.592 -13.034  23.149  1.00 98.46           N  
ATOM   3128  CA  GLY B 110      28.135 -11.799  22.681  1.00 98.46           C  
ATOM   3129  C   GLY B 110      27.852 -10.708  23.658  1.00 98.46           C  
ATOM   3130  O   GLY B 110      28.781 -10.099  24.176  1.00 98.46           O  
ATOM   3131  N   ALA B 122      26.575 -10.471  24.003  1.00 55.47           N  
ATOM   3132  CA  ALA B 122      26.248  -9.353  24.844  1.00 55.47           C  
ATOM   3133  CB  ALA B 122      24.738  -9.178  25.089  1.00 55.47           C  
ATOM   3134  C   ALA B 122      26.907  -9.515  26.177  1.00 55.47           C  
ATOM   3135  O   ALA B 122      27.199 -10.624  26.617  1.00 55.47           O  
ATOM   3136  N   THR B 123      27.266  -8.375  26.800  1.00126.59           N  
ATOM   3137  CA  THR B 123      27.880  -8.369  28.095  1.00126.59           C  
ATOM   3138  CB  THR B 123      28.566  -7.070  28.367  1.00126.59           C  
ATOM   3139  OG1 THR B 123      27.612  -6.026  28.496  1.00126.59           O  
ATOM   3140  CG2 THR B 123      29.485  -6.786  27.167  1.00126.59           C  
ATOM   3141  C   THR B 123      26.881  -8.594  29.202  1.00126.59           C  
ATOM   3142  O   THR B 123      27.145  -9.343  30.141  1.00126.59           O  
ATOM   3143  N   ASN B 124      25.707  -7.932  29.102  1.00 84.19           N  
ATOM   3144  CA  ASN B 124      24.693  -7.845  30.123  1.00 84.19           C  
ATOM   3145  CB  ASN B 124      23.590  -6.846  29.722  1.00 84.19           C  
ATOM   3146  CG  ASN B 124      22.726  -6.524  30.932  1.00 84.19           C  
ATOM   3147  OD1 ASN B 124      22.759  -7.221  31.944  1.00 84.19           O  
ATOM   3148  ND2 ASN B 124      21.916  -5.437  30.819  1.00 84.19           N  
ATOM   3149  C   ASN B 124      24.016  -9.147  30.447  1.00 84.19           C  
ATOM   3150  O   ASN B 124      23.867  -9.485  31.621  1.00 84.19           O  
ATOM   3151  N   GLU B 125      23.610  -9.928  29.430  1.00 86.95           N  
ATOM   3152  CA  GLU B 125      22.784 -11.081  29.671  1.00 86.95           C  
ATOM   3153  CB  GLU B 125      22.364 -11.821  28.390  1.00 86.95           C  
ATOM   3154  CG  GLU B 125      21.350 -11.030  27.564  1.00 86.95           C  
ATOM   3155  CD  GLU B 125      20.070 -10.949  28.385  1.00 86.95           C  
ATOM   3156  OE1 GLU B 125      19.789 -11.920  29.137  1.00 86.95           O  
ATOM   3157  OE2 GLU B 125      19.357  -9.915  28.277  1.00 86.95           O  
ATOM   3158  C   GLU B 125      23.424 -12.067  30.599  1.00 86.95           C  
ATOM   3159  O   GLU B 125      24.588 -12.437  30.459  1.00 86.95           O  
ATOM   3160  N   LYS B 126      22.620 -12.527  31.580  1.00129.93           N  
ATOM   3161  CA  LYS B 126      23.033 -13.465  32.582  1.00129.93           C  
ATOM   3162  CB  LYS B 126      22.425 -13.192  33.970  1.00129.93           C  
ATOM   3163  CG  LYS B 126      20.909 -12.973  33.956  1.00129.93           C  
ATOM   3164  CD  LYS B 126      20.486 -11.693  33.229  1.00129.93           C  
ATOM   3165  CE  LYS B 126      18.975 -11.458  33.195  1.00129.93           C  
ATOM   3166  NZ  LYS B 126      18.681 -10.150  32.567  1.00129.93           N  
ATOM   3167  C   LYS B 126      22.628 -14.841  32.163  1.00129.93           C  
ATOM   3168  O   LYS B 126      21.924 -15.031  31.171  1.00129.93           O  
ATOM   3169  N   LEU B 127      23.109 -15.844  32.923  1.00105.64           N  
ATOM   3170  CA  LEU B 127      22.829 -17.222  32.664  1.00105.64           C  
ATOM   3171  CB  LEU B 127      24.019 -18.154  32.953  1.00105.64           C  
ATOM   3172  CG  LEU B 127      25.254 -17.877  32.078  1.00105.64           C  
ATOM   3173  CD1 LEU B 127      25.801 -16.462  32.321  1.00105.64           C  
ATOM   3174  CD2 LEU B 127      26.325 -18.964  32.265  1.00105.64           C  
ATOM   3175  C   LEU B 127      21.728 -17.645  33.582  1.00105.64           C  
ATOM   3176  O   LEU B 127      21.611 -17.143  34.700  1.00105.64           O  
ATOM   3177  N   PHE B 128      20.863 -18.559  33.094  1.00 65.80           N  
ATOM   3178  CA  PHE B 128      19.816 -19.124  33.897  1.00 65.80           C  
ATOM   3179  CB  PHE B 128      18.412 -18.953  33.296  1.00 65.80           C  
ATOM   3180  CG  PHE B 128      18.056 -17.523  33.511  1.00 65.80           C  
ATOM   3181  CD1 PHE B 128      18.574 -16.536  32.705  1.00 65.80           C  
ATOM   3182  CD2 PHE B 128      17.195 -17.173  34.526  1.00 65.80           C  
ATOM   3183  CE1 PHE B 128      18.245 -15.218  32.915  1.00 65.80           C  
ATOM   3184  CE2 PHE B 128      16.861 -15.857  34.740  1.00 65.80           C  
ATOM   3185  CZ  PHE B 128      17.384 -14.878  33.931  1.00 65.80           C  
ATOM   3186  C   PHE B 128      20.117 -20.585  34.014  1.00 65.80           C  
ATOM   3187  O   PHE B 128      20.359 -21.259  33.015  1.00 65.80           O  
ATOM   3188  N   PHE B 129      20.088 -21.116  35.255  1.00 76.01           N  
ATOM   3189  CA  PHE B 129      20.493 -22.474  35.487  1.00 76.01           C  
ATOM   3190  CB  PHE B 129      21.462 -22.630  36.675  1.00 76.01           C  
ATOM   3191  CG  PHE B 129      22.777 -22.026  36.315  1.00 76.01           C  
ATOM   3192  CD1 PHE B 129      22.979 -20.668  36.397  1.00 76.01           C  
ATOM   3193  CD2 PHE B 129      23.819 -22.826  35.905  1.00 76.01           C  
ATOM   3194  CE1 PHE B 129      24.196 -20.119  36.069  1.00 76.01           C  
ATOM   3195  CE2 PHE B 129      25.039 -22.283  35.575  1.00 76.01           C  
ATOM   3196  CZ  PHE B 129      25.229 -20.925  35.654  1.00 76.01           C  
ATOM   3197  C   PHE B 129      19.310 -23.332  35.813  1.00 76.01           C  
ATOM   3198  O   PHE B 129      18.277 -22.858  36.283  1.00 76.01           O  
ATOM   3199  N   GLY B 130      19.450 -24.647  35.535  1.00 25.60           N  
ATOM   3200  CA  GLY B 130      18.428 -25.613  35.818  1.00 25.60           C  
ATOM   3201  C   GLY B 130      18.659 -26.134  37.203  1.00 25.60           C  
ATOM   3202  O   GLY B 130      19.601 -25.731  37.881  1.00 25.60           O  
ATOM   3203  N   SER B 131      17.783 -27.059  37.646  1.00 36.00           N  
ATOM   3204  CA  SER B 131      17.856 -27.647  38.954  1.00 36.00           C  
ATOM   3205  CB  SER B 131      16.633 -28.520  39.280  1.00 36.00           C  
ATOM   3206  OG  SER B 131      16.762 -29.069  40.583  1.00 36.00           O  
ATOM   3207  C   SER B 131      19.067 -28.521  39.030  1.00 36.00           C  
ATOM   3208  O   SER B 131      19.649 -28.700  40.099  1.00 36.00           O  
ATOM   3209  N   GLY B 132      19.467 -29.119  37.891  1.00 33.88           N  
ATOM   3210  CA  GLY B 132      20.649 -29.934  37.863  1.00 33.88           C  
ATOM   3211  C   GLY B 132      20.289 -31.375  38.057  1.00 33.88           C  
ATOM   3212  O   GLY B 132      19.211 -31.717  38.541  1.00 33.88           O  
ATOM   3213  N   THR B 133      21.220 -32.268  37.662  1.00129.91           N  
ATOM   3214  CA  THR B 133      21.020 -33.680  37.822  1.00129.91           C  
ATOM   3215  CB  THR B 133      21.190 -34.471  36.559  1.00129.91           C  
ATOM   3216  OG1 THR B 133      22.492 -34.272  36.033  1.00129.91           O  
ATOM   3217  CG2 THR B 133      20.133 -34.045  35.537  1.00129.91           C  
ATOM   3218  C   THR B 133      22.072 -34.179  38.755  1.00129.91           C  
ATOM   3219  O   THR B 133      23.265 -33.979  38.532  1.00129.91           O  
ATOM   3220  N   GLN B 134      21.647 -34.860  39.831  1.00101.10           N  
ATOM   3221  CA  GLN B 134      22.586 -35.411  40.760  1.00101.10           C  
ATOM   3222  CB  GLN B 134      22.001 -35.560  42.175  1.00101.10           C  
ATOM   3223  CG  GLN B 134      22.902 -36.325  43.146  1.00101.10           C  
ATOM   3224  CD  GLN B 134      24.020 -35.402  43.597  1.00101.10           C  
ATOM   3225  OE1 GLN B 134      23.776 -34.374  44.227  1.00101.10           O  
ATOM   3226  NE2 GLN B 134      25.285 -35.783  43.277  1.00101.10           N  
ATOM   3227  C   GLN B 134      22.901 -36.785  40.279  1.00101.10           C  
ATOM   3228  O   GLN B 134      22.040 -37.666  40.282  1.00101.10           O  
ATOM   3229  N   LEU B 135      24.158 -37.005  39.852  1.00 54.02           N  
ATOM   3230  CA  LEU B 135      24.508 -38.301  39.356  1.00 54.02           C  
ATOM   3231  CB  LEU B 135      25.176 -38.253  37.969  1.00 54.02           C  
ATOM   3232  CG  LEU B 135      25.573 -39.632  37.412  1.00 54.02           C  
ATOM   3233  CD1 LEU B 135      24.340 -40.523  37.176  1.00 54.02           C  
ATOM   3234  CD2 LEU B 135      26.445 -39.488  36.155  1.00 54.02           C  
ATOM   3235  C   LEU B 135      25.474 -38.928  40.306  1.00 54.02           C  
ATOM   3236  O   LEU B 135      26.468 -38.315  40.703  1.00 54.02           O  
ATOM   3237  N   SER B 136      25.184 -40.178  40.711  1.00 80.25           N  
ATOM   3238  CA  SER B 136      26.069 -40.885  41.587  1.00 80.25           C  
ATOM   3239  CB  SER B 136      25.438 -41.206  42.950  1.00 80.25           C  
ATOM   3240  OG  SER B 136      24.282 -42.008  42.769  1.00 80.25           O  
ATOM   3241  C   SER B 136      26.391 -42.184  40.920  1.00 80.25           C  
ATOM   3242  O   SER B 136      25.500 -42.890  40.450  1.00 80.25           O  
ATOM   3243  N   VAL B 137      27.693 -42.531  40.852  1.00100.41           N  
ATOM   3244  CA  VAL B 137      28.062 -43.763  40.219  1.00100.41           C  
ATOM   3245  CB  VAL B 137      28.409 -43.612  38.769  1.00100.41           C  
ATOM   3246  CG1 VAL B 137      27.156 -43.151  38.015  1.00100.41           C  
ATOM   3247  CG2 VAL B 137      29.599 -42.650  38.642  1.00100.41           C  
ATOM   3248  C   VAL B 137      29.296 -44.333  40.906  1.00100.41           C  
ATOM   3249  O   VAL B 137      29.480 -44.083  42.124  1.00100.41           O  
ATOM   3250  OXT VAL B 137      30.077 -45.040  40.210  1.00100.41           O  
TER    3251      VAL B 137                                                       
END
