# Supplementary material for: Predicting T cell receptor functionality against mutant epitopes
Source: Cell Genom. 2024 Aug 15;4(9):100634. doi: 10.1016/j.xgen.2024.100634 (PMC11480844; doi:10.1016/j.xgen.2024.100634)
Supplement: Data S9. Structural models of the CMV dataset, related to STAR Methods, Structural modeling — PDB files containing the structural models of the 20 CMV TCRs, NLVPMVATV, and the HLA-B∗07:02 allele. [file mmc10.zip › structures_cmv/TCR83-3_NLVPMVATV.pdb]

ATOM      1  N   GLY M   1      36.982  -9.620   9.136  0.98  6.64           N  
ATOM      2  CA  GLY M   1      37.600  -9.831  10.465  1.00  6.64           C  
ATOM      3  C   GLY M   1      36.567  -9.707  11.534  1.00  6.64           C  
ATOM      4  O   GLY M   1      35.375  -9.591  11.252  1.00  6.64           O  
ATOM      5  N   SER M   2      37.010  -9.735  12.804  1.00 76.39           N  
ATOM      6  CA  SER M   2      36.088  -9.631  13.894  0.97 76.39           C  
ATOM      7  CB  SER M   2      36.610 -10.230  15.213  0.97 76.39           C  
ATOM      8  OG  SER M   2      37.723  -9.487  15.686  0.74 76.39           O  
ATOM      9  C   SER M   2      35.787  -8.185  14.134  1.00 76.39           C  
ATOM     10  O   SER M   2      36.430  -7.298  13.573  1.00 76.39           O  
ATOM     11  N   HIS M   3      34.763  -7.922  14.972  1.00 55.90           N  
ATOM     12  CA  HIS M   3      34.376  -6.574  15.282  1.00 55.90           C  
ATOM     13  ND1 HIS M   3      33.762  -4.833  12.439  1.00 55.90           N  
ATOM     14  CG  HIS M   3      33.337  -5.989  13.053  1.00 55.90           C  
ATOM     15  CB  HIS M   3      33.116  -6.116  14.530  1.00 55.90           C  
ATOM     16  NE2 HIS M   3      33.519  -6.353  10.835  1.00 55.90           N  
ATOM     17  CD2 HIS M   3      33.192  -6.908  12.060  1.00 55.90           C  
ATOM     18  CE1 HIS M   3      33.855  -5.106  11.113  1.00 55.90           C  
ATOM     19  C   HIS M   3      34.055  -6.511  16.742  1.00 55.90           C  
ATOM     20  O   HIS M   3      33.785  -7.531  17.375  1.00 55.90           O  
ATOM     21  N   SER M   4      34.076  -5.295  17.327  1.00 47.42           N  
ATOM     22  CA  SER M   4      33.811  -5.223  18.732  0.98 47.42           C  
ATOM     23  CB  SER M   4      35.089  -5.184  19.585  0.98 47.42           C  
ATOM     24  OG  SER M   4      35.811  -3.990  19.318  0.98 47.42           O  
ATOM     25  C   SER M   4      33.044  -3.981  19.057  1.00 47.42           C  
ATOM     26  O   SER M   4      33.020  -3.013  18.298  1.00 47.42           O  
ATOM     27  N   MET M   5      32.350  -4.022  20.212  1.00118.12           N  
ATOM     28  CA  MET M   5      31.671  -2.883  20.752  1.00118.12           C  
ATOM     29  CB  MET M   5      30.142  -3.031  20.794  1.00118.12           C  
ATOM     30  CG  MET M   5      29.427  -1.751  21.227  1.00118.12           C  
ATOM     31  SD  MET M   5      27.712  -1.987  21.783  1.00118.12           S  
ATOM     32  CE  MET M   5      27.162  -2.872  20.301  1.00118.12           C  
ATOM     33  C   MET M   5      32.110  -2.828  22.182  1.00118.12           C  
ATOM     34  O   MET M   5      31.998  -3.821  22.902  1.00118.12           O  
ATOM     35  N   ARG M   6      32.629  -1.668  22.636  1.00103.78           N  
ATOM     36  CA  ARG M   6      33.091  -1.591  23.994  0.97103.78           C  
ATOM     37  CB  ARG M   6      34.622  -1.675  24.113  0.97103.78           C  
ATOM     38  CG  ARG M   6      35.178  -3.038  23.699  0.97103.78           C  
ATOM     39  CD  ARG M   6      36.701  -3.140  23.765  0.97103.78           C  
ATOM     40  NE  ARG M   6      37.059  -4.542  23.410  0.92103.78           N  
ATOM     41  CZ  ARG M   6      38.123  -4.796  22.594  0.88103.78           C  
ATOM     42  NH1 ARG M   6      38.862  -3.764  22.093  0.88103.78           N  
ATOM     43  NH2 ARG M   6      38.445  -6.084  22.275  0.88103.78           N  
ATOM     44  C   ARG M   6      32.680  -0.275  24.578  1.00103.78           C  
ATOM     45  O   ARG M   6      32.631   0.740  23.885  1.00103.78           O  
ATOM     46  N   TYR M   7      32.356  -0.272  25.889  1.00165.24           N  
ATOM     47  CA  TYR M   7      32.015   0.945  26.574  1.00165.24           C  
ATOM     48  CB  TYR M   7      30.601   0.987  27.187  1.00165.24           C  
ATOM     49  CG  TYR M   7      29.564   1.119  26.120  1.00165.24           C  
ATOM     50  CD1 TYR M   7      29.168   2.366  25.695  1.00165.24           C  
ATOM     51  CD2 TYR M   7      28.979   0.013  25.547  1.00165.24           C  
ATOM     52  CE1 TYR M   7      28.210   2.512  24.721  1.00165.24           C  
ATOM     53  CE2 TYR M   7      28.018   0.152  24.572  1.00165.24           C  
ATOM     54  CZ  TYR M   7      27.631   1.402  24.158  1.00165.24           C  
ATOM     55  OH  TYR M   7      26.646   1.550  23.159  1.00165.24           O  
ATOM     56  C   TYR M   7      32.977   1.099  27.712  1.00165.24           C  
ATOM     57  O   TYR M   7      33.305   0.129  28.396  1.00165.24           O  
ATOM     58  N   PHE M   8      33.472   2.336  27.933  1.00 77.73           N  
ATOM     59  CA  PHE M   8      34.412   2.570  28.993  1.00 77.73           C  
ATOM     60  CB  PHE M   8      35.732   3.203  28.514  1.00 77.73           C  
ATOM     61  CG  PHE M   8      36.407   2.253  27.583  1.00 77.73           C  
ATOM     62  CD1 PHE M   8      36.033   2.192  26.262  1.00 77.73           C  
ATOM     63  CD2 PHE M   8      37.420   1.431  28.019  1.00 77.73           C  
ATOM     64  CE1 PHE M   8      36.651   1.324  25.394  1.00 77.73           C  
ATOM     65  CE2 PHE M   8      38.041   0.560  27.155  1.00 77.73           C  
ATOM     66  CZ  PHE M   8      37.658   0.503  25.837  1.00 77.73           C  
ATOM     67  C   PHE M   8      33.793   3.554  29.938  1.00 77.73           C  
ATOM     68  O   PHE M   8      33.203   4.547  29.512  1.00 77.73           O  
ATOM     69  N   PHE M   9      33.908   3.303  31.259  1.00164.18           N  
ATOM     70  CA  PHE M   9      33.323   4.219  32.197  1.00164.18           C  
ATOM     71  CB  PHE M   9      32.172   3.605  33.013  1.00164.18           C  
ATOM     72  CG  PHE M   9      31.182   3.014  32.069  1.00164.18           C  
ATOM     73  CD1 PHE M   9      30.199   3.776  31.485  1.00164.18           C  
ATOM     74  CD2 PHE M   9      31.249   1.676  31.761  1.00164.18           C  
ATOM     75  CE1 PHE M   9      29.296   3.210  30.616  1.00164.18           C  
ATOM     76  CE2 PHE M   9      30.348   1.106  30.894  1.00164.18           C  
ATOM     77  CZ  PHE M   9      29.366   1.872  30.318  1.00164.18           C  
ATOM     78  C   PHE M   9      34.370   4.582  33.202  1.00164.18           C  
ATOM     79  O   PHE M   9      35.065   3.716  33.734  1.00164.18           O  
ATOM     80  N   THR M  10      34.516   5.889  33.491  1.00 53.12           N  
ATOM     81  CA  THR M  10      35.472   6.271  34.486  0.98 53.12           C  
ATOM     82  CB  THR M  10      36.708   6.896  33.906  0.98 53.12           C  
ATOM     83  OG1 THR M  10      37.332   5.994  33.003  0.98 53.12           O  
ATOM     84  CG2 THR M  10      37.675   7.237  35.052  0.98 53.12           C  
ATOM     85  C   THR M  10      34.822   7.273  35.386  1.00 53.12           C  
ATOM     86  O   THR M  10      34.223   8.243  34.921  1.00 53.12           O  
ATOM     87  N   SER M  11      34.907   7.040  36.713  1.00 98.92           N  
ATOM     88  CA  SER M  11      34.387   7.977  37.668  0.97 98.92           C  
ATOM     89  CB  SER M  11      33.234   7.430  38.525  0.97 98.92           C  
ATOM     90  OG  SER M  11      32.101   7.158  37.717  0.97 98.92           O  
ATOM     91  C   SER M  11      35.503   8.260  38.620  1.00 98.92           C  
ATOM     92  O   SER M  11      36.128   7.338  39.144  1.00 98.92           O  
ATOM     93  N   VAL M  12      35.781   9.553  38.870  1.00 44.91           N  
ATOM     94  CA  VAL M  12      36.845   9.894  39.766  1.00 44.91           C  
ATOM     95  CB  VAL M  12      37.917  10.717  39.111  1.00 44.91           C  
ATOM     96  CG1 VAL M  12      39.006  11.033  40.150  1.00 44.91           C  
ATOM     97  CG2 VAL M  12      38.423   9.964  37.870  1.00 44.91           C  
ATOM     98  C   VAL M  12      36.255  10.727  40.856  1.00 44.91           C  
ATOM     99  O   VAL M  12      35.539  11.691  40.591  1.00 44.91           O  
ATOM    100  N   SER M  13      36.552  10.365  42.120  1.00107.90           N  
ATOM    101  CA  SER M  13      36.037  11.082  43.249  1.00107.90           C  
ATOM    102  CB  SER M  13      36.243  10.350  44.585  1.00107.90           C  
ATOM    103  OG  SER M  13      35.574   9.100  44.574  1.00107.90           O  
ATOM    104  C   SER M  13      36.783  12.366  43.368  1.00107.90           C  
ATOM    105  O   SER M  13      37.942  12.466  42.969  1.00107.90           O  
ATOM    106  N   ARG M  14      36.115  13.399  43.914  1.00199.30           N  
ATOM    107  CA  ARG M  14      36.780  14.651  44.102  1.00199.30           C  
ATOM    108  CB  ARG M  14      36.302  15.704  43.086  1.00199.30           C  
ATOM    109  CG  ARG M  14      36.655  15.372  41.631  1.00199.30           C  
ATOM    110  CD  ARG M  14      36.198  16.412  40.595  0.99199.30           C  
ATOM    111  NE  ARG M  14      34.728  16.263  40.373  0.99199.30           N  
ATOM    112  CZ  ARG M  14      34.120  16.884  39.316  0.98199.30           C  
ATOM    113  NH1 ARG M  14      34.842  17.663  38.458  0.98199.30           N  
ATOM    114  NH2 ARG M  14      32.780  16.721  39.107  0.98199.30           N  
ATOM    115  C   ARG M  14      36.428  15.126  45.476  1.00199.30           C  
ATOM    116  O   ARG M  14      35.361  15.700  45.689  1.00199.30           O  
ATOM    117  N   PRO M  15      37.297  14.903  46.425  0.98192.54           N  
ATOM    118  CA  PRO M  15      37.000  15.368  47.747  0.98192.54           C  
ATOM    119  CD  PRO M  15      38.039  13.652  46.459  0.98192.54           C  
ATOM    120  CB  PRO M  15      37.903  14.587  48.696  0.98192.54           C  
ATOM    121  CG  PRO M  15      38.145  13.268  47.946  0.98192.54           C  
ATOM    122  C   PRO M  15      37.199  16.842  47.815  0.98192.54           C  
ATOM    123  O   PRO M  15      38.081  17.362  47.132  0.98192.54           O  
ATOM    124  N   GLY M  16      36.383  17.539  48.620  1.00 30.10           N  
ATOM    125  CA  GLY M  16      36.560  18.949  48.772  1.00 30.10           C  
ATOM    126  C   GLY M  16      35.792  19.638  47.698  1.00 30.10           C  
ATOM    127  O   GLY M  16      35.517  20.833  47.786  1.00 30.10           O  
ATOM    128  N   ARG M  17      35.409  18.901  46.643  1.00171.79           N  
ATOM    129  CA  ARG M  17      34.648  19.555  45.630  1.00171.79           C  
ATOM    130  CB  ARG M  17      35.373  19.803  44.289  1.00171.79           C  
ATOM    131  CG  ARG M  17      35.802  18.571  43.503  1.00171.79           C  
ATOM    132  CD  ARG M  17      36.690  18.921  42.306  1.00171.79           C  
ATOM    133  NE  ARG M  17      37.966  18.161  42.441  1.00171.79           N  
ATOM    134  CZ  ARG M  17      38.918  18.545  43.340  1.00171.79           C  
ATOM    135  NH1 ARG M  17      38.668  19.563  44.214  1.00171.79           N  
ATOM    136  NH2 ARG M  17      40.120  17.898  43.367  1.00171.79           N  
ATOM    137  C   ARG M  17      33.438  18.724  45.427  1.00171.79           C  
ATOM    138  O   ARG M  17      33.045  17.954  46.301  1.00171.79           O  
ATOM    139  N   GLY M  18      32.808  18.849  44.258  1.00114.95           N  
ATOM    140  CA  GLY M  18      31.550  18.199  44.097  1.00114.95           C  
ATOM    141  C   GLY M  18      31.713  16.740  43.828  1.00114.95           C  
ATOM    142  O   GLY M  18      32.699  16.112  44.205  1.00114.95           O  
ATOM    143  N   GLU M  19      30.688  16.168  43.169  1.00191.18           N  
ATOM    144  CA  GLU M  19      30.584  14.771  42.872  0.98191.18           C  
ATOM    145  CB  GLU M  19      29.227  14.393  42.245  0.98191.18           C  
ATOM    146  CG  GLU M  19      28.882  15.200  40.989  0.95191.18           C  
ATOM    147  CD  GLU M  19      27.528  14.738  40.466  0.92191.18           C  
ATOM    148  OE1 GLU M  19      27.308  13.499  40.409  0.92191.18           O  
ATOM    149  OE2 GLU M  19      26.693  15.616  40.117  0.92191.18           O  
ATOM    150  C   GLU M  19      31.668  14.379  41.941  1.00191.18           C  
ATOM    151  O   GLU M  19      32.337  15.212  41.333  1.00191.18           O  
ATOM    152  N   PRO M  20      31.851  13.089  41.871  1.00134.50           N  
ATOM    153  CA  PRO M  20      32.903  12.526  41.074  1.00134.50           C  
ATOM    154  CD  PRO M  20      31.436  12.205  42.948  1.00134.50           C  
ATOM    155  CB  PRO M  20      32.915  11.037  41.410  1.00134.50           C  
ATOM    156  CG  PRO M  20      32.362  10.982  42.847  1.00134.50           C  
ATOM    157  C   PRO M  20      32.641  12.817  39.643  1.00134.50           C  
ATOM    158  O   PRO M  20      31.479  12.909  39.244  1.00134.50           O  
ATOM    159  N   ARG M  21      33.710  13.003  38.855  1.00105.56           N  
ATOM    160  CA  ARG M  21      33.460  13.258  37.478  1.00105.56           C  
ATOM    161  CB  ARG M  21      34.608  13.945  36.729  1.00105.56           C  
ATOM    162  CG  ARG M  21      34.150  14.515  35.387  1.00105.56           C  
ATOM    163  CD  ARG M  21      35.264  15.211  34.614  1.00105.56           C  
ATOM    164  NE  ARG M  21      34.637  15.954  33.487  0.99105.56           N  
ATOM    165  CZ  ARG M  21      35.440  16.632  32.616  0.99105.56           C  
ATOM    166  NH1 ARG M  21      36.795  16.525  32.726  0.99105.56           N  
ATOM    167  NH2 ARG M  21      34.902  17.422  31.643  0.99105.56           N  
ATOM    168  C   ARG M  21      33.197  11.937  36.836  1.00105.56           C  
ATOM    169  O   ARG M  21      33.829  10.936  37.171  1.00105.56           O  
ATOM    170  N   PHE M  22      32.231  11.906  35.900  1.00101.91           N  
ATOM    171  CA  PHE M  22      31.860  10.675  35.266  1.00101.91           C  
ATOM    172  CB  PHE M  22      30.411  10.285  35.620  1.00101.91           C  
ATOM    173  CG  PHE M  22      30.024   9.004  34.964  1.00101.91           C  
ATOM    174  CD1 PHE M  22      30.412   7.797  35.493  1.00101.91           C  
ATOM    175  CD2 PHE M  22      29.245   9.007  33.830  1.00101.91           C  
ATOM    176  CE1 PHE M  22      30.047   6.615  34.893  1.00101.91           C  
ATOM    177  CE2 PHE M  22      28.877   7.827  33.226  1.00101.91           C  
ATOM    178  CZ  PHE M  22      29.278   6.626  33.756  1.00101.91           C  
ATOM    179  C   PHE M  22      31.941  10.853  33.782  1.00101.91           C  
ATOM    180  O   PHE M  22      31.297  11.736  33.216  1.00101.91           O  
ATOM    181  N   ILE M  23      32.750  10.009  33.106  1.00 57.77           N  
ATOM    182  CA  ILE M  23      32.820  10.098  31.677  1.00 57.77           C  
ATOM    183  CB  ILE M  23      34.126  10.622  31.153  1.00 57.77           C  
ATOM    184  CG1 ILE M  23      34.347  12.062  31.649  1.00 57.77           C  
ATOM    185  CG2 ILE M  23      34.107  10.506  29.619  1.00 57.77           C  
ATOM    186  CD1 ILE M  23      35.746  12.603  31.366  1.00 57.77           C  
ATOM    187  C   ILE M  23      32.605   8.728  31.116  1.00 57.77           C  
ATOM    188  O   ILE M  23      33.214   7.755  31.562  1.00 57.77           O  
ATOM    189  N   ALA M  24      31.704   8.619  30.120  1.00 47.71           N  
ATOM    190  CA  ALA M  24      31.440   7.350  29.513  1.00 47.71           C  
ATOM    191  CB  ALA M  24      29.996   6.857  29.710  1.00 47.71           C  
ATOM    192  C   ALA M  24      31.660   7.503  28.048  1.00 47.71           C  
ATOM    193  O   ALA M  24      31.308   8.524  27.457  1.00 47.71           O  
ATOM    194  N   VAL M  25      32.264   6.474  27.420  1.00130.09           N  
ATOM    195  CA  VAL M  25      32.535   6.558  26.017  0.98130.09           C  
ATOM    196  CB  VAL M  25      33.993   6.675  25.705  0.98130.09           C  
ATOM    197  CG1 VAL M  25      34.130   6.754  24.189  0.98130.09           C  
ATOM    198  CG2 VAL M  25      34.606   7.862  26.449  0.98130.09           C  
ATOM    199  C   VAL M  25      32.135   5.247  25.415  1.00130.09           C  
ATOM    200  O   VAL M  25      32.195   4.210  26.075  1.00130.09           O  
ATOM    201  N   GLY M  26      31.727   5.263  24.130  1.00 37.75           N  
ATOM    202  CA  GLY M  26      31.370   4.034  23.481  1.00 37.75           C  
ATOM    203  C   GLY M  26      32.182   3.939  22.229  1.00 37.75           C  
ATOM    204  O   GLY M  26      32.404   4.938  21.547  1.00 37.75           O  
ATOM    205  N   TYR M  27      32.644   2.715  21.894  1.00 95.25           N  
ATOM    206  CA  TYR M  27      33.450   2.526  20.723  1.00 95.25           C  
ATOM    207  CB  TYR M  27      34.927   2.179  21.008  1.00 95.25           C  
ATOM    208  CG  TYR M  27      35.676   3.355  21.532  0.99 95.25           C  
ATOM    209  CD1 TYR M  27      35.625   3.701  22.863  0.99 95.25           C  
ATOM    210  CD2 TYR M  27      36.458   4.101  20.679  0.99 95.25           C  
ATOM    211  CE1 TYR M  27      36.333   4.784  23.331  0.99 95.25           C  
ATOM    212  CE2 TYR M  27      37.167   5.184  21.141  0.99 95.25           C  
ATOM    213  CZ  TYR M  27      37.105   5.528  22.470  0.99 95.25           C  
ATOM    214  OH  TYR M  27      37.832   6.638  22.947  0.99 95.25           O  
ATOM    215  C   TYR M  27      32.957   1.352  19.944  1.00 95.25           C  
ATOM    216  O   TYR M  27      32.416   0.389  20.489  1.00 95.25           O  
ATOM    217  N   VAL M  28      33.113   1.447  18.612  1.00 75.19           N  
ATOM    218  CA  VAL M  28      32.888   0.334  17.746  0.98 75.19           C  
ATOM    219  CB  VAL M  28      31.769   0.552  16.770  0.98 75.19           C  
ATOM    220  CG1 VAL M  28      31.776  -0.593  15.743  0.98 75.19           C  
ATOM    221  CG2 VAL M  28      30.453   0.655  17.561  0.98 75.19           C  
ATOM    222  C   VAL M  28      34.152   0.230  16.962  1.00 75.19           C  
ATOM    223  O   VAL M  28      34.427   1.093  16.133  1.00 75.19           O  
ATOM    224  N   ASP M  29      34.954  -0.824  17.216  1.00186.10           N  
ATOM    225  CA  ASP M  29      36.172  -1.069  16.485  1.00186.10           C  
ATOM    226  CB  ASP M  29      35.919  -1.660  15.088  1.00186.10           C  
ATOM    227  CG  ASP M  29      35.295  -3.038  15.236  1.00186.10           C  
ATOM    228  OD1 ASP M  29      35.840  -3.864  16.014  1.00186.10           O  
ATOM    229  OD2 ASP M  29      34.250  -3.279  14.576  1.00186.10           O  
ATOM    230  C   ASP M  29      36.981   0.190  16.266  1.00186.10           C  
ATOM    231  O   ASP M  29      37.038   0.715  15.156  1.00186.10           O  
ATOM    232  N   ASP M  30      37.584   0.744  17.327  1.00216.85           N  
ATOM    233  CA  ASP M  30      38.467   1.874  17.222  1.00216.85           C  
ATOM    234  CB  ASP M  30      39.651   1.620  16.274  1.00216.85           C  
ATOM    235  CG  ASP M  30      40.527   0.551  16.909  1.00216.85           C  
ATOM    236  OD1 ASP M  30      40.877   0.701  18.110  1.00216.85           O  
ATOM    237  OD2 ASP M  30      40.859  -0.432  16.195  1.00216.85           O  
ATOM    238  C   ASP M  30      37.758   3.109  16.750  1.00216.85           C  
ATOM    239  O   ASP M  30      38.410   4.079  16.369  1.00216.85           O  
ATOM    240  N   THR M  31      36.414   3.147  16.778  1.00155.09           N  
ATOM    241  CA  THR M  31      35.793   4.391  16.425  1.00155.09           C  
ATOM    242  CB  THR M  31      35.058   4.359  15.107  1.00155.09           C  
ATOM    243  OG1 THR M  31      34.804   5.680  14.663  1.00155.09           O  
ATOM    244  CG2 THR M  31      33.733   3.594  15.246  1.00155.09           C  
ATOM    245  C   THR M  31      34.842   4.721  17.538  1.00155.09           C  
ATOM    246  O   THR M  31      34.041   3.883  17.948  1.00155.09           O  
ATOM    247  N   GLN M  32      34.920   5.957  18.073  1.00 70.60           N  
ATOM    248  CA  GLN M  32      34.086   6.346  19.181  0.94 70.60           C  
ATOM    249  CB  GLN M  32      34.718   7.437  20.056  0.94 70.60           C  
ATOM    250  CG  GLN M  32      33.837   7.852  21.233  0.94 70.60           C  
ATOM    251  CD  GLN M  32      34.488   9.052  21.906  0.94 70.60           C  
ATOM    252  OE1 GLN M  32      35.511   9.558  21.449  0.94 70.60           O  
ATOM    253  NE2 GLN M  32      33.872   9.527  23.021  0.94 70.60           N  
ATOM    254  C   GLN M  32      32.812   6.924  18.646  1.00 70.60           C  
ATOM    255  O   GLN M  32      32.832   7.928  17.936  1.00 70.60           O  
ATOM    256  N   PHE M  33      31.681   6.229  18.897  1.00118.51           N  
ATOM    257  CA  PHE M  33      30.370   6.659  18.493  1.00118.51           C  
ATOM    258  CB  PHE M  33      29.442   5.514  18.035  1.00118.51           C  
ATOM    259  CG  PHE M  33      29.144   4.547  19.124  1.00118.51           C  
ATOM    260  CD1 PHE M  33      30.084   3.630  19.534  1.00118.51           C  
ATOM    261  CD2 PHE M  33      27.897   4.534  19.704  1.00118.51           C  
ATOM    262  CE1 PHE M  33      29.790   2.730  20.531  1.00118.51           C  
ATOM    263  CE2 PHE M  33      27.597   3.637  20.700  1.00118.51           C  
ATOM    264  CZ  PHE M  33      28.546   2.734  21.116  1.00118.51           C  
ATOM    265  C   PHE M  33      29.640   7.578  19.440  1.00118.51           C  
ATOM    266  O   PHE M  33      28.815   8.367  18.986  1.00118.51           O  
ATOM    267  N   VAL M  34      29.840   7.477  20.774  1.00 62.04           N  
ATOM    268  CA  VAL M  34      29.062   8.318  21.658  1.00 62.04           C  
ATOM    269  CB  VAL M  34      27.793   7.668  22.132  1.00 62.04           C  
ATOM    270  CG1 VAL M  34      26.853   7.489  20.929  1.00 62.04           C  
ATOM    271  CG2 VAL M  34      28.154   6.346  22.833  1.00 62.04           C  
ATOM    272  C   VAL M  34      29.848   8.664  22.885  1.00 62.04           C  
ATOM    273  O   VAL M  34      30.884   8.064  23.166  1.00 62.04           O  
ATOM    274  N   ARG M  35      29.382   9.688  23.639  0.98122.11           N  
ATOM    275  CA  ARG M  35      30.051  10.008  24.869  0.98122.11           C  
ATOM    276  CB  ARG M  35      31.208  11.008  24.755  0.98122.11           C  
ATOM    277  CG  ARG M  35      30.770  12.401  24.306  0.98122.11           C  
ATOM    278  CD  ARG M  35      31.711  13.490  24.821  0.98122.11           C  
ATOM    279  NE  ARG M  35      31.284  14.788  24.233  0.98122.11           N  
ATOM    280  CZ  ARG M  35      31.374  15.935  24.968  0.98122.11           C  
ATOM    281  NH1 ARG M  35      31.742  15.878  26.280  0.98122.11           N  
ATOM    282  NH2 ARG M  35      31.105  17.142  24.391  0.98122.11           N  
ATOM    283  C   ARG M  35      29.082  10.660  25.806  0.98122.11           C  
ATOM    284  O   ARG M  35      28.025  11.147  25.406  0.98122.11           O  
ATOM    285  N   PHE M  36      29.430  10.647  27.109  1.00 73.43           N  
ATOM    286  CA  PHE M  36      28.663  11.317  28.117  1.00 73.43           C  
ATOM    287  CB  PHE M  36      27.756  10.366  28.917  1.00 73.43           C  
ATOM    288  CG  PHE M  36      26.987  11.158  29.919  1.00 73.43           C  
ATOM    289  CD1 PHE M  36      25.857  11.847  29.541  1.00 73.43           C  
ATOM    290  CD2 PHE M  36      27.383  11.202  31.237  1.00 73.43           C  
ATOM    291  CE1 PHE M  36      25.138  12.575  30.459  1.00 73.43           C  
ATOM    292  CE2 PHE M  36      26.667  11.929  32.160  1.00 73.43           C  
ATOM    293  CZ  PHE M  36      25.543  12.617  31.771  1.00 73.43           C  
ATOM    294  C   PHE M  36      29.659  11.895  29.074  1.00 73.43           C  
ATOM    295  O   PHE M  36      30.604  11.220  29.482  1.00 73.43           O  
ATOM    296  N   ASP M  37      29.468  13.174  29.448  1.00 62.74           N  
ATOM    297  CA  ASP M  37      30.362  13.845  30.346  1.00 62.74           C  
ATOM    298  CB  ASP M  37      31.145  14.968  29.640  1.00 62.74           C  
ATOM    299  CG  ASP M  37      32.164  15.588  30.585  0.99 62.74           C  
ATOM    300  OD1 ASP M  37      32.085  15.336  31.817  0.99 62.74           O  
ATOM    301  OD2 ASP M  37      33.041  16.338  30.078  0.99 62.74           O  
ATOM    302  C   ASP M  37      29.516  14.469  31.407  1.00 62.74           C  
ATOM    303  O   ASP M  37      28.588  15.223  31.121  1.00 62.74           O  
ATOM    304  N   SER M  38      29.836  14.166  32.674  1.00 91.19           N  
ATOM    305  CA  SER M  38      29.095  14.657  33.793  1.00 91.19           C  
ATOM    306  CB  SER M  38      29.679  14.141  35.118  1.00 91.19           C  
ATOM    307  OG  SER M  38      29.071  14.804  36.213  1.00 91.19           O  
ATOM    308  C   SER M  38      29.168  16.150  33.841  1.00 91.19           C  
ATOM    309  O   SER M  38      28.211  16.814  34.235  1.00 91.19           O  
ATOM    310  N   ASP M  39      30.328  16.717  33.474  1.00 64.26           N  
ATOM    311  CA  ASP M  39      30.517  18.137  33.527  1.00 64.26           C  
ATOM    312  CB  ASP M  39      31.992  18.553  33.415  1.00 64.26           C  
ATOM    313  CG  ASP M  39      32.631  18.239  34.762  0.96 64.26           C  
ATOM    314  OD1 ASP M  39      31.866  18.104  35.754  0.96 64.26           O  
ATOM    315  OD2 ASP M  39      33.885  18.135  34.823  0.96 64.26           O  
ATOM    316  C   ASP M  39      29.724  18.853  32.472  1.00 64.26           C  
ATOM    317  O   ASP M  39      29.282  19.978  32.698  1.00 64.26           O  
ATOM    318  N   ALA M  40      29.510  18.224  31.298  1.00 40.70           N  
ATOM    319  CA  ALA M  40      28.882  18.893  30.187  1.00 40.70           C  
ATOM    320  CB  ALA M  40      28.749  18.012  28.932  1.00 40.70           C  
ATOM    321  C   ALA M  40      27.511  19.390  30.548  1.00 40.70           C  
ATOM    322  O   ALA M  40      26.792  18.794  31.348  1.00 40.70           O  
ATOM    323  N   ALA M  41      27.152  20.554  29.964  1.00 40.48           N  
ATOM    324  CA  ALA M  41      25.900  21.236  30.156  1.00 40.48           C  
ATOM    325  CB  ALA M  41      25.877  22.634  29.512  1.00 40.48           C  
ATOM    326  C   ALA M  41      24.752  20.461  29.576  1.00 40.48           C  
ATOM    327  O   ALA M  41      23.670  20.428  30.162  1.00 40.48           O  
ATOM    328  N   SER M  42      24.957  19.821  28.405  1.00 41.11           N  
ATOM    329  CA  SER M  42      23.886  19.160  27.706  1.00 41.11           C  
ATOM    330  CB  SER M  42      24.351  18.435  26.430  1.00 41.11           C  
ATOM    331  OG  SER M  42      25.190  17.339  26.766  1.00 41.11           O  
ATOM    332  C   SER M  42      23.290  18.129  28.598  1.00 41.11           C  
ATOM    333  O   SER M  42      22.069  18.003  28.692  1.00 41.11           O  
ATOM    334  N   GLN M  43      24.150  17.383  29.304  1.00150.69           N  
ATOM    335  CA  GLN M  43      23.670  16.380  30.197  1.00150.69           C  
ATOM    336  CB  GLN M  43      22.790  16.977  31.309  1.00150.69           C  
ATOM    337  CG  GLN M  43      22.426  15.996  32.421  1.00150.69           C  
ATOM    338  CD  GLN M  43      23.619  15.858  33.359  1.00150.69           C  
ATOM    339  OE1 GLN M  43      23.583  15.090  34.319  1.00150.69           O  
ATOM    340  NE2 GLN M  43      24.707  16.625  33.081  1.00150.69           N  
ATOM    341  C   GLN M  43      22.867  15.374  29.432  1.00150.69           C  
ATOM    342  O   GLN M  43      21.847  14.879  29.911  1.00150.69           O  
ATOM    343  N   ARG M  44      23.315  15.050  28.204  1.00152.66           N  
ATOM    344  CA  ARG M  44      22.670  14.030  27.436  1.00152.66           C  
ATOM    345  CB  ARG M  44      21.720  14.558  26.348  1.00152.66           C  
ATOM    346  CG  ARG M  44      20.404  15.100  26.908  1.00152.66           C  
ATOM    347  CD  ARG M  44      19.358  15.390  25.830  1.00152.66           C  
ATOM    348  NE  ARG M  44      19.082  14.123  25.090  1.00152.66           N  
ATOM    349  CZ  ARG M  44      18.066  13.286  25.463  1.00152.66           C  
ATOM    350  NH1 ARG M  44      17.281  13.582  26.539  1.00152.66           N  
ATOM    351  NH2 ARG M  44      17.823  12.153  24.742  1.00152.66           N  
ATOM    352  C   ARG M  44      23.746  13.251  26.752  1.00152.66           C  
ATOM    353  O   ARG M  44      24.867  13.733  26.595  1.00152.66           O  
ATOM    354  N   MET M  45      23.440  11.997  26.359  1.00 72.69           N  
ATOM    355  CA  MET M  45      24.411  11.238  25.630  1.00 72.69           C  
ATOM    356  CB  MET M  45      23.990   9.781  25.377  1.00 72.69           C  
ATOM    357  CG  MET M  45      25.061   8.945  24.675  1.00 72.69           C  
ATOM    358  SD  MET M  45      26.469   8.475  25.726  1.00 72.69           S  
ATOM    359  CE  MET M  45      25.558   7.234  26.689  1.00 72.69           C  
ATOM    360  C   MET M  45      24.511  11.918  24.301  1.00 72.69           C  
ATOM    361  O   MET M  45      23.494  12.311  23.731  1.00 72.69           O  
ATOM    362  N   GLU M  46      25.743  12.072  23.772  1.00 80.44           N  
ATOM    363  CA  GLU M  46      25.929  12.822  22.558  1.00 80.44           C  
ATOM    364  CB  GLU M  46      26.849  14.037  22.766  1.00 80.44           C  
ATOM    365  CG  GLU M  46      26.281  15.041  23.772  1.00 80.44           C  
ATOM    366  CD  GLU M  46      27.320  16.121  24.027  1.00 80.44           C  
ATOM    367  OE1 GLU M  46      27.944  16.590  23.039  1.00 80.44           O  
ATOM    368  OE2 GLU M  46      27.499  16.499  25.216  1.00 80.44           O  
ATOM    369  C   GLU M  46      26.568  11.952  21.515  1.00 80.44           C  
ATOM    370  O   GLU M  46      27.336  11.042  21.824  1.00 80.44           O  
ATOM    371  N   PRO M  47      26.211  12.198  20.275  1.00109.62           N  
ATOM    372  CA  PRO M  47      26.766  11.467  19.161  1.00109.62           C  
ATOM    373  CD  PRO M  47      24.913  12.769  19.962  1.00109.62           C  
ATOM    374  CB  PRO M  47      25.753  11.597  18.021  1.00109.62           C  
ATOM    375  CG  PRO M  47      24.868  12.790  18.426  1.00109.62           C  
ATOM    376  C   PRO M  47      28.151  11.897  18.777  1.00109.62           C  
ATOM    377  O   PRO M  47      28.382  13.092  18.604  1.00109.62           O  
ATOM    378  N   ARG M  48      29.098  10.941  18.730  0.98196.83           N  
ATOM    379  CA  ARG M  48      30.447  11.085  18.258  0.98196.83           C  
ATOM    380  CB  ARG M  48      31.440  10.179  18.999  0.98196.83           C  
ATOM    381  CG  ARG M  48      31.670  10.642  20.439  0.98196.83           C  
ATOM    382  CD  ARG M  48      32.244  12.060  20.538  0.98196.83           C  
ATOM    383  NE  ARG M  48      31.132  13.014  20.269  0.98196.83           N  
ATOM    384  CZ  ARG M  48      31.176  14.292  20.747  0.98196.83           C  
ATOM    385  NH1 ARG M  48      32.258  14.725  21.457  0.98196.83           N  
ATOM    386  NH2 ARG M  48      30.126  15.134  20.521  0.98196.83           N  
ATOM    387  C   ARG M  48      30.601  10.854  16.780  0.98196.83           C  
ATOM    388  O   ARG M  48      31.499  11.426  16.166  0.98196.83           O  
ATOM    389  N   ALA M  49      29.780   9.967  16.171  1.00 49.78           N  
ATOM    390  CA  ALA M  49      29.979   9.644  14.781  1.00 49.78           C  
ATOM    391  CB  ALA M  49      30.436   8.192  14.553  1.00 49.78           C  
ATOM    392  C   ALA M  49      28.683   9.821  14.047  1.00 49.78           C  
ATOM    393  O   ALA M  49      27.608   9.543  14.569  1.00 49.78           O  
ATOM    394  N   PRO M  50      28.789  10.262  12.821  1.00134.99           N  
ATOM    395  CA  PRO M  50      27.661  10.595  11.986  1.00134.99           C  
ATOM    396  CD  PRO M  50      30.012  10.091  12.055  1.00134.99           C  
ATOM    397  CB  PRO M  50      28.266  11.009  10.646  1.00134.99           C  
ATOM    398  CG  PRO M  50      29.576  10.202  10.584  1.00134.99           C  
ATOM    399  C   PRO M  50      26.661   9.489  11.807  1.00134.99           C  
ATOM    400  O   PRO M  50      25.479   9.788  11.652  1.00134.99           O  
ATOM    401  N   TRP M  51      27.094   8.217  11.794  1.00103.28           N  
ATOM    402  CA  TRP M  51      26.201   7.115  11.566  1.00103.28           C  
ATOM    403  CB  TRP M  51      26.940   5.794  11.273  1.00103.28           C  
ATOM    404  CG  TRP M  51      28.126   5.501  12.160  1.00103.28           C  
ATOM    405  CD2 TRP M  51      28.093   4.730  13.369  1.00103.28           C  
ATOM    406  CD1 TRP M  51      29.426   5.873  11.975  1.00103.28           C  
ATOM    407  NE1 TRP M  51      30.205   5.383  12.993  1.00103.28           N  
ATOM    408  CE2 TRP M  51      29.398   4.676  13.859  1.00103.28           C  
ATOM    409  CE3 TRP M  51      27.063   4.112  14.016  1.00103.28           C  
ATOM    410  CZ2 TRP M  51      29.694   4.002  15.008  1.00103.28           C  
ATOM    411  CZ3 TRP M  51      27.365   3.437  15.178  1.00103.28           C  
ATOM    412  CH2 TRP M  51      28.655   3.382  15.665  1.00103.28           C  
ATOM    413  C   TRP M  51      25.218   6.950  12.689  1.00103.28           C  
ATOM    414  O   TRP M  51      24.124   6.434  12.474  1.00103.28           O  
ATOM    415  N   ILE M  52      25.611   7.312  13.925  1.00115.65           N  
ATOM    416  CA  ILE M  52      24.778   7.221  15.097  1.00115.65           C  
ATOM    417  CB  ILE M  52      25.521   7.366  16.397  1.00115.65           C  
ATOM    418  CG1 ILE M  52      24.665   6.806  17.546  1.00115.65           C  
ATOM    419  CG2 ILE M  52      25.891   8.845  16.590  1.00115.65           C  
ATOM    420  CD1 ILE M  52      24.454   5.294  17.463  1.00115.65           C  
ATOM    421  C   ILE M  52      23.668   8.235  15.081  1.00115.65           C  
ATOM    422  O   ILE M  52      22.604   8.007  15.654  1.00115.65           O  
ATOM    423  N   GLU M  53      23.906   9.403  14.456  1.00 51.60           N  
ATOM    424  CA  GLU M  53      22.988  10.512  14.450  1.00 51.60           C  
ATOM    425  CB  GLU M  53      23.514  11.706  13.639  1.00 51.60           C  
ATOM    426  CG  GLU M  53      24.746  12.355  14.272  1.00 51.60           C  
ATOM    427  CD  GLU M  53      25.215  13.467  13.347  0.92 51.60           C  
ATOM    428  OE1 GLU M  53      24.534  13.697  12.312  0.92 51.60           O  
ATOM    429  OE2 GLU M  53      26.258  14.098  13.661  0.92 51.60           O  
ATOM    430  C   GLU M  53      21.676  10.094  13.860  1.00 51.60           C  
ATOM    431  O   GLU M  53      20.634  10.654  14.197  1.00 51.60           O  
ATOM    432  N   GLN M  54      21.687   9.101  12.959  1.00110.54           N  
ATOM    433  CA  GLN M  54      20.489   8.664  12.304  1.00110.54           C  
ATOM    434  CB  GLN M  54      20.754   7.566  11.254  1.00110.54           C  
ATOM    435  CG  GLN M  54      21.315   6.264  11.825  1.00110.54           C  
ATOM    436  CD  GLN M  54      21.646   5.350  10.654  1.00110.54           C  
ATOM    437  OE1 GLN M  54      21.744   4.134  10.810  1.00110.54           O  
ATOM    438  NE2 GLN M  54      21.831   5.949   9.447  1.00110.54           N  
ATOM    439  C   GLN M  54      19.494   8.167  13.319  1.00110.54           C  
ATOM    440  O   GLN M  54      18.289   8.275  13.102  1.00110.54           O  
ATOM    441  N   GLU M  55      19.959   7.603  14.450  1.00102.93           N  
ATOM    442  CA  GLU M  55      19.087   7.064  15.463  1.00102.93           C  
ATOM    443  CB  GLU M  55      19.861   6.529  16.677  1.00102.93           C  
ATOM    444  CG  GLU M  55      20.841   5.406  16.328  1.00102.93           C  
ATOM    445  CD  GLU M  55      20.055   4.126  16.099  1.00102.93           C  
ATOM    446  OE1 GLU M  55      18.867   4.076  16.511  1.00102.93           O  
ATOM    447  OE2 GLU M  55      20.636   3.175  15.513  1.00102.93           O  
ATOM    448  C   GLU M  55      18.161   8.140  15.956  1.00102.93           C  
ATOM    449  O   GLU M  55      18.543   9.300  16.099  1.00102.93           O  
ATOM    450  N   GLY M  56      16.902   7.751  16.254  1.00 41.71           N  
ATOM    451  CA  GLY M  56      15.876   8.676  16.651  1.00 41.71           C  
ATOM    452  C   GLY M  56      16.026   9.046  18.093  1.00 41.71           C  
ATOM    453  O   GLY M  56      16.904   8.590  18.822  1.00 41.71           O  
ATOM    454  N   PRO M  58      15.126   9.906  18.477  1.00153.98           N  
ATOM    455  CA  PRO M  58      15.091  10.450  19.806  1.00153.98           C  
ATOM    456  CD  PRO M  58      14.499  10.786  17.507  1.00153.98           C  
ATOM    457  CB  PRO M  58      14.057  11.571  19.764  1.00153.98           C  
ATOM    458  CG  PRO M  58      14.085  12.036  18.298  1.00153.98           C  
ATOM    459  C   PRO M  58      14.816   9.436  20.862  1.00153.98           C  
ATOM    460  O   PRO M  58      15.207   9.658  22.007  1.00153.98           O  
ATOM    461  N   GLU M  59      14.128   8.333  20.530  1.00103.00           N  
ATOM    462  CA  GLU M  59      13.862   7.392  21.571  1.00103.00           C  
ATOM    463  CB  GLU M  59      12.923   6.239  21.168  1.00103.00           C  
ATOM    464  CG  GLU M  59      13.435   5.323  20.057  0.95103.00           C  
ATOM    465  CD  GLU M  59      12.434   4.183  19.950  0.91103.00           C  
ATOM    466  OE1 GLU M  59      11.483   4.170  20.777  0.91103.00           O  
ATOM    467  OE2 GLU M  59      12.599   3.312  19.054  0.91103.00           O  
ATOM    468  C   GLU M  59      15.168   6.823  22.010  1.00103.00           C  
ATOM    469  O   GLU M  59      15.375   6.557  23.193  1.00103.00           O  
ATOM    470  N   TYR M  60      16.090   6.637  21.050  1.00 76.11           N  
ATOM    471  CA  TYR M  60      17.379   6.065  21.311  1.00 76.11           C  
ATOM    472  CB  TYR M  60      18.206   5.966  20.015  1.00 76.11           C  
ATOM    473  CG  TYR M  60      19.591   5.471  20.278  1.00 76.11           C  
ATOM    474  CD1 TYR M  60      19.848   4.128  20.429  1.00 76.11           C  
ATOM    475  CD2 TYR M  60      20.641   6.359  20.348  1.00 76.11           C  
ATOM    476  CE1 TYR M  60      21.129   3.681  20.655  1.00 76.11           C  
ATOM    477  CE2 TYR M  60      21.924   5.919  20.574  1.00 76.11           C  
ATOM    478  CZ  TYR M  60      22.169   4.576  20.727  1.00 76.11           C  
ATOM    479  OH  TYR M  60      23.482   4.113  20.957  1.00 76.11           O  
ATOM    480  C   TYR M  60      18.124   6.948  22.259  1.00 76.11           C  
ATOM    481  O   TYR M  60      18.690   6.477  23.244  1.00 76.11           O  
ATOM    482  N   TRP M  61      18.123   8.265  21.995  1.00 80.02           N  
ATOM    483  CA  TRP M  61      18.874   9.168  22.811  1.00 80.02           C  
ATOM    484  CB  TRP M  61      18.929  10.595  22.252  1.00 80.02           C  
ATOM    485  CG  TRP M  61      19.739  10.652  20.986  1.00 80.02           C  
ATOM    486  CD2 TRP M  61      21.102  10.212  20.906  1.00 80.02           C  
ATOM    487  CD1 TRP M  61      19.378  11.033  19.727  1.00 80.02           C  
ATOM    488  NE1 TRP M  61      20.440  10.869  18.869  1.00 80.02           N  
ATOM    489  CE2 TRP M  61      21.505  10.359  19.582  1.00 80.02           C  
ATOM    490  CE3 TRP M  61      21.945   9.715  21.860  1.00 80.02           C  
ATOM    491  CZ2 TRP M  61      22.766  10.011  19.188  1.00 80.02           C  
ATOM    492  CZ3 TRP M  61      23.218   9.373  21.462  1.00 80.02           C  
ATOM    493  CH2 TRP M  61      23.619   9.518  20.151  1.00 80.02           C  
ATOM    494  C   TRP M  61      18.327   9.221  24.195  1.00 80.02           C  
ATOM    495  O   TRP M  61      19.095   9.302  25.152  1.00 80.02           O  
ATOM    496  N   ASP M  62      16.991   9.217  24.353  1.00145.03           N  
ATOM    497  CA  ASP M  62      16.487   9.309  25.690  0.98145.03           C  
ATOM    498  CB  ASP M  62      14.978   9.603  25.805  0.98145.03           C  
ATOM    499  CG  ASP M  62      14.173   8.460  25.227  0.92145.03           C  
ATOM    500  OD1 ASP M  62      13.932   7.472  25.970  0.92145.03           O  
ATOM    501  OD2 ASP M  62      13.766   8.573  24.042  0.92145.03           O  
ATOM    502  C   ASP M  62      16.822   8.067  26.457  1.00145.03           C  
ATOM    503  O   ASP M  62      17.133   8.139  27.645  1.00145.03           O  
ATOM    504  N   GLY M  63      16.760   6.886  25.809  1.00 65.48           N  
ATOM    505  CA  GLY M  63      17.058   5.671  26.506  1.00 65.48           C  
ATOM    506  C   GLY M  63      18.499   5.670  26.920  1.00 65.48           C  
ATOM    507  O   GLY M  63      18.841   5.344  28.055  1.00 65.48           O  
ATOM    508  N   GLU M  64      19.386   6.063  25.994  1.00145.93           N  
ATOM    509  CA  GLU M  64      20.798   6.014  26.224  1.00145.93           C  
ATOM    510  CB  GLU M  64      21.569   6.405  24.954  1.00145.93           C  
ATOM    511  CG  GLU M  64      22.918   5.707  24.831  1.00145.93           C  
ATOM    512  CD  GLU M  64      22.638   4.233  24.570  1.00145.93           C  
ATOM    513  OE1 GLU M  64      21.448   3.880  24.355  1.00145.93           O  
ATOM    514  OE2 GLU M  64      23.612   3.435  24.587  1.00145.93           O  
ATOM    515  C   GLU M  64      21.137   6.969  27.331  1.00145.93           C  
ATOM    516  O   GLU M  64      21.980   6.682  28.181  1.00145.93           O  
ATOM    517  N   THR M  65      20.483   8.147  27.337  1.00 76.57           N  
ATOM    518  CA  THR M  65      20.741   9.161  28.321  1.00 76.57           C  
ATOM    519  CB  THR M  65      19.979  10.424  28.051  1.00 76.57           C  
ATOM    520  OG1 THR M  65      20.339  10.956  26.785  1.00 76.57           O  
ATOM    521  CG2 THR M  65      20.296  11.436  29.162  1.00 76.57           C  
ATOM    522  C   THR M  65      20.341   8.703  29.690  1.00 76.57           C  
ATOM    523  O   THR M  65      21.105   8.847  30.641  1.00 76.57           O  
ATOM    524  N   ARG M  66      19.126   8.147  29.837  1.00235.05           N  
ATOM    525  CA  ARG M  66      18.661   7.746  31.131  0.97235.05           C  
ATOM    526  CB  ARG M  66      17.167   7.513  31.150  0.97235.05           C  
ATOM    527  CG  ARG M  66      16.384   8.761  31.534  0.97235.05           C  
ATOM    528  CD  ARG M  66      14.938   8.466  31.927  0.97235.05           C  
ATOM    529  NE  ARG M  66      14.146   8.359  30.673  0.97235.05           N  
ATOM    530  CZ  ARG M  66      12.786   8.273  30.746  0.97235.05           C  
ATOM    531  NH1 ARG M  66      12.179   8.160  31.963  0.97235.05           N  
ATOM    532  NH2 ARG M  66      12.036   8.323  29.607  0.97235.05           N  
ATOM    533  C   ARG M  66      19.454   6.571  31.645  1.00235.05           C  
ATOM    534  O   ARG M  66      19.662   6.453  32.849  1.00235.05           O  
ATOM    535  N   LYS M  67      19.902   5.647  30.767  1.00148.32           N  
ATOM    536  CA  LYS M  67      20.712   4.533  31.201  1.00148.32           C  
ATOM    537  CB  LYS M  67      21.212   3.664  30.039  1.00148.32           C  
ATOM    538  CG  LYS M  67      20.189   3.160  29.029  1.00148.32           C  
ATOM    539  CD  LYS M  67      20.909   2.798  27.727  1.00148.32           C  
ATOM    540  CE  LYS M  67      20.028   2.283  26.592  1.00148.32           C  
ATOM    541  NZ  LYS M  67      19.995   0.808  26.614  1.00148.32           N  
ATOM    542  C   LYS M  67      22.023   5.048  31.741  1.00148.32           C  
ATOM    543  O   LYS M  67      22.482   4.615  32.796  1.00148.32           O  
ATOM    544  N   VAL M  68      22.675   5.975  30.999  1.00139.98           N  
ATOM    545  CA  VAL M  68      23.990   6.452  31.327  0.98139.98           C  
ATOM    546  CB  VAL M  68      24.596   7.330  30.263  0.98139.98           C  
ATOM    547  CG1 VAL M  68      23.790   8.630  30.127  0.98139.98           C  
ATOM    548  CG2 VAL M  68      26.069   7.565  30.624  0.98139.98           C  
ATOM    549  C   VAL M  68      23.968   7.209  32.619  1.00139.98           C  
ATOM    550  O   VAL M  68      24.929   7.145  33.384  1.00139.98           O  
ATOM    551  N   LYS M  69      22.890   7.979  32.872  1.00159.08           N  
ATOM    552  CA  LYS M  69      22.738   8.710  34.098  1.00159.08           C  
ATOM    553  CB  LYS M  69      21.452   9.549  34.142  1.00159.08           C  
ATOM    554  CG  LYS M  69      21.435  10.708  33.148  1.00159.08           C  
ATOM    555  CD  LYS M  69      20.042  11.305  32.954  1.00159.08           C  
ATOM    556  CE  LYS M  69      20.012  12.466  31.961  1.00159.08           C  
ATOM    557  NZ  LYS M  69      20.755  13.617  32.513  1.00159.08           N  
ATOM    558  C   LYS M  69      22.644   7.725  35.222  1.00159.08           C  
ATOM    559  O   LYS M  69      23.201   7.936  36.299  1.00159.08           O  
ATOM    560  N   ALA M  70      21.914   6.618  34.989  1.00153.33           N  
ATOM    561  CA  ALA M  70      21.728   5.582  35.959  1.00153.33           C  
ATOM    562  CB  ALA M  70      20.813   4.451  35.457  1.00153.33           C  
ATOM    563  C   ALA M  70      23.061   4.968  36.292  1.00153.33           C  
ATOM    564  O   ALA M  70      23.318   4.637  37.452  1.00153.33           O  
ATOM    565  N   HIS M  71      23.927   4.783  35.268  1.00119.17           N  
ATOM    566  CA  HIS M  71      25.238   4.207  35.457  0.98119.17           C  
ATOM    567  ND1 HIS M  71      24.510   2.768  32.601  0.98119.17           N  
ATOM    568  CG  HIS M  71      25.705   2.917  33.267  0.98119.17           C  
ATOM    569  CB  HIS M  71      26.055   4.075  34.156  0.98119.17           C  
ATOM    570  NE2 HIS M  71      25.776   1.028  32.033  0.98119.17           N  
ATOM    571  CD2 HIS M  71      26.466   1.845  32.910  0.98119.17           C  
ATOM    572  CE1 HIS M  71      24.606   1.622  31.879  0.98119.17           C  
ATOM    573  C   HIS M  71      26.047   5.111  36.328  1.00119.17           C  
ATOM    574  O   HIS M  71      26.747   4.669  37.237  1.00119.17           O  
ATOM    575  N   SER M  72      25.967   6.423  36.066  1.00140.47           N  
ATOM    576  CA  SER M  72      26.784   7.354  36.784  0.92140.47           C  
ATOM    577  CB  SER M  72      26.499   8.817  36.401  0.92140.47           C  
ATOM    578  OG  SER M  72      26.618   9.011  35.002  0.92140.47           O  
ATOM    579  C   SER M  72      26.412   7.274  38.222  1.00140.47           C  
ATOM    580  O   SER M  72      27.270   7.313  39.104  1.00140.47           O  
ATOM    581  N   GLN M  73      25.098   7.159  38.483  1.00217.36           N  
ATOM    582  CA  GLN M  73      24.617   7.197  39.828  1.00217.36           C  
ATOM    583  CB  GLN M  73      23.085   7.113  39.876  1.00217.36           C  
ATOM    584  CG  GLN M  73      22.419   8.262  39.119  1.00217.36           C  
ATOM    585  CD  GLN M  73      20.944   7.931  38.978  1.00217.36           C  
ATOM    586  OE1 GLN M  73      20.381   7.195  39.787  1.00217.36           O  
ATOM    587  NE2 GLN M  73      20.299   8.483  37.916  1.00217.36           N  
ATOM    588  C   GLN M  73      25.166   6.024  40.560  1.00217.36           C  
ATOM    589  O   GLN M  73      25.683   6.160  41.668  1.00217.36           O  
ATOM    590  N   THR M  74      25.113   4.842  39.924  1.00226.32           N  
ATOM    591  CA  THR M  74      25.572   3.657  40.572  1.00226.32           C  
ATOM    592  CB  THR M  74      25.382   2.413  39.740  1.00226.32           C  
ATOM    593  OG1 THR M  74      25.499   1.265  40.562  1.00226.32           O  
ATOM    594  CG2 THR M  74      26.445   2.340  38.636  1.00226.32           C  
ATOM    595  C   THR M  74      27.035   3.804  40.911  1.00226.32           C  
ATOM    596  O   THR M  74      27.469   3.432  42.000  1.00226.32           O  
ATOM    597  N   HIS M  75      27.844   4.381  40.004  1.00123.51           N  
ATOM    598  CA  HIS M  75      29.266   4.483  40.228  0.98123.51           C  
ATOM    599  ND1 HIS M  75      31.013   4.368  36.805  0.98123.51           N  
ATOM    600  CG  HIS M  75      30.288   4.088  37.941  0.98123.51           C  
ATOM    601  CB  HIS M  75      30.052   5.072  39.045  0.98123.51           C  
ATOM    602  NE2 HIS M  75      30.358   2.250  36.635  0.98123.51           N  
ATOM    603  CD2 HIS M  75      29.894   2.791  37.821  0.98123.51           C  
ATOM    604  CE1 HIS M  75      31.024   3.235  36.059  0.98123.51           C  
ATOM    605  C   HIS M  75      29.540   5.352  41.405  1.00123.51           C  
ATOM    606  O   HIS M  75      30.487   5.119  42.156  1.00123.51           O  
ATOM    607  N   ARG M  76      28.737   6.408  41.583  1.00261.17           N  
ATOM    608  CA  ARG M  76      28.984   7.287  42.683  1.00261.17           C  
ATOM    609  CB  ARG M  76      27.953   8.416  42.811  1.00261.17           C  
ATOM    610  CG  ARG M  76      28.089   9.543  41.794  1.00261.17           C  
ATOM    611  CD  ARG M  76      27.063  10.647  42.046  1.00261.17           C  
ATOM    612  NE  ARG M  76      26.962  10.802  43.525  1.00261.17           N  
ATOM    613  CZ  ARG M  76      26.390  11.913  44.074  1.00261.17           C  
ATOM    614  NH1 ARG M  76      25.931  12.917  43.272  1.00261.17           N  
ATOM    615  NH2 ARG M  76      26.283  12.020  45.430  1.00261.17           N  
ATOM    616  C   ARG M  76      28.845   6.501  43.944  1.00261.17           C  
ATOM    617  O   ARG M  76      29.690   6.584  44.833  1.00261.17           O  
ATOM    618  N   VAL M  77      27.766   5.706  44.060  1.00183.83           N  
ATOM    619  CA  VAL M  77      27.617   4.944  45.259  0.98183.83           C  
ATOM    620  CB  VAL M  77      26.324   4.224  45.388  0.98183.83           C  
ATOM    621  CG1 VAL M  77      26.492   3.234  46.548  0.98183.83           C  
ATOM    622  CG2 VAL M  77      25.238   5.282  45.658  0.98183.83           C  
ATOM    623  C   VAL M  77      28.724   3.962  45.390  1.00183.83           C  
ATOM    624  O   VAL M  77      29.207   3.712  46.492  1.00183.83           O  
ATOM    625  N   ASP M  78      29.180   3.398  44.266  1.00130.12           N  
ATOM    626  CA  ASP M  78      30.224   2.405  44.332  1.00130.12           C  
ATOM    627  CB  ASP M  78      30.739   1.954  42.949  1.00130.12           C  
ATOM    628  CG  ASP M  78      29.702   1.085  42.255  1.00130.12           C  
ATOM    629  OD1 ASP M  78      28.627   0.832  42.859  1.00130.12           O  
ATOM    630  OD2 ASP M  78      29.981   0.653  41.104  1.00130.12           O  
ATOM    631  C   ASP M  78      31.430   2.978  45.029  1.00130.12           C  
ATOM    632  O   ASP M  78      32.115   2.279  45.773  1.00130.12           O  
ATOM    633  N   LEU M  79      31.741   4.263  44.796  1.00 71.60           N  
ATOM    634  CA  LEU M  79      32.900   4.873  45.391  1.00 71.60           C  
ATOM    635  CB  LEU M  79      33.071   6.333  44.938  1.00 71.60           C  
ATOM    636  CG  LEU M  79      33.405   6.469  43.441  1.00 71.60           C  
ATOM    637  CD1 LEU M  79      33.560   7.939  43.026  1.00 71.60           C  
ATOM    638  CD2 LEU M  79      34.644   5.634  43.083  1.00 71.60           C  
ATOM    639  C   LEU M  79      32.753   4.874  46.880  1.00 71.60           C  
ATOM    640  O   LEU M  79      33.725   4.652  47.600  1.00 71.60           O  
ATOM    641  N   GLY M  80      31.539   5.166  47.385  1.00106.59           N  
ATOM    642  CA  GLY M  80      31.333   5.184  48.804  1.00106.59           C  
ATOM    643  C   GLY M  80      31.482   3.807  49.385  1.00106.59           C  
ATOM    644  O   GLY M  80      32.133   3.635  50.415  1.00106.59           O  
ATOM    645  N   THR M  81      30.887   2.782  48.739  1.00175.80           N  
ATOM    646  CA  THR M  81      30.947   1.463  49.297  1.00175.80           C  
ATOM    647  CB  THR M  81      30.183   0.424  48.522  1.00175.80           C  
ATOM    648  OG1 THR M  81      30.631   0.373  47.177  1.00175.80           O  
ATOM    649  CG2 THR M  81      28.684   0.737  48.582  1.00175.80           C  
ATOM    650  C   THR M  81      32.374   1.013  49.359  1.00175.80           C  
ATOM    651  O   THR M  81      32.813   0.455  50.363  1.00175.80           O  
ATOM    652  N   LEU M  82      33.143   1.264  48.284  1.00 75.04           N  
ATOM    653  CA  LEU M  82      34.504   0.820  48.191  1.00 75.04           C  
ATOM    654  CB  LEU M  82      35.110   1.058  46.796  1.00 75.04           C  
ATOM    655  CG  LEU M  82      34.530   0.106  45.727  1.00 75.04           C  
ATOM    656  CD1 LEU M  82      35.140   0.364  44.342  1.00 75.04           C  
ATOM    657  CD2 LEU M  82      34.694  -1.364  46.150  1.00 75.04           C  
ATOM    658  C   LEU M  82      35.362   1.478  49.230  1.00 75.04           C  
ATOM    659  O   LEU M  82      36.260   0.842  49.780  1.00 75.04           O  
ATOM    660  N   ARG M  83      35.133   2.769  49.534  1.00164.06           N  
ATOM    661  CA  ARG M  83      35.959   3.389  50.531  1.00164.06           C  
ATOM    662  CB  ARG M  83      35.605   4.857  50.823  1.00164.06           C  
ATOM    663  CG  ARG M  83      35.906   5.818  49.675  1.00164.06           C  
ATOM    664  CD  ARG M  83      35.902   7.290  50.099  1.00164.06           C  
ATOM    665  NE  ARG M  83      34.593   7.577  50.751  1.00164.06           N  
ATOM    666  CZ  ARG M  83      34.456   7.427  52.101  1.00164.06           C  
ATOM    667  NH1 ARG M  83      35.524   7.047  52.862  1.00164.06           N  
ATOM    668  NH2 ARG M  83      33.250   7.667  52.694  1.00164.06           N  
ATOM    669  C   ARG M  83      35.740   2.648  51.808  1.00164.06           C  
ATOM    670  O   ARG M  83      36.681   2.407  52.560  1.00164.06           O  
ATOM    671  N   GLY M  84      34.476   2.279  52.083  1.00 36.00           N  
ATOM    672  CA  GLY M  84      34.120   1.592  53.291  1.00 36.00           C  
ATOM    673  C   GLY M  84      34.753   0.237  53.352  1.00 36.00           C  
ATOM    674  O   GLY M  84      35.220  -0.174  54.413  1.00 36.00           O  
ATOM    675  N   TYR M  85      34.786  -0.510  52.228  1.00 94.73           N  
ATOM    676  CA  TYR M  85      35.332  -1.835  52.322  1.00 94.73           C  
ATOM    677  CB  TYR M  85      35.372  -2.624  50.995  1.00 94.73           C  
ATOM    678  CG  TYR M  85      34.006  -2.950  50.484  1.00 94.73           C  
ATOM    679  CD1 TYR M  85      33.138  -3.727  51.216  1.00 94.73           C  
ATOM    680  CD2 TYR M  85      33.614  -2.525  49.234  1.00 94.73           C  
ATOM    681  CE1 TYR M  85      31.889  -4.037  50.725  1.00 94.73           C  
ATOM    682  CE2 TYR M  85      32.370  -2.833  48.737  1.00 94.73           C  
ATOM    683  CZ  TYR M  85      31.501  -3.588  49.485  1.00 94.73           C  
ATOM    684  OH  TYR M  85      30.222  -3.906  48.976  1.00 94.73           O  
ATOM    685  C   TYR M  85      36.759  -1.717  52.746  1.00 94.73           C  
ATOM    686  O   TYR M  85      37.220  -2.414  53.649  1.00 94.73           O  
ATOM    687  N   TYR M  86      37.481  -0.805  52.081  1.00103.87           N  
ATOM    688  CA  TYR M  86      38.871  -0.526  52.273  1.00103.87           C  
ATOM    689  CB  TYR M  86      39.474   0.239  51.087  1.00103.87           C  
ATOM    690  CG  TYR M  86      39.423  -0.765  49.984  1.00103.87           C  
ATOM    691  CD1 TYR M  86      40.380  -1.750  49.915  1.00103.87           C  
ATOM    692  CD2 TYR M  86      38.424  -0.742  49.037  1.00103.87           C  
ATOM    693  CE1 TYR M  86      40.350  -2.693  48.915  1.00103.87           C  
ATOM    694  CE2 TYR M  86      38.389  -1.682  48.032  1.00103.87           C  
ATOM    695  CZ  TYR M  86      39.353  -2.660  47.972  1.00103.87           C  
ATOM    696  OH  TYR M  86      39.321  -3.628  46.946  1.00103.87           O  
ATOM    697  C   TYR M  86      39.126   0.164  53.582  1.00103.87           C  
ATOM    698  O   TYR M  86      40.223   0.064  54.126  1.00103.87           O  
ATOM    699  N   ASN M  87      38.135   0.898  54.127  1.00113.12           N  
ATOM    700  CA  ASN M  87      38.361   1.661  55.325  0.98113.12           C  
ATOM    701  CB  ASN M  87      38.957   0.858  56.500  0.98113.12           C  
ATOM    702  CG  ASN M  87      37.868   0.031  57.172  0.94113.12           C  
ATOM    703  OD1 ASN M  87      38.097  -1.110  57.571  0.94113.12           O  
ATOM    704  ND2 ASN M  87      36.654   0.626  57.323  0.94113.12           N  
ATOM    705  C   ASN M  87      39.338   2.734  54.988  1.00113.12           C  
ATOM    706  O   ASN M  87      40.253   3.034  55.754  1.00113.12           O  
ATOM    707  N   GLN M  88      39.147   3.333  53.798  1.00 87.63           N  
ATOM    708  CA  GLN M  88      39.970   4.392  53.294  1.00 87.63           C  
ATOM    709  CB  GLN M  88      39.957   4.443  51.764  1.00 87.63           C  
ATOM    710  CG  GLN M  88      40.524   3.174  51.133  1.00 87.63           C  
ATOM    711  CD  GLN M  88      40.039   3.138  49.697  1.00 87.63           C  
ATOM    712  OE1 GLN M  88      40.696   2.592  48.815  1.00 87.63           O  
ATOM    713  NE2 GLN M  88      38.838   3.729  49.457  1.00 87.63           N  
ATOM    714  C   GLN M  88      39.425   5.689  53.788  1.00 87.63           C  
ATOM    715  O   GLN M  88      38.282   5.774  54.234  1.00 87.63           O  
ATOM    716  N   SER M  89      40.270   6.738  53.730  1.00 87.62           N  
ATOM    717  CA  SER M  89      39.908   8.048  54.177  1.00 87.62           C  
ATOM    718  CB  SER M  89      41.129   8.911  54.540  1.00 87.62           C  
ATOM    719  OG  SER M  89      40.717  10.197  54.977  1.00 87.62           O  
ATOM    720  C   SER M  89      39.152   8.753  53.095  1.00 87.62           C  
ATOM    721  O   SER M  89      39.244   8.416  51.916  1.00 87.62           O  
ATOM    722  N   GLU M  90      38.349   9.748  53.508  1.00 69.50           N  
ATOM    723  CA  GLU M  90      37.558  10.562  52.634  0.98 69.50           C  
ATOM    724  CB  GLU M  90      36.478  11.373  53.363  0.98 69.50           C  
ATOM    725  CG  GLU M  90      35.366  10.487  53.928  0.97 69.50           C  
ATOM    726  CD  GLU M  90      34.236  11.386  54.398  0.88 69.50           C  
ATOM    727  OE1 GLU M  90      33.873  12.319  53.632  0.88 69.50           O  
ATOM    728  OE2 GLU M  90      33.718  11.154  55.523  0.88 69.50           O  
ATOM    729  C   GLU M  90      38.433  11.511  51.881  1.00 69.50           C  
ATOM    730  O   GLU M  90      38.065  11.996  50.813  1.00 69.50           O  
ATOM    731  N   ALA M  91      39.609  11.831  52.445  1.00 39.19           N  
ATOM    732  CA  ALA M  91      40.464  12.838  51.885  1.00 39.19           C  
ATOM    733  CB  ALA M  91      41.727  13.071  52.731  1.00 39.19           C  
ATOM    734  C   ALA M  91      40.921  12.507  50.492  1.00 39.19           C  
ATOM    735  O   ALA M  91      40.893  13.370  49.617  1.00 39.19           O  
ATOM    736  N   GLY M  92      41.326  11.252  50.220  1.00 30.77           N  
ATOM    737  CA  GLY M  92      41.926  10.968  48.942  1.00 30.77           C  
ATOM    738  C   GLY M  92      40.909  10.856  47.848  1.00 30.77           C  
ATOM    739  O   GLY M  92      39.706  10.751  48.082  1.00 30.77           O  
ATOM    740  N   SER M  93      41.416  10.863  46.595  1.00 46.60           N  
ATOM    741  CA  SER M  93      40.614  10.733  45.413  1.00 46.60           C  
ATOM    742  CB  SER M  93      41.074  11.640  44.262  1.00 46.60           C  
ATOM    743  OG  SER M  93      40.286  11.400  43.107  1.00 46.60           O  
ATOM    744  C   SER M  93      40.784   9.322  44.955  1.00 46.60           C  
ATOM    745  O   SER M  93      41.875   8.761  45.048  1.00 46.60           O  
ATOM    746  N   HIS M  94      39.697   8.702  44.454  1.00 63.81           N  
ATOM    747  CA  HIS M  94      39.786   7.331  44.051  1.00 63.81           C  
ATOM    748  ND1 HIS M  94      40.781   5.687  46.793  1.00 63.81           N  
ATOM    749  CG  HIS M  94      39.692   6.434  46.404  1.00 63.81           C  
ATOM    750  CB  HIS M  94      39.085   6.382  45.033  1.00 63.81           C  
ATOM    751  NE2 HIS M  94      40.187   6.911  48.552  1.00 63.81           N  
ATOM    752  CD2 HIS M  94      39.342   7.176  47.489  1.00 63.81           C  
ATOM    753  CE1 HIS M  94      41.034   6.011  48.087  1.00 63.81           C  
ATOM    754  C   HIS M  94      39.111   7.180  42.723  1.00 63.81           C  
ATOM    755  O   HIS M  94      38.303   8.017  42.322  1.00 63.81           O  
ATOM    756  N   THR M  95      39.436   6.094  41.991  1.00 52.37           N  
ATOM    757  CA  THR M  95      38.862   5.930  40.688  0.98 52.37           C  
ATOM    758  CB  THR M  95      39.868   6.053  39.580  0.98 52.37           C  
ATOM    759  OG1 THR M  95      40.492   7.328  39.625  0.98 52.37           O  
ATOM    760  CG2 THR M  95      39.157   5.852  38.230  0.98 52.37           C  
ATOM    761  C   THR M  95      38.260   4.569  40.561  1.00 52.37           C  
ATOM    762  O   THR M  95      38.794   3.580  41.060  1.00 52.37           O  
ATOM    763  N   VAL M  96      37.097   4.505  39.885  1.00 58.16           N  
ATOM    764  CA  VAL M  96      36.476   3.254  39.580  0.95 58.16           C  
ATOM    765  CB  VAL M  96      35.084   3.104  40.124  0.95 58.16           C  
ATOM    766  CG1 VAL M  96      35.155   3.104  41.659  0.95 58.16           C  
ATOM    767  CG2 VAL M  96      34.200   4.218  39.536  0.95 58.16           C  
ATOM    768  C   VAL M  96      36.369   3.217  38.093  1.00 58.16           C  
ATOM    769  O   VAL M  96      36.132   4.239  37.451  1.00 58.16           O  
ATOM    770  N   GLN M  97      36.592   2.040  37.486  1.00123.44           N  
ATOM    771  CA  GLN M  97      36.430   2.010  36.068  1.00123.44           C  
ATOM    772  CB  GLN M  97      37.735   2.206  35.279  1.00123.44           C  
ATOM    773  CG  GLN M  97      38.811   1.163  35.532  1.00123.44           C  
ATOM    774  CD  GLN M  97      40.061   1.667  34.829  1.00123.44           C  
ATOM    775  OE1 GLN M  97      40.870   2.381  35.420  1.00123.44           O  
ATOM    776  NE2 GLN M  97      40.215   1.304  33.527  1.00123.44           N  
ATOM    777  C   GLN M  97      35.736   0.749  35.696  1.00123.44           C  
ATOM    778  O   GLN M  97      35.899  -0.285  36.341  1.00123.44           O  
ATOM    779  N   ARG M  98      34.885   0.833  34.656  1.00110.61           N  
ATOM    780  CA  ARG M  98      34.136  -0.307  34.233  1.00110.61           C  
ATOM    781  CB  ARG M  98      32.642  -0.191  34.562  1.00110.61           C  
ATOM    782  CG  ARG M  98      31.872  -1.504  34.434  1.00110.61           C  
ATOM    783  CD  ARG M  98      30.363  -1.319  34.577  1.00110.61           C  
ATOM    784  NE  ARG M  98      30.130  -0.522  35.815  1.00110.61           N  
ATOM    785  CZ  ARG M  98      30.016  -1.139  37.026  1.00110.61           C  
ATOM    786  NH1 ARG M  98      30.129  -2.496  37.120  1.00110.61           N  
ATOM    787  NH2 ARG M  98      29.765  -0.400  38.145  1.00110.61           N  
ATOM    788  C   ARG M  98      34.255  -0.382  32.746  1.00110.61           C  
ATOM    789  O   ARG M  98      34.255   0.635  32.056  1.00110.61           O  
ATOM    790  N   MET M  99      34.377  -1.611  32.218  1.00155.81           N  
ATOM    791  CA  MET M  99      34.521  -1.808  30.807  1.00155.81           C  
ATOM    792  CB  MET M  99      36.004  -1.958  30.432  1.00155.81           C  
ATOM    793  CG  MET M  99      36.306  -2.946  29.308  1.00155.81           C  
ATOM    794  SD  MET M  99      35.735  -2.529  27.644  1.00155.81           S  
ATOM    795  CE  MET M  99      36.741  -3.868  26.941  1.00155.81           C  
ATOM    796  C   MET M  99      33.800  -3.059  30.435  1.00155.81           C  
ATOM    797  O   MET M  99      34.049  -4.120  31.006  1.00155.81           O  
ATOM    798  N   TYR M 100      32.856  -2.956  29.476  1.00 91.87           N  
ATOM    799  CA  TYR M 100      32.189  -4.137  29.017  1.00 91.87           C  
ATOM    800  CB  TYR M 100      30.864  -4.485  29.731  1.00 91.87           C  
ATOM    801  CG  TYR M 100      29.845  -3.414  29.535  1.00 91.87           C  
ATOM    802  CD1 TYR M 100      29.136  -3.306  28.360  1.00 91.87           C  
ATOM    803  CD2 TYR M 100      29.579  -2.528  30.553  1.00 91.87           C  
ATOM    804  CE1 TYR M 100      28.190  -2.320  28.199  1.00 91.87           C  
ATOM    805  CE2 TYR M 100      28.635  -1.541  30.399  1.00 91.87           C  
ATOM    806  CZ  TYR M 100      27.939  -1.433  29.220  1.00 91.87           C  
ATOM    807  OH  TYR M 100      26.970  -0.419  29.065  1.00 91.87           O  
ATOM    808  C   TYR M 100      31.925  -4.007  27.554  1.00 91.87           C  
ATOM    809  O   TYR M 100      31.971  -2.914  26.991  1.00 91.87           O  
ATOM    810  N   GLY M 101      31.661  -5.151  26.892  1.00 25.55           N  
ATOM    811  CA  GLY M 101      31.398  -5.114  25.487  1.00 25.55           C  
ATOM    812  C   GLY M 101      31.386  -6.518  24.983  1.00 25.55           C  
ATOM    813  O   GLY M 101      31.576  -7.466  25.744  1.00 25.55           O  
ATOM    814  N   CYS M 102      31.153  -6.678  23.666  1.00 56.15           N  
ATOM    815  CA  CYS M 102      31.098  -7.987  23.085  0.97 56.15           C  
ATOM    816  CB  CYS M 102      29.656  -8.445  22.794  0.97 56.15           C  
ATOM    817  SG  CYS M 102      28.743  -7.245  21.776  0.97 56.15           S  
ATOM    818  C   CYS M 102      31.857  -7.982  21.791  1.00 56.15           C  
ATOM    819  O   CYS M 102      32.056  -6.937  21.171  1.00 56.15           O  
ATOM    820  N   ASP M 103      32.319  -9.182  21.374  1.00 67.12           N  
ATOM    821  CA  ASP M 103      33.065  -9.359  20.160  1.00 67.12           C  
ATOM    822  CB  ASP M 103      34.408 -10.079  20.373  1.00 67.12           C  
ATOM    823  CG  ASP M 103      35.314  -9.157  21.175  1.00 67.12           C  
ATOM    824  OD1 ASP M 103      35.096  -7.918  21.111  1.00 67.12           O  
ATOM    825  OD2 ASP M 103      36.232  -9.676  21.867  1.00 67.12           O  
ATOM    826  C   ASP M 103      32.253 -10.223  19.249  1.00 67.12           C  
ATOM    827  O   ASP M 103      31.528 -11.113  19.691  1.00 67.12           O  
ATOM    828  N   VAL M 104      32.362  -9.963  17.935  1.00128.42           N  
ATOM    829  CA  VAL M 104      31.624 -10.679  16.941  1.00128.42           C  
ATOM    830  CB  VAL M 104      30.613  -9.737  16.351  1.00128.42           C  
ATOM    831  CG1 VAL M 104      31.350  -8.511  15.801  0.67128.42           C  
ATOM    832  CG2 VAL M 104      29.743 -10.452  15.331  0.82128.42           C  
ATOM    833  C   VAL M 104      32.623 -11.146  15.916  1.00128.42           C  
ATOM    834  O   VAL M 104      33.605 -10.458  15.646  1.00128.42           O  
ATOM    835  N   GLY M 105      32.412 -12.348  15.332  1.00 28.32           N  
ATOM    836  CA  GLY M 105      33.356 -12.904  14.396  1.00 28.32           C  
ATOM    837  C   GLY M 105      33.044 -12.413  13.016  1.00 28.32           C  
ATOM    838  O   GLY M 105      32.238 -11.505  12.823  1.00 28.32           O  
ATOM    839  N   SER M 106      33.715 -13.015  12.013  1.00 65.31           N  
ATOM    840  CA  SER M 106      33.529 -12.660  10.635  0.98 65.31           C  
ATOM    841  CB  SER M 106      34.489 -13.417   9.701  0.98 65.31           C  
ATOM    842  OG  SER M 106      34.268 -13.029   8.354  0.98 65.31           O  
ATOM    843  C   SER M 106      32.131 -13.029  10.257  1.00 65.31           C  
ATOM    844  O   SER M 106      31.486 -12.354   9.456  1.00 65.31           O  
ATOM    845  N   ASP M 107      31.638 -14.134  10.844  1.00 79.16           N  
ATOM    846  CA  ASP M 107      30.314 -14.637  10.632  1.00 79.16           C  
ATOM    847  CB  ASP M 107      30.123 -16.075  11.154  1.00 79.16           C  
ATOM    848  CG  ASP M 107      30.468 -16.155  12.632  1.00 79.16           C  
ATOM    849  OD1 ASP M 107      30.668 -15.085  13.267  1.00 79.16           O  
ATOM    850  OD2 ASP M 107      30.553 -17.301  13.147  1.00 79.16           O  
ATOM    851  C   ASP M 107      29.338 -13.690  11.258  1.00 79.16           C  
ATOM    852  O   ASP M 107      28.156 -13.677  10.917  1.00 79.16           O  
ATOM    853  N   TRP M 108      29.829 -12.847  12.183  1.00 90.88           N  
ATOM    854  CA  TRP M 108      29.012 -11.902  12.889  1.00 90.88           C  
ATOM    855  CB  TRP M 108      28.054 -11.092  11.993  1.00 90.88           C  
ATOM    856  CG  TRP M 108      28.754 -10.057  11.141  1.00 90.88           C  
ATOM    857  CD2 TRP M 108      28.115  -8.894  10.589  1.00 90.88           C  
ATOM    858  CD1 TRP M 108      30.064  -9.991  10.765  1.00 90.88           C  
ATOM    859  NE1 TRP M 108      30.281  -8.862  10.011  1.00 90.88           N  
ATOM    860  CE2 TRP M 108      29.090  -8.177   9.897  1.00 90.88           C  
ATOM    861  CE3 TRP M 108      26.824  -8.457  10.661  1.00 90.88           C  
ATOM    862  CZ2 TRP M 108      28.788  -7.005   9.262  1.00 90.88           C  
ATOM    863  CZ3 TRP M 108      26.520  -7.279  10.014  1.00 90.88           C  
ATOM    864  CH2 TRP M 108      27.483  -6.568   9.329  1.00 90.88           C  
ATOM    865  C   TRP M 108      28.227 -12.578  13.972  1.00 90.88           C  
ATOM    866  O   TRP M 108      27.266 -12.015  14.497  1.00 90.88           O  
ATOM    867  N   ARG M 109      28.637 -13.803  14.349  1.00 93.29           N  
ATOM    868  CA  ARG M 109      28.027 -14.476  15.461  0.98 93.29           C  
ATOM    869  CB  ARG M 109      28.094 -16.007  15.362  0.98 93.29           C  
ATOM    870  CG  ARG M 109      27.267 -16.561  14.203  0.69 93.29           C  
ATOM    871  CD  ARG M 109      27.499 -18.048  13.946  0.70 93.29           C  
ATOM    872  NE  ARG M 109      26.632 -18.436  12.801  0.76 93.29           N  
ATOM    873  CZ  ARG M 109      27.106 -19.289  11.847  0.61 93.29           C  
ATOM    874  NH1 ARG M 109      28.379 -19.773  11.930  0.74 93.29           N  
ATOM    875  NH2 ARG M 109      26.300 -19.660  10.810  0.68 93.29           N  
ATOM    876  C   ARG M 109      28.773 -14.064  16.698  1.00 93.29           C  
ATOM    877  O   ARG M 109      29.917 -13.619  16.622  1.00 93.29           O  
ATOM    878  N   PHE M 110      28.127 -14.205  17.874  1.00 86.91           N  
ATOM    879  CA  PHE M 110      28.681 -13.815  19.145  1.00 86.91           C  
ATOM    880  CB  PHE M 110      27.680 -14.097  20.282  1.00 86.91           C  
ATOM    881  CG  PHE M 110      28.332 -13.984  21.616  1.00 86.91           C  
ATOM    882  CD1 PHE M 110      28.592 -12.759  22.185  1.00 86.91           C  
ATOM    883  CD2 PHE M 110      28.657 -15.126  22.313  1.00 86.91           C  
ATOM    884  CE1 PHE M 110      29.187 -12.680  23.422  1.00 86.91           C  
ATOM    885  CE2 PHE M 110      29.250 -15.052  23.550  1.00 86.91           C  
ATOM    886  CZ  PHE M 110      29.517 -13.825  24.107  1.00 86.91           C  
ATOM    887  C   PHE M 110      29.953 -14.564  19.419  1.00 86.91           C  
ATOM    888  O   PHE M 110      29.950 -15.782  19.593  1.00 86.91           O  
ATOM    889  N   LEU M 111      31.095 -13.841  19.366  1.00 91.72           N  
ATOM    890  CA  LEU M 111      32.389 -14.394  19.662  1.00 91.72           C  
ATOM    891  CB  LEU M 111      33.519 -13.587  18.999  1.00 91.72           C  
ATOM    892  CG  LEU M 111      34.925 -14.168  19.226  1.00 91.72           C  
ATOM    893  CD1 LEU M 111      35.067 -15.559  18.589  1.00 91.72           C  
ATOM    894  CD2 LEU M 111      36.009 -13.191  18.748  1.00 91.72           C  
ATOM    895  C   LEU M 111      32.685 -14.472  21.136  1.00 91.72           C  
ATOM    896  O   LEU M 111      33.023 -15.534  21.658  1.00 91.72           O  
ATOM    897  N   ARG M 112      32.538 -13.337  21.860  1.00178.44           N  
ATOM    898  CA  ARG M 112      32.943 -13.326  23.241  0.97178.44           C  
ATOM    899  CB  ARG M 112      34.473 -13.232  23.394  0.97178.44           C  
ATOM    900  CG  ARG M 112      34.997 -13.413  24.819  0.97178.44           C  
ATOM    901  CD  ARG M 112      36.496 -13.126  24.939  0.94178.44           C  
ATOM    902  NE  ARG M 112      37.212 -14.151  24.131  0.72178.44           N  
ATOM    903  CZ  ARG M 112      38.206 -13.789  23.268  0.72178.44           C  
ATOM    904  NH1 ARG M 112      38.533 -12.474  23.095  0.72178.44           N  
ATOM    905  NH2 ARG M 112      38.875 -14.751  22.569  0.72178.44           N  
ATOM    906  C   ARG M 112      32.348 -12.118  23.904  1.00178.44           C  
ATOM    907  O   ARG M 112      31.913 -11.183  23.233  1.00178.44           O  
ATOM    908  N   GLY M 113      32.314 -12.111  25.256  1.00 36.69           N  
ATOM    909  CA  GLY M 113      31.759 -10.999  25.977  1.00 36.69           C  
ATOM    910  C   GLY M 113      32.597 -10.755  27.195  1.00 36.69           C  
ATOM    911  O   GLY M 113      33.157 -11.684  27.775  1.00 36.69           O  
ATOM    912  N   TYR M 114      32.708  -9.477  27.616  1.00109.84           N  
ATOM    913  CA  TYR M 114      33.505  -9.151  28.765  0.98109.84           C  
ATOM    914  CB  TYR M 114      34.949  -8.756  28.404  0.98109.84           C  
ATOM    915  CG  TYR M 114      34.908  -8.111  27.062  1.00109.84           C  
ATOM    916  CD1 TYR M 114      34.505  -6.810  26.874  1.00109.84           C  
ATOM    917  CD2 TYR M 114      35.290  -8.855  25.970  1.00109.84           C  
ATOM    918  CE1 TYR M 114      34.487  -6.270  25.609  1.00109.84           C  
ATOM    919  CE2 TYR M 114      35.274  -8.323  24.706  1.00109.84           C  
ATOM    920  CZ  TYR M 114      34.869  -7.025  24.525  1.00109.84           C  
ATOM    921  OH  TYR M 114      34.849  -6.468  23.230  1.00109.84           O  
ATOM    922  C   TYR M 114      32.871  -8.077  29.595  1.00109.84           C  
ATOM    923  O   TYR M 114      32.079  -7.272  29.107  1.00109.84           O  
ATOM    924  N   HIS M 115      33.192  -8.089  30.908  1.00 83.63           N  
ATOM    925  CA  HIS M 115      32.722  -7.119  31.859  1.00 83.63           C  
ATOM    926  ND1 HIS M 115      31.032  -6.448  34.754  1.00 83.63           N  
ATOM    927  CG  HIS M 115      30.788  -6.472  33.399  1.00 83.63           C  
ATOM    928  CB  HIS M 115      31.356  -7.498  32.463  1.00 83.63           C  
ATOM    929  NE2 HIS M 115      29.677  -4.739  34.325  1.00 83.63           N  
ATOM    930  CD2 HIS M 115      29.958  -5.420  33.154  1.00 83.63           C  
ATOM    931  CE1 HIS M 115      30.344  -5.393  35.259  1.00 83.63           C  
ATOM    932  C   HIS M 115      33.728  -7.099  32.971  1.00 83.63           C  
ATOM    933  O   HIS M 115      33.883  -8.079  33.699  1.00 83.63           O  
ATOM    934  N   GLN M 116      34.434  -5.966  33.147  1.00 71.65           N  
ATOM    935  CA  GLN M 116      35.475  -5.910  34.135  0.97 71.65           C  
ATOM    936  CB  GLN M 116      36.862  -5.976  33.477  0.97 71.65           C  
ATOM    937  CG  GLN M 116      37.119  -4.819  32.510  0.97 71.65           C  
ATOM    938  CD  GLN M 116      38.305  -5.195  31.635  0.94 71.65           C  
ATOM    939  OE1 GLN M 116      38.211  -6.084  30.790  0.94 71.65           O  
ATOM    940  NE2 GLN M 116      39.456  -4.501  31.840  0.94 71.65           N  
ATOM    941  C   GLN M 116      35.349  -4.624  34.895  1.00 71.65           C  
ATOM    942  O   GLN M 116      34.815  -3.640  34.385  1.00 71.65           O  
ATOM    943  N   TYR M 117      35.825  -4.624  36.161  1.00148.12           N  
ATOM    944  CA  TYR M 117      35.716  -3.485  37.030  0.98148.12           C  
ATOM    945  CB  TYR M 117      34.626  -3.755  38.087  0.98148.12           C  
ATOM    946  CG  TYR M 117      34.228  -2.541  38.855  1.00148.12           C  
ATOM    947  CD1 TYR M 117      34.932  -2.119  39.957  1.00148.12           C  
ATOM    948  CD2 TYR M 117      33.109  -1.836  38.479  1.00148.12           C  
ATOM    949  CE1 TYR M 117      34.532  -1.004  40.657  1.00148.12           C  
ATOM    950  CE2 TYR M 117      32.705  -0.722  39.175  1.00148.12           C  
ATOM    951  CZ  TYR M 117      33.419  -0.301  40.268  1.00148.12           C  
ATOM    952  OH  TYR M 117      33.009   0.841  40.987  1.00148.12           O  
ATOM    953  C   TYR M 117      37.035  -3.334  37.738  1.00148.12           C  
ATOM    954  O   TYR M 117      37.631  -4.322  38.165  1.00148.12           O  
ATOM    955  N   ALA M 118      37.529  -2.085  37.888  1.00 41.68           N  
ATOM    956  CA  ALA M 118      38.786  -1.893  38.558  1.00 41.68           C  
ATOM    957  CB  ALA M 118      39.943  -1.538  37.609  1.00 41.68           C  
ATOM    958  C   ALA M 118      38.641  -0.774  39.534  1.00 41.68           C  
ATOM    959  O   ALA M 118      37.851   0.148  39.330  1.00 41.68           O  
ATOM    960  N   TYR M 119      39.398  -0.853  40.646  1.00 81.21           N  
ATOM    961  CA  TYR M 119      39.349   0.167  41.649  1.00 81.21           C  
ATOM    962  CB  TYR M 119      38.835  -0.395  42.988  1.00 81.21           C  
ATOM    963  CG  TYR M 119      38.716   0.702  43.984  1.00 81.21           C  
ATOM    964  CD1 TYR M 119      37.744   1.664  43.840  1.00 81.21           C  
ATOM    965  CD2 TYR M 119      39.549   0.748  45.076  1.00 81.21           C  
ATOM    966  CE1 TYR M 119      37.619   2.676  44.761  1.00 81.21           C  
ATOM    967  CE2 TYR M 119      39.428   1.757  46.001  1.00 81.21           C  
ATOM    968  CZ  TYR M 119      38.464   2.723  45.843  1.00 81.21           C  
ATOM    969  OH  TYR M 119      38.337   3.760  46.791  1.00 81.21           O  
ATOM    970  C   TYR M 119      40.751   0.664  41.823  1.00 81.21           C  
ATOM    971  O   TYR M 119      41.666  -0.095  42.140  1.00 81.21           O  
ATOM    972  N   ASP M 120      40.954   1.974  41.605  1.00 70.01           N  
ATOM    973  CA  ASP M 120      42.241   2.587  41.761  1.00 70.01           C  
ATOM    974  CB  ASP M 120      42.729   2.595  43.220  1.00 70.01           C  
ATOM    975  CG  ASP M 120      41.839   3.557  43.995  1.00 70.01           C  
ATOM    976  OD1 ASP M 120      40.970   4.206  43.352  1.00 70.01           O  
ATOM    977  OD2 ASP M 120      42.017   3.660  45.239  1.00 70.01           O  
ATOM    978  C   ASP M 120      43.274   1.910  40.905  1.00 70.01           C  
ATOM    979  O   ASP M 120      44.431   1.782  41.304  1.00 70.01           O  
ATOM    980  N   GLY M 121      42.885   1.452  39.700  1.00 36.25           N  
ATOM    981  CA  GLY M 121      43.854   0.955  38.762  1.00 36.25           C  
ATOM    982  C   GLY M 121      44.090  -0.519  38.921  1.00 36.25           C  
ATOM    983  O   GLY M 121      44.690  -1.138  38.042  1.00 36.25           O  
ATOM    984  N   LYS M 122      43.645  -1.134  40.034  1.00111.60           N  
ATOM    985  CA  LYS M 122      43.851  -2.551  40.174  1.00111.60           C  
ATOM    986  CB  LYS M 122      44.257  -3.026  41.583  1.00111.60           C  
ATOM    987  CG  LYS M 122      45.763  -3.155  41.826  0.80111.60           C  
ATOM    988  CD  LYS M 122      46.552  -1.850  41.868  0.77111.60           C  
ATOM    989  CE  LYS M 122      48.042  -2.082  42.125  0.59111.60           C  
ATOM    990  NZ  LYS M 122      48.760  -0.790  42.162  0.75111.60           N  
ATOM    991  C   LYS M 122      42.574  -3.254  39.851  1.00111.60           C  
ATOM    992  O   LYS M 122      41.490  -2.738  40.112  1.00111.60           O  
ATOM    993  N   ASP M 123      42.672  -4.465  39.260  1.00125.90           N  
ATOM    994  CA  ASP M 123      41.475  -5.176  38.909  1.00125.90           C  
ATOM    995  CB  ASP M 123      41.699  -6.406  38.009  1.00125.90           C  
ATOM    996  CG  ASP M 123      42.551  -7.416  38.758  0.98125.90           C  
ATOM    997  OD1 ASP M 123      43.408  -6.978  39.571  0.98125.90           O  
ATOM    998  OD2 ASP M 123      42.357  -8.640  38.528  0.98125.90           O  
ATOM    999  C   ASP M 123      40.781  -5.617  40.159  1.00125.90           C  
ATOM   1000  O   ASP M 123      41.382  -6.266  41.012  1.00125.90           O  
ATOM   1001  N   TYR M 124      39.530  -5.141  40.347  1.00116.59           N  
ATOM   1002  CA  TYR M 124      38.686  -5.493  41.454  1.00116.59           C  
ATOM   1003  CB  TYR M 124      37.655  -4.377  41.696  1.00116.59           C  
ATOM   1004  CG  TYR M 124      36.856  -4.638  42.924  1.00116.59           C  
ATOM   1005  CD1 TYR M 124      37.412  -4.474  44.173  1.00116.59           C  
ATOM   1006  CD2 TYR M 124      35.537  -5.010  42.822  1.00116.59           C  
ATOM   1007  CE1 TYR M 124      36.667  -4.700  45.306  1.00116.59           C  
ATOM   1008  CE2 TYR M 124      34.787  -5.237  43.950  1.00116.59           C  
ATOM   1009  CZ  TYR M 124      35.352  -5.083  45.193  1.00116.59           C  
ATOM   1010  OH  TYR M 124      34.580  -5.315  46.349  1.00116.59           O  
ATOM   1011  C   TYR M 124      37.964  -6.796  41.247  1.00116.59           C  
ATOM   1012  O   TYR M 124      38.059  -7.715  42.060  1.00116.59           O  
ATOM   1013  N   ILE M 125      37.214  -6.906  40.126  1.00 70.59           N  
ATOM   1014  CA  ILE M 125      36.454  -8.094  39.864  1.00 70.59           C  
ATOM   1015  CB  ILE M 125      35.132  -8.106  40.579  1.00 70.59           C  
ATOM   1016  CG1 ILE M 125      34.493  -9.503  40.540  1.00 70.59           C  
ATOM   1017  CG2 ILE M 125      34.258  -6.989  39.986  1.00 70.59           C  
ATOM   1018  CD1 ILE M 125      33.324  -9.656  41.513  1.00 70.59           C  
ATOM   1019  C   ILE M 125      36.200  -8.163  38.389  1.00 70.59           C  
ATOM   1020  O   ILE M 125      36.083  -7.133  37.724  1.00 70.59           O  
ATOM   1021  N   ALA M 126      36.101  -9.386  37.828  1.00 43.92           N  
ATOM   1022  CA  ALA M 126      35.866  -9.478  36.416  1.00 43.92           C  
ATOM   1023  CB  ALA M 126      37.154  -9.602  35.583  1.00 43.92           C  
ATOM   1024  C   ALA M 126      35.037 -10.689  36.139  1.00 43.92           C  
ATOM   1025  O   ALA M 126      35.012 -11.645  36.914  1.00 43.92           O  
ATOM   1026  N   LEU M 127      34.323 -10.661  34.998  1.00 56.11           N  
ATOM   1027  CA  LEU M 127      33.480 -11.755  34.620  1.00 56.11           C  
ATOM   1028  CB  LEU M 127      32.235 -11.295  33.838  1.00 56.11           C  
ATOM   1029  CG  LEU M 127      31.232 -12.413  33.499  1.00 56.11           C  
ATOM   1030  CD1 LEU M 127      30.599 -13.002  34.770  1.00 56.11           C  
ATOM   1031  CD2 LEU M 127      30.179 -11.921  32.491  1.00 56.11           C  
ATOM   1032  C   LEU M 127      34.302 -12.636  33.732  1.00 56.11           C  
ATOM   1033  O   LEU M 127      35.007 -12.157  32.845  1.00 56.11           O  
ATOM   1034  N   LYS M 128      34.239 -13.961  33.964  1.00 60.45           N  
ATOM   1035  CA  LYS M 128      35.015 -14.897  33.204  0.98 60.45           C  
ATOM   1036  CB  LYS M 128      35.135 -16.282  33.858  0.98 60.45           C  
ATOM   1037  CG  LYS M 128      36.006 -16.270  35.117  0.98 60.45           C  
ATOM   1038  CD  LYS M 128      35.933 -17.567  35.924  0.97 60.45           C  
ATOM   1039  CE  LYS M 128      36.887 -17.606  37.118  0.95 60.45           C  
ATOM   1040  NZ  LYS M 128      36.797 -18.920  37.793  0.95 60.45           N  
ATOM   1041  C   LYS M 128      34.405 -15.046  31.845  1.00 60.45           C  
ATOM   1042  O   LYS M 128      33.323 -14.529  31.574  1.00 60.45           O  
ATOM   1043  N   GLU M 129      35.117 -15.743  30.935  1.00106.47           N  
ATOM   1044  CA  GLU M 129      34.663 -15.865  29.579  1.00106.47           C  
ATOM   1045  CB  GLU M 129      35.708 -16.420  28.590  1.00106.47           C  
ATOM   1046  CG  GLU M 129      36.222 -17.832  28.846  0.98106.47           C  
ATOM   1047  CD  GLU M 129      37.238 -18.115  27.747  0.89106.47           C  
ATOM   1048  OE1 GLU M 129      38.370 -17.571  27.844  0.71106.47           O  
ATOM   1049  OE2 GLU M 129      36.895 -18.860  26.792  0.71106.47           O  
ATOM   1050  C   GLU M 129      33.383 -16.640  29.506  1.00106.47           C  
ATOM   1051  O   GLU M 129      32.572 -16.413  28.609  1.00106.47           O  
ATOM   1052  N   ASP M 130      33.162 -17.583  30.441  1.00 74.22           N  
ATOM   1053  CA  ASP M 130      31.956 -18.363  30.443  1.00 74.22           C  
ATOM   1054  CB  ASP M 130      31.974 -19.541  31.446  1.00 74.22           C  
ATOM   1055  CG  ASP M 130      32.133 -19.081  32.892  0.99 74.22           C  
ATOM   1056  OD1 ASP M 130      32.144 -17.850  33.153  0.99 74.22           O  
ATOM   1057  OD2 ASP M 130      32.255 -19.980  33.766  0.99 74.22           O  
ATOM   1058  C   ASP M 130      30.782 -17.460  30.704  1.00 74.22           C  
ATOM   1059  O   ASP M 130      29.656 -17.774  30.322  1.00 74.22           O  
ATOM   1060  N   LEU M 131      31.023 -16.310  31.366  1.00 92.34           N  
ATOM   1061  CA  LEU M 131      30.004 -15.346  31.671  1.00 92.34           C  
ATOM   1062  CB  LEU M 131      29.063 -15.086  30.478  1.00 92.34           C  
ATOM   1063  CG  LEU M 131      29.757 -14.471  29.246  1.00 92.34           C  
ATOM   1064  CD1 LEU M 131      28.756 -14.242  28.101  1.00 92.34           C  
ATOM   1065  CD2 LEU M 131      30.529 -13.195  29.615  1.00 92.34           C  
ATOM   1066  C   LEU M 131      29.162 -15.837  32.812  1.00 92.34           C  
ATOM   1067  O   LEU M 131      28.165 -15.207  33.161  1.00 92.34           O  
ATOM   1068  N   ARG M 132      29.483 -17.030  33.348  1.00157.99           N  
ATOM   1069  CA  ARG M 132      28.829 -17.610  34.490  1.00157.99           C  
ATOM   1070  CB  ARG M 132      28.782 -19.141  34.404  1.00157.99           C  
ATOM   1071  CG  ARG M 132      28.055 -19.579  33.131  1.00157.99           C  
ATOM   1072  CD  ARG M 132      27.671 -21.054  33.080  1.00157.99           C  
ATOM   1073  NE  ARG M 132      27.064 -21.288  31.740  0.97157.99           N  
ATOM   1074  CZ  ARG M 132      27.848 -21.734  30.717  0.94157.99           C  
ATOM   1075  NH1 ARG M 132      29.150 -22.067  30.956  0.94157.99           N  
ATOM   1076  NH2 ARG M 132      27.329 -21.865  29.461  0.94157.99           N  
ATOM   1077  C   ARG M 132      29.389 -17.202  35.832  1.00157.99           C  
ATOM   1078  O   ARG M 132      28.653 -17.157  36.817  1.00157.99           O  
ATOM   1079  N   SER M 133      30.708 -16.923  35.932  1.00 57.89           N  
ATOM   1080  CA  SER M 133      31.284 -16.751  37.244  1.00 57.89           C  
ATOM   1081  CB  SER M 133      32.126 -17.962  37.678  1.00 57.89           C  
ATOM   1082  OG  SER M 133      33.174 -18.181  36.745  1.00 57.89           O  
ATOM   1083  C   SER M 133      32.162 -15.540  37.307  1.00 57.89           C  
ATOM   1084  O   SER M 133      32.389 -14.860  36.308  1.00 57.89           O  
ATOM   1085  N   TRP M 134      32.677 -15.241  38.522  1.00 78.82           N  
ATOM   1086  CA  TRP M 134      33.441 -14.043  38.713  1.00 78.82           C  
ATOM   1087  CB  TRP M 134      32.770 -13.068  39.689  1.00 78.82           C  
ATOM   1088  CG  TRP M 134      31.403 -12.597  39.263  1.00 78.82           C  
ATOM   1089  CD2 TRP M 134      31.162 -11.472  38.408  1.00 78.82           C  
ATOM   1090  CD1 TRP M 134      30.179 -13.103  39.591  1.00 78.82           C  
ATOM   1091  NE1 TRP M 134      29.189 -12.358  38.997  1.00 78.82           N  
ATOM   1092  CE2 TRP M 134      29.781 -11.350  38.265  1.00 78.82           C  
ATOM   1093  CE3 TRP M 134      32.024 -10.608  37.794  1.00 78.82           C  
ATOM   1094  CZ2 TRP M 134      29.236 -10.357  37.503  1.00 78.82           C  
ATOM   1095  CZ3 TRP M 134      31.471  -9.610  37.023  1.00 78.82           C  
ATOM   1096  CH2 TRP M 134      30.104  -9.487  36.881  1.00 78.82           C  
ATOM   1097  C   TRP M 134      34.755 -14.377  39.339  1.00 78.82           C  
ATOM   1098  O   TRP M 134      34.911 -15.403  39.999  1.00 78.82           O  
ATOM   1099  N   THR M 135      35.748 -13.495  39.117  1.00121.28           N  
ATOM   1100  CA  THR M 135      37.027 -13.638  39.743  1.00121.28           C  
ATOM   1101  CB  THR M 135      38.174 -13.693  38.783  1.00121.28           C  
ATOM   1102  OG1 THR M 135      38.140 -12.571  37.915  1.00121.28           O  
ATOM   1103  CG2 THR M 135      38.092 -14.995  37.983  1.00121.28           C  
ATOM   1104  C   THR M 135      37.219 -12.444  40.615  1.00121.28           C  
ATOM   1105  O   THR M 135      37.135 -11.305  40.156  1.00121.28           O  
ATOM   1106  N   ALA M 136      37.482 -12.685  41.914  1.00 42.95           N  
ATOM   1107  CA  ALA M 136      37.655 -11.592  42.823  1.00 42.95           C  
ATOM   1108  CB  ALA M 136      36.910 -11.780  44.156  1.00 42.95           C  
ATOM   1109  C   ALA M 136      39.110 -11.479  43.143  1.00 42.95           C  
ATOM   1110  O   ALA M 136      39.760 -12.450  43.526  1.00 42.95           O  
ATOM   1111  N   ALA M 137      39.660 -10.269  42.941  1.00 58.80           N  
ATOM   1112  CA  ALA M 137      41.038  -9.968  43.200  1.00 58.80           C  
ATOM   1113  CB  ALA M 137      41.463  -8.603  42.630  1.00 58.80           C  
ATOM   1114  C   ALA M 137      41.340  -9.953  44.670  1.00 58.80           C  
ATOM   1115  O   ALA M 137      42.408 -10.391  45.095  1.00 58.80           O  
ATOM   1116  N   ASP M 138      40.396  -9.435  45.478  1.00188.02           N  
ATOM   1117  CA  ASP M 138      40.633  -9.124  46.860  1.00188.02           C  
ATOM   1118  CB  ASP M 138      40.664  -7.580  46.931  1.00188.02           C  
ATOM   1119  CG  ASP M 138      40.992  -6.971  48.277  1.00188.02           C  
ATOM   1120  OD1 ASP M 138      40.171  -7.082  49.222  1.00188.02           O  
ATOM   1121  OD2 ASP M 138      42.070  -6.329  48.359  1.00188.02           O  
ATOM   1122  C   ASP M 138      39.487  -9.657  47.676  1.00188.02           C  
ATOM   1123  O   ASP M 138      38.494 -10.137  47.133  1.00188.02           O  
ATOM   1124  N   MET M 139      39.624  -9.624  49.019  1.00131.29           N  
ATOM   1125  CA  MET M 139      38.582 -10.040  49.918  1.00131.29           C  
ATOM   1126  CB  MET M 139      38.993  -9.998  51.400  1.00131.29           C  
ATOM   1127  CG  MET M 139      39.883 -11.160  51.851  0.82131.29           C  
ATOM   1128  SD  MET M 139      41.567 -11.171  51.169  0.66131.29           S  
ATOM   1129  CE  MET M 139      41.154 -12.201  49.731  0.82131.29           C  
ATOM   1130  C   MET M 139      37.414  -9.113  49.760  1.00131.29           C  
ATOM   1131  O   MET M 139      36.263  -9.539  49.838  1.00131.29           O  
ATOM   1132  N   ALA M 140      37.681  -7.807  49.563  1.00 36.00           N  
ATOM   1133  CA  ALA M 140      36.636  -6.837  49.399  1.00 36.00           C  
ATOM   1134  CB  ALA M 140      37.179  -5.407  49.233  1.00 36.00           C  
ATOM   1135  C   ALA M 140      35.877  -7.181  48.158  1.00 36.00           C  
ATOM   1136  O   ALA M 140      34.649  -7.168  48.142  1.00 36.00           O  
ATOM   1137  N   ALA M 141      36.602  -7.537  47.087  1.00 44.66           N  
ATOM   1138  CA  ALA M 141      36.021  -7.897  45.827  1.00 44.66           C  
ATOM   1139  CB  ALA M 141      37.083  -8.263  44.776  1.00 44.66           C  
ATOM   1140  C   ALA M 141      35.181  -9.105  46.065  1.00 44.66           C  
ATOM   1141  O   ALA M 141      34.181  -9.327  45.387  1.00 44.66           O  
ATOM   1142  N   GLN M 142      35.606  -9.939  47.027  1.00 59.98           N  
ATOM   1143  CA  GLN M 142      34.921 -11.152  47.346  0.92 59.98           C  
ATOM   1144  CB  GLN M 142      35.635 -11.952  48.449  0.92 59.98           C  
ATOM   1145  CG  GLN M 142      35.056 -13.350  48.680  0.92 59.98           C  
ATOM   1146  CD  GLN M 142      35.560 -14.261  47.569  0.92 59.98           C  
ATOM   1147  OE1 GLN M 142      35.672 -13.854  46.414  0.74 59.98           O  
ATOM   1148  NE2 GLN M 142      35.882 -15.533  47.926  0.74 59.98           N  
ATOM   1149  C   GLN M 142      33.543 -10.810  47.833  1.00 59.98           C  
ATOM   1150  O   GLN M 142      32.589 -11.523  47.530  1.00 59.98           O  
ATOM   1151  N   THR M 143      33.390  -9.716  48.609  1.00115.41           N  
ATOM   1152  CA  THR M 143      32.084  -9.393  49.114  0.95115.41           C  
ATOM   1153  CB  THR M 143      32.056  -8.270  50.113  0.95115.41           C  
ATOM   1154  OG1 THR M 143      30.815  -8.282  50.802  0.95115.41           O  
ATOM   1155  CG2 THR M 143      32.224  -6.926  49.389  0.95115.41           C  
ATOM   1156  C   THR M 143      31.178  -9.035  47.974  1.00115.41           C  
ATOM   1157  O   THR M 143      30.012  -9.424  47.971  1.00115.41           O  
ATOM   1158  N   THR M 144      31.680  -8.280  46.971  1.00171.88           N  
ATOM   1159  CA  THR M 144      30.852  -7.912  45.856  1.00171.88           C  
ATOM   1160  CB  THR M 144      31.471  -6.969  44.857  1.00171.88           C  
ATOM   1161  OG1 THR M 144      32.725  -7.445  44.404  1.00171.88           O  
ATOM   1162  CG2 THR M 144      31.612  -5.577  45.458  1.00171.88           C  
ATOM   1163  C   THR M 144      30.479  -9.142  45.105  1.00171.88           C  
ATOM   1164  O   THR M 144      29.378  -9.237  44.571  1.00171.88           O  
ATOM   1165  N   LYS M 145      31.403 -10.111  45.029  1.00 88.57           N  
ATOM   1166  CA  LYS M 145      31.170 -11.329  44.313  1.00 88.57           C  
ATOM   1167  CB  LYS M 145      32.386 -12.267  44.413  1.00 88.57           C  
ATOM   1168  CG  LYS M 145      32.261 -13.583  43.648  1.00 88.57           C  
ATOM   1169  CD  LYS M 145      33.598 -14.319  43.525  1.00 88.57           C  
ATOM   1170  CE  LYS M 145      33.540 -15.595  42.683  1.00 88.57           C  
ATOM   1171  NZ  LYS M 145      32.961 -16.706  43.468  1.00 88.57           N  
ATOM   1172  C   LYS M 145      29.995 -12.028  44.928  1.00 88.57           C  
ATOM   1173  O   LYS M 145      29.128 -12.524  44.212  1.00 88.57           O  
ATOM   1174  N   HIS M 146      29.930 -12.090  46.273  1.00 85.18           N  
ATOM   1175  CA  HIS M 146      28.835 -12.763  46.920  1.00 85.18           C  
ATOM   1176  ND1 HIS M 146      31.220 -13.465  49.491  1.00 85.18           N  
ATOM   1177  CG  HIS M 146      30.039 -13.838  48.891  1.00 85.18           C  
ATOM   1178  CB  HIS M 146      28.977 -12.876  48.448  1.00 85.18           C  
ATOM   1179  NE2 HIS M 146      31.252 -15.684  49.348  1.00 85.18           N  
ATOM   1180  CD2 HIS M 146      30.075 -15.196  48.811  1.00 85.18           C  
ATOM   1181  CE1 HIS M 146      31.907 -14.608  49.744  1.00 85.18           C  
ATOM   1182  C   HIS M 146      27.552 -12.038  46.669  1.00 85.18           C  
ATOM   1183  O   HIS M 146      26.538 -12.661  46.361  1.00 85.18           O  
ATOM   1184  N   LYS M 147      27.565 -10.699  46.802  1.00 79.64           N  
ATOM   1185  CA  LYS M 147      26.379  -9.904  46.641  0.98 79.64           C  
ATOM   1186  CB  LYS M 147      26.647  -8.415  46.865  0.98 79.64           C  
ATOM   1187  CG  LYS M 147      25.398  -7.567  46.671  0.98 79.64           C  
ATOM   1188  CD  LYS M 147      25.574  -6.131  47.143  0.98 79.64           C  
ATOM   1189  CE  LYS M 147      24.375  -5.248  46.819  0.95 79.64           C  
ATOM   1190  NZ  LYS M 147      24.651  -3.881  47.289  0.95 79.64           N  
ATOM   1191  C   LYS M 147      25.875 -10.033  45.239  1.00 79.64           C  
ATOM   1192  O   LYS M 147      24.668 -10.120  45.008  1.00 79.64           O  
ATOM   1193  N   TRP M 148      26.808 -10.004  44.271  1.00108.76           N  
ATOM   1194  CA  TRP M 148      26.509 -10.119  42.876  1.00108.76           C  
ATOM   1195  CB  TRP M 148      27.710  -9.755  41.983  1.00108.76           C  
ATOM   1196  CG  TRP M 148      27.986  -8.267  42.014  1.00108.76           C  
ATOM   1197  CD2 TRP M 148      28.998  -7.594  41.248  1.00108.76           C  
ATOM   1198  CD1 TRP M 148      27.341  -7.300  42.728  1.00108.76           C  
ATOM   1199  NE1 TRP M 148      27.881  -6.068  42.452  1.00108.76           N  
ATOM   1200  CE2 TRP M 148      28.903  -6.234  41.542  1.00108.76           C  
ATOM   1201  CE3 TRP M 148      29.927  -8.069  40.368  1.00108.76           C  
ATOM   1202  CZ2 TRP M 148      29.738  -5.325  40.959  1.00108.76           C  
ATOM   1203  CZ3 TRP M 148      30.770  -7.148  39.784  1.00108.76           C  
ATOM   1204  CH2 TRP M 148      30.677  -5.803  40.073  1.00108.76           C  
ATOM   1205  C   TRP M 148      25.996 -11.493  42.557  1.00108.76           C  
ATOM   1206  O   TRP M 148      25.113 -11.639  41.712  1.00108.76           O  
ATOM   1207  N   GLU M 149      26.551 -12.543  43.196  1.00 54.88           N  
ATOM   1208  CA  GLU M 149      26.099 -13.884  42.937  1.00 54.88           C  
ATOM   1209  CB  GLU M 149      26.937 -14.953  43.653  1.00 54.88           C  
ATOM   1210  CG  GLU M 149      28.355 -15.082  43.098  1.00 54.88           C  
ATOM   1211  CD  GLU M 149      29.064 -16.165  43.895  0.99 54.88           C  
ATOM   1212  OE1 GLU M 149      28.487 -17.276  44.037  0.99 54.88           O  
ATOM   1213  OE2 GLU M 149      30.192 -15.892  44.383  0.99 54.88           O  
ATOM   1214  C   GLU M 149      24.688 -14.026  43.415  1.00 54.88           C  
ATOM   1215  O   GLU M 149      23.849 -14.610  42.731  1.00 54.88           O  
ATOM   1216  N   ALA M 150      24.397 -13.484  44.613  1.00 65.70           N  
ATOM   1217  CA  ALA M 150      23.083 -13.550  45.183  1.00 65.70           C  
ATOM   1218  CB  ALA M 150      22.996 -12.888  46.569  1.00 65.70           C  
ATOM   1219  C   ALA M 150      22.186 -12.792  44.265  1.00 65.70           C  
ATOM   1220  O   ALA M 150      21.030 -13.150  44.054  1.00 65.70           O  
ATOM   1221  N   ALA M 151      22.735 -11.693  43.727  1.00127.84           N  
ATOM   1222  CA  ALA M 151      22.141 -10.760  42.818  1.00127.84           C  
ATOM   1223  CB  ALA M 151      23.023  -9.525  42.569  1.00127.84           C  
ATOM   1224  C   ALA M 151      21.877 -11.405  41.493  1.00127.84           C  
ATOM   1225  O   ALA M 151      20.968 -10.976  40.790  1.00127.84           O  
ATOM   1226  N   HIS M 152      22.685 -12.416  41.103  1.00116.23           N  
ATOM   1227  CA  HIS M 152      22.599 -13.067  39.820  1.00116.23           C  
ATOM   1228  ND1 HIS M 152      19.569 -15.166  40.772  1.00116.23           N  
ATOM   1229  CG  HIS M 152      20.861 -14.820  40.441  1.00116.23           C  
ATOM   1230  CB  HIS M 152      21.217 -13.682  39.531  1.00116.23           C  
ATOM   1231  NE2 HIS M 152      20.900 -16.608  41.816  1.00116.23           N  
ATOM   1232  CD2 HIS M 152      21.661 -15.712  41.087  1.00116.23           C  
ATOM   1233  CE1 HIS M 152      19.651 -16.240  41.596  1.00116.23           C  
ATOM   1234  C   HIS M 152      22.875 -12.058  38.748  1.00116.23           C  
ATOM   1235  O   HIS M 152      22.250 -12.063  37.690  1.00116.23           O  
ATOM   1236  N   VAL M 153      23.857 -11.175  39.001  1.00 81.15           N  
ATOM   1237  CA  VAL M 153      24.255 -10.155  38.075  1.00 81.15           C  
ATOM   1238  CB  VAL M 153      25.314  -9.257  38.642  1.00 81.15           C  
ATOM   1239  CG1 VAL M 153      25.756  -8.264  37.554  1.00 81.15           C  
ATOM   1240  CG2 VAL M 153      24.755  -8.589  39.910  1.00 81.15           C  
ATOM   1241  C   VAL M 153      24.808 -10.778  36.823  1.00 81.15           C  
ATOM   1242  O   VAL M 153      24.605 -10.259  35.728  1.00 81.15           O  
ATOM   1243  N   ALA M 154      25.531 -11.905  36.950  1.00 44.45           N  
ATOM   1244  CA  ALA M 154      26.188 -12.532  35.830  1.00 44.45           C  
ATOM   1245  CB  ALA M 154      26.989 -13.780  36.236  1.00 44.45           C  
ATOM   1246  C   ALA M 154      25.188 -12.965  34.801  1.00 44.45           C  
ATOM   1247  O   ALA M 154      25.422 -12.819  33.601  1.00 44.45           O  
ATOM   1248  N   GLU M 155      24.042 -13.514  35.239  1.00 59.36           N  
ATOM   1249  CA  GLU M 155      23.079 -14.011  34.300  0.97 59.36           C  
ATOM   1250  CB  GLU M 155      21.839 -14.616  34.978  0.97 59.36           C  
ATOM   1251  CG  GLU M 155      22.107 -15.918  35.732  0.95 59.36           C  
ATOM   1252  CD  GLU M 155      20.790 -16.380  36.339  0.91 59.36           C  
ATOM   1253  OE1 GLU M 155      19.850 -15.546  36.435  0.91 59.36           O  
ATOM   1254  OE2 GLU M 155      20.705 -17.578  36.716  0.89 59.36           O  
ATOM   1255  C   GLU M 155      22.586 -12.884  33.457  1.00 59.36           C  
ATOM   1256  O   GLU M 155      22.459 -13.016  32.242  1.00 59.36           O  
ATOM   1257  N   GLN M 156      22.295 -11.733  34.090  1.00147.68           N  
ATOM   1258  CA  GLN M 156      21.768 -10.611  33.369  0.98147.68           C  
ATOM   1259  CB  GLN M 156      21.313  -9.456  34.273  0.98147.68           C  
ATOM   1260  CG  GLN M 156      19.954  -9.704  34.937  0.98147.68           C  
ATOM   1261  CD  GLN M 156      20.101 -10.644  36.124  0.91147.68           C  
ATOM   1262  OE1 GLN M 156      20.484 -10.229  37.217  0.91147.68           O  
ATOM   1263  NE2 GLN M 156      19.765 -11.944  35.914  0.91147.68           N  
ATOM   1264  C   GLN M 156      22.785 -10.113  32.395  1.00147.68           C  
ATOM   1265  O   GLN M 156      22.442  -9.682  31.295  1.00147.68           O  
ATOM   1266  N   LEU M 158      24.069 -10.142  32.783  1.00 65.50           N  
ATOM   1267  CA  LEU M 158      25.103  -9.689  31.900  1.00 65.50           C  
ATOM   1268  CB  LEU M 158      26.495  -9.691  32.557  1.00 65.50           C  
ATOM   1269  CG  LEU M 158      26.631  -8.657  33.692  1.00 65.50           C  
ATOM   1270  CD1 LEU M 158      28.034  -8.686  34.320  1.00 65.50           C  
ATOM   1271  CD2 LEU M 158      26.236  -7.254  33.207  1.00 65.50           C  
ATOM   1272  C   LEU M 158      25.158 -10.597  30.711  1.00 65.50           C  
ATOM   1273  O   LEU M 158      25.303 -10.151  29.576  1.00 65.50           O  
ATOM   1274  N   ARG M 159      25.016 -11.911  30.938  1.00105.71           N  
ATOM   1275  CA  ARG M 159      25.119 -12.857  29.866  0.98105.71           C  
ATOM   1276  CB  ARG M 159      24.879 -14.294  30.368  0.98105.71           C  
ATOM   1277  CG  ARG M 159      25.028 -15.396  29.317  0.98105.71           C  
ATOM   1278  CD  ARG M 159      24.710 -16.784  29.882  0.98105.71           C  
ATOM   1279  NE  ARG M 159      24.881 -17.782  28.789  0.92105.71           N  
ATOM   1280  CZ  ARG M 159      26.096 -18.366  28.578  0.91105.71           C  
ATOM   1281  NH1 ARG M 159      27.158 -18.037  29.369  0.91105.71           N  
ATOM   1282  NH2 ARG M 159      26.246 -19.281  27.577  0.91105.71           N  
ATOM   1283  C   ARG M 159      24.069 -12.540  28.839  1.00105.71           C  
ATOM   1284  O   ARG M 159      24.359 -12.523  27.644  1.00105.71           O  
ATOM   1285  N   ALA M 160      22.826 -12.247  29.281  1.00 47.86           N  
ATOM   1286  CA  ALA M 160      21.744 -12.024  28.363  1.00 47.86           C  
ATOM   1287  CB  ALA M 160      20.404 -11.778  29.081  1.00 47.86           C  
ATOM   1288  C   ALA M 160      22.040 -10.827  27.520  1.00 47.86           C  
ATOM   1289  O   ALA M 160      21.794 -10.824  26.315  1.00 47.86           O  
ATOM   1290  N   TYR M 161      22.561  -9.761  28.146  1.00 87.99           N  
ATOM   1291  CA  TYR M 161      22.873  -8.553  27.438  1.00 87.99           C  
ATOM   1292  CB  TYR M 161      23.289  -7.426  28.404  1.00 87.99           C  
ATOM   1293  CG  TYR M 161      23.948  -6.325  27.641  1.00 87.99           C  
ATOM   1294  CD1 TYR M 161      23.217  -5.366  26.979  1.00 87.99           C  
ATOM   1295  CD2 TYR M 161      25.322  -6.254  27.605  1.00 87.99           C  
ATOM   1296  CE1 TYR M 161      23.853  -4.359  26.287  1.00 87.99           C  
ATOM   1297  CE2 TYR M 161      25.962  -5.252  26.916  1.00 87.99           C  
ATOM   1298  CZ  TYR M 161      25.226  -4.303  26.254  1.00 87.99           C  
ATOM   1299  OH  TYR M 161      25.887  -3.276  25.547  1.00 87.99           O  
ATOM   1300  C   TYR M 161      24.001  -8.768  26.479  1.00 87.99           C  
ATOM   1301  O   TYR M 161      23.913  -8.395  25.310  1.00 87.99           O  
ATOM   1302  N   LEU M 162      25.085  -9.411  26.949  1.00110.62           N  
ATOM   1303  CA  LEU M 162      26.260  -9.579  26.143  1.00110.62           C  
ATOM   1304  CB  LEU M 162      27.394 -10.307  26.896  1.00110.62           C  
ATOM   1305  CG  LEU M 162      28.208  -9.440  27.886  1.00110.62           C  
ATOM   1306  CD1 LEU M 162      29.295  -8.636  27.165  1.00110.62           C  
ATOM   1307  CD2 LEU M 162      27.316  -8.509  28.716  1.00110.62           C  
ATOM   1308  C   LEU M 162      25.919 -10.378  24.935  1.00110.62           C  
ATOM   1309  O   LEU M 162      26.402 -10.091  23.840  1.00110.62           O  
ATOM   1310  N   GLU M 163      25.141 -11.456  25.112  1.00 95.79           N  
ATOM   1311  CA  GLU M 163      24.765 -12.225  23.970  1.00 95.79           C  
ATOM   1312  CB  GLU M 163      24.337 -13.653  24.355  1.00 95.79           C  
ATOM   1313  CG  GLU M 163      25.517 -14.446  24.930  1.00 95.79           C  
ATOM   1314  CD  GLU M 163      25.054 -15.835  25.339  0.99 95.79           C  
ATOM   1315  OE1 GLU M 163      24.652 -16.624  24.444  0.99 95.79           O  
ATOM   1316  OE2 GLU M 163      25.103 -16.129  26.563  0.99 95.79           O  
ATOM   1317  C   GLU M 163      23.677 -11.558  23.166  1.00 95.79           C  
ATOM   1318  O   GLU M 163      23.775 -11.503  21.942  1.00 95.79           O  
ATOM   1319  N   GLY M 164      22.574 -11.091  23.806  1.00 95.69           N  
ATOM   1320  CA  GLY M 164      21.511 -10.560  22.988  1.00 95.69           C  
ATOM   1321  C   GLY M 164      21.706  -9.176  22.443  1.00 95.69           C  
ATOM   1322  O   GLY M 164      22.056  -8.987  21.279  1.00 95.69           O  
ATOM   1323  N   THR M 165      21.582  -8.172  23.335  1.00 63.97           N  
ATOM   1324  CA  THR M 165      21.535  -6.799  22.923  1.00 63.97           C  
ATOM   1325  CB  THR M 165      21.164  -5.878  24.048  1.00 63.97           C  
ATOM   1326  OG1 THR M 165      19.898  -6.239  24.580  1.00 63.97           O  
ATOM   1327  CG2 THR M 165      21.120  -4.438  23.510  1.00 63.97           C  
ATOM   1328  C   THR M 165      22.846  -6.319  22.390  1.00 63.97           C  
ATOM   1329  O   THR M 165      22.899  -5.653  21.357  1.00 63.97           O  
ATOM   1330  N   CYS M 166      23.949  -6.666  23.071  1.00 52.02           N  
ATOM   1331  CA  CYS M 166      25.220  -6.108  22.708  0.97 52.02           C  
ATOM   1332  CB  CYS M 166      26.373  -6.643  23.582  0.97 52.02           C  
ATOM   1333  SG  CYS M 166      27.986  -5.936  23.133  0.97 52.02           S  
ATOM   1334  C   CYS M 166      25.531  -6.449  21.290  1.00 52.02           C  
ATOM   1335  O   CYS M 166      25.903  -5.576  20.507  1.00 52.02           O  
ATOM   1336  N   VAL M 167      25.387  -7.734  20.927  1.00 57.49           N  
ATOM   1337  CA  VAL M 167      25.707  -8.173  19.602  0.95 57.49           C  
ATOM   1338  CB  VAL M 167      25.707  -9.666  19.453  0.95 57.49           C  
ATOM   1339  CG1 VAL M 167      25.929  -9.998  17.972  0.95 57.49           C  
ATOM   1340  CG2 VAL M 167      26.790 -10.249  20.375  0.95 57.49           C  
ATOM   1341  C   VAL M 167      24.732  -7.629  18.607  1.00 57.49           C  
ATOM   1342  O   VAL M 167      25.121  -7.184  17.529  1.00 57.49           O  
ATOM   1343  N   GLU M 168      23.432  -7.627  18.948  1.00 49.36           N  
ATOM   1344  CA  GLU M 168      22.443  -7.233  17.989  0.95 49.36           C  
ATOM   1345  CB  GLU M 168      21.014  -7.359  18.530  0.95 49.36           C  
ATOM   1346  CG  GLU M 168      20.621  -8.822  18.725  0.92 49.36           C  
ATOM   1347  CD  GLU M 168      19.204  -8.875  19.262  0.89 49.36           C  
ATOM   1348  OE1 GLU M 168      18.552  -7.800  19.340  0.89 49.36           O  
ATOM   1349  OE2 GLU M 168      18.757 -10.001  19.606  0.89 49.36           O  
ATOM   1350  C   GLU M 168      22.688  -5.821  17.563  1.00 49.36           C  
ATOM   1351  O   GLU M 168      22.605  -5.509  16.378  1.00 49.36           O  
ATOM   1352  N   TRP M 169      22.988  -4.923  18.516  1.00 85.66           N  
ATOM   1353  CA  TRP M 169      23.235  -3.551  18.183  1.00 85.66           C  
ATOM   1354  CB  TRP M 169      23.210  -2.613  19.400  1.00 85.66           C  
ATOM   1355  CG  TRP M 169      21.800  -2.356  19.868  1.00 85.66           C  
ATOM   1356  CD2 TRP M 169      21.020  -1.217  19.467  1.00 85.66           C  
ATOM   1357  CD1 TRP M 169      21.005  -3.098  20.690  1.00 85.66           C  
ATOM   1358  NE1 TRP M 169      19.776  -2.497  20.822  1.00 85.66           N  
ATOM   1359  CE2 TRP M 169      19.772  -1.337  20.076  1.00 85.66           C  
ATOM   1360  CE3 TRP M 169      21.320  -0.160  18.656  1.00 85.66           C  
ATOM   1361  CZ2 TRP M 169      18.799  -0.398  19.882  1.00 85.66           C  
ATOM   1362  CZ3 TRP M 169      20.338   0.786  18.464  1.00 85.66           C  
ATOM   1363  CH2 TRP M 169      19.102   0.670  19.066  1.00 85.66           C  
ATOM   1364  C   TRP M 169      24.530  -3.393  17.451  1.00 85.66           C  
ATOM   1365  O   TRP M 169      24.641  -2.559  16.554  1.00 85.66           O  
ATOM   1366  N   LEU M 170      25.554  -4.185  17.809  1.00 58.97           N  
ATOM   1367  CA  LEU M 170      26.821  -4.045  17.153  1.00 58.97           C  
ATOM   1368  CB  LEU M 170      27.845  -5.084  17.644  1.00 58.97           C  
ATOM   1369  CG  LEU M 170      29.185  -5.056  16.888  1.00 58.97           C  
ATOM   1370  CD1 LEU M 170      29.871  -3.688  17.001  1.00 58.97           C  
ATOM   1371  CD2 LEU M 170      30.094  -6.207  17.343  1.00 58.97           C  
ATOM   1372  C   LEU M 170      26.605  -4.272  15.692  1.00 58.97           C  
ATOM   1373  O   LEU M 170      27.089  -3.510  14.856  1.00 58.97           O  
ATOM   1374  N   ARG M 171      25.829  -5.315  15.351  1.00 82.60           N  
ATOM   1375  CA  ARG M 171      25.579  -5.635  13.977  0.95 82.60           C  
ATOM   1376  CB  ARG M 171      24.645  -6.844  13.813  0.95 82.60           C  
ATOM   1377  CG  ARG M 171      25.202  -8.156  14.367  0.95 82.60           C  
ATOM   1378  CD  ARG M 171      24.225  -9.321  14.195  0.95 82.60           C  
ATOM   1379  NE  ARG M 171      24.830 -10.530  14.818  0.95 82.60           N  
ATOM   1380  CZ  ARG M 171      24.068 -11.306  15.643  0.95 82.60           C  
ATOM   1381  NH1 ARG M 171      22.782 -10.945  15.922  0.95 82.60           N  
ATOM   1382  NH2 ARG M 171      24.588 -12.439  16.199  0.95 82.60           N  
ATOM   1383  C   ARG M 171      24.877  -4.475  13.351  1.00 82.60           C  
ATOM   1384  O   ARG M 171      25.186  -4.079  12.229  1.00 82.60           O  
ATOM   1385  N   ARG M 172      23.911  -3.892  14.081  1.00 79.84           N  
ATOM   1386  CA  ARG M 172      23.116  -2.816  13.565  1.00 79.84           C  
ATOM   1387  CB  ARG M 172      22.078  -2.343  14.593  1.00 79.84           C  
ATOM   1388  CG  ARG M 172      21.146  -1.238  14.101  1.00 79.84           C  
ATOM   1389  CD  ARG M 172      20.140  -0.809  15.170  1.00 79.84           C  
ATOM   1390  NE  ARG M 172      19.283   0.264  14.597  0.99 79.84           N  
ATOM   1391  CZ  ARG M 172      18.058   0.515  15.144  0.99 79.84           C  
ATOM   1392  NH1 ARG M 172      17.624  -0.217  16.210  0.99 79.84           N  
ATOM   1393  NH2 ARG M 172      17.264   1.496  14.627  0.99 79.84           N  
ATOM   1394  C   ARG M 172      24.010  -1.659  13.245  1.00 79.84           C  
ATOM   1395  O   ARG M 172      23.903  -1.059  12.176  1.00 79.84           O  
ATOM   1396  N   TYR M 173      24.940  -1.332  14.160  1.00 77.31           N  
ATOM   1397  CA  TYR M 173      25.821  -0.221  13.949  1.00 77.31           C  
ATOM   1398  CB  TYR M 173      26.793   0.053  15.117  1.00 77.31           C  
ATOM   1399  CG  TYR M 173      26.038   0.457  16.343  1.00 77.31           C  
ATOM   1400  CD1 TYR M 173      25.235   1.574  16.343  1.00 77.31           C  
ATOM   1401  CD2 TYR M 173      26.179  -0.254  17.514  1.00 77.31           C  
ATOM   1402  CE1 TYR M 173      24.552   1.951  17.477  1.00 77.31           C  
ATOM   1403  CE2 TYR M 173      25.500   0.118  18.652  1.00 77.31           C  
ATOM   1404  CZ  TYR M 173      24.684   1.223  18.635  1.00 77.31           C  
ATOM   1405  OH  TYR M 173      23.986   1.610  19.798  1.00 77.31           O  
ATOM   1406  C   TYR M 173      26.672  -0.504  12.749  1.00 77.31           C  
ATOM   1407  O   TYR M 173      26.928   0.380  11.935  1.00 77.31           O  
ATOM   1408  N   LEU M 174      27.136  -1.757  12.605  1.00 53.57           N  
ATOM   1409  CA  LEU M 174      28.028  -2.085  11.528  1.00 53.57           C  
ATOM   1410  CB  LEU M 174      28.421  -3.573  11.528  1.00 53.57           C  
ATOM   1411  CG  LEU M 174      29.210  -4.010  12.777  1.00 53.57           C  
ATOM   1412  CD1 LEU M 174      29.569  -5.503  12.716  1.00 53.57           C  
ATOM   1413  CD2 LEU M 174      30.443  -3.119  13.001  1.00 53.57           C  
ATOM   1414  C   LEU M 174      27.343  -1.815  10.225  1.00 53.57           C  
ATOM   1415  O   LEU M 174      27.935  -1.242   9.310  1.00 53.57           O  
ATOM   1416  N   GLU M 175      26.069  -2.224  10.106  1.00 40.76           N  
ATOM   1417  CA  GLU M 175      25.349  -2.046   8.879  0.98 40.76           C  
ATOM   1418  CB  GLU M 175      23.959  -2.697   8.946  0.98 40.76           C  
ATOM   1419  CG  GLU M 175      23.165  -2.630   7.643  0.97 40.76           C  
ATOM   1420  CD  GLU M 175      21.833  -3.320   7.898  0.89 40.76           C  
ATOM   1421  OE1 GLU M 175      21.558  -3.645   9.085  0.89 40.76           O  
ATOM   1422  OE2 GLU M 175      21.075  -3.536   6.915  0.89 40.76           O  
ATOM   1423  C   GLU M 175      25.159  -0.584   8.617  1.00 40.76           C  
ATOM   1424  O   GLU M 175      25.371  -0.108   7.503  1.00 40.76           O  
ATOM   1425  N   ASN M 176      24.787   0.173   9.663  1.00 63.40           N  
ATOM   1426  CA  ASN M 176      24.454   1.561   9.525  1.00 63.40           C  
ATOM   1427  CB  ASN M 176      23.967   2.177  10.847  1.00 63.40           C  
ATOM   1428  CG  ASN M 176      22.648   1.506  11.206  1.00 63.40           C  
ATOM   1429  OD1 ASN M 176      21.854   1.161  10.332  1.00 63.40           O  
ATOM   1430  ND2 ASN M 176      22.408   1.307  12.529  1.00 63.40           N  
ATOM   1431  C   ASN M 176      25.631   2.356   9.051  1.00 63.40           C  
ATOM   1432  O   ASN M 176      25.472   3.242   8.213  1.00 63.40           O  
ATOM   1433  N   GLY M 177      26.846   2.083   9.567  1.00126.27           N  
ATOM   1434  CA  GLY M 177      27.957   2.889   9.140  1.00126.27           C  
ATOM   1435  C   GLY M 177      28.998   2.007   8.530  1.00126.27           C  
ATOM   1436  O   GLY M 177      30.175   2.064   8.882  1.00126.27           O  
ATOM   1437  N   LYS M 178      28.587   1.222   7.525  1.00 98.39           N  
ATOM   1438  CA  LYS M 178      29.450   0.279   6.879  0.97 98.39           C  
ATOM   1439  CB  LYS M 178      28.701  -0.539   5.819  0.97 98.39           C  
ATOM   1440  CG  LYS M 178      28.035   0.345   4.764  0.79 98.39           C  
ATOM   1441  CD  LYS M 178      27.458  -0.431   3.584  0.76 98.39           C  
ATOM   1442  CE  LYS M 178      26.784   0.465   2.545  0.69 98.39           C  
ATOM   1443  NZ  LYS M 178      26.206  -0.361   1.462  0.73 98.39           N  
ATOM   1444  C   LYS M 178      30.577   0.988   6.197  1.00 98.39           C  
ATOM   1445  O   LYS M 178      31.712   0.513   6.199  1.00 98.39           O  
ATOM   1446  N   GLU M 179      30.303   2.157   5.599  1.00 68.92           N  
ATOM   1447  CA  GLU M 179      31.319   2.796   4.818  1.00 68.92           C  
ATOM   1448  CB  GLU M 179      30.813   4.133   4.265  1.00 68.92           C  
ATOM   1449  CG  GLU M 179      29.602   3.956   3.351  0.98 68.92           C  
ATOM   1450  CD  GLU M 179      28.892   5.295   3.260  0.89 68.92           C  
ATOM   1451  OE1 GLU M 179      29.323   6.240   3.972  0.88 68.92           O  
ATOM   1452  OE2 GLU M 179      27.904   5.391   2.483  0.88 68.92           O  
ATOM   1453  C   GLU M 179      32.512   3.088   5.675  1.00 68.92           C  
ATOM   1454  O   GLU M 179      33.634   2.702   5.344  1.00 68.92           O  
ATOM   1455  N   THR M 180      32.299   3.793   6.800  1.00120.68           N  
ATOM   1456  CA  THR M 180      33.396   4.163   7.647  1.00120.68           C  
ATOM   1457  CB  THR M 180      32.990   5.153   8.690  1.00120.68           C  
ATOM   1458  OG1 THR M 180      32.400   6.289   8.081  1.00120.68           O  
ATOM   1459  CG2 THR M 180      34.244   5.567   9.474  1.00120.68           C  
ATOM   1460  C   THR M 180      33.927   2.988   8.408  1.00120.68           C  
ATOM   1461  O   THR M 180      35.126   2.710   8.393  1.00120.68           O  
ATOM   1462  N   LEU M 181      33.021   2.252   9.084  1.00 53.44           N  
ATOM   1463  CA  LEU M 181      33.437   1.191   9.954  1.00 53.44           C  
ATOM   1464  CB  LEU M 181      32.269   0.549  10.727  1.00 53.44           C  
ATOM   1465  CG  LEU M 181      31.569   1.537  11.686  1.00 53.44           C  
ATOM   1466  CD1 LEU M 181      30.410   0.870  12.444  1.00 53.44           C  
ATOM   1467  CD2 LEU M 181      32.579   2.219  12.623  1.00 53.44           C  
ATOM   1468  C   LEU M 181      34.150   0.117   9.147  1.00 53.44           C  
ATOM   1469  O   LEU M 181      34.786  -0.768   9.782  1.00 53.44           O  
ATOM   1470  OXT LEU M 181      34.081   0.174   7.890  1.00 53.44           O  
TER    1471      LEU M 181                                                       
ATOM   1471  N   ASN P   1      24.394   0.217  22.331  1.00 63.67           N  
ATOM   1472  CA  ASN P   1      23.281   0.177  23.304  1.00 63.67           C  
ATOM   1473  CB  ASN P   1      22.202  -0.803  22.814  1.00 63.67           C  
ATOM   1474  CG  ASN P   1      20.924  -0.567  23.602  1.00 63.67           C  
ATOM   1475  OD1 ASN P   1      20.804  -0.979  24.755  1.00 63.67           O  
ATOM   1476  ND2 ASN P   1      19.938   0.119  22.964  1.00 63.67           N  
ATOM   1477  C   ASN P   1      23.810  -0.261  24.633  1.00 63.67           C  
ATOM   1478  O   ASN P   1      24.364  -1.349  24.769  1.00 63.67           O  
ATOM   1479  N   LEU P   2      23.640   0.591  25.660  1.00 85.75           N  
ATOM   1480  CA  LEU P   2      24.199   0.359  26.961  1.00 85.75           C  
ATOM   1481  CB  LEU P   2      24.153   1.607  27.861  1.00 85.75           C  
ATOM   1482  CG  LEU P   2      25.068   2.752  27.390  1.00 85.75           C  
ATOM   1483  CD1 LEU P   2      24.971   3.965  28.328  1.00 85.75           C  
ATOM   1484  CD2 LEU P   2      26.518   2.268  27.226  1.00 85.75           C  
ATOM   1485  C   LEU P   2      23.450  -0.717  27.668  1.00 85.75           C  
ATOM   1486  O   LEU P   2      22.284  -0.977  27.374  1.00 85.75           O  
ATOM   1487  N   VAL P   3      24.142  -1.386  28.615  1.00147.12           N  
ATOM   1488  CA  VAL P   3      23.511  -2.380  29.426  1.00147.12           C  
ATOM   1489  CB  VAL P   3      24.443  -3.091  30.367  1.00147.12           C  
ATOM   1490  CG1 VAL P   3      24.945  -2.083  31.414  1.00147.12           C  
ATOM   1491  CG2 VAL P   3      23.715  -4.308  30.966  1.00147.12           C  
ATOM   1492  C   VAL P   3      22.499  -1.648  30.229  1.00147.12           C  
ATOM   1493  O   VAL P   3      22.648  -0.486  30.618  1.00147.12           O  
ATOM   1494  N   PRO P   4      21.435  -2.338  30.436  1.00141.97           N  
ATOM   1495  CA  PRO P   4      20.317  -1.747  31.085  1.00141.97           C  
ATOM   1496  CD  PRO P   4      21.048  -3.437  29.564  1.00141.97           C  
ATOM   1497  CB  PRO P   4      19.187  -2.768  30.971  1.00141.97           C  
ATOM   1498  CG  PRO P   4      19.517  -3.531  29.677  1.00141.97           C  
ATOM   1499  C   PRO P   4      20.523  -1.259  32.464  1.00141.97           C  
ATOM   1500  O   PRO P   4      19.972  -0.219  32.824  1.00141.97           O  
ATOM   1501  N   MET P   5      21.287  -2.003  33.262  0.98179.33           N  
ATOM   1502  CA  MET P   5      21.458  -1.562  34.602  0.98179.33           C  
ATOM   1503  CB  MET P   5      20.347  -2.072  35.540  0.98179.33           C  
ATOM   1504  CG  MET P   5      20.270  -3.588  35.757  0.98179.33           C  
ATOM   1505  SD  MET P   5      21.586  -4.300  36.788  0.92179.33           S  
ATOM   1506  CE  MET P   5      20.422  -5.083  37.936  0.92179.33           C  
ATOM   1507  C   MET P   5      22.772  -2.094  35.030  0.98179.33           C  
ATOM   1508  O   MET P   5      23.168  -3.177  34.604  0.98179.33           O  
ATOM   1509  N   VAL P   6      23.509  -1.332  35.850  1.00129.61           N  
ATOM   1510  CA  VAL P   6      24.750  -1.873  36.305  0.98129.61           C  
ATOM   1511  CB  VAL P   6      25.932  -1.035  35.939  0.98129.61           C  
ATOM   1512  CG1 VAL P   6      27.180  -1.722  36.500  1.00129.61           C  
ATOM   1513  CG2 VAL P   6      25.961  -0.818  34.423  1.00129.61           C  
ATOM   1514  C   VAL P   6      24.741  -1.888  37.793  1.00129.61           C  
ATOM   1515  O   VAL P   6      24.941  -0.847  38.403  1.00129.61           O  
ATOM   1516  N   ALA P   7      24.621  -3.076  38.419  1.00113.45           N  
ATOM   1517  CA  ALA P   7      24.463  -3.214  39.845  1.00113.45           C  
ATOM   1518  CB  ALA P   7      24.364  -4.676  40.320  1.00113.45           C  
ATOM   1519  C   ALA P   7      25.621  -2.597  40.567  1.00113.45           C  
ATOM   1520  O   ALA P   7      26.735  -2.509  40.055  1.00113.45           O  
ATOM   1521  N   THR P   8      25.354  -2.129  41.803  1.00223.74           N  
ATOM   1522  CA  THR P   8      26.353  -1.493  42.609  0.92223.74           C  
ATOM   1523  CB  THR P   8      25.745  -0.592  43.651  0.92223.74           C  
ATOM   1524  OG1 THR P   8      26.749   0.029  44.435  0.93223.74           O  
ATOM   1525  CG2 THR P   8      24.794  -1.409  44.534  0.92223.74           C  
ATOM   1526  C   THR P   8      27.199  -2.544  43.265  1.00223.74           C  
ATOM   1527  O   THR P   8      26.765  -3.678  43.467  1.00223.74           O  
ATOM   1528  N   VAL P   9      28.459  -2.185  43.593  1.00187.24           N  
ATOM   1529  CA  VAL P   9      29.379  -3.107  44.201  1.00187.24           C  
ATOM   1530  CB  VAL P   9      30.819  -2.728  44.005  1.00187.24           C  
ATOM   1531  CG1 VAL P   9      31.164  -2.836  42.511  1.00187.24           C  
ATOM   1532  CG2 VAL P   9      31.028  -1.318  44.576  1.00187.24           C  
ATOM   1533  C   VAL P   9      29.110  -3.142  45.702  1.00187.24           C  
ATOM   1534  O   VAL P   9      29.435  -4.179  46.341  1.00187.24           O  
ATOM   1535  OXT VAL P   9      28.577  -2.129  46.230  1.00187.24           O  
TER    1536      VAL P   9                                                       
ATOM   1536  N   VAL A   4       2.623   0.345  32.653  1.00133.05           N  
ATOM   1537  CA  VAL A   4       2.461  -1.118  32.642  1.00133.05           C  
ATOM   1538  CB  VAL A   4       3.476  -1.777  33.539  1.00133.05           C  
ATOM   1539  CG1 VAL A   4       3.175  -1.406  34.993  1.00133.05           C  
ATOM   1540  CG2 VAL A   4       3.478  -3.291  33.271  1.00133.05           C  
ATOM   1541  C   VAL A   4       1.073  -1.565  32.992  1.00133.05           C  
ATOM   1542  O   VAL A   4       0.573  -1.324  34.090  1.00133.05           O  
ATOM   1543  N   GLU A   5       0.406  -2.228  32.026  1.00 89.10           N  
ATOM   1544  CA  GLU A   5      -0.954  -2.664  32.192  1.00 89.10           C  
ATOM   1545  CB  GLU A   5      -1.646  -3.037  30.875  1.00 89.10           C  
ATOM   1546  CG  GLU A   5      -3.089  -3.497  31.088  1.00 89.10           C  
ATOM   1547  CD  GLU A   5      -3.529  -4.256  29.850  1.00 89.10           C  
ATOM   1548  OE1 GLU A   5      -3.008  -5.383  29.630  1.00 89.10           O  
ATOM   1549  OE2 GLU A   5      -4.398  -3.723  29.110  1.00 89.10           O  
ATOM   1550  C   GLU A   5      -1.008  -3.917  33.010  1.00 89.10           C  
ATOM   1551  O   GLU A   5      -0.151  -4.789  32.873  1.00 89.10           O  
ATOM   1552  N   GLN A   6      -2.042  -4.022  33.881  1.00154.24           N  
ATOM   1553  CA  GLN A   6      -2.326  -5.218  34.631  1.00154.24           C  
ATOM   1554  CB  GLN A   6      -2.033  -5.168  36.138  1.00154.24           C  
ATOM   1555  CG  GLN A   6      -0.540  -5.290  36.442  1.00154.24           C  
ATOM   1556  CD  GLN A   6      -0.384  -5.692  37.899  1.00154.24           C  
ATOM   1557  OE1 GLN A   6      -0.046  -4.870  38.748  1.00154.24           O  
ATOM   1558  NE2 GLN A   6      -0.636  -6.995  38.199  1.00154.24           N  
ATOM   1559  C   GLN A   6      -3.774  -5.513  34.427  1.00154.24           C  
ATOM   1560  O   GLN A   6      -4.647  -4.698  34.731  1.00154.24           O  
ATOM   1561  N   SER A   7      -4.041  -6.729  33.915  1.00226.47           N  
ATOM   1562  CA  SER A   7      -5.332  -7.035  33.385  1.00226.47           C  
ATOM   1563  CB  SER A   7      -5.371  -8.325  32.535  1.00226.47           C  
ATOM   1564  OG  SER A   7      -6.690  -8.553  32.067  1.00226.47           O  
ATOM   1565  C   SER A   7      -6.488  -6.945  34.304  1.00226.47           C  
ATOM   1566  O   SER A   7      -6.966  -5.821  34.508  1.00226.47           O  
ATOM   1567  N   PRO A   8      -6.957  -8.077  34.839  1.00131.51           N  
ATOM   1568  CA  PRO A   8      -8.153  -8.019  35.604  1.00131.51           C  
ATOM   1569  CD  PRO A   8      -6.127  -9.195  35.290  1.00131.51           C  
ATOM   1570  CB  PRO A   8      -8.402  -9.440  36.094  1.00131.51           C  
ATOM   1571  CG  PRO A   8      -6.973  -9.957  36.329  1.00131.51           C  
ATOM   1572  C   PRO A   8      -7.851  -7.122  36.745  1.00131.51           C  
ATOM   1573  O   PRO A   8      -6.861  -7.362  37.434  1.00131.51           O  
ATOM   1574  N   GLN A   9      -8.683  -6.090  36.958  1.00146.65           N  
ATOM   1575  CA  GLN A   9      -8.440  -5.204  38.050  1.00146.65           C  
ATOM   1576  CB  GLN A   9      -9.438  -4.029  38.099  1.00146.65           C  
ATOM   1577  CG  GLN A   9      -9.339  -3.038  36.938  1.00146.65           C  
ATOM   1578  CD  GLN A   9      -8.192  -2.089  37.240  1.00146.65           C  
ATOM   1579  OE1 GLN A   9      -8.403  -0.925  37.575  1.00146.65           O  
ATOM   1580  NE2 GLN A   9      -6.939  -2.604  37.126  1.00146.65           N  
ATOM   1581  C   GLN A   9      -8.657  -5.961  39.315  1.00146.65           C  
ATOM   1582  O   GLN A   9      -7.819  -5.947  40.215  1.00146.65           O  
ATOM   1583  N   SER A  10      -9.794  -6.677  39.402  1.00 71.15           N  
ATOM   1584  CA  SER A  10     -10.072  -7.367  40.624  1.00 71.15           C  
ATOM   1585  CB  SER A  10     -10.914  -6.530  41.604  1.00 71.15           C  
ATOM   1586  OG  SER A  10     -11.118  -7.242  42.816  1.00 71.15           O  
ATOM   1587  C   SER A  10     -10.860  -8.591  40.306  1.00 71.15           C  
ATOM   1588  O   SER A  10     -11.664  -8.601  39.375  1.00 71.15           O  
ATOM   1589  N   LEU A  11     -10.610  -9.685  41.054  1.00165.11           N  
ATOM   1590  CA  LEU A  11     -11.436 -10.836  40.869  1.00165.11           C  
ATOM   1591  CB  LEU A  11     -11.055 -11.795  39.720  1.00165.11           C  
ATOM   1592  CG  LEU A  11      -9.580 -12.205  39.629  1.00165.11           C  
ATOM   1593  CD1 LEU A  11      -9.377 -13.231  38.502  1.00165.11           C  
ATOM   1594  CD2 LEU A  11      -8.681 -10.974  39.439  1.00165.11           C  
ATOM   1595  C   LEU A  11     -11.521 -11.606  42.145  1.00165.11           C  
ATOM   1596  O   LEU A  11     -10.554 -11.722  42.899  1.00165.11           O  
ATOM   1597  N   HIS A  12     -12.731 -12.128  42.419  1.00 65.43           N  
ATOM   1598  CA  HIS A  12     -12.981 -12.932  43.573  1.00 65.43           C  
ATOM   1599  ND1 HIS A  12     -14.597 -10.176  43.926  1.00 65.43           N  
ATOM   1600  CG  HIS A  12     -14.560 -11.298  44.723  1.00 65.43           C  
ATOM   1601  CB  HIS A  12     -14.369 -12.692  44.198  1.00 65.43           C  
ATOM   1602  NE2 HIS A  12     -14.858  -9.475  46.020  1.00 65.43           N  
ATOM   1603  CD2 HIS A  12     -14.726 -10.852  45.999  1.00 65.43           C  
ATOM   1604  CE1 HIS A  12     -14.776  -9.114  44.753  1.00 65.43           C  
ATOM   1605  C   HIS A  12     -12.969 -14.335  43.072  1.00 65.43           C  
ATOM   1606  O   HIS A  12     -13.438 -14.612  41.968  1.00 65.43           O  
ATOM   1607  N   VAL A  13     -12.396 -15.254  43.867  1.00127.95           N  
ATOM   1608  CA  VAL A  13     -12.315 -16.611  43.430  1.00127.95           C  
ATOM   1609  CB  VAL A  13     -10.980 -16.881  42.800  1.00127.95           C  
ATOM   1610  CG1 VAL A  13      -9.884 -16.462  43.791  1.00127.95           C  
ATOM   1611  CG2 VAL A  13     -10.902 -18.347  42.371  1.00127.95           C  
ATOM   1612  C   VAL A  13     -12.489 -17.461  44.651  1.00127.95           C  
ATOM   1613  O   VAL A  13     -12.170 -17.037  45.757  1.00127.95           O  
ATOM   1614  N   GLN A  14     -13.022 -18.686  44.471  1.00 65.37           N  
ATOM   1615  CA  GLN A  14     -13.285 -19.613  45.534  1.00 65.37           C  
ATOM   1616  CB  GLN A  14     -14.141 -20.809  45.075  1.00 65.37           C  
ATOM   1617  CG  GLN A  14     -14.452 -21.830  46.172  1.00 65.37           C  
ATOM   1618  CD  GLN A  14     -15.562 -21.269  47.048  1.00 65.37           C  
ATOM   1619  OE1 GLN A  14     -16.055 -21.942  47.952  1.00 65.37           O  
ATOM   1620  NE2 GLN A  14     -15.971 -20.002  46.774  1.00 65.37           N  
ATOM   1621  C   GLN A  14     -11.983 -20.171  46.004  1.00 65.37           C  
ATOM   1622  O   GLN A  14     -11.010 -20.208  45.251  1.00 65.37           O  
ATOM   1623  N   GLU A  15     -11.919 -20.597  47.285  1.00103.98           N  
ATOM   1624  CA  GLU A  15     -10.689 -21.207  47.687  1.00103.98           C  
ATOM   1625  CB  GLU A  15     -10.498 -21.454  49.198  1.00103.98           C  
ATOM   1626  CG  GLU A  15     -11.377 -22.544  49.810  1.00103.98           C  
ATOM   1627  CD  GLU A  15     -10.826 -22.839  51.200  1.00103.98           C  
ATOM   1628  OE1 GLU A  15     -10.885 -21.926  52.066  1.00103.98           O  
ATOM   1629  OE2 GLU A  15     -10.329 -23.977  51.413  1.00103.98           O  
ATOM   1630  C   GLU A  15     -10.610 -22.523  46.987  1.00103.98           C  
ATOM   1631  O   GLU A  15     -11.619 -23.172  46.719  1.00103.98           O  
ATOM   1632  N   GLY A  16      -9.387 -22.936  46.623  1.00 33.19           N  
ATOM   1633  CA  GLY A  16      -9.231 -24.208  45.977  1.00 33.19           C  
ATOM   1634  C   GLY A  16      -9.334 -24.033  44.490  1.00 33.19           C  
ATOM   1635  O   GLY A  16      -9.041 -24.963  43.738  1.00 33.19           O  
ATOM   1636  N   ASP A  17      -9.759 -22.841  44.021  1.00 48.48           N  
ATOM   1637  CA  ASP A  17      -9.862 -22.617  42.600  1.00 48.48           C  
ATOM   1638  CB  ASP A  17     -10.873 -21.524  42.205  1.00 48.48           C  
ATOM   1639  CG  ASP A  17     -12.284 -22.064  42.391  1.00 48.48           C  
ATOM   1640  OD1 ASP A  17     -12.424 -23.299  42.599  1.00 48.48           O  
ATOM   1641  OD2 ASP A  17     -13.243 -21.250  42.318  1.00 48.48           O  
ATOM   1642  C   ASP A  17      -8.522 -22.173  42.099  1.00 48.48           C  
ATOM   1643  O   ASP A  17      -7.563 -22.068  42.862  1.00 48.48           O  
ATOM   1644  N   SER A  18      -8.407 -21.930  40.777  1.00102.55           N  
ATOM   1645  CA  SER A  18      -7.142 -21.485  40.258  1.00102.55           C  
ATOM   1646  CB  SER A  18      -6.312 -22.611  39.617  1.00102.55           C  
ATOM   1647  OG  SER A  18      -7.028 -23.203  38.545  1.00102.55           O  
ATOM   1648  C   SER A  18      -7.359 -20.398  39.244  1.00102.55           C  
ATOM   1649  O   SER A  18      -8.109 -20.557  38.282  1.00102.55           O  
ATOM   1650  N   THR A  19      -6.664 -19.256  39.441  1.00143.12           N  
ATOM   1651  CA  THR A  19      -6.777 -18.112  38.575  1.00143.12           C  
ATOM   1652  CB  THR A  19      -7.115 -16.862  39.341  1.00143.12           C  
ATOM   1653  OG1 THR A  19      -8.296 -17.050  40.103  1.00143.12           O  
ATOM   1654  CG2 THR A  19      -7.324 -15.703  38.358  1.00143.12           C  
ATOM   1655  C   THR A  19      -5.417 -17.873  37.992  1.00143.12           C  
ATOM   1656  O   THR A  19      -4.434 -18.433  38.467  1.00143.12           O  
ATOM   1657  N   ASN A  20      -5.328 -17.085  36.900  1.00123.38           N  
ATOM   1658  CA  ASN A  20      -4.046 -16.725  36.350  1.00123.38           C  
ATOM   1659  CB  ASN A  20      -3.517 -17.732  35.304  1.00123.38           C  
ATOM   1660  CG  ASN A  20      -4.522 -17.908  34.170  1.00123.38           C  
ATOM   1661  OD1 ASN A  20      -4.283 -17.483  33.042  1.00123.38           O  
ATOM   1662  ND2 ASN A  20      -5.678 -18.558  34.471  1.00123.38           N  
ATOM   1663  C   ASN A  20      -4.146 -15.355  35.729  1.00123.38           C  
ATOM   1664  O   ASN A  20      -4.553 -15.204  34.578  1.00123.38           O  
ATOM   1665  N   PHE A  21      -3.701 -14.317  36.468  1.00168.38           N  
ATOM   1666  CA  PHE A  21      -3.822 -12.945  36.027  1.00168.38           C  
ATOM   1667  CB  PHE A  21      -3.592 -11.910  37.142  1.00168.38           C  
ATOM   1668  CG  PHE A  21      -3.773 -12.584  38.453  1.00168.38           C  
ATOM   1669  CD1 PHE A  21      -4.994 -13.036  38.895  1.00168.38           C  
ATOM   1670  CD2 PHE A  21      -2.666 -12.740  39.253  1.00168.38           C  
ATOM   1671  CE1 PHE A  21      -5.089 -13.657  40.119  1.00168.38           C  
ATOM   1672  CE2 PHE A  21      -2.755 -13.357  40.474  1.00168.38           C  
ATOM   1673  CZ  PHE A  21      -3.973 -13.817  40.907  1.00168.38           C  
ATOM   1674  C   PHE A  21      -2.694 -12.667  35.057  1.00168.38           C  
ATOM   1675  O   PHE A  21      -1.862 -13.534  34.797  1.00168.38           O  
ATOM   1676  N   THR A  22      -2.659 -11.445  34.460  1.00 93.96           N  
ATOM   1677  CA  THR A  22      -1.627 -11.106  33.506  1.00 93.96           C  
ATOM   1678  CB  THR A  22      -2.102 -11.261  32.082  1.00 93.96           C  
ATOM   1679  OG1 THR A  22      -2.527 -12.596  31.861  1.00 93.96           O  
ATOM   1680  CG2 THR A  22      -0.968 -10.936  31.098  1.00 93.96           C  
ATOM   1681  C   THR A  22      -1.150  -9.678  33.696  1.00 93.96           C  
ATOM   1682  O   THR A  22      -1.840  -8.857  34.300  1.00 93.96           O  
ATOM   1683  N   CYS A  23       0.081  -9.372  33.192  1.00 91.69           N  
ATOM   1684  CA  CYS A  23       0.711  -8.069  33.242  1.00 91.69           C  
ATOM   1685  CB  CYS A  23       1.667  -7.921  34.446  1.00 91.69           C  
ATOM   1686  SG  CYS A  23       2.727  -6.449  34.331  1.00 91.69           S  
ATOM   1687  C   CYS A  23       1.539  -7.859  31.987  1.00 91.69           C  
ATOM   1688  O   CYS A  23       2.409  -8.669  31.673  1.00 91.69           O  
ATOM   1689  N   SER A  24       1.325  -6.736  31.253  1.00109.49           N  
ATOM   1690  CA  SER A  24       2.044  -6.485  30.014  1.00109.49           C  
ATOM   1691  CB  SER A  24       1.095  -6.326  28.813  1.00109.49           C  
ATOM   1692  OG  SER A  24       1.827  -6.072  27.625  1.00109.49           O  
ATOM   1693  C   SER A  24       2.833  -5.196  30.110  1.00109.49           C  
ATOM   1694  O   SER A  24       2.415  -4.254  30.777  1.00109.49           O  
ATOM   1695  N   PHE A  25       3.995  -5.118  29.409  1.00108.65           N  
ATOM   1696  CA  PHE A  25       4.898  -3.988  29.503  1.00108.65           C  
ATOM   1697  CB  PHE A  25       5.875  -4.213  30.662  1.00108.65           C  
ATOM   1698  CG  PHE A  25       6.434  -5.587  30.445  1.00108.65           C  
ATOM   1699  CD1 PHE A  25       7.483  -5.806  29.584  1.00108.65           C  
ATOM   1700  CD2 PHE A  25       5.892  -6.669  31.106  1.00108.65           C  
ATOM   1701  CE1 PHE A  25       7.981  -7.078  29.395  1.00108.65           C  
ATOM   1702  CE2 PHE A  25       6.385  -7.941  30.923  1.00108.65           C  
ATOM   1703  CZ  PHE A  25       7.435  -8.147  30.063  1.00108.65           C  
ATOM   1704  C   PHE A  25       5.746  -3.806  28.257  1.00108.65           C  
ATOM   1705  O   PHE A  25       5.886  -4.712  27.439  1.00108.65           O  
ATOM   1706  N   PRO A  26       6.317  -2.612  28.106  1.00197.81           N  
ATOM   1707  CA  PRO A  26       7.245  -2.347  27.025  1.00197.81           C  
ATOM   1708  CD  PRO A  26       5.615  -1.404  28.510  1.00197.81           C  
ATOM   1709  CB  PRO A  26       7.460  -0.838  27.014  1.00197.81           C  
ATOM   1710  CG  PRO A  26       6.137  -0.289  27.582  1.00197.81           C  
ATOM   1711  C   PRO A  26       8.497  -3.145  27.208  1.00197.81           C  
ATOM   1712  O   PRO A  26       9.091  -3.104  28.284  1.00197.81           O  
ATOM   1713  N   SER A  27       8.921  -3.860  26.153  1.00 91.43           N  
ATOM   1714  CA  SER A  27      10.070  -4.725  26.173  1.00 91.43           C  
ATOM   1715  CB  SER A  27      10.051  -5.764  25.039  1.00 91.43           C  
ATOM   1716  OG  SER A  27      10.214  -5.123  23.783  1.00 91.43           O  
ATOM   1717  C   SER A  27      11.359  -3.966  26.037  1.00 91.43           C  
ATOM   1718  O   SER A  27      12.429  -4.559  26.170  1.00 91.43           O  
ATOM   1719  N   SER A  28      11.323  -2.647  25.765  1.00172.91           N  
ATOM   1720  CA  SER A  28      12.568  -1.982  25.458  1.00172.91           C  
ATOM   1721  CB  SER A  28      12.374  -0.606  24.804  1.00172.91           C  
ATOM   1722  OG  SER A  28      11.760  -0.753  23.533  1.00172.91           O  
ATOM   1723  C   SER A  28      13.451  -1.781  26.665  1.00172.91           C  
ATOM   1724  O   SER A  28      13.222  -0.894  27.490  1.00172.91           O  
ATOM   1725  N   ASN A  36      14.567  -2.547  26.708  1.00201.09           N  
ATOM   1726  CA  ASN A  36      15.587  -2.456  27.718  1.00201.09           C  
ATOM   1727  CB  ASN A  36      15.959  -0.993  27.944  1.00201.09           C  
ATOM   1728  CG  ASN A  36      16.619  -0.501  26.663  1.00201.09           C  
ATOM   1729  OD1 ASN A  36      17.128  -1.293  25.872  1.00201.09           O  
ATOM   1730  ND2 ASN A  36      16.612   0.842  26.446  1.00201.09           N  
ATOM   1731  C   ASN A  36      15.169  -3.043  29.012  1.00201.09           C  
ATOM   1732  O   ASN A  36      15.820  -2.820  30.036  1.00201.09           O  
ATOM   1733  N   PHE A  37      14.114  -3.869  28.953  1.00141.37           N  
ATOM   1734  CA  PHE A  37      13.610  -4.590  30.078  1.00141.37           C  
ATOM   1735  CB  PHE A  37      12.625  -5.678  29.611  1.00141.37           C  
ATOM   1736  CG  PHE A  37      12.141  -6.459  30.773  1.00141.37           C  
ATOM   1737  CD1 PHE A  37      11.079  -6.010  31.522  1.00141.37           C  
ATOM   1738  CD2 PHE A  37      12.751  -7.646  31.099  1.00141.37           C  
ATOM   1739  CE1 PHE A  37      10.632  -6.741  32.595  1.00141.37           C  
ATOM   1740  CE2 PHE A  37      12.308  -8.380  32.171  1.00141.37           C  
ATOM   1741  CZ  PHE A  37      11.248  -7.925  32.919  1.00141.37           C  
ATOM   1742  C   PHE A  37      14.795  -5.228  30.742  1.00141.37           C  
ATOM   1743  O   PHE A  37      15.616  -5.861  30.085  1.00141.37           O  
ATOM   1744  N   TYR A  38      15.073  -4.859  32.009  1.00181.95           N  
ATOM   1745  CA  TYR A  38      16.135  -5.528  32.710  1.00181.95           C  
ATOM   1746  CB  TYR A  38      16.872  -4.594  33.681  1.00181.95           C  
ATOM   1747  CG  TYR A  38      18.192  -5.200  34.025  1.00181.95           C  
ATOM   1748  CD1 TYR A  38      19.264  -5.008  33.184  1.00181.95           C  
ATOM   1749  CD2 TYR A  38      18.372  -5.950  35.164  1.00181.95           C  
ATOM   1750  CE1 TYR A  38      20.497  -5.540  33.473  1.00181.95           C  
ATOM   1751  CE2 TYR A  38      19.605  -6.487  35.460  1.00181.95           C  
ATOM   1752  CZ  TYR A  38      20.672  -6.284  34.614  1.00181.95           C  
ATOM   1753  OH  TYR A  38      21.942  -6.824  34.910  1.00181.95           O  
ATOM   1754  C   TYR A  38      15.603  -6.683  33.492  1.00181.95           C  
ATOM   1755  O   TYR A  38      16.125  -7.794  33.438  1.00181.95           O  
ATOM   1756  N   ALA A  39      14.520  -6.415  34.254  1.00110.87           N  
ATOM   1757  CA  ALA A  39      13.948  -7.404  35.116  1.00110.87           C  
ATOM   1758  CB  ALA A  39      14.706  -7.629  36.437  1.00110.87           C  
ATOM   1759  C   ALA A  39      12.554  -6.988  35.442  1.00110.87           C  
ATOM   1760  O   ALA A  39      12.153  -5.842  35.235  1.00110.87           O  
ATOM   1761  N   LEU A  40      11.776  -7.954  35.953  1.00106.94           N  
ATOM   1762  CA  LEU A  40      10.384  -7.773  36.213  1.00106.94           C  
ATOM   1763  CB  LEU A  40       9.534  -8.664  35.289  1.00106.94           C  
ATOM   1764  CG  LEU A  40       8.011  -8.575  35.481  1.00106.94           C  
ATOM   1765  CD1 LEU A  40       7.470  -7.190  35.097  1.00106.94           C  
ATOM   1766  CD2 LEU A  40       7.305  -9.722  34.741  1.00106.94           C  
ATOM   1767  C   LEU A  40      10.145  -8.231  37.599  1.00106.94           C  
ATOM   1768  O   LEU A  40      10.853  -9.102  38.099  1.00106.94           O  
ATOM   1769  N   HIS A  41       9.136  -7.648  38.265  1.00101.83           N  
ATOM   1770  CA  HIS A  41       8.912  -8.061  39.612  1.00101.83           C  
ATOM   1771  ND1 HIS A  41      11.473  -5.819  41.298  1.00101.83           N  
ATOM   1772  CG  HIS A  41      10.835  -6.900  40.739  1.00101.83           C  
ATOM   1773  CB  HIS A  41       9.349  -7.032  40.660  1.00101.83           C  
ATOM   1774  NE2 HIS A  41      13.065  -7.216  40.621  1.00101.83           N  
ATOM   1775  CD2 HIS A  41      11.822  -7.746  40.330  1.00101.83           C  
ATOM   1776  CE1 HIS A  41      12.802  -6.059  41.201  1.00101.83           C  
ATOM   1777  C   HIS A  41       7.462  -8.320  39.823  1.00101.83           C  
ATOM   1778  O   HIS A  41       6.596  -7.762  39.149  1.00101.83           O  
ATOM   1779  N   TRP A  42       7.190  -9.241  40.764  1.00 98.41           N  
ATOM   1780  CA  TRP A  42       5.865  -9.543  41.195  1.00 98.41           C  
ATOM   1781  CB  TRP A  42       5.427 -10.995  40.926  1.00 98.41           C  
ATOM   1782  CG  TRP A  42       5.141 -11.274  39.471  1.00 98.41           C  
ATOM   1783  CD2 TRP A  42       3.920 -10.883  38.825  1.00 98.41           C  
ATOM   1784  CD1 TRP A  42       5.909 -11.875  38.519  1.00 98.41           C  
ATOM   1785  NE1 TRP A  42       5.242 -11.885  37.316  1.00 98.41           N  
ATOM   1786  CE2 TRP A  42       4.017 -11.275  37.491  1.00 98.41           C  
ATOM   1787  CE3 TRP A  42       2.812 -10.245  39.305  1.00 98.41           C  
ATOM   1788  CZ2 TRP A  42       3.000 -11.031  36.611  1.00 98.41           C  
ATOM   1789  CZ3 TRP A  42       1.787 -10.006  38.417  1.00 98.41           C  
ATOM   1790  CH2 TRP A  42       1.881 -10.390  37.095  1.00 98.41           C  
ATOM   1791  C   TRP A  42       5.879  -9.328  42.671  1.00 98.41           C  
ATOM   1792  O   TRP A  42       6.844  -9.673  43.352  1.00 98.41           O  
ATOM   1793  N   TYR A  43       4.806  -8.722  43.206  1.00100.59           N  
ATOM   1794  CA  TYR A  43       4.803  -8.413  44.603  1.00100.59           C  
ATOM   1795  CB  TYR A  43       4.863  -6.906  44.911  1.00100.59           C  
ATOM   1796  CG  TYR A  43       6.242  -6.390  44.703  1.00100.59           C  
ATOM   1797  CD1 TYR A  43       7.149  -6.451  45.734  1.00100.59           C  
ATOM   1798  CD2 TYR A  43       6.628  -5.843  43.503  1.00100.59           C  
ATOM   1799  CE1 TYR A  43       8.428  -5.976  45.575  1.00100.59           C  
ATOM   1800  CE2 TYR A  43       7.906  -5.366  43.337  1.00100.59           C  
ATOM   1801  CZ  TYR A  43       8.807  -5.432  44.371  1.00100.59           C  
ATOM   1802  OH  TYR A  43      10.117  -4.940  44.194  1.00100.59           O  
ATOM   1803  C   TYR A  43       3.531  -8.856  45.203  1.00100.59           C  
ATOM   1804  O   TYR A  43       2.469  -8.778  44.587  1.00100.59           O  
ATOM   1805  N   ARG A  44       3.617  -9.353  46.444  1.00195.20           N  
ATOM   1806  CA  ARG A  44       2.385  -9.596  47.107  1.00195.20           C  
ATOM   1807  CB  ARG A  44       2.232 -10.992  47.728  1.00195.20           C  
ATOM   1808  CG  ARG A  44       3.322 -11.379  48.719  1.00195.20           C  
ATOM   1809  CD  ARG A  44       3.248 -12.857  49.097  1.00195.20           C  
ATOM   1810  NE  ARG A  44       1.948 -13.055  49.794  1.00195.20           N  
ATOM   1811  CZ  ARG A  44       0.811 -13.312  49.084  1.00195.20           C  
ATOM   1812  NH1 ARG A  44       0.865 -13.513  47.734  1.00195.20           N  
ATOM   1813  NH2 ARG A  44      -0.388 -13.354  49.734  1.00195.20           N  
ATOM   1814  C   ARG A  44       2.250  -8.484  48.097  1.00195.20           C  
ATOM   1815  O   ARG A  44       3.191  -8.113  48.802  1.00195.20           O  
ATOM   1816  N   TRP A  45       1.066  -7.850  48.083  1.00116.08           N  
ATOM   1817  CA  TRP A  45       0.837  -6.730  48.934  1.00116.08           C  
ATOM   1818  CB  TRP A  45       0.604  -5.453  48.104  1.00116.08           C  
ATOM   1819  CG  TRP A  45       0.317  -4.198  48.883  1.00116.08           C  
ATOM   1820  CD2 TRP A  45       0.460  -2.872  48.356  1.00116.08           C  
ATOM   1821  CD1 TRP A  45      -0.121  -4.056  50.165  1.00116.08           C  
ATOM   1822  NE1 TRP A  45      -0.278  -2.725  50.461  1.00116.08           N  
ATOM   1823  CE2 TRP A  45       0.084  -1.982  49.360  1.00116.08           C  
ATOM   1824  CE3 TRP A  45       0.876  -2.429  47.132  1.00116.08           C  
ATOM   1825  CZ2 TRP A  45       0.117  -0.633  49.165  1.00116.08           C  
ATOM   1826  CZ3 TRP A  45       0.902  -1.067  46.936  1.00116.08           C  
ATOM   1827  CH2 TRP A  45       0.530  -0.186  47.930  1.00116.08           C  
ATOM   1828  C   TRP A  45      -0.379  -7.013  49.743  1.00116.08           C  
ATOM   1829  O   TRP A  45      -1.506  -6.776  49.306  1.00116.08           O  
ATOM   1830  N   GLU A  46      -0.167  -7.505  50.975  1.00 74.60           N  
ATOM   1831  CA  GLU A  46      -1.293  -7.800  51.799  1.00 74.60           C  
ATOM   1832  CB  GLU A  46      -0.967  -8.631  53.047  1.00 74.60           C  
ATOM   1833  CG  GLU A  46      -0.576 -10.062  52.672  0.67 74.60           C  
ATOM   1834  CD  GLU A  46      -0.387 -10.883  53.935  0.50 74.60           C  
ATOM   1835  OE1 GLU A  46       0.167 -10.338  54.928  0.50 74.60           O  
ATOM   1836  OE2 GLU A  46      -0.798 -12.074  53.920  0.50 74.60           O  
ATOM   1837  C   GLU A  46      -1.880  -6.497  52.175  1.00 74.60           C  
ATOM   1838  O   GLU A  46      -1.179  -5.491  52.269  1.00 74.60           O  
ATOM   1839  N   THR A  48      -3.205  -6.495  52.377  1.00124.95           N  
ATOM   1840  CA  THR A  48      -3.891  -5.275  52.641  1.00124.95           C  
ATOM   1841  CB  THR A  48      -5.334  -5.471  52.990  1.00124.95           C  
ATOM   1842  OG1 THR A  48      -5.444  -6.194  54.208  1.00124.95           O  
ATOM   1843  CG2 THR A  48      -6.006  -6.251  51.850  1.00124.95           C  
ATOM   1844  C   THR A  48      -3.252  -4.616  53.822  1.00124.95           C  
ATOM   1845  O   THR A  48      -2.904  -5.261  54.810  1.00124.95           O  
ATOM   1846  N   ALA A  49      -3.084  -3.285  53.715  1.00 74.70           N  
ATOM   1847  CA  ALA A  49      -2.557  -2.443  54.749  1.00 74.70           C  
ATOM   1848  CB  ALA A  49      -3.420  -2.470  56.024  1.00 74.70           C  
ATOM   1849  C   ALA A  49      -1.148  -2.789  55.146  1.00 74.70           C  
ATOM   1850  O   ALA A  49      -0.789  -2.641  56.314  1.00 74.70           O  
ATOM   1851  N   LYS A  50      -0.295  -3.239  54.203  1.00145.48           N  
ATOM   1852  CA  LYS A  50       1.071  -3.476  54.581  1.00145.48           C  
ATOM   1853  CB  LYS A  50       1.378  -4.921  55.011  1.00145.48           C  
ATOM   1854  CG  LYS A  50       1.244  -5.957  53.899  1.00145.48           C  
ATOM   1855  CD  LYS A  50       1.841  -7.312  54.282  0.67145.48           C  
ATOM   1856  CE  LYS A  50       3.315  -7.236  54.686  0.50145.48           C  
ATOM   1857  NZ  LYS A  50       3.814  -8.584  55.040  0.50145.48           N  
ATOM   1858  C   LYS A  50       1.949  -3.120  53.419  1.00145.48           C  
ATOM   1859  O   LYS A  50       1.458  -2.764  52.351  1.00145.48           O  
ATOM   1860  N   SER A  51       3.285  -3.167  53.609  1.00106.40           N  
ATOM   1861  CA  SER A  51       4.182  -2.812  52.551  1.00106.40           C  
ATOM   1862  CB  SER A  51       5.605  -2.494  53.051  1.00106.40           C  
ATOM   1863  OG  SER A  51       6.119  -3.582  53.801  1.00106.40           O  
ATOM   1864  C   SER A  51       4.252  -3.924  51.559  1.00106.40           C  
ATOM   1865  O   SER A  51       4.102  -5.095  51.899  1.00106.40           O  
ATOM   1866  N   PRO A  52       4.490  -3.585  50.321  1.00128.34           N  
ATOM   1867  CA  PRO A  52       4.552  -4.593  49.304  1.00128.34           C  
ATOM   1868  CD  PRO A  52       4.140  -2.277  49.791  1.00128.34           C  
ATOM   1869  CB  PRO A  52       4.595  -3.836  47.981  1.00128.34           C  
ATOM   1870  CG  PRO A  52       3.890  -2.504  48.292  1.00128.34           C  
ATOM   1871  C   PRO A  52       5.792  -5.397  49.546  1.00128.34           C  
ATOM   1872  O   PRO A  52       6.761  -4.854  50.080  1.00128.34           O  
ATOM   1873  N   GLU A  53       5.772  -6.682  49.143  1.00110.12           N  
ATOM   1874  CA  GLU A  53       6.844  -7.604  49.393  1.00110.12           C  
ATOM   1875  CB  GLU A  53       6.367  -8.731  50.320  1.00110.12           C  
ATOM   1876  CG  GLU A  53       7.401  -9.792  50.676  1.00110.12           C  
ATOM   1877  CD  GLU A  53       6.645 -10.871  51.438  1.00110.12           C  
ATOM   1878  OE1 GLU A  53       5.387 -10.867  51.362  1.00110.12           O  
ATOM   1879  OE2 GLU A  53       7.308 -11.711  52.104  1.00110.12           O  
ATOM   1880  C   GLU A  53       7.195  -8.251  48.089  1.00110.12           C  
ATOM   1881  O   GLU A  53       6.308  -8.675  47.355  1.00110.12           O  
ATOM   1882  N   ALA A  54       8.498  -8.372  47.761  1.00 98.13           N  
ATOM   1883  CA  ALA A  54       8.835  -8.940  46.481  1.00 98.13           C  
ATOM   1884  CB  ALA A  54      10.303  -8.708  46.081  1.00 98.13           C  
ATOM   1885  C   ALA A  54       8.587 -10.423  46.438  1.00 98.13           C  
ATOM   1886  O   ALA A  54       9.156 -11.164  47.236  1.00 98.13           O  
ATOM   1887  N   LEU A  55       7.659 -10.885  45.558  1.00171.29           N  
ATOM   1888  CA  LEU A  55       7.421 -12.296  45.377  1.00171.29           C  
ATOM   1889  CB  LEU A  55       5.993 -12.553  44.845  1.00171.29           C  
ATOM   1890  CG  LEU A  55       5.445 -13.988  45.006  1.00171.29           C  
ATOM   1891  CD1 LEU A  55       4.031 -14.104  44.408  1.00171.29           C  
ATOM   1892  CD2 LEU A  55       6.415 -15.064  44.503  1.00171.29           C  
ATOM   1893  C   LEU A  55       8.423 -12.929  44.439  1.00171.29           C  
ATOM   1894  O   LEU A  55       9.214 -13.781  44.840  1.00171.29           O  
ATOM   1895  N   PHE A  56       8.458 -12.471  43.163  1.00110.77           N  
ATOM   1896  CA  PHE A  56       9.312 -13.085  42.183  1.00110.77           C  
ATOM   1897  CB  PHE A  56       8.583 -13.791  41.023  1.00110.77           C  
ATOM   1898  CG  PHE A  56       7.847 -14.994  41.500  1.00110.77           C  
ATOM   1899  CD1 PHE A  56       8.530 -16.094  41.964  1.00110.77           C  
ATOM   1900  CD2 PHE A  56       6.472 -15.039  41.435  1.00110.77           C  
ATOM   1901  CE1 PHE A  56       7.847 -17.210  42.389  1.00110.77           C  
ATOM   1902  CE2 PHE A  56       5.782 -16.151  41.854  1.00110.77           C  
ATOM   1903  CZ  PHE A  56       6.473 -17.236  42.340  1.00110.77           C  
ATOM   1904  C   PHE A  56      10.091 -12.014  41.508  1.00110.77           C  
ATOM   1905  O   PHE A  56       9.748 -10.833  41.560  1.00110.77           O  
ATOM   1906  N   VAL A  57      11.210 -12.425  40.887  1.00105.55           N  
ATOM   1907  CA  VAL A  57      11.972 -11.518  40.097  1.00105.55           C  
ATOM   1908  CB  VAL A  57      13.346 -11.279  40.648  1.00105.55           C  
ATOM   1909  CG1 VAL A  57      14.112 -10.365  39.678  1.00105.55           C  
ATOM   1910  CG2 VAL A  57      13.217 -10.718  42.073  1.00105.55           C  
ATOM   1911  C   VAL A  57      12.169 -12.220  38.784  1.00105.55           C  
ATOM   1912  O   VAL A  57      12.961 -13.159  38.716  1.00105.55           O  
ATOM   1913  N   MET A  58      11.489 -11.774  37.700  1.00115.84           N  
ATOM   1914  CA  MET A  58      11.619 -12.486  36.456  1.00115.84           C  
ATOM   1915  CB  MET A  58      10.272 -12.720  35.756  1.00115.84           C  
ATOM   1916  CG  MET A  58       9.325 -13.604  36.572  1.00115.84           C  
ATOM   1917  SD  MET A  58       9.847 -15.339  36.727  1.00115.84           S  
ATOM   1918  CE  MET A  58       9.455 -15.762  35.005  1.00115.84           C  
ATOM   1919  C   MET A  58      12.490 -11.682  35.536  1.00115.84           C  
ATOM   1920  O   MET A  58      12.202 -10.522  35.237  1.00115.84           O  
ATOM   1921  N   THR A  59      13.700 -12.209  35.256  1.00140.34           N  
ATOM   1922  CA  THR A  59      14.610 -11.578  34.336  1.00140.34           C  
ATOM   1923  CB  THR A  59      16.010 -11.503  34.879  1.00140.34           C  
ATOM   1924  OG1 THR A  59      16.517 -12.802  35.137  1.00140.34           O  
ATOM   1925  CG2 THR A  59      15.986 -10.684  36.180  1.00140.34           C  
ATOM   1926  C   THR A  59      14.694 -12.136  32.934  1.00140.34           C  
ATOM   1927  O   THR A  59      14.608 -11.384  31.964  1.00140.34           O  
ATOM   1928  N   LEU A  60      14.857 -13.479  32.798  1.00133.21           N  
ATOM   1929  CA  LEU A  60      15.215 -14.073  31.527  1.00133.21           C  
ATOM   1930  CB  LEU A  60      16.042 -15.374  31.619  1.00133.21           C  
ATOM   1931  CG  LEU A  60      17.382 -15.288  32.379  1.00133.21           C  
ATOM   1932  CD1 LEU A  60      18.312 -14.207  31.808  1.00133.21           C  
ATOM   1933  CD2 LEU A  60      17.167 -15.198  33.893  1.00133.21           C  
ATOM   1934  C   LEU A  60      13.993 -14.442  30.764  1.00133.21           C  
ATOM   1935  O   LEU A  60      12.931 -14.655  31.341  1.00133.21           O  
ATOM   1936  N   ASN A  65      14.131 -14.551  29.427  1.00 53.18           N  
ATOM   1937  CA  ASN A  65      13.000 -14.879  28.613  1.00 53.18           C  
ATOM   1938  CB  ASN A  65      13.180 -14.521  27.128  1.00 53.18           C  
ATOM   1939  CG  ASN A  65      11.802 -14.529  26.480  1.00 53.18           C  
ATOM   1940  OD1 ASN A  65      10.782 -14.527  27.168  1.00 53.18           O  
ATOM   1941  ND2 ASN A  65      11.764 -14.538  25.121  1.00 53.18           N  
ATOM   1942  C   ASN A  65      12.744 -16.353  28.685  1.00 53.18           C  
ATOM   1943  O   ASN A  65      13.666 -17.157  28.816  1.00 53.18           O  
ATOM   1944  N   GLY A  66      11.451 -16.731  28.661  1.00 34.48           N  
ATOM   1945  CA  GLY A  66      11.041 -18.103  28.563  1.00 34.48           C  
ATOM   1946  C   GLY A  66      11.131 -18.789  29.888  1.00 34.48           C  
ATOM   1947  O   GLY A  66      10.610 -19.892  30.050  1.00 34.48           O  
ATOM   1948  N   ASP A  67      11.786 -18.165  30.881  1.00 64.34           N  
ATOM   1949  CA  ASP A  67      11.940 -18.846  32.136  1.00 64.34           C  
ATOM   1950  CB  ASP A  67      13.095 -18.282  32.988  1.00 64.34           C  
ATOM   1951  CG  ASP A  67      13.482 -19.298  34.058  1.00 64.34           C  
ATOM   1952  OD1 ASP A  67      12.785 -20.340  34.181  1.00 64.34           O  
ATOM   1953  OD2 ASP A  67      14.492 -19.042  34.766  1.00 64.34           O  
ATOM   1954  C   ASP A  67      10.664 -18.731  32.910  1.00 64.34           C  
ATOM   1955  O   ASP A  67      10.010 -17.690  32.893  1.00 64.34           O  
ATOM   1956  N   GLU A  68      10.280 -19.810  33.624  1.00 86.63           N  
ATOM   1957  CA  GLU A  68       9.044 -19.770  34.349  1.00 86.63           C  
ATOM   1958  CB  GLU A  68       8.034 -20.790  33.796  1.00 86.63           C  
ATOM   1959  CG  GLU A  68       6.584 -20.579  34.230  1.00 86.63           C  
ATOM   1960  CD  GLU A  68       5.730 -21.375  33.253  1.00 86.63           C  
ATOM   1961  OE1 GLU A  68       6.320 -21.952  32.301  1.00 86.63           O  
ATOM   1962  OE2 GLU A  68       4.484 -21.414  33.435  1.00 86.63           O  
ATOM   1963  C   GLU A  68       9.323 -20.075  35.790  1.00 86.63           C  
ATOM   1964  O   GLU A  68       9.492 -21.229  36.182  1.00 86.63           O  
ATOM   1965  N   LYS A  69       9.346 -19.024  36.629  1.00156.84           N  
ATOM   1966  CA  LYS A  69       9.655 -19.191  38.016  1.00156.84           C  
ATOM   1967  CB  LYS A  69      10.130 -17.881  38.662  1.00156.84           C  
ATOM   1968  CG  LYS A  69      11.020 -18.095  39.880  1.00156.84           C  
ATOM   1969  CD  LYS A  69      12.390 -18.674  39.516  1.00156.84           C  
ATOM   1970  CE  LYS A  69      13.257 -17.715  38.698  1.00156.84           C  
ATOM   1971  NZ  LYS A  69      14.581 -18.323  38.436  1.00156.84           N  
ATOM   1972  C   LYS A  69       8.416 -19.643  38.718  1.00156.84           C  
ATOM   1973  O   LYS A  69       7.314 -19.232  38.366  1.00156.84           O  
ATOM   1974  N   LYS A  70       8.571 -20.530  39.719  1.00115.46           N  
ATOM   1975  CA  LYS A  70       7.432 -20.999  40.455  1.00115.46           C  
ATOM   1976  CB  LYS A  70       6.936 -22.371  39.980  1.00115.46           C  
ATOM   1977  CG  LYS A  70       5.722 -22.875  40.757  1.00115.46           C  
ATOM   1978  CD  LYS A  70       5.131 -24.158  40.178  1.00115.46           C  
ATOM   1979  CE  LYS A  70       6.076 -25.355  40.289  1.00115.46           C  
ATOM   1980  NZ  LYS A  70       6.062 -25.894  41.667  1.00115.46           N  
ATOM   1981  C   LYS A  70       7.835 -21.163  41.885  1.00115.46           C  
ATOM   1982  O   LYS A  70       8.870 -21.757  42.187  1.00115.46           O  
ATOM   1983  N   LYS A  72       7.017 -20.628  42.813  1.00136.50           N  
ATOM   1984  CA  LYS A  72       7.313 -20.781  44.205  1.00136.50           C  
ATOM   1985  CB  LYS A  72       7.792 -19.472  44.865  1.00136.50           C  
ATOM   1986  CG  LYS A  72       8.309 -19.615  46.302  1.00136.50           C  
ATOM   1987  CD  LYS A  72       7.257 -20.070  47.315  1.00136.50           C  
ATOM   1988  CE  LYS A  72       6.084 -19.099  47.463  1.00136.50           C  
ATOM   1989  NZ  LYS A  72       5.057 -19.675  48.360  1.00136.50           N  
ATOM   1990  C   LYS A  72       6.054 -21.202  44.879  1.00136.50           C  
ATOM   1991  O   LYS A  72       5.055 -20.484  44.853  1.00136.50           O  
ATOM   1992  N   GLY A  74       6.077 -22.392  45.509  1.00 37.39           N  
ATOM   1993  CA  GLY A  74       4.923 -22.854  46.214  1.00 37.39           C  
ATOM   1994  C   GLY A  74       3.828 -23.076  45.225  1.00 37.39           C  
ATOM   1995  O   GLY A  74       4.041 -23.565  44.117  1.00 37.39           O  
ATOM   1996  N   ARG A  75       2.612 -22.708  45.651  1.00146.02           N  
ATOM   1997  CA  ARG A  75       1.377 -22.809  44.938  1.00146.02           C  
ATOM   1998  CB  ARG A  75       0.161 -22.652  45.869  1.00146.02           C  
ATOM   1999  CG  ARG A  75       0.045 -23.879  46.783  1.00146.02           C  
ATOM   2000  CD  ARG A  75      -1.034 -23.830  47.867  1.00146.02           C  
ATOM   2001  NE  ARG A  75      -0.586 -22.890  48.933  1.00146.02           N  
ATOM   2002  CZ  ARG A  75      -0.935 -21.575  48.846  1.00146.02           C  
ATOM   2003  NH1 ARG A  75      -1.666 -21.149  47.777  1.00146.02           N  
ATOM   2004  NH2 ARG A  75      -0.568 -20.693  49.820  1.00146.02           N  
ATOM   2005  C   ARG A  75       1.354 -21.796  43.831  1.00146.02           C  
ATOM   2006  O   ARG A  75       0.445 -21.809  43.001  1.00146.02           O  
ATOM   2007  N   ILE A  76       2.319 -20.850  43.833  1.00138.32           N  
ATOM   2008  CA  ILE A  76       2.324 -19.762  42.889  1.00138.32           C  
ATOM   2009  CB  ILE A  76       2.584 -18.444  43.563  1.00138.32           C  
ATOM   2010  CG1 ILE A  76       1.589 -18.197  44.710  1.00138.32           C  
ATOM   2011  CG2 ILE A  76       2.540 -17.348  42.487  1.00138.32           C  
ATOM   2012  CD1 ILE A  76       0.138 -18.046  44.260  1.00138.32           C  
ATOM   2013  C   ILE A  76       3.443 -19.935  41.893  1.00138.32           C  
ATOM   2014  O   ILE A  76       4.460 -20.561  42.185  1.00138.32           O  
ATOM   2015  N   SER A  77       3.258 -19.386  40.665  1.00 66.91           N  
ATOM   2016  CA  SER A  77       4.240 -19.481  39.613  1.00 66.91           C  
ATOM   2017  CB  SER A  77       4.065 -20.749  38.764  1.00 66.91           C  
ATOM   2018  OG  SER A  77       2.725 -20.842  38.307  1.00 66.91           O  
ATOM   2019  C   SER A  77       4.135 -18.270  38.720  1.00 66.91           C  
ATOM   2020  O   SER A  77       3.363 -17.352  38.995  1.00 66.91           O  
ATOM   2021  N   ALA A  78       4.963 -18.200  37.648  1.00 58.93           N  
ATOM   2022  CA  ALA A  78       4.884 -17.066  36.764  1.00 58.93           C  
ATOM   2023  CB  ALA A  78       5.449 -15.779  37.390  1.00 58.93           C  
ATOM   2024  C   ALA A  78       5.677 -17.347  35.518  1.00 58.93           C  
ATOM   2025  O   ALA A  78       6.620 -18.136  35.534  1.00 58.93           O  
ATOM   2026  N   THR A  79       5.304 -16.686  34.397  1.00129.73           N  
ATOM   2027  CA  THR A  79       5.988 -16.843  33.139  1.00129.73           C  
ATOM   2028  CB  THR A  79       5.159 -17.590  32.135  1.00129.73           C  
ATOM   2029  OG1 THR A  79       5.850 -17.735  30.904  1.00129.73           O  
ATOM   2030  CG2 THR A  79       3.836 -16.850  31.937  1.00129.73           C  
ATOM   2031  C   THR A  79       6.314 -15.469  32.616  1.00129.73           C  
ATOM   2032  O   THR A  79       5.825 -14.476  33.149  1.00129.73           O  
ATOM   2033  N   LEU A  80       7.196 -15.366  31.593  1.00 88.77           N  
ATOM   2034  CA  LEU A  80       7.571 -14.061  31.101  1.00 88.77           C  
ATOM   2035  CB  LEU A  80       8.766 -13.475  31.879  1.00 88.77           C  
ATOM   2036  CG  LEU A  80       9.261 -12.093  31.406  1.00 88.77           C  
ATOM   2037  CD1 LEU A  80       8.182 -11.006  31.543  1.00 88.77           C  
ATOM   2038  CD2 LEU A  80      10.567 -11.717  32.125  1.00 88.77           C  
ATOM   2039  C   LEU A  80       7.950 -14.127  29.647  1.00 88.77           C  
ATOM   2040  O   LEU A  80       8.762 -14.960  29.245  1.00 88.77           O  
ATOM   2041  N   ASN A  82       7.353 -13.245  28.810  1.00 86.85           N  
ATOM   2042  CA  ASN A  82       7.755 -13.166  27.430  1.00 86.85           C  
ATOM   2043  CB  ASN A  82       6.613 -13.393  26.426  1.00 86.85           C  
ATOM   2044  CG  ASN A  82       7.240 -13.651  25.061  1.00 86.85           C  
ATOM   2045  OD1 ASN A  82       7.199 -12.802  24.172  1.00 86.85           O  
ATOM   2046  ND2 ASN A  82       7.854 -14.853  24.894  1.00 86.85           N  
ATOM   2047  C   ASN A  82       8.304 -11.780  27.213  1.00 86.85           C  
ATOM   2048  O   ASN A  82       7.563 -10.807  27.087  1.00 86.85           O  
ATOM   2049  N   THR A  84       9.644 -11.680  27.153  1.00 88.08           N  
ATOM   2050  CA  THR A  84      10.401 -10.454  27.069  1.00 88.08           C  
ATOM   2051  CB  THR A  84      11.862 -10.674  27.334  1.00 88.08           C  
ATOM   2052  OG1 THR A  84      12.420 -11.519  26.340  1.00 88.08           O  
ATOM   2053  CG2 THR A  84      12.010 -11.325  28.722  1.00 88.08           C  
ATOM   2054  C   THR A  84      10.272  -9.770  25.738  1.00 88.08           C  
ATOM   2055  O   THR A  84      10.440  -8.554  25.658  1.00 88.08           O  
ATOM   2056  N   LYS A  85      10.105 -10.527  24.639  1.00161.97           N  
ATOM   2057  CA  LYS A  85      10.009  -9.905  23.344  1.00161.97           C  
ATOM   2058  CB  LYS A  85      10.217 -10.911  22.202  1.00161.97           C  
ATOM   2059  CG  LYS A  85      11.627 -11.496  22.236  1.00161.97           C  
ATOM   2060  CD  LYS A  85      12.709 -10.420  22.133  0.50161.97           C  
ATOM   2061  CE  LYS A  85      14.077 -10.874  22.640  0.50161.97           C  
ATOM   2062  NZ  LYS A  85      14.539 -12.050  21.874  0.50161.97           N  
ATOM   2063  C   LYS A  85       8.684  -9.217  23.136  1.00161.97           C  
ATOM   2064  O   LYS A  85       8.628  -8.083  22.663  1.00161.97           O  
ATOM   2065  N   GLU A  86       7.586  -9.934  23.442  1.00153.78           N  
ATOM   2066  CA  GLU A  86       6.212  -9.517  23.333  1.00153.78           C  
ATOM   2067  CB  GLU A  86       5.237 -10.698  23.266  1.00153.78           C  
ATOM   2068  CG  GLU A  86       5.499 -11.581  22.045  1.00153.78           C  
ATOM   2069  CD  GLU A  86       5.638 -10.680  20.822  1.00153.78           C  
ATOM   2070  OE1 GLU A  86       5.080  -9.550  20.836  1.00153.78           O  
ATOM   2071  OE2 GLU A  86       6.310 -11.117  19.851  1.00153.78           O  
ATOM   2072  C   GLU A  86       5.844  -8.642  24.498  1.00153.78           C  
ATOM   2073  O   GLU A  86       4.775  -8.037  24.512  1.00153.78           O  
ATOM   2074  N   GLY A  87       6.651  -8.648  25.572  1.00 71.68           N  
ATOM   2075  CA  GLY A  87       6.370  -7.772  26.674  1.00 71.68           C  
ATOM   2076  C   GLY A  87       5.155  -8.200  27.466  1.00 71.68           C  
ATOM   2077  O   GLY A  87       4.220  -7.414  27.601  1.00 71.68           O  
ATOM   2078  N   TYR A  88       5.088  -9.458  27.966  1.00196.78           N  
ATOM   2079  CA  TYR A  88       3.989  -9.811  28.842  1.00196.78           C  
ATOM   2080  CB  TYR A  88       2.725 -10.343  28.138  1.00196.78           C  
ATOM   2081  CG  TYR A  88       2.993 -11.641  27.458  1.00196.78           C  
ATOM   2082  CD1 TYR A  88       2.919 -12.824  28.158  1.00196.78           C  
ATOM   2083  CD2 TYR A  88       3.317 -11.675  26.122  1.00196.78           C  
ATOM   2084  CE1 TYR A  88       3.158 -14.024  27.531  1.00196.78           C  
ATOM   2085  CE2 TYR A  88       3.556 -12.871  25.489  1.00196.78           C  
ATOM   2086  CZ  TYR A  88       3.475 -14.048  26.193  1.00196.78           C  
ATOM   2087  OH  TYR A  88       3.719 -15.276  25.543  1.00196.78           O  
ATOM   2088  C   TYR A  88       4.425 -10.830  29.869  1.00196.78           C  
ATOM   2089  O   TYR A  88       5.498 -11.422  29.746  1.00196.78           O  
ATOM   2090  N   SER A  89       3.605 -11.028  30.940  1.00 92.83           N  
ATOM   2091  CA  SER A  89       3.908 -11.991  31.977  1.00 92.83           C  
ATOM   2092  CB  SER A  89       4.810 -11.409  33.081  1.00 92.83           C  
ATOM   2093  OG  SER A  89       4.899 -12.306  34.178  1.00 92.83           O  
ATOM   2094  C   SER A  89       2.622 -12.417  32.647  1.00 92.83           C  
ATOM   2095  O   SER A  89       1.764 -11.591  32.948  1.00 92.83           O  
ATOM   2096  N   TYR A  90       2.472 -13.731  32.938  1.00189.20           N  
ATOM   2097  CA  TYR A  90       1.290 -14.260  33.580  1.00189.20           C  
ATOM   2098  CB  TYR A  90       0.748 -15.550  32.938  1.00189.20           C  
ATOM   2099  CG  TYR A  90       0.251 -15.303  31.556  1.00189.20           C  
ATOM   2100  CD1 TYR A  90       1.118 -15.371  30.489  1.00189.20           C  
ATOM   2101  CD2 TYR A  90      -1.074 -15.013  31.323  1.00189.20           C  
ATOM   2102  CE1 TYR A  90       0.668 -15.154  29.209  1.00189.20           C  
ATOM   2103  CE2 TYR A  90      -1.530 -14.796  30.044  1.00189.20           C  
ATOM   2104  CZ  TYR A  90      -0.656 -14.865  28.985  1.00189.20           C  
ATOM   2105  OH  TYR A  90      -1.113 -14.645  27.669  1.00189.20           O  
ATOM   2106  C   TYR A  90       1.660 -14.686  34.973  1.00189.20           C  
ATOM   2107  O   TYR A  90       2.779 -15.139  35.210  1.00189.20           O  
ATOM   2108  N   LEU A  91       0.737 -14.503  35.946  1.00 95.53           N  
ATOM   2109  CA  LEU A  91       0.954 -14.992  37.283  1.00 95.53           C  
ATOM   2110  CB  LEU A  91       0.817 -13.914  38.376  1.00 95.53           C  
ATOM   2111  CG  LEU A  91       1.133 -14.421  39.799  1.00 95.53           C  
ATOM   2112  CD1 LEU A  91       2.641 -14.669  39.982  1.00 95.53           C  
ATOM   2113  CD2 LEU A  91       0.532 -13.504  40.877  1.00 95.53           C  
ATOM   2114  C   LEU A  91      -0.119 -16.010  37.538  1.00 95.53           C  
ATOM   2115  O   LEU A  91      -1.298 -15.666  37.614  1.00 95.53           O  
ATOM   2116  N   TYR A  92       0.271 -17.295  37.693  1.00 89.80           N  
ATOM   2117  CA  TYR A  92      -0.666 -18.370  37.880  1.00 89.80           C  
ATOM   2118  CB  TYR A  92      -0.224 -19.689  37.222  1.00 89.80           C  
ATOM   2119  CG  TYR A  92      -0.124 -19.508  35.748  1.00 89.80           C  
ATOM   2120  CD1 TYR A  92      -1.245 -19.589  34.957  1.00 89.80           C  
ATOM   2121  CD2 TYR A  92       1.096 -19.270  35.154  1.00 89.80           C  
ATOM   2122  CE1 TYR A  92      -1.153 -19.429  33.595  1.00 89.80           C  
ATOM   2123  CE2 TYR A  92       1.195 -19.109  33.792  1.00 89.80           C  
ATOM   2124  CZ  TYR A  92       0.067 -19.188  33.011  1.00 89.80           C  
ATOM   2125  OH  TYR A  92       0.157 -19.026  31.613  1.00 89.80           O  
ATOM   2126  C   TYR A  92      -0.741 -18.681  39.340  1.00 89.80           C  
ATOM   2127  O   TYR A  92       0.255 -18.577  40.053  1.00 89.80           O  
ATOM   2128  N   ILE A  93      -1.952 -19.025  39.827  1.00131.35           N  
ATOM   2129  CA  ILE A  93      -2.129 -19.419  41.195  1.00131.35           C  
ATOM   2130  CB  ILE A  93      -3.188 -18.613  41.902  1.00131.35           C  
ATOM   2131  CG1 ILE A  93      -2.961 -17.091  41.799  1.00131.35           C  
ATOM   2132  CG2 ILE A  93      -3.230 -19.116  43.354  1.00131.35           C  
ATOM   2133  CD1 ILE A  93      -1.782 -16.544  42.596  1.00131.35           C  
ATOM   2134  C   ILE A  93      -2.699 -20.805  41.148  1.00131.35           C  
ATOM   2135  O   ILE A  93      -3.758 -21.020  40.559  1.00131.35           O  
ATOM   2136  N   LYS A  94      -2.031 -21.781  41.794  1.00 98.77           N  
ATOM   2137  CA  LYS A  94      -2.520 -23.132  41.792  1.00 98.77           C  
ATOM   2138  CB  LYS A  94      -1.461 -24.172  42.180  1.00 98.77           C  
ATOM   2139  CG  LYS A  94      -1.904 -25.597  41.852  1.00 98.77           C  
ATOM   2140  CD  LYS A  94      -0.749 -26.597  41.807  1.00 98.77           C  
ATOM   2141  CE  LYS A  94      -1.175 -28.013  41.411  1.00 98.77           C  
ATOM   2142  NZ  LYS A  94      -1.907 -28.655  42.524  1.00 98.77           N  
ATOM   2143  C   LYS A  94      -3.623 -23.163  42.795  1.00 98.77           C  
ATOM   2144  O   LYS A  94      -4.321 -22.159  42.926  1.00 98.77           O  
ATOM   2145  N   GLY A  95      -3.823 -24.310  43.493  1.00 45.59           N  
ATOM   2146  CA  GLY A  95      -4.882 -24.429  44.463  1.00 45.59           C  
ATOM   2147  C   GLY A  95      -4.760 -23.243  45.369  1.00 45.59           C  
ATOM   2148  O   GLY A  95      -3.840 -23.150  46.180  1.00 45.59           O  
ATOM   2149  N   SER A  96      -5.725 -22.308  45.231  1.00100.70           N  
ATOM   2150  CA  SER A  96      -5.680 -21.039  45.889  1.00100.70           C  
ATOM   2151  CB  SER A  96      -6.583 -19.979  45.231  1.00100.70           C  
ATOM   2152  OG  SER A  96      -6.174 -19.730  43.896  1.00100.70           O  
ATOM   2153  C   SER A  96      -6.128 -21.160  47.303  1.00100.70           C  
ATOM   2154  O   SER A  96      -6.867 -22.074  47.661  1.00100.70           O  
ATOM   2155  N   GLN A  97      -5.691 -20.191  48.134  1.00111.60           N  
ATOM   2156  CA  GLN A  97      -5.992 -20.199  49.534  1.00111.60           C  
ATOM   2157  CB  GLN A  97      -4.783 -20.617  50.379  1.00111.60           C  
ATOM   2158  CG  GLN A  97      -4.289 -22.037  50.102  1.00111.60           C  
ATOM   2159  CD  GLN A  97      -5.261 -22.994  50.773  1.00111.60           C  
ATOM   2160  OE1 GLN A  97      -5.931 -23.787  50.114  1.00111.60           O  
ATOM   2161  NE2 GLN A  97      -5.348 -22.912  52.127  1.00111.60           N  
ATOM   2162  C   GLN A  97      -6.330 -18.800  49.937  1.00111.60           C  
ATOM   2163  O   GLN A  97      -6.053 -17.833  49.227  1.00111.60           O  
ATOM   2164  N   PRO A  98      -6.950 -18.682  51.076  1.00134.33           N  
ATOM   2165  CA  PRO A  98      -7.333 -17.416  51.633  1.00134.33           C  
ATOM   2166  CD  PRO A  98      -7.538 -19.809  51.775  1.00134.33           C  
ATOM   2167  CB  PRO A  98      -8.154 -17.744  52.884  1.00134.33           C  
ATOM   2168  CG  PRO A  98      -7.875 -19.237  53.160  1.00134.33           C  
ATOM   2169  C   PRO A  98      -6.127 -16.572  51.909  1.00134.33           C  
ATOM   2170  O   PRO A  98      -6.222 -15.350  51.801  1.00134.33           O  
ATOM   2171  N   GLU A  99      -4.985 -17.202  52.240  1.00 96.99           N  
ATOM   2172  CA  GLU A  99      -3.791 -16.493  52.602  1.00 96.99           C  
ATOM   2173  CB  GLU A  99      -2.620 -17.412  52.987  1.00 96.99           C  
ATOM   2174  CG  GLU A  99      -2.954 -18.409  54.097  1.00 96.99           C  
ATOM   2175  CD  GLU A  99      -3.513 -19.639  53.404  1.00 96.99           C  
ATOM   2176  OE1 GLU A  99      -2.968 -19.969  52.318  1.00 96.99           O  
ATOM   2177  OE2 GLU A  99      -4.467 -20.268  53.935  1.00 96.99           O  
ATOM   2178  C   GLU A  99      -3.340 -15.731  51.402  1.00 96.99           C  
ATOM   2179  O   GLU A  99      -2.715 -14.678  51.514  1.00 96.99           O  
ATOM   2180  N   ASP A 100      -3.651 -16.284  50.220  1.00108.68           N  
ATOM   2181  CA  ASP A 100      -3.269 -15.778  48.939  1.00108.68           C  
ATOM   2182  CB  ASP A 100      -3.659 -16.705  47.778  1.00108.68           C  
ATOM   2183  CG  ASP A 100      -2.756 -17.921  47.841  1.00108.68           C  
ATOM   2184  OD1 ASP A 100      -1.537 -17.747  48.113  1.00108.68           O  
ATOM   2185  OD2 ASP A 100      -3.278 -19.047  47.627  1.00108.68           O  
ATOM   2186  C   ASP A 100      -3.918 -14.464  48.649  1.00108.68           C  
ATOM   2187  O   ASP A 100      -3.509 -13.809  47.699  1.00108.68           O  
ATOM   2188  N   SER A 101      -4.990 -14.074  49.362  1.00 54.45           N  
ATOM   2189  CA  SER A 101      -5.640 -12.824  49.054  1.00 54.45           C  
ATOM   2190  CB  SER A 101      -6.849 -12.508  49.953  1.00 54.45           C  
ATOM   2191  OG  SER A 101      -7.903 -13.436  49.745  1.00 54.45           O  
ATOM   2192  C   SER A 101      -4.681 -11.687  49.231  1.00 54.45           C  
ATOM   2193  O   SER A 101      -3.932 -11.622  50.206  1.00 54.45           O  
ATOM   2194  N   ALA A 102      -4.697 -10.745  48.266  1.00 74.03           N  
ATOM   2195  CA  ALA A 102      -3.829  -9.611  48.347  1.00 74.03           C  
ATOM   2196  CB  ALA A 102      -2.358  -9.995  48.566  1.00 74.03           C  
ATOM   2197  C   ALA A 102      -3.871  -8.919  47.028  1.00 74.03           C  
ATOM   2198  O   ALA A 102      -4.482  -9.392  46.075  1.00 74.03           O  
ATOM   2199  N   THR A 103      -3.221  -7.751  46.938  1.00152.62           N  
ATOM   2200  CA  THR A 103      -3.173  -7.114  45.660  1.00152.62           C  
ATOM   2201  CB  THR A 103      -3.399  -5.631  45.741  1.00152.62           C  
ATOM   2202  OG1 THR A 103      -3.522  -5.062  44.446  1.00152.62           O  
ATOM   2203  CG2 THR A 103      -2.242  -4.991  46.511  1.00152.62           C  
ATOM   2204  C   THR A 103      -1.815  -7.438  45.135  1.00152.62           C  
ATOM   2205  O   THR A 103      -0.813  -7.289  45.837  1.00152.62           O  
ATOM   2206  N   TYR A 104      -1.765  -7.927  43.876  1.00150.44           N  
ATOM   2207  CA  TYR A 104      -0.547  -8.391  43.286  1.00150.44           C  
ATOM   2208  CB  TYR A 104      -0.734  -9.657  42.430  1.00150.44           C  
ATOM   2209  CG  TYR A 104      -1.497 -10.685  43.189  1.00150.44           C  
ATOM   2210  CD1 TYR A 104      -2.860 -10.521  43.300  1.00150.44           C  
ATOM   2211  CD2 TYR A 104      -0.889 -11.783  43.757  1.00150.44           C  
ATOM   2212  CE1 TYR A 104      -3.633 -11.436  43.962  1.00150.44           C  
ATOM   2213  CE2 TYR A 104      -1.664 -12.705  44.426  1.00150.44           C  
ATOM   2214  CZ  TYR A 104      -3.026 -12.529  44.519  1.00150.44           C  
ATOM   2215  OH  TYR A 104      -3.819 -13.477  45.191  1.00150.44           O  
ATOM   2216  C   TYR A 104      -0.112  -7.339  42.323  1.00150.44           C  
ATOM   2217  O   TYR A 104      -0.853  -6.990  41.403  1.00150.44           O  
ATOM   2218  N   LEU A 105       1.121  -6.827  42.520  1.00104.90           N  
ATOM   2219  CA  LEU A 105       1.685  -5.763  41.741  1.00104.90           C  
ATOM   2220  CB  LEU A 105       2.487  -4.729  42.565  1.00104.90           C  
ATOM   2221  CG  LEU A 105       1.632  -3.873  43.518  1.00104.90           C  
ATOM   2222  CD1 LEU A 105       2.474  -2.817  44.247  1.00104.90           C  
ATOM   2223  CD2 LEU A 105       0.451  -3.230  42.782  1.00104.90           C  
ATOM   2224  C   LEU A 105       2.657  -6.304  40.742  1.00104.90           C  
ATOM   2225  O   LEU A 105       3.193  -7.406  40.868  1.00104.90           O  
ATOM   2226  N   CYS A 106       2.881  -5.501  39.686  1.00 82.49           N  
ATOM   2227  CA  CYS A 106       3.781  -5.863  38.639  1.00 82.49           C  
ATOM   2228  CB  CYS A 106       3.016  -6.223  37.341  1.00 82.49           C  
ATOM   2229  SG  CYS A 106       4.032  -6.628  35.885  1.00 82.49           S  
ATOM   2230  C   CYS A 106       4.636  -4.670  38.392  1.00 82.49           C  
ATOM   2231  O   CYS A 106       4.145  -3.569  38.147  1.00 82.49           O  
ATOM   2232  N   ALA A 107       5.964  -4.852  38.476  1.00 91.95           N  
ATOM   2233  CA  ALA A 107       6.790  -3.718  38.234  1.00 91.95           C  
ATOM   2234  CB  ALA A 107       7.418  -3.122  39.504  1.00 91.95           C  
ATOM   2235  C   ALA A 107       7.874  -4.161  37.328  1.00 91.95           C  
ATOM   2236  O   ALA A 107       8.255  -5.328  37.323  1.00 91.95           O  
ATOM   2237  N   PHE A 108       8.375  -3.253  36.482  1.00211.48           N  
ATOM   2238  CA  PHE A 108       9.461  -3.689  35.665  1.00211.48           C  
ATOM   2239  CB  PHE A 108       9.091  -4.041  34.210  1.00211.48           C  
ATOM   2240  CG  PHE A 108       8.696  -2.824  33.450  1.00211.48           C  
ATOM   2241  CD1 PHE A 108       7.408  -2.345  33.484  1.00211.48           C  
ATOM   2242  CD2 PHE A 108       9.633  -2.180  32.672  1.00211.48           C  
ATOM   2243  CE1 PHE A 108       7.066  -1.225  32.763  1.00211.48           C  
ATOM   2244  CE2 PHE A 108       9.298  -1.060  31.952  1.00211.48           C  
ATOM   2245  CZ  PHE A 108       8.012  -0.584  32.001  1.00211.48           C  
ATOM   2246  C   PHE A 108      10.436  -2.568  35.658  1.00211.48           C  
ATOM   2247  O   PHE A 108      10.066  -1.447  36.005  1.00211.48           O  
ATOM   2248  N   GLU A 109      11.718  -2.829  35.306  1.00234.28           N  
ATOM   2249  CA  GLU A 109      12.633  -1.717  35.293  1.00234.28           C  
ATOM   2250  CB  GLU A 109      14.073  -1.941  35.791  1.00234.28           C  
ATOM   2251  CG  GLU A 109      14.796  -3.144  35.206  1.00234.28           C  
ATOM   2252  CD  GLU A 109      15.026  -4.060  36.391  1.00234.28           C  
ATOM   2253  OE1 GLU A 109      16.056  -3.842  37.089  1.00234.28           O  
ATOM   2254  OE2 GLU A 109      14.175  -4.955  36.646  1.00234.28           O  
ATOM   2255  C   GLU A 109      12.689  -1.056  33.947  1.00234.28           C  
ATOM   2256  O   GLU A 109      12.608  -1.697  32.902  1.00234.28           O  
ATOM   2257  N   THR A 110      12.799   0.289  33.981  1.00264.07           N  
ATOM   2258  CA  THR A 110      12.833   1.180  32.856  1.00264.07           C  
ATOM   2259  CB  THR A 110      12.698   2.623  33.248  1.00264.07           C  
ATOM   2260  OG1 THR A 110      13.853   3.052  33.955  1.00264.07           O  
ATOM   2261  CG2 THR A 110      11.454   2.758  34.148  1.00264.07           C  
ATOM   2262  C   THR A 110      14.132   0.979  32.210  1.00264.07           C  
ATOM   2263  O   THR A 110      14.300   1.215  31.013  1.00264.07           O  
ATOM   2264  N   GLN A 111      15.091   0.591  33.065  1.00564.77           N  
ATOM   2265  CA  GLN A 111      16.413   0.287  32.673  1.00564.77           C  
ATOM   2266  CB  GLN A 111      16.619  -0.141  31.191  1.00564.77           C  
ATOM   2267  CG  GLN A 111      18.067   0.035  30.753  1.00564.77           C  
ATOM   2268  CD  GLN A 111      18.286   0.187  29.256  1.00564.77           C  
ATOM   2269  OE1 GLN A 111      18.003   1.235  28.678  1.00564.77           O  
ATOM   2270  NE2 GLN A 111      18.820  -0.877  28.601  1.00564.77           N  
ATOM   2271  C   GLN A 111      17.225   1.460  32.965  1.00564.77           C  
ATOM   2272  O   GLN A 111      17.707   1.538  34.099  1.00564.77           O  
ATOM   2273  N   GLY A 112      17.395   2.413  32.000  1.00356.19           N  
ATOM   2274  CA  GLY A 112      16.860   2.713  30.678  1.00356.19           C  
ATOM   2275  C   GLY A 112      16.505   4.128  30.883  1.00356.19           C  
ATOM   2276  O   GLY A 112      16.838   5.014  30.100  1.00356.19           O  
ATOM   2277  N   GLY A 122      15.822   4.325  32.012  1.00136.22           N  
ATOM   2278  CA  GLY A 122      15.673   5.570  32.678  1.00136.22           C  
ATOM   2279  C   GLY A 122      16.694   5.266  33.714  1.00136.22           C  
ATOM   2280  O   GLY A 122      17.667   4.580  33.429  1.00136.22           O  
ATOM   2281  N   SER A 123      16.533   5.668  34.972  1.00145.02           N  
ATOM   2282  CA  SER A 123      17.475   5.072  35.884  1.00145.02           C  
ATOM   2283  CB  SER A 123      17.496   5.720  37.283  1.00145.02           C  
ATOM   2284  OG  SER A 123      16.276   5.465  37.965  1.00145.02           O  
ATOM   2285  C   SER A 123      17.008   3.643  36.064  1.00145.02           C  
ATOM   2286  O   SER A 123      16.178   3.151  35.301  1.00145.02           O  
ATOM   2287  N   GLU A 124      17.579   2.893  37.032  1.00366.55           N  
ATOM   2288  CA  GLU A 124      17.049   1.603  37.300  1.00366.55           C  
ATOM   2289  CB  GLU A 124      17.947   0.729  38.188  1.00366.55           C  
ATOM   2290  CG  GLU A 124      19.095   0.081  37.417  1.00366.55           C  
ATOM   2291  CD  GLU A 124      20.086   1.164  37.017  1.00366.55           C  
ATOM   2292  OE1 GLU A 124      20.836   1.637  37.911  1.00366.55           O  
ATOM   2293  OE2 GLU A 124      20.107   1.533  35.813  1.00366.55           O  
ATOM   2294  C   GLU A 124      15.778   1.880  38.031  1.00366.55           C  
ATOM   2295  O   GLU A 124      15.684   1.749  39.246  1.00366.55           O  
ATOM   2296  N   LYS A 125      14.734   2.288  37.298  1.00196.68           N  
ATOM   2297  CA  LYS A 125      13.512   2.598  37.967  1.00196.68           C  
ATOM   2298  CB  LYS A 125      12.721   3.751  37.337  1.00196.68           C  
ATOM   2299  CG  LYS A 125      13.400   5.113  37.459  1.00196.68           C  
ATOM   2300  CD  LYS A 125      12.716   6.184  36.611  1.00196.68           C  
ATOM   2301  CE  LYS A 125      13.315   7.581  36.761  1.00196.68           C  
ATOM   2302  NZ  LYS A 125      12.590   8.523  35.880  1.00196.68           N  
ATOM   2303  C   LYS A 125      12.644   1.402  37.858  1.00196.68           C  
ATOM   2304  O   LYS A 125      12.929   0.459  37.120  1.00196.68           O  
ATOM   2305  N   LEU A 126      11.571   1.407  38.656  1.00186.57           N  
ATOM   2306  CA  LEU A 126      10.617   0.356  38.589  1.00186.57           C  
ATOM   2307  CB  LEU A 126      10.537  -0.470  39.885  1.00186.57           C  
ATOM   2308  CG  LEU A 126      11.875  -1.114  40.296  1.00186.57           C  
ATOM   2309  CD1 LEU A 126      12.899  -0.045  40.709  1.00186.57           C  
ATOM   2310  CD2 LEU A 126      11.677  -2.195  41.372  1.00186.57           C  
ATOM   2311  C   LEU A 126       9.270   0.973  38.376  1.00186.57           C  
ATOM   2312  O   LEU A 126       8.851   1.840  39.141  1.00186.57           O  
ATOM   2313  N   VAL A 127       8.544   0.537  37.327  1.00107.14           N  
ATOM   2314  CA  VAL A 127       7.236   1.093  37.101  1.00107.14           C  
ATOM   2315  CB  VAL A 127       6.965   1.445  35.672  1.00107.14           C  
ATOM   2316  CG1 VAL A 127       5.500   1.897  35.554  1.00107.14           C  
ATOM   2317  CG2 VAL A 127       7.980   2.516  35.239  1.00107.14           C  
ATOM   2318  C   VAL A 127       6.225   0.061  37.484  1.00107.14           C  
ATOM   2319  O   VAL A 127       6.248  -1.063  36.988  1.00107.14           O  
ATOM   2320  N   PHE A 128       5.293   0.424  38.385  1.00136.67           N  
ATOM   2321  CA  PHE A 128       4.290  -0.511  38.811  1.00136.67           C  
ATOM   2322  CB  PHE A 128       3.875  -0.373  40.288  1.00136.67           C  
ATOM   2323  CG  PHE A 128       5.003  -0.822  41.153  1.00136.67           C  
ATOM   2324  CD1 PHE A 128       6.034   0.035  41.454  1.00136.67           C  
ATOM   2325  CD2 PHE A 128       5.028  -2.098  41.670  1.00136.67           C  
ATOM   2326  CE1 PHE A 128       7.074  -0.374  42.255  1.00136.67           C  
ATOM   2327  CE2 PHE A 128       6.066  -2.512  42.472  1.00136.67           C  
ATOM   2328  CZ  PHE A 128       7.093  -1.650  42.765  1.00136.67           C  
ATOM   2329  C   PHE A 128       3.044  -0.331  38.007  1.00136.67           C  
ATOM   2330  O   PHE A 128       2.719   0.773  37.569  1.00136.67           O  
ATOM   2331  N   GLY A 129       2.304  -1.442  37.806  1.00 75.51           N  
ATOM   2332  CA  GLY A 129       1.081  -1.396  37.053  1.00 75.51           C  
ATOM   2333  C   GLY A 129      -0.076  -1.121  37.962  1.00 75.51           C  
ATOM   2334  O   GLY A 129       0.079  -0.890  39.160  1.00 75.51           O  
ATOM   2335  N   LYS A 130      -1.295  -1.216  37.394  1.00154.50           N  
ATOM   2336  CA  LYS A 130      -2.498  -0.902  38.113  1.00154.50           C  
ATOM   2337  CB  LYS A 130      -3.775  -1.158  37.292  1.00154.50           C  
ATOM   2338  CG  LYS A 130      -4.086  -0.059  36.276  1.00154.50           C  
ATOM   2339  CD  LYS A 130      -4.297   1.305  36.935  1.00154.50           C  
ATOM   2340  CE  LYS A 130      -5.037   2.310  36.050  1.00154.50           C  
ATOM   2341  NZ  LYS A 130      -4.231   2.631  34.853  1.00154.50           N  
ATOM   2342  C   LYS A 130      -2.564  -1.766  39.333  1.00154.50           C  
ATOM   2343  O   LYS A 130      -3.027  -1.310  40.379  1.00154.50           O  
ATOM   2344  N   GLY A 131      -2.128  -3.040  39.230  1.00 66.07           N  
ATOM   2345  CA  GLY A 131      -2.163  -3.895  40.381  1.00 66.07           C  
ATOM   2346  C   GLY A 131      -3.448  -4.649  40.318  1.00 66.07           C  
ATOM   2347  O   GLY A 131      -4.499  -4.067  40.050  1.00 66.07           O  
ATOM   2348  N   THR A 132      -3.394  -5.972  40.582  1.00163.94           N  
ATOM   2349  CA  THR A 132      -4.619  -6.719  40.542  1.00163.94           C  
ATOM   2350  CB  THR A 132      -4.577  -7.951  39.665  1.00163.94           C  
ATOM   2351  OG1 THR A 132      -3.647  -8.904  40.155  1.00163.94           O  
ATOM   2352  CG2 THR A 132      -4.153  -7.543  38.251  1.00163.94           C  
ATOM   2353  C   THR A 132      -4.940  -7.191  41.933  1.00163.94           C  
ATOM   2354  O   THR A 132      -4.227  -8.018  42.499  1.00163.94           O  
ATOM   2355  N   LYS A 133      -6.035  -6.676  42.537  1.00151.76           N  
ATOM   2356  CA  LYS A 133      -6.389  -7.155  43.846  1.00151.76           C  
ATOM   2357  CB  LYS A 133      -7.278  -6.243  44.714  1.00151.76           C  
ATOM   2358  CG  LYS A 133      -6.520  -5.200  45.531  1.00151.76           C  
ATOM   2359  CD  LYS A 133      -7.427  -4.265  46.340  1.00151.76           C  
ATOM   2360  CE  LYS A 133      -7.490  -4.599  47.835  1.00151.76           C  
ATOM   2361  NZ  LYS A 133      -8.212  -5.872  48.061  1.00151.76           N  
ATOM   2362  C   LYS A 133      -7.143  -8.425  43.695  1.00151.76           C  
ATOM   2363  O   LYS A 133      -7.985  -8.567  42.808  1.00151.76           O  
ATOM   2364  N   LEU A 134      -6.862  -9.390  44.589  1.00170.22           N  
ATOM   2365  CA  LEU A 134      -7.531 -10.639  44.451  1.00170.22           C  
ATOM   2366  CB  LEU A 134      -6.573 -11.775  44.054  1.00170.22           C  
ATOM   2367  CG  LEU A 134      -7.181 -12.825  43.106  1.00170.22           C  
ATOM   2368  CD1 LEU A 134      -8.508 -13.424  43.594  1.00170.22           C  
ATOM   2369  CD2 LEU A 134      -7.255 -12.222  41.700  1.00170.22           C  
ATOM   2370  C   LEU A 134      -8.053 -11.002  45.811  1.00170.22           C  
ATOM   2371  O   LEU A 134      -7.372 -10.835  46.824  1.00170.22           O  
ATOM   2372  N   THR A 135      -9.294 -11.509  45.875  1.00134.19           N  
ATOM   2373  CA  THR A 135      -9.803 -11.941  47.142  1.00134.19           C  
ATOM   2374  CB  THR A 135     -10.999 -11.165  47.581  1.00134.19           C  
ATOM   2375  OG1 THR A 135     -12.015 -11.290  46.604  1.00134.19           O  
ATOM   2376  CG2 THR A 135     -10.608  -9.689  47.731  1.00134.19           C  
ATOM   2377  C   THR A 135     -10.182 -13.383  46.986  1.00134.19           C  
ATOM   2378  O   THR A 135     -10.710 -13.785  45.949  1.00134.19           O  
ATOM   2379  N   VAL A 136      -9.900 -14.210  48.015  1.00 76.64           N  
ATOM   2380  CA  VAL A 136     -10.213 -15.607  47.905  1.00 76.64           C  
ATOM   2381  CB  VAL A 136      -9.020 -16.481  48.152  1.00 76.64           C  
ATOM   2382  CG1 VAL A 136      -9.443 -17.956  48.060  1.00 76.64           C  
ATOM   2383  CG2 VAL A 136      -7.942 -16.079  47.129  1.00 76.64           C  
ATOM   2384  C   VAL A 136     -11.290 -15.925  48.893  1.00 76.64           C  
ATOM   2385  O   VAL A 136     -11.124 -15.744  50.098  1.00 76.64           O  
ATOM   2386  N   ASN A 137     -12.409 -16.468  48.373  1.00160.52           N  
ATOM   2387  CA  ASN A 137     -13.640 -16.671  49.087  1.00160.52           C  
ATOM   2388  CB  ASN A 137     -14.714 -17.342  48.218  1.00160.52           C  
ATOM   2389  CG  ASN A 137     -14.965 -16.481  46.992  1.00160.52           C  
ATOM   2390  OD1 ASN A 137     -14.770 -15.266  47.014  1.00160.52           O  
ATOM   2391  ND2 ASN A 137     -15.403 -17.137  45.885  1.00160.52           N  
ATOM   2392  C   ASN A 137     -13.511 -17.545  50.289  1.00160.52           C  
ATOM   2393  O   ASN A 137     -13.766 -17.019  51.352  1.00160.52           O  
ATOM   2394  N   PRO A 138     -13.060 -18.766  50.276  1.00150.53           N  
ATOM   2395  CA  PRO A 138     -13.205 -19.507  51.506  1.00150.53           C  
ATOM   2396  CD  PRO A 138     -11.642 -18.759  49.991  1.00150.53           C  
ATOM   2397  CB  PRO A 138     -12.062 -19.020  52.395  1.00150.53           C  
ATOM   2398  CG  PRO A 138     -11.010 -18.503  51.378  1.00150.53           C  
ATOM   2399  C   PRO A 138     -14.590 -19.500  52.081  1.00150.53           C  
ATOM   2400  O   PRO A 138     -14.736 -19.618  53.327  1.00150.53           O  
ATOM   2401  OXT PRO A 138     -15.550 -19.397  51.273  1.00150.53           O  
TER    2402      PRO A 138                                                       
ATOM   2402  N   ILE B   3      14.108   0.992  54.360  1.00196.18           N  
ATOM   2403  CA  ILE B   3      14.080   0.737  55.782  1.00196.18           C  
ATOM   2404  CB  ILE B   3      15.456   0.900  56.413  1.00196.18           C  
ATOM   2405  CG1 ILE B   3      15.505   0.279  57.825  1.00196.18           C  
ATOM   2406  CG2 ILE B   3      15.922   2.361  56.363  1.00196.18           C  
ATOM   2407  CD1 ILE B   3      14.666   0.989  58.887  1.00196.18           C  
ATOM   2408  C   ILE B   3      12.983   1.442  56.521  1.00196.18           C  
ATOM   2409  O   ILE B   3      11.885   0.899  56.620  1.00196.18           O  
ATOM   2410  N   SER B   4      13.212   2.667  57.037  1.00 48.61           N  
ATOM   2411  CA  SER B   4      12.198   3.254  57.866  1.00 48.61           C  
ATOM   2412  CB  SER B   4      12.710   3.631  59.267  1.00 48.61           C  
ATOM   2413  OG  SER B   4      13.728   4.615  59.163  1.00 48.61           O  
ATOM   2414  C   SER B   4      11.653   4.499  57.248  1.00 48.61           C  
ATOM   2415  O   SER B   4      12.370   5.277  56.619  1.00 48.61           O  
ATOM   2416  N   GLN B   5      10.332   4.709  57.420  1.00 59.03           N  
ATOM   2417  CA  GLN B   5       9.709   5.881  56.888  1.00 59.03           C  
ATOM   2418  CB  GLN B   5       8.776   5.569  55.705  1.00 59.03           C  
ATOM   2419  CG  GLN B   5       8.224   6.808  55.000  1.00 59.03           C  
ATOM   2420  CD  GLN B   5       7.386   6.332  53.823  1.00 59.03           C  
ATOM   2421  OE1 GLN B   5       7.229   5.133  53.600  1.00 59.03           O  
ATOM   2422  NE2 GLN B   5       6.835   7.298  53.041  1.00 59.03           N  
ATOM   2423  C   GLN B   5       8.895   6.505  57.980  1.00 59.03           C  
ATOM   2424  O   GLN B   5       8.116   5.830  58.653  1.00 59.03           O  
ATOM   2425  N   LYS B   6       9.078   7.824  58.200  1.00110.94           N  
ATOM   2426  CA  LYS B   6       8.308   8.513  59.198  1.00110.94           C  
ATOM   2427  CB  LYS B   6       9.086   8.878  60.477  1.00110.94           C  
ATOM   2428  CG  LYS B   6       9.420   7.690  61.384  1.00110.94           C  
ATOM   2429  CD  LYS B   6      10.594   6.833  60.909  1.00110.94           C  
ATOM   2430  CE  LYS B   6      11.916   7.224  61.573  1.00110.94           C  
ATOM   2431  NZ  LYS B   6      12.969   6.242  61.238  1.00110.94           N  
ATOM   2432  C   LYS B   6       7.849   9.800  58.592  1.00110.94           C  
ATOM   2433  O   LYS B   6       8.515  10.341  57.710  1.00110.94           O  
ATOM   2434  N   PRO B   7       6.731  10.330  59.021  1.00 77.28           N  
ATOM   2435  CA  PRO B   7       5.892   9.729  60.027  1.00 77.28           C  
ATOM   2436  CD  PRO B   7       6.527  11.765  58.929  1.00 77.28           C  
ATOM   2437  CB  PRO B   7       5.094  10.875  60.653  1.00 77.28           C  
ATOM   2438  CG  PRO B   7       5.177  12.009  59.619  1.00 77.28           C  
ATOM   2439  C   PRO B   7       5.008   8.683  59.430  1.00 77.28           C  
ATOM   2440  O   PRO B   7       4.858   8.653  58.210  1.00 77.28           O  
ATOM   2441  N   SER B   8       4.437   7.799  60.271  1.00 36.27           N  
ATOM   2442  CA  SER B   8       3.546   6.781  59.797  1.00 36.27           C  
ATOM   2443  CB  SER B   8       3.204   5.744  60.880  1.00 36.27           C  
ATOM   2444  OG  SER B   8       4.380   5.047  61.263  1.00 36.27           O  
ATOM   2445  C   SER B   8       2.268   7.411  59.333  1.00 36.27           C  
ATOM   2446  O   SER B   8       1.769   7.083  58.257  1.00 36.27           O  
ATOM   2447  N   ARG B   9       1.694   8.343  60.126  1.00118.80           N  
ATOM   2448  CA  ARG B   9       0.451   8.931  59.709  1.00118.80           C  
ATOM   2449  CB  ARG B   9      -0.761   8.391  60.484  1.00118.80           C  
ATOM   2450  CG  ARG B   9      -0.889   6.868  60.378  1.00118.80           C  
ATOM   2451  CD  ARG B   9      -2.277   6.336  60.734  1.00118.80           C  
ATOM   2452  NE  ARG B   9      -2.605   6.796  62.112  1.00118.80           N  
ATOM   2453  CZ  ARG B   9      -3.885   7.172  62.400  1.00118.80           C  
ATOM   2454  NH1 ARG B   9      -4.839   7.126  61.425  1.00118.80           N  
ATOM   2455  NH2 ARG B   9      -4.212   7.599  63.654  1.00118.80           N  
ATOM   2456  C   ARG B   9       0.533  10.411  59.925  1.00118.80           C  
ATOM   2457  O   ARG B   9       1.239  10.872  60.819  1.00118.80           O  
ATOM   2458  N   ASP B  10      -0.167  11.206  59.082  1.00105.97           N  
ATOM   2459  CA  ASP B  10      -0.095  12.631  59.254  1.00105.97           C  
ATOM   2460  CB  ASP B  10       1.063  13.278  58.473  1.00105.97           C  
ATOM   2461  CG  ASP B  10       1.161  14.738  58.888  1.00105.97           C  
ATOM   2462  OD1 ASP B  10       0.247  15.519  58.517  1.00105.97           O  
ATOM   2463  OD2 ASP B  10       2.144  15.095  59.592  1.00105.97           O  
ATOM   2464  C   ASP B  10      -1.383  13.273  58.828  1.00105.97           C  
ATOM   2465  O   ASP B  10      -2.023  12.843  57.870  1.00105.97           O  
ATOM   2466  N   ILE B  11      -1.810  14.313  59.578  1.00 80.38           N  
ATOM   2467  CA  ILE B  11      -2.974  15.080  59.235  1.00 80.38           C  
ATOM   2468  CB  ILE B  11      -3.984  15.161  60.346  1.00 80.38           C  
ATOM   2469  CG1 ILE B  11      -4.444  13.758  60.776  1.00 80.38           C  
ATOM   2470  CG2 ILE B  11      -5.138  16.057  59.869  1.00 80.38           C  
ATOM   2471  CD1 ILE B  11      -3.373  12.963  61.523  1.00 80.38           C  
ATOM   2472  C   ILE B  11      -2.488  16.480  59.005  1.00 80.38           C  
ATOM   2473  O   ILE B  11      -1.822  17.053  59.866  1.00 80.38           O  
ATOM   2474  N   CYS B  12      -2.792  17.071  57.829  1.00 46.97           N  
ATOM   2475  CA  CYS B  12      -2.332  18.408  57.570  1.00 46.97           C  
ATOM   2476  CB  CYS B  12      -1.293  18.511  56.439  1.00 46.97           C  
ATOM   2477  SG  CYS B  12       0.341  17.862  56.886  1.00 46.97           S  
ATOM   2478  C   CYS B  12      -3.486  19.245  57.124  1.00 46.97           C  
ATOM   2479  O   CYS B  12      -4.421  18.753  56.495  1.00 46.97           O  
ATOM   2480  N   GLN B  13      -3.445  20.552  57.457  1.00 82.85           N  
ATOM   2481  CA  GLN B  13      -4.466  21.449  57.009  1.00 82.85           C  
ATOM   2482  CB  GLN B  13      -4.596  22.712  57.879  1.00 82.85           C  
ATOM   2483  CG  GLN B  13      -3.345  23.592  57.898  1.00 82.85           C  
ATOM   2484  CD  GLN B  13      -3.606  24.738  58.866  1.00 82.85           C  
ATOM   2485  OE1 GLN B  13      -4.678  24.832  59.462  1.00 82.85           O  
ATOM   2486  NE2 GLN B  13      -2.597  25.634  59.035  1.00 82.85           N  
ATOM   2487  C   GLN B  13      -4.098  21.833  55.616  1.00 82.85           C  
ATOM   2488  O   GLN B  13      -2.926  22.049  55.310  1.00 82.85           O  
ATOM   2489  N   ARG B  14      -5.102  21.932  54.729  1.00127.13           N  
ATOM   2490  CA  ARG B  14      -4.815  22.189  53.353  1.00127.13           C  
ATOM   2491  CB  ARG B  14      -6.068  22.129  52.458  1.00127.13           C  
ATOM   2492  CG  ARG B  14      -5.774  22.399  50.986  1.00127.13           C  
ATOM   2493  CD  ARG B  14      -6.212  23.794  50.550  1.00127.13           C  
ATOM   2494  NE  ARG B  14      -5.552  24.081  49.249  1.00127.13           N  
ATOM   2495  CZ  ARG B  14      -5.530  25.363  48.788  1.00127.13           C  
ATOM   2496  NH1 ARG B  14      -6.197  26.340  49.471  1.00127.13           N  
ATOM   2497  NH2 ARG B  14      -4.829  25.670  47.659  1.00127.13           N  
ATOM   2498  C   ARG B  14      -4.169  23.528  53.232  1.00127.13           C  
ATOM   2499  O   ARG B  14      -4.574  24.493  53.879  1.00127.13           O  
ATOM   2500  N   GLY B  15      -3.125  23.599  52.378  1.00 36.71           N  
ATOM   2501  CA  GLY B  15      -2.400  24.816  52.159  1.00 36.71           C  
ATOM   2502  C   GLY B  15      -1.068  24.751  52.849  1.00 36.71           C  
ATOM   2503  O   GLY B  15      -0.167  25.520  52.519  1.00 36.71           O  
ATOM   2504  N   THR B  16      -0.893  23.836  53.827  1.00 44.85           N  
ATOM   2505  CA  THR B  16       0.367  23.770  54.521  1.00 44.85           C  
ATOM   2506  CB  THR B  16       0.234  23.449  55.981  1.00 44.85           C  
ATOM   2507  OG1 THR B  16      -0.388  22.184  56.156  1.00 44.85           O  
ATOM   2508  CG2 THR B  16      -0.603  24.555  56.648  1.00 44.85           C  
ATOM   2509  C   THR B  16       1.239  22.732  53.879  1.00 44.85           C  
ATOM   2510  O   THR B  16       0.760  21.865  53.149  1.00 44.85           O  
ATOM   2511  N   SER B  17       2.567  22.817  54.122  1.00 45.21           N  
ATOM   2512  CA  SER B  17       3.503  21.886  53.549  1.00 45.21           C  
ATOM   2513  CB  SER B  17       4.911  22.474  53.345  1.00 45.21           C  
ATOM   2514  OG  SER B  17       5.487  22.816  54.597  1.00 45.21           O  
ATOM   2515  C   SER B  17       3.635  20.687  54.443  1.00 45.21           C  
ATOM   2516  O   SER B  17       3.392  20.768  55.646  1.00 45.21           O  
ATOM   2517  N   LEU B  18       4.024  19.527  53.861  1.00149.36           N  
ATOM   2518  CA  LEU B  18       4.206  18.321  54.629  1.00149.36           C  
ATOM   2519  CB  LEU B  18       3.118  17.263  54.368  1.00149.36           C  
ATOM   2520  CG  LEU B  18       3.214  15.979  55.224  1.00149.36           C  
ATOM   2521  CD1 LEU B  18       4.395  15.078  54.825  1.00149.36           C  
ATOM   2522  CD2 LEU B  18       3.205  16.322  56.721  1.00149.36           C  
ATOM   2523  C   LEU B  18       5.534  17.727  54.242  1.00149.36           C  
ATOM   2524  O   LEU B  18       5.928  17.782  53.078  1.00149.36           O  
ATOM   2525  N   THR B  19       6.274  17.153  55.220  1.00151.71           N  
ATOM   2526  CA  THR B  19       7.538  16.526  54.927  1.00151.71           C  
ATOM   2527  CB  THR B  19       8.715  17.011  55.718  1.00151.71           C  
ATOM   2528  OG1 THR B  19       8.421  16.962  57.105  1.00151.71           O  
ATOM   2529  CG2 THR B  19       9.117  18.413  55.277  1.00151.71           C  
ATOM   2530  C   THR B  19       7.485  15.077  55.273  1.00151.71           C  
ATOM   2531  O   THR B  19       7.015  14.691  56.341  1.00151.71           O  
ATOM   2532  N   ILE B  20       8.012  14.232  54.367  1.00139.92           N  
ATOM   2533  CA  ILE B  20       8.057  12.820  54.624  1.00139.92           C  
ATOM   2534  CB  ILE B  20       7.383  12.000  53.559  1.00139.92           C  
ATOM   2535  CG1 ILE B  20       5.917  12.410  53.341  1.00139.92           C  
ATOM   2536  CG2 ILE B  20       7.536  10.526  53.969  1.00139.92           C  
ATOM   2537  CD1 ILE B  20       4.992  12.075  54.506  1.00139.92           C  
ATOM   2538  C   ILE B  20       9.503  12.416  54.552  1.00139.92           C  
ATOM   2539  O   ILE B  20      10.196  12.774  53.603  1.00139.92           O  
ATOM   2540  N   GLN B  21      10.009  11.652  55.545  1.00177.75           N  
ATOM   2541  CA  GLN B  21      11.391  11.249  55.495  1.00177.75           C  
ATOM   2542  CB  GLN B  21      12.240  11.820  56.645  1.00177.75           C  
ATOM   2543  CG  GLN B  21      11.611  11.662  58.028  1.00177.75           C  
ATOM   2544  CD  GLN B  21      10.848  12.956  58.286  1.00177.75           C  
ATOM   2545  OE1 GLN B  21       9.738  12.953  58.816  1.00177.75           O  
ATOM   2546  NE2 GLN B  21      11.468  14.103  57.898  1.00177.75           N  
ATOM   2547  C   GLN B  21      11.542   9.755  55.368  1.00177.75           C  
ATOM   2548  O   GLN B  21      10.763   8.980  55.921  1.00177.75           O  
ATOM   2549  N   CYS B  22      12.563   9.323  54.586  1.00 85.43           N  
ATOM   2550  CA  CYS B  22      12.804   7.927  54.309  1.00 85.43           C  
ATOM   2551  CB  CYS B  22      12.331   7.520  52.903  1.00 85.43           C  
ATOM   2552  SG  CYS B  22      12.632   5.766  52.554  1.00 85.43           S  
ATOM   2553  C   CYS B  22      14.270   7.592  54.404  1.00 85.43           C  
ATOM   2554  O   CYS B  22      15.130   8.353  53.960  1.00 85.43           O  
ATOM   2555  N   GLN B  23      14.588   6.412  54.992  1.00 87.92           N  
ATOM   2556  CA  GLN B  23      15.949   5.945  55.091  1.00 87.92           C  
ATOM   2557  CB  GLN B  23      16.371   5.526  56.508  1.00 87.92           C  
ATOM   2558  CG  GLN B  23      17.822   5.041  56.568  1.00 87.92           C  
ATOM   2559  CD  GLN B  23      18.145   4.652  58.002  1.00 87.92           C  
ATOM   2560  OE1 GLN B  23      19.238   4.168  58.295  1.00 87.92           O  
ATOM   2561  NE2 GLN B  23      17.169   4.868  58.924  1.00 87.92           N  
ATOM   2562  C   GLN B  23      16.054   4.737  54.210  1.00 87.92           C  
ATOM   2563  O   GLN B  23      15.192   3.867  54.207  1.00 87.92           O  
ATOM   2564  N   VAL B  24      17.149   4.641  53.448  1.00 96.19           N  
ATOM   2565  CA  VAL B  24      17.346   3.644  52.436  1.00 96.19           C  
ATOM   2566  CB  VAL B  24      17.866   4.336  51.216  1.00 96.19           C  
ATOM   2567  CG1 VAL B  24      18.198   3.313  50.145  1.00 96.19           C  
ATOM   2568  CG2 VAL B  24      16.841   5.395  50.783  1.00 96.19           C  
ATOM   2569  C   VAL B  24      18.383   2.647  52.883  1.00 96.19           C  
ATOM   2570  O   VAL B  24      19.136   2.914  53.817  1.00 96.19           O  
ATOM   2571  N   ASP B  25      18.421   1.447  52.242  1.00 92.70           N  
ATOM   2572  CA  ASP B  25      19.456   0.483  52.525  1.00 92.70           C  
ATOM   2573  CB  ASP B  25      19.342  -0.832  51.734  1.00 92.70           C  
ATOM   2574  CG  ASP B  25      18.182  -1.636  52.299  1.00 92.70           C  
ATOM   2575  OD1 ASP B  25      17.559  -1.168  53.289  1.00 92.70           O  
ATOM   2576  OD2 ASP B  25      17.904  -2.732  51.745  1.00 92.70           O  
ATOM   2577  C   ASP B  25      20.753   1.136  52.124  1.00 92.70           C  
ATOM   2578  O   ASP B  25      20.800   1.925  51.184  1.00 92.70           O  
ATOM   2579  N   SER B  26      21.859   0.767  52.801  1.00175.58           N  
ATOM   2580  CA  SER B  26      23.126   1.457  52.720  1.00175.58           C  
ATOM   2581  CB  SER B  26      24.233   0.757  53.527  1.00175.58           C  
ATOM   2582  OG  SER B  26      25.450   1.479  53.412  1.00175.58           O  
ATOM   2583  C   SER B  26      23.673   1.672  51.328  1.00175.58           C  
ATOM   2584  O   SER B  26      23.934   2.788  50.904  1.00175.58           O  
ATOM   2585  N   GLN B  33      23.903   0.638  50.536  1.00287.63           N  
ATOM   2586  CA  GLN B  33      24.546   0.858  49.263  1.00287.63           C  
ATOM   2587  CB  GLN B  33      24.954  -0.445  48.571  1.00287.63           C  
ATOM   2588  CG  GLN B  33      23.739  -1.291  48.207  1.00287.63           C  
ATOM   2589  CD  GLN B  33      23.225  -1.918  49.493  1.00287.63           C  
ATOM   2590  OE1 GLN B  33      24.003  -2.359  50.337  1.00287.63           O  
ATOM   2591  NE2 GLN B  33      21.875  -1.951  49.653  1.00287.63           N  
ATOM   2592  C   GLN B  33      23.652   1.570  48.302  1.00287.63           C  
ATOM   2593  O   GLN B  33      24.110   2.171  47.333  1.00287.63           O  
ATOM   2594  N   VAL B  34      22.339   1.448  48.505  1.00125.99           N  
ATOM   2595  CA  VAL B  34      21.351   1.969  47.615  1.00125.99           C  
ATOM   2596  CB  VAL B  34      20.019   2.005  48.252  1.00125.99           C  
ATOM   2597  CG1 VAL B  34      19.147   2.932  47.397  1.00125.99           C  
ATOM   2598  CG2 VAL B  34      19.516   0.567  48.458  1.00125.99           C  
ATOM   2599  C   VAL B  34      21.560   3.387  47.174  1.00125.99           C  
ATOM   2600  O   VAL B  34      21.440   4.333  47.955  1.00125.99           O  
ATOM   2601  N   THR B  35      21.845   3.537  45.862  1.00164.56           N  
ATOM   2602  CA  THR B  35      21.973   4.791  45.178  1.00164.56           C  
ATOM   2603  CB  THR B  35      22.544   4.607  43.806  1.00164.56           C  
ATOM   2604  OG1 THR B  35      23.731   3.832  43.841  1.00164.56           O  
ATOM   2605  CG2 THR B  35      22.857   6.001  43.253  1.00164.56           C  
ATOM   2606  C   THR B  35      20.595   5.357  44.915  1.00164.56           C  
ATOM   2607  O   THR B  35      20.431   6.577  44.910  1.00164.56           O  
ATOM   2608  N   MET B  36      19.590   4.469  44.653  1.00219.41           N  
ATOM   2609  CA  MET B  36      18.284   4.845  44.180  1.00219.41           C  
ATOM   2610  CB  MET B  36      17.837   3.973  42.999  1.00219.41           C  
ATOM   2611  CG  MET B  36      18.583   4.297  41.701  1.00219.41           C  
ATOM   2612  SD  MET B  36      18.316   3.117  40.344  1.00219.41           S  
ATOM   2613  CE  MET B  36      19.794   2.130  40.716  1.00219.41           C  
ATOM   2614  C   MET B  36      17.262   4.821  45.217  1.00219.41           C  
ATOM   2615  O   MET B  36      17.050   3.819  45.890  1.00219.41           O  
ATOM   2616  N   MET B  37      16.587   5.973  45.316  1.00238.99           N  
ATOM   2617  CA  MET B  37      15.545   6.180  46.263  1.00238.99           C  
ATOM   2618  CB  MET B  37      15.786   7.432  47.117  1.00238.99           C  
ATOM   2619  CG  MET B  37      14.628   7.798  48.038  1.00238.99           C  
ATOM   2620  SD  MET B  37      14.395   6.695  49.456  1.00238.99           S  
ATOM   2621  CE  MET B  37      12.909   7.573  50.016  1.00238.99           C  
ATOM   2622  C   MET B  37      14.356   6.431  45.445  1.00238.99           C  
ATOM   2623  O   MET B  37      14.435   7.055  44.387  1.00238.99           O  
ATOM   2624  N   PHE B  38      13.215   5.925  45.916  1.00132.23           N  
ATOM   2625  CA  PHE B  38      12.086   6.103  45.084  1.00132.23           C  
ATOM   2626  CB  PHE B  38      11.715   4.835  44.305  1.00132.23           C  
ATOM   2627  CG  PHE B  38      12.898   4.483  43.480  1.00132.23           C  
ATOM   2628  CD1 PHE B  38      13.877   3.667  43.992  1.00132.23           C  
ATOM   2629  CD2 PHE B  38      13.028   4.979  42.206  1.00132.23           C  
ATOM   2630  CE1 PHE B  38      14.971   3.342  43.230  1.00132.23           C  
ATOM   2631  CE2 PHE B  38      14.121   4.658  41.440  1.00132.23           C  
ATOM   2632  CZ  PHE B  38      15.091   3.837  41.953  1.00132.23           C  
ATOM   2633  C   PHE B  38      10.917   6.427  45.932  1.00132.23           C  
ATOM   2634  O   PHE B  38      10.729   5.847  47.001  1.00132.23           O  
ATOM   2635  N   TRP B  39      10.092   7.368  45.442  1.00122.14           N  
ATOM   2636  CA  TRP B  39       8.914   7.755  46.148  1.00122.14           C  
ATOM   2637  CB  TRP B  39       8.818   9.271  46.384  1.00122.14           C  
ATOM   2638  CG  TRP B  39       9.852   9.788  47.353  1.00122.14           C  
ATOM   2639  CD2 TRP B  39       9.664   9.823  48.775  1.00122.14           C  
ATOM   2640  CD1 TRP B  39      11.101  10.283  47.115  1.00122.14           C  
ATOM   2641  NE1 TRP B  39      11.705  10.622  48.302  1.00122.14           N  
ATOM   2642  CE2 TRP B  39      10.832  10.344  49.333  1.00122.14           C  
ATOM   2643  CE3 TRP B  39       8.606   9.449  49.552  1.00122.14           C  
ATOM   2644  CZ2 TRP B  39      10.958  10.499  50.684  1.00122.14           C  
ATOM   2645  CZ3 TRP B  39       8.735   9.608  50.914  1.00122.14           C  
ATOM   2646  CH2 TRP B  39       9.889  10.123  51.468  1.00122.14           C  
ATOM   2647  C   TRP B  39       7.748   7.365  45.316  1.00122.14           C  
ATOM   2648  O   TRP B  39       7.648   7.754  44.153  1.00122.14           O  
ATOM   2649  N   TYR B  40       6.827   6.591  45.921  1.00108.29           N  
ATOM   2650  CA  TYR B  40       5.658   6.137  45.237  1.00108.29           C  
ATOM   2651  CB  TYR B  40       5.471   4.605  45.250  1.00108.29           C  
ATOM   2652  CG  TYR B  40       6.537   3.918  44.463  1.00108.29           C  
ATOM   2653  CD1 TYR B  40       7.757   3.622  45.029  1.00108.29           C  
ATOM   2654  CD2 TYR B  40       6.304   3.551  43.157  1.00108.29           C  
ATOM   2655  CE1 TYR B  40       8.731   2.980  44.300  1.00108.29           C  
ATOM   2656  CE2 TYR B  40       7.273   2.909  42.423  1.00108.29           C  
ATOM   2657  CZ  TYR B  40       8.490   2.623  42.995  1.00108.29           C  
ATOM   2658  OH  TYR B  40       9.489   1.964  42.249  1.00108.29           O  
ATOM   2659  C   TYR B  40       4.481   6.681  45.984  1.00108.29           C  
ATOM   2660  O   TYR B  40       4.522   6.843  47.202  1.00108.29           O  
ATOM   2661  N   ARG B  41       3.401   7.004  45.249  1.00254.55           N  
ATOM   2662  CA  ARG B  41       2.186   7.504  45.829  1.00254.55           C  
ATOM   2663  CB  ARG B  41       1.834   8.884  45.238  1.00254.55           C  
ATOM   2664  CG  ARG B  41       0.562   9.549  45.755  1.00254.55           C  
ATOM   2665  CD  ARG B  41       0.519  11.055  45.462  1.00254.55           C  
ATOM   2666  NE  ARG B  41       0.866  11.261  44.028  1.00254.55           N  
ATOM   2667  CZ  ARG B  41       1.327  12.477  43.608  1.00254.55           C  
ATOM   2668  NH1 ARG B  41       1.482  13.499  44.499  1.00254.55           N  
ATOM   2669  NH2 ARG B  41       1.638  12.675  42.295  1.00254.55           N  
ATOM   2670  C   ARG B  41       1.129   6.500  45.474  1.00254.55           C  
ATOM   2671  O   ARG B  41       1.262   5.830  44.455  1.00254.55           O  
ATOM   2672  N   GLN B  42       0.086   6.311  46.318  1.00 93.50           N  
ATOM   2673  CA  GLN B  42      -0.921   5.346  45.951  1.00 93.50           C  
ATOM   2674  CB  GLN B  42      -0.905   4.038  46.760  1.00 93.50           C  
ATOM   2675  CG  GLN B  42      -2.008   3.076  46.300  1.00 93.50           C  
ATOM   2676  CD  GLN B  42      -2.004   1.857  47.206  1.00 93.50           C  
ATOM   2677  OE1 GLN B  42      -1.312   1.834  48.221  1.00 93.50           O  
ATOM   2678  NE2 GLN B  42      -2.806   0.818  46.846  1.00 93.50           N  
ATOM   2679  C   GLN B  42      -2.290   5.912  46.134  1.00 93.50           C  
ATOM   2680  O   GLN B  42      -2.668   6.335  47.225  1.00 93.50           O  
ATOM   2681  N   GLN B  43      -3.076   5.896  45.040  1.00111.84           N  
ATOM   2682  CA  GLN B  43      -4.436   6.341  45.032  1.00111.84           C  
ATOM   2683  CB  GLN B  43      -4.654   7.616  44.202  1.00111.84           C  
ATOM   2684  CG  GLN B  43      -3.889   8.816  44.767  1.00111.84           C  
ATOM   2685  CD  GLN B  43      -4.163  10.023  43.884  1.00111.84           C  
ATOM   2686  OE1 GLN B  43      -5.227  10.133  43.277  1.00111.84           O  
ATOM   2687  NE2 GLN B  43      -3.174  10.953  43.804  1.00111.84           N  
ATOM   2688  C   GLN B  43      -5.181   5.216  44.392  1.00111.84           C  
ATOM   2689  O   GLN B  43      -4.602   4.395  43.688  1.00111.84           O  
ATOM   2690  N   PRO B  44      -6.453   5.165  44.582  1.00270.22           N  
ATOM   2691  CA  PRO B  44      -7.222   4.009  44.226  1.00270.22           C  
ATOM   2692  CD  PRO B  44      -7.138   6.043  45.514  1.00270.22           C  
ATOM   2693  CB  PRO B  44      -8.648   4.328  44.679  1.00270.22           C  
ATOM   2694  CG  PRO B  44      -8.453   5.319  45.844  1.00270.22           C  
ATOM   2695  C   PRO B  44      -7.163   3.386  42.858  1.00270.22           C  
ATOM   2696  O   PRO B  44      -7.073   2.166  42.826  1.00270.22           O  
ATOM   2697  N   GLY B  45      -7.321   4.139  41.749  1.00139.17           N  
ATOM   2698  CA  GLY B  45      -7.314   3.660  40.380  1.00139.17           C  
ATOM   2699  C   GLY B  45      -5.963   3.440  39.764  1.00139.17           C  
ATOM   2700  O   GLY B  45      -5.809   2.651  38.836  1.00139.17           O  
ATOM   2701  N   GLN B  46      -5.008   4.293  40.152  1.00207.90           N  
ATOM   2702  CA  GLN B  46      -3.677   4.417  39.628  1.00207.90           C  
ATOM   2703  CB  GLN B  46      -3.120   5.791  40.013  1.00207.90           C  
ATOM   2704  CG  GLN B  46      -4.051   6.901  39.526  1.00207.90           C  
ATOM   2705  CD  GLN B  46      -3.803   8.148  40.354  1.00207.90           C  
ATOM   2706  OE1 GLN B  46      -2.750   8.778  40.268  1.00207.90           O  
ATOM   2707  NE2 GLN B  46      -4.813   8.511  41.189  1.00207.90           N  
ATOM   2708  C   GLN B  46      -2.716   3.381  40.103  1.00207.90           C  
ATOM   2709  O   GLN B  46      -1.747   3.082  39.409  1.00207.90           O  
ATOM   2710  N   SER B  47      -2.896   2.893  41.342  1.00188.87           N  
ATOM   2711  CA  SER B  47      -1.974   1.965  41.925  1.00188.87           C  
ATOM   2712  CB  SER B  47      -1.470   0.860  40.972  1.00188.87           C  
ATOM   2713  OG  SER B  47      -0.691  -0.102  41.671  1.00188.87           O  
ATOM   2714  C   SER B  47      -0.815   2.790  42.379  1.00188.87           C  
ATOM   2715  O   SER B  47      -0.996   3.952  42.734  1.00188.87           O  
ATOM   2716  N   LEU B  48       0.402   2.207  42.387  1.00137.44           N  
ATOM   2717  CA  LEU B  48       1.568   2.900  42.834  1.00137.44           C  
ATOM   2718  CB  LEU B  48       2.700   1.961  43.285  1.00137.44           C  
ATOM   2719  CG  LEU B  48       2.407   1.202  44.591  1.00137.44           C  
ATOM   2720  CD1 LEU B  48       3.577   0.277  44.966  1.00137.44           C  
ATOM   2721  CD2 LEU B  48       2.058   2.174  45.729  1.00137.44           C  
ATOM   2722  C   LEU B  48       2.091   3.695  41.699  1.00137.44           C  
ATOM   2723  O   LEU B  48       2.473   3.153  40.662  1.00137.44           O  
ATOM   2724  N   THR B  49       2.112   5.025  41.872  1.00120.10           N  
ATOM   2725  CA  THR B  49       2.668   5.824  40.833  1.00120.10           C  
ATOM   2726  CB  THR B  49       1.838   7.018  40.464  1.00120.10           C  
ATOM   2727  OG1 THR B  49       0.539   6.607  40.065  1.00120.10           O  
ATOM   2728  CG2 THR B  49       2.534   7.749  39.301  1.00120.10           C  
ATOM   2729  C   THR B  49       3.955   6.329  41.370  1.00120.10           C  
ATOM   2730  O   THR B  49       4.003   6.928  42.445  1.00120.10           O  
ATOM   2731  N   LEU B  50       5.044   6.041  40.640  1.00226.45           N  
ATOM   2732  CA  LEU B  50       6.330   6.521  41.027  1.00226.45           C  
ATOM   2733  CB  LEU B  50       7.479   5.828  40.283  1.00226.45           C  
ATOM   2734  CG  LEU B  50       8.855   6.451  40.567  1.00226.45           C  
ATOM   2735  CD1 LEU B  50       9.175   6.480  42.064  1.00226.45           C  
ATOM   2736  CD2 LEU B  50       9.951   5.747  39.766  1.00226.45           C  
ATOM   2737  C   LEU B  50       6.338   7.960  40.685  1.00226.45           C  
ATOM   2738  O   LEU B  50       6.021   8.336  39.558  1.00226.45           O  
ATOM   2739  N   ILE B  51       6.554   8.806  41.703  1.00175.47           N  
ATOM   2740  CA  ILE B  51       6.632  10.202  41.449  1.00175.47           C  
ATOM   2741  CB  ILE B  51       6.408  11.016  42.691  1.00175.47           C  
ATOM   2742  CG1 ILE B  51       5.005  10.777  43.275  1.00175.47           C  
ATOM   2743  CG2 ILE B  51       6.692  12.482  42.340  1.00175.47           C  
ATOM   2744  CD1 ILE B  51       4.820  11.380  44.670  1.00175.47           C  
ATOM   2745  C   ILE B  51       7.978  10.575  40.955  1.00175.47           C  
ATOM   2746  O   ILE B  51       8.136  11.149  39.880  1.00175.47           O  
ATOM   2747  N   ALA B  52       9.005  10.212  41.743  1.00143.20           N  
ATOM   2748  CA  ALA B  52      10.305  10.638  41.353  1.00143.20           C  
ATOM   2749  CB  ALA B  52      10.642  12.101  41.705  1.00143.20           C  
ATOM   2750  C   ALA B  52      11.325   9.775  41.989  1.00143.20           C  
ATOM   2751  O   ALA B  52      11.053   8.981  42.891  1.00143.20           O  
ATOM   2752  N   THR B  53      12.547   9.908  41.459  1.00208.69           N  
ATOM   2753  CA  THR B  53      13.662   9.201  41.974  1.00208.69           C  
ATOM   2754  CB  THR B  53      14.453   8.462  40.935  1.00208.69           C  
ATOM   2755  OG1 THR B  53      14.884   9.362  39.927  1.00208.69           O  
ATOM   2756  CG2 THR B  53      13.600   7.351  40.323  1.00208.69           C  
ATOM   2757  C   THR B  53      14.594  10.225  42.505  1.00208.69           C  
ATOM   2758  O   THR B  53      14.803  11.274  41.903  1.00208.69           O  
ATOM   2759  N   ALA B  54      15.188   9.958  43.672  1.00128.39           N  
ATOM   2760  CA  ALA B  54      16.116  10.929  44.169  1.00128.39           C  
ATOM   2761  CB  ALA B  54      15.887  11.339  45.632  1.00128.39           C  
ATOM   2762  C   ALA B  54      17.488  10.335  44.131  1.00128.39           C  
ATOM   2763  O   ALA B  54      17.654   9.180  44.512  1.00128.39           O  
ATOM   2764  N   ASN B  55      18.503  11.109  43.664  1.00295.50           N  
ATOM   2765  CA  ASN B  55      19.871  10.652  43.649  1.00295.50           C  
ATOM   2766  CB  ASN B  55      20.421  10.503  42.226  1.00295.50           C  
ATOM   2767  CG  ASN B  55      19.489   9.532  41.508  1.00295.50           C  
ATOM   2768  OD1 ASN B  55      19.087   8.507  42.055  1.00295.50           O  
ATOM   2769  ND2 ASN B  55      19.111   9.879  40.250  1.00295.50           N  
ATOM   2770  C   ASN B  55      20.668  11.716  44.350  1.00295.50           C  
ATOM   2771  O   ASN B  55      20.550  12.881  44.034  1.00295.50           O  
ATOM   2772  N   GLN B  56      21.575  11.384  45.272  1.00232.27           N  
ATOM   2773  CA  GLN B  56      22.165  12.383  46.137  1.00232.27           C  
ATOM   2774  CB  GLN B  56      23.248  11.770  47.034  1.00232.27           C  
ATOM   2775  CG  GLN B  56      22.694  10.689  47.965  1.00232.27           C  
ATOM   2776  CD  GLN B  56      23.864   9.924  48.566  1.00232.27           C  
ATOM   2777  OE1 GLN B  56      24.927  10.486  48.822  1.00232.27           O  
ATOM   2778  NE2 GLN B  56      23.664   8.597  48.787  1.00232.27           N  
ATOM   2779  C   GLN B  56      22.778  13.591  45.442  1.00232.27           C  
ATOM   2780  O   GLN B  56      23.785  13.453  44.750  1.00232.27           O  
ATOM   2781  N   GLY B  57      22.145  14.787  45.667  1.00187.34           N  
ATOM   2782  CA  GLY B  57      22.465  16.184  45.351  1.00187.34           C  
ATOM   2783  C   GLY B  57      22.032  16.578  43.997  1.00187.34           C  
ATOM   2784  O   GLY B  57      22.011  17.762  43.648  1.00187.34           O  
ATOM   2785  N   SER B  58      21.652  15.577  43.213  1.00264.48           N  
ATOM   2786  CA  SER B  58      21.215  15.845  41.910  1.00264.48           C  
ATOM   2787  CB  SER B  58      21.751  14.843  40.869  1.00264.48           C  
ATOM   2788  OG  SER B  58      23.168  14.963  40.778  1.00264.48           O  
ATOM   2789  C   SER B  58      19.743  15.806  41.861  1.00264.48           C  
ATOM   2790  O   SER B  58      19.055  15.457  42.818  1.00264.48           O  
ATOM   2791  N   GLU B  59      19.291  16.181  40.664  1.00371.70           N  
ATOM   2792  CA  GLU B  59      17.936  16.368  40.281  1.00371.70           C  
ATOM   2793  CB  GLU B  59      17.746  16.645  38.776  1.00371.70           C  
ATOM   2794  CG  GLU B  59      16.325  16.385  38.247  1.00371.70           C  
ATOM   2795  CD  GLU B  59      15.339  17.389  38.833  1.00371.70           C  
ATOM   2796  OE1 GLU B  59      15.798  18.381  39.459  1.00371.70           O  
ATOM   2797  OE2 GLU B  59      14.108  17.167  38.669  1.00371.70           O  
ATOM   2798  C   GLU B  59      17.106  15.193  40.634  1.00371.70           C  
ATOM   2799  O   GLU B  59      17.574  14.064  40.775  1.00371.70           O  
ATOM   2800  N   ALA B  60      15.834  15.530  40.893  1.00100.33           N  
ATOM   2801  CA  ALA B  60      14.728  14.697  41.224  1.00100.33           C  
ATOM   2802  CB  ALA B  60      13.516  15.503  41.724  1.00100.33           C  
ATOM   2803  C   ALA B  60      14.271  13.859  40.054  1.00100.33           C  
ATOM   2804  O   ALA B  60      13.680  12.798  40.236  1.00100.33           O  
ATOM   2805  N   THR B  61      14.409  14.380  38.823  1.00139.01           N  
ATOM   2806  CA  THR B  61      14.109  13.707  37.582  1.00139.01           C  
ATOM   2807  CB  THR B  61      14.631  12.297  37.549  1.00139.01           C  
ATOM   2808  OG1 THR B  61      16.032  12.282  37.782  1.00139.01           O  
ATOM   2809  CG2 THR B  61      14.326  11.691  36.168  1.00139.01           C  
ATOM   2810  C   THR B  61      12.631  13.627  37.324  1.00139.01           C  
ATOM   2811  O   THR B  61      12.178  14.124  36.296  1.00139.01           O  
ATOM   2812  N   TYR B  62      11.835  13.125  38.292  1.00187.92           N  
ATOM   2813  CA  TYR B  62      10.404  12.948  38.150  1.00187.92           C  
ATOM   2814  CB  TYR B  62       9.639  14.270  37.953  1.00187.92           C  
ATOM   2815  CG  TYR B  62       9.845  15.089  39.179  1.00187.92           C  
ATOM   2816  CD1 TYR B  62       9.115  14.844  40.320  1.00187.92           C  
ATOM   2817  CD2 TYR B  62      10.771  16.107  39.186  1.00187.92           C  
ATOM   2818  CE1 TYR B  62       9.308  15.601  41.451  1.00187.92           C  
ATOM   2819  CE2 TYR B  62      10.968  16.868  40.313  1.00187.92           C  
ATOM   2820  CZ  TYR B  62      10.238  16.614  41.449  1.00187.92           C  
ATOM   2821  OH  TYR B  62      10.440  17.393  42.608  1.00187.92           O  
ATOM   2822  C   TYR B  62      10.082  12.046  36.988  1.00187.92           C  
ATOM   2823  O   TYR B  62      10.532  12.259  35.863  1.00187.92           O  
ATOM   2824  N   GLU B  68       9.265  10.999  37.233  1.00129.77           N  
ATOM   2825  CA  GLU B  68       8.889  10.113  36.171  1.00129.77           C  
ATOM   2826  CB  GLU B  68       8.330   8.752  36.604  1.00129.77           C  
ATOM   2827  CG  GLU B  68       9.419   7.847  37.165  1.00129.77           C  
ATOM   2828  CD  GLU B  68       8.959   6.412  37.010  1.00129.77           C  
ATOM   2829  OE1 GLU B  68       7.786   6.107  37.356  1.00129.77           O  
ATOM   2830  OE2 GLU B  68       9.792   5.595  36.535  1.00129.77           O  
ATOM   2831  C   GLU B  68       7.873  10.780  35.328  1.00129.77           C  
ATOM   2832  O   GLU B  68       7.272  11.776  35.730  1.00129.77           O  
ATOM   2833  N   SER B  69       7.690  10.255  34.100  1.00211.89           N  
ATOM   2834  CA  SER B  69       6.734  10.864  33.237  1.00211.89           C  
ATOM   2835  CB  SER B  69       7.133  10.824  31.754  1.00211.89           C  
ATOM   2836  OG  SER B  69       6.132  11.445  30.960  1.00211.89           O  
ATOM   2837  C   SER B  69       5.465  10.111  33.390  1.00211.89           C  
ATOM   2838  O   SER B  69       5.418   8.886  33.288  1.00211.89           O  
ATOM   2839  N   GLY B  70       4.403  10.860  33.705  1.00234.27           N  
ATOM   2840  CA  GLY B  70       4.615  12.256  33.929  1.00234.27           C  
ATOM   2841  C   GLY B  70       3.463  12.717  34.739  1.00234.27           C  
ATOM   2842  O   GLY B  70       2.294  12.626  34.345  1.00234.27           O  
ATOM   2843  N   PHE B  71       3.863  13.282  35.882  1.00205.14           N  
ATOM   2844  CA  PHE B  71       3.126  13.742  37.000  1.00205.14           C  
ATOM   2845  CB  PHE B  71       3.240  12.855  38.251  1.00205.14           C  
ATOM   2846  CG  PHE B  71       2.352  11.684  37.998  1.00205.14           C  
ATOM   2847  CD1 PHE B  71       2.786  10.614  37.251  1.00205.14           C  
ATOM   2848  CD2 PHE B  71       1.072  11.666  38.506  1.00205.14           C  
ATOM   2849  CE1 PHE B  71       1.956   9.542  37.018  1.00205.14           C  
ATOM   2850  CE2 PHE B  71       0.239  10.596  38.276  1.00205.14           C  
ATOM   2851  CZ  PHE B  71       0.681   9.530  37.530  1.00205.14           C  
ATOM   2852  C   PHE B  71       3.569  15.119  37.326  1.00205.14           C  
ATOM   2853  O   PHE B  71       4.473  15.679  36.706  1.00205.14           O  
ATOM   2854  N   VAL B  72       2.907  15.702  38.333  1.00440.55           N  
ATOM   2855  CA  VAL B  72       3.147  17.067  38.625  1.00440.55           C  
ATOM   2856  CB  VAL B  72       2.070  17.685  39.475  1.00440.55           C  
ATOM   2857  CG1 VAL B  72       1.910  16.887  40.782  1.00440.55           C  
ATOM   2858  CG2 VAL B  72       2.415  19.168  39.686  1.00440.55           C  
ATOM   2859  C   VAL B  72       4.465  17.179  39.313  1.00440.55           C  
ATOM   2860  O   VAL B  72       4.627  16.804  40.474  1.00440.55           O  
ATOM   2861  N   ILE B  73       5.414  17.756  38.552  1.00192.33           N  
ATOM   2862  CA  ILE B  73       6.817  17.917  38.778  1.00192.33           C  
ATOM   2863  CB  ILE B  73       7.493  18.510  37.588  1.00192.33           C  
ATOM   2864  CG1 ILE B  73       7.302  17.607  36.358  1.00192.33           C  
ATOM   2865  CG2 ILE B  73       8.967  18.752  37.950  1.00192.33           C  
ATOM   2866  CD1 ILE B  73       7.694  18.280  35.043  1.00192.33           C  
ATOM   2867  C   ILE B  73       7.160  18.771  39.961  1.00192.33           C  
ATOM   2868  O   ILE B  73       8.065  18.416  40.716  1.00192.33           O  
ATOM   2869  N   ASP B  74       6.502  19.930  40.161  1.00146.16           N  
ATOM   2870  CA  ASP B  74       6.961  20.712  41.275  1.00146.16           C  
ATOM   2871  CB  ASP B  74       7.655  22.010  40.845  1.00146.16           C  
ATOM   2872  CG  ASP B  74       8.977  21.600  40.220  1.00146.16           C  
ATOM   2873  OD1 ASP B  74       9.604  20.643  40.750  1.00146.16           O  
ATOM   2874  OD2 ASP B  74       9.371  22.224  39.199  1.00146.16           O  
ATOM   2875  C   ASP B  74       5.838  21.081  42.183  1.00146.16           C  
ATOM   2876  O   ASP B  74       5.719  22.242  42.580  1.00146.16           O  
ATOM   2877  N   LYS B  75       4.932  20.128  42.466  1.00140.15           N  
ATOM   2878  CA  LYS B  75       4.037  20.331  43.561  1.00140.15           C  
ATOM   2879  CB  LYS B  75       2.823  19.389  43.615  1.00140.15           C  
ATOM   2880  CG  LYS B  75       1.691  19.802  42.677  1.00140.15           C  
ATOM   2881  CD  LYS B  75       0.487  18.859  42.717  1.00140.15           C  
ATOM   2882  CE  LYS B  75      -0.418  19.074  43.933  1.00140.15           C  
ATOM   2883  NZ  LYS B  75      -1.629  18.229  43.827  1.00140.15           N  
ATOM   2884  C   LYS B  75       4.864  20.056  44.774  1.00140.15           C  
ATOM   2885  O   LYS B  75       4.593  20.559  45.863  1.00140.15           O  
ATOM   2886  N   PHE B  76       5.877  19.177  44.609  1.00255.46           N  
ATOM   2887  CA  PHE B  76       6.730  18.818  45.704  1.00255.46           C  
ATOM   2888  CB  PHE B  76       6.354  17.477  46.361  1.00255.46           C  
ATOM   2889  CG  PHE B  76       5.847  16.557  45.311  1.00255.46           C  
ATOM   2890  CD1 PHE B  76       6.669  16.002  44.361  1.00255.46           C  
ATOM   2891  CD2 PHE B  76       4.497  16.288  45.280  1.00255.46           C  
ATOM   2892  CE1 PHE B  76       6.135  15.167  43.410  1.00255.46           C  
ATOM   2893  CE2 PHE B  76       3.960  15.454  44.334  1.00255.46           C  
ATOM   2894  CZ  PHE B  76       4.788  14.891  43.396  1.00255.46           C  
ATOM   2895  C   PHE B  76       8.188  18.836  45.350  1.00255.46           C  
ATOM   2896  O   PHE B  76       8.574  18.715  44.190  1.00255.46           O  
ATOM   2897  N   PRO B  77       8.972  19.157  46.368  1.00121.92           N  
ATOM   2898  CA  PRO B  77      10.410  19.075  46.273  1.00121.92           C  
ATOM   2899  CD  PRO B  77       8.569  20.300  47.174  1.00121.92           C  
ATOM   2900  CB  PRO B  77      10.967  20.309  46.985  1.00121.92           C  
ATOM   2901  CG  PRO B  77       9.833  20.742  47.923  1.00121.92           C  
ATOM   2902  C   PRO B  77      10.953  17.797  46.856  1.00121.92           C  
ATOM   2903  O   PRO B  77      10.358  17.267  47.795  1.00121.92           O  
ATOM   2904  N   ILE B  78      12.110  17.307  46.359  1.00 99.80           N  
ATOM   2905  CA  ILE B  78      12.693  16.144  46.956  1.00 99.80           C  
ATOM   2906  CB  ILE B  78      12.660  14.940  46.061  1.00 99.80           C  
ATOM   2907  CG1 ILE B  78      11.193  14.602  45.735  1.00 99.80           C  
ATOM   2908  CG2 ILE B  78      13.410  13.792  46.758  1.00 99.80           C  
ATOM   2909  CD1 ILE B  78      11.018  13.522  44.673  1.00 99.80           C  
ATOM   2910  C   ILE B  78      14.111  16.508  47.252  1.00 99.80           C  
ATOM   2911  O   ILE B  78      14.776  17.125  46.423  1.00 99.80           O  
ATOM   2912  N   SER B  79      14.598  16.175  48.463  1.00127.03           N  
ATOM   2913  CA  SER B  79      15.945  16.510  48.811  1.00127.03           C  
ATOM   2914  CB  SER B  79      16.037  17.516  49.971  1.00127.03           C  
ATOM   2915  OG  SER B  79      17.393  17.809  50.266  1.00127.03           O  
ATOM   2916  C   SER B  79      16.618  15.252  49.247  1.00127.03           C  
ATOM   2917  O   SER B  79      16.164  14.560  50.163  1.00127.03           O  
ATOM   2918  N   ARG B  80      17.727  14.918  48.560  1.00242.80           N  
ATOM   2919  CA  ARG B  80      18.494  13.752  48.917  1.00242.80           C  
ATOM   2920  CB  ARG B  80      18.589  12.789  47.722  1.00242.80           C  
ATOM   2921  CG  ARG B  80      19.244  11.432  47.980  1.00242.80           C  
ATOM   2922  CD  ARG B  80      18.352  10.456  48.747  1.00242.80           C  
ATOM   2923  NE  ARG B  80      18.853   9.085  48.453  1.00242.80           N  
ATOM   2924  CZ  ARG B  80      18.614   8.062  49.322  1.00242.80           C  
ATOM   2925  NH1 ARG B  80      18.042   8.314  50.535  1.00242.80           N  
ATOM   2926  NH2 ARG B  80      18.948   6.787  48.972  1.00242.80           N  
ATOM   2927  C   ARG B  80      19.896  14.208  49.219  1.00242.80           C  
ATOM   2928  O   ARG B  80      20.773  14.057  48.368  1.00242.80           O  
ATOM   2929  N   PRO B  81      20.127  14.827  50.359  1.00168.66           N  
ATOM   2930  CA  PRO B  81      21.446  15.260  50.762  1.00168.66           C  
ATOM   2931  CD  PRO B  81      19.092  15.620  51.006  1.00168.66           C  
ATOM   2932  CB  PRO B  81      21.238  16.524  51.597  1.00168.66           C  
ATOM   2933  CG  PRO B  81      19.802  16.396  52.121  1.00168.66           C  
ATOM   2934  C   PRO B  81      22.295  14.286  51.506  1.00168.66           C  
ATOM   2935  O   PRO B  81      23.497  14.516  51.629  1.00168.66           O  
ATOM   2936  N   ASN B  82      21.688  13.237  52.072  1.00349.08           N  
ATOM   2937  CA  ASN B  82      22.415  12.300  52.861  1.00349.08           C  
ATOM   2938  CB  ASN B  82      21.750  11.991  54.212  1.00349.08           C  
ATOM   2939  CG  ASN B  82      21.764  13.243  55.075  1.00349.08           C  
ATOM   2940  OD1 ASN B  82      22.807  13.863  55.279  1.00349.08           O  
ATOM   2941  ND2 ASN B  82      20.570  13.630  55.598  1.00349.08           N  
ATOM   2942  C   ASN B  82      22.340  11.063  52.066  1.00349.08           C  
ATOM   2943  O   ASN B  82      21.499  10.912  51.196  1.00349.08           O  
ATOM   2944  N   LEU B  83      23.302  10.181  52.249  1.00347.19           N  
ATOM   2945  CA  LEU B  83      23.285   8.908  51.616  1.00347.19           C  
ATOM   2946  CB  LEU B  83      24.640   8.191  51.668  1.00347.19           C  
ATOM   2947  CG  LEU B  83      25.768   8.927  50.923  1.00347.19           C  
ATOM   2948  CD1 LEU B  83      26.114  10.262  51.600  1.00347.19           C  
ATOM   2949  CD2 LEU B  83      26.994   8.020  50.741  1.00347.19           C  
ATOM   2950  C   LEU B  83      22.305   8.017  52.305  1.00347.19           C  
ATOM   2951  O   LEU B  83      22.074   6.894  51.865  1.00347.19           O  
ATOM   2952  N   THR B  84      21.969   8.382  53.551  1.00148.42           N  
ATOM   2953  CA  THR B  84      21.039   7.705  54.413  1.00148.42           C  
ATOM   2954  CB  THR B  84      21.484   7.835  55.833  1.00148.42           C  
ATOM   2955  OG1 THR B  84      21.599   9.208  56.175  1.00148.42           O  
ATOM   2956  CG2 THR B  84      22.854   7.150  55.966  1.00148.42           C  
ATOM   2957  C   THR B  84      19.606   8.156  54.326  1.00148.42           C  
ATOM   2958  O   THR B  84      18.714   7.363  54.622  1.00148.42           O  
ATOM   2959  N   PHE B  85      19.330   9.445  54.007  1.00 90.26           N  
ATOM   2960  CA  PHE B  85      17.959   9.873  54.078  1.00 90.26           C  
ATOM   2961  CB  PHE B  85      17.661  10.756  55.305  1.00 90.26           C  
ATOM   2962  CG  PHE B  85      17.768   9.922  56.536  1.00 90.26           C  
ATOM   2963  CD1 PHE B  85      18.997   9.614  57.070  1.00 90.26           C  
ATOM   2964  CD2 PHE B  85      16.636   9.461  57.167  1.00 90.26           C  
ATOM   2965  CE1 PHE B  85      19.100   8.849  58.208  1.00 90.26           C  
ATOM   2966  CE2 PHE B  85      16.731   8.695  58.305  1.00 90.26           C  
ATOM   2967  CZ  PHE B  85      17.964   8.387  58.827  1.00 90.26           C  
ATOM   2968  C   PHE B  85      17.556  10.683  52.882  1.00 90.26           C  
ATOM   2969  O   PHE B  85      18.339  11.452  52.325  1.00 90.26           O  
ATOM   2970  N   SER B  86      16.279  10.522  52.475  1.00 87.57           N  
ATOM   2971  CA  SER B  86      15.702  11.258  51.390  1.00 87.57           C  
ATOM   2972  CB  SER B  86      15.364  10.384  50.173  1.00 87.57           C  
ATOM   2973  OG  SER B  86      14.782  11.172  49.146  1.00 87.57           O  
ATOM   2974  C   SER B  86      14.408  11.797  51.907  1.00 87.57           C  
ATOM   2975  O   SER B  86      13.655  11.074  52.557  1.00 87.57           O  
ATOM   2976  N   THR B  87      14.113  13.087  51.637  1.00162.77           N  
ATOM   2977  CA  THR B  87      12.887  13.645  52.127  1.00162.77           C  
ATOM   2978  CB  THR B  87      13.057  14.793  53.078  1.00162.77           C  
ATOM   2979  OG1 THR B  87      13.912  15.773  52.512  1.00162.77           O  
ATOM   2980  CG2 THR B  87      13.609  14.278  54.411  1.00162.77           C  
ATOM   2981  C   THR B  87      12.040  14.133  51.003  1.00162.77           C  
ATOM   2982  O   THR B  87      12.509  14.774  50.064  1.00162.77           O  
ATOM   2983  N   LEU B  88      10.736  13.817  51.089  1.00177.55           N  
ATOM   2984  CA  LEU B  88       9.805  14.281  50.107  1.00177.55           C  
ATOM   2985  CB  LEU B  88       8.871  13.163  49.586  1.00177.55           C  
ATOM   2986  CG  LEU B  88       7.963  13.520  48.385  1.00177.55           C  
ATOM   2987  CD1 LEU B  88       7.097  12.321  47.977  1.00177.55           C  
ATOM   2988  CD2 LEU B  88       7.083  14.743  48.644  1.00177.55           C  
ATOM   2989  C   LEU B  88       8.982  15.315  50.812  1.00177.55           C  
ATOM   2990  O   LEU B  88       8.374  15.034  51.844  1.00177.55           O  
ATOM   2991  N   THR B  89       8.964  16.558  50.286  1.00 85.93           N  
ATOM   2992  CA  THR B  89       8.162  17.575  50.904  1.00 85.93           C  
ATOM   2993  CB  THR B  89       8.919  18.820  51.280  1.00 85.93           C  
ATOM   2994  OG1 THR B  89       9.977  18.517  52.174  1.00 85.93           O  
ATOM   2995  CG2 THR B  89       7.945  19.785  51.969  1.00 85.93           C  
ATOM   2996  C   THR B  89       7.120  17.991  49.913  1.00 85.93           C  
ATOM   2997  O   THR B  89       7.428  18.264  48.755  1.00 85.93           O  
ATOM   2998  N   VAL B  90       5.842  18.043  50.339  1.00 81.13           N  
ATOM   2999  CA  VAL B  90       4.806  18.475  49.438  1.00 81.13           C  
ATOM   3000  CB  VAL B  90       3.504  17.750  49.626  1.00 81.13           C  
ATOM   3001  CG1 VAL B  90       2.450  18.379  48.699  1.00 81.13           C  
ATOM   3002  CG2 VAL B  90       3.734  16.250  49.370  1.00 81.13           C  
ATOM   3003  C   VAL B  90       4.574  19.925  49.730  1.00 81.13           C  
ATOM   3004  O   VAL B  90       4.213  20.300  50.845  1.00 81.13           O  
ATOM   3005  N   SER B  91       4.765  20.769  48.698  1.00116.79           N  
ATOM   3006  CA  SER B  91       4.759  22.201  48.811  1.00116.79           C  
ATOM   3007  CB  SER B  91       4.991  22.893  47.457  1.00116.79           C  
ATOM   3008  OG  SER B  91       6.280  22.569  46.958  1.00116.79           O  
ATOM   3009  C   SER B  91       3.474  22.732  49.367  1.00116.79           C  
ATOM   3010  O   SER B  91       3.450  23.237  50.489  1.00116.79           O  
ATOM   3011  N   ASN B  92       2.373  22.650  48.590  1.00206.88           N  
ATOM   3012  CA  ASN B  92       1.119  23.183  49.047  1.00206.88           C  
ATOM   3013  CB  ASN B  92       0.620  24.371  48.207  1.00206.88           C  
ATOM   3014  CG  ASN B  92       1.469  25.590  48.540  1.00206.88           C  
ATOM   3015  OD1 ASN B  92       1.987  25.718  49.648  1.00206.88           O  
ATOM   3016  ND2 ASN B  92       1.607  26.521  47.558  1.00206.88           N  
ATOM   3017  C   ASN B  92       0.097  22.108  48.897  1.00206.88           C  
ATOM   3018  O   ASN B  92      -0.509  21.962  47.840  1.00206.88           O  
ATOM   3019  N   MET B  93      -0.171  21.371  49.985  1.00101.57           N  
ATOM   3020  CA  MET B  93      -1.056  20.247  49.932  1.00101.57           C  
ATOM   3021  CB  MET B  93      -1.020  19.368  51.194  1.00101.57           C  
ATOM   3022  CG  MET B  93       0.207  18.465  51.308  1.00101.57           C  
ATOM   3023  SD  MET B  93       0.221  17.451  52.817  1.00101.57           S  
ATOM   3024  CE  MET B  93       1.412  16.230  52.196  1.00101.57           C  
ATOM   3025  C   MET B  93      -2.478  20.669  49.761  1.00101.57           C  
ATOM   3026  O   MET B  93      -2.913  21.714  50.242  1.00101.57           O  
ATOM   3027  N   SER B  94      -3.233  19.811  49.046  1.00 86.50           N  
ATOM   3028  CA  SER B  94      -4.633  19.982  48.795  1.00 86.50           C  
ATOM   3029  CB  SER B  94      -4.938  20.276  47.317  1.00 86.50           C  
ATOM   3030  OG  SER B  94      -4.390  21.531  46.944  1.00 86.50           O  
ATOM   3031  C   SER B  94      -5.265  18.663  49.121  1.00 86.50           C  
ATOM   3032  O   SER B  94      -4.580  17.643  49.178  1.00 86.50           O  
ATOM   3033  N   PRO B  95      -6.554  18.646  49.334  1.00 94.98           N  
ATOM   3034  CA  PRO B  95      -7.283  17.454  49.686  1.00 94.98           C  
ATOM   3035  CD  PRO B  95      -7.423  19.752  48.969  1.00 94.98           C  
ATOM   3036  CB  PRO B  95      -8.748  17.887  49.770  1.00 94.98           C  
ATOM   3037  CG  PRO B  95      -8.821  19.126  48.857  1.00 94.98           C  
ATOM   3038  C   PRO B  95      -7.067  16.363  48.678  1.00 94.98           C  
ATOM   3039  O   PRO B  95      -7.193  15.193  49.040  1.00 94.98           O  
ATOM   3040  N   GLU B  96      -6.760  16.708  47.415  1.00 91.22           N  
ATOM   3041  CA  GLU B  96      -6.559  15.718  46.393  1.00 91.22           C  
ATOM   3042  CB  GLU B  96      -6.349  16.288  44.975  1.00 91.22           C  
ATOM   3043  CG  GLU B  96      -5.029  17.037  44.772  1.00 91.22           C  
ATOM   3044  CD  GLU B  96      -5.295  18.534  44.779  1.00 91.22           C  
ATOM   3045  OE1 GLU B  96      -6.491  18.926  44.810  1.00 91.22           O  
ATOM   3046  OE2 GLU B  96      -4.301  19.307  44.740  1.00 91.22           O  
ATOM   3047  C   GLU B  96      -5.333  14.923  46.725  1.00 91.22           C  
ATOM   3048  O   GLU B  96      -5.187  13.786  46.284  1.00 91.22           O  
ATOM   3049  N   ASP B  97      -4.396  15.538  47.469  1.00108.00           N  
ATOM   3050  CA  ASP B  97      -3.125  14.972  47.835  1.00108.00           C  
ATOM   3051  CB  ASP B  97      -2.150  15.997  48.442  1.00108.00           C  
ATOM   3052  CG  ASP B  97      -1.644  16.886  47.312  1.00108.00           C  
ATOM   3053  OD1 ASP B  97      -2.034  16.639  46.140  1.00108.00           O  
ATOM   3054  OD2 ASP B  97      -0.850  17.819  47.603  1.00108.00           O  
ATOM   3055  C   ASP B  97      -3.249  13.828  48.798  1.00108.00           C  
ATOM   3056  O   ASP B  97      -2.292  13.067  48.938  1.00108.00           O  
ATOM   3057  N   SER B  98      -4.377  13.707  49.532  1.00 60.88           N  
ATOM   3058  CA  SER B  98      -4.520  12.639  50.490  1.00 60.88           C  
ATOM   3059  CB  SER B  98      -5.925  12.570  51.110  1.00 60.88           C  
ATOM   3060  OG  SER B  98      -6.200  13.775  51.810  1.00 60.88           O  
ATOM   3061  C   SER B  98      -4.234  11.347  49.786  1.00 60.88           C  
ATOM   3062  O   SER B  98      -4.800  11.053  48.734  1.00 60.88           O  
ATOM   3063  N   SER B  99      -3.320  10.540  50.365  1.00 80.99           N  
ATOM   3064  CA  SER B  99      -2.894   9.370  49.663  1.00 80.99           C  
ATOM   3065  CB  SER B  99      -2.048   9.763  48.437  1.00 80.99           C  
ATOM   3066  OG  SER B  99      -1.611   8.623  47.722  1.00 80.99           O  
ATOM   3067  C   SER B  99      -2.011   8.582  50.578  1.00 80.99           C  
ATOM   3068  O   SER B  99      -1.762   8.972  51.718  1.00 80.99           O  
ATOM   3069  N   ILE B 100      -1.533   7.416  50.100  1.00131.92           N  
ATOM   3070  CA  ILE B 100      -0.603   6.660  50.880  1.00131.92           C  
ATOM   3071  CB  ILE B 100      -0.965   5.209  51.071  1.00131.92           C  
ATOM   3072  CG1 ILE B 100      -0.114   4.592  52.197  1.00131.92           C  
ATOM   3073  CG2 ILE B 100      -0.841   4.482  49.722  1.00131.92           C  
ATOM   3074  CD1 ILE B 100      -0.648   3.253  52.705  1.00131.92           C  
ATOM   3075  C   ILE B 100       0.694   6.751  50.143  1.00131.92           C  
ATOM   3076  O   ILE B 100       0.746   6.567  48.929  1.00131.92           O  
ATOM   3077  N   TYR B 101       1.782   7.073  50.865  1.00149.95           N  
ATOM   3078  CA  TYR B 101       3.056   7.253  50.228  1.00149.95           C  
ATOM   3079  CB  TYR B 101       3.768   8.563  50.621  1.00149.95           C  
ATOM   3080  CG  TYR B 101       2.940   9.728  50.201  1.00149.95           C  
ATOM   3081  CD1 TYR B 101       1.967  10.242  51.026  1.00149.95           C  
ATOM   3082  CD2 TYR B 101       3.138  10.313  48.974  1.00149.95           C  
ATOM   3083  CE1 TYR B 101       1.210  11.322  50.633  1.00149.95           C  
ATOM   3084  CE2 TYR B 101       2.385  11.391  48.577  1.00149.95           C  
ATOM   3085  CZ  TYR B 101       1.416  11.900  49.405  1.00149.95           C  
ATOM   3086  OH  TYR B 101       0.642  13.007  48.999  1.00149.95           O  
ATOM   3087  C   TYR B 101       3.952   6.156  50.717  1.00149.95           C  
ATOM   3088  O   TYR B 101       3.845   5.728  51.865  1.00149.95           O  
ATOM   3089  N   LEU B 102       4.827   5.635  49.828  1.00127.46           N  
ATOM   3090  CA  LEU B 102       5.760   4.611  50.220  1.00127.46           C  
ATOM   3091  CB  LEU B 102       5.336   3.174  49.847  1.00127.46           C  
ATOM   3092  CG  LEU B 102       5.105   2.916  48.345  1.00127.46           C  
ATOM   3093  CD1 LEU B 102       4.698   1.454  48.102  1.00127.46           C  
ATOM   3094  CD2 LEU B 102       4.078   3.889  47.746  1.00127.46           C  
ATOM   3095  C   LEU B 102       7.079   4.876  49.553  1.00127.46           C  
ATOM   3096  O   LEU B 102       7.130   5.323  48.408  1.00127.46           O  
ATOM   3097  N   CYS B 103       8.201   4.600  50.259  1.00 72.70           N  
ATOM   3098  CA  CYS B 103       9.503   4.845  49.689  1.00 72.70           C  
ATOM   3099  CB  CYS B 103      10.385   5.779  50.536  1.00 72.70           C  
ATOM   3100  SG  CYS B 103      10.787   5.036  52.141  1.00 72.70           S  
ATOM   3101  C   CYS B 103      10.250   3.540  49.556  1.00 72.70           C  
ATOM   3102  O   CYS B 103      10.013   2.603  50.319  1.00 72.70           O  
ATOM   3103  N   SER B 104      11.182   3.454  48.568  1.00206.22           N  
ATOM   3104  CA  SER B 104      11.969   2.254  48.296  1.00206.22           C  
ATOM   3105  CB  SER B 104      11.558   1.533  47.001  1.00206.22           C  
ATOM   3106  OG  SER B 104      12.368   0.383  46.806  1.00206.22           O  
ATOM   3107  C   SER B 104      13.436   2.555  48.157  1.00206.22           C  
ATOM   3108  O   SER B 104      13.805   3.699  47.886  1.00206.22           O  
ATOM   3109  N   VAL B 105      14.285   1.494  48.323  1.00330.60           N  
ATOM   3110  CA  VAL B 105      15.742   1.566  48.314  1.00330.60           C  
ATOM   3111  CB  VAL B 105      16.281   1.144  49.643  1.00330.60           C  
ATOM   3112  CG1 VAL B 105      15.606   2.025  50.705  1.00330.60           C  
ATOM   3113  CG2 VAL B 105      16.026  -0.359  49.851  1.00330.60           C  
ATOM   3114  C   VAL B 105      16.287   0.580  47.318  1.00330.60           C  
ATOM   3115  O   VAL B 105      15.712  -0.482  47.131  1.00330.60           O  
ATOM   3116  N   ALA B 106      17.403   0.879  46.620  1.00311.86           N  
ATOM   3117  CA  ALA B 106      17.928  -0.152  45.766  1.00311.86           C  
ATOM   3118  CB  ALA B 106      17.080  -0.409  44.513  1.00311.86           C  
ATOM   3119  C   ALA B 106      19.313   0.090  45.267  1.00311.86           C  
ATOM   3120  O   ALA B 106      19.880   1.142  45.473  1.00311.86           O  
ATOM   3121  N   GLY B 107      19.948  -0.916  44.634  1.00279.32           N  
ATOM   3122  CA  GLY B 107      21.210  -0.685  44.017  1.00279.32           C  
ATOM   3123  C   GLY B 107      20.940  -0.669  42.557  1.00279.32           C  
ATOM   3124  O   GLY B 107      19.893  -0.226  42.117  1.00279.32           O  
ATOM   3125  N   THR B 108      21.896  -1.032  41.706  1.00197.36           N  
ATOM   3126  CA  THR B 108      21.417  -1.180  40.373  1.00197.36           C  
ATOM   3127  CB  THR B 108      22.408  -0.965  39.324  1.00197.36           C  
ATOM   3128  OG1 THR B 108      22.908   0.361  39.409  1.00197.36           O  
ATOM   3129  CG2 THR B 108      21.697  -1.170  37.989  1.00197.36           C  
ATOM   3130  C   THR B 108      20.776  -2.524  40.236  1.00197.36           C  
ATOM   3131  O   THR B 108      19.908  -2.712  39.387  1.00197.36           O  
ATOM   3132  N   VAL B 124      21.216  -3.540  41.013  1.00158.72           N  
ATOM   3133  CA  VAL B 124      20.424  -4.726  40.867  1.00158.72           C  
ATOM   3134  CB  VAL B 124      20.977  -5.957  41.544  1.00158.72           C  
ATOM   3135  CG1 VAL B 124      21.204  -5.707  43.045  1.00158.72           C  
ATOM   3136  CG2 VAL B 124      20.022  -7.125  41.246  1.00158.72           C  
ATOM   3137  C   VAL B 124      19.144  -4.288  41.487  1.00158.72           C  
ATOM   3138  O   VAL B 124      19.046  -4.073  42.693  1.00158.72           O  
ATOM   3139  N   ASN B 125      18.108  -4.122  40.654  1.00187.82           N  
ATOM   3140  CA  ASN B 125      16.959  -3.495  41.206  1.00187.82           C  
ATOM   3141  CB  ASN B 125      15.909  -3.007  40.189  1.00187.82           C  
ATOM   3142  CG  ASN B 125      16.249  -1.594  39.743  1.00187.82           C  
ATOM   3143  OD1 ASN B 125      16.089  -1.245  38.575  1.00187.82           O  
ATOM   3144  ND2 ASN B 125      16.699  -0.745  40.706  1.00187.82           N  
ATOM   3145  C   ASN B 125      16.250  -4.427  42.095  1.00187.82           C  
ATOM   3146  O   ASN B 125      15.453  -5.236  41.646  1.00187.82           O  
ATOM   3147  N   GLU B 126      16.534  -4.348  43.396  1.00105.07           N  
ATOM   3148  CA  GLU B 126      15.718  -5.071  44.313  1.00105.07           C  
ATOM   3149  CB  GLU B 126      16.508  -5.949  45.298  1.00105.07           C  
ATOM   3150  CG  GLU B 126      17.176  -7.156  44.634  1.00105.07           C  
ATOM   3151  CD  GLU B 126      16.095  -8.186  44.337  1.00105.07           C  
ATOM   3152  OE1 GLU B 126      14.984  -8.060  44.918  1.00105.07           O  
ATOM   3153  OE2 GLU B 126      16.365  -9.112  43.527  1.00105.07           O  
ATOM   3154  C   GLU B 126      15.098  -3.955  45.083  1.00105.07           C  
ATOM   3155  O   GLU B 126      15.810  -3.010  45.414  1.00105.07           O  
ATOM   3156  N   GLN B 127      13.771  -3.987  45.353  1.00156.85           N  
ATOM   3157  CA  GLN B 127      13.230  -2.853  46.047  1.00156.85           C  
ATOM   3158  CB  GLN B 127      11.990  -2.208  45.407  1.00156.85           C  
ATOM   3159  CG  GLN B 127      12.284  -1.392  44.147  1.00156.85           C  
ATOM   3160  CD  GLN B 127      11.022  -0.607  43.818  1.00156.85           C  
ATOM   3161  OE1 GLN B 127      11.010   0.623  43.853  1.00156.85           O  
ATOM   3162  NE2 GLN B 127       9.923  -1.341  43.500  1.00156.85           N  
ATOM   3163  C   GLN B 127      12.856  -3.255  47.417  1.00156.85           C  
ATOM   3164  O   GLN B 127      12.170  -4.255  47.629  1.00156.85           O  
ATOM   3165  N   TYR B 128      13.330  -2.451  48.383  1.00119.87           N  
ATOM   3166  CA  TYR B 128      12.972  -2.661  49.742  1.00119.87           C  
ATOM   3167  CB  TYR B 128      14.140  -2.588  50.744  1.00119.87           C  
ATOM   3168  CG  TYR B 128      15.044  -3.742  50.474  1.00119.87           C  
ATOM   3169  CD1 TYR B 128      14.813  -4.964  51.065  1.00119.87           C  
ATOM   3170  CD2 TYR B 128      16.114  -3.610  49.620  1.00119.87           C  
ATOM   3171  CE1 TYR B 128      15.641  -6.033  50.817  1.00119.87           C  
ATOM   3172  CE2 TYR B 128      16.947  -4.675  49.368  1.00119.87           C  
ATOM   3173  CZ  TYR B 128      16.712  -5.890  49.967  1.00119.87           C  
ATOM   3174  OH  TYR B 128      17.565  -6.984  49.708  1.00119.87           O  
ATOM   3175  C   TYR B 128      12.052  -1.545  50.035  1.00119.87           C  
ATOM   3176  O   TYR B 128      12.386  -0.377  49.832  1.00119.87           O  
ATOM   3177  N   PHE B 129      10.843  -1.897  50.491  1.00127.01           N  
ATOM   3178  CA  PHE B 129       9.874  -0.881  50.714  1.00127.01           C  
ATOM   3179  CB  PHE B 129       8.456  -1.296  50.280  1.00127.01           C  
ATOM   3180  CG  PHE B 129       8.425  -1.394  48.793  1.00127.01           C  
ATOM   3181  CD1 PHE B 129       8.905  -2.509  48.143  1.00127.01           C  
ATOM   3182  CD2 PHE B 129       7.897  -0.365  48.047  1.00127.01           C  
ATOM   3183  CE1 PHE B 129       8.868  -2.583  46.770  1.00127.01           C  
ATOM   3184  CE2 PHE B 129       7.857  -0.433  46.675  1.00127.01           C  
ATOM   3185  CZ  PHE B 129       8.341  -1.547  46.034  1.00127.01           C  
ATOM   3186  C   PHE B 129       9.813  -0.568  52.170  1.00127.01           C  
ATOM   3187  O   PHE B 129      10.084  -1.415  53.018  1.00127.01           O  
ATOM   3188  N   GLY B 130       9.476   0.696  52.485  1.00 42.67           N  
ATOM   3189  CA  GLY B 130       9.328   1.112  53.849  1.00 42.67           C  
ATOM   3190  C   GLY B 130       7.926   0.785  54.258  1.00 42.67           C  
ATOM   3191  O   GLY B 130       7.142   0.260  53.469  1.00 42.67           O  
ATOM   3192  N   PRO B 131       7.604   1.089  55.489  1.00152.30           N  
ATOM   3193  CA  PRO B 131       6.296   0.807  56.019  1.00152.30           C  
ATOM   3194  CD  PRO B 131       8.611   1.164  56.534  1.00152.30           C  
ATOM   3195  CB  PRO B 131       6.387   1.067  57.518  1.00152.30           C  
ATOM   3196  CG  PRO B 131       7.872   0.821  57.838  1.00152.30           C  
ATOM   3197  C   PRO B 131       5.202   1.575  55.347  1.00152.30           C  
ATOM   3198  O   PRO B 131       4.081   1.072  55.289  1.00152.30           O  
ATOM   3199  N   GLY B 132       5.488   2.790  54.846  1.00 47.92           N  
ATOM   3200  CA  GLY B 132       4.472   3.556  54.181  1.00 47.92           C  
ATOM   3201  C   GLY B 132       3.960   4.608  55.111  1.00 47.92           C  
ATOM   3202  O   GLY B 132       4.044   4.471  56.331  1.00 47.92           O  
ATOM   3203  N   THR B 133       3.413   5.700  54.531  1.00141.84           N  
ATOM   3204  CA  THR B 133       2.882   6.788  55.301  1.00141.84           C  
ATOM   3205  CB  THR B 133       3.722   8.031  55.191  1.00141.84           C  
ATOM   3206  OG1 THR B 133       3.330   8.987  56.162  1.00141.84           O  
ATOM   3207  CG2 THR B 133       3.569   8.619  53.781  1.00141.84           C  
ATOM   3208  C   THR B 133       1.504   7.093  54.789  1.00141.84           C  
ATOM   3209  O   THR B 133       1.267   7.138  53.582  1.00141.84           O  
ATOM   3210  N   ARG B 134       0.541   7.308  55.706  1.00133.48           N  
ATOM   3211  CA  ARG B 134      -0.797   7.598  55.277  1.00133.48           C  
ATOM   3212  CB  ARG B 134      -1.855   6.816  56.072  1.00133.48           C  
ATOM   3213  CG  ARG B 134      -3.260   6.862  55.470  1.00133.48           C  
ATOM   3214  CD  ARG B 134      -3.427   5.977  54.233  1.00133.48           C  
ATOM   3215  NE  ARG B 134      -4.837   6.113  53.775  1.00133.48           N  
ATOM   3216  CZ  ARG B 134      -5.174   7.088  52.882  1.00133.48           C  
ATOM   3217  NH1 ARG B 134      -4.206   7.898  52.363  1.00133.48           N  
ATOM   3218  NH2 ARG B 134      -6.476   7.253  52.509  1.00133.48           N  
ATOM   3219  C   ARG B 134      -1.026   9.053  55.536  1.00133.48           C  
ATOM   3220  O   ARG B 134      -1.053   9.490  56.686  1.00133.48           O  
ATOM   3221  N   LEU B 135      -1.211   9.846  54.462  1.00140.13           N  
ATOM   3222  CA  LEU B 135      -1.367  11.260  54.637  1.00140.13           C  
ATOM   3223  CB  LEU B 135      -0.422  12.070  53.723  1.00140.13           C  
ATOM   3224  CG  LEU B 135      -0.341  13.588  54.001  1.00140.13           C  
ATOM   3225  CD1 LEU B 135      -1.677  14.312  53.775  1.00140.13           C  
ATOM   3226  CD2 LEU B 135       0.268  13.862  55.381  1.00140.13           C  
ATOM   3227  C   LEU B 135      -2.769  11.623  54.268  1.00140.13           C  
ATOM   3228  O   LEU B 135      -3.271  11.230  53.216  1.00140.13           O  
ATOM   3229  N   THR B 136      -3.449  12.372  55.158  1.00115.41           N  
ATOM   3230  CA  THR B 136      -4.767  12.849  54.863  1.00115.41           C  
ATOM   3231  CB  THR B 136      -5.830  12.256  55.741  1.00115.41           C  
ATOM   3232  OG1 THR B 136      -7.105  12.769  55.382  1.00115.41           O  
ATOM   3233  CG2 THR B 136      -5.510  12.574  57.210  1.00115.41           C  
ATOM   3234  C   THR B 136      -4.752  14.328  55.082  1.00115.41           C  
ATOM   3235  O   THR B 136      -4.332  14.806  56.135  1.00115.41           O  
ATOM   3236  N   VAL B 137      -5.209  15.095  54.075  1.00 26.31           N  
ATOM   3237  CA  VAL B 137      -5.216  16.521  54.201  1.00 26.31           C  
ATOM   3238  CB  VAL B 137      -4.725  17.217  52.965  1.00 26.31           C  
ATOM   3239  CG1 VAL B 137      -4.776  18.736  53.202  1.00 26.31           C  
ATOM   3240  CG2 VAL B 137      -3.328  16.676  52.617  1.00 26.31           C  
ATOM   3241  C   VAL B 137      -6.668  16.927  54.410  1.00 26.31           C  
ATOM   3242  O   VAL B 137      -7.494  16.663  53.493  1.00 26.31           O  
ATOM   3243  OXT VAL B 137      -6.973  17.506  55.488  1.00 26.31           O  
TER    3244      VAL B 137                                                       
END
