# Supplementary material for: Predicting T cell receptor functionality against mutant epitopes
Source: Cell Genom. 2024 Aug 15;4(9):100634. doi: 10.1016/j.xgen.2024.100634 (PMC11480844; doi:10.1016/j.xgen.2024.100634)
Supplement: Data S9. Structural models of the CMV dataset, related to STAR Methods, Structural modeling — PDB files containing the structural models of the 20 CMV TCRs, NLVPMVATV, and the HLA-B∗07:02 allele. [file mmc10.zip › structures_cmv/TCR84-3_NLVPMVATV.pdb]

ATOM      1  N   GLY M   1      30.733  -1.907   5.471  0.98 10.45           N  
ATOM      2  CA  GLY M   1      31.585  -2.625   6.445  1.00 10.45           C  
ATOM      3  C   GLY M   1      30.839  -2.807   7.725  1.00 10.45           C  
ATOM      4  O   GLY M   1      29.618  -2.680   7.768  1.00 10.45           O  
ATOM      5  N   SER M   2      31.568  -3.111   8.814  1.00 67.92           N  
ATOM      6  CA  SER M   2      30.944  -3.311  10.090  0.96 67.92           C  
ATOM      7  CB  SER M   2      31.834  -4.085  11.080  0.96 67.92           C  
ATOM      8  OG  SER M   2      31.178  -4.251  12.328  0.68 67.92           O  
ATOM      9  C   SER M   2      30.639  -1.968  10.676  1.00 67.92           C  
ATOM     10  O   SER M   2      31.125  -0.945  10.195  1.00 67.92           O  
ATOM     11  N   HIS M   3      29.786  -1.941  11.723  1.00 59.88           N  
ATOM     12  CA  HIS M   3      29.428  -0.702  12.361  1.00 59.88           C  
ATOM     13  ND1 HIS M   3      28.740   1.212   9.865  1.00 59.88           N  
ATOM     14  CG  HIS M   3      28.090   0.135  10.421  1.00 59.88           C  
ATOM     15  CB  HIS M   3      28.072  -0.155  11.888  1.00 59.88           C  
ATOM     16  NE2 HIS M   3      27.844   0.072   8.180  1.00 59.88           N  
ATOM     17  CD2 HIS M   3      27.546  -0.551   9.378  1.00 59.88           C  
ATOM     18  CE1 HIS M   3      28.563   1.126   8.523  1.00 59.88           C  
ATOM     19  C   HIS M   3      29.345  -0.943  13.835  1.00 59.88           C  
ATOM     20  O   HIS M   3      29.182  -2.081  14.273  1.00 59.88           O  
ATOM     21  N   SER M   4      29.468   0.127  14.653  1.00 49.03           N  
ATOM     22  CA  SER M   4      29.454  -0.108  16.067  0.98 49.03           C  
ATOM     23  CB  SER M   4      30.864  -0.236  16.667  0.98 49.03           C  
ATOM     24  OG  SER M   4      31.590   0.970  16.476  0.98 49.03           O  
ATOM     25  C   SER M   4      28.778   1.009  16.795  1.00 49.03           C  
ATOM     26  O   SER M   4      28.584   2.107  16.274  1.00 49.03           O  
ATOM     27  N   MET M   5      28.358   0.700  18.038  1.00 62.43           N  
ATOM     28  CA  MET M   5      27.807   1.664  18.938  1.00 62.43           C  
ATOM     29  CB  MET M   5      26.280   1.544  19.094  1.00 62.43           C  
ATOM     30  CG  MET M   5      25.619   2.721  19.815  1.00 62.43           C  
ATOM     31  SD  MET M   5      23.802   2.625  19.852  1.00 62.43           S  
ATOM     32  CE  MET M   5      23.732   1.190  20.966  1.00 62.43           C  
ATOM     33  C   MET M   5      28.438   1.344  20.257  1.00 62.43           C  
ATOM     34  O   MET M   5      28.346   0.211  20.730  1.00 62.43           O  
ATOM     35  N   ARG M   6      29.110   2.332  20.883  1.00106.63           N  
ATOM     36  CA  ARG M   6      29.762   2.071  22.136  0.96106.63           C  
ATOM     37  CB  ARG M   6      31.299   2.018  22.043  0.96106.63           C  
ATOM     38  CG  ARG M   6      31.857   0.886  21.175  0.96106.63           C  
ATOM     39  CD  ARG M   6      33.366   0.693  21.355  0.96106.63           C  
ATOM     40  NE  ARG M   6      33.791  -0.461  20.513  0.88106.63           N  
ATOM     41  CZ  ARG M   6      34.363  -0.255  19.291  0.82106.63           C  
ATOM     42  NH1 ARG M   6      34.552   1.012  18.822  0.82106.63           N  
ATOM     43  NH2 ARG M   6      34.771  -1.327  18.549  0.82106.63           N  
ATOM     44  C   ARG M   6      29.462   3.203  23.069  1.00106.63           C  
ATOM     45  O   ARG M   6      29.197   4.327  22.645  1.00106.63           O  
ATOM     46  N   TYR M   7      29.473   2.914  24.386  1.00 78.86           N  
ATOM     47  CA  TYR M   7      29.289   3.944  25.368  1.00 78.86           C  
ATOM     48  CB  TYR M   7      28.011   3.797  26.211  1.00 78.86           C  
ATOM     49  CG  TYR M   7      26.808   4.117  25.384  1.00 78.86           C  
ATOM     50  CD1 TYR M   7      26.243   3.189  24.539  1.00 78.86           C  
ATOM     51  CD2 TYR M   7      26.233   5.364  25.471  1.00 78.86           C  
ATOM     52  CE1 TYR M   7      25.125   3.502  23.798  1.00 78.86           C  
ATOM     53  CE2 TYR M   7      25.118   5.681  24.735  1.00 78.86           C  
ATOM     54  CZ  TYR M   7      24.560   4.752  23.894  1.00 78.86           C  
ATOM     55  OH  TYR M   7      23.413   5.085  23.143  1.00 78.86           O  
ATOM     56  C   TYR M   7      30.453   3.858  26.306  1.00 78.86           C  
ATOM     57  O   TYR M   7      30.878   2.765  26.678  1.00 78.86           O  
ATOM     58  N   PHE M   8      31.015   5.020  26.699  1.00 59.56           N  
ATOM     59  CA  PHE M   8      32.153   5.015  27.576  1.00 59.56           C  
ATOM     60  CB  PHE M   8      33.364   5.768  26.994  1.00 59.56           C  
ATOM     61  CG  PHE M   8      33.738   5.095  25.719  1.00 59.56           C  
ATOM     62  CD1 PHE M   8      33.128   5.453  24.539  1.00 59.56           C  
ATOM     63  CD2 PHE M   8      34.690   4.100  25.704  1.00 59.56           C  
ATOM     64  CE1 PHE M   8      33.468   4.835  23.358  1.00 59.56           C  
ATOM     65  CE2 PHE M   8      35.033   3.478  24.526  1.00 59.56           C  
ATOM     66  CZ  PHE M   8      34.422   3.845  23.352  1.00 59.56           C  
ATOM     67  C   PHE M   8      31.756   5.735  28.826  1.00 59.56           C  
ATOM     68  O   PHE M   8      31.089   6.766  28.765  1.00 59.56           O  
ATOM     69  N   PHE M   9      32.146   5.208  30.007  1.00154.47           N  
ATOM     70  CA  PHE M   9      31.775   5.880  31.219  1.00154.47           C  
ATOM     71  CB  PHE M   9      30.736   5.115  32.057  1.00154.47           C  
ATOM     72  CG  PHE M   9      29.506   4.941  31.230  1.00154.47           C  
ATOM     73  CD1 PHE M   9      28.502   5.882  31.239  1.00154.47           C  
ATOM     74  CD2 PHE M   9      29.360   3.827  30.436  1.00154.47           C  
ATOM     75  CE1 PHE M   9      27.372   5.711  30.473  1.00154.47           C  
ATOM     76  CE2 PHE M   9      28.232   3.650  29.669  1.00154.47           C  
ATOM     77  CZ  PHE M   9      27.234   4.595  29.684  1.00154.47           C  
ATOM     78  C   PHE M   9      32.995   6.011  32.075  1.00154.47           C  
ATOM     79  O   PHE M   9      33.788   5.077  32.193  1.00154.47           O  
ATOM     80  N   THR M  10      33.177   7.199  32.686  1.00 41.25           N  
ATOM     81  CA  THR M  10      34.295   7.405  33.557  0.98 41.25           C  
ATOM     82  CB  THR M  10      35.373   8.249  32.938  0.98 41.25           C  
ATOM     83  OG1 THR M  10      35.840   7.633  31.746  0.98 41.25           O  
ATOM     84  CG2 THR M  10      36.532   8.406  33.938  0.98 41.25           C  
ATOM     85  C   THR M  10      33.797   8.118  34.774  1.00 41.25           C  
ATOM     86  O   THR M  10      33.117   9.138  34.672  1.00 41.25           O  
ATOM     87  N   SER M  11      34.120   7.587  35.971  1.00 98.79           N  
ATOM     88  CA  SER M  11      33.720   8.233  37.189  0.96 98.79           C  
ATOM     89  CB  SER M  11      32.772   7.389  38.052  0.96 98.79           C  
ATOM     90  OG  SER M  11      31.553   7.150  37.377  0.96 98.79           O  
ATOM     91  C   SER M  11      34.953   8.369  38.025  1.00 98.79           C  
ATOM     92  O   SER M  11      35.667   7.392  38.238  1.00 98.79           O  
ATOM     93  N   VAL M  12      35.230   9.586  38.534  1.00 40.12           N  
ATOM     94  CA  VAL M  12      36.388   9.769  39.366  1.00 40.12           C  
ATOM     95  CB  VAL M  12      37.387  10.745  38.814  1.00 40.12           C  
ATOM     96  CG1 VAL M  12      38.516  10.934  39.844  1.00 40.12           C  
ATOM     97  CG2 VAL M  12      37.869  10.226  37.449  1.00 40.12           C  
ATOM     98  C   VAL M  12      35.917  10.337  40.663  1.00 40.12           C  
ATOM     99  O   VAL M  12      35.132  11.283  40.687  1.00 40.12           O  
ATOM    100  N   SER M  13      36.389   9.767  41.788  1.00 51.00           N  
ATOM    101  CA  SER M  13      35.961  10.264  43.061  1.00 51.00           C  
ATOM    102  CB  SER M  13      36.089   9.237  44.201  1.00 51.00           C  
ATOM    103  OG  SER M  13      37.446   8.858  44.371  1.00 51.00           O  
ATOM    104  C   SER M  13      36.764  11.474  43.428  1.00 51.00           C  
ATOM    105  O   SER M  13      37.884  11.664  42.955  1.00 51.00           O  
ATOM    106  N   ARG M  14      36.164  12.358  44.254  1.00192.66           N  
ATOM    107  CA  ARG M  14      36.860  13.500  44.777  1.00192.66           C  
ATOM    108  CB  ARG M  14      36.356  14.864  44.258  1.00192.66           C  
ATOM    109  CG  ARG M  14      36.480  15.085  42.745  1.00192.66           C  
ATOM    110  CD  ARG M  14      35.320  14.499  41.935  0.99192.66           C  
ATOM    111  NE  ARG M  14      34.172  15.450  42.014  0.99192.66           N  
ATOM    112  CZ  ARG M  14      33.886  16.300  40.982  0.97192.66           C  
ATOM    113  NH1 ARG M  14      34.635  16.283  39.842  0.97192.66           N  
ATOM    114  NH2 ARG M  14      32.825  17.153  41.085  0.97192.66           N  
ATOM    115  C   ARG M  14      36.586  13.479  46.250  1.00192.66           C  
ATOM    116  O   ARG M  14      35.468  13.762  46.683  1.00192.66           O  
ATOM    117  N   PRO M  15      37.562  13.134  47.045  0.98222.88           N  
ATOM    118  CA  PRO M  15      37.304  13.049  48.454  0.98222.88           C  
ATOM    119  CD  PRO M  15      38.565  12.167  46.627  0.98222.88           C  
ATOM    120  CB  PRO M  15      38.490  12.306  49.059  0.98222.88           C  
ATOM    121  CG  PRO M  15      38.954  11.399  47.904  0.98222.88           C  
ATOM    122  C   PRO M  15      36.914  14.312  49.156  0.98222.88           C  
ATOM    123  O   PRO M  15      35.898  14.303  49.846  0.98222.88           O  
ATOM    124  N   GLY M  16      37.667  15.413  48.971  1.00113.28           N  
ATOM    125  CA  GLY M  16      37.395  16.635  49.678  1.00113.28           C  
ATOM    126  C   GLY M  16      36.077  17.194  49.252  1.00113.28           C  
ATOM    127  O   GLY M  16      35.319  17.716  50.068  1.00113.28           O  
ATOM    128  N   ARG M  17      35.762  17.108  47.949  1.00190.69           N  
ATOM    129  CA  ARG M  17      34.562  17.739  47.492  1.00190.69           C  
ATOM    130  CB  ARG M  17      34.695  18.446  46.134  1.00190.69           C  
ATOM    131  CG  ARG M  17      35.070  17.539  44.968  1.00190.69           C  
ATOM    132  CD  ARG M  17      35.383  18.326  43.698  1.00190.69           C  
ATOM    133  NE  ARG M  17      34.227  19.230  43.441  1.00190.69           N  
ATOM    134  CZ  ARG M  17      34.280  20.115  42.404  1.00190.69           C  
ATOM    135  NH1 ARG M  17      35.349  20.101  41.556  1.00190.69           N  
ATOM    136  NH2 ARG M  17      33.279  21.025  42.227  1.00190.69           N  
ATOM    137  C   ARG M  17      33.441  16.753  47.451  1.00190.69           C  
ATOM    138  O   ARG M  17      33.490  15.698  48.083  1.00190.69           O  
ATOM    139  N   GLY M  18      32.386  17.104  46.694  1.00 81.90           N  
ATOM    140  CA  GLY M  18      31.157  16.370  46.661  1.00 81.90           C  
ATOM    141  C   GLY M  18      31.302  15.134  45.834  1.00 81.90           C  
ATOM    142  O   GLY M  18      32.359  14.509  45.804  1.00 81.90           O  
ATOM    143  N   GLU M  19      30.203  14.746  45.154  1.00132.41           N  
ATOM    144  CA  GLU M  19      30.134  13.511  44.426  0.98132.41           C  
ATOM    145  CB  GLU M  19      28.736  13.179  43.864  0.98132.41           C  
ATOM    146  CG  GLU M  19      28.193  14.197  42.864  0.93132.41           C  
ATOM    147  CD  GLU M  19      26.773  13.788  42.495  0.88132.41           C  
ATOM    148  OE1 GLU M  19      26.190  12.933  43.214  0.88132.41           O  
ATOM    149  OE2 GLU M  19      26.254  14.332  41.484  0.88132.41           O  
ATOM    150  C   GLU M  19      31.148  13.476  43.330  1.00132.41           C  
ATOM    151  O   GLU M  19      31.714  14.483  42.909  1.00132.41           O  
ATOM    152  N   PRO M  20      31.406  12.266  42.916  1.00131.01           N  
ATOM    153  CA  PRO M  20      32.404  12.001  41.919  1.00131.01           C  
ATOM    154  CD  PRO M  20      31.208  11.136  43.806  1.00131.01           C  
ATOM    155  CB  PRO M  20      32.625  10.492  41.941  1.00131.01           C  
ATOM    156  CG  PRO M  20      32.254  10.095  43.382  1.00131.01           C  
ATOM    157  C   PRO M  20      32.023  12.528  40.578  1.00131.01           C  
ATOM    158  O   PRO M  20      30.833  12.633  40.283  1.00131.01           O  
ATOM    159  N   ARG M  21      33.032  12.876  39.758  1.00100.16           N  
ATOM    160  CA  ARG M  21      32.773  13.406  38.455  1.00100.16           C  
ATOM    161  CB  ARG M  21      33.994  14.093  37.836  1.00100.16           C  
ATOM    162  CG  ARG M  21      33.697  14.808  36.521  1.00100.16           C  
ATOM    163  CD  ARG M  21      34.946  15.467  35.942  1.00100.16           C  
ATOM    164  NE  ARG M  21      34.523  16.422  34.884  0.99100.16           N  
ATOM    165  CZ  ARG M  21      35.212  17.593  34.753  0.99100.16           C  
ATOM    166  NH1 ARG M  21      36.289  17.839  35.555  0.99100.16           N  
ATOM    167  NH2 ARG M  21      34.831  18.505  33.813  0.99100.16           N  
ATOM    168  C   ARG M  21      32.396  12.273  37.559  1.00100.16           C  
ATOM    169  O   ARG M  21      33.022  11.214  37.575  1.00100.16           O  
ATOM    170  N   PHE M  22      31.346  12.475  36.737  1.00 82.25           N  
ATOM    171  CA  PHE M  22      30.905  11.405  35.894  1.00 82.25           C  
ATOM    172  CB  PHE M  22      29.565  10.825  36.382  1.00 82.25           C  
ATOM    173  CG  PHE M  22      29.177   9.668  35.537  1.00 82.25           C  
ATOM    174  CD1 PHE M  22      29.798   8.453  35.676  1.00 82.25           C  
ATOM    175  CD2 PHE M  22      28.168   9.794  34.616  1.00 82.25           C  
ATOM    176  CE1 PHE M  22      29.435   7.377  34.906  1.00 82.25           C  
ATOM    177  CE2 PHE M  22      27.795   8.724  33.839  1.00 82.25           C  
ATOM    178  CZ  PHE M  22      28.433   7.515  33.977  1.00 82.25           C  
ATOM    179  C   PHE M  22      30.733  11.932  34.503  1.00 82.25           C  
ATOM    180  O   PHE M  22      30.002  12.895  34.275  1.00 82.25           O  
ATOM    181  N   ILE M  23      31.421  11.311  33.521  1.00 56.22           N  
ATOM    182  CA  ILE M  23      31.251  11.745  32.163  1.00 56.22           C  
ATOM    183  CB  ILE M  23      32.458  12.431  31.586  1.00 56.22           C  
ATOM    184  CG1 ILE M  23      32.736  13.719  32.381  1.00 56.22           C  
ATOM    185  CG2 ILE M  23      32.215  12.674  30.086  1.00 56.22           C  
ATOM    186  CD1 ILE M  23      34.050  14.408  32.023  1.00 56.22           C  
ATOM    187  C   ILE M  23      30.930  10.541  31.334  1.00 56.22           C  
ATOM    188  O   ILE M  23      31.612   9.520  31.418  1.00 56.22           O  
ATOM    189  N   ALA M  24      29.859  10.628  30.518  1.00 39.80           N  
ATOM    190  CA  ALA M  24      29.477   9.517  29.697  1.00 39.80           C  
ATOM    191  CB  ALA M  24      28.097   8.937  30.056  1.00 39.80           C  
ATOM    192  C   ALA M  24      29.409  10.006  28.285  1.00 39.80           C  
ATOM    193  O   ALA M  24      28.983  11.128  28.018  1.00 39.80           O  
ATOM    194  N   VAL M  25      29.847   9.154  27.340  1.00128.53           N  
ATOM    195  CA  VAL M  25      29.862   9.550  25.963  0.98128.53           C  
ATOM    196  CB  VAL M  25      31.243   9.718  25.423  0.98128.53           C  
ATOM    197  CG1 VAL M  25      31.124  10.141  23.965  0.98128.53           C  
ATOM    198  CG2 VAL M  25      32.034  10.699  26.283  0.98128.53           C  
ATOM    199  C   VAL M  25      29.300   8.420  25.158  1.00128.53           C  
ATOM    200  O   VAL M  25      29.441   7.256  25.528  1.00128.53           O  
ATOM    201  N   GLY M  26      28.667   8.736  24.008  1.00 36.23           N  
ATOM    202  CA  GLY M  26      28.152   7.685  23.175  1.00 36.23           C  
ATOM    203  C   GLY M  26      28.713   7.884  21.802  1.00 36.23           C  
ATOM    204  O   GLY M  26      28.780   9.008  21.306  1.00 36.23           O  
ATOM    205  N   TYR M  27      29.114   6.775  21.144  1.00 84.21           N  
ATOM    206  CA  TYR M  27      29.687   6.859  19.831  1.00 84.21           C  
ATOM    207  CB  TYR M  27      31.180   6.469  19.759  1.00 84.21           C  
ATOM    208  CG  TYR M  27      32.023   7.544  20.357  0.99 84.21           C  
ATOM    209  CD1 TYR M  27      32.234   7.619  21.716  0.99 84.21           C  
ATOM    210  CD2 TYR M  27      32.621   8.476  19.538  0.99 84.21           C  
ATOM    211  CE1 TYR M  27      33.022   8.615  22.246  0.99 84.21           C  
ATOM    212  CE2 TYR M  27      33.409   9.474  20.063  0.99 84.21           C  
ATOM    213  CZ  TYR M  27      33.611   9.543  21.420  0.99 84.21           C  
ATOM    214  OH  TYR M  27      34.420  10.565  21.965  0.99 84.21           O  
ATOM    215  C   TYR M  27      28.996   5.913  18.901  1.00 84.21           C  
ATOM    216  O   TYR M  27      28.495   4.862  19.300  1.00 84.21           O  
ATOM    217  N   VAL M  28      28.915   6.326  17.620  1.00 77.00           N  
ATOM    218  CA  VAL M  28      28.488   5.466  16.560  0.98 77.00           C  
ATOM    219  CB  VAL M  28      27.222   5.921  15.880  0.98 77.00           C  
ATOM    220  CG1 VAL M  28      26.979   5.051  14.634  0.98 77.00           C  
ATOM    221  CG2 VAL M  28      26.065   5.859  16.892  0.98 77.00           C  
ATOM    222  C   VAL M  28      29.593   5.572  15.558  1.00 77.00           C  
ATOM    223  O   VAL M  28      29.735   6.606  14.908  1.00 77.00           O  
ATOM    224  N   ASP M  29      30.409   4.504  15.425  1.00149.31           N  
ATOM    225  CA  ASP M  29      31.487   4.440  14.474  1.00149.31           C  
ATOM    226  CB  ASP M  29      31.019   4.096  13.049  1.00149.31           C  
ATOM    227  CG  ASP M  29      30.506   2.665  13.060  1.00149.31           C  
ATOM    228  OD1 ASP M  29      31.291   1.753  13.433  1.00149.31           O  
ATOM    229  OD2 ASP M  29      29.320   2.466  12.687  1.00149.31           O  
ATOM    230  C   ASP M  29      32.262   5.729  14.384  1.00149.31           C  
ATOM    231  O   ASP M  29      32.131   6.470  13.413  1.00149.31           O  
ATOM    232  N   ASP M  30      33.068   6.052  15.408  1.00212.25           N  
ATOM    233  CA  ASP M  30      33.944   7.195  15.377  1.00212.25           C  
ATOM    234  CB  ASP M  30      34.880   7.191  14.153  1.00212.25           C  
ATOM    235  CG  ASP M  30      35.929   6.111  14.366  1.00212.25           C  
ATOM    236  OD1 ASP M  30      36.410   5.984  15.523  1.00212.25           O  
ATOM    237  OD2 ASP M  30      36.255   5.390  13.386  1.00212.25           O  
ATOM    238  C   ASP M  30      33.196   8.495  15.381  1.00212.25           C  
ATOM    239  O   ASP M  30      33.798   9.546  15.162  1.00212.25           O  
ATOM    240  N   THR M  31      31.880   8.497  15.659  1.00 79.61           N  
ATOM    241  CA  THR M  31      31.225   9.771  15.750  1.00 79.61           C  
ATOM    242  CB  THR M  31      30.176  10.004  14.701  1.00 79.61           C  
ATOM    243  OG1 THR M  31      30.735   9.897  13.402  1.00 79.61           O  
ATOM    244  CG2 THR M  31      29.601  11.414  14.893  1.00 79.61           C  
ATOM    245  C   THR M  31      30.517   9.798  17.070  1.00 79.61           C  
ATOM    246  O   THR M  31      29.753   8.886  17.383  1.00 79.61           O  
ATOM    247  N   GLN M  32      30.745  10.851  17.880  1.00 66.47           N  
ATOM    248  CA  GLN M  32      30.102  10.908  19.164  0.91 66.47           C  
ATOM    249  CB  GLN M  32      30.853  11.753  20.204  0.91 66.47           C  
ATOM    250  CG  GLN M  32      30.132  11.810  21.552  0.91 66.47           C  
ATOM    251  CD  GLN M  32      30.925  12.729  22.470  0.91 66.47           C  
ATOM    252  OE1 GLN M  32      32.030  13.154  22.138  0.91 66.47           O  
ATOM    253  NE2 GLN M  32      30.353  13.044  23.663  0.91 66.47           N  
ATOM    254  C   GLN M  32      28.767  11.561  18.999  1.00 66.47           C  
ATOM    255  O   GLN M  32      28.682  12.717  18.589  1.00 66.47           O  
ATOM    256  N   PHE M  33      27.684  10.793  19.239  1.00117.11           N  
ATOM    257  CA  PHE M  33      26.339  11.290  19.168  1.00117.11           C  
ATOM    258  CB  PHE M  33      25.292  10.232  18.764  1.00117.11           C  
ATOM    259  CG  PHE M  33      25.152   9.165  19.793  1.00117.11           C  
ATOM    260  CD1 PHE M  33      26.091   8.167  19.905  1.00117.11           C  
ATOM    261  CD2 PHE M  33      24.053   9.148  20.622  1.00117.11           C  
ATOM    262  CE1 PHE M  33      25.946   7.177  20.847  1.00117.11           C  
ATOM    263  CE2 PHE M  33      23.902   8.162  21.566  1.00117.11           C  
ATOM    264  CZ  PHE M  33      24.851   7.175  21.679  1.00117.11           C  
ATOM    265  C   PHE M  33      25.859  12.013  20.398  1.00117.11           C  
ATOM    266  O   PHE M  33      25.070  12.942  20.265  1.00117.11           O  
ATOM    267  N   VAL M  34      26.255  11.598  21.627  1.00 65.66           N  
ATOM    268  CA  VAL M  34      25.702  12.243  22.801  1.00 65.66           C  
ATOM    269  CB  VAL M  34      24.507  11.539  23.374  1.00 65.66           C  
ATOM    270  CG1 VAL M  34      23.342  11.611  22.372  1.00 65.66           C  
ATOM    271  CG2 VAL M  34      24.936  10.108  23.739  1.00 65.66           C  
ATOM    272  C   VAL M  34      26.710  12.300  23.905  1.00 65.66           C  
ATOM    273  O   VAL M  34      27.733  11.621  23.864  1.00 65.66           O  
ATOM    274  N   ARG M  35      26.424  13.130  24.936  0.98236.57           N  
ATOM    275  CA  ARG M  35      27.346  13.306  26.022  0.98236.57           C  
ATOM    276  CB  ARG M  35      28.327  14.454  25.709  0.98236.57           C  
ATOM    277  CG  ARG M  35      29.311  14.784  26.819  0.98236.57           C  
ATOM    278  CD  ARG M  35      28.808  15.893  27.741  0.98236.57           C  
ATOM    279  NE  ARG M  35      29.180  17.206  27.148  0.98236.57           N  
ATOM    280  CZ  ARG M  35      28.795  18.350  27.787  0.98236.57           C  
ATOM    281  NH1 ARG M  35      27.904  18.290  28.819  0.98236.57           N  
ATOM    282  NH2 ARG M  35      29.307  19.554  27.404  0.98236.57           N  
ATOM    283  C   ARG M  35      26.597  13.658  27.281  0.98236.57           C  
ATOM    284  O   ARG M  35      25.502  14.220  27.239  0.98236.57           O  
ATOM    285  N   PHE M  36      27.173  13.288  28.448  1.00 69.00           N  
ATOM    286  CA  PHE M  36      26.621  13.639  29.729  1.00 69.00           C  
ATOM    287  CB  PHE M  36      25.856  12.484  30.402  1.00 69.00           C  
ATOM    288  CG  PHE M  36      25.339  12.970  31.715  1.00 69.00           C  
ATOM    289  CD1 PHE M  36      24.193  13.731  31.767  1.00 69.00           C  
ATOM    290  CD2 PHE M  36      25.986  12.664  32.891  1.00 69.00           C  
ATOM    291  CE1 PHE M  36      23.703  14.184  32.968  1.00 69.00           C  
ATOM    292  CE2 PHE M  36      25.500  13.115  34.098  1.00 69.00           C  
ATOM    293  CZ  PHE M  36      24.357  13.877  34.138  1.00 69.00           C  
ATOM    294  C   PHE M  36      27.781  13.966  30.622  1.00 69.00           C  
ATOM    295  O   PHE M  36      28.736  13.194  30.710  1.00 69.00           O  
ATOM    296  N   ASP M  37      27.729  15.131  31.300  1.00 63.25           N  
ATOM    297  CA  ASP M  37      28.769  15.532  32.208  1.00 63.25           C  
ATOM    298  CB  ASP M  37      29.561  16.765  31.724  1.00 63.25           C  
ATOM    299  CG  ASP M  37      30.767  16.991  32.636  0.99 63.25           C  
ATOM    300  OD1 ASP M  37      30.800  16.425  33.763  0.99 63.25           O  
ATOM    301  OD2 ASP M  37      31.680  17.745  32.206  0.99 63.25           O  
ATOM    302  C   ASP M  37      28.088  15.902  33.491  1.00 63.25           C  
ATOM    303  O   ASP M  37      27.129  16.671  33.494  1.00 63.25           O  
ATOM    304  N   SER M  38      28.563  15.354  34.624  1.00 37.09           N  
ATOM    305  CA  SER M  38      27.952  15.616  35.898  1.00 37.09           C  
ATOM    306  CB  SER M  38      28.593  14.802  37.034  1.00 37.09           C  
ATOM    307  OG  SER M  38      29.949  15.186  37.213  1.00 37.09           O  
ATOM    308  C   SER M  38      28.118  17.065  36.243  1.00 37.09           C  
ATOM    309  O   SER M  38      27.291  17.649  36.941  1.00 37.09           O  
ATOM    310  N   ASP M  39      29.221  17.675  35.780  1.00 61.50           N  
ATOM    311  CA  ASP M  39      29.528  19.043  36.078  1.00 61.50           C  
ATOM    312  CB  ASP M  39      30.984  19.394  35.728  1.00 61.50           C  
ATOM    313  CG  ASP M  39      31.867  18.657  36.736  0.94 61.50           C  
ATOM    314  OD1 ASP M  39      31.404  18.462  37.891  0.94 61.50           O  
ATOM    315  OD2 ASP M  39      33.009  18.273  36.366  0.94 61.50           O  
ATOM    316  C   ASP M  39      28.587  19.976  35.372  1.00 61.50           C  
ATOM    317  O   ASP M  39      28.286  21.051  35.889  1.00 61.50           O  
ATOM    318  N   ALA M  40      28.085  19.589  34.181  1.00 37.43           N  
ATOM    319  CA  ALA M  40      27.274  20.473  33.382  1.00 37.43           C  
ATOM    320  CB  ALA M  40      26.800  19.855  32.055  1.00 37.43           C  
ATOM    321  C   ALA M  40      26.054  20.913  34.133  1.00 37.43           C  
ATOM    322  O   ALA M  40      25.479  20.179  34.935  1.00 37.43           O  
ATOM    323  N   ALA M  41      25.664  22.179  33.881  1.00 34.95           N  
ATOM    324  CA  ALA M  41      24.536  22.843  34.471  1.00 34.95           C  
ATOM    325  CB  ALA M  41      24.462  24.329  34.087  1.00 34.95           C  
ATOM    326  C   ALA M  41      23.256  22.210  34.022  1.00 34.95           C  
ATOM    327  O   ALA M  41      22.319  22.073  34.809  1.00 34.95           O  
ATOM    328  N   SER M  42      23.188  21.810  32.738  1.00 36.69           N  
ATOM    329  CA  SER M  42      21.975  21.311  32.149  1.00 36.69           C  
ATOM    330  CB  SER M  42      22.166  20.868  30.688  1.00 36.69           C  
ATOM    331  OG  SER M  42      22.994  19.715  30.634  1.00 36.69           O  
ATOM    332  C   SER M  42      21.500  20.116  32.908  1.00 36.69           C  
ATOM    333  O   SER M  42      20.310  19.993  33.196  1.00 36.69           O  
ATOM    334  N   GLN M  43      22.427  19.220  33.292  1.00 64.82           N  
ATOM    335  CA  GLN M  43      22.063  18.022  33.995  1.00 64.82           C  
ATOM    336  CB  GLN M  43      21.264  18.297  35.285  1.00 64.82           C  
ATOM    337  CG  GLN M  43      22.088  18.907  36.424  1.00 64.82           C  
ATOM    338  CD  GLN M  43      22.732  17.776  37.216  1.00 64.82           C  
ATOM    339  OE1 GLN M  43      23.259  16.820  36.651  1.00 64.82           O  
ATOM    340  NE2 GLN M  43      22.669  17.882  38.571  1.00 64.82           N  
ATOM    341  C   GLN M  43      21.199  17.172  33.116  1.00 64.82           C  
ATOM    342  O   GLN M  43      20.338  16.446  33.611  1.00 64.82           O  
ATOM    343  N   ARG M  44      21.409  17.223  31.786  1.00104.90           N  
ATOM    344  CA  ARG M  44      20.627  16.393  30.916  1.00104.90           C  
ATOM    345  CB  ARG M  44      19.501  17.145  30.179  1.00104.90           C  
ATOM    346  CG  ARG M  44      18.401  17.665  31.112  1.00104.90           C  
ATOM    347  CD  ARG M  44      17.275  16.661  31.396  1.00104.90           C  
ATOM    348  NE  ARG M  44      16.378  16.615  30.205  1.00104.90           N  
ATOM    349  CZ  ARG M  44      15.233  15.869  30.232  1.00104.90           C  
ATOM    350  NH1 ARG M  44      14.880  15.182  31.358  1.00104.90           N  
ATOM    351  NH2 ARG M  44      14.418  15.825  29.139  1.00104.90           N  
ATOM    352  C   ARG M  44      21.548  15.842  29.875  1.00104.90           C  
ATOM    353  O   ARG M  44      22.638  16.369  29.658  1.00104.90           O  
ATOM    354  N   MET M  45      21.140  14.733  29.223  1.00 72.00           N  
ATOM    355  CA  MET M  45      21.931  14.171  28.166  1.00 72.00           C  
ATOM    356  CB  MET M  45      21.424  12.801  27.676  1.00 72.00           C  
ATOM    357  CG  MET M  45      22.333  12.132  26.641  1.00 72.00           C  
ATOM    358  SD  MET M  45      23.846  11.389  27.321  1.00 72.00           S  
ATOM    359  CE  MET M  45      22.980   9.961  28.035  1.00 72.00           C  
ATOM    360  C   MET M  45      21.797  15.126  27.021  1.00 72.00           C  
ATOM    361  O   MET M  45      20.695  15.582  26.716  1.00 72.00           O  
ATOM    362  N   GLU M  46      22.923  15.442  26.347  1.00 90.80           N  
ATOM    363  CA  GLU M  46      22.899  16.438  25.312  1.00 90.80           C  
ATOM    364  CB  GLU M  46      23.908  17.567  25.579  1.00 90.80           C  
ATOM    365  CG  GLU M  46      23.622  18.327  26.879  1.00 90.80           C  
ATOM    366  CD  GLU M  46      24.753  19.312  27.140  1.00 90.80           C  
ATOM    367  OE1 GLU M  46      25.862  19.118  26.576  1.00 90.80           O  
ATOM    368  OE2 GLU M  46      24.520  20.275  27.917  1.00 90.80           O  
ATOM    369  C   GLU M  46      23.271  15.810  23.998  1.00 90.80           C  
ATOM    370  O   GLU M  46      24.006  14.826  23.947  1.00 90.80           O  
ATOM    371  N   PRO M  47      22.705  16.339  22.935  1.00106.63           N  
ATOM    372  CA  PRO M  47      23.011  15.905  21.590  1.00106.63           C  
ATOM    373  CD  PRO M  47      21.402  16.969  23.018  1.00106.63           C  
ATOM    374  CB  PRO M  47      21.819  16.320  20.729  1.00106.63           C  
ATOM    375  CG  PRO M  47      21.086  17.378  21.572  1.00106.63           C  
ATOM    376  C   PRO M  47      24.313  16.423  21.058  1.00106.63           C  
ATOM    377  O   PRO M  47      24.526  17.634  21.066  1.00106.63           O  
ATOM    378  N   ARG M  48      25.213  15.506  20.658  0.98207.88           N  
ATOM    379  CA  ARG M  48      26.466  15.754  20.001  0.98207.88           C  
ATOM    380  CB  ARG M  48      27.527  14.704  20.358  0.98207.88           C  
ATOM    381  CG  ARG M  48      27.918  14.773  21.840  0.98207.88           C  
ATOM    382  CD  ARG M  48      28.409  16.154  22.299  0.98207.88           C  
ATOM    383  NE  ARG M  48      27.209  17.028  22.461  0.98207.88           N  
ATOM    384  CZ  ARG M  48      27.228  18.116  23.288  0.98207.88           C  
ATOM    385  NH1 ARG M  48      28.361  18.450  23.967  0.98207.88           N  
ATOM    386  NH2 ARG M  48      26.099  18.869  23.439  0.98207.88           N  
ATOM    387  C   ARG M  48      26.358  15.869  18.500  0.98207.88           C  
ATOM    388  O   ARG M  48      27.142  16.592  17.888  0.98207.88           O  
ATOM    389  N   ALA M  49      25.422  15.135  17.850  1.00 64.56           N  
ATOM    390  CA  ALA M  49      25.385  15.136  16.408  1.00 64.56           C  
ATOM    391  CB  ALA M  49      25.748  13.774  15.796  1.00 64.56           C  
ATOM    392  C   ALA M  49      24.003  15.491  15.946  1.00 64.56           C  
ATOM    393  O   ALA M  49      23.003  15.136  16.563  1.00 64.56           O  
ATOM    394  N   PRO M  50      23.946  16.154  14.822  1.00130.73           N  
ATOM    395  CA  PRO M  50      22.732  16.698  14.269  1.00130.73           C  
ATOM    396  CD  PRO M  50      25.141  16.666  14.175  1.00130.73           C  
ATOM    397  CB  PRO M  50      23.154  17.407  12.983  1.00130.73           C  
ATOM    398  CG  PRO M  50      24.636  17.756  13.216  1.00130.73           C  
ATOM    399  C   PRO M  50      21.675  15.672  14.023  1.00130.73           C  
ATOM    400  O   PRO M  50      20.493  16.009  14.055  1.00130.73           O  
ATOM    401  N   TRP M  51      22.084  14.428  13.740  1.00109.15           N  
ATOM    402  CA  TRP M  51      21.186  13.350  13.455  1.00109.15           C  
ATOM    403  CB  TRP M  51      21.922  12.129  12.862  1.00109.15           C  
ATOM    404  CG  TRP M  51      23.242  11.748  13.505  1.00109.15           C  
ATOM    405  CD2 TRP M  51      23.436  10.692  14.460  1.00109.15           C  
ATOM    406  CD1 TRP M  51      24.481  12.264  13.251  1.00109.15           C  
ATOM    407  NE1 TRP M  51      25.433  11.592  13.977  1.00109.15           N  
ATOM    408  CE2 TRP M  51      24.805  10.621  14.728  1.00109.15           C  
ATOM    409  CE3 TRP M  51      22.551   9.841  15.055  1.00109.15           C  
ATOM    410  CZ2 TRP M  51      25.309   9.696  15.596  1.00109.15           C  
ATOM    411  CZ3 TRP M  51      23.063   8.919  15.941  1.00109.15           C  
ATOM    412  CH2 TRP M  51      24.414   8.845  16.207  1.00109.15           C  
ATOM    413  C   TRP M  51      20.387  12.962  14.663  1.00109.15           C  
ATOM    414  O   TRP M  51      19.251  12.508  14.534  1.00109.15           O  
ATOM    415  N   ILE M  52      20.985  13.075  15.862  1.00120.04           N  
ATOM    416  CA  ILE M  52      20.344  12.722  17.100  1.00120.04           C  
ATOM    417  CB  ILE M  52      21.268  12.650  18.285  1.00120.04           C  
ATOM    418  CG1 ILE M  52      20.588  11.865  19.418  1.00120.04           C  
ATOM    419  CG2 ILE M  52      21.656  14.075  18.700  1.00120.04           C  
ATOM    420  CD1 ILE M  52      20.333  10.399  19.070  1.00120.04           C  
ATOM    421  C   ILE M  52      19.233  13.665  17.438  1.00120.04           C  
ATOM    422  O   ILE M  52      18.257  13.271  18.073  1.00120.04           O  
ATOM    423  N   GLU M  53      19.363  14.947  17.051  1.00 75.30           N  
ATOM    424  CA  GLU M  53      18.400  15.950  17.409  1.00 75.30           C  
ATOM    425  CB  GLU M  53      18.752  17.371  16.939  1.00 75.30           C  
ATOM    426  CG  GLU M  53      19.927  17.969  17.718  1.00 75.30           C  
ATOM    427  CD  GLU M  53      19.859  19.485  17.610  0.88 75.30           C  
ATOM    428  OE1 GLU M  53      18.794  19.998  17.175  0.88 75.30           O  
ATOM    429  OE2 GLU M  53      20.870  20.148  17.966  0.88 75.30           O  
ATOM    430  C   GLU M  53      17.056  15.576  16.873  1.00 75.30           C  
ATOM    431  O   GLU M  53      16.036  16.041  17.376  1.00 75.30           O  
ATOM    432  N   GLN M  54      17.016  14.726  15.833  1.00 74.68           N  
ATOM    433  CA  GLN M  54      15.779  14.336  15.220  1.00 74.68           C  
ATOM    434  CB  GLN M  54      15.982  13.243  14.156  1.00 74.68           C  
ATOM    435  CG  GLN M  54      16.867  13.661  12.981  1.00 74.68           C  
ATOM    436  CD  GLN M  54      17.050  12.426  12.111  1.00 74.68           C  
ATOM    437  OE1 GLN M  54      16.537  11.354  12.428  1.00 74.68           O  
ATOM    438  NE2 GLN M  54      17.821  12.567  10.999  1.00 74.68           N  
ATOM    439  C   GLN M  54      14.883  13.743  16.273  1.00 74.68           C  
ATOM    440  O   GLN M  54      13.674  13.959  16.251  1.00 74.68           O  
ATOM    441  N   GLU M  55      15.450  12.980  17.226  1.00109.71           N  
ATOM    442  CA  GLU M  55      14.694  12.306  18.249  1.00109.71           C  
ATOM    443  CB  GLU M  55      15.585  11.419  19.131  1.00109.71           C  
ATOM    444  CG  GLU M  55      16.211  10.248  18.371  1.00109.71           C  
ATOM    445  CD  GLU M  55      15.230   9.089  18.424  1.00109.71           C  
ATOM    446  OE1 GLU M  55      14.827   8.725  19.560  1.00109.71           O  
ATOM    447  OE2 GLU M  55      14.867   8.557  17.342  1.00109.71           O  
ATOM    448  C   GLU M  55      14.008  13.302  19.138  1.00109.71           C  
ATOM    449  O   GLU M  55      14.546  14.364  19.446  1.00109.71           O  
ATOM    450  N   GLY M  56      12.787  12.952  19.598  1.00 93.16           N  
ATOM    451  CA  GLY M  56      11.978  13.838  20.391  1.00 93.16           C  
ATOM    452  C   GLY M  56      12.417  13.814  21.823  1.00 93.16           C  
ATOM    453  O   GLY M  56      13.324  13.096  22.245  1.00 93.16           O  
ATOM    454  N   PRO M  58      11.726  14.630  22.566  1.00136.21           N  
ATOM    455  CA  PRO M  58      11.935  14.846  23.970  1.00136.21           C  
ATOM    456  CD  PRO M  58      10.668  15.456  22.019  1.00136.21           C  
ATOM    457  CB  PRO M  58      10.967  15.965  24.361  1.00136.21           C  
ATOM    458  CG  PRO M  58       9.899  15.949  23.253  1.00136.21           C  
ATOM    459  C   PRO M  58      11.754  13.596  24.772  1.00136.21           C  
ATOM    460  O   PRO M  58      12.324  13.508  25.859  1.00136.21           O  
ATOM    461  N   GLU M  59      10.958  12.625  24.289  1.00 70.32           N  
ATOM    462  CA  GLU M  59      10.785  11.422  25.052  1.00 70.32           C  
ATOM    463  CB  GLU M  59       9.769  10.426  24.453  1.00 70.32           C  
ATOM    464  CG  GLU M  59      10.117   9.924  23.049  0.93 70.32           C  
ATOM    465  CD  GLU M  59       9.452  10.854  22.044  0.87 70.32           C  
ATOM    466  OE1 GLU M  59       8.627  11.696  22.487  0.87 70.32           O  
ATOM    467  OE2 GLU M  59       9.753  10.732  20.826  0.87 70.32           O  
ATOM    468  C   GLU M  59      12.103  10.722  25.111  1.00 70.32           C  
ATOM    469  O   GLU M  59      12.436  10.088  26.111  1.00 70.32           O  
ATOM    470  N   TYR M  60      12.881  10.812  24.019  1.00 86.53           N  
ATOM    471  CA  TYR M  60      14.158  10.166  23.943  1.00 86.53           C  
ATOM    472  CB  TYR M  60      14.838  10.397  22.580  1.00 86.53           C  
ATOM    473  CG  TYR M  60      16.237   9.869  22.582  1.00 86.53           C  
ATOM    474  CD1 TYR M  60      16.488   8.530  22.397  1.00 86.53           C  
ATOM    475  CD2 TYR M  60      17.303  10.723  22.750  1.00 86.53           C  
ATOM    476  CE1 TYR M  60      17.778   8.053  22.386  1.00 86.53           C  
ATOM    477  CE2 TYR M  60      18.595  10.253  22.741  1.00 86.53           C  
ATOM    478  CZ  TYR M  60      18.835   8.913  22.559  1.00 86.53           C  
ATOM    479  OH  TYR M  60      20.158   8.424  22.545  1.00 86.53           O  
ATOM    480  C   TYR M  60      15.054  10.740  24.983  1.00 86.53           C  
ATOM    481  O   TYR M  60      15.740  10.010  25.697  1.00 86.53           O  
ATOM    482  N   TRP M  61      15.054  12.076  25.093  1.00 90.11           N  
ATOM    483  CA  TRP M  61      15.945  12.748  25.984  1.00 90.11           C  
ATOM    484  CB  TRP M  61      15.931  14.268  25.796  1.00 90.11           C  
ATOM    485  CG  TRP M  61      16.439  14.620  24.423  1.00 90.11           C  
ATOM    486  CD2 TRP M  61      17.772  14.331  23.973  1.00 90.11           C  
ATOM    487  CD1 TRP M  61      15.780  15.160  23.359  1.00 90.11           C  
ATOM    488  NE1 TRP M  61      16.621  15.231  22.274  1.00 90.11           N  
ATOM    489  CE2 TRP M  61      17.848  14.720  22.636  1.00 90.11           C  
ATOM    490  CE3 TRP M  61      18.841  13.775  24.615  1.00 90.11           C  
ATOM    491  CZ2 TRP M  61      18.999  14.557  21.919  1.00 90.11           C  
ATOM    492  CZ3 TRP M  61      20.004  13.623  23.892  1.00 90.11           C  
ATOM    493  CH2 TRP M  61      20.082  14.006  22.569  1.00 90.11           C  
ATOM    494  C   TRP M  61      15.623  12.432  27.401  1.00 90.11           C  
ATOM    495  O   TRP M  61      16.531  12.276  28.214  1.00 90.11           O  
ATOM    496  N   ASP M  62      14.333  12.355  27.765  1.00138.51           N  
ATOM    497  CA  ASP M  62      14.103  12.101  29.154  0.98138.51           C  
ATOM    498  CB  ASP M  62      12.671  12.399  29.656  0.98138.51           C  
ATOM    499  CG  ASP M  62      11.621  11.580  28.934  0.88138.51           C  
ATOM    500  OD1 ASP M  62      11.447  11.800  27.706  0.88138.51           O  
ATOM    501  OD2 ASP M  62      10.956  10.750  29.609  0.88138.51           O  
ATOM    502  C   ASP M  62      14.555  10.722  29.550  1.00138.51           C  
ATOM    503  O   ASP M  62      15.112  10.551  30.633  1.00138.51           O  
ATOM    504  N   GLY M  63      14.343   9.696  28.702  1.00 48.77           N  
ATOM    505  CA  GLY M  63      14.739   8.369  29.085  1.00 48.77           C  
ATOM    506  C   GLY M  63      16.231   8.268  29.196  1.00 48.77           C  
ATOM    507  O   GLY M  63      16.766   7.696  30.145  1.00 48.77           O  
ATOM    508  N   GLU M  64      16.947   8.830  28.212  1.00138.24           N  
ATOM    509  CA  GLU M  64      18.371   8.712  28.167  1.00138.24           C  
ATOM    510  CB  GLU M  64      18.932   9.322  26.872  1.00138.24           C  
ATOM    511  CG  GLU M  64      20.206   8.648  26.372  1.00138.24           C  
ATOM    512  CD  GLU M  64      19.813   7.265  25.866  1.00138.24           C  
ATOM    513  OE1 GLU M  64      18.758   6.746  26.314  1.00138.24           O  
ATOM    514  OE2 GLU M  64      20.557   6.702  25.022  1.00138.24           O  
ATOM    515  C   GLU M  64      18.937   9.420  29.351  1.00138.24           C  
ATOM    516  O   GLU M  64      19.900   8.965  29.966  1.00138.24           O  
ATOM    517  N   THR M  65      18.340  10.572  29.701  1.00122.34           N  
ATOM    518  CA  THR M  65      18.832  11.340  30.805  1.00122.34           C  
ATOM    519  CB  THR M  65      18.176  12.690  30.933  1.00122.34           C  
ATOM    520  OG1 THR M  65      18.963  13.524  31.767  1.00122.34           O  
ATOM    521  CG2 THR M  65      16.769  12.545  31.533  1.00122.34           C  
ATOM    522  C   THR M  65      18.628  10.556  32.068  1.00122.34           C  
ATOM    523  O   THR M  65      19.507  10.523  32.928  1.00122.34           O  
ATOM    524  N   ARG M  66      17.463   9.890  32.214  1.00127.25           N  
ATOM    525  CA  ARG M  66      17.197   9.144  33.411  0.96127.25           C  
ATOM    526  CB  ARG M  66      15.809   8.482  33.452  0.96127.25           C  
ATOM    527  CG  ARG M  66      14.669   9.438  33.788  0.96127.25           C  
ATOM    528  CD  ARG M  66      13.325   8.737  34.008  0.96127.25           C  
ATOM    529  NE  ARG M  66      12.865   8.182  32.700  0.96127.25           N  
ATOM    530  CZ  ARG M  66      11.732   7.422  32.644  0.96127.25           C  
ATOM    531  NH1 ARG M  66      11.053   7.129  33.792  0.96127.25           N  
ATOM    532  NH2 ARG M  66      11.275   6.956  31.444  0.96127.25           N  
ATOM    533  C   ARG M  66      18.158   8.012  33.548  1.00127.25           C  
ATOM    534  O   ARG M  66      18.697   7.777  34.627  1.00127.25           O  
ATOM    535  N   LYS M  67      18.386   7.263  32.457  1.00 94.37           N  
ATOM    536  CA  LYS M  67      19.233   6.113  32.543  1.00 94.37           C  
ATOM    537  CB  LYS M  67      19.234   5.262  31.267  1.00 94.37           C  
ATOM    538  CG  LYS M  67      17.896   4.562  31.042  1.00 94.37           C  
ATOM    539  CD  LYS M  67      17.751   3.945  29.653  1.00 94.37           C  
ATOM    540  CE  LYS M  67      17.898   4.966  28.524  1.00 94.37           C  
ATOM    541  NZ  LYS M  67      17.601   4.328  27.221  1.00 94.37           N  
ATOM    542  C   LYS M  67      20.639   6.518  32.834  1.00 94.37           C  
ATOM    543  O   LYS M  67      21.325   5.860  33.612  1.00 94.37           O  
ATOM    544  N   VAL M  68      21.116   7.610  32.214  1.00111.63           N  
ATOM    545  CA  VAL M  68      22.477   8.017  32.410  0.98111.63           C  
ATOM    546  CB  VAL M  68      22.895   9.173  31.543  0.98111.63           C  
ATOM    547  CG1 VAL M  68      22.026  10.399  31.851  0.98111.63           C  
ATOM    548  CG2 VAL M  68      24.390   9.419  31.785  0.98111.63           C  
ATOM    549  C   VAL M  68      22.681   8.389  33.840  1.00111.63           C  
ATOM    550  O   VAL M  68      23.731   8.112  34.419  1.00111.63           O  
ATOM    551  N   LYS M  69      21.683   9.049  34.450  1.00 54.89           N  
ATOM    552  CA  LYS M  69      21.804   9.416  35.829  1.00 54.89           C  
ATOM    553  CB  LYS M  69      20.672  10.337  36.311  1.00 54.89           C  
ATOM    554  CG  LYS M  69      20.832  11.754  35.750  1.00 54.89           C  
ATOM    555  CD  LYS M  69      19.659  12.698  36.027  1.00 54.89           C  
ATOM    556  CE  LYS M  69      19.897  14.118  35.501  1.00 54.89           C  
ATOM    557  NZ  LYS M  69      18.807  15.020  35.938  1.00 54.89           N  
ATOM    558  C   LYS M  69      21.836   8.168  36.656  1.00 54.89           C  
ATOM    559  O   LYS M  69      22.540   8.097  37.662  1.00 54.89           O  
ATOM    560  N   ALA M  70      21.065   7.144  36.250  1.00 34.59           N  
ATOM    561  CA  ALA M  70      21.009   5.903  36.968  1.00 34.59           C  
ATOM    562  CB  ALA M  70      20.023   4.906  36.335  1.00 34.59           C  
ATOM    563  C   ALA M  70      22.365   5.270  36.952  1.00 34.59           C  
ATOM    564  O   ALA M  70      22.815   4.725  37.959  1.00 34.59           O  
ATOM    565  N   HIS M  71      23.055   5.332  35.797  1.00 58.22           N  
ATOM    566  CA  HIS M  71      24.356   4.737  35.660  0.98 58.22           C  
ATOM    567  ND1 HIS M  71      23.080   3.917  32.781  0.98 58.22           N  
ATOM    568  CG  HIS M  71      24.378   3.906  33.241  0.98 58.22           C  
ATOM    569  CB  HIS M  71      24.943   4.875  34.241  0.98 58.22           C  
ATOM    570  NE2 HIS M  71      24.104   2.235  31.747  0.98 58.22           N  
ATOM    571  CD2 HIS M  71      24.988   2.870  32.600  0.98 58.22           C  
ATOM    572  CE1 HIS M  71      22.970   2.897  31.891  0.98 58.22           C  
ATOM    573  C   HIS M  71      25.299   5.414  36.599  1.00 58.22           C  
ATOM    574  O   HIS M  71      26.117   4.767  37.250  1.00 58.22           O  
ATOM    575  N   SER M  72      25.192   6.747  36.703  1.00 82.75           N  
ATOM    576  CA  SER M  72      26.085   7.502  37.527  0.88 82.75           C  
ATOM    577  CB  SER M  72      25.767   9.000  37.494  0.88 82.75           C  
ATOM    578  OG  SER M  72      26.647   9.691  38.365  0.88 82.75           O  
ATOM    579  C   SER M  72      25.940   7.044  38.944  1.00 82.75           C  
ATOM    580  O   SER M  72      26.916   6.997  39.692  1.00 82.75           O  
ATOM    581  N   GLN M  73      24.704   6.693  39.339  1.00105.11           N  
ATOM    582  CA  GLN M  73      24.394   6.280  40.676  1.00105.11           C  
ATOM    583  CB  GLN M  73      22.905   5.968  40.817  1.00105.11           C  
ATOM    584  CG  GLN M  73      22.051   7.167  40.436  1.00105.11           C  
ATOM    585  CD  GLN M  73      20.608   6.761  40.594  1.00105.11           C  
ATOM    586  OE1 GLN M  73      20.187   5.705  40.125  1.00105.11           O  
ATOM    587  NE2 GLN M  73      19.829   7.631  41.285  1.00105.11           N  
ATOM    588  C   GLN M  73      25.111   5.009  40.992  1.00105.11           C  
ATOM    589  O   GLN M  73      25.703   4.865  42.062  1.00105.11           O  
ATOM    590  N   THR M  74      25.081   4.047  40.054  1.00130.36           N  
ATOM    591  CA  THR M  74      25.698   2.783  40.301  1.00130.36           C  
ATOM    592  CB  THR M  74      25.470   1.770  39.206  1.00130.36           C  
ATOM    593  OG1 THR M  74      25.941   2.252  37.958  1.00130.36           O  
ATOM    594  CG2 THR M  74      23.966   1.464  39.118  1.00130.36           C  
ATOM    595  C   THR M  74      27.165   2.991  40.492  1.00130.36           C  
ATOM    596  O   THR M  74      27.763   2.402  41.390  1.00130.36           O  
ATOM    597  N   HIS M  75      27.779   3.865  39.675  1.00106.76           N  
ATOM    598  CA  HIS M  75      29.195   4.085  39.760  0.98106.76           C  
ATOM    599  ND1 HIS M  75      30.125   4.787  36.128  0.98106.76           N  
ATOM    600  CG  HIS M  75      29.973   4.209  37.368  0.98106.76           C  
ATOM    601  CB  HIS M  75      29.759   4.974  38.640  0.98106.76           C  
ATOM    602  NE2 HIS M  75      30.328   2.592  35.834  0.98106.76           N  
ATOM    603  CD2 HIS M  75      30.098   2.869  37.171  0.98106.76           C  
ATOM    604  CE1 HIS M  75      30.335   3.774  35.248  0.98106.76           C  
ATOM    605  C   HIS M  75      29.568   4.681  41.077  1.00106.76           C  
ATOM    606  O   HIS M  75      30.635   4.378  41.609  1.00106.76           O  
ATOM    607  N   ARG M  76      28.717   5.561  41.633  1.00171.90           N  
ATOM    608  CA  ARG M  76      29.065   6.188  42.875  1.00171.90           C  
ATOM    609  CB  ARG M  76      28.024   7.196  43.377  1.00171.90           C  
ATOM    610  CG  ARG M  76      27.859   8.409  42.465  1.00171.90           C  
ATOM    611  CD  ARG M  76      27.045   9.524  43.118  1.00171.90           C  
ATOM    612  NE  ARG M  76      25.811   8.898  43.671  1.00171.90           N  
ATOM    613  CZ  ARG M  76      24.711   8.712  42.888  1.00171.90           C  
ATOM    614  NH1 ARG M  76      24.707   9.153  41.596  1.00171.90           N  
ATOM    615  NH2 ARG M  76      23.620   8.070  43.397  1.00171.90           N  
ATOM    616  C   ARG M  76      29.199   5.140  43.930  1.00171.90           C  
ATOM    617  O   ARG M  76      30.144   5.169  44.717  1.00171.90           O  
ATOM    618  N   VAL M  77      28.243   4.192  43.978  1.00 52.36           N  
ATOM    619  CA  VAL M  77      28.265   3.137  44.951  0.98 52.36           C  
ATOM    620  CB  VAL M  77      27.040   2.278  44.885  0.98 52.36           C  
ATOM    621  CG1 VAL M  77      27.168   1.151  45.924  0.98 52.36           C  
ATOM    622  CG2 VAL M  77      25.811   3.180  45.086  0.98 52.36           C  
ATOM    623  C   VAL M  77      29.449   2.262  44.675  1.00 52.36           C  
ATOM    624  O   VAL M  77      30.167   1.854  45.586  1.00 52.36           O  
ATOM    625  N   ASP M  78      29.718   2.003  43.385  1.00 57.52           N  
ATOM    626  CA  ASP M  78      30.762   1.099  42.993  1.00 57.52           C  
ATOM    627  CB  ASP M  78      30.954   1.048  41.467  1.00 57.52           C  
ATOM    628  CG  ASP M  78      29.770   0.318  40.850  1.00 57.52           C  
ATOM    629  OD1 ASP M  78      29.021  -0.344  41.616  1.00 57.52           O  
ATOM    630  OD2 ASP M  78      29.603   0.407  39.605  1.00 57.52           O  
ATOM    631  C   ASP M  78      32.053   1.574  43.579  1.00 57.52           C  
ATOM    632  O   ASP M  78      32.908   0.771  43.950  1.00 57.52           O  
ATOM    633  N   LEU M  79      32.239   2.899  43.665  1.00 59.02           N  
ATOM    634  CA  LEU M  79      33.460   3.433  44.191  1.00 59.02           C  
ATOM    635  CB  LEU M  79      33.494   4.971  44.115  1.00 59.02           C  
ATOM    636  CG  LEU M  79      33.543   5.507  42.668  1.00 59.02           C  
ATOM    637  CD1 LEU M  79      33.549   7.042  42.624  1.00 59.02           C  
ATOM    638  CD2 LEU M  79      34.738   4.925  41.902  1.00 59.02           C  
ATOM    639  C   LEU M  79      33.605   3.026  45.625  1.00 59.02           C  
ATOM    640  O   LEU M  79      34.703   2.686  46.060  1.00 59.02           O  
ATOM    641  N   GLY M  80      32.508   3.079  46.409  1.00 39.79           N  
ATOM    642  CA  GLY M  80      32.579   2.726  47.800  1.00 39.79           C  
ATOM    643  C   GLY M  80      32.883   1.268  47.963  1.00 39.79           C  
ATOM    644  O   GLY M  80      33.749   0.894  48.751  1.00 39.79           O  
ATOM    645  N   THR M  81      32.185   0.401  47.203  1.00117.69           N  
ATOM    646  CA  THR M  81      32.346  -1.015  47.381  1.00117.69           C  
ATOM    647  CB  THR M  81      31.452  -1.828  46.490  1.00117.69           C  
ATOM    648  OG1 THR M  81      31.688  -1.505  45.128  1.00117.69           O  
ATOM    649  CG2 THR M  81      29.989  -1.547  46.862  1.00117.69           C  
ATOM    650  C   THR M  81      33.760  -1.389  47.077  1.00117.69           C  
ATOM    651  O   THR M  81      34.401  -2.104  47.846  1.00117.69           O  
ATOM    652  N   LEU M  82      34.297  -0.875  45.958  1.00 62.81           N  
ATOM    653  CA  LEU M  82      35.618  -1.223  45.526  1.00 62.81           C  
ATOM    654  CB  LEU M  82      35.966  -0.614  44.153  1.00 62.81           C  
ATOM    655  CG  LEU M  82      35.180  -1.276  43.003  1.00 62.81           C  
ATOM    656  CD1 LEU M  82      35.516  -0.654  41.640  1.00 62.81           C  
ATOM    657  CD2 LEU M  82      35.407  -2.795  43.003  1.00 62.81           C  
ATOM    658  C   LEU M  82      36.617  -0.773  46.541  1.00 62.81           C  
ATOM    659  O   LEU M  82      37.571  -1.492  46.828  1.00 62.81           O  
ATOM    660  N   ARG M  83      36.439   0.418  47.136  1.00130.08           N  
ATOM    661  CA  ARG M  83      37.437   0.823  48.079  1.00130.08           C  
ATOM    662  CB  ARG M  83      37.325   2.278  48.571  1.00130.08           C  
ATOM    663  CG  ARG M  83      36.068   2.655  49.350  1.00130.08           C  
ATOM    664  CD  ARG M  83      36.003   4.166  49.589  1.00130.08           C  
ATOM    665  NE  ARG M  83      34.958   4.448  50.611  1.00130.08           N  
ATOM    666  CZ  ARG M  83      34.913   5.686  51.184  1.00130.08           C  
ATOM    667  NH1 ARG M  83      35.776   6.660  50.771  1.00130.08           N  
ATOM    668  NH2 ARG M  83      34.010   5.953  52.172  1.00130.08           N  
ATOM    669  C   ARG M  83      37.407  -0.131  49.231  1.00130.08           C  
ATOM    670  O   ARG M  83      38.445  -0.441  49.813  1.00130.08           O  
ATOM    671  N   GLY M  84      36.207  -0.622  49.596  1.00 25.47           N  
ATOM    672  CA  GLY M  84      36.086  -1.562  50.674  1.00 25.47           C  
ATOM    673  C   GLY M  84      36.791  -2.841  50.323  1.00 25.47           C  
ATOM    674  O   GLY M  84      37.490  -3.412  51.159  1.00 25.47           O  
ATOM    675  N   TYR M  85      36.635  -3.332  49.074  1.00 66.58           N  
ATOM    676  CA  TYR M  85      37.232  -4.593  48.718  1.00 66.58           C  
ATOM    677  CB  TYR M  85      36.976  -5.023  47.259  1.00 66.58           C  
ATOM    678  CG  TYR M  85      35.528  -5.309  47.041  1.00 66.58           C  
ATOM    679  CD1 TYR M  85      34.921  -6.356  47.691  1.00 66.58           C  
ATOM    680  CD2 TYR M  85      34.788  -4.559  46.155  1.00 66.58           C  
ATOM    681  CE1 TYR M  85      33.592  -6.635  47.483  1.00 66.58           C  
ATOM    682  CE2 TYR M  85      33.458  -4.832  45.940  1.00 66.58           C  
ATOM    683  CZ  TYR M  85      32.857  -5.870  46.610  1.00 66.58           C  
ATOM    684  OH  TYR M  85      31.493  -6.159  46.397  1.00 66.58           O  
ATOM    685  C   TYR M  85      38.719  -4.473  48.846  1.00 66.58           C  
ATOM    686  O   TYR M  85      39.379  -5.310  49.459  1.00 66.58           O  
ATOM    687  N   TYR M  86      39.269  -3.396  48.267  1.00 92.26           N  
ATOM    688  CA  TYR M  86      40.668  -3.087  48.224  1.00 92.26           C  
ATOM    689  CB  TYR M  86      40.998  -1.982  47.204  1.00 92.26           C  
ATOM    690  CG  TYR M  86      40.756  -2.575  45.852  1.00 92.26           C  
ATOM    691  CD1 TYR M  86      41.727  -3.330  45.234  1.00 92.26           C  
ATOM    692  CD2 TYR M  86      39.565  -2.385  45.189  1.00 92.26           C  
ATOM    693  CE1 TYR M  86      41.516  -3.887  43.993  1.00 92.26           C  
ATOM    694  CE2 TYR M  86      39.343  -2.937  43.949  1.00 92.26           C  
ATOM    695  CZ  TYR M  86      40.321  -3.692  43.346  1.00 92.26           C  
ATOM    696  OH  TYR M  86      40.102  -4.264  42.073  1.00 92.26           O  
ATOM    697  C   TYR M  86      41.172  -2.714  49.590  1.00 92.26           C  
ATOM    698  O   TYR M  86      42.358  -2.867  49.880  1.00 92.26           O  
ATOM    699  N   ASN M  87      40.289  -2.199  50.468  1.00 64.81           N  
ATOM    700  CA  ASN M  87      40.713  -1.740  51.764  0.98 64.81           C  
ATOM    701  CB  ASN M  87      41.525  -2.766  52.577  0.98 64.81           C  
ATOM    702  CG  ASN M  87      40.564  -3.740  53.247  0.91 64.81           C  
ATOM    703  OD1 ASN M  87      39.611  -3.335  53.911  0.91 64.81           O  
ATOM    704  ND2 ASN M  87      40.823  -5.064  53.076  0.91 64.81           N  
ATOM    705  C   ASN M  87      41.566  -0.537  51.571  1.00 64.81           C  
ATOM    706  O   ASN M  87      42.598  -0.367  52.219  1.00 64.81           O  
ATOM    707  N   GLN M  88      41.122   0.329  50.644  1.00 71.68           N  
ATOM    708  CA  GLN M  88      41.773   1.560  50.304  1.00 71.68           C  
ATOM    709  CB  GLN M  88      41.456   1.986  48.865  1.00 71.68           C  
ATOM    710  CG  GLN M  88      41.940   0.949  47.851  1.00 71.68           C  
ATOM    711  CD  GLN M  88      41.329   1.262  46.496  1.00 71.68           C  
ATOM    712  OE1 GLN M  88      40.120   1.456  46.374  1.00 71.68           O  
ATOM    713  NE2 GLN M  88      42.191   1.310  45.445  1.00 71.68           N  
ATOM    714  C   GLN M  88      41.259   2.630  51.215  1.00 71.68           C  
ATOM    715  O   GLN M  88      40.255   2.444  51.899  1.00 71.68           O  
ATOM    716  N   SER M  89      41.972   3.775  51.261  1.00 47.91           N  
ATOM    717  CA  SER M  89      41.589   4.872  52.104  1.00 47.91           C  
ATOM    718  CB  SER M  89      42.780   5.701  52.617  1.00 47.91           C  
ATOM    719  OG  SER M  89      43.445   6.322  51.528  1.00 47.91           O  
ATOM    720  C   SER M  89      40.682   5.807  51.361  1.00 47.91           C  
ATOM    721  O   SER M  89      40.565   5.769  50.138  1.00 47.91           O  
ATOM    722  N   GLU M  90      39.988   6.658  52.139  1.00 70.07           N  
ATOM    723  CA  GLU M  90      39.058   7.659  51.699  0.98 70.07           C  
ATOM    724  CB  GLU M  90      38.215   8.190  52.874  0.98 70.07           C  
ATOM    725  CG  GLU M  90      37.369   7.074  53.504  0.96 70.07           C  
ATOM    726  CD  GLU M  90      36.546   7.618  54.667  0.82 70.07           C  
ATOM    727  OE1 GLU M  90      35.643   8.459  54.418  0.82 70.07           O  
ATOM    728  OE2 GLU M  90      36.805   7.187  55.823  0.82 70.07           O  
ATOM    729  C   GLU M  90      39.807   8.791  51.060  1.00 70.07           C  
ATOM    730  O   GLU M  90      39.270   9.515  50.221  1.00 70.07           O  
ATOM    731  N   ALA M  91      41.076   8.985  51.462  1.00 44.44           N  
ATOM    732  CA  ALA M  91      41.831  10.138  51.055  1.00 44.44           C  
ATOM    733  CB  ALA M  91      43.227  10.171  51.703  1.00 44.44           C  
ATOM    734  C   ALA M  91      42.039  10.253  49.565  1.00 44.44           C  
ATOM    735  O   ALA M  91      41.832  11.327  49.001  1.00 44.44           O  
ATOM    736  N   GLY M  92      42.420   9.166  48.869  1.00 32.49           N  
ATOM    737  CA  GLY M  92      42.808   9.314  47.488  1.00 32.49           C  
ATOM    738  C   GLY M  92      41.639   9.280  46.551  1.00 32.49           C  
ATOM    739  O   GLY M  92      40.501   9.027  46.940  1.00 32.49           O  
ATOM    740  N   SER M  93      41.932   9.528  45.252  1.00 92.62           N  
ATOM    741  CA  SER M  93      40.939   9.512  44.218  1.00 92.62           C  
ATOM    742  CB  SER M  93      41.073  10.633  43.177  1.00 92.62           C  
ATOM    743  OG  SER M  93      40.601  11.856  43.713  1.00 92.62           O  
ATOM    744  C   SER M  93      41.100   8.236  43.466  1.00 92.62           C  
ATOM    745  O   SER M  93      42.207   7.727  43.308  1.00 92.62           O  
ATOM    746  N   HIS M  94      39.969   7.686  42.984  1.00 63.42           N  
ATOM    747  CA  HIS M  94      40.011   6.438  42.282  1.00 63.42           C  
ATOM    748  ND1 HIS M  94      41.445   4.406  44.462  1.00 63.42           N  
ATOM    749  CG  HIS M  94      40.246   5.080  44.390  1.00 63.42           C  
ATOM    750  CB  HIS M  94      39.470   5.273  43.122  1.00 63.42           C  
ATOM    751  NE2 HIS M  94      40.980   5.099  46.523  1.00 63.42           N  
ATOM    752  CD2 HIS M  94      39.978   5.498  45.657  1.00 63.42           C  
ATOM    753  CE1 HIS M  94      41.839   4.447  45.761  1.00 63.42           C  
ATOM    754  C   HIS M  94      39.140   6.548  41.073  1.00 63.42           C  
ATOM    755  O   HIS M  94      38.267   7.411  41.002  1.00 63.42           O  
ATOM    756  N   THR M  95      39.354   5.652  40.085  1.00 53.63           N  
ATOM    757  CA  THR M  95      38.615   5.754  38.860  0.98 53.63           C  
ATOM    758  CB  THR M  95      39.496   6.150  37.708  0.98 53.63           C  
ATOM    759  OG1 THR M  95      40.129   7.392  37.988  0.98 53.63           O  
ATOM    760  CG2 THR M  95      38.643   6.272  36.437  0.98 53.63           C  
ATOM    761  C   THR M  95      37.991   4.435  38.520  1.00 53.63           C  
ATOM    762  O   THR M  95      38.579   3.374  38.726  1.00 53.63           O  
ATOM    763  N   VAL M  96      36.753   4.496  37.990  1.00136.33           N  
ATOM    764  CA  VAL M  96      36.015   3.361  37.518  0.93136.33           C  
ATOM    765  CB  VAL M  96      34.648   3.248  38.118  0.93136.33           C  
ATOM    766  CG1 VAL M  96      33.924   2.100  37.422  0.93136.33           C  
ATOM    767  CG2 VAL M  96      34.759   3.058  39.630  0.93136.33           C  
ATOM    768  C   VAL M  96      35.762   3.641  36.069  1.00136.33           C  
ATOM    769  O   VAL M  96      35.553   4.790  35.677  1.00136.33           O  
ATOM    770  N   GLN M  97      35.787   2.590  35.229  1.00 57.60           N  
ATOM    771  CA  GLN M  97      35.546   2.797  33.832  1.00 57.60           C  
ATOM    772  CB  GLN M  97      36.852   2.761  33.024  1.00 57.60           C  
ATOM    773  CG  GLN M  97      37.778   3.925  33.384  1.00 57.60           C  
ATOM    774  CD  GLN M  97      39.190   3.564  32.955  1.00 57.60           C  
ATOM    775  OE1 GLN M  97      39.495   2.399  32.713  1.00 57.60           O  
ATOM    776  NE2 GLN M  97      40.089   4.583  32.890  1.00 57.60           N  
ATOM    777  C   GLN M  97      34.646   1.698  33.361  1.00 57.60           C  
ATOM    778  O   GLN M  97      34.732   0.566  33.836  1.00 57.60           O  
ATOM    779  N   ARG M  98      33.728   2.016  32.424  1.00 93.06           N  
ATOM    780  CA  ARG M  98      32.842   1.012  31.911  1.00 93.06           C  
ATOM    781  CB  ARG M  98      31.445   1.064  32.554  1.00 93.06           C  
ATOM    782  CG  ARG M  98      30.597  -0.181  32.293  1.00 93.06           C  
ATOM    783  CD  ARG M  98      29.114   0.003  32.622  1.00 93.06           C  
ATOM    784  NE  ARG M  98      29.009   0.405  34.054  1.00 93.06           N  
ATOM    785  CZ  ARG M  98      29.081  -0.533  35.044  1.00 93.06           C  
ATOM    786  NH1 ARG M  98      29.347  -1.836  34.743  1.00 93.06           N  
ATOM    787  NH2 ARG M  98      28.883  -0.170  36.343  1.00 93.06           N  
ATOM    788  C   ARG M  98      32.670   1.276  30.446  1.00 93.06           C  
ATOM    789  O   ARG M  98      32.626   2.427  30.015  1.00 93.06           O  
ATOM    790  N   MET M  99      32.595   0.202  29.634  1.00 61.76           N  
ATOM    791  CA  MET M  99      32.406   0.379  28.224  1.00 61.76           C  
ATOM    792  CB  MET M  99      33.744   0.413  27.464  1.00 61.76           C  
ATOM    793  CG  MET M  99      33.622   0.541  25.947  1.00 61.76           C  
ATOM    794  SD  MET M  99      33.204  -1.018  25.116  1.00 61.76           S  
ATOM    795  CE  MET M  99      34.712  -1.877  25.655  1.00 61.76           C  
ATOM    796  C   MET M  99      31.597  -0.776  27.726  1.00 61.76           C  
ATOM    797  O   MET M  99      31.927  -1.931  27.991  1.00 61.76           O  
ATOM    798  N   TYR M 100      30.486  -0.487  27.014  1.00 83.66           N  
ATOM    799  CA  TYR M 100      29.698  -1.549  26.457  1.00 83.66           C  
ATOM    800  CB  TYR M 100      28.524  -2.033  27.339  1.00 83.66           C  
ATOM    801  CG  TYR M 100      27.518  -0.956  27.597  1.00 83.66           C  
ATOM    802  CD1 TYR M 100      26.619  -0.572  26.626  1.00 83.66           C  
ATOM    803  CD2 TYR M 100      27.450  -0.356  28.836  1.00 83.66           C  
ATOM    804  CE1 TYR M 100      25.686   0.409  26.878  1.00 83.66           C  
ATOM    805  CE2 TYR M 100      26.520   0.624  29.093  1.00 83.66           C  
ATOM    806  CZ  TYR M 100      25.632   1.007  28.116  1.00 83.66           C  
ATOM    807  OH  TYR M 100      24.676   2.011  28.383  1.00 83.66           O  
ATOM    808  C   TYR M 100      29.160  -1.117  25.130  1.00 83.66           C  
ATOM    809  O   TYR M 100      29.138   0.071  24.809  1.00 83.66           O  
ATOM    810  N   GLY M 101      28.728  -2.095  24.307  1.00 23.94           N  
ATOM    811  CA  GLY M 101      28.197  -1.761  23.019  1.00 23.94           C  
ATOM    812  C   GLY M 101      28.118  -3.010  22.203  1.00 23.94           C  
ATOM    813  O   GLY M 101      28.474  -4.094  22.662  1.00 23.94           O  
ATOM    814  N   CYS M 102      27.641  -2.876  20.950  1.00 51.17           N  
ATOM    815  CA  CYS M 102      27.480  -4.016  20.099  0.96 51.17           C  
ATOM    816  CB  CYS M 102      25.999  -4.416  19.942  0.96 51.17           C  
ATOM    817  SG  CYS M 102      24.963  -3.031  19.372  0.96 51.17           S  
ATOM    818  C   CYS M 102      28.018  -3.689  18.738  1.00 51.17           C  
ATOM    819  O   CYS M 102      28.135  -2.525  18.355  1.00 51.17           O  
ATOM    820  N   ASP M 103      28.379  -4.737  17.972  1.00 59.98           N  
ATOM    821  CA  ASP M 103      28.903  -4.555  16.648  1.00 59.98           C  
ATOM    822  CB  ASP M 103      30.286  -5.195  16.453  1.00 59.98           C  
ATOM    823  CG  ASP M 103      31.289  -4.470  17.338  1.00 59.98           C  
ATOM    824  OD1 ASP M 103      31.057  -3.271  17.649  1.00 59.98           O  
ATOM    825  OD2 ASP M 103      32.299  -5.117  17.725  1.00 59.98           O  
ATOM    826  C   ASP M 103      27.984  -5.254  15.698  1.00 59.98           C  
ATOM    827  O   ASP M 103      27.405  -6.285  16.033  1.00 59.98           O  
ATOM    828  N   VAL M 104      27.808  -4.693  14.483  1.00 39.18           N  
ATOM    829  CA  VAL M 104      26.984  -5.344  13.501  1.00 39.18           C  
ATOM    830  CB  VAL M 104      25.692  -4.640  13.219  1.00 39.18           C  
ATOM    831  CG1 VAL M 104      24.848  -4.681  14.502  0.73 39.18           C  
ATOM    832  CG2 VAL M 104      25.988  -3.220  12.705  0.73 39.18           C  
ATOM    833  C   VAL M 104      27.753  -5.422  12.218  1.00 39.18           C  
ATOM    834  O   VAL M 104      28.657  -4.627  11.984  1.00 39.18           O  
ATOM    835  N   GLY M 105      27.409  -6.395  11.346  1.00 25.02           N  
ATOM    836  CA  GLY M 105      28.120  -6.591  10.109  1.00 25.02           C  
ATOM    837  C   GLY M 105      27.494  -5.764   9.023  1.00 25.02           C  
ATOM    838  O   GLY M 105      26.716  -4.847   9.285  1.00 25.02           O  
ATOM    839  N   SER M 106      27.855  -6.074   7.757  1.00 78.81           N  
ATOM    840  CA  SER M 106      27.348  -5.375   6.606  0.98 78.81           C  
ATOM    841  CB  SER M 106      27.986  -5.826   5.277  0.98 78.81           C  
ATOM    842  OG  SER M 106      27.586  -7.150   4.951  0.98 78.81           O  
ATOM    843  C   SER M 106      25.882  -5.648   6.502  1.00 78.81           C  
ATOM    844  O   SER M 106      25.102  -4.778   6.119  1.00 78.81           O  
ATOM    845  N   ASP M 107      25.488  -6.888   6.843  1.00 78.44           N  
ATOM    846  CA  ASP M 107      24.125  -7.328   6.814  1.00 78.44           C  
ATOM    847  CB  ASP M 107      23.973  -8.860   6.951  1.00 78.44           C  
ATOM    848  CG  ASP M 107      24.602  -9.363   8.242  1.00 78.44           C  
ATOM    849  OD1 ASP M 107      25.158  -8.532   9.005  1.00 78.44           O  
ATOM    850  OD2 ASP M 107      24.549 -10.599   8.474  1.00 78.44           O  
ATOM    851  C   ASP M 107      23.376  -6.607   7.888  1.00 78.44           C  
ATOM    852  O   ASP M 107      22.162  -6.422   7.805  1.00 78.44           O  
ATOM    853  N   TRP M 108      24.116  -6.127   8.905  1.00 98.93           N  
ATOM    854  CA  TRP M 108      23.556  -5.443  10.034  1.00 98.93           C  
ATOM    855  CB  TRP M 108      22.435  -4.439   9.688  1.00 98.93           C  
ATOM    856  CG  TRP M 108      22.898  -3.223   8.920  1.00 98.93           C  
ATOM    857  CD2 TRP M 108      22.136  -2.013   8.764  1.00 98.93           C  
ATOM    858  CD1 TRP M 108      24.070  -3.030   8.254  1.00 98.93           C  
ATOM    859  NE1 TRP M 108      24.087  -1.779   7.684  1.00 98.93           N  
ATOM    860  CE2 TRP M 108      22.904  -1.143   7.991  1.00 98.93           C  
ATOM    861  CE3 TRP M 108      20.904  -1.658   9.224  1.00 98.93           C  
ATOM    862  CZ2 TRP M 108      22.444   0.102   7.666  1.00 98.93           C  
ATOM    863  CZ3 TRP M 108      20.441  -0.403   8.895  1.00 98.93           C  
ATOM    864  CH2 TRP M 108      21.198   0.460   8.130  1.00 98.93           C  
ATOM    865  C   TRP M 108      22.993  -6.425  11.013  1.00 98.93           C  
ATOM    866  O   TRP M 108      22.211  -6.045  11.884  1.00 98.93           O  
ATOM    867  N   ARG M 109      23.360  -7.718  10.891  1.00172.41           N  
ATOM    868  CA  ARG M 109      22.985  -8.661  11.909  0.98172.41           C  
ATOM    869  CB  ARG M 109      22.969 -10.147  11.487  0.98172.41           C  
ATOM    870  CG  ARG M 109      21.624 -10.648  10.946  0.71172.41           C  
ATOM    871  CD  ARG M 109      21.267 -10.217   9.523  0.71172.41           C  
ATOM    872  NE  ARG M 109      21.703 -11.301   8.598  0.63172.41           N  
ATOM    873  CZ  ARG M 109      20.957 -11.597   7.493  0.62172.41           C  
ATOM    874  NH1 ARG M 109      19.792 -10.927   7.252  0.62172.41           N  
ATOM    875  NH2 ARG M 109      21.384 -12.557   6.621  0.62172.41           N  
ATOM    876  C   ARG M 109      23.979  -8.530  13.023  1.00172.41           C  
ATOM    877  O   ARG M 109      25.117  -8.114  12.812  1.00172.41           O  
ATOM    878  N   PHE M 110      23.551  -8.895  14.248  1.00 92.74           N  
ATOM    879  CA  PHE M 110      24.335  -8.776  15.445  1.00 92.74           C  
ATOM    880  CB  PHE M 110      23.531  -9.308  16.646  1.00 92.74           C  
ATOM    881  CG  PHE M 110      24.349  -9.331  17.883  1.00 92.74           C  
ATOM    882  CD1 PHE M 110      24.637  -8.170  18.558  1.00 92.74           C  
ATOM    883  CD2 PHE M 110      24.800 -10.531  18.383  1.00 92.74           C  
ATOM    884  CE1 PHE M 110      25.387  -8.208  19.710  1.00 92.74           C  
ATOM    885  CE2 PHE M 110      25.548 -10.575  19.534  1.00 92.74           C  
ATOM    886  CZ  PHE M 110      25.845  -9.409  20.196  1.00 92.74           C  
ATOM    887  C   PHE M 110      25.615  -9.553  15.312  1.00 92.74           C  
ATOM    888  O   PHE M 110      25.608 -10.779  15.219  1.00 92.74           O  
ATOM    889  N   LEU M 111      26.746  -8.818  15.197  1.00130.56           N  
ATOM    890  CA  LEU M 111      28.076  -9.367  15.115  1.00130.56           C  
ATOM    891  CB  LEU M 111      29.035  -8.336  14.500  1.00130.56           C  
ATOM    892  CG  LEU M 111      30.478  -8.816  14.275  1.00130.56           C  
ATOM    893  CD1 LEU M 111      30.559  -9.887  13.178  1.00130.56           C  
ATOM    894  CD2 LEU M 111      31.401  -7.621  14.001  1.00130.56           C  
ATOM    895  C   LEU M 111      28.630  -9.762  16.460  1.00130.56           C  
ATOM    896  O   LEU M 111      28.989 -10.916  16.687  1.00130.56           O  
ATOM    897  N   ARG M 112      28.681  -8.792  17.403  1.00184.66           N  
ATOM    898  CA  ARG M 112      29.277  -9.029  18.693  0.95184.66           C  
ATOM    899  CB  ARG M 112      30.785  -8.768  18.806  0.95184.66           C  
ATOM    900  CG  ARG M 112      31.718  -9.921  18.459  0.95184.66           C  
ATOM    901  CD  ARG M 112      32.977  -9.845  19.327  0.90184.66           C  
ATOM    902  NE  ARG M 112      33.979 -10.819  18.821  0.59184.66           N  
ATOM    903  CZ  ARG M 112      34.992 -10.385  18.018  0.59184.66           C  
ATOM    904  NH1 ARG M 112      35.080  -9.061  17.695  0.59184.66           N  
ATOM    905  NH2 ARG M 112      35.929 -11.270  17.568  0.59184.66           N  
ATOM    906  C   ARG M 112      28.722  -8.067  19.690  1.00184.66           C  
ATOM    907  O   ARG M 112      28.097  -7.068  19.339  1.00184.66           O  
ATOM    908  N   GLY M 113      28.981  -8.361  20.983  1.00 43.80           N  
ATOM    909  CA  GLY M 113      28.547  -7.522  22.062  1.00 43.80           C  
ATOM    910  C   GLY M 113      29.592  -7.591  23.133  1.00 43.80           C  
ATOM    911  O   GLY M 113      30.167  -8.648  23.390  1.00 43.80           O  
ATOM    912  N   TYR M 114      29.859  -6.446  23.792  1.00 98.95           N  
ATOM    913  CA  TYR M 114      30.881  -6.395  24.798  0.98 98.95           C  
ATOM    914  CB  TYR M 114      32.210  -5.859  24.232  0.98 98.95           C  
ATOM    915  CG  TYR M 114      31.864  -4.775  23.265  1.00 98.95           C  
ATOM    916  CD1 TYR M 114      31.609  -3.481  23.659  1.00 98.95           C  
ATOM    917  CD2 TYR M 114      31.790  -5.081  21.924  1.00 98.95           C  
ATOM    918  CE1 TYR M 114      31.289  -2.517  22.727  1.00 98.95           C  
ATOM    919  CE2 TYR M 114      31.472  -4.124  20.991  1.00 98.95           C  
ATOM    920  CZ  TYR M 114      31.222  -2.836  21.393  1.00 98.95           C  
ATOM    921  OH  TYR M 114      30.895  -1.850  20.436  1.00 98.95           O  
ATOM    922  C   TYR M 114      30.447  -5.556  25.961  1.00 98.95           C  
ATOM    923  O   TYR M 114      29.600  -4.670  25.837  1.00 98.95           O  
ATOM    924  N   HIS M 115      31.011  -5.859  27.149  1.00 81.44           N  
ATOM    925  CA  HIS M 115      30.726  -5.133  28.353  1.00 81.44           C  
ATOM    926  ND1 HIS M 115      29.515  -4.887  31.490  1.00 81.44           N  
ATOM    927  CG  HIS M 115      28.984  -4.890  30.220  1.00 81.44           C  
ATOM    928  CB  HIS M 115      29.509  -5.720  29.088  1.00 81.44           C  
ATOM    929  NE2 HIS M 115      27.777  -3.500  31.524  1.00 81.44           N  
ATOM    930  CD2 HIS M 115      27.924  -4.037  30.258  1.00 81.44           C  
ATOM    931  CE1 HIS M 115      28.755  -4.041  32.229  1.00 81.44           C  
ATOM    932  C   HIS M 115      31.937  -5.315  29.217  1.00 81.44           C  
ATOM    933  O   HIS M 115      32.315  -6.443  29.529  1.00 81.44           O  
ATOM    934  N   GLN M 116      32.576  -4.208  29.639  1.00136.92           N  
ATOM    935  CA  GLN M 116      33.799  -4.356  30.374  0.96136.92           C  
ATOM    936  CB  GLN M 116      34.999  -4.155  29.438  0.96136.92           C  
ATOM    937  CG  GLN M 116      36.369  -4.306  30.087  0.96136.92           C  
ATOM    938  CD  GLN M 116      37.413  -4.232  28.979  0.91136.92           C  
ATOM    939  OE1 GLN M 116      37.402  -3.323  28.151  0.91136.92           O  
ATOM    940  NE2 GLN M 116      38.340  -5.226  28.955  0.91136.92           N  
ATOM    941  C   GLN M 116      33.831  -3.324  31.469  1.00136.92           C  
ATOM    942  O   GLN M 116      33.187  -2.280  31.370  1.00136.92           O  
ATOM    943  N   TYR M 117      34.571  -3.615  32.564  1.00166.85           N  
ATOM    944  CA  TYR M 117      34.639  -2.733  33.698  0.98166.85           C  
ATOM    945  CB  TYR M 117      33.748  -3.295  34.826  0.98166.85           C  
ATOM    946  CG  TYR M 117      33.565  -2.365  35.977  1.00166.85           C  
ATOM    947  CD1 TYR M 117      34.558  -2.165  36.903  1.00166.85           C  
ATOM    948  CD2 TYR M 117      32.366  -1.717  36.153  1.00166.85           C  
ATOM    949  CE1 TYR M 117      34.366  -1.320  37.972  1.00166.85           C  
ATOM    950  CE2 TYR M 117      32.166  -0.871  37.219  1.00166.85           C  
ATOM    951  CZ  TYR M 117      33.170  -0.669  38.131  1.00166.85           C  
ATOM    952  OH  TYR M 117      32.971   0.197  39.227  1.00166.85           O  
ATOM    953  C   TYR M 117      36.072  -2.718  34.171  1.00166.85           C  
ATOM    954  O   TYR M 117      36.719  -3.764  34.219  1.00166.85           O  
ATOM    955  N   ALA M 118      36.613  -1.531  34.536  1.00 40.16           N  
ATOM    956  CA  ALA M 118      37.980  -1.472  34.986  1.00 40.16           C  
ATOM    957  CB  ALA M 118      38.953  -0.937  33.921  1.00 40.16           C  
ATOM    958  C   ALA M 118      38.059  -0.563  36.171  1.00 40.16           C  
ATOM    959  O   ALA M 118      37.297   0.396  36.288  1.00 40.16           O  
ATOM    960  N   TYR M 119      38.993  -0.864  37.100  1.00 75.32           N  
ATOM    961  CA  TYR M 119      39.134  -0.064  38.281  1.00 75.32           C  
ATOM    962  CB  TYR M 119      38.870  -0.879  39.559  1.00 75.32           C  
ATOM    963  CG  TYR M 119      38.890   0.044  40.721  1.00 75.32           C  
ATOM    964  CD1 TYR M 119      37.869   0.947  40.883  1.00 75.32           C  
ATOM    965  CD2 TYR M 119      39.899  -0.006  41.655  1.00 75.32           C  
ATOM    966  CE1 TYR M 119      37.856   1.806  41.952  1.00 75.32           C  
ATOM    967  CE2 TYR M 119      39.891   0.851  42.729  1.00 75.32           C  
ATOM    968  CZ  TYR M 119      38.869   1.759  42.876  1.00 75.32           C  
ATOM    969  OH  TYR M 119      38.851   2.642  43.975  1.00 75.32           O  
ATOM    970  C   TYR M 119      40.549   0.421  38.321  1.00 75.32           C  
ATOM    971  O   TYR M 119      41.490  -0.371  38.349  1.00 75.32           O  
ATOM    972  N   ASP M 120      40.729   1.753  38.333  1.00 85.85           N  
ATOM    973  CA  ASP M 120      42.035   2.338  38.391  1.00 85.85           C  
ATOM    974  CB  ASP M 120      42.755   2.048  39.717  1.00 85.85           C  
ATOM    975  CG  ASP M 120      41.992   2.793  40.801  1.00 85.85           C  
ATOM    976  OD1 ASP M 120      41.027   3.519  40.442  1.00 85.85           O  
ATOM    977  OD2 ASP M 120      42.363   2.650  41.997  1.00 85.85           O  
ATOM    978  C   ASP M 120      42.883   1.848  37.255  1.00 85.85           C  
ATOM    979  O   ASP M 120      44.074   1.585  37.424  1.00 85.85           O  
ATOM    980  N   GLY M 121      42.279   1.696  36.061  1.00 32.00           N  
ATOM    981  CA  GLY M 121      43.046   1.419  34.879  1.00 32.00           C  
ATOM    982  C   GLY M 121      43.267  -0.049  34.680  1.00 32.00           C  
ATOM    983  O   GLY M 121      43.735  -0.457  33.619  1.00 32.00           O  
ATOM    984  N   LYS M 122      42.939  -0.899  35.667  1.00103.98           N  
ATOM    985  CA  LYS M 122      43.190  -2.297  35.452  1.00103.98           C  
ATOM    986  CB  LYS M 122      43.879  -2.984  36.636  1.00103.98           C  
ATOM    987  CG  LYS M 122      45.317  -2.520  36.848  0.69103.98           C  
ATOM    988  CD  LYS M 122      45.849  -2.905  38.226  0.65103.98           C  
ATOM    989  CE  LYS M 122      45.542  -4.356  38.599  0.62103.98           C  
ATOM    990  NZ  LYS M 122      45.966  -4.617  39.992  0.62103.98           N  
ATOM    991  C   LYS M 122      41.875  -2.978  35.254  1.00103.98           C  
ATOM    992  O   LYS M 122      40.874  -2.581  35.845  1.00103.98           O  
ATOM    993  N   ASP M 123      41.845  -4.029  34.407  1.00119.00           N  
ATOM    994  CA  ASP M 123      40.604  -4.696  34.126  1.00119.00           C  
ATOM    995  CB  ASP M 123      40.678  -5.710  32.967  1.00119.00           C  
ATOM    996  CG  ASP M 123      41.597  -6.853  33.368  0.98119.00           C  
ATOM    997  OD1 ASP M 123      42.650  -6.568  33.999  0.98119.00           O  
ATOM    998  OD2 ASP M 123      41.256  -8.026  33.054  0.98119.00           O  
ATOM    999  C   ASP M 123      40.104  -5.412  35.349  1.00119.00           C  
ATOM   1000  O   ASP M 123      40.805  -6.239  35.928  1.00119.00           O  
ATOM   1001  N   TYR M 124      38.907  -5.013  35.834  1.00105.02           N  
ATOM   1002  CA  TYR M 124      38.238  -5.635  36.947  1.00105.02           C  
ATOM   1003  CB  TYR M 124      37.220  -4.652  37.552  1.00105.02           C  
ATOM   1004  CG  TYR M 124      36.668  -5.152  38.840  1.00105.02           C  
ATOM   1005  CD1 TYR M 124      37.345  -4.919  40.014  1.00105.02           C  
ATOM   1006  CD2 TYR M 124      35.471  -5.829  38.882  1.00105.02           C  
ATOM   1007  CE1 TYR M 124      36.842  -5.360  41.213  1.00105.02           C  
ATOM   1008  CE2 TYR M 124      34.965  -6.273  40.080  1.00105.02           C  
ATOM   1009  CZ  TYR M 124      35.650  -6.041  41.248  1.00105.02           C  
ATOM   1010  OH  TYR M 124      35.129  -6.497  42.477  1.00105.02           O  
ATOM   1011  C   TYR M 124      37.489  -6.881  36.550  1.00105.02           C  
ATOM   1012  O   TYR M 124      37.711  -7.962  37.096  1.00105.02           O  
ATOM   1013  N   ILE M 125      36.569  -6.749  35.564  1.00 64.55           N  
ATOM   1014  CA  ILE M 125      35.746  -7.852  35.146  1.00 64.55           C  
ATOM   1015  CB  ILE M 125      34.553  -8.072  36.036  1.00 64.55           C  
ATOM   1016  CG1 ILE M 125      33.885  -9.423  35.736  1.00 64.55           C  
ATOM   1017  CG2 ILE M 125      33.615  -6.862  35.886  1.00 64.55           C  
ATOM   1018  CD1 ILE M 125      32.879  -9.848  36.805  1.00 64.55           C  
ATOM   1019  C   ILE M 125      35.243  -7.556  33.768  1.00 64.55           C  
ATOM   1020  O   ILE M 125      35.114  -6.393  33.388  1.00 64.55           O  
ATOM   1021  N   ALA M 126      34.946  -8.606  32.974  1.00 41.04           N  
ATOM   1022  CA  ALA M 126      34.447  -8.358  31.653  1.00 41.04           C  
ATOM   1023  CB  ALA M 126      35.546  -8.260  30.584  1.00 41.04           C  
ATOM   1024  C   ALA M 126      33.552  -9.483  31.252  1.00 41.04           C  
ATOM   1025  O   ALA M 126      33.619 -10.580  31.804  1.00 41.04           O  
ATOM   1026  N   LEU M 127      32.675  -9.217  30.266  1.00 50.49           N  
ATOM   1027  CA  LEU M 127      31.756 -10.211  29.797  1.00 50.49           C  
ATOM   1028  CB  LEU M 127      30.414  -9.597  29.360  1.00 50.49           C  
ATOM   1029  CG  LEU M 127      29.341 -10.625  28.961  1.00 50.49           C  
ATOM   1030  CD1 LEU M 127      28.882 -11.459  30.169  1.00 50.49           C  
ATOM   1031  CD2 LEU M 127      28.177  -9.947  28.221  1.00 50.49           C  
ATOM   1032  C   LEU M 127      32.390 -10.864  28.603  1.00 50.49           C  
ATOM   1033  O   LEU M 127      32.936 -10.190  27.732  1.00 50.49           O  
ATOM   1034  N   LYS M 128      32.328 -12.210  28.541  1.00 83.36           N  
ATOM   1035  CA  LYS M 128      32.932 -12.965  27.478  0.98 83.36           C  
ATOM   1036  CB  LYS M 128      33.080 -14.466  27.790  0.98 83.36           C  
ATOM   1037  CG  LYS M 128      34.150 -14.770  28.841  0.98 83.36           C  
ATOM   1038  CD  LYS M 128      34.109 -16.212  29.355  0.96 83.36           C  
ATOM   1039  CE  LYS M 128      35.275 -16.565  30.282  0.93 83.36           C  
ATOM   1040  NZ  LYS M 128      35.190 -15.766  31.523  0.93 83.36           N  
ATOM   1041  C   LYS M 128      32.110 -12.819  26.231  1.00 83.36           C  
ATOM   1042  O   LYS M 128      31.033 -12.226  26.243  1.00 83.36           O  
ATOM   1043  N   GLU M 129      32.633 -13.355  25.104  1.00 55.72           N  
ATOM   1044  CA  GLU M 129      32.005 -13.245  23.812  1.00 55.72           C  
ATOM   1045  CB  GLU M 129      32.800 -13.885  22.660  1.00 55.72           C  
ATOM   1046  CG  GLU M 129      34.076 -13.136  22.275  0.97 55.72           C  
ATOM   1047  CD  GLU M 129      34.693 -13.864  21.086  0.83 55.72           C  
ATOM   1048  OE1 GLU M 129      33.949 -14.138  20.107  0.56 55.72           O  
ATOM   1049  OE2 GLU M 129      35.916 -14.160  21.141  0.56 55.72           O  
ATOM   1050  C   GLU M 129      30.667 -13.917  23.821  1.00 55.72           C  
ATOM   1051  O   GLU M 129      29.731 -13.451  23.174  1.00 55.72           O  
ATOM   1052  N   ASP M 130      30.549 -15.045  24.540  1.00 80.41           N  
ATOM   1053  CA  ASP M 130      29.324 -15.788  24.615  1.00 80.41           C  
ATOM   1054  CB  ASP M 130      29.512 -17.161  25.300  1.00 80.41           C  
ATOM   1055  CG  ASP M 130      30.185 -17.008  26.660  0.99 80.41           C  
ATOM   1056  OD1 ASP M 130      29.836 -16.064  27.415  0.99 80.41           O  
ATOM   1057  OD2 ASP M 130      31.087 -17.840  26.949  0.99 80.41           O  
ATOM   1058  C   ASP M 130      28.267 -14.961  25.289  1.00 80.41           C  
ATOM   1059  O   ASP M 130      27.079 -15.127  25.007  1.00 80.41           O  
ATOM   1060  N   LEU M 131      28.682 -14.031  26.175  1.00 88.49           N  
ATOM   1061  CA  LEU M 131      27.797 -13.142  26.884  1.00 88.49           C  
ATOM   1062  CB  LEU M 131      26.654 -12.613  25.993  1.00 88.49           C  
ATOM   1063  CG  LEU M 131      27.133 -11.898  24.710  1.00 88.49           C  
ATOM   1064  CD1 LEU M 131      25.944 -11.401  23.869  1.00 88.49           C  
ATOM   1065  CD2 LEU M 131      28.149 -10.782  25.014  1.00 88.49           C  
ATOM   1066  C   LEU M 131      27.156 -13.881  28.021  1.00 88.49           C  
ATOM   1067  O   LEU M 131      26.299 -13.338  28.715  1.00 88.49           O  
ATOM   1068  N   ARG M 132      27.495 -15.173  28.173  1.00143.01           N  
ATOM   1069  CA  ARG M 132      27.050 -16.016  29.247  1.00143.01           C  
ATOM   1070  CB  ARG M 132      27.004 -17.498  28.847  1.00143.01           C  
ATOM   1071  CG  ARG M 132      25.979 -17.738  27.736  1.00143.01           C  
ATOM   1072  CD  ARG M 132      25.583 -19.199  27.536  1.00143.01           C  
ATOM   1073  NE  ARG M 132      24.584 -19.221  26.433  0.96143.01           N  
ATOM   1074  CZ  ARG M 132      24.982 -19.445  25.148  0.91143.01           C  
ATOM   1075  NH1 ARG M 132      26.286 -19.748  24.885  0.91143.01           N  
ATOM   1076  NH2 ARG M 132      24.071 -19.380  24.132  0.91143.01           N  
ATOM   1077  C   ARG M 132      27.861 -15.885  30.514  1.00143.01           C  
ATOM   1078  O   ARG M 132      27.324 -16.068  31.605  1.00143.01           O  
ATOM   1079  N   SER M 133      29.177 -15.584  30.425  1.00104.44           N  
ATOM   1080  CA  SER M 133      29.988 -15.706  31.612  1.00104.44           C  
ATOM   1081  CB  SER M 133      30.882 -16.956  31.523  1.00104.44           C  
ATOM   1082  OG  SER M 133      31.682 -17.098  32.683  1.00104.44           O  
ATOM   1083  C   SER M 133      30.871 -14.501  31.798  1.00104.44           C  
ATOM   1084  O   SER M 133      30.900 -13.600  30.963  1.00104.44           O  
ATOM   1085  N   TRP M 134      31.614 -14.453  32.932  1.00 81.04           N  
ATOM   1086  CA  TRP M 134      32.432 -13.306  33.207  1.00 81.04           C  
ATOM   1087  CB  TRP M 134      31.992 -12.521  34.454  1.00 81.04           C  
ATOM   1088  CG  TRP M 134      30.599 -11.946  34.380  1.00 81.04           C  
ATOM   1089  CD2 TRP M 134      30.263 -10.674  33.804  1.00 81.04           C  
ATOM   1090  CD1 TRP M 134      29.432 -12.485  34.834  1.00 81.04           C  
ATOM   1091  NE1 TRP M 134      28.388 -11.628  34.582  1.00 81.04           N  
ATOM   1092  CE2 TRP M 134      28.885 -10.509  33.949  1.00 81.04           C  
ATOM   1093  CE3 TRP M 134      31.037  -9.722  33.206  1.00 81.04           C  
ATOM   1094  CZ2 TRP M 134      28.260  -9.383  33.498  1.00 81.04           C  
ATOM   1095  CZ3 TRP M 134      30.402  -8.588  32.750  1.00 81.04           C  
ATOM   1096  CH2 TRP M 134      29.041  -8.423  32.895  1.00 81.04           C  
ATOM   1097  C   TRP M 134      33.833 -13.748  33.481  1.00 81.04           C  
ATOM   1098  O   TRP M 134      34.087 -14.901  33.827  1.00 81.04           O  
ATOM   1099  N   THR M 135      34.797 -12.823  33.303  1.00118.40           N  
ATOM   1100  CA  THR M 135      36.144 -13.169  33.634  1.00118.40           C  
ATOM   1101  CB  THR M 135      37.100 -13.093  32.474  1.00118.40           C  
ATOM   1102  OG1 THR M 135      38.257 -13.862  32.759  1.00118.40           O  
ATOM   1103  CG2 THR M 135      37.492 -11.633  32.198  1.00118.40           C  
ATOM   1104  C   THR M 135      36.559 -12.228  34.726  1.00118.40           C  
ATOM   1105  O   THR M 135      36.390 -11.012  34.624  1.00118.40           O  
ATOM   1106  N   ALA M 136      37.091 -12.783  35.833  1.00 37.34           N  
ATOM   1107  CA  ALA M 136      37.439 -11.953  36.949  1.00 37.34           C  
ATOM   1108  CB  ALA M 136      36.949 -12.510  38.296  1.00 37.34           C  
ATOM   1109  C   ALA M 136      38.925 -11.841  37.034  1.00 37.34           C  
ATOM   1110  O   ALA M 136      39.648 -12.836  37.045  1.00 37.34           O  
ATOM   1111  N   ALA M 137      39.411 -10.588  37.083  1.00 38.89           N  
ATOM   1112  CA  ALA M 137      40.814 -10.314  37.168  1.00 38.89           C  
ATOM   1113  CB  ALA M 137      41.126  -8.813  37.049  1.00 38.89           C  
ATOM   1114  C   ALA M 137      41.362 -10.777  38.484  1.00 38.89           C  
ATOM   1115  O   ALA M 137      42.424 -11.396  38.532  1.00 38.89           O  
ATOM   1116  N   ASP M 138      40.651 -10.490  39.595  1.00 86.83           N  
ATOM   1117  CA  ASP M 138      41.190 -10.831  40.881  1.00 86.83           C  
ATOM   1118  CB  ASP M 138      41.901  -9.647  41.578  1.00 86.83           C  
ATOM   1119  CG  ASP M 138      40.965  -8.458  41.789  1.00 86.83           C  
ATOM   1120  OD1 ASP M 138      39.748  -8.670  42.022  1.00 86.83           O  
ATOM   1121  OD2 ASP M 138      41.465  -7.304  41.714  1.00 86.83           O  
ATOM   1122  C   ASP M 138      40.117 -11.375  41.768  1.00 86.83           C  
ATOM   1123  O   ASP M 138      39.006 -11.664  41.331  1.00 86.83           O  
ATOM   1124  N   MET M 139      40.466 -11.561  43.054  1.00158.02           N  
ATOM   1125  CA  MET M 139      39.580 -12.109  44.035  1.00158.02           C  
ATOM   1126  CB  MET M 139      40.286 -12.353  45.375  1.00158.02           C  
ATOM   1127  CG  MET M 139      39.475 -13.206  46.347  0.73158.02           C  
ATOM   1128  SD  MET M 139      40.455 -13.817  47.743  0.73158.02           S  
ATOM   1129  CE  MET M 139      41.511 -14.870  46.705  0.73158.02           C  
ATOM   1130  C   MET M 139      38.428 -11.177  44.262  1.00158.02           C  
ATOM   1131  O   MET M 139      37.299 -11.622  44.464  1.00158.02           O  
ATOM   1132  N   ALA M 140      38.683  -9.854  44.266  1.00 30.40           N  
ATOM   1133  CA  ALA M 140      37.626  -8.904  44.487  1.00 30.40           C  
ATOM   1134  CB  ALA M 140      38.129  -7.450  44.522  1.00 30.40           C  
ATOM   1135  C   ALA M 140      36.649  -9.009  43.360  1.00 30.40           C  
ATOM   1136  O   ALA M 140      35.437  -9.013  43.567  1.00 30.40           O  
ATOM   1137  N   ALA M 141      37.170  -9.123  42.125  1.00 37.84           N  
ATOM   1138  CA  ALA M 141      36.361  -9.219  40.945  1.00 37.84           C  
ATOM   1139  CB  ALA M 141      37.182  -9.327  39.650  1.00 37.84           C  
ATOM   1140  C   ALA M 141      35.555 -10.464  41.066  1.00 37.84           C  
ATOM   1141  O   ALA M 141      34.445 -10.545  40.545  1.00 37.84           O  
ATOM   1142  N   GLN M 142      36.131 -11.478  41.737  1.00 50.00           N  
ATOM   1143  CA  GLN M 142      35.514 -12.757  41.932  0.88 50.00           C  
ATOM   1144  CB  GLN M 142      36.396 -13.696  42.774  0.88 50.00           C  
ATOM   1145  CG  GLN M 142      35.775 -15.070  43.019  0.88 50.00           C  
ATOM   1146  CD  GLN M 142      35.854 -15.835  41.713  0.88 50.00           C  
ATOM   1147  OE1 GLN M 142      36.869 -15.793  41.021  0.62 50.00           O  
ATOM   1148  NE2 GLN M 142      34.748 -16.540  41.355  0.62 50.00           N  
ATOM   1149  C   GLN M 142      34.239 -12.579  42.692  1.00 50.00           C  
ATOM   1150  O   GLN M 142      33.238 -13.227  42.391  1.00 50.00           O  
ATOM   1151  N   THR M 143      34.238 -11.695  43.704  1.00 26.86           N  
ATOM   1152  CA  THR M 143      33.064 -11.501  44.502  0.93 26.86           C  
ATOM   1153  CB  THR M 143      33.283 -10.515  45.611  0.93 26.86           C  
ATOM   1154  OG1 THR M 143      34.336 -10.957  46.457  0.93 26.86           O  
ATOM   1155  CG2 THR M 143      31.977 -10.385  46.411  0.93 26.86           C  
ATOM   1156  C   THR M 143      31.974 -10.964  43.631  1.00 26.86           C  
ATOM   1157  O   THR M 143      30.822 -11.385  43.729  1.00 26.86           O  
ATOM   1158  N   THR M 144      32.322 -10.017  42.744  1.00 36.23           N  
ATOM   1159  CA  THR M 144      31.374  -9.383  41.878  1.00 36.23           C  
ATOM   1160  CB  THR M 144      32.014  -8.309  41.048  1.00 36.23           C  
ATOM   1161  OG1 THR M 144      32.613  -7.336  41.894  1.00 36.23           O  
ATOM   1162  CG2 THR M 144      30.948  -7.654  40.156  1.00 36.23           C  
ATOM   1163  C   THR M 144      30.799 -10.408  40.952  1.00 36.23           C  
ATOM   1164  O   THR M 144      29.610 -10.385  40.639  1.00 36.23           O  
ATOM   1165  N   LYS M 145      31.647 -11.338  40.486  1.00 83.14           N  
ATOM   1166  CA  LYS M 145      31.249 -12.355  39.556  1.00 83.14           C  
ATOM   1167  CB  LYS M 145      32.434 -13.274  39.218  1.00 83.14           C  
ATOM   1168  CG  LYS M 145      32.161 -14.271  38.099  1.00 83.14           C  
ATOM   1169  CD  LYS M 145      33.415 -14.986  37.600  1.00 83.14           C  
ATOM   1170  CE  LYS M 145      33.148 -15.896  36.403  1.00 83.14           C  
ATOM   1171  NZ  LYS M 145      32.214 -16.973  36.791  1.00 83.14           N  
ATOM   1172  C   LYS M 145      30.179 -13.200  40.176  1.00 83.14           C  
ATOM   1173  O   LYS M 145      29.167 -13.494  39.540  1.00 83.14           O  
ATOM   1174  N   HIS M 146      30.373 -13.614  41.444  1.00 54.87           N  
ATOM   1175  CA  HIS M 146      29.395 -14.447  42.082  1.00 54.87           C  
ATOM   1176  ND1 HIS M 146      32.061 -16.107  43.867  1.00 54.87           N  
ATOM   1177  CG  HIS M 146      30.762 -16.137  43.412  1.00 54.87           C  
ATOM   1178  CB  HIS M 146      29.811 -14.981  43.466  1.00 54.87           C  
ATOM   1179  NE2 HIS M 146      31.710 -18.157  43.077  1.00 54.87           N  
ATOM   1180  CD2 HIS M 146      30.565 -17.396  42.933  1.00 54.87           C  
ATOM   1181  CE1 HIS M 146      32.581 -17.340  43.644  1.00 54.87           C  
ATOM   1182  C   HIS M 146      28.119 -13.691  42.266  1.00 54.87           C  
ATOM   1183  O   HIS M 146      27.040 -14.225  42.018  1.00 54.87           O  
ATOM   1184  N   LYS M 147      28.197 -12.419  42.704  1.00130.44           N  
ATOM   1185  CA  LYS M 147      26.975 -11.716  42.945  0.98130.44           C  
ATOM   1186  CB  LYS M 147      27.152 -10.312  43.548  0.98130.44           C  
ATOM   1187  CG  LYS M 147      27.850  -9.303  42.636  0.98130.44           C  
ATOM   1188  CD  LYS M 147      27.550  -7.851  43.018  0.98130.44           C  
ATOM   1189  CE  LYS M 147      27.143  -7.668  44.482  0.93130.44           C  
ATOM   1190  NZ  LYS M 147      26.777  -6.255  44.727  0.93130.44           N  
ATOM   1191  C   LYS M 147      26.238 -11.567  41.657  1.00130.44           C  
ATOM   1192  O   LYS M 147      25.031 -11.790  41.595  1.00130.44           O  
ATOM   1193  N   TRP M 148      26.961 -11.217  40.579  1.00 79.84           N  
ATOM   1194  CA  TRP M 148      26.349 -10.980  39.305  1.00 79.84           C  
ATOM   1195  CB  TRP M 148      27.311 -10.374  38.274  1.00 79.84           C  
ATOM   1196  CG  TRP M 148      27.613  -8.929  38.599  1.00 79.84           C  
ATOM   1197  CD2 TRP M 148      28.329  -8.024  37.747  1.00 79.84           C  
ATOM   1198  CD1 TRP M 148      27.260  -8.216  39.707  1.00 79.84           C  
ATOM   1199  NE1 TRP M 148      27.725  -6.927  39.604  1.00 79.84           N  
ATOM   1200  CE2 TRP M 148      28.379  -6.793  38.401  1.00 79.84           C  
ATOM   1201  CE3 TRP M 148      28.899  -8.200  36.521  1.00 79.84           C  
ATOM   1202  CZ2 TRP M 148      29.001  -5.720  37.834  1.00 79.84           C  
ATOM   1203  CZ3 TRP M 148      29.522  -7.113  35.950  1.00 79.84           C  
ATOM   1204  CH2 TRP M 148      29.571  -5.896  36.595  1.00 79.84           C  
ATOM   1205  C   TRP M 148      25.733 -12.234  38.776  1.00 79.84           C  
ATOM   1206  O   TRP M 148      24.716 -12.182  38.087  1.00 79.84           O  
ATOM   1207  N   GLU M 149      26.340 -13.400  39.055  1.00 48.57           N  
ATOM   1208  CA  GLU M 149      25.788 -14.628  38.555  1.00 48.57           C  
ATOM   1209  CB  GLU M 149      26.676 -15.836  38.906  1.00 48.57           C  
ATOM   1210  CG  GLU M 149      28.041 -15.783  38.211  1.00 48.57           C  
ATOM   1211  CD  GLU M 149      28.957 -16.807  38.867  0.99 48.57           C  
ATOM   1212  OE1 GLU M 149      29.209 -16.672  40.093  0.99 48.57           O  
ATOM   1213  OE2 GLU M 149      29.420 -17.735  38.152  0.99 48.57           O  
ATOM   1214  C   GLU M 149      24.428 -14.844  39.164  1.00 48.57           C  
ATOM   1215  O   GLU M 149      23.471 -15.184  38.469  1.00 48.57           O  
ATOM   1216  N   ALA M 150      24.306 -14.635  40.489  1.00 34.56           N  
ATOM   1217  CA  ALA M 150      23.066 -14.830  41.189  1.00 34.56           C  
ATOM   1218  CB  ALA M 150      23.206 -14.621  42.708  1.00 34.56           C  
ATOM   1219  C   ALA M 150      22.068 -13.838  40.675  1.00 34.56           C  
ATOM   1220  O   ALA M 150      20.875 -14.121  40.574  1.00 34.56           O  
ATOM   1221  N   ALA M 151      22.549 -12.621  40.377  1.00 68.41           N  
ATOM   1222  CA  ALA M 151      21.777 -11.520  39.875  1.00 68.41           C  
ATOM   1223  CB  ALA M 151      22.586 -10.213  39.803  1.00 68.41           C  
ATOM   1224  C   ALA M 151      21.272 -11.847  38.500  1.00 68.41           C  
ATOM   1225  O   ALA M 151      20.244 -11.323  38.078  1.00 68.41           O  
ATOM   1226  N   HIS M 152      21.989 -12.711  37.753  1.00108.65           N  
ATOM   1227  CA  HIS M 152      21.647 -13.029  36.389  1.00108.65           C  
ATOM   1228  ND1 HIS M 152      18.602 -14.832  37.627  1.00108.65           N  
ATOM   1229  CG  HIS M 152      19.783 -14.709  36.928  1.00108.65           C  
ATOM   1230  CB  HIS M 152      20.181 -13.463  36.194  1.00108.65           C  
ATOM   1231  NE2 HIS M 152      19.654 -16.783  37.808  1.00108.65           N  
ATOM   1232  CD2 HIS M 152      20.414 -15.909  37.050  1.00108.65           C  
ATOM   1233  CE1 HIS M 152      18.576 -16.092  38.131  1.00108.65           C  
ATOM   1234  C   HIS M 152      21.814 -11.796  35.553  1.00108.65           C  
ATOM   1235  O   HIS M 152      21.007 -11.517  34.670  1.00108.65           O  
ATOM   1236  N   VAL M 153      22.892 -11.033  35.820  1.00 58.60           N  
ATOM   1237  CA  VAL M 153      23.209  -9.810  35.129  1.00 58.60           C  
ATOM   1238  CB  VAL M 153      24.409  -9.127  35.712  1.00 58.60           C  
ATOM   1239  CG1 VAL M 153      24.697  -7.854  34.898  1.00 58.60           C  
ATOM   1240  CG2 VAL M 153      24.146  -8.871  37.204  1.00 58.60           C  
ATOM   1241  C   VAL M 153      23.515 -10.066  33.687  1.00 58.60           C  
ATOM   1242  O   VAL M 153      23.140  -9.286  32.814  1.00 58.60           O  
ATOM   1243  N   ALA M 154      24.227 -11.170  33.406  1.00 42.53           N  
ATOM   1244  CA  ALA M 154      24.672 -11.487  32.079  1.00 42.53           C  
ATOM   1245  CB  ALA M 154      25.515 -12.774  32.044  1.00 42.53           C  
ATOM   1246  C   ALA M 154      23.492 -11.676  31.181  1.00 42.53           C  
ATOM   1247  O   ALA M 154      23.520 -11.254  30.025  1.00 42.53           O  
ATOM   1248  N   GLU M 155      22.425 -12.318  31.691  1.00 53.79           N  
ATOM   1249  CA  GLU M 155      21.261 -12.581  30.892  0.96 53.79           C  
ATOM   1250  CB  GLU M 155      20.188 -13.402  31.631  0.96 53.79           C  
ATOM   1251  CG  GLU M 155      20.578 -14.865  31.865  0.93 53.79           C  
ATOM   1252  CD  GLU M 155      19.440 -15.563  32.601  0.87 53.79           C  
ATOM   1253  OE1 GLU M 155      18.694 -14.870  33.344  0.84 53.79           O  
ATOM   1254  OE2 GLU M 155      19.303 -16.804  32.432  0.87 53.79           O  
ATOM   1255  C   GLU M 155      20.636 -11.285  30.477  1.00 53.79           C  
ATOM   1256  O   GLU M 155      20.205 -11.138  29.335  1.00 53.79           O  
ATOM   1257  N   GLN M 156      20.569 -10.308  31.400  1.00104.32           N  
ATOM   1258  CA  GLN M 156      19.965  -9.038  31.113  0.98104.32           C  
ATOM   1259  CB  GLN M 156      19.943  -8.112  32.338  0.98104.32           C  
ATOM   1260  CG  GLN M 156      19.242  -8.706  33.561  0.98104.32           C  
ATOM   1261  CD  GLN M 156      17.760  -8.869  33.251  0.87104.32           C  
ATOM   1262  OE1 GLN M 156      17.060  -9.644  33.900  0.87104.32           O  
ATOM   1263  NE2 GLN M 156      17.261  -8.123  32.231  0.87104.32           N  
ATOM   1264  C   GLN M 156      20.784  -8.351  30.064  1.00104.32           C  
ATOM   1265  O   GLN M 156      20.249  -7.676  29.186  1.00104.32           O  
ATOM   1266  N   LEU M 158      22.120  -8.482  30.154  1.00 49.92           N  
ATOM   1267  CA  LEU M 158      23.005  -7.849  29.219  1.00 49.92           C  
ATOM   1268  CB  LEU M 158      24.486  -7.970  29.616  1.00 49.92           C  
ATOM   1269  CG  LEU M 158      24.803  -7.216  30.920  1.00 49.92           C  
ATOM   1270  CD1 LEU M 158      26.286  -7.342  31.306  1.00 49.92           C  
ATOM   1271  CD2 LEU M 158      24.311  -5.760  30.846  1.00 49.92           C  
ATOM   1272  C   LEU M 158      22.846  -8.447  27.858  1.00 49.92           C  
ATOM   1273  O   LEU M 158      22.826  -7.728  26.859  1.00 49.92           O  
ATOM   1274  N   ARG M 159      22.715  -9.784  27.775  1.00125.35           N  
ATOM   1275  CA  ARG M 159      22.639 -10.391  26.481  0.98125.35           C  
ATOM   1276  CB  ARG M 159      22.488 -11.921  26.499  0.98125.35           C  
ATOM   1277  CG  ARG M 159      22.621 -12.502  25.089  0.98125.35           C  
ATOM   1278  CD  ARG M 159      21.706 -13.691  24.777  0.98125.35           C  
ATOM   1279  NE  ARG M 159      22.225 -14.915  25.438  0.88125.35           N  
ATOM   1280  CZ  ARG M 159      21.666 -16.117  25.110  0.87125.35           C  
ATOM   1281  NH1 ARG M 159      20.689 -16.175  24.158  0.87125.35           N  
ATOM   1282  NH2 ARG M 159      22.084 -17.259  25.727  0.87125.35           N  
ATOM   1283  C   ARG M 159      21.430  -9.863  25.773  1.00125.35           C  
ATOM   1284  O   ARG M 159      21.497  -9.531  24.592  1.00125.35           O  
ATOM   1285  N   ALA M 160      20.294  -9.744  26.487  1.00 32.50           N  
ATOM   1286  CA  ALA M 160      19.080  -9.324  25.846  1.00 32.50           C  
ATOM   1287  CB  ALA M 160      17.886  -9.256  26.816  1.00 32.50           C  
ATOM   1288  C   ALA M 160      19.266  -7.953  25.266  1.00 32.50           C  
ATOM   1289  O   ALA M 160      18.871  -7.698  24.129  1.00 32.50           O  
ATOM   1290  N   TYR M 161      19.877  -7.032  26.034  1.00 70.02           N  
ATOM   1291  CA  TYR M 161      20.112  -5.681  25.599  1.00 70.02           C  
ATOM   1292  CB  TYR M 161      20.732  -4.818  26.714  1.00 70.02           C  
ATOM   1293  CG  TYR M 161      21.365  -3.605  26.109  1.00 70.02           C  
ATOM   1294  CD1 TYR M 161      20.621  -2.499  25.768  1.00 70.02           C  
ATOM   1295  CD2 TYR M 161      22.726  -3.577  25.892  1.00 70.02           C  
ATOM   1296  CE1 TYR M 161      21.225  -1.390  25.220  1.00 70.02           C  
ATOM   1297  CE2 TYR M 161      23.335  -2.472  25.344  1.00 70.02           C  
ATOM   1298  CZ  TYR M 161      22.582  -1.375  25.003  1.00 70.02           C  
ATOM   1299  OH  TYR M 161      23.198  -0.237  24.440  1.00 70.02           O  
ATOM   1300  C   TYR M 161      21.069  -5.639  24.454  1.00 70.02           C  
ATOM   1301  O   TYR M 161      20.826  -4.965  23.453  1.00 70.02           O  
ATOM   1302  N   LEU M 162      22.188  -6.373  24.568  1.00 60.14           N  
ATOM   1303  CA  LEU M 162      23.203  -6.288  23.563  1.00 60.14           C  
ATOM   1304  CB  LEU M 162      24.461  -7.107  23.901  1.00 60.14           C  
ATOM   1305  CG  LEU M 162      25.195  -6.580  25.148  1.00 60.14           C  
ATOM   1306  CD1 LEU M 162      26.489  -7.364  25.423  1.00 60.14           C  
ATOM   1307  CD2 LEU M 162      25.424  -5.065  25.049  1.00 60.14           C  
ATOM   1308  C   LEU M 162      22.661  -6.788  22.271  1.00 60.14           C  
ATOM   1309  O   LEU M 162      22.959  -6.240  21.211  1.00 60.14           O  
ATOM   1310  N   GLU M 163      21.912  -7.899  22.315  1.00 84.55           N  
ATOM   1311  CA  GLU M 163      21.364  -8.405  21.098  1.00 84.55           C  
ATOM   1312  CB  GLU M 163      20.909  -9.869  21.248  1.00 84.55           C  
ATOM   1313  CG  GLU M 163      22.082 -10.830  21.465  1.00 84.55           C  
ATOM   1314  CD  GLU M 163      21.535 -12.230  21.718  0.99 84.55           C  
ATOM   1315  OE1 GLU M 163      20.368 -12.337  22.181  0.99 84.55           O  
ATOM   1316  OE2 GLU M 163      22.279 -13.212  21.458  0.99 84.55           O  
ATOM   1317  C   GLU M 163      20.200  -7.580  20.624  1.00 84.55           C  
ATOM   1318  O   GLU M 163      20.162  -7.175  19.465  1.00 84.55           O  
ATOM   1319  N   GLY M 164      19.185  -7.351  21.489  1.00 74.16           N  
ATOM   1320  CA  GLY M 164      18.021  -6.667  20.990  1.00 74.16           C  
ATOM   1321  C   GLY M 164      18.124  -5.175  20.806  1.00 74.16           C  
ATOM   1322  O   GLY M 164      18.176  -4.674  19.684  1.00 74.16           O  
ATOM   1323  N   THR M 165      18.227  -4.432  21.928  1.00 56.33           N  
ATOM   1324  CA  THR M 165      18.117  -2.995  21.925  1.00 56.33           C  
ATOM   1325  CB  THR M 165      18.011  -2.440  23.314  1.00 56.33           C  
ATOM   1326  OG1 THR M 165      16.874  -2.984  23.968  1.00 56.33           O  
ATOM   1327  CG2 THR M 165      17.894  -0.909  23.234  1.00 56.33           C  
ATOM   1328  C   THR M 165      19.286  -2.333  21.281  1.00 56.33           C  
ATOM   1329  O   THR M 165      19.133  -1.437  20.452  1.00 56.33           O  
ATOM   1330  N   CYS M 166      20.499  -2.779  21.632  1.00 48.71           N  
ATOM   1331  CA  CYS M 166      21.682  -2.116  21.172  0.96 48.71           C  
ATOM   1332  CB  CYS M 166      22.968  -2.822  21.652  0.96 48.71           C  
ATOM   1333  SG  CYS M 166      24.491  -2.015  21.070  0.96 48.71           S  
ATOM   1334  C   CYS M 166      21.707  -2.126  19.681  1.00 48.71           C  
ATOM   1335  O   CYS M 166      21.998  -1.110  19.052  1.00 48.71           O  
ATOM   1336  N   VAL M 167      21.431  -3.296  19.082  1.00 48.55           N  
ATOM   1337  CA  VAL M 167      21.476  -3.446  17.657  0.93 48.55           C  
ATOM   1338  CB  VAL M 167      21.369  -4.874  17.218  0.93 48.55           C  
ATOM   1339  CG1 VAL M 167      21.381  -4.900  15.682  0.93 48.55           C  
ATOM   1340  CG2 VAL M 167      22.502  -5.687  17.866  0.93 48.55           C  
ATOM   1341  C   VAL M 167      20.358  -2.698  17.000  1.00 48.55           C  
ATOM   1342  O   VAL M 167      20.567  -2.004  16.007  1.00 48.55           O  
ATOM   1343  N   GLU M 168      19.137  -2.792  17.554  1.00 77.40           N  
ATOM   1344  CA  GLU M 168      18.003  -2.193  16.908  0.93 77.40           C  
ATOM   1345  CB  GLU M 168      16.710  -2.321  17.734  0.93 77.40           C  
ATOM   1346  CG  GLU M 168      16.019  -3.677  17.610  0.88 77.40           C  
ATOM   1347  CD  GLU M 168      14.913  -3.528  16.573  0.84 77.40           C  
ATOM   1348  OE1 GLU M 168      13.971  -2.731  16.831  0.84 77.40           O  
ATOM   1349  OE2 GLU M 168      14.992  -4.206  15.514  0.84 77.40           O  
ATOM   1350  C   GLU M 168      18.250  -0.730  16.747  1.00 77.40           C  
ATOM   1351  O   GLU M 168      17.971  -0.158  15.695  1.00 77.40           O  
ATOM   1352  N   TRP M 169      18.766  -0.084  17.802  1.00 85.57           N  
ATOM   1353  CA  TRP M 169      18.992   1.328  17.780  1.00 85.57           C  
ATOM   1354  CB  TRP M 169      19.226   1.891  19.188  1.00 85.57           C  
ATOM   1355  CG  TRP M 169      17.956   1.802  19.998  1.00 85.57           C  
ATOM   1356  CD2 TRP M 169      17.049   2.898  20.206  1.00 85.57           C  
ATOM   1357  CD1 TRP M 169      17.416   0.724  20.637  1.00 85.57           C  
ATOM   1358  NE1 TRP M 169      16.219   1.073  21.215  1.00 85.57           N  
ATOM   1359  CE2 TRP M 169      15.982   2.408  20.962  1.00 85.57           C  
ATOM   1360  CE3 TRP M 169      17.098   4.201  19.795  1.00 85.57           C  
ATOM   1361  CZ2 TRP M 169      14.940   3.218  21.323  1.00 85.57           C  
ATOM   1362  CZ3 TRP M 169      16.048   5.015  20.166  1.00 85.57           C  
ATOM   1363  CH2 TRP M 169      14.992   4.533  20.914  1.00 85.57           C  
ATOM   1364  C   TRP M 169      20.120   1.690  16.871  1.00 85.57           C  
ATOM   1365  O   TRP M 169      20.059   2.703  16.177  1.00 85.57           O  
ATOM   1366  N   LEU M 170      21.183   0.868  16.839  1.00 56.17           N  
ATOM   1367  CA  LEU M 170      22.307   1.176  16.005  1.00 56.17           C  
ATOM   1368  CB  LEU M 170      23.370   0.066  16.048  1.00 56.17           C  
ATOM   1369  CG  LEU M 170      24.528   0.269  15.058  1.00 56.17           C  
ATOM   1370  CD1 LEU M 170      25.260   1.590  15.318  1.00 56.17           C  
ATOM   1371  CD2 LEU M 170      25.479  -0.935  15.068  1.00 56.17           C  
ATOM   1372  C   LEU M 170      21.795   1.274  14.605  1.00 56.17           C  
ATOM   1373  O   LEU M 170      22.122   2.208  13.872  1.00 56.17           O  
ATOM   1374  N   ARG M 171      20.928   0.324  14.219  1.00113.42           N  
ATOM   1375  CA  ARG M 171      20.392   0.325  12.892  0.93113.42           C  
ATOM   1376  CB  ARG M 171      19.362  -0.792  12.646  0.93113.42           C  
ATOM   1377  CG  ARG M 171      19.923  -2.212  12.699  0.93113.42           C  
ATOM   1378  CD  ARG M 171      18.965  -3.244  12.100  0.93113.42           C  
ATOM   1379  NE  ARG M 171      19.494  -4.596  12.423  0.93113.42           N  
ATOM   1380  CZ  ARG M 171      19.096  -5.209  13.575  0.93113.42           C  
ATOM   1381  NH1 ARG M 171      18.214  -4.581  14.405  0.93113.42           N  
ATOM   1382  NH2 ARG M 171      19.566  -6.451  13.889  0.93113.42           N  
ATOM   1383  C   ARG M 171      19.651   1.608  12.703  1.00113.42           C  
ATOM   1384  O   ARG M 171      19.768   2.254  11.664  1.00113.42           O  
ATOM   1385  N   ARG M 172      18.876   2.016  13.726  1.00102.95           N  
ATOM   1386  CA  ARG M 172      18.062   3.193  13.624  1.00102.95           C  
ATOM   1387  CB  ARG M 172      17.298   3.505  14.922  1.00102.95           C  
ATOM   1388  CG  ARG M 172      16.572   4.852  14.886  1.00102.95           C  
ATOM   1389  CD  ARG M 172      16.009   5.293  16.238  1.00102.95           C  
ATOM   1390  NE  ARG M 172      14.927   4.338  16.609  0.99102.95           N  
ATOM   1391  CZ  ARG M 172      13.852   4.765  17.335  0.99102.95           C  
ATOM   1392  NH1 ARG M 172      13.754   6.075  17.704  0.99102.95           N  
ATOM   1393  NH2 ARG M 172      12.873   3.884  17.691  0.99102.95           N  
ATOM   1394  C   ARG M 172      18.933   4.380  13.373  1.00102.95           C  
ATOM   1395  O   ARG M 172      18.655   5.183  12.484  1.00102.95           O  
ATOM   1396  N   TYR M 173      20.028   4.508  14.141  1.00 78.70           N  
ATOM   1397  CA  TYR M 173      20.882   5.647  14.000  1.00 78.70           C  
ATOM   1398  CB  TYR M 173      22.051   5.694  15.005  1.00 78.70           C  
ATOM   1399  CG  TYR M 173      21.509   5.833  16.391  1.00 78.70           C  
ATOM   1400  CD1 TYR M 173      20.764   6.936  16.746  1.00 78.70           C  
ATOM   1401  CD2 TYR M 173      21.783   4.884  17.351  1.00 78.70           C  
ATOM   1402  CE1 TYR M 173      20.272   7.078  18.024  1.00 78.70           C  
ATOM   1403  CE2 TYR M 173      21.295   5.020  18.631  1.00 78.70           C  
ATOM   1404  CZ  TYR M 173      20.538   6.116  18.970  1.00 78.70           C  
ATOM   1405  OH  TYR M 173      20.041   6.251  20.285  1.00 78.70           O  
ATOM   1406  C   TYR M 173      21.483   5.634  12.632  1.00 78.70           C  
ATOM   1407  O   TYR M 173      21.606   6.672  11.985  1.00 78.70           O  
ATOM   1408  N   LEU M 174      21.864   4.443  12.142  1.00 52.58           N  
ATOM   1409  CA  LEU M 174      22.522   4.361  10.870  1.00 52.58           C  
ATOM   1410  CB  LEU M 174      22.827   2.905  10.465  1.00 52.58           C  
ATOM   1411  CG  LEU M 174      23.883   2.194  11.336  1.00 52.58           C  
ATOM   1412  CD1 LEU M 174      24.107   0.748  10.862  1.00 52.58           C  
ATOM   1413  CD2 LEU M 174      25.195   2.998  11.393  1.00 52.58           C  
ATOM   1414  C   LEU M 174      21.613   4.936   9.829  1.00 52.58           C  
ATOM   1415  O   LEU M 174      22.044   5.708   8.975  1.00 52.58           O  
ATOM   1416  N   GLU M 175      20.320   4.578   9.885  1.00 56.08           N  
ATOM   1417  CA  GLU M 175      19.356   5.037   8.927  0.98 56.08           C  
ATOM   1418  CB  GLU M 175      17.967   4.431   9.198  0.98 56.08           C  
ATOM   1419  CG  GLU M 175      16.875   4.867   8.222  0.96 56.08           C  
ATOM   1420  CD  GLU M 175      15.559   4.303   8.738  0.84 56.08           C  
ATOM   1421  OE1 GLU M 175      15.157   4.703   9.864  0.84 56.08           O  
ATOM   1422  OE2 GLU M 175      14.942   3.467   8.026  0.84 56.08           O  
ATOM   1423  C   GLU M 175      19.210   6.524   9.044  1.00 56.08           C  
ATOM   1424  O   GLU M 175      19.158   7.240   8.044  1.00 56.08           O  
ATOM   1425  N   ASN M 176      19.163   7.028  10.289  1.00 85.83           N  
ATOM   1426  CA  ASN M 176      18.878   8.412  10.522  1.00 85.83           C  
ATOM   1427  CB  ASN M 176      18.779   8.745  12.021  1.00 85.83           C  
ATOM   1428  CG  ASN M 176      17.599   7.982  12.612  1.00 85.83           C  
ATOM   1429  OD1 ASN M 176      16.608   7.716  11.934  1.00 85.83           O  
ATOM   1430  ND2 ASN M 176      17.708   7.613  13.916  1.00 85.83           N  
ATOM   1431  C   ASN M 176      19.932   9.303   9.939  1.00 85.83           C  
ATOM   1432  O   ASN M 176      19.595  10.281   9.274  1.00 85.83           O  
ATOM   1433  N   GLY M 177      21.230   9.004  10.158  1.00116.06           N  
ATOM   1434  CA  GLY M 177      22.240   9.892   9.649  1.00116.06           C  
ATOM   1435  C   GLY M 177      23.125   9.131   8.715  1.00116.06           C  
ATOM   1436  O   GLY M 177      24.337   9.044   8.903  1.00116.06           O  
ATOM   1437  N   LYS M 178      22.520   8.624   7.631  1.00 94.97           N  
ATOM   1438  CA  LYS M 178      23.188   7.814   6.657  0.96 94.97           C  
ATOM   1439  CB  LYS M 178      22.222   7.329   5.565  0.96 94.97           C  
ATOM   1440  CG  LYS M 178      21.471   8.479   4.884  0.68 94.97           C  
ATOM   1441  CD  LYS M 178      20.650   8.069   3.660  0.63 94.97           C  
ATOM   1442  CE  LYS M 178      19.917   9.247   3.014  0.59 94.97           C  
ATOM   1443  NZ  LYS M 178      19.081   8.771   1.892  0.59 94.97           N  
ATOM   1444  C   LYS M 178      24.259   8.597   5.980  1.00 94.97           C  
ATOM   1445  O   LYS M 178      25.341   8.082   5.708  1.00 94.97           O  
ATOM   1446  N   GLU M 179      23.985   9.878   5.701  1.00117.85           N  
ATOM   1447  CA  GLU M 179      24.897  10.649   4.918  1.00117.85           C  
ATOM   1448  CB  GLU M 179      24.379  12.084   4.790  1.00117.85           C  
ATOM   1449  CG  GLU M 179      22.997  12.111   4.140  0.98117.85           C  
ATOM   1450  CD  GLU M 179      22.300  13.398   4.544  0.84117.85           C  
ATOM   1451  OE1 GLU M 179      22.864  14.493   4.278  0.82117.85           O  
ATOM   1452  OE2 GLU M 179      21.193  13.300   5.136  0.82117.85           O  
ATOM   1453  C   GLU M 179      26.232  10.696   5.593  1.00117.85           C  
ATOM   1454  O   GLU M 179      27.242  10.310   5.006  1.00117.85           O  
ATOM   1455  N   THR M 180      26.273  11.175   6.849  1.00115.88           N  
ATOM   1456  CA  THR M 180      27.533  11.289   7.525  1.00115.88           C  
ATOM   1457  CB  THR M 180      27.442  12.031   8.818  1.00115.88           C  
ATOM   1458  OG1 THR M 180      26.926  13.333   8.608  1.00115.88           O  
ATOM   1459  CG2 THR M 180      28.853  12.107   9.422  1.00115.88           C  
ATOM   1460  C   THR M 180      28.060   9.947   7.916  1.00115.88           C  
ATOM   1461  O   THR M 180      29.203   9.597   7.621  1.00115.88           O  
ATOM   1462  N   LEU M 181      27.207   9.154   8.587  1.00 51.21           N  
ATOM   1463  CA  LEU M 181      27.607   7.895   9.141  1.00 51.21           C  
ATOM   1464  CB  LEU M 181      26.464   7.204   9.909  1.00 51.21           C  
ATOM   1465  CG  LEU M 181      25.968   8.008  11.130  1.00 51.21           C  
ATOM   1466  CD1 LEU M 181      24.831   7.283  11.865  1.00 51.21           C  
ATOM   1467  CD2 LEU M 181      27.125   8.362  12.076  1.00 51.21           C  
ATOM   1468  C   LEU M 181      28.046   6.969   8.017  1.00 51.21           C  
ATOM   1469  O   LEU M 181      29.080   6.272   8.213  1.00 51.21           O  
ATOM   1470  OXT LEU M 181      27.356   6.935   6.963  1.00 51.21           O  
TER    1471      LEU M 181                                                       
ATOM   1471  N   ASN P   1      20.921   4.055  22.400  1.00 55.24           N  
ATOM   1472  CA  ASN P   1      20.040   3.776  23.555  1.00 55.24           C  
ATOM   1473  CB  ASN P   1      18.838   2.935  23.097  1.00 55.24           C  
ATOM   1474  CG  ASN P   1      17.756   3.006  24.161  1.00 55.24           C  
ATOM   1475  OD1 ASN P   1      17.920   2.487  25.263  1.00 55.24           O  
ATOM   1476  ND2 ASN P   1      16.615   3.665  23.822  1.00 55.24           N  
ATOM   1477  C   ASN P   1      20.806   3.052  24.618  1.00 55.24           C  
ATOM   1478  O   ASN P   1      21.424   2.017  24.373  1.00 55.24           O  
ATOM   1479  N   LEU P   2      20.782   3.608  25.841  1.00 71.64           N  
ATOM   1480  CA  LEU P   2      21.535   3.106  26.952  1.00 71.64           C  
ATOM   1481  CB  LEU P   2      21.613   4.110  28.117  1.00 71.64           C  
ATOM   1482  CG  LEU P   2      22.383   5.407  27.809  1.00 71.64           C  
ATOM   1483  CD1 LEU P   2      22.407   6.338  29.032  1.00 71.64           C  
ATOM   1484  CD2 LEU P   2      23.800   5.100  27.305  1.00 71.64           C  
ATOM   1485  C   LEU P   2      20.871   1.889  27.507  1.00 71.64           C  
ATOM   1486  O   LEU P   2      19.678   1.663  27.315  1.00 71.64           O  
ATOM   1487  N   VAL P   3      21.671   1.057  28.200  1.00 88.18           N  
ATOM   1488  CA  VAL P   3      21.179  -0.092  28.898  1.00 88.18           C  
ATOM   1489  CB  VAL P   3      22.284  -0.813  29.611  1.00 88.18           C  
ATOM   1490  CG1 VAL P   3      21.700  -1.876  30.543  1.00 88.18           C  
ATOM   1491  CG2 VAL P   3      23.245  -1.381  28.567  1.00 88.18           C  
ATOM   1492  C   VAL P   3      20.285   0.464  29.955  1.00 88.18           C  
ATOM   1493  O   VAL P   3      20.597   1.475  30.582  1.00 88.18           O  
ATOM   1494  N   PRO P   4      19.163  -0.156  30.158  1.00 89.64           N  
ATOM   1495  CA  PRO P   4      18.253   0.362  31.136  1.00 89.64           C  
ATOM   1496  CD  PRO P   4      18.475  -0.860  29.087  1.00 89.64           C  
ATOM   1497  CB  PRO P   4      16.957  -0.423  30.945  1.00 89.64           C  
ATOM   1498  CG  PRO P   4      16.978  -0.786  29.446  1.00 89.64           C  
ATOM   1499  C   PRO P   4      18.805   0.334  32.525  1.00 89.64           C  
ATOM   1500  O   PRO P   4      18.508   1.244  33.299  1.00 89.64           O  
ATOM   1501  N   MET P   5      19.596  -0.693  32.885  0.98138.57           N  
ATOM   1502  CA  MET P   5      20.111  -0.668  34.221  0.98138.57           C  
ATOM   1503  CB  MET P   5      19.273  -1.402  35.278  0.98138.57           C  
ATOM   1504  CG  MET P   5      18.077  -0.598  35.777  0.97138.57           C  
ATOM   1505  SD  MET P   5      17.180  -1.389  37.140  0.88138.57           S  
ATOM   1506  CE  MET P   5      16.517  -2.699  36.075  0.88138.57           C  
ATOM   1507  C   MET P   5      21.453  -1.295  34.259  0.98138.57           C  
ATOM   1508  O   MET P   5      21.750  -2.216  33.504  0.98138.57           O  
ATOM   1509  N   VAL P   6      22.305  -0.772  35.157  1.00 68.98           N  
ATOM   1510  CA  VAL P   6      23.599  -1.331  35.381  0.98 68.98           C  
ATOM   1511  CB  VAL P   6      24.711  -0.355  35.155  0.98 68.98           C  
ATOM   1512  CG1 VAL P   6      26.039  -1.001  35.582  1.00 68.98           C  
ATOM   1513  CG2 VAL P   6      24.678   0.074  33.681  1.00 68.98           C  
ATOM   1514  C   VAL P   6      23.637  -1.709  36.826  1.00 68.98           C  
ATOM   1515  O   VAL P   6      23.369  -0.877  37.692  1.00 68.98           O  
ATOM   1516  N   ALA P   7      23.971  -2.982  37.117  1.00 55.86           N  
ATOM   1517  CA  ALA P   7      24.011  -3.470  38.467  1.00 55.86           C  
ATOM   1518  CB  ALA P   7      23.949  -5.005  38.562  1.00 55.86           C  
ATOM   1519  C   ALA P   7      25.296  -3.041  39.100  1.00 55.86           C  
ATOM   1520  O   ALA P   7      26.298  -2.838  38.416  1.00 55.86           O  
ATOM   1521  N   THR P   8      25.286  -2.912  40.445  1.00 51.63           N  
ATOM   1522  CA  THR P   8      26.446  -2.495  41.183  0.88 51.63           C  
ATOM   1523  CB  THR P   8      26.136  -2.070  42.590  0.88 51.63           C  
ATOM   1524  OG1 THR P   8      25.528  -3.143  43.292  0.89 51.63           O  
ATOM   1525  CG2 THR P   8      25.200  -0.851  42.571  0.88 51.63           C  
ATOM   1526  C   THR P   8      27.409  -3.637  41.280  1.00 51.63           C  
ATOM   1527  O   THR P   8      27.041  -4.801  41.132  1.00 51.63           O  
ATOM   1528  N   VAL P   9      28.694  -3.315  41.530  1.00109.27           N  
ATOM   1529  CA  VAL P   9      29.707  -4.328  41.648  1.00109.27           C  
ATOM   1530  CB  VAL P   9      31.094  -3.861  41.309  1.00109.27           C  
ATOM   1531  CG1 VAL P   9      31.162  -3.593  39.799  1.00109.27           C  
ATOM   1532  CG2 VAL P   9      31.423  -2.628  42.167  1.00109.27           C  
ATOM   1533  C   VAL P   9      29.748  -4.854  43.071  1.00109.27           C  
ATOM   1534  O   VAL P   9      30.429  -5.895  43.280  1.00109.27           O  
ATOM   1535  OXT VAL P   9      29.102  -4.239  43.960  1.00109.27           O  
TER    1536      VAL P   9                                                       
ATOM   1536  N   VAL A   4       2.399   3.011  34.639  1.00111.24           N  
ATOM   1537  CA  VAL A   4       1.904   1.637  34.417  1.00111.24           C  
ATOM   1538  CB  VAL A   4       2.704   0.625  35.187  1.00111.24           C  
ATOM   1539  CG1 VAL A   4       4.097   0.528  34.555  1.00111.24           C  
ATOM   1540  CG2 VAL A   4       2.746   1.046  36.661  1.00111.24           C  
ATOM   1541  C   VAL A   4       0.457   1.447  34.714  1.00111.24           C  
ATOM   1542  O   VAL A   4       0.015   1.565  35.857  1.00111.24           O  
ATOM   1543  N   GLU A   5      -0.324   1.156  33.655  1.00 65.09           N  
ATOM   1544  CA  GLU A   5      -1.732   0.957  33.805  1.00 65.09           C  
ATOM   1545  CB  GLU A   5      -2.535   1.099  32.501  1.00 65.09           C  
ATOM   1546  CG  GLU A   5      -4.037   0.883  32.699  1.00 65.09           C  
ATOM   1547  CD  GLU A   5      -4.675   0.710  31.330  1.00 65.09           C  
ATOM   1548  OE1 GLU A   5      -4.160  -0.132  30.548  1.00 65.09           O  
ATOM   1549  OE2 GLU A   5      -5.678   1.418  31.045  1.00 65.09           O  
ATOM   1550  C   GLU A   5      -1.981  -0.436  34.283  1.00 65.09           C  
ATOM   1551  O   GLU A   5      -1.277  -1.373  33.906  1.00 65.09           O  
ATOM   1552  N   GLN A   6      -3.003  -0.593  35.148  1.00119.69           N  
ATOM   1553  CA  GLN A   6      -3.421  -1.893  35.587  1.00119.69           C  
ATOM   1554  CB  GLN A   6      -3.103  -2.223  37.056  1.00119.69           C  
ATOM   1555  CG  GLN A   6      -1.613  -2.446  37.319  1.00119.69           C  
ATOM   1556  CD  GLN A   6      -1.438  -3.032  38.714  1.00119.69           C  
ATOM   1557  OE1 GLN A   6      -0.508  -2.675  39.436  1.00119.69           O  
ATOM   1558  NE2 GLN A   6      -2.340  -3.975  39.097  1.00119.69           N  
ATOM   1559  C   GLN A   6      -4.909  -1.950  35.443  1.00119.69           C  
ATOM   1560  O   GLN A   6      -5.616  -1.042  35.882  1.00119.69           O  
ATOM   1561  N   SER A   7      -5.420  -3.032  34.822  1.00 50.63           N  
ATOM   1562  CA  SER A   7      -6.838  -3.144  34.631  1.00 50.63           C  
ATOM   1563  CB  SER A   7      -7.284  -2.681  33.232  1.00 50.63           C  
ATOM   1564  OG  SER A   7      -8.692  -2.807  33.089  1.00 50.63           O  
ATOM   1565  C   SER A   7      -7.216  -4.587  34.760  1.00 50.63           C  
ATOM   1566  O   SER A   7      -6.411  -5.469  34.463  1.00 50.63           O  
ATOM   1567  N   PRO A   8      -8.411  -4.878  35.217  1.00 75.32           N  
ATOM   1568  CA  PRO A   8      -9.359  -3.893  35.670  1.00 75.32           C  
ATOM   1569  CD  PRO A   8      -9.067  -6.104  34.795  1.00 75.32           C  
ATOM   1570  CB  PRO A   8     -10.741  -4.543  35.568  1.00 75.32           C  
ATOM   1571  CG  PRO A   8     -10.451  -6.048  35.460  1.00 75.32           C  
ATOM   1572  C   PRO A   8      -8.994  -3.474  37.056  1.00 75.32           C  
ATOM   1573  O   PRO A   8      -8.173  -4.145  37.682  1.00 75.32           O  
ATOM   1574  N   GLN A   9      -9.568  -2.354  37.537  1.00 89.76           N  
ATOM   1575  CA  GLN A   9      -9.238  -1.833  38.830  1.00 89.76           C  
ATOM   1576  CB  GLN A   9      -9.846  -0.435  39.050  1.00 89.76           C  
ATOM   1577  CG  GLN A   9      -9.261   0.339  40.235  1.00 89.76           C  
ATOM   1578  CD  GLN A   9     -10.013  -0.052  41.495  1.00 89.76           C  
ATOM   1579  OE1 GLN A   9     -11.007  -0.774  41.441  1.00 89.76           O  
ATOM   1580  NE2 GLN A   9      -9.534   0.448  42.665  1.00 89.76           N  
ATOM   1581  C   GLN A   9      -9.711  -2.756  39.915  1.00 89.76           C  
ATOM   1582  O   GLN A   9      -8.955  -3.068  40.835  1.00 89.76           O  
ATOM   1583  N   SER A  10     -10.968  -3.243  39.849  1.00 99.50           N  
ATOM   1584  CA  SER A  10     -11.390  -4.108  40.916  1.00 99.50           C  
ATOM   1585  CB  SER A  10     -12.137  -3.395  42.055  1.00 99.50           C  
ATOM   1586  OG  SER A  10     -13.442  -3.028  41.635  1.00 99.50           O  
ATOM   1587  C   SER A  10     -12.334  -5.116  40.363  1.00 99.50           C  
ATOM   1588  O   SER A  10     -13.133  -4.819  39.477  1.00 99.50           O  
ATOM   1589  N   LEU A  11     -12.250  -6.364  40.864  1.00187.02           N  
ATOM   1590  CA  LEU A  11     -13.205  -7.313  40.392  1.00187.02           C  
ATOM   1591  CB  LEU A  11     -12.819  -7.995  39.060  1.00187.02           C  
ATOM   1592  CG  LEU A  11     -11.484  -8.767  39.034  1.00187.02           C  
ATOM   1593  CD1 LEU A  11     -10.274  -7.856  39.282  1.00187.02           C  
ATOM   1594  CD2 LEU A  11     -11.520  -9.979  39.962  1.00187.02           C  
ATOM   1595  C   LEU A  11     -13.487  -8.324  41.457  1.00187.02           C  
ATOM   1596  O   LEU A  11     -12.600  -8.763  42.190  1.00187.02           O  
ATOM   1597  N   HIS A  12     -14.777  -8.687  41.576  1.00 67.26           N  
ATOM   1598  CA  HIS A  12     -15.214  -9.682  42.506  1.00 67.26           C  
ATOM   1599  ND1 HIS A  12     -16.180  -6.941  43.759  1.00 67.26           N  
ATOM   1600  CG  HIS A  12     -16.609  -8.209  44.082  1.00 67.26           C  
ATOM   1601  CB  HIS A  12     -16.588  -9.377  43.136  1.00 67.26           C  
ATOM   1602  NE2 HIS A  12     -16.891  -6.850  45.864  1.00 67.26           N  
ATOM   1603  CD2 HIS A  12     -17.044  -8.135  45.371  1.00 67.26           C  
ATOM   1604  CE1 HIS A  12     -16.370  -6.169  44.860  1.00 67.26           C  
ATOM   1605  C   HIS A  12     -15.406 -10.919  41.697  1.00 67.26           C  
ATOM   1606  O   HIS A  12     -15.986 -10.875  40.613  1.00 67.26           O  
ATOM   1607  N   VAL A  13     -14.892 -12.058  42.197  1.00 46.55           N  
ATOM   1608  CA  VAL A  13     -15.063 -13.283  41.480  1.00 46.55           C  
ATOM   1609  CB  VAL A  13     -13.822 -13.728  40.781  1.00 46.55           C  
ATOM   1610  CG1 VAL A  13     -13.518 -12.682  39.701  1.00 46.55           C  
ATOM   1611  CG2 VAL A  13     -12.694 -13.887  41.815  1.00 46.55           C  
ATOM   1612  C   VAL A  13     -15.434 -14.329  42.471  1.00 46.55           C  
ATOM   1613  O   VAL A  13     -15.147 -14.206  43.660  1.00 46.55           O  
ATOM   1614  N   GLN A  14     -16.101 -15.388  41.989  1.00 45.96           N  
ATOM   1615  CA  GLN A  14     -16.562 -16.428  42.852  1.00 45.96           C  
ATOM   1616  CB  GLN A  14     -17.617 -17.320  42.186  1.00 45.96           C  
ATOM   1617  CG  GLN A  14     -18.373 -18.204  43.172  1.00 45.96           C  
ATOM   1618  CD  GLN A  14     -19.389 -17.314  43.870  1.00 45.96           C  
ATOM   1619  OE1 GLN A  14     -19.283 -16.089  43.846  1.00 45.96           O  
ATOM   1620  NE2 GLN A  14     -20.409 -17.947  44.506  1.00 45.96           N  
ATOM   1621  C   GLN A  14     -15.396 -17.291  43.205  1.00 45.96           C  
ATOM   1622  O   GLN A  14     -14.386 -17.319  42.501  1.00 45.96           O  
ATOM   1623  N   GLU A  15     -15.489 -18.003  44.344  1.00 76.71           N  
ATOM   1624  CA  GLU A  15     -14.415 -18.882  44.677  1.00 76.71           C  
ATOM   1625  CB  GLU A  15     -14.475 -19.458  46.101  1.00 76.71           C  
ATOM   1626  CG  GLU A  15     -15.666 -20.378  46.350  1.00 76.71           C  
ATOM   1627  CD  GLU A  15     -15.638 -20.735  47.825  1.00 76.71           C  
ATOM   1628  OE1 GLU A  15     -14.643 -21.368  48.265  1.00 76.71           O  
ATOM   1629  OE2 GLU A  15     -16.612 -20.367  48.535  1.00 76.71           O  
ATOM   1630  C   GLU A  15     -14.476 -20.018  43.713  1.00 76.71           C  
ATOM   1631  O   GLU A  15     -15.554 -20.427  43.286  1.00 76.71           O  
ATOM   1632  N   GLY A  16     -13.301 -20.533  43.311  1.00 26.72           N  
ATOM   1633  CA  GLY A  16     -13.267 -21.654  42.417  1.00 26.72           C  
ATOM   1634  C   GLY A  16     -13.245 -21.169  40.999  1.00 26.72           C  
ATOM   1635  O   GLY A  16     -13.002 -21.950  40.080  1.00 26.72           O  
ATOM   1636  N   ASP A  17     -13.497 -19.865  40.772  1.00 47.27           N  
ATOM   1637  CA  ASP A  17     -13.487 -19.379  39.420  1.00 47.27           C  
ATOM   1638  CB  ASP A  17     -14.389 -18.157  39.182  1.00 47.27           C  
ATOM   1639  CG  ASP A  17     -15.820 -18.675  39.173  1.00 47.27           C  
ATOM   1640  OD1 ASP A  17     -16.000 -19.881  39.488  1.00 47.27           O  
ATOM   1641  OD2 ASP A  17     -16.746 -17.888  38.843  1.00 47.27           O  
ATOM   1642  C   ASP A  17     -12.083 -19.028  39.055  1.00 47.27           C  
ATOM   1643  O   ASP A  17     -11.163 -19.220  39.847  1.00 47.27           O  
ATOM   1644  N   SER A  18     -11.873 -18.548  37.812  1.00 92.48           N  
ATOM   1645  CA  SER A  18     -10.539 -18.193  37.425  1.00 92.48           C  
ATOM   1646  CB  SER A  18      -9.888 -19.238  36.503  1.00 92.48           C  
ATOM   1647  OG  SER A  18     -10.671 -19.403  35.331  1.00 92.48           O  
ATOM   1648  C   SER A  18     -10.568 -16.883  36.698  1.00 92.48           C  
ATOM   1649  O   SER A  18     -11.302 -16.713  35.725  1.00 92.48           O  
ATOM   1650  N   THR A  19      -9.748 -15.914  37.162  1.00 72.46           N  
ATOM   1651  CA  THR A  19      -9.643 -14.637  36.509  1.00 72.46           C  
ATOM   1652  CB  THR A  19      -9.868 -13.448  37.405  1.00 72.46           C  
ATOM   1653  OG1 THR A  19      -8.911 -13.421  38.454  1.00 72.46           O  
ATOM   1654  CG2 THR A  19     -11.285 -13.517  37.979  1.00 72.46           C  
ATOM   1655  C   THR A  19      -8.241 -14.500  36.030  1.00 72.46           C  
ATOM   1656  O   THR A  19      -7.384 -15.318  36.358  1.00 72.46           O  
ATOM   1657  N   ASN A  20      -7.991 -13.482  35.185  1.00106.28           N  
ATOM   1658  CA  ASN A  20      -6.651 -13.215  34.754  1.00106.28           C  
ATOM   1659  CB  ASN A  20      -6.176 -14.116  33.591  1.00106.28           C  
ATOM   1660  CG  ASN A  20      -7.024 -13.958  32.333  1.00106.28           C  
ATOM   1661  OD1 ASN A  20      -6.566 -14.281  31.239  1.00106.28           O  
ATOM   1662  ND2 ASN A  20      -8.278 -13.451  32.471  1.00106.28           N  
ATOM   1663  C   ASN A  20      -6.554 -11.766  34.373  1.00106.28           C  
ATOM   1664  O   ASN A  20      -6.767 -11.387  33.224  1.00106.28           O  
ATOM   1665  N   PHE A  21      -6.185 -10.916  35.347  1.00114.66           N  
ATOM   1666  CA  PHE A  21      -6.079  -9.500  35.130  1.00114.66           C  
ATOM   1667  CB  PHE A  21      -6.418  -8.642  36.367  1.00114.66           C  
ATOM   1668  CG  PHE A  21      -5.799  -9.257  37.572  1.00114.66           C  
ATOM   1669  CD1 PHE A  21      -6.383 -10.382  38.107  1.00114.66           C  
ATOM   1670  CD2 PHE A  21      -4.693  -8.720  38.188  1.00114.66           C  
ATOM   1671  CE1 PHE A  21      -5.867 -10.994  39.220  1.00114.66           C  
ATOM   1672  CE2 PHE A  21      -4.169  -9.328  39.307  1.00114.66           C  
ATOM   1673  CZ  PHE A  21      -4.752 -10.464  39.822  1.00114.66           C  
ATOM   1674  C   PHE A  21      -4.761  -9.149  34.517  1.00114.66           C  
ATOM   1675  O   PHE A  21      -3.906 -10.016  34.337  1.00114.66           O  
ATOM   1676  N   THR A  22      -4.593  -7.871  34.099  1.00155.73           N  
ATOM   1677  CA  THR A  22      -3.388  -7.532  33.394  1.00155.73           C  
ATOM   1678  CB  THR A  22      -3.571  -7.370  31.917  1.00155.73           C  
ATOM   1679  OG1 THR A  22      -4.420  -6.275  31.627  1.00155.73           O  
ATOM   1680  CG2 THR A  22      -4.207  -8.643  31.384  1.00155.73           C  
ATOM   1681  C   THR A  22      -2.787  -6.243  33.857  1.00155.73           C  
ATOM   1682  O   THR A  22      -3.396  -5.465  34.589  1.00155.73           O  
ATOM   1683  N   CYS A  23      -1.523  -6.029  33.425  1.00 68.02           N  
ATOM   1684  CA  CYS A  23      -0.745  -4.849  33.684  1.00 68.02           C  
ATOM   1685  CB  CYS A  23       0.326  -5.069  34.777  1.00 68.02           C  
ATOM   1686  SG  CYS A  23       1.493  -3.684  34.955  1.00 68.02           S  
ATOM   1687  C   CYS A  23      -0.013  -4.528  32.413  1.00 68.02           C  
ATOM   1688  O   CYS A  23       0.722  -5.364  31.891  1.00 68.02           O  
ATOM   1689  N   SER A  24      -0.180  -3.296  31.886  1.00 88.61           N  
ATOM   1690  CA  SER A  24       0.470  -2.937  30.655  1.00 88.61           C  
ATOM   1691  CB  SER A  24      -0.506  -2.435  29.581  1.00 88.61           C  
ATOM   1692  OG  SER A  24      -1.489  -3.419  29.298  1.00 88.61           O  
ATOM   1693  C   SER A  24       1.381  -1.791  30.946  1.00 88.61           C  
ATOM   1694  O   SER A  24       1.103  -0.959  31.808  1.00 88.61           O  
ATOM   1695  N   PHE A  25       2.512  -1.722  30.220  1.00 77.67           N  
ATOM   1696  CA  PHE A  25       3.466  -0.685  30.470  1.00 77.67           C  
ATOM   1697  CB  PHE A  25       4.441  -1.087  31.589  1.00 77.67           C  
ATOM   1698  CG  PHE A  25       4.945  -2.444  31.225  1.00 77.67           C  
ATOM   1699  CD1 PHE A  25       6.000  -2.608  30.357  1.00 77.67           C  
ATOM   1700  CD2 PHE A  25       4.339  -3.564  31.753  1.00 77.67           C  
ATOM   1701  CE1 PHE A  25       6.445  -3.868  30.031  1.00 77.67           C  
ATOM   1702  CE2 PHE A  25       4.780  -4.827  31.433  1.00 77.67           C  
ATOM   1703  CZ  PHE A  25       5.839  -4.978  30.571  1.00 77.67           C  
ATOM   1704  C   PHE A  25       4.246  -0.411  29.228  1.00 77.67           C  
ATOM   1705  O   PHE A  25       4.387  -1.266  28.354  1.00 77.67           O  
ATOM   1706  N   PRO A  26       4.736   0.796  29.130  1.00 85.70           N  
ATOM   1707  CA  PRO A  26       5.532   1.173  27.999  1.00 85.70           C  
ATOM   1708  CD  PRO A  26       4.988   1.638  30.285  1.00 85.70           C  
ATOM   1709  CB  PRO A  26       6.016   2.586  28.301  1.00 85.70           C  
ATOM   1710  CG  PRO A  26       6.107   2.596  29.839  1.00 85.70           C  
ATOM   1711  C   PRO A  26       6.663   0.201  27.908  1.00 85.70           C  
ATOM   1712  O   PRO A  26       7.362  -0.009  28.899  1.00 85.70           O  
ATOM   1713  N   SER A  27       6.859  -0.396  26.722  1.00 52.48           N  
ATOM   1714  CA  SER A  27       7.888  -1.369  26.515  1.00 52.48           C  
ATOM   1715  CB  SER A  27       7.708  -2.181  25.222  1.00 52.48           C  
ATOM   1716  OG  SER A  27       7.890  -1.344  24.090  1.00 52.48           O  
ATOM   1717  C   SER A  27       9.202  -0.668  26.411  1.00 52.48           C  
ATOM   1718  O   SER A  27      10.251  -1.309  26.439  1.00 52.48           O  
ATOM   1719  N   SER A  28       9.184   0.669  26.264  1.00 81.70           N  
ATOM   1720  CA  SER A  28      10.402   1.394  26.072  1.00 81.70           C  
ATOM   1721  CB  SER A  28      10.172   2.881  25.755  1.00 81.70           C  
ATOM   1722  OG  SER A  28      11.411   3.553  25.589  1.00 81.70           O  
ATOM   1723  C   SER A  28      11.250   1.305  27.303  1.00 81.70           C  
ATOM   1724  O   SER A  28      10.827   1.724  28.374  1.00 81.70           O  
ATOM   1725  N   ASN A  36      12.498   0.813  27.127  1.00142.97           N  
ATOM   1726  CA  ASN A  36      13.541   0.566  28.097  1.00142.97           C  
ATOM   1727  CB  ASN A  36      14.358   1.797  28.598  1.00142.97           C  
ATOM   1728  CG  ASN A  36      13.706   2.720  29.641  1.00142.97           C  
ATOM   1729  OD1 ASN A  36      12.529   2.637  29.980  1.00142.97           O  
ATOM   1730  ND2 ASN A  36      14.535   3.642  30.199  1.00142.97           N  
ATOM   1731  C   ASN A  36      13.057  -0.258  29.249  1.00142.97           C  
ATOM   1732  O   ASN A  36      13.212   0.118  30.410  1.00142.97           O  
ATOM   1733  N   PHE A  37      12.475  -1.435  28.936  1.00 96.04           N  
ATOM   1734  CA  PHE A  37      11.972  -2.353  29.924  1.00 96.04           C  
ATOM   1735  CB  PHE A  37      10.974  -3.338  29.293  1.00 96.04           C  
ATOM   1736  CG  PHE A  37      10.611  -4.385  30.280  1.00 96.04           C  
ATOM   1737  CD1 PHE A  37       9.585  -4.189  31.174  1.00 96.04           C  
ATOM   1738  CD2 PHE A  37      11.302  -5.574  30.297  1.00 96.04           C  
ATOM   1739  CE1 PHE A  37       9.258  -5.171  32.079  1.00 96.04           C  
ATOM   1740  CE2 PHE A  37      10.981  -6.559  31.197  1.00 96.04           C  
ATOM   1741  CZ  PHE A  37       9.956  -6.355  32.089  1.00 96.04           C  
ATOM   1742  C   PHE A  37      13.126  -3.149  30.463  1.00 96.04           C  
ATOM   1743  O   PHE A  37      13.841  -3.795  29.702  1.00 96.04           O  
ATOM   1744  N   TYR A  38      13.462  -2.994  31.763  1.00124.24           N  
ATOM   1745  CA  TYR A  38      14.493  -3.830  32.315  1.00124.24           C  
ATOM   1746  CB  TYR A  38      15.360  -3.116  33.360  1.00124.24           C  
ATOM   1747  CG  TYR A  38      16.700  -3.747  33.218  1.00124.24           C  
ATOM   1748  CD1 TYR A  38      17.024  -4.939  33.813  1.00124.24           C  
ATOM   1749  CD2 TYR A  38      17.638  -3.135  32.422  1.00124.24           C  
ATOM   1750  CE1 TYR A  38      18.279  -5.475  33.631  1.00124.24           C  
ATOM   1751  CE2 TYR A  38      18.892  -3.668  32.241  1.00124.24           C  
ATOM   1752  CZ  TYR A  38      19.219  -4.849  32.853  1.00124.24           C  
ATOM   1753  OH  TYR A  38      20.502  -5.412  32.682  1.00124.24           O  
ATOM   1754  C   TYR A  38      13.956  -5.082  32.969  1.00124.24           C  
ATOM   1755  O   TYR A  38      14.443  -6.181  32.715  1.00124.24           O  
ATOM   1756  N   ALA A  39      12.927  -4.938  33.844  1.00 64.67           N  
ATOM   1757  CA  ALA A  39      12.391  -6.025  34.630  1.00 64.67           C  
ATOM   1758  CB  ALA A  39      13.233  -6.359  35.872  1.00 64.67           C  
ATOM   1759  C   ALA A  39      11.027  -5.621  35.127  1.00 64.67           C  
ATOM   1760  O   ALA A  39      10.686  -4.439  35.117  1.00 64.67           O  
ATOM   1761  N   LEU A  40      10.213  -6.608  35.580  1.00 83.15           N  
ATOM   1762  CA  LEU A  40       8.855  -6.352  35.993  1.00 83.15           C  
ATOM   1763  CB  LEU A  40       7.842  -6.866  34.955  1.00 83.15           C  
ATOM   1764  CG  LEU A  40       6.370  -6.579  35.279  1.00 83.15           C  
ATOM   1765  CD1 LEU A  40       6.053  -5.085  35.106  1.00 83.15           C  
ATOM   1766  CD2 LEU A  40       5.450  -7.494  34.458  1.00 83.15           C  
ATOM   1767  C   LEU A  40       8.591  -7.096  37.269  1.00 83.15           C  
ATOM   1768  O   LEU A  40       9.197  -8.136  37.520  1.00 83.15           O  
ATOM   1769  N   HIS A  41       7.666  -6.581  38.116  1.00139.51           N  
ATOM   1770  CA  HIS A  41       7.430  -7.231  39.381  1.00139.51           C  
ATOM   1771  ND1 HIS A  41      10.186  -5.307  39.590  1.00139.51           N  
ATOM   1772  CG  HIS A  41       9.584  -6.449  40.062  1.00139.51           C  
ATOM   1773  CB  HIS A  41       8.174  -6.534  40.519  1.00139.51           C  
ATOM   1774  NE2 HIS A  41      11.635  -6.963  39.283  1.00139.51           N  
ATOM   1775  CD2 HIS A  41      10.490  -7.447  39.878  1.00139.51           C  
ATOM   1776  CE1 HIS A  41      11.409  -5.674  39.133  1.00139.51           C  
ATOM   1777  C   HIS A  41       5.964  -7.304  39.680  1.00139.51           C  
ATOM   1778  O   HIS A  41       5.168  -6.519  39.170  1.00139.51           O  
ATOM   1779  N   TRP A  42       5.570  -8.314  40.489  1.00 80.68           N  
ATOM   1780  CA  TRP A  42       4.204  -8.479  40.910  1.00 80.68           C  
ATOM   1781  CB  TRP A  42       3.475  -9.675  40.276  1.00 80.68           C  
ATOM   1782  CG  TRP A  42       3.064  -9.446  38.841  1.00 80.68           C  
ATOM   1783  CD2 TRP A  42       1.902  -8.685  38.468  1.00 80.68           C  
ATOM   1784  CD1 TRP A  42       3.639  -9.875  37.680  1.00 80.68           C  
ATOM   1785  NE1 TRP A  42       2.892  -9.448  36.604  1.00 80.68           N  
ATOM   1786  CE2 TRP A  42       1.824  -8.712  37.076  1.00 80.68           C  
ATOM   1787  CE3 TRP A  42       0.978  -8.021  39.226  1.00 80.68           C  
ATOM   1788  CZ2 TRP A  42       0.810  -8.076  36.417  1.00 80.68           C  
ATOM   1789  CZ3 TRP A  42      -0.042  -7.378  38.558  1.00 80.68           C  
ATOM   1790  CH2 TRP A  42      -0.123  -7.408  37.180  1.00 80.68           C  
ATOM   1791  C   TRP A  42       4.185  -8.647  42.401  1.00 80.68           C  
ATOM   1792  O   TRP A  42       5.087  -9.251  42.979  1.00 80.68           O  
ATOM   1793  N   TYR A  43       3.146  -8.096  43.066  1.00 83.78           N  
ATOM   1794  CA  TYR A  43       3.082  -8.140  44.503  1.00 83.78           C  
ATOM   1795  CB  TYR A  43       3.272  -6.767  45.165  1.00 83.78           C  
ATOM   1796  CG  TYR A  43       4.695  -6.353  45.093  1.00 83.78           C  
ATOM   1797  CD1 TYR A  43       5.539  -6.716  46.115  1.00 83.78           C  
ATOM   1798  CD2 TYR A  43       5.183  -5.613  44.038  1.00 83.78           C  
ATOM   1799  CE1 TYR A  43       6.858  -6.348  46.092  1.00 83.78           C  
ATOM   1800  CE2 TYR A  43       6.507  -5.241  44.009  1.00 83.78           C  
ATOM   1801  CZ  TYR A  43       7.341  -5.611  45.041  1.00 83.78           C  
ATOM   1802  OH  TYR A  43       8.700  -5.243  45.041  1.00 83.78           O  
ATOM   1803  C   TYR A  43       1.728  -8.569  44.972  1.00 83.78           C  
ATOM   1804  O   TYR A  43       0.707  -8.233  44.373  1.00 83.78           O  
ATOM   1805  N   ARG A  44       1.696  -9.321  46.093  1.00121.38           N  
ATOM   1806  CA  ARG A  44       0.434  -9.622  46.698  1.00121.38           C  
ATOM   1807  CB  ARG A  44       0.286 -11.053  47.254  1.00121.38           C  
ATOM   1808  CG  ARG A  44       1.269 -11.413  48.369  1.00121.38           C  
ATOM   1809  CD  ARG A  44       0.956 -12.744  49.059  1.00121.38           C  
ATOM   1810  NE  ARG A  44      -0.310 -12.579  49.832  1.00121.38           N  
ATOM   1811  CZ  ARG A  44      -1.509 -12.992  49.320  1.00121.38           C  
ATOM   1812  NH1 ARG A  44      -1.567 -13.603  48.102  1.00121.38           N  
ATOM   1813  NH2 ARG A  44      -2.654 -12.808  50.042  1.00121.38           N  
ATOM   1814  C   ARG A  44       0.326  -8.670  47.848  1.00121.38           C  
ATOM   1815  O   ARG A  44       1.251  -8.543  48.650  1.00121.38           O  
ATOM   1816  N   TRP A  45      -0.800  -7.937  47.932  1.00 83.21           N  
ATOM   1817  CA  TRP A  45      -0.932  -6.965  48.977  1.00 83.21           C  
ATOM   1818  CB  TRP A  45      -1.029  -5.540  48.392  1.00 83.21           C  
ATOM   1819  CG  TRP A  45      -1.125  -4.397  49.373  1.00 83.21           C  
ATOM   1820  CD2 TRP A  45      -1.306  -3.028  48.983  1.00 83.21           C  
ATOM   1821  CD1 TRP A  45      -1.087  -4.406  50.733  1.00 83.21           C  
ATOM   1822  NE1 TRP A  45      -1.242  -3.128  51.212  1.00 83.21           N  
ATOM   1823  CE2 TRP A  45      -1.376  -2.270  50.149  1.00 83.21           C  
ATOM   1824  CE3 TRP A  45      -1.410  -2.448  47.754  1.00 83.21           C  
ATOM   1825  CZ2 TRP A  45      -1.551  -0.919  50.106  1.00 83.21           C  
ATOM   1826  CZ3 TRP A  45      -1.588  -1.083  47.712  1.00 83.21           C  
ATOM   1827  CH2 TRP A  45      -1.658  -0.332  48.866  1.00 83.21           C  
ATOM   1828  C   TRP A  45      -2.196  -7.260  49.716  1.00 83.21           C  
ATOM   1829  O   TRP A  45      -3.280  -6.868  49.289  1.00 83.21           O  
ATOM   1830  N   GLU A  46      -2.084  -7.944  50.871  1.00 50.40           N  
ATOM   1831  CA  GLU A  46      -3.258  -8.226  51.639  1.00 50.40           C  
ATOM   1832  CB  GLU A  46      -3.025  -9.215  52.798  1.00 50.40           C  
ATOM   1833  CG  GLU A  46      -2.674 -10.623  52.305  0.50 50.40           C  
ATOM   1834  CD  GLU A  46      -2.496 -11.554  53.498  0.50 50.40           C  
ATOM   1835  OE1 GLU A  46      -1.556 -11.323  54.305  0.50 50.40           O  
ATOM   1836  OE2 GLU A  46      -3.304 -12.512  53.618  0.50 50.40           O  
ATOM   1837  C   GLU A  46      -3.715  -6.917  52.187  1.00 50.40           C  
ATOM   1838  O   GLU A  46      -2.905  -6.041  52.487  1.00 50.40           O  
ATOM   1839  N   THR A  48      -5.040  -6.751  52.330  1.00 38.58           N  
ATOM   1840  CA  THR A  48      -5.564  -5.491  52.758  1.00 38.58           C  
ATOM   1841  CB  THR A  48      -7.065  -5.465  52.802  1.00 38.58           C  
ATOM   1842  OG1 THR A  48      -7.596  -5.766  51.519  1.00 38.58           O  
ATOM   1843  CG2 THR A  48      -7.526  -4.066  53.248  1.00 38.58           C  
ATOM   1844  C   THR A  48      -5.040  -5.180  54.126  1.00 38.58           C  
ATOM   1845  O   THR A  48      -4.945  -6.047  54.994  1.00 38.58           O  
ATOM   1846  N   ALA A  49      -4.685  -3.894  54.331  1.00 53.06           N  
ATOM   1847  CA  ALA A  49      -4.203  -3.369  55.579  1.00 53.06           C  
ATOM   1848  CB  ALA A  49      -5.204  -3.563  56.735  1.00 53.06           C  
ATOM   1849  C   ALA A  49      -2.902  -3.999  55.981  1.00 53.06           C  
ATOM   1850  O   ALA A  49      -2.586  -4.062  57.169  1.00 53.06           O  
ATOM   1851  N   LYS A  50      -2.098  -4.471  55.009  1.00 89.68           N  
ATOM   1852  CA  LYS A  50      -0.815  -5.008  55.369  1.00 89.68           C  
ATOM   1853  CB  LYS A  50      -0.757  -6.542  55.497  1.00 89.68           C  
ATOM   1854  CG  LYS A  50      -1.400  -7.059  56.786  1.00 89.68           C  
ATOM   1855  CD  LYS A  50      -1.350  -8.578  56.948  0.50 89.68           C  
ATOM   1856  CE  LYS A  50      -2.488  -9.335  56.271  0.50 89.68           C  
ATOM   1857  NZ  LYS A  50      -2.512 -10.727  56.768  0.50 89.68           N  
ATOM   1858  C   LYS A  50       0.190  -4.591  54.342  1.00 89.68           C  
ATOM   1859  O   LYS A  50      -0.124  -3.873  53.396  1.00 89.68           O  
ATOM   1860  N   SER A  51       1.451  -5.016  54.542  1.00 97.36           N  
ATOM   1861  CA  SER A  51       2.566  -4.688  53.700  1.00 97.36           C  
ATOM   1862  CB  SER A  51       3.880  -4.991  54.432  1.00 97.36           C  
ATOM   1863  OG  SER A  51       4.991  -4.717  53.602  1.00 97.36           O  
ATOM   1864  C   SER A  51       2.517  -5.508  52.438  1.00 97.36           C  
ATOM   1865  O   SER A  51       2.156  -6.682  52.464  1.00 97.36           O  
ATOM   1866  N   PRO A  52       2.890  -4.916  51.326  1.00 78.86           N  
ATOM   1867  CA  PRO A  52       2.894  -5.633  50.074  1.00 78.86           C  
ATOM   1868  CD  PRO A  52       2.665  -3.492  51.130  1.00 78.86           C  
ATOM   1869  CB  PRO A  52       3.047  -4.577  48.985  1.00 78.86           C  
ATOM   1870  CG  PRO A  52       2.441  -3.313  49.617  1.00 78.86           C  
ATOM   1871  C   PRO A  52       4.002  -6.635  50.077  1.00 78.86           C  
ATOM   1872  O   PRO A  52       4.983  -6.416  50.785  1.00 78.86           O  
ATOM   1873  N   GLU A  53       3.872  -7.742  49.312  1.00100.48           N  
ATOM   1874  CA  GLU A  53       4.917  -8.728  49.319  1.00100.48           C  
ATOM   1875  CB  GLU A  53       4.530 -10.002  50.075  1.00100.48           C  
ATOM   1876  CG  GLU A  53       4.320  -9.746  51.561  1.00100.48           C  
ATOM   1877  CD  GLU A  53       3.918 -11.054  52.214  1.00100.48           C  
ATOM   1878  OE1 GLU A  53       2.878 -11.630  51.796  1.00100.48           O  
ATOM   1879  OE2 GLU A  53       4.648 -11.492  53.143  1.00100.48           O  
ATOM   1880  C   GLU A  53       5.222  -9.116  47.907  1.00100.48           C  
ATOM   1881  O   GLU A  53       4.323  -9.267  47.083  1.00100.48           O  
ATOM   1882  N   ALA A  54       6.519  -9.309  47.596  1.00 74.08           N  
ATOM   1883  CA  ALA A  54       6.907  -9.580  46.238  1.00 74.08           C  
ATOM   1884  CB  ALA A  54       8.418  -9.424  45.996  1.00 74.08           C  
ATOM   1885  C   ALA A  54       6.520 -10.968  45.811  1.00 74.08           C  
ATOM   1886  O   ALA A  54       6.917 -11.949  46.438  1.00 74.08           O  
ATOM   1887  N   LEU A  55       5.637 -11.067  44.782  1.00193.21           N  
ATOM   1888  CA  LEU A  55       5.275 -12.309  44.139  1.00193.21           C  
ATOM   1889  CB  LEU A  55       3.940 -12.248  43.380  1.00193.21           C  
ATOM   1890  CG  LEU A  55       2.687 -12.448  44.238  1.00193.21           C  
ATOM   1891  CD1 LEU A  55       1.416 -12.388  43.373  1.00193.21           C  
ATOM   1892  CD2 LEU A  55       2.791 -13.763  45.028  1.00193.21           C  
ATOM   1893  C   LEU A  55       6.248 -12.822  43.109  1.00193.21           C  
ATOM   1894  O   LEU A  55       6.878 -13.861  43.299  1.00193.21           O  
ATOM   1895  N   PHE A  56       6.438 -12.054  42.008  1.00142.50           N  
ATOM   1896  CA  PHE A  56       7.180 -12.533  40.865  1.00142.50           C  
ATOM   1897  CB  PHE A  56       6.304 -12.723  39.606  1.00142.50           C  
ATOM   1898  CG  PHE A  56       5.300 -13.805  39.809  1.00142.50           C  
ATOM   1899  CD1 PHE A  56       4.294 -13.659  40.733  1.00142.50           C  
ATOM   1900  CD2 PHE A  56       5.325 -14.944  39.040  1.00142.50           C  
ATOM   1901  CE1 PHE A  56       3.358 -14.650  40.919  1.00142.50           C  
ATOM   1902  CE2 PHE A  56       4.392 -15.939  39.220  1.00142.50           C  
ATOM   1903  CZ  PHE A  56       3.407 -15.795  40.164  1.00142.50           C  
ATOM   1904  C   PHE A  56       8.157 -11.474  40.445  1.00142.50           C  
ATOM   1905  O   PHE A  56       8.007 -10.304  40.792  1.00142.50           O  
ATOM   1906  N   VAL A  57       9.211 -11.889  39.704  1.00 74.37           N  
ATOM   1907  CA  VAL A  57      10.146 -10.974  39.098  1.00 74.37           C  
ATOM   1908  CB  VAL A  57      11.516 -11.017  39.705  1.00 74.37           C  
ATOM   1909  CG1 VAL A  57      12.445 -10.144  38.847  1.00 74.37           C  
ATOM   1910  CG2 VAL A  57      11.432 -10.570  41.175  1.00 74.37           C  
ATOM   1911  C   VAL A  57      10.307 -11.431  37.673  1.00 74.37           C  
ATOM   1912  O   VAL A  57      10.963 -12.443  37.438  1.00 74.37           O  
ATOM   1913  N   MET A  58       9.757 -10.680  36.685  1.00 87.91           N  
ATOM   1914  CA  MET A  58       9.809 -11.137  35.315  1.00 87.91           C  
ATOM   1915  CB  MET A  58       8.430 -11.152  34.631  1.00 87.91           C  
ATOM   1916  CG  MET A  58       7.435 -12.131  35.257  1.00 87.91           C  
ATOM   1917  SD  MET A  58       7.930 -13.876  35.152  1.00 87.91           S  
ATOM   1918  CE  MET A  58       7.888 -13.939  33.339  1.00 87.91           C  
ATOM   1919  C   MET A  58      10.685 -10.235  34.488  1.00 87.91           C  
ATOM   1920  O   MET A  58      10.424  -9.038  34.364  1.00 87.91           O  
ATOM   1921  N   THR A  59      11.847 -10.757  34.032  1.00111.48           N  
ATOM   1922  CA  THR A  59      12.720 -10.001  33.163  1.00111.48           C  
ATOM   1923  CB  THR A  59      14.162 -10.181  33.524  1.00111.48           C  
ATOM   1924  OG1 THR A  59      14.551 -11.531  33.322  1.00111.48           O  
ATOM   1925  CG2 THR A  59      14.346  -9.792  35.003  1.00111.48           C  
ATOM   1926  C   THR A  59      12.619 -10.227  31.668  1.00111.48           C  
ATOM   1927  O   THR A  59      12.509  -9.278  30.893  1.00111.48           O  
ATOM   1928  N   LEU A  60      12.649 -11.507  31.222  1.00 78.46           N  
ATOM   1929  CA  LEU A  60      12.853 -11.800  29.822  1.00 78.46           C  
ATOM   1930  CB  LEU A  60      13.737 -13.038  29.603  1.00 78.46           C  
ATOM   1931  CG  LEU A  60      15.154 -12.885  30.185  1.00 78.46           C  
ATOM   1932  CD1 LEU A  60      15.984 -14.152  29.936  1.00 78.46           C  
ATOM   1933  CD2 LEU A  60      15.845 -11.610  29.673  1.00 78.46           C  
ATOM   1934  C   LEU A  60      11.554 -12.033  29.129  1.00 78.46           C  
ATOM   1935  O   LEU A  60      10.550 -12.368  29.752  1.00 78.46           O  
ATOM   1936  N   ASN A  65      11.560 -11.863  27.790  1.00 57.60           N  
ATOM   1937  CA  ASN A  65      10.370 -12.008  27.008  1.00 57.60           C  
ATOM   1938  CB  ASN A  65      10.513 -11.471  25.569  1.00 57.60           C  
ATOM   1939  CG  ASN A  65       9.125 -11.390  24.942  1.00 57.60           C  
ATOM   1940  OD1 ASN A  65       8.158 -11.005  25.597  1.00 57.60           O  
ATOM   1941  ND2 ASN A  65       9.014 -11.759  23.638  1.00 57.60           N  
ATOM   1942  C   ASN A  65      10.024 -13.460  26.907  1.00 57.60           C  
ATOM   1943  O   ASN A  65      10.900 -14.323  26.888  1.00 57.60           O  
ATOM   1944  N   GLY A  66       8.711 -13.764  26.913  1.00 34.35           N  
ATOM   1945  CA  GLY A  66       8.230 -15.095  26.673  1.00 34.35           C  
ATOM   1946  C   GLY A  66       8.310 -15.936  27.915  1.00 34.35           C  
ATOM   1947  O   GLY A  66       7.714 -17.010  27.976  1.00 34.35           O  
ATOM   1948  N   ASP A  67       9.041 -15.477  28.947  1.00 56.14           N  
ATOM   1949  CA  ASP A  67       9.186 -16.266  30.144  1.00 56.14           C  
ATOM   1950  CB  ASP A  67      10.257 -15.704  31.098  1.00 56.14           C  
ATOM   1951  CG  ASP A  67      10.341 -16.599  32.324  1.00 56.14           C  
ATOM   1952  OD1 ASP A  67      10.173 -17.839  32.176  1.00 56.14           O  
ATOM   1953  OD2 ASP A  67      10.559 -16.047  33.434  1.00 56.14           O  
ATOM   1954  C   ASP A  67       7.880 -16.257  30.884  1.00 56.14           C  
ATOM   1955  O   ASP A  67       7.231 -15.217  30.986  1.00 56.14           O  
ATOM   1956  N   GLU A  68       7.460 -17.420  31.434  1.00 81.72           N  
ATOM   1957  CA  GLU A  68       6.202 -17.454  32.127  1.00 81.72           C  
ATOM   1958  CB  GLU A  68       5.174 -18.311  31.370  1.00 81.72           C  
ATOM   1959  CG  GLU A  68       3.719 -18.116  31.791  1.00 81.72           C  
ATOM   1960  CD  GLU A  68       2.881 -18.864  30.766  1.00 81.72           C  
ATOM   1961  OE1 GLU A  68       3.497 -19.483  29.859  1.00 81.72           O  
ATOM   1962  OE2 GLU A  68       1.626 -18.826  30.869  1.00 81.72           O  
ATOM   1963  C   GLU A  68       6.412 -18.062  33.483  1.00 81.72           C  
ATOM   1964  O   GLU A  68       6.395 -19.282  33.638  1.00 81.72           O  
ATOM   1965  N   LYS A  69       6.580 -17.224  34.524  1.00 86.57           N  
ATOM   1966  CA  LYS A  69       6.806 -17.794  35.820  1.00 86.57           C  
ATOM   1967  CB  LYS A  69       7.649 -16.912  36.756  1.00 86.57           C  
ATOM   1968  CG  LYS A  69       9.094 -16.774  36.265  1.00 86.57           C  
ATOM   1969  CD  LYS A  69       9.932 -15.757  37.038  1.00 86.57           C  
ATOM   1970  CE  LYS A  69      11.384 -15.656  36.554  1.00 86.57           C  
ATOM   1971  NZ  LYS A  69      12.067 -16.961  36.709  1.00 86.57           N  
ATOM   1972  C   LYS A  69       5.490 -18.089  36.460  1.00 86.57           C  
ATOM   1973  O   LYS A  69       4.495 -17.414  36.202  1.00 86.57           O  
ATOM   1974  N   LYS A  70       5.441 -19.153  37.290  1.00133.57           N  
ATOM   1975  CA  LYS A  70       4.209 -19.466  37.953  1.00133.57           C  
ATOM   1976  CB  LYS A  70       3.321 -20.459  37.191  1.00133.57           C  
ATOM   1977  CG  LYS A  70       3.887 -21.875  37.155  1.00133.57           C  
ATOM   1978  CD  LYS A  70       2.856 -22.925  36.742  1.00133.57           C  
ATOM   1979  CE  LYS A  70       1.801 -23.201  37.815  1.00133.57           C  
ATOM   1980  NZ  LYS A  70       0.980 -21.990  38.040  1.00133.57           N  
ATOM   1981  C   LYS A  70       4.506 -20.071  39.290  1.00133.57           C  
ATOM   1982  O   LYS A  70       5.426 -20.873  39.440  1.00133.57           O  
ATOM   1983  N   LYS A  72       3.719 -19.677  40.310  1.00 97.81           N  
ATOM   1984  CA  LYS A  72       3.870 -20.217  41.630  1.00 97.81           C  
ATOM   1985  CB  LYS A  72       4.404 -19.203  42.660  1.00 97.81           C  
ATOM   1986  CG  LYS A  72       4.376 -19.745  44.093  1.00 97.81           C  
ATOM   1987  CD  LYS A  72       5.158 -18.904  45.102  1.00 97.81           C  
ATOM   1988  CE  LYS A  72       6.644 -19.258  45.158  1.00 97.81           C  
ATOM   1989  NZ  LYS A  72       7.345 -18.683  43.989  1.00 97.81           N  
ATOM   1990  C   LYS A  72       2.516 -20.611  42.119  1.00 97.81           C  
ATOM   1991  O   LYS A  72       1.594 -19.798  42.134  1.00 97.81           O  
ATOM   1992  N   GLY A  74       2.366 -21.884  42.531  1.00 31.87           N  
ATOM   1993  CA  GLY A  74       1.129 -22.336  43.094  1.00 31.87           C  
ATOM   1994  C   GLY A  74       0.040 -22.212  42.080  1.00 31.87           C  
ATOM   1995  O   GLY A  74       0.205 -22.523  40.902  1.00 31.87           O  
ATOM   1996  N   ARG A  75      -1.120 -21.744  42.565  1.00 97.62           N  
ATOM   1997  CA  ARG A  75      -2.337 -21.560  41.836  1.00 97.62           C  
ATOM   1998  CB  ARG A  75      -3.543 -21.283  42.753  1.00 97.62           C  
ATOM   1999  CG  ARG A  75      -3.788 -22.418  43.754  1.00 97.62           C  
ATOM   2000  CD  ARG A  75      -5.192 -22.445  44.363  1.00 97.62           C  
ATOM   2001  NE  ARG A  75      -5.442 -21.155  45.068  1.00 97.62           N  
ATOM   2002  CZ  ARG A  75      -5.225 -21.039  46.412  1.00 97.62           C  
ATOM   2003  NH1 ARG A  75      -4.645 -22.057  47.107  1.00 97.62           N  
ATOM   2004  NH2 ARG A  75      -5.622 -19.913  47.072  1.00 97.62           N  
ATOM   2005  C   ARG A  75      -2.175 -20.416  40.881  1.00 97.62           C  
ATOM   2006  O   ARG A  75      -3.030 -20.207  40.018  1.00 97.62           O  
ATOM   2007  N   ILE A  76      -1.110 -19.606  41.062  1.00 72.87           N  
ATOM   2008  CA  ILE A  76      -0.960 -18.404  40.289  1.00 72.87           C  
ATOM   2009  CB  ILE A  76      -0.807 -17.210  41.177  1.00 72.87           C  
ATOM   2010  CG1 ILE A  76      -1.998 -17.136  42.142  1.00 72.87           C  
ATOM   2011  CG2 ILE A  76      -0.661 -15.956  40.303  1.00 72.87           C  
ATOM   2012  CD1 ILE A  76      -1.762 -16.168  43.295  1.00 72.87           C  
ATOM   2013  C   ILE A  76       0.250 -18.462  39.399  1.00 72.87           C  
ATOM   2014  O   ILE A  76       1.226 -19.155  39.686  1.00 72.87           O  
ATOM   2015  N   SER A  77       0.188 -17.724  38.266  1.00 62.50           N  
ATOM   2016  CA  SER A  77       1.252 -17.678  37.307  1.00 62.50           C  
ATOM   2017  CB  SER A  77       1.085 -18.730  36.203  1.00 62.50           C  
ATOM   2018  OG  SER A  77      -0.197 -18.593  35.612  1.00 62.50           O  
ATOM   2019  C   SER A  77       1.290 -16.311  36.681  1.00 62.50           C  
ATOM   2020  O   SER A  77       0.578 -15.400  37.104  1.00 62.50           O  
ATOM   2021  N   ALA A  78       2.183 -16.105  35.688  1.00 49.57           N  
ATOM   2022  CA  ALA A  78       2.244 -14.821  35.048  1.00 49.57           C  
ATOM   2023  CB  ALA A  78       2.991 -13.762  35.877  1.00 49.57           C  
ATOM   2024  C   ALA A  78       2.994 -14.962  33.763  1.00 49.57           C  
ATOM   2025  O   ALA A  78       3.833 -15.848  33.610  1.00 49.57           O  
ATOM   2026  N   THR A  79       2.704 -14.063  32.802  1.00124.16           N  
ATOM   2027  CA  THR A  79       3.355 -14.059  31.526  1.00124.16           C  
ATOM   2028  CB  THR A  79       2.427 -14.506  30.427  1.00124.16           C  
ATOM   2029  OG1 THR A  79       3.086 -14.498  29.172  1.00124.16           O  
ATOM   2030  CG2 THR A  79       1.185 -13.610  30.411  1.00124.16           C  
ATOM   2031  C   THR A  79       3.839 -12.659  31.283  1.00124.16           C  
ATOM   2032  O   THR A  79       3.501 -11.747  32.036  1.00124.16           O  
ATOM   2033  N   LEU A  80       4.702 -12.464  30.260  1.00 85.48           N  
ATOM   2034  CA  LEU A  80       5.229 -11.153  29.987  1.00 85.48           C  
ATOM   2035  CB  LEU A  80       6.584 -10.905  30.679  1.00 85.48           C  
ATOM   2036  CG  LEU A  80       7.217  -9.529  30.392  1.00 85.48           C  
ATOM   2037  CD1 LEU A  80       6.362  -8.379  30.949  1.00 85.48           C  
ATOM   2038  CD2 LEU A  80       8.672  -9.486  30.885  1.00 85.48           C  
ATOM   2039  C   LEU A  80       5.476 -11.022  28.518  1.00 85.48           C  
ATOM   2040  O   LEU A  80       6.186 -11.842  27.936  1.00 85.48           O  
ATOM   2041  N   ASN A  82       4.879  -9.993  27.873  1.00 87.70           N  
ATOM   2042  CA  ASN A  82       5.206  -9.735  26.501  1.00 87.70           C  
ATOM   2043  CB  ASN A  82       4.000  -9.759  25.547  1.00 87.70           C  
ATOM   2044  CG  ASN A  82       4.542  -9.905  24.128  1.00 87.70           C  
ATOM   2045  OD1 ASN A  82       5.131  -8.977  23.580  1.00 87.70           O  
ATOM   2046  ND2 ASN A  82       4.348 -11.099  23.508  1.00 87.70           N  
ATOM   2047  C   ASN A  82       5.826  -8.370  26.491  1.00 87.70           C  
ATOM   2048  O   ASN A  82       5.154  -7.348  26.610  1.00 87.70           O  
ATOM   2049  N   THR A  84       7.160  -8.344  26.365  1.00152.33           N  
ATOM   2050  CA  THR A  84       7.969  -7.163  26.429  1.00152.33           C  
ATOM   2051  CB  THR A  84       9.411  -7.502  26.651  1.00152.33           C  
ATOM   2052  OG1 THR A  84      10.210  -6.336  26.567  1.00152.33           O  
ATOM   2053  CG2 THR A  84       9.851  -8.560  25.638  1.00152.33           C  
ATOM   2054  C   THR A  84       7.814  -6.281  25.226  1.00152.33           C  
ATOM   2055  O   THR A  84       8.072  -5.081  25.314  1.00152.33           O  
ATOM   2056  N   LYS A  85       7.494  -6.852  24.051  1.00138.95           N  
ATOM   2057  CA  LYS A  85       7.353  -6.057  22.859  1.00138.95           C  
ATOM   2058  CB  LYS A  85       7.233  -6.939  21.609  1.00138.95           C  
ATOM   2059  CG  LYS A  85       8.352  -7.974  21.549  1.00138.95           C  
ATOM   2060  CD  LYS A  85       9.730  -7.338  21.704  0.50138.95           C  
ATOM   2061  CE  LYS A  85      10.828  -8.338  22.059  0.50138.95           C  
ATOM   2062  NZ  LYS A  85      12.055  -7.611  22.454  0.50138.95           N  
ATOM   2063  C   LYS A  85       6.124  -5.199  22.904  1.00138.95           C  
ATOM   2064  O   LYS A  85       6.171  -4.000  22.632  1.00138.95           O  
ATOM   2065  N   GLU A  86       4.981  -5.841  23.206  1.00137.63           N  
ATOM   2066  CA  GLU A  86       3.669  -5.265  23.292  1.00137.63           C  
ATOM   2067  CB  GLU A  86       2.549  -6.304  23.165  1.00137.63           C  
ATOM   2068  CG  GLU A  86       2.522  -6.961  21.783  1.00137.63           C  
ATOM   2069  CD  GLU A  86       2.805  -5.884  20.741  1.00137.63           C  
ATOM   2070  OE1 GLU A  86       2.357  -4.723  20.940  1.00137.63           O  
ATOM   2071  OE2 GLU A  86       3.491  -6.210  19.737  1.00137.63           O  
ATOM   2072  C   GLU A  86       3.516  -4.527  24.584  1.00137.63           C  
ATOM   2073  O   GLU A  86       2.562  -3.773  24.769  1.00137.63           O  
ATOM   2074  N   GLY A  87       4.387  -4.818  25.563  1.00 59.18           N  
ATOM   2075  CA  GLY A  87       4.350  -4.087  26.795  1.00 59.18           C  
ATOM   2076  C   GLY A  87       3.207  -4.514  27.672  1.00 59.18           C  
ATOM   2077  O   GLY A  87       2.489  -3.658  28.182  1.00 59.18           O  
ATOM   2078  N   TYR A  88       2.960  -5.831  27.850  1.00186.96           N  
ATOM   2079  CA  TYR A  88       1.927  -6.193  28.785  1.00186.96           C  
ATOM   2080  CB  TYR A  88       0.542  -6.464  28.158  1.00186.96           C  
ATOM   2081  CG  TYR A  88       0.593  -7.662  27.269  1.00186.96           C  
ATOM   2082  CD1 TYR A  88       0.389  -8.920  27.791  1.00186.96           C  
ATOM   2083  CD2 TYR A  88       0.842  -7.536  25.920  1.00186.96           C  
ATOM   2084  CE1 TYR A  88       0.428 -10.034  26.984  1.00186.96           C  
ATOM   2085  CE2 TYR A  88       0.881  -8.648  25.109  1.00186.96           C  
ATOM   2086  CZ  TYR A  88       0.668  -9.899  25.638  1.00186.96           C  
ATOM   2087  OH  TYR A  88       0.705 -11.040  24.805  1.00186.96           O  
ATOM   2088  C   TYR A  88       2.327  -7.416  29.560  1.00186.96           C  
ATOM   2089  O   TYR A  88       3.295  -8.098  29.221  1.00186.96           O  
ATOM   2090  N   SER A  89       1.610  -7.683  30.678  1.00114.18           N  
ATOM   2091  CA  SER A  89       1.842  -8.877  31.445  1.00114.18           C  
ATOM   2092  CB  SER A  89       2.830  -8.702  32.612  1.00114.18           C  
ATOM   2093  OG  SER A  89       2.213  -7.989  33.674  1.00114.18           O  
ATOM   2094  C   SER A  89       0.530  -9.267  32.055  1.00114.18           C  
ATOM   2095  O   SER A  89      -0.194  -8.431  32.593  1.00114.18           O  
ATOM   2096  N   TYR A  90       0.203 -10.571  31.999  1.00171.87           N  
ATOM   2097  CA  TYR A  90      -1.024 -11.091  32.536  1.00171.87           C  
ATOM   2098  CB  TYR A  90      -1.697 -12.144  31.627  1.00171.87           C  
ATOM   2099  CG  TYR A  90      -2.398 -11.506  30.472  1.00171.87           C  
ATOM   2100  CD1 TYR A  90      -1.701 -11.001  29.398  1.00171.87           C  
ATOM   2101  CD2 TYR A  90      -3.771 -11.405  30.471  1.00171.87           C  
ATOM   2102  CE1 TYR A  90      -2.362 -10.414  28.345  1.00171.87           C  
ATOM   2103  CE2 TYR A  90      -4.437 -10.818  29.420  1.00171.87           C  
ATOM   2104  CZ  TYR A  90      -3.732 -10.321  28.355  1.00171.87           C  
ATOM   2105  OH  TYR A  90      -4.414  -9.718  27.276  1.00171.87           O  
ATOM   2106  C   TYR A  90      -0.713 -11.795  33.819  1.00171.87           C  
ATOM   2107  O   TYR A  90       0.342 -12.414  33.956  1.00171.87           O  
ATOM   2108  N   LEU A  91      -1.602 -11.649  34.824  1.00 79.58           N  
ATOM   2109  CA  LEU A  91      -1.457 -12.411  36.030  1.00 79.58           C  
ATOM   2110  CB  LEU A  91      -1.455 -11.559  37.309  1.00 79.58           C  
ATOM   2111  CG  LEU A  91      -1.079 -12.363  38.568  1.00 79.58           C  
ATOM   2112  CD1 LEU A  91       0.409 -12.759  38.551  1.00 79.58           C  
ATOM   2113  CD2 LEU A  91      -1.493 -11.632  39.853  1.00 79.58           C  
ATOM   2114  C   LEU A  91      -2.663 -13.306  36.081  1.00 79.58           C  
ATOM   2115  O   LEU A  91      -3.788 -12.841  36.258  1.00 79.58           O  
ATOM   2116  N   TYR A  92      -2.445 -14.627  35.924  1.00 75.74           N  
ATOM   2117  CA  TYR A  92      -3.495 -15.611  35.873  1.00 75.74           C  
ATOM   2118  CB  TYR A  92      -3.159 -16.842  35.011  1.00 75.74           C  
ATOM   2119  CG  TYR A  92      -3.028 -16.492  33.568  1.00 75.74           C  
ATOM   2120  CD1 TYR A  92      -4.141 -16.430  32.761  1.00 75.74           C  
ATOM   2121  CD2 TYR A  92      -1.789 -16.245  33.016  1.00 75.74           C  
ATOM   2122  CE1 TYR A  92      -4.025 -16.123  31.426  1.00 75.74           C  
ATOM   2123  CE2 TYR A  92      -1.667 -15.937  31.682  1.00 75.74           C  
ATOM   2124  CZ  TYR A  92      -2.785 -15.872  30.885  1.00 75.74           C  
ATOM   2125  OH  TYR A  92      -2.656 -15.556  29.516  1.00 75.74           O  
ATOM   2126  C   TYR A  92      -3.685 -16.183  37.238  1.00 75.74           C  
ATOM   2127  O   TYR A  92      -2.734 -16.293  38.010  1.00 75.74           O  
ATOM   2128  N   ILE A  93      -4.947 -16.518  37.578  1.00119.64           N  
ATOM   2129  CA  ILE A  93      -5.259 -17.166  38.820  1.00119.64           C  
ATOM   2130  CB  ILE A  93      -6.232 -16.372  39.654  1.00119.64           C  
ATOM   2131  CG1 ILE A  93      -5.675 -14.987  40.032  1.00119.64           C  
ATOM   2132  CG2 ILE A  93      -6.615 -17.220  40.880  1.00119.64           C  
ATOM   2133  CD1 ILE A  93      -4.529 -15.020  41.038  1.00119.64           C  
ATOM   2134  C   ILE A  93      -5.991 -18.428  38.461  1.00119.64           C  
ATOM   2135  O   ILE A  93      -7.018 -18.385  37.785  1.00119.64           O  
ATOM   2136  N   LYS A  94      -5.491 -19.591  38.923  1.00156.52           N  
ATOM   2137  CA  LYS A  94      -6.146 -20.844  38.655  1.00156.52           C  
ATOM   2138  CB  LYS A  94      -5.248 -22.070  38.914  1.00156.52           C  
ATOM   2139  CG  LYS A  94      -5.819 -23.401  38.410  1.00156.52           C  
ATOM   2140  CD  LYS A  94      -5.982 -23.482  36.892  1.00156.52           C  
ATOM   2141  CE  LYS A  94      -4.661 -23.664  36.147  1.00156.52           C  
ATOM   2142  NZ  LYS A  94      -3.930 -22.379  36.096  1.00156.52           N  
ATOM   2143  C   LYS A  94      -7.313 -20.890  39.586  1.00156.52           C  
ATOM   2144  O   LYS A  94      -7.859 -19.834  39.901  1.00156.52           O  
ATOM   2145  N   GLY A  95      -7.740 -22.105  40.014  1.00 38.68           N  
ATOM   2146  CA  GLY A  95      -8.859 -22.250  40.905  1.00 38.68           C  
ATOM   2147  C   GLY A  95      -8.601 -21.316  42.042  1.00 38.68           C  
ATOM   2148  O   GLY A  95      -7.683 -21.509  42.839  1.00 38.68           O  
ATOM   2149  N   SER A  96      -9.437 -20.261  42.106  1.00 93.17           N  
ATOM   2150  CA  SER A  96      -9.286 -19.167  43.017  1.00 93.17           C  
ATOM   2151  CB  SER A  96     -10.054 -17.914  42.561  1.00 93.17           C  
ATOM   2152  OG  SER A  96      -9.563 -17.441  41.316  1.00 93.17           O  
ATOM   2153  C   SER A  96      -9.830 -19.520  44.362  1.00 93.17           C  
ATOM   2154  O   SER A  96     -10.706 -20.373  44.494  1.00 93.17           O  
ATOM   2155  N   GLN A  97      -9.317 -18.831  45.405  1.00 68.63           N  
ATOM   2156  CA  GLN A  97      -9.764 -19.058  46.752  1.00 68.63           C  
ATOM   2157  CB  GLN A  97      -8.804 -19.927  47.580  1.00 68.63           C  
ATOM   2158  CG  GLN A  97      -8.732 -21.387  47.122  1.00 68.63           C  
ATOM   2159  CD  GLN A  97      -9.993 -22.102  47.592  1.00 68.63           C  
ATOM   2160  OE1 GLN A  97     -10.750 -22.643  46.787  1.00 68.63           O  
ATOM   2161  NE2 GLN A  97     -10.221 -22.123  48.933  1.00 68.63           N  
ATOM   2162  C   GLN A  97      -9.873 -17.728  47.433  1.00 68.63           C  
ATOM   2163  O   GLN A  97      -9.366 -16.717  46.948  1.00 68.63           O  
ATOM   2164  N   PRO A  98     -10.556 -17.705  48.546  1.00 78.79           N  
ATOM   2165  CA  PRO A  98     -10.702 -16.479  49.280  1.00 78.79           C  
ATOM   2166  CD  PRO A  98     -11.688 -18.595  48.754  1.00 78.79           C  
ATOM   2167  CB  PRO A  98     -11.750 -16.759  50.355  1.00 78.79           C  
ATOM   2168  CG  PRO A  98     -12.634 -17.843  49.709  1.00 78.79           C  
ATOM   2169  C   PRO A  98      -9.392 -15.966  49.796  1.00 78.79           C  
ATOM   2170  O   PRO A  98      -9.265 -14.758  49.987  1.00 78.79           O  
ATOM   2171  N   GLU A  99      -8.405 -16.850  50.019  1.00 91.44           N  
ATOM   2172  CA  GLU A  99      -7.141 -16.440  50.565  1.00 91.44           C  
ATOM   2173  CB  GLU A  99      -6.201 -17.622  50.858  1.00 91.44           C  
ATOM   2174  CG  GLU A  99      -6.783 -18.623  51.861  1.00 91.44           C  
ATOM   2175  CD  GLU A  99      -7.681 -19.573  51.079  1.00 91.44           C  
ATOM   2176  OE1 GLU A  99      -7.345 -19.841  49.896  1.00 91.44           O  
ATOM   2177  OE2 GLU A  99      -8.702 -20.047  51.642  1.00 91.44           O  
ATOM   2178  C   GLU A  99      -6.467 -15.546  49.568  1.00 91.44           C  
ATOM   2179  O   GLU A  99      -5.753 -14.611  49.928  1.00 91.44           O  
ATOM   2180  N   ASP A 100      -6.715 -15.824  48.277  1.00 94.04           N  
ATOM   2181  CA  ASP A 100      -6.138 -15.177  47.135  1.00 94.04           C  
ATOM   2182  CB  ASP A 100      -6.525 -15.863  45.815  1.00 94.04           C  
ATOM   2183  CG  ASP A 100      -5.886 -17.245  45.810  1.00 94.04           C  
ATOM   2184  OD1 ASP A 100      -4.753 -17.381  46.346  1.00 94.04           O  
ATOM   2185  OD2 ASP A 100      -6.530 -18.184  45.272  1.00 94.04           O  
ATOM   2186  C   ASP A 100      -6.594 -13.753  47.048  1.00 94.04           C  
ATOM   2187  O   ASP A 100      -6.146 -13.020  46.169  1.00 94.04           O  
ATOM   2188  N   SER A 101      -7.579 -13.352  47.867  1.00 90.63           N  
ATOM   2189  CA  SER A 101      -8.051 -11.998  47.800  1.00 90.63           C  
ATOM   2190  CB  SER A 101      -9.292 -11.777  48.675  1.00 90.63           C  
ATOM   2191  OG  SER A 101      -9.844 -10.496  48.424  1.00 90.63           O  
ATOM   2192  C   SER A 101      -6.970 -11.053  48.244  1.00 90.63           C  
ATOM   2193  O   SER A 101      -6.254 -11.309  49.213  1.00 90.63           O  
ATOM   2194  N   ALA A 102      -6.816  -9.925  47.511  1.00 49.78           N  
ATOM   2195  CA  ALA A 102      -5.850  -8.923  47.870  1.00 49.78           C  
ATOM   2196  CB  ALA A 102      -4.462  -9.487  48.219  1.00 49.78           C  
ATOM   2197  C   ALA A 102      -5.664  -8.012  46.697  1.00 49.78           C  
ATOM   2198  O   ALA A 102      -6.137  -8.286  45.595  1.00 49.78           O  
ATOM   2199  N   THR A 103      -4.958  -6.886  46.919  1.00 45.90           N  
ATOM   2200  CA  THR A 103      -4.689  -5.978  45.847  1.00 45.90           C  
ATOM   2201  CB  THR A 103      -4.529  -4.554  46.289  1.00 45.90           C  
ATOM   2202  OG1 THR A 103      -5.703  -4.114  46.954  1.00 45.90           O  
ATOM   2203  CG2 THR A 103      -4.270  -3.685  45.047  1.00 45.90           C  
ATOM   2204  C   THR A 103      -3.386  -6.418  45.267  1.00 45.90           C  
ATOM   2205  O   THR A 103      -2.425  -6.669  45.993  1.00 45.90           O  
ATOM   2206  N   TYR A 104      -3.334  -6.534  43.926  1.00 75.86           N  
ATOM   2207  CA  TYR A 104      -2.148  -7.006  43.271  1.00 75.86           C  
ATOM   2208  CB  TYR A 104      -2.420  -8.117  42.242  1.00 75.86           C  
ATOM   2209  CG  TYR A 104      -2.777  -9.356  42.992  1.00 75.86           C  
ATOM   2210  CD1 TYR A 104      -4.010  -9.501  43.593  1.00 75.86           C  
ATOM   2211  CD2 TYR A 104      -1.861 -10.381  43.087  1.00 75.86           C  
ATOM   2212  CE1 TYR A 104      -4.317 -10.657  44.274  1.00 75.86           C  
ATOM   2213  CE2 TYR A 104      -2.167 -11.537  43.765  1.00 75.86           C  
ATOM   2214  CZ  TYR A 104      -3.397 -11.676  44.363  1.00 75.86           C  
ATOM   2215  OH  TYR A 104      -3.719 -12.861  45.061  1.00 75.86           O  
ATOM   2216  C   TYR A 104      -1.533  -5.856  42.541  1.00 75.86           C  
ATOM   2217  O   TYR A 104      -2.194  -5.184  41.750  1.00 75.86           O  
ATOM   2218  N   LEU A 105      -0.228  -5.623  42.799  1.00 78.56           N  
ATOM   2219  CA  LEU A 105       0.500  -4.507  42.266  1.00 78.56           C  
ATOM   2220  CB  LEU A 105       1.358  -3.802  43.326  1.00 78.56           C  
ATOM   2221  CG  LEU A 105       0.541  -3.058  44.393  1.00 78.56           C  
ATOM   2222  CD1 LEU A 105       1.457  -2.479  45.480  1.00 78.56           C  
ATOM   2223  CD2 LEU A 105      -0.349  -1.982  43.748  1.00 78.56           C  
ATOM   2224  C   LEU A 105       1.440  -4.960  41.188  1.00 78.56           C  
ATOM   2225  O   LEU A 105       1.788  -6.137  41.087  1.00 78.56           O  
ATOM   2226  N   CYS A 106       1.856  -3.993  40.341  1.00 72.18           N  
ATOM   2227  CA  CYS A 106       2.716  -4.221  39.212  1.00 72.18           C  
ATOM   2228  CB  CYS A 106       1.894  -4.181  37.903  1.00 72.18           C  
ATOM   2229  SG  CYS A 106       2.832  -4.320  36.355  1.00 72.18           S  
ATOM   2230  C   CYS A 106       3.713  -3.095  39.163  1.00 72.18           C  
ATOM   2231  O   CYS A 106       3.326  -1.928  39.203  1.00 72.18           O  
ATOM   2232  N   ALA A 107       5.028  -3.404  39.063  1.00 55.34           N  
ATOM   2233  CA  ALA A 107       6.008  -2.346  39.043  1.00 55.34           C  
ATOM   2234  CB  ALA A 107       6.791  -2.228  40.360  1.00 55.34           C  
ATOM   2235  C   ALA A 107       7.010  -2.595  37.945  1.00 55.34           C  
ATOM   2236  O   ALA A 107       7.366  -3.737  37.651  1.00 55.34           O  
ATOM   2237  N   ARG A 108       7.483  -1.494  37.316  1.00114.81           N  
ATOM   2238  CA  ARG A 108       8.463  -1.512  36.258  1.00114.81           C  
ATOM   2239  CB  ARG A 108       7.914  -1.004  34.912  1.00114.81           C  
ATOM   2240  CG  ARG A 108       8.875  -1.223  33.743  1.00114.81           C  
ATOM   2241  CD  ARG A 108       8.680  -0.236  32.593  1.00114.81           C  
ATOM   2242  NE  ARG A 108       9.164   1.088  33.076  1.00114.81           N  
ATOM   2243  CZ  ARG A 108       8.287   2.119  33.249  1.00114.81           C  
ATOM   2244  NH1 ARG A 108       6.972   1.954  32.925  1.00114.81           N  
ATOM   2245  NH2 ARG A 108       8.731   3.318  33.727  1.00114.81           N  
ATOM   2246  C   ARG A 108       9.548  -0.550  36.663  1.00114.81           C  
ATOM   2247  O   ARG A 108       9.298   0.369  37.438  1.00114.81           O  
ATOM   2248  N   ASN A 109      10.794  -0.739  36.171  1.00108.90           N  
ATOM   2249  CA  ASN A 109      11.881   0.112  36.596  1.00108.90           C  
ATOM   2250  CB  ASN A 109      13.273  -0.517  36.418  1.00108.90           C  
ATOM   2251  CG  ASN A 109      13.491  -0.709  34.926  1.00108.90           C  
ATOM   2252  OD1 ASN A 109      12.649  -1.282  34.236  1.00108.90           O  
ATOM   2253  ND2 ASN A 109      14.641  -0.203  34.405  1.00108.90           N  
ATOM   2254  C   ASN A 109      11.930   1.413  35.841  1.00108.90           C  
ATOM   2255  O   ASN A 109      11.625   1.444  34.651  1.00108.90           O  
ATOM   2256  N   THR A 110      12.113   2.565  36.537  1.00136.74           N  
ATOM   2257  CA  THR A 110      12.458   3.791  35.850  1.00136.74           C  
ATOM   2258  CB  THR A 110      11.719   4.988  36.359  1.00136.74           C  
ATOM   2259  OG1 THR A 110      12.108   5.285  37.691  1.00136.74           O  
ATOM   2260  CG2 THR A 110      10.215   4.683  36.293  1.00136.74           C  
ATOM   2261  C   THR A 110      13.923   4.104  35.941  1.00136.74           C  
ATOM   2262  O   THR A 110      14.580   4.482  34.974  1.00136.74           O  
ATOM   2263  N   GLY A 111      14.474   3.973  37.162  1.00138.08           N  
ATOM   2264  CA  GLY A 111      15.854   4.292  37.380  1.00138.08           C  
ATOM   2265  C   GLY A 111      16.487   3.002  37.581  1.00138.08           C  
ATOM   2266  O   GLY A 111      16.593   2.177  36.673  1.00138.08           O  
ATOM   2267  N   ASN A 124      17.054   2.984  38.781  1.00241.73           N  
ATOM   2268  CA  ASN A 124      17.367   1.901  39.607  1.00241.73           C  
ATOM   2269  CB  ASN A 124      18.645   2.111  40.440  1.00241.73           C  
ATOM   2270  CG  ASN A 124      19.868   2.068  39.528  1.00241.73           C  
ATOM   2271  OD1 ASN A 124      19.900   1.334  38.542  1.00241.73           O  
ATOM   2272  ND2 ASN A 124      20.914   2.867  39.871  1.00241.73           N  
ATOM   2273  C   ASN A 124      16.196   2.092  40.528  1.00241.73           C  
ATOM   2274  O   ASN A 124      16.333   2.297  41.732  1.00241.73           O  
ATOM   2275  N   GLN A 125      14.986   2.089  39.931  1.00124.58           N  
ATOM   2276  CA  GLN A 125      13.794   2.390  40.667  1.00124.58           C  
ATOM   2277  CB  GLN A 125      13.407   3.868  40.580  1.00124.58           C  
ATOM   2278  CG  GLN A 125      14.441   4.758  41.262  1.00124.58           C  
ATOM   2279  CD  GLN A 125      14.119   6.195  40.909  1.00124.58           C  
ATOM   2280  OE1 GLN A 125      13.327   6.852  41.582  1.00124.58           O  
ATOM   2281  NE2 GLN A 125      14.746   6.695  39.811  1.00124.58           N  
ATOM   2282  C   GLN A 125      12.681   1.613  40.074  1.00124.58           C  
ATOM   2283  O   GLN A 125      12.786   1.122  38.959  1.00124.58           O  
ATOM   2284  N   PHE A 126      11.583   1.451  40.835  1.00224.17           N  
ATOM   2285  CA  PHE A 126      10.446   0.757  40.314  1.00224.17           C  
ATOM   2286  CB  PHE A 126      10.322  -0.664  40.879  1.00224.17           C  
ATOM   2287  CG  PHE A 126      11.166  -1.469  39.958  1.00224.17           C  
ATOM   2288  CD1 PHE A 126      12.538  -1.521  40.060  1.00224.17           C  
ATOM   2289  CD2 PHE A 126      10.552  -2.134  38.927  1.00224.17           C  
ATOM   2290  CE1 PHE A 126      13.271  -2.274  39.171  1.00224.17           C  
ATOM   2291  CE2 PHE A 126      11.276  -2.879  38.034  1.00224.17           C  
ATOM   2292  CZ  PHE A 126      12.643  -2.958  38.157  1.00224.17           C  
ATOM   2293  C   PHE A 126       9.188   1.531  40.558  1.00224.17           C  
ATOM   2294  O   PHE A 126       8.984   2.075  41.642  1.00224.17           O  
ATOM   2295  N   TYR A 127       8.303   1.584  39.532  1.00176.00           N  
ATOM   2296  CA  TYR A 127       7.082   2.336  39.632  1.00176.00           C  
ATOM   2297  CB  TYR A 127       6.971   3.475  38.605  1.00176.00           C  
ATOM   2298  CG  TYR A 127       7.797   4.560  39.203  1.00176.00           C  
ATOM   2299  CD1 TYR A 127       9.157   4.604  39.032  1.00176.00           C  
ATOM   2300  CD2 TYR A 127       7.202   5.522  39.985  1.00176.00           C  
ATOM   2301  CE1 TYR A 127       9.909   5.605  39.603  1.00176.00           C  
ATOM   2302  CE2 TYR A 127       7.949   6.520  40.557  1.00176.00           C  
ATOM   2303  CZ  TYR A 127       9.307   6.570  40.369  1.00176.00           C  
ATOM   2304  OH  TYR A 127      10.074   7.597  40.959  1.00176.00           O  
ATOM   2305  C   TYR A 127       5.884   1.443  39.553  1.00176.00           C  
ATOM   2306  O   TYR A 127       5.644   0.743  38.571  1.00176.00           O  
ATOM   2307  N   PHE A 128       5.084   1.489  40.633  1.00 95.63           N  
ATOM   2308  CA  PHE A 128       3.912   0.687  40.800  1.00 95.63           C  
ATOM   2309  CB  PHE A 128       3.378   0.678  42.245  1.00 95.63           C  
ATOM   2310  CG  PHE A 128       4.350  -0.020  43.133  1.00 95.63           C  
ATOM   2311  CD1 PHE A 128       5.479   0.625  43.576  1.00 95.63           C  
ATOM   2312  CD2 PHE A 128       4.119  -1.315  43.536  1.00 95.63           C  
ATOM   2313  CE1 PHE A 128       6.372  -0.016  44.400  1.00 95.63           C  
ATOM   2314  CE2 PHE A 128       5.009  -1.963  44.362  1.00 95.63           C  
ATOM   2315  CZ  PHE A 128       6.138  -1.312  44.795  1.00 95.63           C  
ATOM   2316  C   PHE A 128       2.798   1.242  39.971  1.00 95.63           C  
ATOM   2317  O   PHE A 128       2.729   2.441  39.702  1.00 95.63           O  
ATOM   2318  N   GLY A 129       1.889   0.350  39.532  1.00 37.58           N  
ATOM   2319  CA  GLY A 129       0.742   0.778  38.789  1.00 37.58           C  
ATOM   2320  C   GLY A 129      -0.351   1.086  39.759  1.00 37.58           C  
ATOM   2321  O   GLY A 129      -0.163   1.046  40.972  1.00 37.58           O  
ATOM   2322  N   THR A 130      -1.558   1.340  39.224  1.00122.49           N  
ATOM   2323  CA  THR A 130      -2.685   1.707  40.033  1.00122.49           C  
ATOM   2324  CB  THR A 130      -3.941   1.868  39.226  1.00122.49           C  
ATOM   2325  OG1 THR A 130      -5.036   2.178  40.076  1.00122.49           O  
ATOM   2326  CG2 THR A 130      -4.215   0.583  38.427  1.00122.49           C  
ATOM   2327  C   THR A 130      -2.927   0.636  41.047  1.00122.49           C  
ATOM   2328  O   THR A 130      -3.276   0.935  42.189  1.00122.49           O  
ATOM   2329  N   GLY A 131      -2.770  -0.640  40.647  1.00 41.47           N  
ATOM   2330  CA  GLY A 131      -2.974  -1.731  41.556  1.00 41.47           C  
ATOM   2331  C   GLY A 131      -4.349  -2.254  41.302  1.00 41.47           C  
ATOM   2332  O   GLY A 131      -5.295  -1.481  41.158  1.00 41.47           O  
ATOM   2333  N   THR A 132      -4.487  -3.597  41.261  1.00 82.27           N  
ATOM   2334  CA  THR A 132      -5.759  -4.204  40.983  1.00 82.27           C  
ATOM   2335  CB  THR A 132      -5.686  -5.257  39.917  1.00 82.27           C  
ATOM   2336  OG1 THR A 132      -5.248  -4.706  38.688  1.00 82.27           O  
ATOM   2337  CG2 THR A 132      -7.071  -5.888  39.748  1.00 82.27           C  
ATOM   2338  C   THR A 132      -6.256  -4.921  42.202  1.00 82.27           C  
ATOM   2339  O   THR A 132      -5.734  -5.974  42.565  1.00 82.27           O  
ATOM   2340  N   SER A 133      -7.314  -4.386  42.849  1.00 53.80           N  
ATOM   2341  CA  SER A 133      -7.856  -5.025  44.018  1.00 53.80           C  
ATOM   2342  CB  SER A 133      -8.719  -4.089  44.883  1.00 53.80           C  
ATOM   2343  OG  SER A 133      -9.214  -4.790  46.016  1.00 53.80           O  
ATOM   2344  C   SER A 133      -8.723  -6.171  43.585  1.00 53.80           C  
ATOM   2345  O   SER A 133      -9.501  -6.060  42.638  1.00 53.80           O  
ATOM   2346  N   LEU A 134      -8.612  -7.309  44.303  1.00 76.49           N  
ATOM   2347  CA  LEU A 134      -9.331  -8.508  43.977  1.00 76.49           C  
ATOM   2348  CB  LEU A 134      -8.381  -9.617  43.489  1.00 76.49           C  
ATOM   2349  CG  LEU A 134      -9.011 -11.017  43.362  1.00 76.49           C  
ATOM   2350  CD1 LEU A 134     -10.142 -11.050  42.329  1.00 76.49           C  
ATOM   2351  CD2 LEU A 134      -7.933 -12.079  43.089  1.00 76.49           C  
ATOM   2352  C   LEU A 134     -10.014  -9.033  45.199  1.00 76.49           C  
ATOM   2353  O   LEU A 134      -9.420  -9.138  46.270  1.00 76.49           O  
ATOM   2354  N   THR A 135     -11.306  -9.385  45.064  1.00123.98           N  
ATOM   2355  CA  THR A 135     -11.992  -9.956  46.182  1.00123.98           C  
ATOM   2356  CB  THR A 135     -13.096  -9.080  46.693  1.00123.98           C  
ATOM   2357  OG1 THR A 135     -13.510  -9.502  47.981  1.00123.98           O  
ATOM   2358  CG2 THR A 135     -14.265  -9.159  45.710  1.00123.98           C  
ATOM   2359  C   THR A 135     -12.565 -11.259  45.703  1.00123.98           C  
ATOM   2360  O   THR A 135     -13.076 -11.352  44.587  1.00123.98           O  
ATOM   2361  N   VAL A 136     -12.454 -12.321  46.524  1.00 56.29           N  
ATOM   2362  CA  VAL A 136     -12.989 -13.587  46.121  1.00 56.29           C  
ATOM   2363  CB  VAL A 136     -11.978 -14.691  46.173  1.00 56.29           C  
ATOM   2364  CG1 VAL A 136     -12.657 -15.998  45.743  1.00 56.29           C  
ATOM   2365  CG2 VAL A 136     -10.777 -14.291  45.300  1.00 56.29           C  
ATOM   2366  C   VAL A 136     -14.072 -13.913  47.092  1.00 56.29           C  
ATOM   2367  O   VAL A 136     -13.822 -14.118  48.279  1.00 56.29           O  
ATOM   2368  N   ILE A 137     -15.312 -14.022  46.590  1.00118.56           N  
ATOM   2369  CA  ILE A 137     -16.438 -14.207  47.451  1.00118.56           C  
ATOM   2370  CB  ILE A 137     -17.614 -13.396  46.985  1.00118.56           C  
ATOM   2371  CG1 ILE A 137     -17.938 -13.734  45.520  1.00118.56           C  
ATOM   2372  CG2 ILE A 137     -17.300 -11.913  47.230  1.00118.56           C  
ATOM   2373  CD1 ILE A 137     -19.194 -13.047  44.989  1.00118.56           C  
ATOM   2374  C   ILE A 137     -16.772 -15.657  47.507  1.00118.56           C  
ATOM   2375  O   ILE A 137     -16.993 -16.335  46.506  1.00118.56           O  
ATOM   2376  N   PRO A 138     -16.763 -16.134  48.719  1.00 75.47           N  
ATOM   2377  CA  PRO A 138     -17.059 -17.508  48.987  1.00 75.47           C  
ATOM   2378  CD  PRO A 138     -15.978 -15.522  49.774  1.00 75.47           C  
ATOM   2379  CB  PRO A 138     -16.544 -17.788  50.403  1.00 75.47           C  
ATOM   2380  CG  PRO A 138     -16.274 -16.395  51.002  1.00 75.47           C  
ATOM   2381  C   PRO A 138     -18.525 -17.697  48.824  1.00 75.47           C  
ATOM   2382  O   PRO A 138     -19.256 -17.503  49.831  1.00 75.47           O  
ATOM   2383  OXT PRO A 138     -18.959 -18.026  47.688  1.00 75.47           O  
TER    2384      PRO A 138                                                       
ATOM   2384  N   ALA B   1      13.748 -11.227  57.703  1.00105.29           N  
ATOM   2385  CA  ALA B   1      13.072  -9.947  58.012  1.00105.29           C  
ATOM   2386  CB  ALA B   1      11.582 -10.182  58.309  1.00105.29           C  
ATOM   2387  C   ALA B   1      13.709  -9.313  59.207  1.00105.29           C  
ATOM   2388  O   ALA B   1      14.286 -10.004  60.047  1.00105.29           O  
ATOM   2389  N   GLY B   2      13.617  -7.970  59.299  1.00116.51           N  
ATOM   2390  CA  GLY B   2      12.903  -7.257  58.279  1.00116.51           C  
ATOM   2391  C   GLY B   2      13.092  -5.781  58.467  1.00116.51           C  
ATOM   2392  O   GLY B   2      14.036  -5.330  59.114  1.00116.51           O  
ATOM   2393  N   VAL B   3      12.172  -4.991  57.875  1.00 59.84           N  
ATOM   2394  CA  VAL B   3      12.281  -3.562  57.914  1.00 59.84           C  
ATOM   2395  CB  VAL B   3      11.901  -2.919  56.610  1.00 59.84           C  
ATOM   2396  CG1 VAL B   3      12.049  -1.393  56.751  1.00 59.84           C  
ATOM   2397  CG2 VAL B   3      12.735  -3.553  55.484  1.00 59.84           C  
ATOM   2398  C   VAL B   3      11.332  -3.028  58.942  1.00 59.84           C  
ATOM   2399  O   VAL B   3      10.113  -3.099  58.780  1.00 59.84           O  
ATOM   2400  N   THR B   4      11.886  -2.450  60.027  1.00 66.53           N  
ATOM   2401  CA  THR B   4      11.066  -1.905  61.070  1.00 66.53           C  
ATOM   2402  CB  THR B   4      11.749  -1.924  62.399  1.00 66.53           C  
ATOM   2403  OG1 THR B   4      12.070  -3.256  62.758  1.00 66.53           O  
ATOM   2404  CG2 THR B   4      10.816  -1.308  63.445  1.00 66.53           C  
ATOM   2405  C   THR B   4      10.779  -0.472  60.752  1.00 66.53           C  
ATOM   2406  O   THR B   4      11.678   0.279  60.379  1.00 66.53           O  
ATOM   2407  N   GLN B   5       9.502  -0.058  60.902  1.00132.88           N  
ATOM   2408  CA  GLN B   5       9.133   1.308  60.652  1.00132.88           C  
ATOM   2409  CB  GLN B   5       8.183   1.555  59.466  1.00132.88           C  
ATOM   2410  CG  GLN B   5       8.814   1.545  58.079  1.00132.88           C  
ATOM   2411  CD  GLN B   5       7.741   2.017  57.105  1.00132.88           C  
ATOM   2412  OE1 GLN B   5       7.132   1.219  56.394  1.00132.88           O  
ATOM   2413  NE2 GLN B   5       7.489   3.354  57.081  1.00132.88           N  
ATOM   2414  C   GLN B   5       8.351   1.815  61.814  1.00132.88           C  
ATOM   2415  O   GLN B   5       7.473   1.134  62.343  1.00132.88           O  
ATOM   2416  N   THR B   6       8.645   3.062  62.217  1.00127.22           N  
ATOM   2417  CA  THR B   6       7.943   3.649  63.314  1.00127.22           C  
ATOM   2418  CB  THR B   6       8.810   3.695  64.535  1.00127.22           C  
ATOM   2419  OG1 THR B   6       9.305   2.400  64.839  1.00127.22           O  
ATOM   2420  CG2 THR B   6       7.967   4.202  65.703  1.00127.22           C  
ATOM   2421  C   THR B   6       7.660   5.068  62.917  1.00127.22           C  
ATOM   2422  O   THR B   6       8.457   5.639  62.172  1.00127.22           O  
ATOM   2423  N   PRO B   7       6.585   5.705  63.347  1.00 84.34           N  
ATOM   2424  CA  PRO B   7       5.535   5.106  64.143  1.00 84.34           C  
ATOM   2425  CD  PRO B   7       6.722   7.123  63.641  1.00 84.34           C  
ATOM   2426  CB  PRO B   7       5.020   6.204  65.076  1.00 84.34           C  
ATOM   2427  CG  PRO B   7       5.438   7.511  64.390  1.00 84.34           C  
ATOM   2428  C   PRO B   7       4.440   4.545  63.279  1.00 84.34           C  
ATOM   2429  O   PRO B   7       4.425   4.807  62.077  1.00 84.34           O  
ATOM   2430  N   LYS B   8       3.527   3.749  63.873  1.00 80.89           N  
ATOM   2431  CA  LYS B   8       2.416   3.174  63.167  1.00 80.89           C  
ATOM   2432  CB  LYS B   8       1.649   2.175  64.047  1.00 80.89           C  
ATOM   2433  CG  LYS B   8       2.542   1.081  64.641  1.00 80.89           C  
ATOM   2434  CD  LYS B   8       1.888   0.308  65.790  1.00 80.89           C  
ATOM   2435  CE  LYS B   8       2.815  -0.711  66.454  1.00 80.89           C  
ATOM   2436  NZ  LYS B   8       3.257  -1.712  65.459  1.00 80.89           N  
ATOM   2437  C   LYS B   8       1.425   4.237  62.763  1.00 80.89           C  
ATOM   2438  O   LYS B   8       1.065   4.338  61.591  1.00 80.89           O  
ATOM   2439  N   PHE B   9       0.976   5.084  63.719  1.00 56.37           N  
ATOM   2440  CA  PHE B   9      -0.054   6.044  63.407  1.00 56.37           C  
ATOM   2441  CB  PHE B   9      -1.401   5.764  64.098  1.00 56.37           C  
ATOM   2442  CG  PHE B   9      -1.935   4.476  63.579  1.00 56.37           C  
ATOM   2443  CD1 PHE B   9      -2.531   4.415  62.342  1.00 56.37           C  
ATOM   2444  CD2 PHE B   9      -1.851   3.331  64.338  1.00 56.37           C  
ATOM   2445  CE1 PHE B   9      -3.030   3.226  61.862  1.00 56.37           C  
ATOM   2446  CE2 PHE B   9      -2.347   2.139  63.865  1.00 56.37           C  
ATOM   2447  CZ  PHE B   9      -2.937   2.086  62.625  1.00 56.37           C  
ATOM   2448  C   PHE B   9       0.375   7.397  63.887  1.00 56.37           C  
ATOM   2449  O   PHE B   9       1.204   7.507  64.788  1.00 56.37           O  
ATOM   2450  N   GLN B  10      -0.170   8.474  63.273  1.00 60.87           N  
ATOM   2451  CA  GLN B  10       0.183   9.791  63.722  1.00 60.87           C  
ATOM   2452  CB  GLN B  10       1.584  10.221  63.249  1.00 60.87           C  
ATOM   2453  CG  GLN B  10       2.032  11.605  63.732  1.00 60.87           C  
ATOM   2454  CD  GLN B  10       2.494  11.494  65.181  1.00 60.87           C  
ATOM   2455  OE1 GLN B  10       1.797  10.935  66.026  1.00 60.87           O  
ATOM   2456  NE2 GLN B  10       3.706  12.038  65.478  1.00 60.87           N  
ATOM   2457  C   GLN B  10      -0.799  10.789  63.176  1.00 60.87           C  
ATOM   2458  O   GLN B  10      -1.315  10.641  62.069  1.00 60.87           O  
ATOM   2459  N   VAL B  11      -1.094  11.838  63.972  1.00105.89           N  
ATOM   2460  CA  VAL B  11      -1.915  12.933  63.535  1.00105.89           C  
ATOM   2461  CB  VAL B  11      -3.159  13.161  64.341  1.00105.89           C  
ATOM   2462  CG1 VAL B  11      -4.171  12.048  64.038  1.00105.89           C  
ATOM   2463  CG2 VAL B  11      -2.756  13.242  65.823  1.00105.89           C  
ATOM   2464  C   VAL B  11      -1.075  14.161  63.669  1.00105.89           C  
ATOM   2465  O   VAL B  11      -0.284  14.279  64.604  1.00105.89           O  
ATOM   2466  N   LEU B  12      -1.209  15.106  62.715  1.00 61.54           N  
ATOM   2467  CA  LEU B  12      -0.388  16.280  62.786  1.00 61.54           C  
ATOM   2468  CB  LEU B  12       0.735  16.306  61.735  1.00 61.54           C  
ATOM   2469  CG  LEU B  12       1.782  15.196  61.922  1.00 61.54           C  
ATOM   2470  CD1 LEU B  12       2.878  15.282  60.850  1.00 61.54           C  
ATOM   2471  CD2 LEU B  12       2.363  15.205  63.347  1.00 61.54           C  
ATOM   2472  C   LEU B  12      -1.212  17.501  62.541  1.00 61.54           C  
ATOM   2473  O   LEU B  12      -2.232  17.468  61.852  1.00 61.54           O  
ATOM   2474  N   LYS B  13      -0.762  18.622  63.133  1.00 68.69           N  
ATOM   2475  CA  LYS B  13      -1.382  19.891  62.922  1.00 68.69           C  
ATOM   2476  CB  LYS B  13      -1.231  20.849  64.115  1.00 68.69           C  
ATOM   2477  CG  LYS B  13      -2.090  22.107  64.011  1.00 68.69           C  
ATOM   2478  CD  LYS B  13      -2.105  22.951  65.286  1.00 68.69           C  
ATOM   2479  CE  LYS B  13      -1.212  24.191  65.209  1.00 68.69           C  
ATOM   2480  NZ  LYS B  13      -1.327  24.966  66.465  1.00 68.69           N  
ATOM   2481  C   LYS B  13      -0.629  20.483  61.777  1.00 68.69           C  
ATOM   2482  O   LYS B  13       0.599  20.424  61.746  1.00 68.69           O  
ATOM   2483  N   THR B  14      -1.359  21.091  60.823  1.00121.49           N  
ATOM   2484  CA  THR B  14      -0.778  21.589  59.611  1.00121.49           C  
ATOM   2485  CB  THR B  14      -1.732  22.395  58.773  1.00121.49           C  
ATOM   2486  OG1 THR B  14      -2.136  23.563  59.469  1.00121.49           O  
ATOM   2487  CG2 THR B  14      -2.966  21.539  58.447  1.00121.49           C  
ATOM   2488  C   THR B  14       0.384  22.468  59.931  1.00121.49           C  
ATOM   2489  O   THR B  14       0.351  23.267  60.865  1.00121.49           O  
ATOM   2490  N   GLY B  15       1.473  22.297  59.153  1.00 25.90           N  
ATOM   2491  CA  GLY B  15       2.636  23.122  59.299  1.00 25.90           C  
ATOM   2492  C   GLY B  15       3.624  22.461  60.209  1.00 25.90           C  
ATOM   2493  O   GLY B  15       4.779  22.878  60.276  1.00 25.90           O  
ATOM   2494  N   GLN B  16       3.207  21.403  60.930  1.00 45.82           N  
ATOM   2495  CA  GLN B  16       4.122  20.760  61.829  1.00 45.82           C  
ATOM   2496  CB  GLN B  16       3.450  19.900  62.913  1.00 45.82           C  
ATOM   2497  CG  GLN B  16       2.711  20.721  63.974  1.00 45.82           C  
ATOM   2498  CD  GLN B  16       2.199  19.756  65.034  1.00 45.82           C  
ATOM   2499  OE1 GLN B  16       1.829  20.161  66.134  1.00 45.82           O  
ATOM   2500  NE2 GLN B  16       2.191  18.438  64.699  1.00 45.82           N  
ATOM   2501  C   GLN B  16       5.031  19.878  61.035  1.00 45.82           C  
ATOM   2502  O   GLN B  16       4.677  19.409  59.954  1.00 45.82           O  
ATOM   2503  N   SER B  17       6.246  19.641  61.572  1.00 80.50           N  
ATOM   2504  CA  SER B  17       7.216  18.835  60.886  1.00 80.50           C  
ATOM   2505  CB  SER B  17       8.614  19.468  60.834  1.00 80.50           C  
ATOM   2506  OG  SER B  17       9.500  18.602  60.144  1.00 80.50           O  
ATOM   2507  C   SER B  17       7.363  17.537  61.624  1.00 80.50           C  
ATOM   2508  O   SER B  17       7.040  17.447  62.809  1.00 80.50           O  
ATOM   2509  N   MET B  18       7.832  16.475  60.927  1.00 60.77           N  
ATOM   2510  CA  MET B  18       7.959  15.222  61.614  1.00 60.77           C  
ATOM   2511  CB  MET B  18       6.611  14.497  61.736  1.00 60.77           C  
ATOM   2512  CG  MET B  18       6.681  13.163  62.475  1.00 60.77           C  
ATOM   2513  SD  MET B  18       5.072  12.333  62.631  1.00 60.77           S  
ATOM   2514  CE  MET B  18       4.842  12.106  60.843  1.00 60.77           C  
ATOM   2515  C   MET B  18       8.912  14.318  60.890  1.00 60.77           C  
ATOM   2516  O   MET B  18       9.148  14.462  59.691  1.00 60.77           O  
ATOM   2517  N   THR B  19       9.503  13.354  61.628  1.00 51.23           N  
ATOM   2518  CA  THR B  19      10.423  12.448  61.007  1.00 51.23           C  
ATOM   2519  CB  THR B  19      11.798  12.496  61.604  1.00 51.23           C  
ATOM   2520  OG1 THR B  19      12.326  13.811  61.519  1.00 51.23           O  
ATOM   2521  CG2 THR B  19      12.691  11.523  60.822  1.00 51.23           C  
ATOM   2522  C   THR B  19       9.901  11.053  61.176  1.00 51.23           C  
ATOM   2523  O   THR B  19       9.631  10.612  62.293  1.00 51.23           O  
ATOM   2524  N   LEU B  20       9.739  10.325  60.048  1.00129.86           N  
ATOM   2525  CA  LEU B  20       9.314   8.955  60.105  1.00129.86           C  
ATOM   2526  CB  LEU B  20       8.513   8.421  58.898  1.00129.86           C  
ATOM   2527  CG  LEU B  20       7.101   8.999  58.695  1.00129.86           C  
ATOM   2528  CD1 LEU B  20       6.252   8.886  59.968  1.00129.86           C  
ATOM   2529  CD2 LEU B  20       7.131  10.397  58.078  1.00129.86           C  
ATOM   2530  C   LEU B  20      10.548   8.120  60.127  1.00129.86           C  
ATOM   2531  O   LEU B  20      11.429   8.270  59.280  1.00129.86           O  
ATOM   2532  N   GLN B  21      10.635   7.187  61.091  1.00 64.98           N  
ATOM   2533  CA  GLN B  21      11.836   6.415  61.200  1.00 64.98           C  
ATOM   2534  CB  GLN B  21      12.305   6.252  62.655  1.00 64.98           C  
ATOM   2535  CG  GLN B  21      12.590   7.581  63.358  1.00 64.98           C  
ATOM   2536  CD  GLN B  21      13.832   8.207  62.737  1.00 64.98           C  
ATOM   2537  OE1 GLN B  21      13.742   9.183  61.993  1.00 64.98           O  
ATOM   2538  NE2 GLN B  21      15.026   7.633  63.042  1.00 64.98           N  
ATOM   2539  C   GLN B  21      11.614   5.039  60.648  1.00 64.98           C  
ATOM   2540  O   GLN B  21      10.601   4.397  60.927  1.00 64.98           O  
ATOM   2541  N   CYS B  22      12.552   4.573  59.796  1.00 65.94           N  
ATOM   2542  CA  CYS B  22      12.526   3.203  59.362  1.00 65.94           C  
ATOM   2543  CB  CYS B  22      11.908   2.913  57.963  1.00 65.94           C  
ATOM   2544  SG  CYS B  22      12.846   3.462  56.502  1.00 65.94           S  
ATOM   2545  C   CYS B  22      13.944   2.713  59.387  1.00 65.94           C  
ATOM   2546  O   CYS B  22      14.864   3.423  58.977  1.00 65.94           O  
ATOM   2547  N   ALA B  23      14.155   1.479  59.897  1.00 38.87           N  
ATOM   2548  CA  ALA B  23      15.483   0.944  60.003  1.00 38.87           C  
ATOM   2549  CB  ALA B  23      16.045   0.987  61.433  1.00 38.87           C  
ATOM   2550  C   ALA B  23      15.455  -0.493  59.594  1.00 38.87           C  
ATOM   2551  O   ALA B  23      14.435  -1.168  59.731  1.00 38.87           O  
ATOM   2552  N   GLN B  24      16.599  -0.977  59.060  1.00119.56           N  
ATOM   2553  CA  GLN B  24      16.743  -2.336  58.616  1.00119.56           C  
ATOM   2554  CB  GLN B  24      16.733  -2.449  57.076  1.00119.56           C  
ATOM   2555  CG  GLN B  24      17.837  -1.650  56.372  1.00119.56           C  
ATOM   2556  CD  GLN B  24      18.983  -2.569  55.978  1.00119.56           C  
ATOM   2557  OE1 GLN B  24      20.151  -2.191  56.056  1.00119.56           O  
ATOM   2558  NE2 GLN B  24      18.639  -3.801  55.515  1.00119.56           N  
ATOM   2559  C   GLN B  24      18.048  -2.876  59.147  1.00119.56           C  
ATOM   2560  O   GLN B  24      19.019  -2.142  59.302  1.00119.56           O  
ATOM   2561  N   ASP B  25      18.043  -4.157  59.579  1.00111.59           N  
ATOM   2562  CA  ASP B  25      19.173  -4.899  60.099  1.00111.59           C  
ATOM   2563  CB  ASP B  25      18.789  -5.910  61.194  1.00111.59           C  
ATOM   2564  CG  ASP B  25      17.968  -7.043  60.589  1.00111.59           C  
ATOM   2565  OD1 ASP B  25      17.199  -6.783  59.626  1.00111.59           O  
ATOM   2566  OD2 ASP B  25      18.104  -8.192  61.087  1.00111.59           O  
ATOM   2567  C   ASP B  25      19.984  -5.670  59.077  1.00111.59           C  
ATOM   2568  O   ASP B  25      21.044  -6.195  59.407  1.00111.59           O  
ATOM   2569  N   MET B  26      19.438  -5.859  57.863  1.00124.35           N  
ATOM   2570  CA  MET B  26      19.859  -6.730  56.785  1.00124.35           C  
ATOM   2571  CB  MET B  26      18.707  -6.940  55.796  1.00124.35           C  
ATOM   2572  CG  MET B  26      17.524  -7.647  56.464  1.00124.35           C  
ATOM   2573  SD  MET B  26      15.962  -7.543  55.546  1.00124.35           S  
ATOM   2574  CE  MET B  26      15.615  -5.830  56.044  1.00124.35           C  
ATOM   2575  C   MET B  26      21.113  -6.361  56.030  1.00124.35           C  
ATOM   2576  O   MET B  26      21.678  -7.223  55.358  1.00124.35           O  
ATOM   2577  N   ASN B  33      21.565  -5.091  56.061  1.00 78.97           N  
ATOM   2578  CA  ASN B  33      22.680  -4.639  55.263  1.00 78.97           C  
ATOM   2579  CB  ASN B  33      23.881  -5.601  55.221  1.00 78.97           C  
ATOM   2580  CG  ASN B  33      24.494  -5.685  56.607  1.00 78.97           C  
ATOM   2581  OD1 ASN B  33      24.873  -4.681  57.208  1.00 78.97           O  
ATOM   2582  ND2 ASN B  33      24.590  -6.936  57.129  1.00 78.97           N  
ATOM   2583  C   ASN B  33      22.226  -4.461  53.848  1.00 78.97           C  
ATOM   2584  O   ASN B  33      23.025  -4.542  52.915  1.00 78.97           O  
ATOM   2585  N   HIS B  34      20.915  -4.207  53.657  1.00 73.78           N  
ATOM   2586  CA  HIS B  34      20.433  -3.913  52.340  1.00 73.78           C  
ATOM   2587  ND1 HIS B  34      16.972  -5.590  52.109  1.00 73.78           N  
ATOM   2588  CG  HIS B  34      18.321  -5.332  52.205  1.00 73.78           C  
ATOM   2589  CB  HIS B  34      18.901  -3.950  52.202  1.00 73.78           C  
ATOM   2590  NE2 HIS B  34      17.990  -7.564  52.206  1.00 73.78           N  
ATOM   2591  CD2 HIS B  34      18.929  -6.549  52.265  1.00 73.78           C  
ATOM   2592  CE1 HIS B  34      16.829  -6.939  52.113  1.00 73.78           C  
ATOM   2593  C   HIS B  34      20.872  -2.523  52.000  1.00 73.78           C  
ATOM   2594  O   HIS B  34      20.672  -1.582  52.766  1.00 73.78           O  
ATOM   2595  N   GLU B  35      21.528  -2.359  50.840  1.00116.15           N  
ATOM   2596  CA  GLU B  35      21.964  -1.053  50.448  1.00116.15           C  
ATOM   2597  CB  GLU B  35      22.983  -1.092  49.300  1.00116.15           C  
ATOM   2598  CG  GLU B  35      24.332  -1.678  49.724  1.00116.15           C  
ATOM   2599  CD  GLU B  35      25.037  -0.648  50.599  1.00116.15           C  
ATOM   2600  OE1 GLU B  35      25.021   0.552  50.214  1.00116.15           O  
ATOM   2601  OE2 GLU B  35      25.593  -1.039  51.661  1.00116.15           O  
ATOM   2602  C   GLU B  35      20.810  -0.167  50.032  1.00116.15           C  
ATOM   2603  O   GLU B  35      20.657   0.931  50.564  1.00116.15           O  
ATOM   2604  N   TYR B  36      19.928  -0.641  49.121  1.00130.38           N  
ATOM   2605  CA  TYR B  36      18.880   0.173  48.538  1.00130.38           C  
ATOM   2606  CB  TYR B  36      18.325  -0.486  47.258  1.00130.38           C  
ATOM   2607  CG  TYR B  36      17.486   0.481  46.500  1.00130.38           C  
ATOM   2608  CD1 TYR B  36      16.182   0.723  46.857  1.00130.38           C  
ATOM   2609  CD2 TYR B  36      18.018   1.136  45.411  1.00130.38           C  
ATOM   2610  CE1 TYR B  36      15.421   1.617  46.140  1.00130.38           C  
ATOM   2611  CE2 TYR B  36      17.264   2.030  44.691  1.00130.38           C  
ATOM   2612  CZ  TYR B  36      15.962   2.271  45.058  1.00130.38           C  
ATOM   2613  OH  TYR B  36      15.181   3.187  44.324  1.00130.38           O  
ATOM   2614  C   TYR B  36      17.748   0.331  49.535  1.00130.38           C  
ATOM   2615  O   TYR B  36      17.315  -0.640  50.153  1.00130.38           O  
ATOM   2616  N   MET B  37      17.252   1.581  49.737  1.00176.63           N  
ATOM   2617  CA  MET B  37      16.163   1.850  50.652  1.00176.63           C  
ATOM   2618  CB  MET B  37      16.625   2.503  51.966  1.00176.63           C  
ATOM   2619  CG  MET B  37      17.556   1.660  52.837  1.00176.63           C  
ATOM   2620  SD  MET B  37      16.747   0.307  53.734  1.00176.63           S  
ATOM   2621  CE  MET B  37      15.564   1.368  54.614  1.00176.63           C  
ATOM   2622  C   MET B  37      15.288   2.896  50.020  1.00176.63           C  
ATOM   2623  O   MET B  37      15.801   3.831  49.416  1.00176.63           O  
ATOM   2624  N   SER B  38      13.945   2.806  50.156  1.00 68.66           N  
ATOM   2625  CA  SER B  38      13.130   3.811  49.520  1.00 68.66           C  
ATOM   2626  CB  SER B  38      12.781   3.465  48.063  1.00 68.66           C  
ATOM   2627  OG  SER B  38      12.063   2.241  48.016  1.00 68.66           O  
ATOM   2628  C   SER B  38      11.834   3.998  50.256  1.00 68.66           C  
ATOM   2629  O   SER B  38      11.390   3.126  51.000  1.00 68.66           O  
ATOM   2630  N   TRP B  39      11.197   5.175  50.056  1.00 93.81           N  
ATOM   2631  CA  TRP B  39       9.932   5.484  50.667  1.00 93.81           C  
ATOM   2632  CB  TRP B  39       9.960   6.724  51.574  1.00 93.81           C  
ATOM   2633  CG  TRP B  39      10.609   6.523  52.922  1.00 93.81           C  
ATOM   2634  CD2 TRP B  39       9.862   6.268  54.121  1.00 93.81           C  
ATOM   2635  CD1 TRP B  39      11.921   6.579  53.290  1.00 93.81           C  
ATOM   2636  NE1 TRP B  39      12.037   6.381  54.647  1.00 93.81           N  
ATOM   2637  CE2 TRP B  39      10.775   6.190  55.169  1.00 93.81           C  
ATOM   2638  CE3 TRP B  39       8.522   6.120  54.328  1.00 93.81           C  
ATOM   2639  CZ2 TRP B  39      10.356   5.963  56.449  1.00 93.81           C  
ATOM   2640  CZ3 TRP B  39       8.102   5.885  55.618  1.00 93.81           C  
ATOM   2641  CH2 TRP B  39       9.003   5.809  56.658  1.00 93.81           C  
ATOM   2642  C   TRP B  39       8.901   5.737  49.604  1.00 93.81           C  
ATOM   2643  O   TRP B  39       9.143   6.457  48.637  1.00 93.81           O  
ATOM   2644  N   TYR B  40       7.702   5.145  49.792  1.00 79.27           N  
ATOM   2645  CA  TYR B  40       6.580   5.280  48.904  1.00 79.27           C  
ATOM   2646  CB  TYR B  40       6.065   3.941  48.343  1.00 79.27           C  
ATOM   2647  CG  TYR B  40       7.077   3.318  47.439  1.00 79.27           C  
ATOM   2648  CD1 TYR B  40       8.151   2.621  47.948  1.00 79.27           C  
ATOM   2649  CD2 TYR B  40       6.934   3.419  46.074  1.00 79.27           C  
ATOM   2650  CE1 TYR B  40       9.073   2.042  47.104  1.00 79.27           C  
ATOM   2651  CE2 TYR B  40       7.852   2.842  45.226  1.00 79.27           C  
ATOM   2652  CZ  TYR B  40       8.925   2.153  45.740  1.00 79.27           C  
ATOM   2653  OH  TYR B  40       9.866   1.562  44.868  1.00 79.27           O  
ATOM   2654  C   TYR B  40       5.444   5.799  49.738  1.00 79.27           C  
ATOM   2655  O   TYR B  40       5.422   5.617  50.954  1.00 79.27           O  
ATOM   2656  N   ARG B  41       4.471   6.463  49.083  1.00261.41           N  
ATOM   2657  CA  ARG B  41       3.321   7.047  49.723  1.00261.41           C  
ATOM   2658  CB  ARG B  41       3.251   8.549  49.382  1.00261.41           C  
ATOM   2659  CG  ARG B  41       2.204   9.367  50.124  1.00261.41           C  
ATOM   2660  CD  ARG B  41       2.509  10.870  50.142  1.00261.41           C  
ATOM   2661  NE  ARG B  41       1.954  11.499  48.911  1.00261.41           N  
ATOM   2662  CZ  ARG B  41       1.092  12.550  49.035  1.00261.41           C  
ATOM   2663  NH1 ARG B  41       0.659  12.930  50.274  1.00261.41           N  
ATOM   2664  NH2 ARG B  41       0.663  13.227  47.932  1.00261.41           N  
ATOM   2665  C   ARG B  41       2.118   6.345  49.149  1.00261.41           C  
ATOM   2666  O   ARG B  41       2.208   5.768  48.068  1.00261.41           O  
ATOM   2667  N   GLN B  42       0.966   6.330  49.861  1.00130.13           N  
ATOM   2668  CA  GLN B  42      -0.155   5.612  49.311  1.00130.13           C  
ATOM   2669  CB  GLN B  42      -0.379   4.278  50.056  1.00130.13           C  
ATOM   2670  CG  GLN B  42      -1.131   3.206  49.266  1.00130.13           C  
ATOM   2671  CD  GLN B  42      -2.618   3.454  49.393  1.00130.13           C  
ATOM   2672  OE1 GLN B  42      -3.052   4.233  50.239  1.00130.13           O  
ATOM   2673  NE2 GLN B  42      -3.424   2.762  48.546  1.00130.13           N  
ATOM   2674  C   GLN B  42      -1.396   6.461  49.403  1.00130.13           C  
ATOM   2675  O   GLN B  42      -1.785   6.897  50.487  1.00130.13           O  
ATOM   2676  N   ASP B  43      -2.045   6.725  48.244  1.00 97.89           N  
ATOM   2677  CA  ASP B  43      -3.253   7.509  48.205  1.00 97.89           C  
ATOM   2678  CB  ASP B  43      -3.027   8.943  47.705  1.00 97.89           C  
ATOM   2679  CG  ASP B  43      -2.041   9.575  48.673  1.00 97.89           C  
ATOM   2680  OD1 ASP B  43      -0.863   9.132  48.664  1.00 97.89           O  
ATOM   2681  OD2 ASP B  43      -2.440  10.493  49.438  1.00 97.89           O  
ATOM   2682  C   ASP B  43      -4.174   6.822  47.242  1.00 97.89           C  
ATOM   2683  O   ASP B  43      -3.719   6.209  46.282  1.00 97.89           O  
ATOM   2684  N   PRO B  44      -5.456   6.880  47.446  1.00 74.13           N  
ATOM   2685  CA  PRO B  44      -6.314   6.146  46.557  1.00 74.13           C  
ATOM   2686  CD  PRO B  44      -5.993   6.947  48.795  1.00 74.13           C  
ATOM   2687  CB  PRO B  44      -7.677   6.117  47.246  1.00 74.13           C  
ATOM   2688  CG  PRO B  44      -7.322   6.175  48.746  1.00 74.13           C  
ATOM   2689  C   PRO B  44      -6.326   6.688  45.163  1.00 74.13           C  
ATOM   2690  O   PRO B  44      -6.324   7.905  44.984  1.00 74.13           O  
ATOM   2691  N   GLY B  45      -6.329   5.781  44.165  1.00 46.66           N  
ATOM   2692  CA  GLY B  45      -6.415   6.135  42.779  1.00 46.66           C  
ATOM   2693  C   GLY B  45      -5.045   6.061  42.174  1.00 46.66           C  
ATOM   2694  O   GLY B  45      -4.892   5.594  41.048  1.00 46.66           O  
ATOM   2695  N   MET B  46      -4.040   6.625  42.873  1.00125.37           N  
ATOM   2696  CA  MET B  46      -2.638   6.631  42.529  1.00125.37           C  
ATOM   2697  CB  MET B  46      -1.840   7.726  43.250  1.00125.37           C  
ATOM   2698  CG  MET B  46      -2.341   9.150  43.028  1.00125.37           C  
ATOM   2699  SD  MET B  46      -3.854   9.556  43.947  1.00125.37           S  
ATOM   2700  CE  MET B  46      -3.501  11.336  43.965  1.00125.37           C  
ATOM   2701  C   MET B  46      -1.916   5.367  42.891  1.00125.37           C  
ATOM   2702  O   MET B  46      -0.899   5.035  42.287  1.00125.37           O  
ATOM   2703  N   GLY B  47      -2.350   4.675  43.960  1.00 40.20           N  
ATOM   2704  CA  GLY B  47      -1.602   3.531  44.400  1.00 40.20           C  
ATOM   2705  C   GLY B  47      -0.346   4.031  45.049  1.00 40.20           C  
ATOM   2706  O   GLY B  47      -0.362   5.052  45.736  1.00 40.20           O  
ATOM   2707  N   LEU B  48       0.788   3.320  44.857  1.00118.95           N  
ATOM   2708  CA  LEU B  48       1.980   3.769  45.515  1.00118.95           C  
ATOM   2709  CB  LEU B  48       2.909   2.675  46.071  1.00118.95           C  
ATOM   2710  CG  LEU B  48       2.281   1.836  47.198  1.00118.95           C  
ATOM   2711  CD1 LEU B  48       1.398   0.704  46.653  1.00118.95           C  
ATOM   2712  CD2 LEU B  48       3.341   1.373  48.201  1.00118.95           C  
ATOM   2713  C   LEU B  48       2.795   4.632  44.607  1.00118.95           C  
ATOM   2714  O   LEU B  48       3.049   4.292  43.453  1.00118.95           O  
ATOM   2715  N   ARG B  49       3.206   5.801  45.142  1.00119.44           N  
ATOM   2716  CA  ARG B  49       4.052   6.742  44.461  1.00119.44           C  
ATOM   2717  CB  ARG B  49       3.437   8.148  44.366  1.00119.44           C  
ATOM   2718  CG  ARG B  49       2.234   8.226  43.423  1.00119.44           C  
ATOM   2719  CD  ARG B  49       1.478   9.553  43.525  1.00119.44           C  
ATOM   2720  NE  ARG B  49       0.835   9.574  44.868  1.00119.44           N  
ATOM   2721  CZ  ARG B  49       0.498  10.759  45.456  1.00119.44           C  
ATOM   2722  NH1 ARG B  49       0.786  11.939  44.835  1.00119.44           N  
ATOM   2723  NH2 ARG B  49      -0.107  10.758  46.680  1.00119.44           N  
ATOM   2724  C   ARG B  49       5.311   6.845  45.287  1.00119.44           C  
ATOM   2725  O   ARG B  49       5.259   6.905  46.514  1.00119.44           O  
ATOM   2726  N   LEU B  50       6.485   6.884  44.623  1.00119.92           N  
ATOM   2727  CA  LEU B  50       7.769   6.844  45.288  1.00119.92           C  
ATOM   2728  CB  LEU B  50       8.840   6.191  44.397  1.00119.92           C  
ATOM   2729  CG  LEU B  50      10.254   6.152  44.999  1.00119.92           C  
ATOM   2730  CD1 LEU B  50      10.311   5.262  46.251  1.00119.92           C  
ATOM   2731  CD2 LEU B  50      11.288   5.755  43.934  1.00119.92           C  
ATOM   2732  C   LEU B  50       8.269   8.216  45.599  1.00119.92           C  
ATOM   2733  O   LEU B  50       8.387   9.042  44.701  1.00119.92           O  
ATOM   2734  N   ILE B  51       8.494   8.542  46.893  1.00196.77           N  
ATOM   2735  CA  ILE B  51       9.035   9.839  47.208  1.00196.77           C  
ATOM   2736  CB  ILE B  51       8.518  10.355  48.524  1.00196.77           C  
ATOM   2737  CG1 ILE B  51       8.731   9.340  49.654  1.00196.77           C  
ATOM   2738  CG2 ILE B  51       7.053  10.764  48.339  1.00196.77           C  
ATOM   2739  CD1 ILE B  51       8.212   9.849  50.998  1.00196.77           C  
ATOM   2740  C   ILE B  51      10.535  10.004  47.078  1.00196.77           C  
ATOM   2741  O   ILE B  51      10.990  10.729  46.196  1.00196.77           O  
ATOM   2742  N   HIS B  52      11.356   9.280  47.874  1.00 85.51           N  
ATOM   2743  CA  HIS B  52      12.787   9.487  47.836  1.00 85.51           C  
ATOM   2744  ND1 HIS B  52      13.736  12.757  48.126  1.00 85.51           N  
ATOM   2745  CG  HIS B  52      12.943  11.838  48.775  1.00 85.51           C  
ATOM   2746  CB  HIS B  52      13.315  10.399  48.957  1.00 85.51           C  
ATOM   2747  NE2 HIS B  52      11.908  13.841  48.776  1.00 85.51           N  
ATOM   2748  CD2 HIS B  52      11.831  12.517  49.167  1.00 85.51           C  
ATOM   2749  CE1 HIS B  52      13.069  13.937  48.155  1.00 85.51           C  
ATOM   2750  C   HIS B  52      13.436   8.154  48.034  1.00 85.51           C  
ATOM   2751  O   HIS B  52      12.977   7.360  48.852  1.00 85.51           O  
ATOM   2752  N   TYR B  53      14.534   7.868  47.299  1.00105.75           N  
ATOM   2753  CA  TYR B  53      15.143   6.580  47.477  1.00105.75           C  
ATOM   2754  CB  TYR B  53      14.939   5.602  46.307  1.00105.75           C  
ATOM   2755  CG  TYR B  53      15.548   6.184  45.084  1.00105.75           C  
ATOM   2756  CD1 TYR B  53      14.891   7.183  44.410  1.00105.75           C  
ATOM   2757  CD2 TYR B  53      16.751   5.727  44.598  1.00105.75           C  
ATOM   2758  CE1 TYR B  53      15.424   7.732  43.271  1.00105.75           C  
ATOM   2759  CE2 TYR B  53      17.292   6.272  43.457  1.00105.75           C  
ATOM   2760  CZ  TYR B  53      16.629   7.279  42.795  1.00105.75           C  
ATOM   2761  OH  TYR B  53      17.169   7.848  41.623  1.00105.75           O  
ATOM   2762  C   TYR B  53      16.617   6.731  47.720  1.00105.75           C  
ATOM   2763  O   TYR B  53      17.201   7.784  47.472  1.00105.75           O  
ATOM   2764  N   SER B  54      17.246   5.664  48.264  1.00 93.23           N  
ATOM   2765  CA  SER B  54      18.641   5.696  48.608  1.00 93.23           C  
ATOM   2766  CB  SER B  54      18.876   5.804  50.125  1.00 93.23           C  
ATOM   2767  OG  SER B  54      20.265   5.837  50.414  1.00 93.23           O  
ATOM   2768  C   SER B  54      19.320   4.440  48.136  1.00 93.23           C  
ATOM   2769  O   SER B  54      18.971   3.326  48.523  1.00 93.23           O  
ATOM   2770  N   VAL B  55      20.316   4.636  47.252  1.00136.04           N  
ATOM   2771  CA  VAL B  55      21.148   3.655  46.608  1.00136.04           C  
ATOM   2772  CB  VAL B  55      21.789   4.172  45.352  1.00136.04           C  
ATOM   2773  CG1 VAL B  55      20.671   4.527  44.355  1.00136.04           C  
ATOM   2774  CG2 VAL B  55      22.715   5.349  45.702  1.00136.04           C  
ATOM   2775  C   VAL B  55      22.241   3.136  47.498  1.00136.04           C  
ATOM   2776  O   VAL B  55      22.834   2.100  47.193  1.00136.04           O  
ATOM   2777  N   GLY B  56      22.624   3.884  48.552  1.00 71.09           N  
ATOM   2778  CA  GLY B  56      23.694   3.407  49.386  1.00 71.09           C  
ATOM   2779  C   GLY B  56      23.931   4.414  50.470  1.00 71.09           C  
ATOM   2780  O   GLY B  56      23.285   5.459  50.521  1.00 71.09           O  
ATOM   2781  N   ALA B  57      24.887   4.111  51.373  1.00 60.55           N  
ATOM   2782  CA  ALA B  57      25.172   4.986  52.470  1.00 60.55           C  
ATOM   2783  CB  ALA B  57      26.154   4.378  53.487  1.00 60.55           C  
ATOM   2784  C   ALA B  57      25.775   6.247  51.948  1.00 60.55           C  
ATOM   2785  O   ALA B  57      26.779   6.223  51.238  1.00 60.55           O  
ATOM   2786  N   GLY B  58      25.169   7.390  52.326  1.00 43.63           N  
ATOM   2787  CA  GLY B  58      25.666   8.685  51.971  1.00 43.63           C  
ATOM   2788  C   GLY B  58      25.002   9.179  50.724  1.00 43.63           C  
ATOM   2789  O   GLY B  58      25.134  10.353  50.386  1.00 43.63           O  
ATOM   2790  N   ILE B  59      24.243   8.319  50.017  1.00144.44           N  
ATOM   2791  CA  ILE B  59      23.690   8.753  48.766  1.00144.44           C  
ATOM   2792  CB  ILE B  59      23.952   7.782  47.638  1.00144.44           C  
ATOM   2793  CG1 ILE B  59      25.454   7.547  47.409  1.00144.44           C  
ATOM   2794  CG2 ILE B  59      23.246   8.329  46.388  1.00144.44           C  
ATOM   2795  CD1 ILE B  59      26.194   8.789  46.925  1.00144.44           C  
ATOM   2796  C   ILE B  59      22.206   8.836  48.881  1.00144.44           C  
ATOM   2797  O   ILE B  59      21.560   7.900  49.350  1.00144.44           O  
ATOM   2798  N   THR B  60      21.634   9.985  48.455  1.00 47.14           N  
ATOM   2799  CA  THR B  60      20.208  10.154  48.442  1.00 47.14           C  
ATOM   2800  CB  THR B  60      19.709  11.146  49.451  1.00 47.14           C  
ATOM   2801  OG1 THR B  60      20.074  10.733  50.758  1.00 47.14           O  
ATOM   2802  CG2 THR B  60      18.179  11.251  49.343  1.00 47.14           C  
ATOM   2803  C   THR B  60      19.811  10.657  47.081  1.00 47.14           C  
ATOM   2804  O   THR B  60      20.499  11.492  46.492  1.00 47.14           O  
ATOM   2805  N   ASP B  61      18.682  10.141  46.543  1.00 76.74           N  
ATOM   2806  CA  ASP B  61      18.193  10.520  45.244  1.00 76.74           C  
ATOM   2807  CB  ASP B  61      18.388   9.439  44.165  1.00 76.74           C  
ATOM   2808  CG  ASP B  61      19.821   9.516  43.666  1.00 76.74           C  
ATOM   2809  OD1 ASP B  61      20.177  10.576  43.086  1.00 76.74           O  
ATOM   2810  OD2 ASP B  61      20.575   8.522  43.838  1.00 76.74           O  
ATOM   2811  C   ASP B  61      16.722  10.777  45.334  1.00 76.74           C  
ATOM   2812  O   ASP B  61      16.015  10.168  46.136  1.00 76.74           O  
ATOM   2813  N   GLN B  69      16.226  11.703  44.490  1.00 56.57           N  
ATOM   2814  CA  GLN B  69      14.838  12.063  44.513  1.00 56.57           C  
ATOM   2815  CB  GLN B  69      14.584  13.486  43.988  1.00 56.57           C  
ATOM   2816  CG  GLN B  69      15.271  14.538  44.867  1.00 56.57           C  
ATOM   2817  CD  GLN B  69      15.004  15.920  44.294  1.00 56.57           C  
ATOM   2818  OE1 GLN B  69      15.046  16.123  43.082  1.00 56.57           O  
ATOM   2819  NE2 GLN B  69      14.723  16.901  45.192  1.00 56.57           N  
ATOM   2820  C   GLN B  69      14.049  11.063  43.724  1.00 56.57           C  
ATOM   2821  O   GLN B  69      14.582  10.357  42.869  1.00 56.57           O  
ATOM   2822  N   GLY B  70      12.746  10.938  44.050  1.00 40.98           N  
ATOM   2823  CA  GLY B  70      11.902   9.985  43.391  1.00 40.98           C  
ATOM   2824  C   GLY B  70      10.950  10.685  42.492  1.00 40.98           C  
ATOM   2825  O   GLY B  70      11.148  11.825  42.079  1.00 40.98           O  
ATOM   2826  N   GLU B  71       9.873   9.962  42.157  1.00105.07           N  
ATOM   2827  CA  GLU B  71       8.828  10.459  41.326  1.00105.07           C  
ATOM   2828  CB  GLU B  71       7.750   9.401  41.063  1.00105.07           C  
ATOM   2829  CG  GLU B  71       6.587   9.856  40.180  1.00105.07           C  
ATOM   2830  CD  GLU B  71       5.520   8.771  40.261  1.00105.07           C  
ATOM   2831  OE1 GLU B  71       5.336   8.213  41.375  1.00105.07           O  
ATOM   2832  OE2 GLU B  71       4.877   8.482  39.217  1.00105.07           O  
ATOM   2833  C   GLU B  71       8.157  11.507  42.074  1.00105.07           C  
ATOM   2834  O   GLU B  71       7.817  12.562  41.541  1.00105.07           O  
ATOM   2835  N   VAL B  72       7.958  11.222  43.363  1.00242.00           N  
ATOM   2836  CA  VAL B  72       7.166  12.176  44.035  1.00242.00           C  
ATOM   2837  CB  VAL B  72       5.865  11.589  44.505  1.00242.00           C  
ATOM   2838  CG1 VAL B  72       5.053  11.157  43.272  1.00242.00           C  
ATOM   2839  CG2 VAL B  72       6.137  10.445  45.500  1.00242.00           C  
ATOM   2840  C   VAL B  72       7.854  12.819  45.249  1.00242.00           C  
ATOM   2841  O   VAL B  72       7.318  12.772  46.358  1.00242.00           O  
ATOM   2842  N   PRO B  73       8.976  13.491  45.091  1.00137.44           N  
ATOM   2843  CA  PRO B  73       9.763  14.066  46.171  1.00137.44           C  
ATOM   2844  CD  PRO B  73       9.693  13.498  43.828  1.00137.44           C  
ATOM   2845  CB  PRO B  73      11.165  14.247  45.583  1.00137.44           C  
ATOM   2846  CG  PRO B  73      10.923  14.382  44.072  1.00137.44           C  
ATOM   2847  C   PRO B  73       9.345  15.354  46.859  1.00137.44           C  
ATOM   2848  O   PRO B  73       9.846  15.622  47.954  1.00137.44           O  
ATOM   2849  N   ASN B  74       8.466  16.187  46.269  1.00110.11           N  
ATOM   2850  CA  ASN B  74       8.273  17.500  46.835  1.00110.11           C  
ATOM   2851  CB  ASN B  74       7.338  18.403  46.010  1.00110.11           C  
ATOM   2852  CG  ASN B  74       5.932  17.827  46.079  1.00110.11           C  
ATOM   2853  OD1 ASN B  74       4.986  18.524  46.440  1.00110.11           O  
ATOM   2854  ND2 ASN B  74       5.785  16.519  45.736  1.00110.11           N  
ATOM   2855  C   ASN B  74       7.725  17.446  48.231  1.00110.11           C  
ATOM   2856  O   ASN B  74       6.773  16.724  48.525  1.00110.11           O  
ATOM   2857  N   GLY B  75       8.349  18.238  49.134  1.00 41.52           N  
ATOM   2858  CA  GLY B  75       7.879  18.432  50.482  1.00 41.52           C  
ATOM   2859  C   GLY B  75       8.526  17.500  51.467  1.00 41.52           C  
ATOM   2860  O   GLY B  75       8.391  17.696  52.674  1.00 41.52           O  
ATOM   2861  N   TYR B  76       9.260  16.473  51.003  1.00 98.73           N  
ATOM   2862  CA  TYR B  76       9.839  15.536  51.928  1.00 98.73           C  
ATOM   2863  CB  TYR B  76       9.457  14.070  51.646  1.00 98.73           C  
ATOM   2864  CG  TYR B  76       7.980  13.849  51.652  1.00 98.73           C  
ATOM   2865  CD1 TYR B  76       7.299  13.581  52.818  1.00 98.73           C  
ATOM   2866  CD2 TYR B  76       7.280  13.894  50.467  1.00 98.73           C  
ATOM   2867  CE1 TYR B  76       5.940  13.363  52.800  1.00 98.73           C  
ATOM   2868  CE2 TYR B  76       5.923  13.678  50.442  1.00 98.73           C  
ATOM   2869  CZ  TYR B  76       5.252  13.417  51.612  1.00 98.73           C  
ATOM   2870  OH  TYR B  76       3.859  13.195  51.593  1.00 98.73           O  
ATOM   2871  C   TYR B  76      11.326  15.542  51.702  1.00 98.73           C  
ATOM   2872  O   TYR B  76      11.788  15.805  50.592  1.00 98.73           O  
ATOM   2873  N   ASN B  77      12.107  15.258  52.772  1.00134.01           N  
ATOM   2874  CA  ASN B  77      13.544  15.163  52.708  1.00134.01           C  
ATOM   2875  CB  ASN B  77      14.297  16.257  53.487  1.00134.01           C  
ATOM   2876  CG  ASN B  77      14.026  17.625  52.895  1.00134.01           C  
ATOM   2877  OD1 ASN B  77      13.934  17.793  51.682  1.00134.01           O  
ATOM   2878  ND2 ASN B  77      13.910  18.645  53.785  1.00134.01           N  
ATOM   2879  C   ASN B  77      13.927  13.913  53.443  1.00134.01           C  
ATOM   2880  O   ASN B  77      13.129  13.365  54.202  1.00134.01           O  
ATOM   2881  N   VAL B  78      15.174  13.432  53.235  1.00 60.19           N  
ATOM   2882  CA  VAL B  78      15.621  12.243  53.906  1.00 60.19           C  
ATOM   2883  CB  VAL B  78      15.325  10.989  53.130  1.00 60.19           C  
ATOM   2884  CG1 VAL B  78      13.800  10.831  52.992  1.00 60.19           C  
ATOM   2885  CG2 VAL B  78      16.068  11.065  51.784  1.00 60.19           C  
ATOM   2886  C   VAL B  78      17.117  12.308  54.063  1.00 60.19           C  
ATOM   2887  O   VAL B  78      17.773  13.189  53.508  1.00 60.19           O  
ATOM   2888  N   SER B  79      17.690  11.371  54.860  1.00 97.34           N  
ATOM   2889  CA  SER B  79      19.117  11.285  55.059  1.00 97.34           C  
ATOM   2890  CB  SER B  79      19.588  11.760  56.442  1.00 97.34           C  
ATOM   2891  OG  SER B  79      19.340  13.145  56.607  1.00 97.34           O  
ATOM   2892  C   SER B  79      19.502   9.834  55.024  1.00 97.34           C  
ATOM   2893  O   SER B  79      18.664   8.961  55.249  1.00 97.34           O  
ATOM   2894  N   ARG B  80      20.784   9.538  54.706  1.00117.58           N  
ATOM   2895  CA  ARG B  80      21.247   8.174  54.742  1.00117.58           C  
ATOM   2896  CB  ARG B  80      21.243   7.495  53.362  1.00117.58           C  
ATOM   2897  CG  ARG B  80      21.540   5.995  53.413  1.00117.58           C  
ATOM   2898  CD  ARG B  80      20.318   5.135  53.742  1.00117.58           C  
ATOM   2899  NE  ARG B  80      20.795   3.738  53.947  1.00117.58           N  
ATOM   2900  CZ  ARG B  80      21.063   2.929  52.881  1.00117.58           C  
ATOM   2901  NH1 ARG B  80      20.993   3.418  51.609  1.00117.58           N  
ATOM   2902  NH2 ARG B  80      21.426   1.630  53.089  1.00117.58           N  
ATOM   2903  C   ARG B  80      22.688   8.183  55.160  1.00117.58           C  
ATOM   2904  O   ARG B  80      23.574   7.892  54.357  1.00117.58           O  
ATOM   2905  N   SER B  81      22.961   8.483  56.442  1.00 89.62           N  
ATOM   2906  CA  SER B  81      24.310   8.526  56.931  1.00 89.62           C  
ATOM   2907  CB  SER B  81      24.402   9.116  58.346  1.00 89.62           C  
ATOM   2908  OG  SER B  81      23.921  10.451  58.347  1.00 89.62           O  
ATOM   2909  C   SER B  81      24.847   7.133  57.014  1.00 89.62           C  
ATOM   2910  O   SER B  81      26.049   6.920  56.863  1.00 89.62           O  
ATOM   2911  N   THR B  82      23.970   6.143  57.282  1.00 54.28           N  
ATOM   2912  CA  THR B  82      24.450   4.798  57.423  1.00 54.28           C  
ATOM   2913  CB  THR B  82      24.554   4.331  58.846  1.00 54.28           C  
ATOM   2914  OG1 THR B  82      23.281   4.366  59.473  1.00 54.28           O  
ATOM   2915  CG2 THR B  82      25.545   5.240  59.593  1.00 54.28           C  
ATOM   2916  C   THR B  82      23.543   3.854  56.700  1.00 54.28           C  
ATOM   2917  O   THR B  82      22.493   4.230  56.184  1.00 54.28           O  
ATOM   2918  N   THR B  83      23.963   2.576  56.645  1.00142.67           N  
ATOM   2919  CA  THR B  83      23.256   1.559  55.921  1.00142.67           C  
ATOM   2920  CB  THR B  83      24.024   0.268  55.793  1.00142.67           C  
ATOM   2921  OG1 THR B  83      23.408  -0.574  54.830  1.00142.67           O  
ATOM   2922  CG2 THR B  83      24.083  -0.435  57.157  1.00142.67           C  
ATOM   2923  C   THR B  83      21.905   1.264  56.539  1.00142.67           C  
ATOM   2924  O   THR B  83      20.952   0.957  55.826  1.00142.67           O  
ATOM   2925  N   GLU B  84      21.793   1.306  57.883  1.00115.33           N  
ATOM   2926  CA  GLU B  84      20.594   0.902  58.587  1.00115.33           C  
ATOM   2927  CB  GLU B  84      20.846   0.709  60.091  1.00115.33           C  
ATOM   2928  CG  GLU B  84      21.793  -0.450  60.416  1.00115.33           C  
ATOM   2929  CD  GLU B  84      23.229   0.041  60.295  1.00115.33           C  
ATOM   2930  OE1 GLU B  84      23.478   1.231  60.622  1.00115.33           O  
ATOM   2931  OE2 GLU B  84      24.098  -0.771  59.879  1.00115.33           O  
ATOM   2932  C   GLU B  84      19.395   1.816  58.477  1.00115.33           C  
ATOM   2933  O   GLU B  84      18.276   1.330  58.293  1.00115.33           O  
ATOM   2934  N   ASP B  85      19.561   3.153  58.589  1.00 83.90           N  
ATOM   2935  CA  ASP B  85      18.371   3.956  58.733  1.00 83.90           C  
ATOM   2936  CB  ASP B  85      18.369   4.819  60.010  1.00 83.90           C  
ATOM   2937  CG  ASP B  85      18.280   3.895  61.220  1.00 83.90           C  
ATOM   2938  OD1 ASP B  85      19.143   2.983  61.329  1.00 83.90           O  
ATOM   2939  OD2 ASP B  85      17.363   4.098  62.061  1.00 83.90           O  
ATOM   2940  C   ASP B  85      18.145   4.887  57.582  1.00 83.90           C  
ATOM   2941  O   ASP B  85      19.078   5.330  56.913  1.00 83.90           O  
ATOM   2942  N   PHE B  86      16.852   5.179  57.306  1.00107.32           N  
ATOM   2943  CA  PHE B  86      16.514   6.109  56.265  1.00107.32           C  
ATOM   2944  CB  PHE B  86      16.158   5.360  54.967  1.00107.32           C  
ATOM   2945  CG  PHE B  86      16.123   6.309  53.825  1.00107.32           C  
ATOM   2946  CD1 PHE B  86      17.295   6.786  53.283  1.00107.32           C  
ATOM   2947  CD2 PHE B  86      14.927   6.699  53.276  1.00107.32           C  
ATOM   2948  CE1 PHE B  86      17.273   7.655  52.218  1.00107.32           C  
ATOM   2949  CE2 PHE B  86      14.900   7.566  52.210  1.00107.32           C  
ATOM   2950  CZ  PHE B  86      16.072   8.048  51.679  1.00107.32           C  
ATOM   2951  C   PHE B  86      15.315   6.893  56.735  1.00107.32           C  
ATOM   2952  O   PHE B  86      14.178   6.561  56.399  1.00107.32           O  
ATOM   2953  N   PRO B  87      15.547   7.950  57.479  1.00 91.72           N  
ATOM   2954  CA  PRO B  87      14.477   8.741  58.043  1.00 91.72           C  
ATOM   2955  CD  PRO B  87      16.776   8.079  58.243  1.00 91.72           C  
ATOM   2956  CB  PRO B  87      15.091   9.515  59.213  1.00 91.72           C  
ATOM   2957  CG  PRO B  87      16.612   9.405  59.001  1.00 91.72           C  
ATOM   2958  C   PRO B  87      13.765   9.613  57.059  1.00 91.72           C  
ATOM   2959  O   PRO B  87      14.413  10.225  56.212  1.00 91.72           O  
ATOM   2960  N   LEU B  88      12.428   9.724  57.188  1.00 76.73           N  
ATOM   2961  CA  LEU B  88      11.657  10.517  56.273  1.00 76.73           C  
ATOM   2962  CB  LEU B  88      10.415   9.754  55.782  1.00 76.73           C  
ATOM   2963  CG  LEU B  88       9.589  10.489  54.716  1.00 76.73           C  
ATOM   2964  CD1 LEU B  88      10.348  10.555  53.380  1.00 76.73           C  
ATOM   2965  CD2 LEU B  88       8.176   9.895  54.592  1.00 76.73           C  
ATOM   2966  C   LEU B  88      11.188  11.740  57.003  1.00 76.73           C  
ATOM   2967  O   LEU B  88      10.343  11.654  57.890  1.00 76.73           O  
ATOM   2968  N   ARG B  89      11.708  12.925  56.631  1.00118.89           N  
ATOM   2969  CA  ARG B  89      11.336  14.129  57.322  1.00118.89           C  
ATOM   2970  CB  ARG B  89      12.513  15.088  57.545  1.00118.89           C  
ATOM   2971  CG  ARG B  89      12.059  16.484  57.973  1.00118.89           C  
ATOM   2972  CD  ARG B  89      13.183  17.357  58.520  1.00118.89           C  
ATOM   2973  NE  ARG B  89      13.471  16.871  59.898  1.00118.89           N  
ATOM   2974  CZ  ARG B  89      12.900  17.489  60.973  1.00118.89           C  
ATOM   2975  NH1 ARG B  89      12.126  18.597  60.790  1.00118.89           N  
ATOM   2976  NH2 ARG B  89      13.098  17.003  62.234  1.00118.89           N  
ATOM   2977  C   ARG B  89      10.335  14.896  56.511  1.00118.89           C  
ATOM   2978  O   ARG B  89      10.534  15.154  55.325  1.00118.89           O  
ATOM   2979  N   LEU B  90       9.218  15.286  57.158  1.00129.74           N  
ATOM   2980  CA  LEU B  90       8.213  16.088  56.516  1.00129.74           C  
ATOM   2981  CB  LEU B  90       6.781  15.743  56.965  1.00129.74           C  
ATOM   2982  CG  LEU B  90       6.267  14.363  56.500  1.00129.74           C  
ATOM   2983  CD1 LEU B  90       7.056  13.206  57.130  1.00129.74           C  
ATOM   2984  CD2 LEU B  90       4.750  14.236  56.722  1.00129.74           C  
ATOM   2985  C   LEU B  90       8.456  17.496  56.950  1.00129.74           C  
ATOM   2986  O   LEU B  90       8.047  17.894  58.040  1.00129.74           O  
ATOM   2987  N   LEU B  91       9.057  18.311  56.064  1.00148.63           N  
ATOM   2988  CA  LEU B  91       9.507  19.610  56.471  1.00148.63           C  
ATOM   2989  CB  LEU B  91      10.137  20.369  55.290  1.00148.63           C  
ATOM   2990  CG  LEU B  91      11.018  21.556  55.708  1.00148.63           C  
ATOM   2991  CD1 LEU B  91      10.228  22.624  56.480  1.00148.63           C  
ATOM   2992  CD2 LEU B  91      12.269  21.060  56.453  1.00148.63           C  
ATOM   2993  C   LEU B  91       8.350  20.409  56.998  1.00148.63           C  
ATOM   2994  O   LEU B  91       8.373  20.829  58.155  1.00148.63           O  
ATOM   2995  N   SER B  92       7.278  20.592  56.200  1.00 57.25           N  
ATOM   2996  CA  SER B  92       6.175  21.371  56.691  1.00 57.25           C  
ATOM   2997  CB  SER B  92       6.124  22.776  56.073  1.00 57.25           C  
ATOM   2998  OG  SER B  92       5.028  23.501  56.606  1.00 57.25           O  
ATOM   2999  C   SER B  92       4.929  20.661  56.267  1.00 57.25           C  
ATOM   3000  O   SER B  92       4.635  20.567  55.078  1.00 57.25           O  
ATOM   3001  N   ALA B  93       4.131  20.183  57.238  1.00 49.83           N  
ATOM   3002  CA  ALA B  93       2.986  19.383  56.910  1.00 49.83           C  
ATOM   3003  CB  ALA B  93       2.331  18.741  58.146  1.00 49.83           C  
ATOM   3004  C   ALA B  93       1.933  20.182  56.202  1.00 49.83           C  
ATOM   3005  O   ALA B  93       1.504  21.243  56.655  1.00 49.83           O  
ATOM   3006  N   ALA B  94       1.462  19.631  55.066  1.00 46.57           N  
ATOM   3007  CA  ALA B  94       0.405  20.214  54.295  1.00 46.57           C  
ATOM   3008  CB  ALA B  94       0.775  20.449  52.823  1.00 46.57           C  
ATOM   3009  C   ALA B  94      -0.691  19.199  54.329  1.00 46.57           C  
ATOM   3010  O   ALA B  94      -0.435  18.009  54.498  1.00 46.57           O  
ATOM   3011  N   PRO B  95      -1.908  19.625  54.184  1.00 74.29           N  
ATOM   3012  CA  PRO B  95      -3.019  18.716  54.286  1.00 74.29           C  
ATOM   3013  CD  PRO B  95      -2.271  20.980  54.556  1.00 74.29           C  
ATOM   3014  CB  PRO B  95      -4.262  19.598  54.338  1.00 74.29           C  
ATOM   3015  CG  PRO B  95      -3.750  20.908  54.967  1.00 74.29           C  
ATOM   3016  C   PRO B  95      -3.003  17.702  53.188  1.00 74.29           C  
ATOM   3017  O   PRO B  95      -3.736  16.719  53.277  1.00 74.29           O  
ATOM   3018  N   SER B  96      -2.222  17.955  52.124  1.00 92.54           N  
ATOM   3019  CA  SER B  96      -2.072  17.047  51.023  1.00 92.54           C  
ATOM   3020  CB  SER B  96      -1.406  17.708  49.807  1.00 92.54           C  
ATOM   3021  OG  SER B  96      -1.269  16.763  48.760  1.00 92.54           O  
ATOM   3022  C   SER B  96      -1.194  15.908  51.443  1.00 92.54           C  
ATOM   3023  O   SER B  96      -1.167  14.863  50.797  1.00 92.54           O  
ATOM   3024  N   GLN B  97      -0.424  16.110  52.527  1.00108.50           N  
ATOM   3025  CA  GLN B  97       0.512  15.164  53.071  1.00108.50           C  
ATOM   3026  CB  GLN B  97       1.525  15.729  54.092  1.00108.50           C  
ATOM   3027  CG  GLN B  97       2.649  16.544  53.443  1.00108.50           C  
ATOM   3028  CD  GLN B  97       3.822  16.620  54.415  1.00108.50           C  
ATOM   3029  OE1 GLN B  97       3.692  17.110  55.535  1.00108.50           O  
ATOM   3030  NE2 GLN B  97       5.002  16.107  53.974  1.00108.50           N  
ATOM   3031  C   GLN B  97      -0.171  13.984  53.697  1.00108.50           C  
ATOM   3032  O   GLN B  97       0.494  12.990  53.973  1.00108.50           O  
ATOM   3033  N   THR B  98      -1.470  14.074  54.047  1.00127.85           N  
ATOM   3034  CA  THR B  98      -2.094  12.931  54.661  1.00127.85           C  
ATOM   3035  CB  THR B  98      -3.555  13.121  54.947  1.00127.85           C  
ATOM   3036  OG1 THR B  98      -4.026  12.078  55.784  1.00127.85           O  
ATOM   3037  CG2 THR B  98      -4.328  13.123  53.620  1.00127.85           C  
ATOM   3038  C   THR B  98      -1.940  11.750  53.745  1.00127.85           C  
ATOM   3039  O   THR B  98      -2.155  11.854  52.539  1.00127.85           O  
ATOM   3040  N   SER B  99      -1.521  10.588  54.300  1.00 68.65           N  
ATOM   3041  CA  SER B  99      -1.330   9.459  53.437  1.00 68.65           C  
ATOM   3042  CB  SER B  99      -0.293   9.760  52.341  1.00 68.65           C  
ATOM   3043  OG  SER B  99      -0.178   8.671  51.441  1.00 68.65           O  
ATOM   3044  C   SER B  99      -0.829   8.304  54.259  1.00 68.65           C  
ATOM   3045  O   SER B  99      -0.713   8.402  55.478  1.00 68.65           O  
ATOM   3046  N   VAL B 100      -0.560   7.153  53.595  1.00 58.15           N  
ATOM   3047  CA  VAL B 100      -0.011   5.996  54.248  1.00 58.15           C  
ATOM   3048  CB  VAL B 100      -0.769   4.729  53.988  1.00 58.15           C  
ATOM   3049  CG1 VAL B 100      -0.033   3.569  54.685  1.00 58.15           C  
ATOM   3050  CG2 VAL B 100      -2.219   4.922  54.465  1.00 58.15           C  
ATOM   3051  C   VAL B 100       1.360   5.827  53.675  1.00 58.15           C  
ATOM   3052  O   VAL B 100       1.539   5.900  52.462  1.00 58.15           O  
ATOM   3053  N   TYR B 101       2.370   5.567  54.531  1.00 80.81           N  
ATOM   3054  CA  TYR B 101       3.715   5.530  54.030  1.00 80.81           C  
ATOM   3055  CB  TYR B 101       4.674   6.480  54.772  1.00 80.81           C  
ATOM   3056  CG  TYR B 101       4.295   7.907  54.533  1.00 80.81           C  
ATOM   3057  CD1 TYR B 101       3.364   8.531  55.332  1.00 80.81           C  
ATOM   3058  CD2 TYR B 101       4.882   8.628  53.515  1.00 80.81           C  
ATOM   3059  CE1 TYR B 101       3.021   9.847  55.118  1.00 80.81           C  
ATOM   3060  CE2 TYR B 101       4.544   9.945  53.295  1.00 80.81           C  
ATOM   3061  CZ  TYR B 101       3.611  10.558  54.098  1.00 80.81           C  
ATOM   3062  OH  TYR B 101       3.262  11.907  53.879  1.00 80.81           O  
ATOM   3063  C   TYR B 101       4.293   4.154  54.190  1.00 80.81           C  
ATOM   3064  O   TYR B 101       3.899   3.390  55.071  1.00 80.81           O  
ATOM   3065  N   PHE B 102       5.239   3.801  53.286  1.00 68.38           N  
ATOM   3066  CA  PHE B 102       5.919   2.534  53.330  1.00 68.38           C  
ATOM   3067  CB  PHE B 102       5.498   1.571  52.200  1.00 68.38           C  
ATOM   3068  CG  PHE B 102       4.101   1.101  52.433  1.00 68.38           C  
ATOM   3069  CD1 PHE B 102       3.858   0.013  53.240  1.00 68.38           C  
ATOM   3070  CD2 PHE B 102       3.035   1.739  51.843  1.00 68.38           C  
ATOM   3071  CE1 PHE B 102       2.574  -0.431  53.453  1.00 68.38           C  
ATOM   3072  CE2 PHE B 102       1.748   1.300  52.053  1.00 68.38           C  
ATOM   3073  CZ  PHE B 102       1.516   0.212  52.859  1.00 68.38           C  
ATOM   3074  C   PHE B 102       7.394   2.780  53.140  1.00 68.38           C  
ATOM   3075  O   PHE B 102       7.789   3.703  52.429  1.00 68.38           O  
ATOM   3076  N   CYS B 103       8.245   1.956  53.798  1.00 65.79           N  
ATOM   3077  CA  CYS B 103       9.684   2.005  53.667  1.00 65.79           C  
ATOM   3078  CB  CYS B 103      10.394   2.292  55.021  1.00 65.79           C  
ATOM   3079  SG  CYS B 103      12.217   2.234  54.984  1.00 65.79           S  
ATOM   3080  C   CYS B 103      10.107   0.642  53.165  1.00 65.79           C  
ATOM   3081  O   CYS B 103       9.789  -0.369  53.788  1.00 65.79           O  
ATOM   3082  N   ALA B 104      10.842   0.575  52.025  1.00 74.68           N  
ATOM   3083  CA  ALA B 104      11.206  -0.701  51.437  1.00 74.68           C  
ATOM   3084  CB  ALA B 104      10.489  -0.987  50.103  1.00 74.68           C  
ATOM   3085  C   ALA B 104      12.698  -0.760  51.169  1.00 74.68           C  
ATOM   3086  O   ALA B 104      13.364   0.272  51.135  1.00 74.68           O  
ATOM   3087  N   SER B 105      13.265  -1.986  50.992  1.00 72.49           N  
ATOM   3088  CA  SER B 105      14.683  -2.162  50.739  1.00 72.49           C  
ATOM   3089  CB  SER B 105      15.485  -2.455  52.016  1.00 72.49           C  
ATOM   3090  OG  SER B 105      15.088  -3.704  52.563  1.00 72.49           O  
ATOM   3091  C   SER B 105      14.902  -3.334  49.794  1.00 72.49           C  
ATOM   3092  O   SER B 105      13.973  -4.107  49.557  1.00 72.49           O  
ATOM   3093  N   SER B 106      16.134  -3.485  49.209  1.00101.10           N  
ATOM   3094  CA  SER B 106      16.410  -4.587  48.294  1.00101.10           C  
ATOM   3095  CB  SER B 106      15.886  -4.348  46.866  1.00101.10           C  
ATOM   3096  OG  SER B 106      16.640  -3.327  46.228  1.00101.10           O  
ATOM   3097  C   SER B 106      17.902  -4.865  48.170  1.00101.10           C  
ATOM   3098  O   SER B 106      18.726  -4.085  48.645  1.00101.10           O  
ATOM   3099  N   PRO B 107      18.259  -6.020  47.607  1.00177.79           N  
ATOM   3100  CA  PRO B 107      19.647  -6.365  47.334  1.00177.79           C  
ATOM   3101  CD  PRO B 107      17.456  -7.207  47.855  1.00177.79           C  
ATOM   3102  CB  PRO B 107      19.754  -7.883  47.513  1.00177.79           C  
ATOM   3103  CG  PRO B 107      18.309  -8.385  47.353  1.00177.79           C  
ATOM   3104  C   PRO B 107      20.071  -5.924  45.972  1.00177.79           C  
ATOM   3105  O   PRO B 107      19.213  -5.928  45.097  1.00177.79           O  
ATOM   3106  N   ILE B 108      21.377  -5.620  45.759  1.00446.68           N  
ATOM   3107  CA  ILE B 108      21.908  -5.185  44.485  1.00446.68           C  
ATOM   3108  CB  ILE B 108      21.807  -6.234  43.417  1.00446.68           C  
ATOM   3109  CG1 ILE B 108      22.575  -7.494  43.845  1.00446.68           C  
ATOM   3110  CG2 ILE B 108      22.319  -5.630  42.098  1.00446.68           C  
ATOM   3111  CD1 ILE B 108      24.071  -7.258  44.053  1.00446.68           C  
ATOM   3112  C   ILE B 108      21.196  -3.944  43.995  1.00446.68           C  
ATOM   3113  O   ILE B 108      20.041  -3.692  44.308  1.00446.68           O  
ATOM   3114  N   SER B 109      21.883  -3.074  43.234  1.00389.48           N  
ATOM   3115  CA  SER B 109      21.205  -1.955  42.623  1.00389.48           C  
ATOM   3116  CB  SER B 109      21.954  -0.623  42.784  1.00389.48           C  
ATOM   3117  OG  SER B 109      21.227   0.427  42.163  1.00389.48           O  
ATOM   3118  C   SER B 109      21.201  -2.272  41.140  1.00389.48           C  
ATOM   3119  O   SER B 109      22.197  -2.775  40.636  1.00389.48           O  
ATOM   3120  N   GLY B 110      20.067  -2.065  40.422  1.00 85.93           N  
ATOM   3121  CA  GLY B 110      19.936  -2.172  38.982  1.00 85.93           C  
ATOM   3122  C   GLY B 110      19.992  -3.567  38.417  1.00 85.93           C  
ATOM   3123  O   GLY B 110      20.427  -4.514  39.062  1.00 85.93           O  
ATOM   3124  N   THR B 122      19.669  -3.648  37.102  1.00164.86           N  
ATOM   3125  CA  THR B 122      19.594  -4.790  36.217  1.00164.86           C  
ATOM   3126  CB  THR B 122      20.890  -5.528  36.036  1.00164.86           C  
ATOM   3127  OG1 THR B 122      21.299  -6.130  37.252  1.00164.86           O  
ATOM   3128  CG2 THR B 122      21.960  -4.545  35.539  1.00164.86           C  
ATOM   3129  C   THR B 122      18.532  -5.812  36.520  1.00164.86           C  
ATOM   3130  O   THR B 122      18.824  -7.001  36.652  1.00164.86           O  
ATOM   3131  N   GLY B 123      17.264  -5.366  36.658  1.00 64.93           N  
ATOM   3132  CA  GLY B 123      16.111  -6.229  36.697  1.00 64.93           C  
ATOM   3133  C   GLY B 123      16.085  -6.989  37.969  1.00 64.93           C  
ATOM   3134  O   GLY B 123      15.068  -7.573  38.341  1.00 64.93           O  
ATOM   3135  N   SER B 124      17.204  -6.965  38.702  1.00124.48           N  
ATOM   3136  CA  SER B 124      17.272  -7.687  39.918  1.00124.48           C  
ATOM   3137  CB  SER B 124      18.608  -7.540  40.664  1.00124.48           C  
ATOM   3138  OG  SER B 124      19.649  -8.161  39.924  1.00124.48           O  
ATOM   3139  C   SER B 124      16.212  -7.072  40.743  1.00124.48           C  
ATOM   3140  O   SER B 124      15.792  -5.946  40.483  1.00124.48           O  
ATOM   3141  N   TYR B 125      15.634  -7.834  41.671  1.00207.04           N  
ATOM   3142  CA  TYR B 125      14.607  -7.144  42.357  1.00207.04           C  
ATOM   3143  CB  TYR B 125      13.402  -6.847  41.454  1.00207.04           C  
ATOM   3144  CG  TYR B 125      12.511  -5.743  41.941  1.00207.04           C  
ATOM   3145  CD1 TYR B 125      12.880  -4.426  41.800  1.00207.04           C  
ATOM   3146  CD2 TYR B 125      11.269  -6.007  42.472  1.00207.04           C  
ATOM   3147  CE1 TYR B 125      12.043  -3.422  42.230  1.00207.04           C  
ATOM   3148  CE2 TYR B 125      10.435  -5.007  42.898  1.00207.04           C  
ATOM   3149  CZ  TYR B 125      10.819  -3.699  42.776  1.00207.04           C  
ATOM   3150  OH  TYR B 125       9.976  -2.653  43.206  1.00207.04           O  
ATOM   3151  C   TYR B 125      14.147  -8.046  43.422  1.00207.04           C  
ATOM   3152  O   TYR B 125      14.779  -9.045  43.754  1.00207.04           O  
ATOM   3153  N   GLY B 126      12.972  -7.681  43.931  1.00 59.63           N  
ATOM   3154  CA  GLY B 126      12.252  -8.285  44.990  1.00 59.63           C  
ATOM   3155  C   GLY B 126      12.452  -7.298  46.082  1.00 59.63           C  
ATOM   3156  O   GLY B 126      13.553  -7.197  46.616  1.00 59.63           O  
ATOM   3157  N   TYR B 127      11.395  -6.530  46.415  1.00158.10           N  
ATOM   3158  CA  TYR B 127      11.491  -5.529  47.438  1.00158.10           C  
ATOM   3159  CB  TYR B 127      10.952  -4.158  47.001  1.00158.10           C  
ATOM   3160  CG  TYR B 127      12.068  -3.554  46.229  1.00158.10           C  
ATOM   3161  CD1 TYR B 127      12.727  -4.301  45.285  1.00158.10           C  
ATOM   3162  CD2 TYR B 127      12.434  -2.243  46.426  1.00158.10           C  
ATOM   3163  CE1 TYR B 127      13.761  -3.759  44.566  1.00158.10           C  
ATOM   3164  CE2 TYR B 127      13.466  -1.693  45.704  1.00158.10           C  
ATOM   3165  CZ  TYR B 127      14.132  -2.455  44.775  1.00158.10           C  
ATOM   3166  OH  TYR B 127      15.193  -1.898  44.033  1.00158.10           O  
ATOM   3167  C   TYR B 127      10.779  -5.994  48.654  1.00158.10           C  
ATOM   3168  O   TYR B 127       9.679  -6.542  48.586  1.00158.10           O  
ATOM   3169  N   THR B 128      11.449  -5.812  49.806  1.00 76.96           N  
ATOM   3170  CA  THR B 128      10.870  -6.144  51.071  1.00 76.96           C  
ATOM   3171  CB  THR B 128      11.858  -6.608  52.100  1.00 76.96           C  
ATOM   3172  OG1 THR B 128      12.539  -7.768  51.654  1.00 76.96           O  
ATOM   3173  CG2 THR B 128      11.093  -6.914  53.399  1.00 76.96           C  
ATOM   3174  C   THR B 128      10.292  -4.866  51.595  1.00 76.96           C  
ATOM   3175  O   THR B 128      10.926  -3.815  51.496  1.00 76.96           O  
ATOM   3176  N   PHE B 129       9.068  -4.925  52.166  1.00 87.46           N  
ATOM   3177  CA  PHE B 129       8.444  -3.706  52.608  1.00 87.46           C  
ATOM   3178  CB  PHE B 129       6.999  -3.502  52.120  1.00 87.46           C  
ATOM   3179  CG  PHE B 129       6.934  -3.308  50.650  1.00 87.46           C  
ATOM   3180  CD1 PHE B 129       6.959  -4.394  49.806  1.00 87.46           C  
ATOM   3181  CD2 PHE B 129       6.816  -2.044  50.122  1.00 87.46           C  
ATOM   3182  CE1 PHE B 129       6.886  -4.217  48.445  1.00 87.46           C  
ATOM   3183  CE2 PHE B 129       6.742  -1.864  48.761  1.00 87.46           C  
ATOM   3184  CZ  PHE B 129       6.781  -2.950  47.922  1.00 87.46           C  
ATOM   3185  C   PHE B 129       8.339  -3.677  54.102  1.00 87.46           C  
ATOM   3186  O   PHE B 129       8.264  -4.713  54.761  1.00 87.46           O  
ATOM   3187  N   GLY B 130       8.321  -2.446  54.663  1.00 30.67           N  
ATOM   3188  CA  GLY B 130       8.180  -2.223  56.074  1.00 30.67           C  
ATOM   3189  C   GLY B 130       6.719  -2.338  56.406  1.00 30.67           C  
ATOM   3190  O   GLY B 130       5.890  -2.567  55.526  1.00 30.67           O  
ATOM   3191  N   SER B 131       6.378  -2.168  57.702  1.00 91.44           N  
ATOM   3192  CA  SER B 131       5.039  -2.329  58.211  1.00 91.44           C  
ATOM   3193  CB  SER B 131       4.949  -2.142  59.734  1.00 91.44           C  
ATOM   3194  OG  SER B 131       5.659  -3.174  60.399  1.00 91.44           O  
ATOM   3195  C   SER B 131       4.083  -1.342  57.606  1.00 91.44           C  
ATOM   3196  O   SER B 131       2.980  -1.716  57.209  1.00 91.44           O  
ATOM   3197  N   GLY B 132       4.470  -0.054  57.521  1.00 39.35           N  
ATOM   3198  CA  GLY B 132       3.582   0.940  56.973  1.00 39.35           C  
ATOM   3199  C   GLY B 132       3.069   1.811  58.088  1.00 39.35           C  
ATOM   3200  O   GLY B 132       2.824   1.337  59.196  1.00 39.35           O  
ATOM   3201  N   THR B 133       2.873   3.120  57.789  1.00141.07           N  
ATOM   3202  CA  THR B 133       2.460   4.106  58.756  1.00141.07           C  
ATOM   3203  CB  THR B 133       3.499   5.174  58.941  1.00141.07           C  
ATOM   3204  OG1 THR B 133       4.751   4.608  59.282  1.00141.07           O  
ATOM   3205  CG2 THR B 133       3.057   6.108  60.066  1.00141.07           C  
ATOM   3206  C   THR B 133       1.268   4.853  58.219  1.00141.07           C  
ATOM   3207  O   THR B 133       1.195   5.151  57.029  1.00141.07           O  
ATOM   3208  N   ARG B 134       0.307   5.217  59.093  1.00 98.13           N  
ATOM   3209  CA  ARG B 134      -0.830   5.952  58.612  1.00 98.13           C  
ATOM   3210  CB  ARG B 134      -2.164   5.350  59.071  1.00 98.13           C  
ATOM   3211  CG  ARG B 134      -3.349   5.798  58.225  1.00 98.13           C  
ATOM   3212  CD  ARG B 134      -4.604   4.967  58.478  1.00 98.13           C  
ATOM   3213  NE  ARG B 134      -5.526   5.215  57.336  1.00 98.13           N  
ATOM   3214  CZ  ARG B 134      -6.490   6.173  57.429  1.00 98.13           C  
ATOM   3215  NH1 ARG B 134      -6.646   6.874  58.590  1.00 98.13           N  
ATOM   3216  NH2 ARG B 134      -7.292   6.435  56.358  1.00 98.13           N  
ATOM   3217  C   ARG B 134      -0.734   7.348  59.159  1.00 98.13           C  
ATOM   3218  O   ARG B 134      -0.628   7.542  60.369  1.00 98.13           O  
ATOM   3219  N   LEU B 135      -0.775   8.369  58.275  1.00 70.59           N  
ATOM   3220  CA  LEU B 135      -0.619   9.720  58.737  1.00 70.59           C  
ATOM   3221  CB  LEU B 135       0.696  10.358  58.257  1.00 70.59           C  
ATOM   3222  CG  LEU B 135       0.854  11.841  58.638  1.00 70.59           C  
ATOM   3223  CD1 LEU B 135       0.936  12.039  60.160  1.00 70.59           C  
ATOM   3224  CD2 LEU B 135       2.024  12.478  57.874  1.00 70.59           C  
ATOM   3225  C   LEU B 135      -1.740  10.589  58.245  1.00 70.59           C  
ATOM   3226  O   LEU B 135      -2.089  10.579  57.066  1.00 70.59           O  
ATOM   3227  N   THR B 136      -2.343  11.376  59.162  1.00 55.57           N  
ATOM   3228  CA  THR B 136      -3.349  12.305  58.737  1.00 55.57           C  
ATOM   3229  CB  THR B 136      -4.739  11.954  59.179  1.00 55.57           C  
ATOM   3230  OG1 THR B 136      -4.805  11.870  60.593  1.00 55.57           O  
ATOM   3231  CG2 THR B 136      -5.122  10.607  58.541  1.00 55.57           C  
ATOM   3232  C   THR B 136      -2.989  13.665  59.255  1.00 55.57           C  
ATOM   3233  O   THR B 136      -2.641  13.837  60.424  1.00 55.57           O  
ATOM   3234  N   VAL B 137      -3.048  14.677  58.364  1.00 42.90           N  
ATOM   3235  CA  VAL B 137      -2.724  16.019  58.750  1.00 42.90           C  
ATOM   3236  CB  VAL B 137      -1.802  16.724  57.801  1.00 42.90           C  
ATOM   3237  CG1 VAL B 137      -1.621  18.175  58.285  1.00 42.90           C  
ATOM   3238  CG2 VAL B 137      -0.489  15.931  57.708  1.00 42.90           C  
ATOM   3239  C   VAL B 137      -3.992  16.799  58.754  1.00 42.90           C  
ATOM   3240  O   VAL B 137      -4.636  16.975  57.721  1.00 42.90           O  
ATOM   3241  N   VAL B 138      -4.369  17.311  59.936  1.00 80.91           N  
ATOM   3242  CA  VAL B 138      -5.582  18.054  60.049  1.00 80.91           C  
ATOM   3243  CB  VAL B 138      -6.288  17.786  61.345  1.00 80.91           C  
ATOM   3244  CG1 VAL B 138      -5.361  18.202  62.500  1.00 80.91           C  
ATOM   3245  CG2 VAL B 138      -7.647  18.501  61.333  1.00 80.91           C  
ATOM   3246  C   VAL B 138      -5.229  19.536  59.967  1.00 80.91           C  
ATOM   3247  O   VAL B 138      -4.288  19.972  60.684  1.00 80.91           O  
ATOM   3248  OXT VAL B 138      -5.897  20.252  59.174  1.00 80.91           O  
TER    3249      VAL B 138                                                       
END
